# Supplementary material for: Glycoproteomic and proteomic analysis of Burkholderia cenocepacia reveals glycosylation events within FliF and MotB are dispensable for motility
Source: Microbiol Spectr. 2024 May 6;12(6):e00346-24. doi: 10.1128/spectrum.00346-24 (PMC11237607; doi:10.1128/spectrum.00346-24)
Supplement: Table S1 — Glycopeptide identifications within B. cenocepacia K56-2 identified across growth conditions using FAIMS and ZIC-HILIC enrichments. [file spectrum.00346-24-s0002.xlsx]

## Sheet: Master_list_All_glyco_PSMs
Supplementary Table 1. Glycopeptide identifications within B. cenocepacia K56-2 identified across growth conditions using FAIMS and ZIC-HILIC enrichments.
(All identified glycopeptides)
Spectrum	Spectrum File	Peptide	Modified Peptide	Prev AA	Next AA	Peptide Length	Charge	Retention	Observed Mass	Calibrated Observed Mass	Observed M/Z	Calibrated Observed M/Z	Calculated Peptide Mass	Calculated M/Z	Delta Mass	Expectation	Hyperscore	Nextscore	PeptideProphet Probability	Number of Enzymatic Termini	Number of Missed Cleavages	Protein Start	Protein End	Intensity	Assigned Modifications	Observed Modifications	Glycan Score	Glycan q-value	MSFragger Localization	Best Score with Delta Mass	Best Score without Delta Mass	Is Unique	Protein	Protein ID	Entry Name	Gene	Protein Description	Mapped Genes	Mapped Proteins	Media	Replicate	fragmentation	Compensation Voltage
220210_PC-3654_LB_WT_ZIC_HILIC_B1.02781.02781.3	interact.pep.xml	GHGHASAAHAPAPDAGSR	GHGHAS[655]AAHAPAPDAGS[655]R	R	G	18	3	941.831	2233.98	2233.99	745.666	745.669	2233.98	745.668	568.215	0.00615177	15.344	8.556	0.9214	2	0	68	85	0	6S(568.2115), 17S(568.2116)	HexNAc-2_Hex-1	-0.0277	NA	GHGHASAAHAPAPDAGSR	8.55638	15.3446	TRUE	tr|B4EET7|B4EET7_BURCJ	B4EET7	B4EET7_BURCJ	BCAL3348a	Putative exported protein	NA	NA	LB	B1	HCD	NA
220210_PC-3654_LB_WT_ZIC_HILIC_B1.02787.02787.3	interact.pep.xml	GHGHASAAHAPAPDAGSR	GHGHAS[655]AAHAPAPDAGS[655]R	R	G	18	3	944.12	2233.98	2233.99	745.666	745.669	2233.98	745.668	568.214	4.4767e-10	37.023	19.871	1	2	0	68	85	0	6S(568.2115), 17S(568.2116)	HexNAc-2_Hex-1	0.2288	NA	GHGHASAAHAPAPDAGSR	21.9826	37.0233	TRUE	tr|B4EET7|B4EET7_BURCJ	B4EET7	B4EET7_BURCJ	BCAL3348a	Putative exported protein	NA	NA	LB	B1	HCD	NA
220210_PC-3654_LB_WT_ZIC_HILIC_B1.02886.02886.2	interact.pep.xml	GHGHASAAHAPAPDAGSR	GHGHAS[655]AAHAPAPDAGS[655]R	R	G	18	2	965.741	2233.97	2233.98	1117.99	1118	2233.98	1118	568.212	3.93e-11	38.423	23.072	1	2	0	68	85	0	6S(568.2115), 17S(568.2116)	HexNAc-2_Hex-1	1.3817	NA	GHGHASAAHAPAPDAGSR	27.8314	38.4238	TRUE	tr|B4EET7|B4EET7_BURCJ	B4EET7	B4EET7_BURCJ	BCAL3348a	Putative exported protein	NA	NA	LB	B1	HCD	NA
220210_PC-3654_LB_WT_ZIC_HILIC_B1.03159.03159.3	interact.pep.xml	PASAPKPASAPK	PAS[655]APKPASAP[665]K	K	-	12	3	1027.43	1688.83	1688.83	563.951	563.952	1688.84	563.952	568.211	0.00133045	22.004	22.004	0.9261	2	1	506	517	0	3S(568.2115), 11P(568.2116)	HexNAc-2_Hex-1	0.1157	NA	PASAPKPASAPK	12.0885	22.005	TRUE	tr|B4EA63|B4EA63_BURCJ	B4EA63	B4EA63_BURCJ	BCAL0738	C-terminal processing protease-3	NA	NA	LB	B1	HCD	NA
220210_PC-3654_LB_WT_ZIC_HILIC_B1.03165.03165.3	interact.pep.xml	PASAPKPASAPK	PAS[655]APKPASAP[665]K	K	-	12	3	1029.14	1688.83	1688.83	563.951	563.952	1688.84	563.952	568.211	2.02194e-06	32.177	32.177	0.9835	2	1	506	517	0	3S(568.2115), 11P(568.2116)	HexNAc-2_Hex-1	0.1157	NA	PASAPKPASAPK	22.6737	32.1773	TRUE	tr|B4EA63|B4EA63_BURCJ	B4EA63	B4EA63_BURCJ	BCAL0738	C-terminal processing protease-3	NA	NA	LB	B1	HCD	NA
220210_PC-3654_LB_WT_ZIC_HILIC_B1.03480.03480.3	interact.pep.xml	GHGHASAAHAPAPDAGSR	GHGHAS[755]AAHAPAPDAGSR	R	G	18	3	1096.5	2333.99	2334.01	779.005	779.01	2334	779.007	668.236	2.7811e-10	37.185	22.246	1	2	0	68	85	0	6S(668.2276)	No Matches	NA	NA	GHGHASAAHAPAPDAGSR	22.2465	37.1851	TRUE	tr|B4EET7|B4EET7_BURCJ	B4EET7	B4EET7_BURCJ	BCAL3348a	Putative exported protein	NA	NA	LB	B1	HCD	NA
220210_PC-3654_LB_WT_ZIC_HILIC_B1.03483.03483.3	interact.pep.xml	GHGHASAAHAPAPDAGSR	GHGHAS[755]AAHAPAPDAGSR	R	G	18	3	1097.08	2333.99	2334.01	779.005	779.01	2334	779.007	668.236	9.61466e-08	30.206	20.164	1	2	0	68	85	0	6S(668.2276)	No Matches	NA	NA	GHGHASAAHAPAPDAGSR	20.1642	30.2065	TRUE	tr|B4EET7|B4EET7_BURCJ	B4EET7	B4EET7_BURCJ	BCAL3348a	Putative exported protein	NA	NA	LB	B1	HCD	NA
220210_PC-3654_LB_WT_ZIC_HILIC_B1.03820.03820.3	interact.pep.xml	TPAAGSSAQGAGASAAAGSHR	TPAAGS[655]SAQGAGASAAAGSH[705]R	R	G	21	3	1163.27	2350.05	2350.06	784.356	784.362	2350.05	784.358	568.223	2.104e-11	39.891	33.777	1	2	0	48	68	0	6S(568.2115), 20H(568.2116)	HexNAc-2_Hex-1	-1.5941	NA	TPAAGSSAQGAGASAAAGSHR	30.3254	39.8911	TRUE	tr|B4ED17|B4ED17_BURCJ	B4ED17	B4ED17_BURCJ	mdtA	Multidrug resistance protein MdtA	NA	NA	LB	B1	HCD	NA
220210_PC-3654_LB_WT_ZIC_HILIC_B1.05058.05058.3	interact.pep.xml	HAYDEAHPAEAASAASH	HAYDEAHPAEAAS[655]AAS[655]H	K	-	17	3	1393.3	2870.16	2870.18	957.726	957.733	2870.16	957.728	568.226	2.55583e-09	28.238	24.642	1	2	0	37	53	0	13S(568.2115), 16S(568.2116)	HexNAc-2_Hex-1	-1.8664	NA	HAYDEAHPAEAASAAsH	28.2384	28.2384	TRUE	tr|B4ED29|B4ED29_BURCJ	B4ED29	B4ED29_BURCJ	BCAL1093	Putative membrane protein	NA	NA	LB	B1	HCD	NA
220210_PC-3654_LB_WT_ZIC_HILIC_B1.05059.05059.3	interact.pep.xml	HAYDEAHPAEAASAASH	HAYDEAHPAEAAS[655]AAS[655]H	K	-	17	3	1393.35	2870.16	2870.18	957.726	957.733	2870.16	957.728	568.226	3.26175e-05	20.806	20.207	0.9963	2	0	37	53	0	13S(568.2115), 16S(568.2116)	HexNAc-2_Hex-1	-1.8664	NA	HAYDEAHPAEAASAAsH	20.806	20.806	TRUE	tr|B4ED29|B4ED29_BURCJ	B4ED29	B4ED29_BURCJ	BCAL1093	Putative membrane protein	NA	NA	LB	B1	HCD	NA
220210_PC-3654_LB_WT_ZIC_HILIC_B1.05062.05062.3	interact.pep.xml	HAYDEAHPAEAASAASH	HAYDEAHPAEAAS[655]AAS[655]H	K	-	17	3	1393.87	2870.16	2870.18	957.726	957.733	2870.16	957.728	568.226	1.32342e-06	23.043	19.974	0.9984	2	0	37	53	0	13S(568.2115), 16S(568.2116)	HexNAc-2_Hex-1	-1.8664	NA	HAYDEAHPAEAASAAsH	23.0432	23.0432	TRUE	tr|B4ED29|B4ED29_BURCJ	B4ED29	B4ED29_BURCJ	BCAL1093	Putative membrane protein	NA	NA	LB	B1	HCD	NA
220210_PC-3654_LB_WT_ZIC_HILIC_B1.05065.05065.3	interact.pep.xml	HAYDEAHPAEAASAASH	HAYDEAHPAEAAS[655]AAS[655]H	K	-	17	3	1394.24	2870.16	2870.18	957.726	957.733	2870.16	957.728	568.226	0.00554029	15.699	13.923	0.9275	2	0	37	53	0	16S(568.2115), 13S(568.2116)	HexNAc-2_Hex-1	-1.8664	NA	HAYDEAHPAEAAsAASH	15.6995	15.6995	TRUE	tr|B4ED29|B4ED29_BURCJ	B4ED29	B4ED29_BURCJ	BCAL1093	Putative membrane protein	NA	NA	LB	B1	HCD	NA
220210_PC-3654_LB_WT_ZIC_HILIC_B1.10619.10619.2	interact.pep.xml	AAAAAASADAGASAPAAASSTK	AAAAAAS[655]ADAGAS[655]APAAASSTK	K	A	22	2	2393.19	2925.28	2925.26	1463.65	1463.64	2924.29	1463.15	569.182	1.43701e-08	31.885	30.923	1	2	0	172	193	0	7S(568.2115), 13S(568.2116)	HexNAc-2_Hex-1	-2.8217	NA	AAAAAASADAGAsAPAAASSTK	31.8855	27.1794	TRUE	tr|B4EB03|B4EB03_BURCJ	B4EB03	B4EB03_BURCJ	BCAL1917	Putative exported protein	NA	NA	LB	B1	HCD	NA
220210_PC-3654_LB_WT_ZIC_HILIC_B1.10952.10952.2	interact.pep.xml	AAAAAASADAGASAPAAASSTK	AAAAAAS[755]ADAGAS[655]APAAASSTK	K	A	22	2	2451.32	3024.3	3024.27	1513.16	1513.14	3024.3	1513.16	668.192	3.66861e-05	22.491	22.01	1	2	0	172	193	0	13S(568.2115), 7S(668.2276)	No Matches	NA	NA	AAAAAASADAGAsAPAAASSTK	22.4915	18.2346	TRUE	tr|B4EB03|B4EB03_BURCJ	B4EB03	B4EB03_BURCJ	BCAL1917	Putative exported protein	NA	NA	LB	B1	HCD	NA
220210_PC-3654_LB_WT_ZIC_HILIC_B1.10956.10956.2	interact.pep.xml	AAAAAASADAGASAPAAASSTK	AAAAAAS[655]ADAGAS[655]APAAASSTK	K	A	22	2	2452.68	3024.3	3024.27	1513.16	1513.14	3024.3	1513.16	568.176	2.84662e-07	32.712	31.814	1	2	0	172	193	0	13S(568.2115), 7S(668.2276), 7S(568.2116)	HexNAc-2_Hex-1	-2.8766	NA	AAAAAAsADAGASAPAAASSTK	32.7124	32.6183	TRUE	tr|B4EB03|B4EB03_BURCJ	B4EB03	B4EB03_BURCJ	BCAL1917	Putative exported protein	NA	NA	LB	B1	HCD	NA
220210_PC-3654_LB_WT_ZIC_HILIC_B1.10957.10957.2	interact.pep.xml	AAAAAASADAGASAPAAASSTK	AAAAAAS[755]ADAGAS[655]APAAASSTK	K	A	22	2	2452.7	3024.3	3024.27	1513.16	1513.14	3024.3	1513.16	668.192	1.4578e-07	26.663	26.633	1	2	0	172	193	0	13S(568.2115), 7S(668.2276)	No Matches	NA	NA	AAAAAASADAGAsAPAAASSTK	26.664	21.4011	TRUE	tr|B4EB03|B4EB03_BURCJ	B4EB03	B4EB03_BURCJ	BCAL1917	Putative exported protein	NA	NA	LB	B1	HCD	NA
220210_PC-3654_LB_WT_ZIC_HILIC_B1.10960.10960.2	interact.pep.xml	AAAAAASADAGASAPAAASSTK	AAAAAAS[655]ADAGAS[655]APAAASSTK	K	A	22	2	2454.05	3024.3	3024.27	1513.16	1513.14	3024.3	1513.16	568.176	6.32246e-07	29.768	29.47	1	2	0	172	193	0	13S(568.2115), 7S(668.2276), 7S(568.2116)	HexNAc-2_Hex-1	-2.8766	NA	AAAAAAsADAGASAPAAASSTK	29.768	29.7448	TRUE	tr|B4EB03|B4EB03_BURCJ	B4EB03	B4EB03_BURCJ	BCAL1917	Putative exported protein	NA	NA	LB	B1	HCD	NA
220210_PC-3654_LB_WT_ZIC_HILIC_B1.11299.11299.2	interact.pep.xml	AAAAAASADAGASAPAAASSTK	AAAAAAS[655]ADAGAS[655]APAAASSTK	K	A	22	2	2508.52	2924.27	2924.26	1463.14	1463.14	2924.29	1463.15	568.186	0.00849669	16.783	8.399	0.873	2	0	172	193	0	13S(568.2115), 7S(568.2116)	HexNAc-2_Hex-1	-2.5458	NA	AAAAAAsADAGASAPAAASSTK	16.7834	16.7834	TRUE	tr|B4EB03|B4EB03_BURCJ	B4EB03	B4EB03_BURCJ	BCAL1917	Putative exported protein	NA	NA	LB	B1	HCD	NA
220210_PC-3654_LB_WT_ZIC_HILIC_B1.11302.11302.2	interact.pep.xml	AAAAAASADAGASAPAAASSTK	AAAAAAS[655]ADAGAS[655]APAAASSTK	K	A	22	2	2509.81	2924.27	2924.26	1463.14	1463.14	2924.29	1463.15	568.186	1.0528e-10	31.936	31.089	1	2	0	172	193	0	7S(568.2115), 13S(568.2116)	HexNAc-2_Hex-1	-2.5458	NA	AAAAAASADAGAsAPAAASSTK	31.9362	27.2872	TRUE	tr|B4EB03|B4EB03_BURCJ	B4EB03	B4EB03_BURCJ	BCAL1917	Putative exported protein	NA	NA	LB	B1	HCD	NA
220210_PC-3654_LB_WT_ZIC_HILIC_B1.11491.11491.2	interact.pep.xml	AAAAAASADAGASAPAAASSTK	AAAAAAS[655]ADAGAS[655]APAAASSTK	K	A	22	2	2541.95	3024.3	3024.27	1513.15	1513.14	3024.3	1513.16	568.179	3.33431e-07	32.288	31.631	1	2	0	172	193	0	13S(568.2115), 7S(668.2276), 7S(568.2116)	HexNAc-2_Hex-1	-2.7713	NA	AAAAAAsADAGASAPAAASSTK	32.2886	32.2459	TRUE	tr|B4EB03|B4EB03_BURCJ	B4EB03	B4EB03_BURCJ	BCAL1917	Putative exported protein	NA	NA	LB	B1	HCD	NA
220210_PC-3654_LB_WT_ZIC_HILIC_B1.12345.12345.2	interact.pep.xml	AAAAAASADAGASAPAAASSTK	AAAAAAS[655]ADAGAS[655]APAAASSTK	K	A	22	2	2682.1	2924.28	2924.27	1463.15	1463.14	2924.29	1463.15	568.194	0.000905065	15.793	9.316	0.9999	2	0	172	193	0	13S(568.2115), 7S(568.2116)	HexNAc-2_Hex-1	-2.1746	NA	AAAAAAsADAGASAPAAASSTK	15.7939	15.7939	TRUE	tr|B4EB03|B4EB03_BURCJ	B4EB03	B4EB03_BURCJ	BCAL1917	Putative exported protein	NA	NA	LB	B1	HCD	NA
220210_PC-3654_LB_WT_ZIC_HILIC_B1.12351.12351.2	interact.pep.xml	AAAAAASADAGASAPAAASSTK	AAAAAAS[655]ADAGAS[655]APAAASSTK	K	A	22	2	2684.44	2924.28	2924.27	1463.15	1463.14	2924.29	1463.15	568.194	1.12048e-07	28.152	25.353	1	2	0	172	193	0	13S(568.2115), 7S(568.2116)	HexNAc-2_Hex-1	-2.1613	NA	AAAAAAsADAGASAPAAASSTK	28.1522	28.1522	TRUE	tr|B4EB03|B4EB03_BURCJ	B4EB03	B4EB03_BURCJ	BCAL1917	Putative exported protein	NA	NA	LB	B1	HCD	NA
220210_PC-3654_LB_WT_ZIC_HILIC_B1.12355.12355.2	interact.pep.xml	AAAAAASADAGASAPAAASSTK	AAAAAAS[655]ADAGAS[655]APAAASSTK	K	A	22	2	2685.75	2924.28	2924.27	1463.15	1463.14	2924.29	1463.15	568.195	2.5185e-08	31.766	31.06	1	2	0	172	193	0	7S(568.2115), 13S(568.2116)	HexNAc-2_Hex-1	-2.1444	NA	AAAAAASADAGAsAPAAASSTK	31.7665	25.3843	TRUE	tr|B4EB03|B4EB03_BURCJ	B4EB03	B4EB03_BURCJ	BCAL1917	Putative exported protein	NA	NA	LB	B1	HCD	NA
220210_PC-3654_LB_WT_ZIC_HILIC_B1.12373.12373.2	interact.pep.xml	AAAAAASADAGASAPAAASSTK	AAAAAASADAGASAPAAAS[655]S[655]TK	K	A	22	2	2689.37	2925.28	2925.27	1463.65	1463.64	2924.29	1463.15	569.197	0.00254295	18.35	18.35	0.9916	2	0	172	193	0	20S(568.2115), 19S(568.2116)	HexNAc-2_Hex-1	-2.1768	NA	AAAAAASADAGASAPAAAssTK	18.35	15.7147	TRUE	tr|B4EB03|B4EB03_BURCJ	B4EB03	B4EB03_BURCJ	BCAL1917	Putative exported protein	NA	NA	LB	B1	HCD	NA
220210_PC-3654_LB_WT_ZIC_HILIC_B1.12374.12374.2	interact.pep.xml	AAAAAASADAGASAPAAASSTK	AAAAAAS[655]ADAGAS[655]APAAASSTK	K	A	22	2	2689.85	2925.28	2925.27	1463.65	1463.64	2924.29	1463.15	569.197	1.76854e-09	33.98	33.496	1	2	0	172	193	0	7S(568.2115), 13S(568.2116)	HexNAc-2_Hex-1	-2.1768	NA	AAAAAASADAGAsAPAAASSTK	33.9803	27.1099	TRUE	tr|B4EB03|B4EB03_BURCJ	B4EB03	B4EB03_BURCJ	BCAL1917	Putative exported protein	NA	NA	LB	B1	HCD	NA
220210_PC-3654_LB_WT_ZIC_HILIC_B1.12814.12814.2	interact.pep.xml	AAAAAASADAGASAPAAASSTK	AAAAAAS[655]ADAGAS[655]APAAASSTK	K	A	22	2	2762.41	2925.28	2925.28	1463.65	1463.65	2924.29	1463.15	569.201	2.1197e-10	31.709	30.782	1	2	0	172	193	0	7S(568.2115), 13S(568.2116)	HexNAc-2_Hex-1	-1.9256	NA	AAAAAASADAGAsAPAAASSTK	31.7099	25.21	TRUE	tr|B4EB03|B4EB03_BURCJ	B4EB03	B4EB03_BURCJ	BCAL1917	Putative exported protein	NA	NA	LB	B1	HCD	NA
220210_PC-3654_LB_WT_ZIC_HILIC_B1.15731.15731.2	interact.pep.xml	SGTPVAQPDTAASAAADAANNAAK	S[655]GTPVAQPDTAASAAADAANNAA[639]K	K	A	24	2	3228.2	2737.21	2737.23	1369.61	1369.62	2737.24	1369.63	568.205	1.03619e-08	30.156	25.123	1	2	0	33	56	0	1S(568.2115), 23A(568.2116)	HexNAc-2_Hex-1	-1.3034	NA	SGTPVAQPDTAASAAADAANNAAK	25.1238	30.1569	TRUE	tr|B4ED22|B4ED22_BURCJ	B4ED22	B4ED22_BURCJ	BCAL1086	Putative lipoprotein	NA	NA	LB	B1	HCD	NA
220210_PC-3654_LB_WT_ZIC_HILIC_B1.15733.15733.2	interact.pep.xml	SGTPVAQPDTAASAAADAANNAAK	SGTPVAQPDTAAS[655]AAADAANNAAK	K	A	24	2	3229.05	2737.21	2737.23	1369.61	1369.62	2737.24	1369.63	-0.0065	0.106161	9.275	9.025	0.8467	2	0	33	56	0	13S(568.2115)	(PeakApex: 0.0002)	NA	NA	NA	NA	NA	TRUE	tr|B4ED22|B4ED22_BURCJ	B4ED22	B4ED22_BURCJ	BCAL1086	Putative lipoprotein	NA	NA	LB	B1	HCD	NA
220210_PC-3654_LB_WT_ZIC_HILIC_B1.15734.15734.2	interact.pep.xml	SGTPVAQPDTAASAAADAANNAAK	S[655]GTPVAQPDTAASAAADAANNAA[639]K	K	A	24	2	3229.49	2737.21	2737.23	1369.61	1369.62	2737.24	1369.63	568.205	3e-14	38.479	32.524	1	2	0	33	56	0	1S(568.2115), 23A(568.2116)	HexNAc-2_Hex-1	-1.3034	NA	SGTPVAQPDTAASAAADAANNAAK	32.5249	38.4795	TRUE	tr|B4ED22|B4ED22_BURCJ	B4ED22	B4ED22_BURCJ	BCAL1086	Putative lipoprotein	NA	NA	LB	B1	HCD	NA
220210_PC-3654_LB_WT_ZIC_HILIC_B1.17360.17360.3	interact.pep.xml	VHGADTSGYGAQPAPLVHSGAPAAASSNAR	VHGADTS[655]GYGAQPAPLVHSGAPAAASSNA[639]R	R	D	30	3	3497.5	3384.57	3384.58	1129.2	1129.2	3384.57	1129.2	568.224	0	68.622	47.844	1	2	0	38	67	0	7S(568.2115), 29A(568.2116)	HexNAc-2_Hex-1	-1.6898	NA	VHGADTSGYGAQPAPLVHSGAPAAASSNAR	65.4287	68.6225	TRUE	tr|B4EH05|B4EH05_BURCJ	B4EH05	B4EH05_BURCJ	BCAM2289	Uncharacterized protein	NA	NA	LB	B1	HCD	NA
220210_PC-3654_LB_WT_ZIC_HILIC_B1.17365.17365.3	interact.pep.xml	VHGADTSGYGAQPAPLVHSGAPAAASSNAR	VHGADTSGYGAQPAPLVHSGAPAAAS[655]SNAR	R	D	30	3	3499	3384.57	3384.58	1129.2	1129.2	3384.57	1129.2	568.224	0.000487108	21.561	19.769	0.9856	2	0	38	67	0	26S(568.2116)	HexNAc-2_Hex-1	-1.6898	NA	VHGADTSGYGAQPAPLVHSGAPAAAssNAR	21.5611	20.4625	TRUE	tr|B4EH05|B4EH05_BURCJ	B4EH05	B4EH05_BURCJ	BCAM2289	Uncharacterized protein	NA	NA	LB	B1	HCD	NA
220210_PC-3654_LB_WT_ZIC_HILIC_B1.17366.17366.3	interact.pep.xml	VHGADTSGYGAQPAPLVHSGAPAAASSNAR	VHGADTS[655]GYGAQPAPLVHSGAPAAASSNA[639]R	R	D	30	3	3499.21	3384.57	3384.58	1129.2	1129.2	3384.57	1129.2	568.224	0	69.215	53.212	1	2	0	38	67	0	7S(568.2115), 29A(568.2116)	HexNAc-2_Hex-1	-1.6898	NA	VHGADTSGYGAQPAPLVHSGAPAAASSNAR	66.1573	69.2153	TRUE	tr|B4EH05|B4EH05_BURCJ	B4EH05	B4EH05_BURCJ	BCAM2289	Uncharacterized protein	NA	NA	LB	B1	HCD	NA
220210_PC-3654_LB_WT_ZIC_HILIC_B1.19679.19679.2	interact.pep.xml	VAPPPADNGASQPQQFDPNR	VAPPPADNGAS[655]QPQQFDPN[682]R	K	A	20	2	3864.37	2673.19	2673.2	1337.6	1337.61	2673.2	1337.61	568.209	4.53526e-08	29.755	12.827	1	2	0	29	48	0	11S(568.2115), 19N(568.2116)	HexNAc-2_Hex-1	-0.5163	NA	VAPPPADNGASQPQQFDPNR	16.0154	29.755	TRUE	tr|B4E9M8|B4E9M8_BURCJ	B4E9M8	B4E9M8_BURCJ	BCAL0678	Putative membrane protein	NA	NA	LB	B1	HCD	NA
220210_PC-3654_LB_WT_ZIC_HILIC_B1.19683.19683.2	interact.pep.xml	VAPPPADNGASQPQQFDPNR	VAPPPADNGAS[655]QPQQFDPN[682]R	K	A	20	2	3865.24	2673.19	2673.2	1337.6	1337.61	2673.2	1337.61	568.209	2.36391e-08	37.281	17.451	1	2	0	29	48	0	11S(568.2115), 19N(568.2116)	HexNAc-2_Hex-1	-0.5163	NA	VAPPPADNGASQPQQFDPNR	15.2298	37.2818	TRUE	tr|B4E9M8|B4E9M8_BURCJ	B4E9M8	B4E9M8_BURCJ	BCAL0678	Putative membrane protein	NA	NA	LB	B1	HCD	NA
220210_PC-3654_LB_WT_ZIC_HILIC_B1.20452.20452.3	interact.pep.xml	PAATTSATTSTTTSAGTASTSTTATAGTTTAAPAPTASAPEAAAK	PAATTSATTSTTTSAGTASTS[655]TTATAGTTTAAPAPTASAPEAAAK	K	P	45	3	3989.21	4551.1	4551.15	1518.04	1518.06	4550.13	1517.72	1.0195	4.12086e-05	20.662	20.662	0.9955	2	0	115	159	0	21S(568.2115)	NA	NA	NA	NA	NA	NA	TRUE	tr|B4EB03|B4EB03_BURCJ	B4EB03	B4EB03_BURCJ	BCAL1917	Putative exported protein	NA	NA	LB	B1	HCD	NA
220210_PC-3654_LB_WT_ZIC_HILIC_B1.20455.20455.3	interact.pep.xml	PAATTSATTSTTTSAGTASTSTTATAGTTTAAPAPTASAPEAAAK	PAATTS[655]ATTSTTTSAGTASTSTTATAGTTTAAPAPTASAPEAAAK	K	P	45	3	3990.43	4551.1	4551.15	1518.04	1518.06	4550.13	1517.72	569.232	9e-14	50.324	50.324	1	2	0	115	159	0	6S(568.2115)	HexNAc-2_Hex-1	-2.115	NA	NA	NA	NA	TRUE	tr|B4EB03|B4EB03_BURCJ	B4EB03	B4EB03_BURCJ	BCAL1917	Putative exported protein	NA	NA	LB	B1	HCD	NA
220210_PC-3654_LB_WT_ZIC_HILIC_B1.21909.21909.3	interact.pep.xml	LSKPAATTSATTSTTTSAGTASTSTTATAGTTTAAPAPTASAPEAAAK	LS[655]KPAATTSATTSTTTSAGTASTSTTATAGTTTAAPAPTASAPEAAAK	K	P	48	3	4225.04	4880.2	4880.26	1627.74	1627.76	4878.34	1627.12	1.9194	3.24803e-06	25.222	25.222	0.8509	2	1	112	159	0	2S(568.2115)	NA	NA	NA	NA	NA	NA	TRUE	tr|B4EB03|B4EB03_BURCJ	B4EB03	B4EB03_BURCJ	BCAL1917	Putative exported protein	NA	NA	LB	B1	HCD	NA
220210_PC-3654_LB_WT_ZIC_HILIC_B1.21915.21915.3	interact.pep.xml	LSKPAATTSATTSTTTSAGTASTSTTATAGTTTAAPAPTASAPEAAAK	LS[655]KPAATTSATTSTTTSAGTASTSTTATAGTTTAAPAPTASAPEAAAK	K	P	48	3	4227.2	4880.2	4880.26	1627.74	1627.76	4878.34	1627.12	1.9194	1.02632e-09	42.006	42.006	1	2	1	112	159	0	2S(568.2115)	NA	NA	NA	NA	NA	NA	TRUE	tr|B4EB03|B4EB03_BURCJ	B4EB03	B4EB03_BURCJ	BCAL1917	Putative exported protein	NA	NA	LB	B1	HCD	NA
220210_PC-3654_LB_WT_ZIC_HILIC_B1.22410.22410.3	interact.pep.xml	PAATTSATTSTTTSAGTASTSTTATAGTTTAAPAPTASAPEAAAKPAK	PAATTS[655]ATTSTTTSAGTASTSTTATAGTTTAAPAPTASAPEAAAKPAK	K	T	48	3	4311.07	4847.3	4847.35	1616.77	1616.79	4846.31	1616.44	569.249	8.395e-10	35.179	35.179	1	2	1	115	162	0	6S(568.2115)	HexNAc-2_Hex-1	-2.8339	NA	NA	NA	NA	TRUE	tr|B4EB03|B4EB03_BURCJ	B4EB03	B4EB03_BURCJ	BCAL1917	Putative exported protein	NA	NA	LB	B1	HCD	NA
220210_PC-3654_LB_WT_ZIC_HILIC_B1.22415.22415.3	interact.pep.xml	PAATTSATTSTTTSAGTASTSTTATAGTTTAAPAPTASAPEAAAKPAK	PAATTSATTSTTTSAGTAS[655]TSTTATAGTTTAAPAPTASAPEAAAKPAK	K	T	48	3	4312.81	4847.3	4847.35	1616.77	1616.79	4846.31	1616.44	1.0376	0.000810611	20.516	20.516	0.8724	2	1	115	162	0	19S(568.2115)	NA	NA	NA	NA	NA	NA	TRUE	tr|B4EB03|B4EB03_BURCJ	B4EB03	B4EB03_BURCJ	BCAL1917	Putative exported protein	NA	NA	LB	B1	HCD	NA
220210_PC-3654_LB_WT_ZIC_HILIC_B1.22416.22416.3	interact.pep.xml	PAATTSATTSTTTSAGTASTSTTATAGTTTAAPAPTASAPEAAAKPAK	PAATTS[655]ATTSTTTSAGTASTSTTATAGTTTAAPAPTASAPEAAAKPAK	K	T	48	3	4313.29	4847.3	4847.35	1616.77	1616.79	4846.31	1616.44	569.249	5.361e-11	48.893	48.893	1	2	1	115	162	0	6S(568.2115)	HexNAc-2_Hex-1	-2.8339	NA	NA	NA	NA	TRUE	tr|B4EB03|B4EB03_BURCJ	B4EB03	B4EB03_BURCJ	BCAL1917	Putative exported protein	NA	NA	LB	B1	HCD	NA
220210_PC-3654_LB_WT_ZIC_HILIC_B1.22445.22445.3	interact.pep.xml	PAATTSATTSTTTSAGTASTSTTATAGTTTAAPAPTASAPEAAAKPAK	PAATTSATTSTTTS[655]AGTASTSTTATAGTTTAAPAPTASAPEAAAKPAK	K	T	48	3	4316.97	4848.3	4848.35	1617.11	1617.12	4846.31	1616.44	2.0405	1.01713e-07	30.806	30.806	1	2	1	115	162	0	14S(568.2115)	Mod1: Failed_Carbamidomethylation/Deletion of G, Mod2: 5-hydroxy-N6,N6,N6-trimethyl (PeakApex: 2.0378)	NA	NA	NA	NA	NA	TRUE	tr|B4EB03|B4EB03_BURCJ	B4EB03	B4EB03_BURCJ	BCAL1917	Putative exported protein	NA	NA	LB	B1	HCD	NA
220210_PC-3654_LB_WT_ZIC_HILIC_B1.22451.22451.3	interact.pep.xml	PAATTSATTSTTTSAGTASTSTTATAGTTTAAPAPTASAPEAAAKPAK	PAATTS[655]ATTSTTTSAGTASTSTTATAGTTTAAPAPTASAPEAAAKPAK	K	T	48	3	4318.81	4848.3	4848.35	1617.11	1617.12	4846.31	1616.44	570.252	6.3e-13	51.556	51.556	1	2	1	115	162	0	6S(568.2115)	HexNAc-2_Hex-1	-3.4909	NA	NA	NA	NA	TRUE	tr|B4EB03|B4EB03_BURCJ	B4EB03	B4EB03_BURCJ	BCAL1917	Putative exported protein	NA	NA	LB	B1	HCD	NA
220210_PC-3654_LB_WT_ZIC_HILIC_B1.22531.22531.3	interact.pep.xml	VEAGAGKPAASAVAAASGASGAVAAASGAK	VEAGAGKPAAS[655]AVAAAS[655]GAS[655]GAVAAASGAK	K	A	30	3	4332.02	4231.9	4231.93	1411.64	1411.65	4229.91	1410.98	570.233	3.29844e-07	25.318	25.005	1	2	1	362	391	0	11S(668.2276), 17S(568.2115), 20S(568.2115), 11S(568.2116)	HexNAc-2_Hex-1	-2.7018	NA	VEAGAGKPAAsAVAAASGASGAVAAASGAK	25.3184	25.3184	TRUE	tr|B4EKU9|B4EKU9_BURCJ	B4EKU9	B4EKU9_BURCJ	BCAM2680	Putative membrane protein	NA	NA	LB	B1	HCD	NA
220210_PC-3654_LB_WT_ZIC_HILIC_B1.22547.22547.3	interact.pep.xml	VEAGAGKPAASAVAAASGASGAVAAASGAK	VEAGAGKPAAS[655]AVAAAS[655]GAS[655]GAVAAASGAK	K	A	30	3	4335.08	4230.9	4230.93	1411.31	1411.32	4229.91	1410.98	569.232	5.90453e-05	21.206	18.901	0.9966	2	1	362	391	0	11S(668.2276), 17S(568.2115), 20S(568.2115), 11S(568.2116)	HexNAc-2_Hex-1	-2.115	NA	VEAGAGKPAAsAVAAASGASGAVAAASGAK	21.2067	21.2067	TRUE	tr|B4EKU9|B4EKU9_BURCJ	B4EKU9	B4EKU9_BURCJ	BCAM2680	Putative membrane protein	NA	NA	LB	B1	HCD	NA
220210_PC-3654_LB_WT_ZIC_HILIC_B1.23218.23218.3	interact.pep.xml	LSKPAATTSATTSTTTSAGTASTSTTATAGTTTAAPAPTASAPEAAAK	LS[655]KPAATTSATTSTTTSAGTASTSTTATAGTTTAAPAPTASAPEAAAK	K	P	48	3	4453.52	4879.34	4879.37	1627.45	1627.46	4878.34	1627.12	569.243	1.31921e-09	38.274	38.274	1	2	1	112	159	0	2S(568.2115)	HexNAc-2_Hex-1	-2.6421	NA	NA	NA	NA	TRUE	tr|B4EB03|B4EB03_BURCJ	B4EB03	B4EB03_BURCJ	BCAL1917	Putative exported protein	NA	NA	LB	B1	HCD	NA
220210_PC-3654_LB_WT_ZIC_HILIC_B1.23223.23223.3	interact.pep.xml	LSKPAATTSATTSTTTSAGTASTSTTATAGTTTAAPAPTASAPEAAAK	LSKPAATTSATTSTTTSAGTAS[655]TSTTATAGTTTAAPAPTASAPEAAAK	K	P	48	3	4454.84	4879.34	4879.37	1627.45	1627.46	4878.34	1627.12	1.0317	4.91286e-06	27.089	27.089	0.9004	2	1	112	159	0	22S(568.2115)	NA	NA	NA	NA	NA	NA	TRUE	tr|B4EB03|B4EB03_BURCJ	B4EB03	B4EB03_BURCJ	BCAL1917	Putative exported protein	NA	NA	LB	B1	HCD	NA
220210_PC-3654_LB_WT_ZIC_HILIC_B1.23224.23224.3	interact.pep.xml	LSKPAATTSATTSTTTSAGTASTSTTATAGTTTAAPAPTASAPEAAAK	LS[655]KPAATTSATTSTTTSAGTASTSTTATAGTTTAAPAPTASAPEAAAK	K	P	48	3	4455.09	4879.34	4879.37	1627.45	1627.46	4878.34	1627.12	569.243	3.8e-12	53.562	53.562	1	2	1	112	159	0	2S(568.2115)	HexNAc-2_Hex-1	-2.6421	NA	NA	NA	NA	TRUE	tr|B4EB03|B4EB03_BURCJ	B4EB03	B4EB03_BURCJ	BCAL1917	Putative exported protein	NA	NA	LB	B1	HCD	NA
220210_PC-3654_LB_WT_ZIC_HILIC_B1.23268.23268.3	interact.pep.xml	LSKPAATTSATTSTTTSAGTASTSTTATAGTTTAAPAPTASAPEAAAK	LS[655]KPAATTSATTSTTTSAGTASTSTTATAGTTTAAPAPTASAPEAAAK	K	P	48	3	4462.52	4878.33	4878.36	1627.12	1627.13	4878.34	1627.12	568.24	5e-14	52.456	52.456	1	2	1	112	159	0	2S(568.2115)	HexNAc-2_Hex-1	-2.5519	NA	NA	NA	NA	TRUE	tr|B4EB03|B4EB03_BURCJ	B4EB03	B4EB03_BURCJ	BCAL1917	Putative exported protein	NA	NA	LB	B1	HCD	NA
220210_PC-3654_LB_WT_ZIC_HILIC_B1.23269.23269.3	interact.pep.xml	LSKPAATTSATTSTTTSAGTASTSTTATAGTTTAAPAPTASAPEAAAK	LSKPAATTSATTSTTTSAGTAS[655]TSTTATAGTTTAAPAPTASAPEAAAK	K	P	48	3	4462.61	4878.33	4878.36	1627.12	1627.13	4878.34	1627.12	0.0283	1.83346e-06	28.699	28.699	0.9818	2	1	112	159	0	22S(568.2115)	Mod1: Unannotated mass-shift 0.0386 (PeakApex: 0.0386)	NA	NA	NA	NA	NA	TRUE	tr|B4EB03|B4EB03_BURCJ	B4EB03	B4EB03_BURCJ	BCAL1917	Putative exported protein	NA	NA	LB	B1	HCD	NA
220210_PC-3654_LB_WT_ZIC_HILIC_B1.23271.23271.3	interact.pep.xml	LSKPAATTSATTSTTTSAGTASTSTTATAGTTTAAPAPTASAPEAAAK	LSKPAATTSATTSTTTSAGTAS[655]TSTTATAGTTTAAPAPTASAPEAAAK	K	P	48	3	4463.32	4878.33	4878.36	1627.12	1627.13	4878.34	1627.12	0.0283	2.87003e-06	25.821	25.821	0.9611	2	1	112	159	0	22S(568.2115)	Mod1: Unannotated mass-shift 0.0386 (PeakApex: 0.0386)	NA	NA	NA	NA	NA	TRUE	tr|B4EB03|B4EB03_BURCJ	B4EB03	B4EB03_BURCJ	BCAL1917	Putative exported protein	NA	NA	LB	B1	HCD	NA
220210_PC-3654_LB_WT_ZIC_HILIC_B1.23272.23272.3	interact.pep.xml	LSKPAATTSATTSTTTSAGTASTSTTATAGTTTAAPAPTASAPEAAAK	LS[655]KPAATTSATTSTTTSAGTASTSTTATAGTTTAAPAPTASAPEAAAK	K	P	48	3	4463.77	4878.33	4878.36	1627.12	1627.13	4878.34	1627.12	568.24	0	66.675	66.675	1	2	1	112	159	0	2S(568.2115)	HexNAc-2_Hex-1	-2.5519	NA	NA	NA	NA	TRUE	tr|B4EB03|B4EB03_BURCJ	B4EB03	B4EB03_BURCJ	BCAL1917	Putative exported protein	NA	NA	LB	B1	HCD	NA
220210_PC-3654_LB_WT_ZIC_HILIC_B1.23274.23274.3	interact.pep.xml	LSKPAATTSATTSTTTSAGTASTSTTATAGTTTAAPAPTASAPEAAAK	LSKPAATTSATTSTTTSAGTAS[655]TSTTATAGTTTAAPAPTASAPEAAAK	K	P	48	3	4464.24	4878.33	4878.36	1627.12	1627.13	4878.34	1627.12	0.0283	5.87903e-09	30.178	30.178	1	2	1	112	159	0	22S(568.2115)	Mod1: Unannotated mass-shift 0.0386 (PeakApex: 0.0386)	NA	NA	NA	NA	NA	TRUE	tr|B4EB03|B4EB03_BURCJ	B4EB03	B4EB03_BURCJ	BCAL1917	Putative exported protein	NA	NA	LB	B1	HCD	NA
220210_PC-3654_LB_WT_ZIC_HILIC_B1.23275.23275.3	interact.pep.xml	LSKPAATTSATTSTTTSAGTASTSTTATAGTTTAAPAPTASAPEAAAK	LS[655]KPAATTSATTSTTTSAGTASTSTTATAGTTTAAPAPTASAPEAAAK	K	P	48	3	4464.57	4878.33	4878.36	1627.12	1627.13	4878.34	1627.12	568.24	1.441e-11	48.543	48.543	1	2	1	112	159	0	2S(568.2115)	HexNAc-2_Hex-1	-2.5519	NA	NA	NA	NA	TRUE	tr|B4EB03|B4EB03_BURCJ	B4EB03	B4EB03_BURCJ	BCAL1917	Putative exported protein	NA	NA	LB	B1	HCD	NA
220210_PC-3654_LB_WT_ZIC_HILIC_B1.23402.23402.3	interact.pep.xml	PAATTSATTSTTTSAGTASTSTTATAGTTTAAPAPTASAPEAAAKPAK	PAATTSATTSTTTSAGTAS[655]TSTTATAGTTTAAPAPTASAPEAAAKPAK	K	T	48	3	4486.9	4847.29	4847.34	1616.77	1616.79	4846.31	1616.44	1.0302	2.81709e-08	32.208	32.208	1	2	1	115	162	0	19S(568.2115)	NA	NA	NA	NA	NA	NA	TRUE	tr|B4EB03|B4EB03_BURCJ	B4EB03	B4EB03_BURCJ	BCAL1917	Putative exported protein	NA	NA	LB	B1	HCD	NA
220210_PC-3654_LB_WT_ZIC_HILIC_B1.23403.23403.3	interact.pep.xml	PAATTSATTSTTTSAGTASTSTTATAGTTTAAPAPTASAPEAAAKPAK	PAATTS[655]ATTSTTTSAGTASTSTTATAGTTTAAPAPTASAPEAAAKPAK	K	T	48	3	4486.99	4847.29	4847.34	1616.77	1616.79	4846.31	1616.44	1.0302	0.000873268	19.342	19.342	0.8713	2	1	115	162	0	6S(568.2115)	NA	NA	NA	NA	NA	NA	TRUE	tr|B4EB03|B4EB03_BURCJ	B4EB03	B4EB03_BURCJ	BCAL1917	Putative exported protein	NA	NA	LB	B1	HCD	NA
220210_PC-3654_LB_WT_ZIC_HILIC_B1.23406.23406.3	interact.pep.xml	PAATTSATTSTTTSAGTASTSTTATAGTTTAAPAPTASAPEAAAKPAK	PAATTS[655]ATTSTTTSAGTASTSTTATAGTTTAAPAPTASAPEAAAKPAK	K	T	48	3	4488.19	4847.29	4847.34	1616.77	1616.79	4846.31	1616.44	569.241	1.5743e-10	44.931	44.931	1	2	1	115	162	0	6S(568.2115)	HexNAc-2_Hex-1	-2.5722	NA	NA	NA	NA	TRUE	tr|B4EB03|B4EB03_BURCJ	B4EB03	B4EB03_BURCJ	BCAL1917	Putative exported protein	NA	NA	LB	B1	HCD	NA
220210_PC-3654_LB_WT_ZIC_HILIC_B1.23409.23409.3	interact.pep.xml	PAATTSATTSTTTSAGTASTSTTATAGTTTAAPAPTASAPEAAAKPAK	PAATTSATTSTTTSAGTAS[655]TSTTATAGTTTAAPAPTASAPEAAAKPAK	K	T	48	3	4489.25	4847.29	4847.34	1616.77	1616.79	4846.31	1616.44	1.0297	7.16887e-08	34.169	34.169	1	2	1	115	162	0	19S(568.2115)	NA	NA	NA	NA	NA	NA	TRUE	tr|B4EB03|B4EB03_BURCJ	B4EB03	B4EB03_BURCJ	BCAL1917	Putative exported protein	NA	NA	LB	B1	HCD	NA
220210_PC-3654_LB_WT_ZIC_HILIC_B1.23429.23429.3	interact.pep.xml	VEAGAGKPAASAVAAASGASGAVAAASGAK	VEAGAGKPAAS[655]AVAAAS[655]GAS[655]GAVAAASGAK	K	A	30	3	4492.87	4229.9	4229.93	1410.97	1410.98	4229.91	1410.98	568.231	0.00019627	17.225	15.012	0.9799	2	1	362	391	0	11S(668.2276), 17S(568.2115), 20S(568.2115), 11S(568.2116)	HexNAc-2_Hex-1	-2.1469	NA	VEAGAGKPAAsAVAAASGASGAVAAASGAK	17.2252	17.2252	TRUE	tr|B4EKU9|B4EKU9_BURCJ	B4EKU9	B4EKU9_BURCJ	BCAM2680	Putative membrane protein	NA	NA	LB	B1	HCD	NA
220210_PC-3654_LB_WT_ZIC_HILIC_B1.23598.23598.3	interact.pep.xml	PAATTSATTSTTTSAGTASTSTTATAGTTTAAPAPTASAPEAAAKPAK	PAATTS[655]ATTSTTTSAGTASTSTTATAGTTTAAPAPTASAPEAAAKPAK	K	T	48	3	4519.27	4846.3	4846.34	1616.44	1616.45	4846.31	1616.44	568.24	2e-14	54.925	54.925	1	2	1	115	162	0	6S(568.2115)	HexNAc-2_Hex-1	-2.5519	NA	NA	NA	NA	TRUE	tr|B4EB03|B4EB03_BURCJ	B4EB03	B4EB03_BURCJ	BCAL1917	Putative exported protein	NA	NA	LB	B1	HCD	NA
220210_PC-3654_LB_WT_ZIC_HILIC_B1.23603.23603.3	interact.pep.xml	PAATTSATTSTTTSAGTASTSTTATAGTTTAAPAPTASAPEAAAKPAK	PAATTSATTSTTTSAGTAS[655]TSTTATAGTTTAAPAPTASAPEAAAKPAK	K	T	48	3	4520.99	4846.3	4846.34	1616.44	1616.45	4846.31	1616.44	0.0283	2.01915e-07	18.483	18.483	1	2	1	115	162	0	19S(568.2115)	Mod1: Unannotated mass-shift 0.0386 (PeakApex: 0.0386)	NA	NA	NA	NA	NA	TRUE	tr|B4EB03|B4EB03_BURCJ	B4EB03	B4EB03_BURCJ	BCAL1917	Putative exported protein	NA	NA	LB	B1	HCD	NA
220210_PC-3654_LB_WT_ZIC_HILIC_B1.23604.23604.3	interact.pep.xml	PAATTSATTSTTTSAGTASTSTTATAGTTTAAPAPTASAPEAAAKPAK	PAATTS[655]ATTSTTTSAGTASTSTTATAGTTTAAPAPTASAPEAAAKPAK	K	T	48	3	4521.44	4846.3	4846.34	1616.44	1616.45	4846.31	1616.44	568.24	1.99e-11	49.444	49.444	1	2	1	115	162	0	6S(568.2115)	HexNAc-2_Hex-1	-2.5519	NA	NA	NA	NA	TRUE	tr|B4EB03|B4EB03_BURCJ	B4EB03	B4EB03_BURCJ	BCAL1917	Putative exported protein	NA	NA	LB	B1	HCD	NA
220210_PC-3654_LB_WT_ZIC_HILIC_B1.23730.23730.3	interact.pep.xml	VEAGAGKPAASAVAAASGASGAVAAASGAK	VEAGAGKPAAS[655]AVAAAS[655]GAS[655]GAVAAASGAK	K	A	30	3	4542.92	4230.9	4230.93	1411.31	1411.32	4229.91	1410.98	569.234	8.47272e-05	21.003	21.003	0.9972	2	1	362	391	0	11S(568.2115), 17S(668.2276), 20S(568.2115), 17S(568.2116)	HexNAc-2_Hex-1	-2.2266	NA	VEAGAGKPAASAVAAAsGAsGAVAAASGAK	21.0031	21.0031	TRUE	tr|B4EKU9|B4EKU9_BURCJ	B4EKU9	B4EKU9_BURCJ	BCAM2680	Putative membrane protein	NA	NA	LB	B1	HCD	NA
220210_PC-3654_LB_WT_ZIC_HILIC_B1.23734.23734.3	interact.pep.xml	VEAGAGKPAASAVAAASGASGAVAAASGAK	VEAGAGKPAAS[655]AVAAAS[655]GAS[655]GAVAAASGAK	K	A	30	3	4544.18	4230.9	4230.93	1411.31	1411.32	4229.91	1410.98	569.234	7.139e-11	34.713	34.345	1	2	1	362	391	0	11S(668.2276), 17S(568.2115), 20S(568.2115), 11S(568.2116)	HexNAc-2_Hex-1	-2.2266	NA	VEAGAGKPAAsAVAAASGASGAVAAASGAK	34.7138	34.7138	TRUE	tr|B4EKU9|B4EKU9_BURCJ	B4EKU9	B4EKU9_BURCJ	BCAM2680	Putative membrane protein	NA	NA	LB	B1	HCD	NA
220210_PC-3654_LB_WT_ZIC_HILIC_B1.23956.23956.3	interact.pep.xml	PAATTSATTSTTTSAGTASTSTTATAGTTTAAPAPTASAPEAAAKPAK	PAATTS[655]ATTSTTTSAGTASTSTTATAGTTTAAPAPTASAPEAAAKPAK	K	T	48	3	4582.61	4848.3	4848.34	1617.11	1617.12	4846.31	1616.44	570.244	2e-14	54.672	54.672	1	2	1	115	162	0	6S(568.2115)	HexNAc-2_Hex-1	-3.2337	NA	NA	NA	NA	TRUE	tr|B4EB03|B4EB03_BURCJ	B4EB03	B4EB03_BURCJ	BCAL1917	Putative exported protein	NA	NA	LB	B1	HCD	NA
220210_PC-3654_LB_WT_ZIC_HILIC_B1.23962.23962.3	interact.pep.xml	PAATTSATTSTTTSAGTASTSTTATAGTTTAAPAPTASAPEAAAKPAK	PAATTSATTSTTTSAGTAS[655]TSTTATAGTTTAAPAPTASAPEAAAKPAK	K	T	48	3	4584.63	4848.3	4848.34	1617.11	1617.12	4846.31	1616.44	2.0327	5.56003e-09	39.629	39.629	1	2	1	115	162	0	19S(568.2115)	Mod1: Failed_Carbamidomethylation/Deletion of G, Mod2: 5-hydroxy-N6,N6,N6-trimethyl (PeakApex: 2.0378)	NA	NA	NA	NA	NA	TRUE	tr|B4EB03|B4EB03_BURCJ	B4EB03	B4EB03_BURCJ	BCAL1917	Putative exported protein	NA	NA	LB	B1	HCD	NA
220210_PC-3654_LB_WT_ZIC_HILIC_B1.24100.24100.3	interact.pep.xml	PAATTSATTSTTTSAGTASTSTTATAGTTTAAPAPTASAPEAAAKPAK	PAATTS[655]ATTSTTTSAGTASTSTTATAGTTTAAPAPTASAPEAAAKPAK	K	T	48	3	4608.74	4847.3	4847.34	1616.77	1616.79	4846.31	1616.44	569.241	4.259e-11	39.476	39.476	1	2	1	115	162	0	6S(568.2115)	HexNAc-2_Hex-1	-2.5533	NA	NA	NA	NA	TRUE	tr|B4EB03|B4EB03_BURCJ	B4EB03	B4EB03_BURCJ	BCAL1917	Putative exported protein	NA	NA	LB	B1	HCD	NA
220210_PC-3654_LB_WT_ZIC_HILIC_B1.24106.24106.3	interact.pep.xml	PAATTSATTSTTTSAGTASTSTTATAGTTTAAPAPTASAPEAAAKPAK	PAATTS[655]ATTSTTTSAGTASTSTTATAGTTTAAPAPTASAPEAAAKPAK	K	T	48	3	4610.96	4847.3	4847.34	1616.77	1616.79	4846.31	1616.44	569.241	8.257e-11	47.881	47.881	1	2	1	115	162	0	6S(568.2115)	HexNAc-2_Hex-1	-2.5533	NA	NA	NA	NA	TRUE	tr|B4EB03|B4EB03_BURCJ	B4EB03	B4EB03_BURCJ	BCAL1917	Putative exported protein	NA	NA	LB	B1	HCD	NA
220210_PC-3654_LB_WT_ZIC_HILIC_B1.24248.24248.3	interact.pep.xml	PAATTSATTSTTTSAGTASTSTTATAGTTTAAPAPTASAPEAAAKPAK	PAATTS[655]ATTSTTTSAGTASTSTTATAGTTTAAPAPTASAPEAAAKPAK	K	T	48	3	4636.28	4846.29	4846.34	1616.44	1616.45	4846.31	1616.44	568.238	2e-14	49.817	49.817	1	2	1	115	162	0	6S(568.2115)	HexNAc-2_Hex-1	-2.496	NA	NA	NA	NA	TRUE	tr|B4EB03|B4EB03_BURCJ	B4EB03	B4EB03_BURCJ	BCAL1917	Putative exported protein	NA	NA	LB	B1	HCD	NA
220210_PC-3654_LB_WT_ZIC_HILIC_B1.24253.24253.3	interact.pep.xml	PAATTSATTSTTTSAGTASTSTTATAGTTTAAPAPTASAPEAAAKPAK	PAATTSATTSTTTSAGTAS[655]TSTTATAGTTTAAPAPTASAPEAAAKPAK	K	T	48	3	4638.03	4846.29	4846.34	1616.44	1616.45	4846.31	1616.44	0.0268	0.00247458	17.303	17.303	0.8303	2	1	115	162	0	19S(568.2115)	Mod1: Unannotated mass-shift 0.0386 (PeakApex: 0.0386)	NA	NA	NA	NA	NA	TRUE	tr|B4EB03|B4EB03_BURCJ	B4EB03	B4EB03_BURCJ	BCAL1917	Putative exported protein	NA	NA	LB	B1	HCD	NA
220210_PC-3654_LB_WT_ZIC_HILIC_B1.24254.24254.3	interact.pep.xml	PAATTSATTSTTTSAGTASTSTTATAGTTTAAPAPTASAPEAAAKPAK	PAATTS[655]ATTSTTTSAGTASTSTTATAGTTTAAPAPTASAPEAAAKPAK	K	T	48	3	4638.51	4846.29	4846.34	1616.44	1616.45	4846.31	1616.44	568.238	4.7e-13	52.358	52.358	1	2	1	115	162	0	6S(568.2115)	HexNAc-2_Hex-1	-2.496	NA	NA	NA	NA	TRUE	tr|B4EB03|B4EB03_BURCJ	B4EB03	B4EB03_BURCJ	BCAL1917	Putative exported protein	NA	NA	LB	B1	HCD	NA
220210_PC-3654_LB_WT_ZIC_HILIC_B1.24359.24359.3	interact.pep.xml	PAATTSATTSTTTSAGTASTSTTATAGTTTAAPAPTASAPEAAAKPAK	PAATTS[655]ATTSTTTSAGTASTSTTATAGTTTAAPAPTASAPEAAAKPAK	K	T	48	3	4653.34	4848.3	4848.34	1617.11	1617.12	4846.31	1616.44	570.245	1.8e-13	46.831	46.831	1	2	1	115	162	0	6S(568.2115)	HexNAc-2_Hex-1	-3.2541	NA	NA	NA	NA	TRUE	tr|B4EB03|B4EB03_BURCJ	B4EB03	B4EB03_BURCJ	BCAL1917	Putative exported protein	NA	NA	LB	B1	HCD	NA
220210_PC-3654_LB_WT_ZIC_HILIC_B1.24365.24365.3	interact.pep.xml	PAATTSATTSTTTSAGTASTSTTATAGTTTAAPAPTASAPEAAAKPAK	PAATTS[655]ATTSTTTSAGTASTSTTATAGTTTAAPAPTASAPEAAAKPAK	K	T	48	3	4654.92	4848.3	4848.34	1617.11	1617.12	4846.31	1616.44	570.245	4.5172e-10	39.65	39.65	1	2	1	115	162	0	6S(568.2115)	HexNAc-2_Hex-1	-3.2541	NA	NA	NA	NA	TRUE	tr|B4EB03|B4EB03_BURCJ	B4EB03	B4EB03_BURCJ	BCAL1917	Putative exported protein	NA	NA	LB	B1	HCD	NA
220210_PC-3654_LB_WT_ZIC_HILIC_B1.24534.24534.3	interact.pep.xml	ETWAGPASHVSVTPSGAAGTASASSNTGAAR	ETWAGPASHVSVTPSGAAGTAS[655]AS[655]SNTGAAR	R	-	31	3	4685.93	3993.75	3993.77	1332.26	1332.26	3991.77	1331.6	570.212	0.0001759	19.897	19.897	0.9897	2	0	98	128	0	24S(568.2115), 22S(568.2116)	HexNAc-2_Hex-1	-1.6621	NA	ETWAGPASHVSVTPSGAAGTAsAssNTGAAR	19.8971	17.9058	TRUE	tr|B4EQH6|B4EQH6_BURCJ	B4EQH6	B4EQH6_BURCJ	pBCA038	Uncharacterized protein	NA	NA	LB	B1	HCD	NA
220210_PC-3654_LB_WT_ZIC_HILIC_B1.24547.24547.3	interact.pep.xml	PAATTSATTSTTTSAGTASTSTTATAGTTTAAPAPTASAPEAAAK	PAATTSATTS[655]TTTSAGTASTSTTATAGTTTAAPAPTASAPEAAAK	K	P	45	3	4688.3	4551.11	4551.15	1518.04	1518.06	4550.13	1517.72	1.0268	2.95796e-07	29.87	29.87	1	2	0	115	159	0	10S(568.2115)	NA	NA	NA	NA	NA	NA	TRUE	tr|B4EB03|B4EB03_BURCJ	B4EB03	B4EB03_BURCJ	BCAL1917	Putative exported protein	NA	NA	LB	B1	HCD	NA
220210_PC-3654_LB_WT_ZIC_HILIC_B1.24553.24553.3	interact.pep.xml	PAATTSATTSTTTSAGTASTSTTATAGTTTAAPAPTASAPEAAAK	PAATTS[655]ATTSTTTSAGTASTSTTATAGTTTAAPAPTASAPEAAAK	K	P	45	3	4690.5	4551.11	4551.15	1518.04	1518.06	4550.13	1517.72	569.239	1.9e-13	57.634	57.634	1	2	0	115	159	0	6S(568.2115)	HexNAc-2_Hex-1	-2.4637	NA	NA	NA	NA	TRUE	tr|B4EB03|B4EB03_BURCJ	B4EB03	B4EB03_BURCJ	BCAL1917	Putative exported protein	NA	NA	LB	B1	HCD	NA
220210_PC-3654_LB_WT_ZIC_HILIC_B1.24705.24705.3	interact.pep.xml	ETWAGPASHVSVTPSGAAGTASASSNTGAAR	ETWAGPAS[655]HVS[655]VTPSGAAGTASASSNTGAAR	R	-	31	3	4717.58	4092.77	4092.8	1365.27	1365.27	4091.78	1364.93	569.224	1.24732e-07	32.368	32.368	1	2	0	98	128	0	11S(668.2276), 8S(568.2115), 11S(568.2116)	HexNAc-2_Hex-1	-1.5096	NA	ETWAGPASHVsVTPSGAAGTASASSNTGAAR	32.3688	26.9899	TRUE	tr|B4EQH6|B4EQH6_BURCJ	B4EQH6	B4EQH6_BURCJ	pBCA038	Uncharacterized protein	NA	NA	LB	B1	HCD	NA
220210_PC-3654_LB_WT_ZIC_HILIC_B1.24802.24802.3	interact.pep.xml	PAATTSATTSTTTSAGTASTSTTATAGTTTAAPAPTASAPEAAAKPAK	PAATTS[655]ATTSTTTSAGTASTSTTATAGTTTAAPAPTASAPEAAAKPAK	K	T	48	3	4735.06	4848.3	4848.34	1617.11	1617.12	4846.31	1616.44	570.245	7.9e-13	46.899	46.899	1	2	1	115	162	0	6S(568.2115)	HexNAc-2_Hex-1	-3.2719	NA	NA	NA	NA	TRUE	tr|B4EB03|B4EB03_BURCJ	B4EB03	B4EB03_BURCJ	BCAL1917	Putative exported protein	NA	NA	LB	B1	HCD	NA
220210_PC-3654_LB_WT_ZIC_HILIC_B1.24806.24806.3	interact.pep.xml	PAATTSATTSTTTSAGTASTSTTATAGTTTAAPAPTASAPEAAAKPAK	PAATTS[655]ATTSTTTSAGTASTSTTATAGTTTAAPAPTASAPEAAAKPAK	K	T	48	3	4736.34	4848.3	4848.34	1617.11	1617.12	4846.31	1616.44	570.245	2.8166e-10	42.242	42.242	1	2	1	115	162	0	6S(568.2115)	HexNAc-2_Hex-1	-3.2719	NA	NA	NA	NA	TRUE	tr|B4EB03|B4EB03_BURCJ	B4EB03	B4EB03_BURCJ	BCAL1917	Putative exported protein	NA	NA	LB	B1	HCD	NA
220210_PC-3654_LB_WT_ZIC_HILIC_B1.24953.24953.3	interact.pep.xml	PAATTSATTSTTTSAGTASTSTTATAGTTTAAPAPTASAPEAAAK	PAATTS[655]ATTSTTTSAGTASTSTTATAGTTTAAPAPTASAPEAAAK	K	P	45	3	4761.68	4550.11	4550.14	1517.71	1517.72	4550.13	1517.72	568.231	6.7e-12	47.21	47.21	1	2	0	115	159	0	6S(568.2115)	HexNAc-2_Hex-1	-2.1469	NA	NA	NA	NA	TRUE	tr|B4EB03|B4EB03_BURCJ	B4EB03	B4EB03_BURCJ	BCAL1917	Putative exported protein	NA	NA	LB	B1	HCD	NA
220210_PC-3654_LB_WT_ZIC_HILIC_B1.24956.24956.3	interact.pep.xml	PAATTSATTSTTTSAGTASTSTTATAGTTTAAPAPTASAPEAAAK	PAATTS[655]ATTSTTTSAGTASTSTTATAGTTTAAPAPTASAPEAAAK	K	P	45	3	4762.51	4550.11	4550.14	1517.71	1517.72	4550.13	1517.72	568.231	9.2e-13	52.611	52.611	1	2	0	115	159	0	6S(568.2115)	HexNAc-2_Hex-1	-2.1469	NA	NA	NA	NA	TRUE	tr|B4EB03|B4EB03_BURCJ	B4EB03	B4EB03_BURCJ	BCAL1917	Putative exported protein	NA	NA	LB	B1	HCD	NA
220210_PC-3654_LB_WT_ZIC_HILIC_B1.25108.25108.3	interact.pep.xml	PAATTSATTSTTTSAGTASTSTTATAGTTTAAPAPTASAPEAAAK	PAATTS[655]ATTSTTTSAGTASTSTTATAGTTTAAPAPTASAPEAAAK	K	P	45	3	4787.08	4551.11	4551.15	1518.04	1518.06	4550.13	1517.72	569.232	1.9e-13	50.815	50.815	1	2	0	115	159	0	6S(568.2115)	HexNAc-2_Hex-1	-2.115	NA	NA	NA	NA	TRUE	tr|B4EB03|B4EB03_BURCJ	B4EB03	B4EB03_BURCJ	BCAL1917	Putative exported protein	NA	NA	LB	B1	HCD	NA
220210_PC-3654_LB_WT_ZIC_HILIC_B1.25112.25112.3	interact.pep.xml	PAATTSATTSTTTSAGTASTSTTATAGTTTAAPAPTASAPEAAAK	PAATTS[655]ATTSTTTSAGTASTSTTATAGTTTAAPAPTASAPEAAAK	K	P	45	3	4788.4	4551.11	4551.15	1518.04	1518.06	4550.13	1517.72	569.232	0	67.545	67.545	1	2	0	115	159	0	6S(568.2115)	HexNAc-2_Hex-1	-2.115	NA	NA	NA	NA	TRUE	tr|B4EB03|B4EB03_BURCJ	B4EB03	B4EB03_BURCJ	BCAL1917	Putative exported protein	NA	NA	LB	B1	HCD	NA
220210_PC-3654_LB_WT_ZIC_HILIC_B1.25177.25177.3	interact.pep.xml	LSKPAATTSATTSTTTSAGTASTSTTATAGTTTAAPAPTASAPEAAAK	LS[655]KPAATTSATTSTTTSAGTASTSTTATAGTTTAAPAPTASAPEAAAK	K	P	48	3	4800.99	4878.32	4878.36	1627.11	1627.13	4878.34	1627.12	568.237	0	52.455	52.455	1	2	1	112	159	0	2S(568.2115)	HexNAc-2_Hex-1	-2.4594	NA	NA	NA	NA	TRUE	tr|B4EB03|B4EB03_BURCJ	B4EB03	B4EB03_BURCJ	BCAL1917	Putative exported protein	NA	NA	LB	B1	HCD	NA
220210_PC-3654_LB_WT_ZIC_HILIC_B1.25182.25182.3	interact.pep.xml	LSKPAATTSATTSTTTSAGTASTSTTATAGTTTAAPAPTASAPEAAAK	LSKPAATTSATTSTTTSAGTAS[655]TSTTATAGTTTAAPAPTASAPEAAAK	K	P	48	3	4802.55	4878.32	4878.36	1627.11	1627.13	4878.34	1627.12	0.0258	8.89e-12	43.237	43.237	1	2	1	112	159	0	22S(568.2115)	Mod1: Unannotated mass-shift 0.0386 (PeakApex: 0.0386)	NA	NA	NA	NA	NA	TRUE	tr|B4EB03|B4EB03_BURCJ	B4EB03	B4EB03_BURCJ	BCAL1917	Putative exported protein	NA	NA	LB	B1	HCD	NA
220210_PC-3654_LB_WT_ZIC_HILIC_B1.25183.25183.3	interact.pep.xml	LSKPAATTSATTSTTTSAGTASTSTTATAGTTTAAPAPTASAPEAAAK	LS[655]KPAATTSATTSTTTSAGTASTSTTATAGTTTAAPAPTASAPEAAAK	K	P	48	3	4803.02	4878.32	4878.36	1627.11	1627.13	4878.34	1627.12	568.237	0	66.801	66.801	1	2	1	112	159	0	2S(568.2115)	HexNAc-2_Hex-1	-2.4594	NA	NA	NA	NA	TRUE	tr|B4EB03|B4EB03_BURCJ	B4EB03	B4EB03_BURCJ	BCAL1917	Putative exported protein	NA	NA	LB	B1	HCD	NA
220210_PC-3654_LB_WT_ZIC_HILIC_B1.25236.25236.3	interact.pep.xml	PAATTSATTSTTTSAGTASTSTTATAGTTTAAPAPTASAPEAAAKPAK	PAATTS[655]ATTSTTTSAGTASTSTTATAGTTTAAPAPTASAPEAAAKPAK	K	T	48	3	4811.14	4847.31	4847.34	1616.78	1616.79	4846.31	1616.44	569.243	9.614e-11	42.213	42.213	1	2	1	115	162	0	6S(568.2115)	HexNAc-2_Hex-1	-2.6421	NA	NA	NA	NA	TRUE	tr|B4EB03|B4EB03_BURCJ	B4EB03	B4EB03_BURCJ	BCAL1917	Putative exported protein	NA	NA	LB	B1	HCD	NA
220210_PC-3654_LB_WT_ZIC_HILIC_B1.25242.25242.3	interact.pep.xml	PAATTSATTSTTTSAGTASTSTTATAGTTTAAPAPTASAPEAAAKPAK	PAATTSATTSTTTSAGTAS[655]TSTTATAGTTTAAPAPTASAPEAAAKPAK	K	T	48	3	4812.9	4847.31	4847.34	1616.78	1616.79	4846.31	1616.44	1.0317	2.23482e-08	39.916	39.916	1	2	1	115	162	0	19S(568.2115)	NA	NA	NA	NA	NA	NA	TRUE	tr|B4EB03|B4EB03_BURCJ	B4EB03	B4EB03_BURCJ	BCAL1917	Putative exported protein	NA	NA	LB	B1	HCD	NA
220210_PC-3654_LB_WT_ZIC_HILIC_B1.25306.25306.3	interact.pep.xml	PAATTSATTSTTTSAGTASTSTTATAGTTTAAPAPTASAPEAAAK	PAATTS[655]ATTSTTTSAGTASTSTTATAGTTTAAPAPTASAPEAAAK	K	P	45	3	4824.29	4552.1	4552.15	1518.38	1518.39	4550.13	1517.72	570.234	5e-13	41.004	41.004	1	2	0	115	159	0	6S(568.2115)	HexNAc-2_Hex-1	-2.7325	NA	NA	NA	NA	TRUE	tr|B4EB03|B4EB03_BURCJ	B4EB03	B4EB03_BURCJ	BCAL1917	Putative exported protein	NA	NA	LB	B1	HCD	NA
220210_PC-3654_LB_WT_ZIC_HILIC_B1.25312.25312.3	interact.pep.xml	PAATTSATTSTTTSAGTASTSTTATAGTTTAAPAPTASAPEAAAK	PAATTS[655]ATTSTTTSAGTASTSTTATAGTTTAAPAPTASAPEAAAK	K	P	45	3	4826.45	4552.1	4552.15	1518.38	1518.39	4550.13	1517.72	570.234	0	54.863	54.863	1	2	0	115	159	0	6S(568.2115)	HexNAc-2_Hex-1	-2.7325	NA	NA	NA	NA	TRUE	tr|B4EB03|B4EB03_BURCJ	B4EB03	B4EB03_BURCJ	BCAL1917	Putative exported protein	NA	NA	LB	B1	HCD	NA
220210_PC-3654_LB_WT_ZIC_HILIC_B1.25382.25382.3	interact.pep.xml	PAATTSATTSTTTSAGTASTSTTATAGTTTAAPAPTASAPEAAAK	PAATTS[655]ATTSTTTSAGTASTSTTATAGTTTAAPAPTASAPEAAAK	K	P	45	3	4838.08	4550.11	4550.14	1517.71	1517.72	4550.13	1517.72	568.227	1.506e-11	38.533	38.533	1	2	0	115	159	0	6S(568.2115)	HexNAc-2_Hex-1	-1.9017	NA	NA	NA	NA	TRUE	tr|B4EB03|B4EB03_BURCJ	B4EB03	B4EB03_BURCJ	BCAL1917	Putative exported protein	NA	NA	LB	B1	HCD	NA
220210_PC-3654_LB_WT_ZIC_HILIC_B1.25388.25388.3	interact.pep.xml	PAATTSATTSTTTSAGTASTSTTATAGTTTAAPAPTASAPEAAAK	PAATTS[655]ATTSTTTSAGTASTSTTATAGTTTAAPAPTASAPEAAAK	K	P	45	3	4840.28	4550.11	4550.14	1517.71	1517.72	4550.13	1517.72	568.227	3e-14	55.087	55.087	1	2	0	115	159	0	6S(568.2115)	HexNAc-2_Hex-1	-1.9017	NA	NA	NA	NA	TRUE	tr|B4EB03|B4EB03_BURCJ	B4EB03	B4EB03_BURCJ	BCAL1917	Putative exported protein	NA	NA	LB	B1	HCD	NA
220210_PC-3654_LB_WT_ZIC_HILIC_B1.25393.25393.3	interact.pep.xml	LSKPAATTSATTSTTTSAGTASTSTTATAGTTTAAPAPTASAPEAAAK	LS[755]KPAATTSATTSTTTSAGTASTSTTATAGTTTAAPAPTASAPEAAAK	K	P	48	3	4840.91	4980.34	4980.39	1661.12	1661.14	4978.35	1660.46	2.0371	1.13676e-07	27.06	27.06	1	2	1	112	159	0	2S(668.2276)	Mod1: Failed_Carbamidomethylation/Deletion of G, Mod2: 5-hydroxy-N6,N6,N6-trimethyl (PeakApex: 2.0378)	NA	NA	NA	NA	NA	TRUE	tr|B4EB03|B4EB03_BURCJ	B4EB03	B4EB03_BURCJ	BCAL1917	Putative exported protein	NA	NA	LB	B1	HCD	NA
220210_PC-3654_LB_WT_ZIC_HILIC_B1.25396.25396.3	interact.pep.xml	LSKPAATTSATTSTTTSAGTASTSTTATAGTTTAAPAPTASAPEAAAK	LSKPAATTSATTSTTTSAGTAS[755]TSTTATAGTTTAAPAPTASAPEAAAK	K	P	48	3	4841.69	4980.34	4980.39	1661.12	1661.14	4978.35	1660.46	2.0371	9.33029e-08	35.337	35.337	1	2	1	112	159	0	22S(668.2276)	Mod1: Failed_Carbamidomethylation/Deletion of G, Mod2: 5-hydroxy-N6,N6,N6-trimethyl (PeakApex: 2.0378)	NA	NA	NA	NA	NA	TRUE	tr|B4EB03|B4EB03_BURCJ	B4EB03	B4EB03_BURCJ	BCAL1917	Putative exported protein	NA	NA	LB	B1	HCD	NA
220210_PC-3654_LB_WT_ZIC_HILIC_B1.25397.25397.3	interact.pep.xml	LSKPAATTSATTSTTTSAGTASTSTTATAGTTTAAPAPTASAPEAAAK	LS[755]KPAATTSATTSTTTSAGTASTSTTATAGTTTAAPAPTASAPEAAAK	K	P	48	3	4842.16	4980.34	4980.39	1661.12	1661.14	4978.35	1660.46	670.265	8.051e-11	46.158	46.158	1	2	1	112	159	0	2S(668.2276)	No Matches	NA	NA	NA	NA	NA	TRUE	tr|B4EB03|B4EB03_BURCJ	B4EB03	B4EB03_BURCJ	BCAL1917	Putative exported protein	NA	NA	LB	B1	HCD	NA
220210_PC-3654_LB_WT_ZIC_HILIC_B1.25458.25458.3	interact.pep.xml	ETWAGPASHVSVTPSGAAGTASASSNTGAAR	ETWAGPAS[655]HVSVTPS[655]GAAGTASASSNTGAAR	R	-	31	3	4853.8	4093.78	4093.8	1365.6	1365.61	4091.78	1364.93	570.229	2.499e-11	34.882	34.882	1	2	0	98	128	0	15S(668.2276), 8S(568.2115), 15S(568.2116)	HexNAc-2_Hex-1	-2.3721	NA	ETWAGPASHVSVTPsGAAGTASASSNTGAAR	34.8821	32.2747	TRUE	tr|B4EQH6|B4EQH6_BURCJ	B4EQH6	B4EQH6_BURCJ	pBCA038	Uncharacterized protein	NA	NA	LB	B1	HCD	NA
220210_PC-3654_LB_WT_ZIC_HILIC_B1.25548.25548.3	interact.pep.xml	ETWAGPASHVSVTPSGAAGTASASSNTGAAR	ETWAGPAS[655]HVSVTPS[655]GAAGTASASSNTGAAR	R	-	31	3	4867.02	4092.77	4092.8	1365.26	1365.27	4091.78	1364.93	569.225	0.000184362	25.783	25.783	0.9952	2	0	98	128	0	15S(668.2276), 8S(568.2115), 15S(568.2116)	HexNAc-2_Hex-1	-1.6305	NA	ETWAGPASHVSVTPsGAAGTASASSNTGAAR	25.7834	23.3739	TRUE	tr|B4EQH6|B4EQH6_BURCJ	B4EQH6	B4EQH6_BURCJ	pBCA038	Uncharacterized protein	NA	NA	LB	B1	HCD	NA
220210_PC-3654_LB_WT_ZIC_HILIC_B1.25593.25593.3	interact.pep.xml	LSKPAATTSATTSTTTSAGTASTSTTATAGTTTAAPAPTASAPEAAAK	LS[755]KPAATTSATTSTTTSAGTASTSTTATAGTTTAAPAPTASAPEAAAK	K	P	48	3	4877	4978.36	4978.38	1660.46	1660.47	4978.35	1660.46	668.258	2.02e-12	43.895	43.895	1	2	1	112	159	0	2S(668.2276)	No Matches	NA	NA	NA	NA	NA	TRUE	tr|B4EB03|B4EB03_BURCJ	B4EB03	B4EB03_BURCJ	BCAL1917	Putative exported protein	NA	NA	LB	B1	HCD	NA
220210_PC-3654_LB_WT_ZIC_HILIC_B1.25607.25607.3	interact.pep.xml	PAATTSATTSTTTSAGTASTSTTATAGTTTAAPAPTASAPEAAAK	PAATTS[655]ATTSTTTSAGTASTSTTATAGTTTAAPAPTASAPEAAAK	K	P	45	3	4879.66	4551.12	4551.15	1518.05	1518.06	4550.13	1517.72	569.236	0	60.708	60.708	1	2	0	115	159	0	6S(568.2115)	HexNAc-2_Hex-1	-2.3507	NA	NA	NA	NA	TRUE	tr|B4EB03|B4EB03_BURCJ	B4EB03	B4EB03_BURCJ	BCAL1917	Putative exported protein	NA	NA	LB	B1	HCD	NA
220210_PC-3654_LB_WT_ZIC_HILIC_B1.25613.25613.3	interact.pep.xml	PAATTSATTSTTTSAGTASTSTTATAGTTTAAPAPTASAPEAAAK	PAATTS[655]ATTSTTTSAGTASTSTTATAGTTTAAPAPTASAPEAAAK	K	P	45	3	4881.33	4551.12	4551.15	1518.05	1518.06	4550.13	1517.72	569.236	2e-14	53.782	53.782	1	2	0	115	159	0	6S(568.2115)	HexNAc-2_Hex-1	-2.3507	NA	NA	NA	NA	TRUE	tr|B4EB03|B4EB03_BURCJ	B4EB03	B4EB03_BURCJ	BCAL1917	Putative exported protein	NA	NA	LB	B1	HCD	NA
220210_PC-3654_LB_WT_ZIC_HILIC_B1.25627.25627.3	interact.pep.xml	PAATTSATTSTTTSAGTASTSTTATAGTTTAAPAPTASAPEAAAKPAK	PAATTS[655]ATTSTTTSAGTASTSTTATAGTTTAAPAPTASAPEAAAKPAK	K	T	48	3	4883.85	4847.3	4847.34	1616.77	1616.79	4846.31	1616.44	569.244	7.2174e-10	38.065	38.065	1	2	1	115	162	0	6S(568.2115)	HexNAc-2_Hex-1	-2.6594	NA	NA	NA	NA	TRUE	tr|B4EB03|B4EB03_BURCJ	B4EB03	B4EB03_BURCJ	BCAL1917	Putative exported protein	NA	NA	LB	B1	HCD	NA
220210_PC-3654_LB_WT_ZIC_HILIC_B1.25633.25633.3	interact.pep.xml	PAATTSATTSTTTSAGTASTSTTATAGTTTAAPAPTASAPEAAAKPAK	PAATTS[655]ATTSTTTSAGTASTSTTATAGTTTAAPAPTASAPEAAAKPAK	K	T	48	3	4886.04	4847.3	4847.34	1616.77	1616.79	4846.31	1616.44	569.244	0	59.909	59.909	1	2	1	115	162	0	6S(568.2115)	HexNAc-2_Hex-1	-2.6594	NA	NA	NA	NA	TRUE	tr|B4EB03|B4EB03_BURCJ	B4EB03	B4EB03_BURCJ	BCAL1917	Putative exported protein	NA	NA	LB	B1	HCD	NA
220210_PC-3654_LB_WT_ZIC_HILIC_B1.25742.25742.3	interact.pep.xml	PAATTSATTSTTTSAGTASTSTTATAGTTTAAPAPTASAPEAAAKPAK	PAATTS[655]ATTSTTTSAGTASTSTTATAGTTTAAPAPTASAPEAAAKPAK	K	T	48	3	4906.77	4846.28	4846.34	1616.43	1616.45	4846.31	1616.44	568.241	8.4854e-10	35.072	35.072	1	2	1	115	162	0	6S(568.2115)	HexNAc-2_Hex-1	-2.5897	NA	NA	NA	NA	TRUE	tr|B4EB03|B4EB03_BURCJ	B4EB03	B4EB03_BURCJ	BCAL1917	Putative exported protein	NA	NA	LB	B1	HCD	NA
220210_PC-3654_LB_WT_ZIC_HILIC_B1.25748.25748.3	interact.pep.xml	PAATTSATTSTTTSAGTASTSTTATAGTTTAAPAPTASAPEAAAKPAK	PAATTS[655]ATTSTTTSAGTASTSTTATAGTTTAAPAPTASAPEAAAKPAK	K	T	48	3	4909.1	4846.28	4846.34	1616.43	1616.45	4846.31	1616.44	568.243	1.357e-11	49.55	49.55	1	2	1	115	162	0	6S(568.2115)	HexNAc-2_Hex-1	-2.6552	NA	NA	NA	NA	TRUE	tr|B4EB03|B4EB03_BURCJ	B4EB03	B4EB03_BURCJ	BCAL1917	Putative exported protein	NA	NA	LB	B1	HCD	NA
220210_PC-3654_LB_WT_ZIC_HILIC_B1.25754.25754.3	interact.pep.xml	PAATTSATTSTTTSAGTASTSTTATAGTTTAAPAPTASAPEAAAK	PAATTS[655]ATTSTTTSAGTASTSTTATAGTTTAAPAPTASAPEAAAK	K	P	45	3	4909.75	4550.12	4550.15	1517.71	1517.72	4550.13	1517.72	568.234	0	60.692	60.692	1	2	0	115	159	0	6S(568.2115)	HexNAc-2_Hex-1	-2.295	NA	NA	NA	NA	TRUE	tr|B4EB03|B4EB03_BURCJ	B4EB03	B4EB03_BURCJ	BCAL1917	Putative exported protein	NA	NA	LB	B1	HCD	NA
220210_PC-3654_LB_WT_ZIC_HILIC_B1.25755.25755.3	interact.pep.xml	PAATTSATTSTTTSAGTASTSTTATAGTTTAAPAPTASAPEAAAK	PAATTS[655]ATTSTTTSAGTASTSTTATAGTTTAAPAPTASAPEAAAK	K	P	45	3	4909.84	4550.12	4550.15	1517.71	1517.72	4550.13	1517.72	568.234	1.83e-12	53.673	53.673	1	2	0	115	159	0	6S(568.2115)	HexNAc-2_Hex-1	-2.295	NA	NA	NA	NA	TRUE	tr|B4EB03|B4EB03_BURCJ	B4EB03	B4EB03_BURCJ	BCAL1917	Putative exported protein	NA	NA	LB	B1	HCD	NA
220210_PC-3654_LB_WT_ZIC_HILIC_B1.25758.25758.3	interact.pep.xml	PAATTSATTSTTTSAGTASTSTTATAGTTTAAPAPTASAPEAAAK	PAATTS[655]ATTSTTTSAGTASTSTTATAGTTTAAPAPTASAPEAAAK	K	P	45	3	4911.08	4550.12	4550.15	1517.71	1517.72	4550.13	1517.72	568.234	1.9e-13	57.504	57.504	1	2	0	115	159	0	6S(568.2115)	HexNAc-2_Hex-1	-2.295	NA	NA	NA	NA	TRUE	tr|B4EB03|B4EB03_BURCJ	B4EB03	B4EB03_BURCJ	BCAL1917	Putative exported protein	NA	NA	LB	B1	HCD	NA
220210_PC-3654_LB_WT_ZIC_HILIC_B1.25761.25761.3	interact.pep.xml	PAATTSATTSTTTSAGTASTSTTATAGTTTAAPAPTASAPEAAAK	PAATTS[655]ATTSTTTSAGTASTSTTATAGTTTAAPAPTASAPEAAAK	K	P	45	3	4912	4550.12	4550.15	1517.71	1517.72	4550.13	1517.72	568.234	7e-14	54.545	54.545	1	2	0	115	159	0	6S(568.2115)	HexNAc-2_Hex-1	-2.295	NA	NA	NA	NA	TRUE	tr|B4EB03|B4EB03_BURCJ	B4EB03	B4EB03_BURCJ	BCAL1917	Putative exported protein	NA	NA	LB	B1	HCD	NA
220210_PC-3654_LB_WT_ZIC_HILIC_B1.25762.25762.3	interact.pep.xml	PAATTSATTSTTTSAGTASTSTTATAGTTTAAPAPTASAPEAAAK	PAATTS[655]ATTSTTTSAGTASTSTTATAGTTTAAPAPTASAPEAAAK	K	P	45	3	4912.02	4550.12	4550.15	1517.71	1517.72	4550.13	1517.72	0.0219	0.00567052	20.157	20.157	0.9034	2	0	115	159	0	6S(568.2115)	NA	NA	NA	NA	NA	NA	TRUE	tr|B4EB03|B4EB03_BURCJ	B4EB03	B4EB03_BURCJ	BCAL1917	Putative exported protein	NA	NA	LB	B1	HCD	NA
220210_PC-3654_LB_WT_ZIC_HILIC_B1.25765.25765.3	interact.pep.xml	PAATTSATTSTTTSAGTASTSTTATAGTTTAAPAPTASAPEAAAK	PAATTSATTS[655]TTTSAGTASTSTTATAGTTTAAPAPTASAPEAAAK	K	P	45	3	4913.27	4550.12	4550.15	1517.71	1517.72	4550.13	1517.72	0.0219	5.76163e-08	36.505	34.536	1	2	0	115	159	0	10S(568.2115)	NA	NA	NA	NA	NA	NA	TRUE	tr|B4EB03|B4EB03_BURCJ	B4EB03	B4EB03_BURCJ	BCAL1917	Putative exported protein	NA	NA	LB	B1	HCD	NA
220210_PC-3654_LB_WT_ZIC_HILIC_B1.25819.25819.3	interact.pep.xml	LSKPAATTSATTSTTTSAGTASTSTTATAGTTTAAPAPTASAPEAAAK	LS[655]KPAATTSATTSTTTSAGTASTSTTATAGTTTAAPAPTASAPEAAAK	K	P	48	3	4924.59	4879.32	4879.37	1627.45	1627.46	4878.34	1627.12	569.245	4.6089e-10	41.108	41.108	1	2	1	112	159	0	2S(568.2115)	HexNAc-2_Hex-1	-2.7116	NA	NA	NA	NA	TRUE	tr|B4EB03|B4EB03_BURCJ	B4EB03	B4EB03_BURCJ	BCAL1917	Putative exported protein	NA	NA	LB	B1	HCD	NA
220210_PC-3654_LB_WT_ZIC_HILIC_B1.25820.25820.3	interact.pep.xml	LSKPAATTSATTSTTTSAGTASTSTTATAGTTTAAPAPTASAPEAAAK	LS[655]KPAATTSATTSTTTSAGTASTSTTATAGTTTAAPAPTASAPEAAAK	K	P	48	3	4924.68	4879.32	4879.37	1627.45	1627.46	4878.34	1627.12	569.245	7.5799e-10	32.903	32.903	1	2	1	112	159	0	2S(568.2115)	HexNAc-2_Hex-1	-2.7116	NA	NA	NA	NA	TRUE	tr|B4EB03|B4EB03_BURCJ	B4EB03	B4EB03_BURCJ	BCAL1917	Putative exported protein	NA	NA	LB	B1	HCD	NA
220210_PC-3654_LB_WT_ZIC_HILIC_B1.25822.25822.3	interact.pep.xml	LSKPAATTSATTSTTTSAGTASTSTTATAGTTTAAPAPTASAPEAAAK	LSKPAATTSATTSTTTSAGTAS[655]TSTTATAGTTTAAPAPTASAPEAAAK	K	P	48	3	4925.46	4879.32	4879.37	1627.45	1627.46	4878.34	1627.12	1.0336	2.32691e-08	33.604	33.604	1	2	1	112	159	0	22S(568.2115)	NA	NA	NA	NA	NA	NA	TRUE	tr|B4EB03|B4EB03_BURCJ	B4EB03	B4EB03_BURCJ	BCAL1917	Putative exported protein	NA	NA	LB	B1	HCD	NA
220210_PC-3654_LB_WT_ZIC_HILIC_B1.25823.25823.3	interact.pep.xml	LSKPAATTSATTSTTTSAGTASTSTTATAGTTTAAPAPTASAPEAAAK	LS[655]KPAATTSATTSTTTSAGTASTSTTATAGTTTAAPAPTASAPEAAAK	K	P	48	3	4925.92	4879.32	4879.37	1627.45	1627.46	4878.34	1627.12	569.245	1.4e-13	56.401	56.401	1	2	1	112	159	0	2S(568.2115)	HexNAc-2_Hex-1	-2.7116	NA	NA	NA	NA	TRUE	tr|B4EB03|B4EB03_BURCJ	B4EB03	B4EB03_BURCJ	BCAL1917	Putative exported protein	NA	NA	LB	B1	HCD	NA
220210_PC-3654_LB_WT_ZIC_HILIC_B1.25826.25826.3	interact.pep.xml	LSKPAATTSATTSTTTSAGTASTSTTATAGTTTAAPAPTASAPEAAAK	LS[655]KPAATTSATTSTTTSAGTASTSTTATAGTTTAAPAPTASAPEAAAK	K	P	48	3	4926.95	4879.32	4879.37	1627.45	1627.46	4878.34	1627.12	569.245	1.402e-11	46.027	46.027	1	2	1	112	159	0	2S(568.2115)	HexNAc-2_Hex-1	-2.7116	NA	NA	NA	NA	TRUE	tr|B4EB03|B4EB03_BURCJ	B4EB03	B4EB03_BURCJ	BCAL1917	Putative exported protein	NA	NA	LB	B1	HCD	NA
220210_PC-3654_LB_WT_ZIC_HILIC_B1.25837.25837.3	interact.pep.xml	SASTATAASGASGAAAPAKPSGPTYAFGLK	S[755]AS[655]TATAAS[655]GASGAAAPAKPSGPTYAFGLK	R	V	30	3	4928.99	4470.96	4471	1491.33	1491.34	4469.99	1491	569.225	0.000766829	18.593	18.593	0.9315	2	1	272	301	0	1S(668.2276), 3S(568.2115), 9S(568.2116)	HexNAc-2_Hex-1	-1.5623	NA	SASTATAAsGAsGAAAPAKPSGPTYAFGLK	18.5933	16.2669	TRUE	tr|B4EAE4|B4EAE4_BURCJ	B4EAE4	B4EAE4_BURCJ	BCAL1845	Putative membrane protein	NA	NA	LB	B1	HCD	NA
220210_PC-3654_LB_WT_ZIC_HILIC_B1.25984.25984.3	interact.pep.xml	PAATTSATTSTTTSAGTASTSTTATAGTTTAAPAPTASAPEAAAKPAK	PAATTSATTSTTTSAGTAS[655]TSTTATAGTTTAAPAPTASAPEAAAKPAK	K	T	48	3	4949.49	4847.31	4847.34	1616.78	1616.79	4846.31	1616.44	1.0332	4.40138e-09	35.579	35.579	1	2	1	115	162	0	19S(568.2115)	NA	NA	NA	NA	NA	NA	TRUE	tr|B4EB03|B4EB03_BURCJ	B4EB03	B4EB03_BURCJ	BCAL1917	Putative exported protein	NA	NA	LB	B1	HCD	NA
220210_PC-3654_LB_WT_ZIC_HILIC_B1.25988.25988.3	interact.pep.xml	PAATTSATTSTTTSAGTASTSTTATAGTTTAAPAPTASAPEAAAKPAK	PAATTS[655]ATTSTTTSAGTASTSTTATAGTTTAAPAPTASAPEAAAKPAK	K	T	48	3	4950.87	4847.31	4847.34	1616.78	1616.79	4846.31	1616.44	569.245	3.74e-12	50.239	50.239	1	2	1	115	162	0	6S(568.2115)	HexNAc-2_Hex-1	-2.6952	NA	NA	NA	NA	TRUE	tr|B4EB03|B4EB03_BURCJ	B4EB03	B4EB03_BURCJ	BCAL1917	Putative exported protein	NA	NA	LB	B1	HCD	NA
220210_PC-3654_LB_WT_ZIC_HILIC_B1.26054.26054.3	interact.pep.xml	LSKPAATTSATTSTTTSAGTASTSTTATAGTTTAAPAPTASAPEAAAK	LS[655]KPAATTSATTSTTTSAGTASTSTTATAGTTTAAPAPTASAPEAAAK	K	P	48	3	4963.82	4878.32	4878.36	1627.11	1627.13	4878.34	1627.12	568.237	1.4e-13	41.209	41.209	1	2	1	112	159	0	2S(568.2115)	HexNAc-2_Hex-1	-2.4594	NA	NA	NA	NA	TRUE	tr|B4EB03|B4EB03_BURCJ	B4EB03	B4EB03_BURCJ	BCAL1917	Putative exported protein	NA	NA	LB	B1	HCD	NA
220210_PC-3654_LB_WT_ZIC_HILIC_B1.26057.26057.3	interact.pep.xml	LSKPAATTSATTSTTTSAGTASTSTTATAGTTTAAPAPTASAPEAAAK	LSKPAATTSATTSTTTSAGTAS[655]TSTTATAGTTTAAPAPTASAPEAAAK	K	P	48	3	4964.54	4878.32	4878.36	1627.11	1627.13	4878.34	1627.12	0.0258	1.23673e-07	29.694	29.694	1	2	1	112	159	0	22S(568.2115)	Mod1: Unannotated mass-shift 0.0386 (PeakApex: 0.0386)	NA	NA	NA	NA	NA	TRUE	tr|B4EB03|B4EB03_BURCJ	B4EB03	B4EB03_BURCJ	BCAL1917	Putative exported protein	NA	NA	LB	B1	HCD	NA
220210_PC-3654_LB_WT_ZIC_HILIC_B1.26058.26058.3	interact.pep.xml	LSKPAATTSATTSTTTSAGTASTSTTATAGTTTAAPAPTASAPEAAAK	LS[655]KPAATTSATTSTTTSAGTASTSTTATAGTTTAAPAPTASAPEAAAK	K	P	48	3	4964.91	4878.32	4878.36	1627.11	1627.13	4878.34	1627.12	568.237	2e-13	53.936	53.936	1	2	1	112	159	0	2S(568.2115)	HexNAc-2_Hex-1	-2.4594	NA	NA	NA	NA	TRUE	tr|B4EB03|B4EB03_BURCJ	B4EB03	B4EB03_BURCJ	BCAL1917	Putative exported protein	NA	NA	LB	B1	HCD	NA
220210_PC-3654_LB_WT_ZIC_HILIC_B1.26194.26194.3	interact.pep.xml	SASTATAASGASGAAAPAKPSGPTYAFGLK	S[655]AS[655]TATAAS[655]GASGAAAPAKPSGPTYAFGLK	R	V	30	3	4988.13	4469.97	4470.01	1491	1491.01	4469.99	1491	568.233	2.18891e-05	23.744	23.744	0.9693	2	1	272	301	0	1S(568.2115), 3S(668.2276), 9S(568.2115), 3S(568.2116)	HexNAc-2_Hex-1	-2.2862	NA	SAsTATAAsGASGAAAPAKPSGPTYAFGLK	23.7446	23.7446	TRUE	tr|B4EAE4|B4EAE4_BURCJ	B4EAE4	B4EAE4_BURCJ	BCAL1845	Putative membrane protein	NA	NA	LB	B1	HCD	NA
220210_PC-3654_LB_WT_ZIC_HILIC_B1.26197.26197.3	interact.pep.xml	SASTATAASGASGAAAPAKPSGPTYAFGLK	S[655]AS[655]TATAAS[655]GASGAAAPAKPSGPTYAFGLK	R	V	30	3	4989.03	4469.97	4470.01	1491	1491.01	4469.99	1491	568.233	0.00128874	18.355	18.355	0.9277	2	1	272	301	0	1S(668.2276), 3S(568.2115), 9S(568.2115), 1S(568.2116)	HexNAc-2_Hex-1	-2.2862	NA	sAsTATAAsGASGAAAPAKPSGPTYAFGLK	18.3554	18.3554	TRUE	tr|B4EAE4|B4EAE4_BURCJ	B4EAE4	B4EAE4_BURCJ	BCAL1845	Putative membrane protein	NA	NA	LB	B1	HCD	NA
220210_PC-3654_LB_WT_ZIC_HILIC_B1.26198.26198.3	interact.pep.xml	PAATTSATTSTTTSAGTASTSTTATAGTTTAAPAPTASAPEAAAK	PAATTS[655]ATTSTTTSAGTASTSTTATAGTTTAAPAPTASAPEAAAK	K	P	45	3	4989.05	4550.12	4550.15	1517.71	1517.72	4550.13	1517.72	568.235	2e-14	60.784	60.784	1	2	0	115	159	0	6S(568.2115)	HexNAc-2_Hex-1	-2.3657	NA	NA	NA	NA	TRUE	tr|B4EB03|B4EB03_BURCJ	B4EB03	B4EB03_BURCJ	BCAL1917	Putative exported protein	NA	NA	LB	B1	HCD	NA
220210_PC-3654_LB_WT_ZIC_HILIC_B1.26199.26199.3	interact.pep.xml	PAATTSATTSTTTSAGTASTSTTATAGTTTAAPAPTASAPEAAAK	PAATTS[655]ATTSTTTSAGTASTSTTATAGTTTAAPAPTASAPEAAAK	K	P	45	3	4989.13	4550.12	4550.15	1517.71	1517.72	4550.13	1517.72	568.235	1e-13	58.728	58.728	1	2	0	115	159	0	6S(568.2115)	HexNAc-2_Hex-1	-2.3657	NA	NA	NA	NA	TRUE	tr|B4EB03|B4EB03_BURCJ	B4EB03	B4EB03_BURCJ	BCAL1917	Putative exported protein	NA	NA	LB	B1	HCD	NA
220210_PC-3654_LB_WT_ZIC_HILIC_B1.26202.26202.3	interact.pep.xml	PAATTSATTSTTTSAGTASTSTTATAGTTTAAPAPTASAPEAAAK	PAATTSATTSTTTSAGTASTS[655]TTATAGTTTAAPAPTASAPEAAAK	K	P	45	3	4990.06	4550.12	4550.15	1517.71	1517.72	4550.13	1517.72	568.235	0	72.56	60.454	1	2	0	115	159	0	21S(568.2116)	HexNAc-2_Hex-1	-2.3657	NA	PAATTSATTSTTTSAGTASTsTTATAGTTTAAPAPTASAPEAAAK	72.5601	62.863	TRUE	tr|B4EB03|B4EB03_BURCJ	B4EB03	B4EB03_BURCJ	BCAL1917	Putative exported protein	NA	NA	LB	B1	HCD	NA
220210_PC-3654_LB_WT_ZIC_HILIC_B1.26205.26205.3	interact.pep.xml	PAATTSATTSTTTSAGTASTSTTATAGTTTAAPAPTASAPEAAAK	PAATTS[655]ATTSTTTSAGTASTSTTATAGTTTAAPAPTASAPEAAAK	K	P	45	3	4990.58	4550.12	4550.15	1517.71	1517.72	4550.13	1517.72	568.235	1.71e-11	50.719	50.719	1	2	0	115	159	0	6S(568.2115)	HexNAc-2_Hex-1	-2.3657	NA	NA	NA	NA	TRUE	tr|B4EB03|B4EB03_BURCJ	B4EB03	B4EB03_BURCJ	BCAL1917	Putative exported protein	NA	NA	LB	B1	HCD	NA
220210_PC-3654_LB_WT_ZIC_HILIC_B1.26354.26354.3	interact.pep.xml	PAATTSATTSTTTSAGTASTSTTATAGTTTAAPAPTASAPEAAAKPAK	PAATTSATTSTTTSAGTAS[655]TSTTATAGTTTAAPAPTASAPEAAAKPAK	K	T	48	3	5017.89	4848.3	4848.34	1617.11	1617.12	4846.31	1616.44	2.0327	2.97987e-08	29.394	29.394	1	2	1	115	162	0	19S(568.2115)	Mod1: Failed_Carbamidomethylation/Deletion of G, Mod2: 5-hydroxy-N6,N6,N6-trimethyl (PeakApex: 2.0378)	NA	NA	NA	NA	NA	TRUE	tr|B4EB03|B4EB03_BURCJ	B4EB03	B4EB03_BURCJ	BCAL1917	Putative exported protein	NA	NA	LB	B1	HCD	NA
220210_PC-3654_LB_WT_ZIC_HILIC_B1.26360.26360.3	interact.pep.xml	PAATTSATTSTTTSAGTASTSTTATAGTTTAAPAPTASAPEAAAKPAK	PAATTSATTSTTTS[655]AGTASTSTTATAGTTTAAPAPTASAPEAAAKPAK	K	T	48	3	5020.08	4848.3	4848.34	1617.11	1617.12	4846.31	1616.44	2.0327	3.4571e-10	44.614	42.515	1	2	1	115	162	0	14S(568.2115)	Mod1: Failed_Carbamidomethylation/Deletion of G, Mod2: 5-hydroxy-N6,N6,N6-trimethyl (PeakApex: 2.0378)	NA	NA	NA	NA	NA	TRUE	tr|B4EB03|B4EB03_BURCJ	B4EB03	B4EB03_BURCJ	BCAL1917	Putative exported protein	NA	NA	LB	B1	HCD	NA
220210_PC-3654_LB_WT_ZIC_HILIC_B1.26395.26395.3	interact.pep.xml	LSKPAATTSATTSTTTSAGTASTSTTATAGTTTAAPAPTASAPEAAAK	LS[655]KPAATTSATTSTTTSAGTASTSTTATAGTTTAAPAPTASAPEAAAK	K	P	48	3	5024.28	4880.32	4880.37	1627.78	1627.8	4878.34	1627.12	570.243	4e-14	50.85	50.85	1	2	1	112	159	0	2S(568.2115)	HexNAc-2_Hex-1	-3.1771	NA	NA	NA	NA	TRUE	tr|B4EB03|B4EB03_BURCJ	B4EB03	B4EB03_BURCJ	BCAL1917	Putative exported protein	NA	NA	LB	B1	HCD	NA
220210_PC-3654_LB_WT_ZIC_HILIC_B1.26398.26398.3	interact.pep.xml	LSKPAATTSATTSTTTSAGTASTSTTATAGTTTAAPAPTASAPEAAAK	LSKPAATTSATTSTTTSAGTAS[655]TSTTATAGTTTAAPAPTASAPEAAAK	K	P	48	3	5025.09	4880.32	4880.37	1627.78	1627.8	4878.34	1627.12	2.0312	3.2533e-05	23.938	23.938	0.9301	2	1	112	159	0	22S(568.2115)	Mod1: Failed_Carbamidomethylation/Deletion of G, Mod2: 5-hydroxy-N6,N6,N6-trimethyl (PeakApex: 2.0378)	NA	NA	NA	NA	NA	TRUE	tr|B4EB03|B4EB03_BURCJ	B4EB03	B4EB03_BURCJ	BCAL1917	Putative exported protein	NA	NA	LB	B1	HCD	NA
220210_PC-3654_LB_WT_ZIC_HILIC_B1.26399.26399.3	interact.pep.xml	LSKPAATTSATTSTTTSAGTASTSTTATAGTTTAAPAPTASAPEAAAK	LS[655]KPAATTSATTSTTTSAGTASTSTTATAGTTTAAPAPTASAPEAAAK	K	P	48	3	5025.54	4880.32	4880.37	1627.78	1627.8	4878.34	1627.12	570.243	1.72e-12	53.852	53.852	1	2	1	112	159	0	2S(568.2115)	HexNAc-2_Hex-1	-3.1771	NA	NA	NA	NA	TRUE	tr|B4EB03|B4EB03_BURCJ	B4EB03	B4EB03_BURCJ	BCAL1917	Putative exported protein	NA	NA	LB	B1	HCD	NA
220210_PC-3654_LB_WT_ZIC_HILIC_B1.26417.26417.3	interact.pep.xml	PAATTSATTSTTTSAGTASTSTTATAGTTTAAPAPTASAPEAAAKPAK	PAATTS[655]ATTSTTTSAGTASTSTTATAGTTTAAPAPTASAPEAAAKPAK	K	T	48	3	5027.32	4847.29	4847.34	1616.77	1616.79	4846.31	1616.44	569.238	1.10455e-09	34.833	34.833	1	2	1	115	162	0	6S(568.2115)	HexNAc-2_Hex-1	-2.4505	NA	NA	NA	NA	TRUE	tr|B4EB03|B4EB03_BURCJ	B4EB03	B4EB03_BURCJ	BCAL1917	Putative exported protein	NA	NA	LB	B1	HCD	NA
220210_PC-3654_LB_WT_ZIC_HILIC_B1.26421.26421.3	interact.pep.xml	PAATTSATTSTTTSAGTASTSTTATAGTTTAAPAPTASAPEAAAKPAK	PAATTS[655]ATTSTTTSAGTASTSTTATAGTTTAAPAPTASAPEAAAKPAK	K	T	48	3	5028.58	4847.29	4847.34	1616.77	1616.79	4846.31	1616.44	569.238	1.033e-11	46.856	46.856	1	2	1	115	162	0	6S(568.2115)	HexNAc-2_Hex-1	-2.4505	NA	NA	NA	NA	TRUE	tr|B4EB03|B4EB03_BURCJ	B4EB03	B4EB03_BURCJ	BCAL1917	Putative exported protein	NA	NA	LB	B1	HCD	NA
220210_PC-3654_LB_WT_ZIC_HILIC_B1.26507.26507.3	interact.pep.xml	LSKPAATTSATTSTTTSAGTASTSTTATAGTTTAAPAPTASAPEAAAK	LSKPAATTSATTSTTTSAGTAS[655]TSTTATAGTTTAAPAPTASAPEAAAK	K	P	48	3	5042.83	4878.3	4878.36	1627.11	1627.13	4878.34	1627.12	0.0205	1.81045e-08	31.614	31.614	1	2	1	112	159	0	22S(568.2115)	NA	NA	NA	NA	NA	NA	TRUE	tr|B4EB03|B4EB03_BURCJ	B4EB03	B4EB03_BURCJ	BCAL1917	Putative exported protein	NA	NA	LB	B1	HCD	NA
220210_PC-3654_LB_WT_ZIC_HILIC_B1.26511.26511.3	interact.pep.xml	LSKPAATTSATTSTTTSAGTASTSTTATAGTTTAAPAPTASAPEAAAK	LS[655]KPAATTSATTSTTTSAGTASTSTTATAGTTTAAPAPTASAPEAAAK	K	P	48	3	5044.04	4878.3	4878.36	1627.11	1627.13	4878.34	1627.12	568.232	0	56.283	56.283	1	2	1	112	159	0	2S(568.2115)	HexNAc-2_Hex-1	-2.2094	NA	NA	NA	NA	TRUE	tr|B4EB03|B4EB03_BURCJ	B4EB03	B4EB03_BURCJ	BCAL1917	Putative exported protein	NA	NA	LB	B1	HCD	NA
220210_PC-3654_LB_WT_ZIC_HILIC_B1.26566.26566.3	interact.pep.xml	SASTATAASGASGAAAPAKPSGPTYAFGLK	S[655]AS[655]TATAAS[655]GASGAAAPAKPSGPTYAFGLK	R	V	30	3	5055.95	4469.98	4470.01	1491	1491.01	4469.99	1491	568.236	2.90095e-05	23.556	23.556	0.981	2	1	272	301	0	1S(668.2276), 3S(568.2115), 9S(568.2115), 1S(568.2116)	HexNAc-2_Hex-1	-2.3953	NA	sAsTATAAsGASGAAAPAKPSGPTYAFGLK	23.5565	23.5565	TRUE	tr|B4EAE4|B4EAE4_BURCJ	B4EAE4	B4EAE4_BURCJ	BCAL1845	Putative membrane protein	NA	NA	LB	B1	HCD	NA
220210_PC-3654_LB_WT_ZIC_HILIC_B1.26569.26569.3	interact.pep.xml	SASTATAASGASGAAAPAKPSGPTYAFGLK	S[655]AS[655]TATAAS[655]GASGAAAPAKPSGPTYAFGLK	R	V	30	3	5056.76	4469.98	4470.01	1491	1491.01	4469.99	1491	568.236	0.00120762	19.729	19.729	0.9303	2	1	272	301	0	1S(568.2115), 3S(668.2276), 9S(568.2115), 3S(568.2116)	HexNAc-2_Hex-1	-2.3953	NA	SAsTATAAsGAsGAAAPAKPSGPTYAFGLK	19.7295	19.7295	TRUE	tr|B4EAE4|B4EAE4_BURCJ	B4EAE4	B4EAE4_BURCJ	BCAL1845	Putative membrane protein	NA	NA	LB	B1	HCD	NA
220210_PC-3654_LB_WT_ZIC_HILIC_B1.26700.26700.3	interact.pep.xml	PAATTSATTSTTTSAGTASTSTTATAGTTTAAPAPTASAPEAAAKPAK	PAATTS[655]ATTSTTTSAGTASTSTTATAGTTTAAPAPTASAPEAAAKPAK	K	T	48	3	5083.14	4848.3	4848.35	1617.11	1617.12	4846.31	1616.44	2.0376	4.9384e-05	23.655	23.655	0.9756	2	1	115	162	0	6S(568.2115)	Mod1: Failed_Carbamidomethylation/Deletion of G, Mod2: 5-hydroxy-N6,N6,N6-trimethyl (PeakApex: 2.0378)	NA	NA	NA	NA	NA	TRUE	tr|B4EB03|B4EB03_BURCJ	B4EB03	B4EB03_BURCJ	BCAL1917	Putative exported protein	NA	NA	LB	B1	HCD	NA
220210_PC-3654_LB_WT_ZIC_HILIC_B1.26703.26703.3	interact.pep.xml	PAATTSATTSTTTSAGTASTSTTATAGTTTAAPAPTASAPEAAAKPAK	PAATTSATTSTTTSAGTAS[655]TSTTATAGTTTAAPAPTASAPEAAAKPAK	K	T	48	3	5083.93	4848.3	4848.35	1617.11	1617.12	4846.31	1616.44	2.0376	1.75761e-07	25.065	25.065	1	2	1	115	162	0	19S(568.2115)	Mod1: Failed_Carbamidomethylation/Deletion of G, Mod2: 5-hydroxy-N6,N6,N6-trimethyl (PeakApex: 2.0378)	NA	NA	NA	NA	NA	TRUE	tr|B4EB03|B4EB03_BURCJ	B4EB03	B4EB03_BURCJ	BCAL1917	Putative exported protein	NA	NA	LB	B1	HCD	NA
220210_PC-3654_LB_WT_ZIC_HILIC_B1.26704.26704.3	interact.pep.xml	PAATTSATTSTTTSAGTASTSTTATAGTTTAAPAPTASAPEAAAKPAK	PAATTS[655]ATTSTTTSAGTASTSTTATAGTTTAAPAPTASAPEAAAKPAK	K	T	48	3	5084.41	4848.3	4848.35	1617.11	1617.12	4846.31	1616.44	570.249	2.0607e-10	43.067	43.067	1	2	1	115	162	0	6S(568.2115)	HexNAc-2_Hex-1	-3.404	NA	NA	NA	NA	TRUE	tr|B4EB03|B4EB03_BURCJ	B4EB03	B4EB03_BURCJ	BCAL1917	Putative exported protein	NA	NA	LB	B1	HCD	NA
220210_PC-3654_LB_WT_ZIC_HILIC_B1.26750.26750.3	interact.pep.xml	LSKPAATTSATTSTTTSAGTASTSTTATAGTTTAAPAPTASAPEAAAK	LSKPAATTSATTSTTTSAGTAS[655]TSTTATAGTTTAAPAPTASAPEAAAK	K	P	48	3	5092.25	4879.33	4879.37	1627.45	1627.46	4878.34	1627.12	1.0366	4.45453e-08	39.546	39.546	1	2	1	112	159	0	22S(568.2115)	NA	NA	NA	NA	NA	NA	TRUE	tr|B4EB03|B4EB03_BURCJ	B4EB03	B4EB03_BURCJ	BCAL1917	Putative exported protein	NA	NA	LB	B1	HCD	NA
220210_PC-3654_LB_WT_ZIC_HILIC_B1.26755.26755.3	interact.pep.xml	LSKPAATTSATTSTTTSAGTASTSTTATAGTTTAAPAPTASAPEAAAK	LSKPAATTSATTSTTTSAGTASTS[655]TTATAGTTTAAPAPTASAPEAAAK	K	P	48	3	5093.91	4879.33	4879.37	1627.45	1627.46	4878.34	1627.12	1.0366	9.21871e-08	31.489	29.233	1	2	1	112	159	0	24S(568.2115)	NA	NA	NA	NA	NA	NA	TRUE	tr|B4EB03|B4EB03_BURCJ	B4EB03	B4EB03_BURCJ	BCAL1917	Putative exported protein	NA	NA	LB	B1	HCD	NA
220210_PC-3654_LB_WT_ZIC_HILIC_B1.26756.26756.3	interact.pep.xml	LSKPAATTSATTSTTTSAGTASTSTTATAGTTTAAPAPTASAPEAAAK	LS[655]KPAATTSATTSTTTSAGTASTSTTATAGTTTAAPAPTASAPEAAAK	K	P	48	3	5094.37	4879.33	4879.37	1627.45	1627.46	4878.34	1627.12	569.248	0	69.65	69.65	1	2	1	112	159	0	2S(568.2115)	HexNAc-2_Hex-1	-2.8028	NA	NA	NA	NA	TRUE	tr|B4EB03|B4EB03_BURCJ	B4EB03	B4EB03_BURCJ	BCAL1917	Putative exported protein	NA	NA	LB	B1	HCD	NA
220210_PC-3654_LB_WT_ZIC_HILIC_B1.26764.26764.3	interact.pep.xml	PAATTSATTSTTTSAGTASTSTTATAGTTTAAPAPTASAPEAAAKPAK	PAATTSATTS[655]TTTSAGTASTSTTATAGTTTAAPAPTASAPEAAAKPAK	K	T	48	3	5095.24	4847.29	4847.34	1616.77	1616.79	4846.31	1616.44	1.0336	9.82007e-05	21.189	21.189	0.9925	2	1	115	162	0	10S(568.2115)	NA	NA	NA	NA	NA	NA	TRUE	tr|B4EB03|B4EB03_BURCJ	B4EB03	B4EB03_BURCJ	BCAL1917	Putative exported protein	NA	NA	LB	B1	HCD	NA
220210_PC-3654_LB_WT_ZIC_HILIC_B1.26770.26770.3	interact.pep.xml	PAATTSATTSTTTSAGTASTSTTATAGTTTAAPAPTASAPEAAAKPAK	PAATTSATTSTTTSAGTAS[655]TSTTATAGTTTAAPAPTASAPEAAAKPAK	K	T	48	3	5097.41	4847.29	4847.34	1616.77	1616.79	4846.31	1616.44	1.0336	3.42154e-09	39.157	39.157	1	2	1	115	162	0	19S(568.2115)	NA	NA	NA	NA	NA	NA	TRUE	tr|B4EB03|B4EB03_BURCJ	B4EB03	B4EB03_BURCJ	BCAL1917	Putative exported protein	NA	NA	LB	B1	HCD	NA
220210_PC-3654_LB_WT_ZIC_HILIC_B1.26878.26878.3	interact.pep.xml	PAATTSATTSTTTSAGTASTSTTATAGTTTAAPAPTASAPEAAAK	PAATTS[655]ATTSTTTSAGTASTSTTATAGTTTAAPAPTASAPEAAAK	K	P	45	3	5111.32	4550.11	4550.15	1517.71	1517.72	4550.13	1517.72	568.236	0	63.616	63.616	1	2	0	115	159	0	6S(568.2115)	HexNAc-2_Hex-1	-2.4266	NA	NA	NA	NA	TRUE	tr|B4EB03|B4EB03_BURCJ	B4EB03	B4EB03_BURCJ	BCAL1917	Putative exported protein	NA	NA	LB	B1	HCD	NA
220210_PC-3654_LB_WT_ZIC_HILIC_B1.26879.26879.3	interact.pep.xml	PAATTSATTSTTTSAGTASTSTTATAGTTTAAPAPTASAPEAAAK	PAATTS[655]ATTSTTTSAGTASTSTTATAGTTTAAPAPTASAPEAAAK	K	P	45	3	5111.4	4550.11	4550.15	1517.71	1517.72	4550.13	1517.72	568.236	1.84e-12	55.1	55.1	1	2	0	115	159	0	6S(568.2115)	HexNAc-2_Hex-1	-2.4266	NA	NA	NA	NA	TRUE	tr|B4EB03|B4EB03_BURCJ	B4EB03	B4EB03_BURCJ	BCAL1917	Putative exported protein	NA	NA	LB	B1	HCD	NA
220210_PC-3654_LB_WT_ZIC_HILIC_B1.26881.26881.3	interact.pep.xml	PAATTSATTSTTTSAGTASTSTTATAGTTTAAPAPTASAPEAAAK	PAATTSATTSTTTSAGTASTSTTATAGTTTAAPAPTAS[655]APEAAAK	K	P	45	3	5112.04	4550.11	4550.15	1517.71	1517.72	4550.13	1517.72	0.0249	0.00127091	20.847	19.135	0.9753	2	0	115	159	0	38S(568.2115)	NA	NA	NA	NA	NA	NA	TRUE	tr|B4EB03|B4EB03_BURCJ	B4EB03	B4EB03_BURCJ	BCAL1917	Putative exported protein	NA	NA	LB	B1	HCD	NA
220210_PC-3654_LB_WT_ZIC_HILIC_B1.26882.26882.3	interact.pep.xml	PAATTSATTSTTTSAGTASTSTTATAGTTTAAPAPTASAPEAAAK	PAATTS[655]ATTSTTTSAGTASTSTTATAGTTTAAPAPTASAPEAAAK	K	P	45	3	5112.31	4550.11	4550.15	1517.71	1517.72	4550.13	1517.72	568.236	0	63.026	63.026	1	2	0	115	159	0	6S(568.2115)	HexNAc-2_Hex-1	-2.4266	NA	NA	NA	NA	TRUE	tr|B4EB03|B4EB03_BURCJ	B4EB03	B4EB03_BURCJ	BCAL1917	Putative exported protein	NA	NA	LB	B1	HCD	NA
220210_PC-3654_LB_WT_ZIC_HILIC_B1.26885.26885.3	interact.pep.xml	PAATTSATTSTTTSAGTASTSTTATAGTTTAAPAPTASAPEAAAK	PAATTS[655]ATTSTTTSAGTASTSTTATAGTTTAAPAPTASAPEAAAK	K	P	45	3	5112.81	4550.11	4550.15	1517.71	1517.72	4550.13	1517.72	568.236	8.98e-12	48.858	48.858	1	2	0	115	159	0	6S(568.2115)	HexNAc-2_Hex-1	-2.4266	NA	NA	NA	NA	TRUE	tr|B4EB03|B4EB03_BURCJ	B4EB03	B4EB03_BURCJ	BCAL1917	Putative exported protein	NA	NA	LB	B1	HCD	NA
220210_PC-3654_LB_WT_ZIC_HILIC_B1.27121.27121.3	interact.pep.xml	LSKPAATTSATTSTTTSAGTASTSTTATAGTTTAAPAPTASAPEAAAK	LSKPAATTSATTSTTTS[655]AGTASTSTTATAGTTTAAPAPTASAPEAAAK	K	P	48	3	5157.49	4879.32	4879.35	1627.45	1627.46	4878.34	1627.12	1.0161	3.23512e-08	32.211	32.211	1	2	1	112	159	0	17S(568.2115)	Mod1: First isotopic peak (PeakApex: 1.0032, Theoretical: 1.0024)	NA	NA	NA	NA	NA	TRUE	tr|B4EB03|B4EB03_BURCJ	B4EB03	B4EB03_BURCJ	BCAL1917	Putative exported protein	NA	NA	LB	B1	HCD	NA
220210_PC-3654_LB_WT_ZIC_HILIC_B1.27124.27124.3	interact.pep.xml	LSKPAATTSATTSTTTSAGTASTSTTATAGTTTAAPAPTASAPEAAAK	LSKPAATTSATTSTTTSAGTAS[655]TSTTATAGTTTAAPAPTASAPEAAAK	K	P	48	3	5158.27	4879.32	4879.35	1627.45	1627.46	4878.34	1627.12	1.0161	7.26869e-09	33.695	33.695	1	2	1	112	159	0	22S(568.2115)	Mod1: First isotopic peak (PeakApex: 1.0032, Theoretical: 1.0024)	NA	NA	NA	NA	NA	TRUE	tr|B4EB03|B4EB03_BURCJ	B4EB03	B4EB03_BURCJ	BCAL1917	Putative exported protein	NA	NA	LB	B1	HCD	NA
220210_PC-3654_LB_WT_ZIC_HILIC_B1.27125.27125.3	interact.pep.xml	LSKPAATTSATTSTTTSAGTASTSTTATAGTTTAAPAPTASAPEAAAK	LS[655]KPAATTSATTSTTTSAGTASTSTTATAGTTTAAPAPTASAPEAAAK	K	P	48	3	5158.76	4879.32	4879.35	1627.45	1627.46	4878.34	1627.12	569.227	0	56.206	56.206	1	2	1	112	159	0	2S(568.2115)	HexNAc-2_Hex-1	-1.8259	NA	NA	NA	NA	TRUE	tr|B4EB03|B4EB03_BURCJ	B4EB03	B4EB03_BURCJ	BCAL1917	Putative exported protein	NA	NA	LB	B1	HCD	NA
220210_PC-3654_LB_WT_ZIC_HILIC_B1.27147.27147.3	interact.pep.xml	PAATTSATTSTTTSAGTASTSTTATAGTTTAAPAPTASAPEAAAKPAK	PAATTSATTSTTTSAGTAS[655]TSTTATAGTTTAAPAPTASAPEAAAKPAK	K	T	48	3	5163.47	4847.29	4847.34	1616.77	1616.79	4846.31	1616.44	1.0258	1.13224e-05	21.699	21.699	0.8906	2	1	115	162	0	19S(568.2115)	NA	NA	NA	NA	NA	NA	TRUE	tr|B4EB03|B4EB03_BURCJ	B4EB03	B4EB03_BURCJ	BCAL1917	Putative exported protein	NA	NA	LB	B1	HCD	NA
220210_PC-3654_LB_WT_ZIC_HILIC_B1.27151.27151.3	interact.pep.xml	PAATTSATTSTTTSAGTASTSTTATAGTTTAAPAPTASAPEAAAKPAK	PAATTS[655]ATTSTTTSAGTASTSTTATAGTTTAAPAPTASAPEAAAKPAK	K	T	48	3	5164.74	4847.29	4847.34	1616.77	1616.79	4846.31	1616.44	569.237	8.44e-12	46.857	46.857	1	2	1	115	162	0	6S(568.2115)	HexNAc-2_Hex-1	-2.4101	NA	NA	NA	NA	TRUE	tr|B4EB03|B4EB03_BURCJ	B4EB03	B4EB03_BURCJ	BCAL1917	Putative exported protein	NA	NA	LB	B1	HCD	NA
220210_PC-3654_LB_WT_ZIC_HILIC_B1.27201.27201.3	interact.pep.xml	PAATTSATTSTTTSAGTASTSTTATAGTTTAAPAPTASAPEAAAKPAK	PAATTSATTS[655]TTTSAGTASTSTTATAGTTTAAPAPTASAPEAAAKPAK	K	T	48	3	5173.59	4849.31	4849.34	1617.44	1617.45	4846.31	1616.44	3.0278	0.000167664	20.226	20.226	0.7985	2	1	115	162	0	10S(568.2115)	Mod1: Trideuteration (PeakApex: 3.0234, Theoretical: 3.0188)	NA	NA	NA	NA	NA	TRUE	tr|B4EB03|B4EB03_BURCJ	B4EB03	B4EB03_BURCJ	BCAL1917	Putative exported protein	NA	NA	LB	B1	HCD	NA
220210_PC-3654_LB_WT_ZIC_HILIC_B1.27205.27205.3	interact.pep.xml	PAATTSATTSTTTSAGTASTSTTATAGTTTAAPAPTASAPEAAAKPAK	PAATTS[655]ATTSTTTSAGTASTSTTATAGTTTAAPAPTASAPEAAAKPAK	K	T	48	3	5174.84	4849.31	4849.34	1617.44	1617.45	4846.31	1616.44	571.239	3.669e-11	41.119	41.119	1	2	1	115	162	0	6S(568.2115)	HexNAc-2_Hex-1	-3.5845	NA	NA	NA	NA	TRUE	tr|B4EB03|B4EB03_BURCJ	B4EB03	B4EB03_BURCJ	BCAL1917	Putative exported protein	NA	NA	LB	B1	HCD	NA
220210_PC-3654_LB_WT_ZIC_HILIC_B1.27375.27375.3	interact.pep.xml	PAATTSATTSTTTSAGTASTSTTATAGTTTAAPAPTASAPEAAAK	PAATTS[655]ATTSTTTSAGTASTSTTATAGTTTAAPAPTASAPEAAAK	K	P	45	3	5209.84	4550.11	4550.14	1517.71	1517.72	4550.13	1517.72	568.226	0	60.796	60.796	1	2	0	115	159	0	6S(568.2115)	HexNAc-2_Hex-1	-1.8664	NA	NA	NA	NA	TRUE	tr|B4EB03|B4EB03_BURCJ	B4EB03	B4EB03_BURCJ	BCAL1917	Putative exported protein	NA	NA	LB	B1	HCD	NA
220210_PC-3654_LB_WT_ZIC_HILIC_B1.27380.27380.3	interact.pep.xml	PAATTSATTSTTTSAGTASTSTTATAGTTTAAPAPTASAPEAAAK	PAATTSATTSTTTSAGTASTS[655]TTATAGTTTAAPAPTASAPEAAAK	K	P	45	3	5211.37	4550.11	4550.14	1517.71	1517.72	4550.13	1517.72	0.0146	0.0127488	11.946	10.675	0.8196	2	0	115	159	0	21S(568.2115)	NA	NA	NA	NA	NA	NA	TRUE	tr|B4EB03|B4EB03_BURCJ	B4EB03	B4EB03_BURCJ	BCAL1917	Putative exported protein	NA	NA	LB	B1	HCD	NA
220210_PC-3654_LB_WT_ZIC_HILIC_B1.27381.27381.3	interact.pep.xml	PAATTSATTSTTTSAGTASTSTTATAGTTTAAPAPTASAPEAAAK	PAATTS[655]ATTSTTTSAGTASTSTTATAGTTTAAPAPTASAPEAAAK	K	P	45	3	5211.64	4550.11	4550.14	1517.71	1517.72	4550.13	1517.72	568.226	0	65.493	65.493	1	2	0	115	159	0	6S(568.2115)	HexNAc-2_Hex-1	-1.8664	NA	NA	NA	NA	TRUE	tr|B4EB03|B4EB03_BURCJ	B4EB03	B4EB03_BURCJ	BCAL1917	Putative exported protein	NA	NA	LB	B1	HCD	NA
220210_PC-3654_LB_WT_ZIC_HILIC_B1.27423.27423.3	interact.pep.xml	PAATTSATTSTTTSAGTASTSTTATAGTTTAAPAPTASAPEAAAKPAK	PAATTS[655]ATTSTTTSAGTASTSTTATAGTTTAAPAPTASAPEAAAKPAK	K	T	48	3	5220.04	4848.29	4848.33	1617.1	1617.12	4846.31	1616.44	570.229	2.4938e-10	41.759	41.759	1	2	1	115	162	0	6S(568.2115)	HexNAc-2_Hex-1	-2.3557	NA	NA	NA	NA	TRUE	tr|B4EB03|B4EB03_BURCJ	B4EB03	B4EB03_BURCJ	BCAL1917	Putative exported protein	NA	NA	LB	B1	HCD	NA
220210_PC-3654_LB_WT_ZIC_HILIC_B1.27554.27554.3	interact.pep.xml	PAATTSATTSTTTSAGTASTSTTATAGTTTAAPAPTASAPEAAAKPAK	PAATTSATTSTTTSAGTAS[655]TSTTATAGTTTAAPAPTASAPEAAAKPAK	K	T	48	3	5247.7	4849.31	4849.33	1617.45	1617.45	4846.31	1616.44	3.0166	1.17531e-08	36.896	36.896	1	2	1	115	162	0	19S(568.2115)	Mod1: Third isotopic peak (PeakApex: 3.0038, Theoretical: 3.0071); Mod1: Trideuteration (PeakApex: 3.0234, Theoretical: 3.0188); Mod1: 13C3 label for SILAC (Theoretical: 3.0101)	NA	NA	NA	NA	NA	TRUE	tr|B4EB03|B4EB03_BURCJ	B4EB03	B4EB03_BURCJ	BCAL1917	Putative exported protein	NA	NA	LB	B1	HCD	NA
220210_PC-3654_LB_WT_ZIC_HILIC_B1.27769.27769.3	interact.pep.xml	PAATTSATTSTTTSAGTASTSTTATAGTTTAAPAPTASAPEAAAKPAK	PAATTS[655]ATTSTTTSAGTASTSTTATAGTTTAAPAPTASAPEAAAKPAK	K	T	48	3	5294.8	4848.3	4848.32	1617.11	1617.11	4846.31	1616.44	570.217	4.989e-11	41.343	41.343	1	2	1	115	162	0	6S(568.2115)	HexNAc-2_Hex-1	0.4799	NA	NA	NA	NA	TRUE	tr|B4EB03|B4EB03_BURCJ	B4EB03	B4EB03_BURCJ	BCAL1917	Putative exported protein	NA	NA	LB	B1	HCD	NA
220210_PC-3654_LB_WT_ZIC_HILIC_B1.27783.27783.3	interact.pep.xml	PAATTSATTSTTTSAGTASTSTTATAGTTTAAPAPTASAPEAAAK	PAATTS[655]ATTSTTTSAGTASTSTTATAGTTTAAPAPTASAPEAAAK	K	P	45	3	5297.05	4550.1	4550.13	1517.71	1517.72	4550.13	1517.72	568.219	3e-14	58.402	58.402	1	2	0	115	159	0	6S(568.2115)	HexNAc-2_Hex-1	-1.0709	NA	NA	NA	NA	TRUE	tr|B4EB03|B4EB03_BURCJ	B4EB03	B4EB03_BURCJ	BCAL1917	Putative exported protein	NA	NA	LB	B1	HCD	NA
220210_PC-3654_LB_WT_ZIC_HILIC_B1.27784.27784.3	interact.pep.xml	PAATTSATTSTTTSAGTASTSTTATAGTTTAAPAPTASAPEAAAK	PAATTS[655]ATTSTTTSAGTASTSTTATAGTTTAAPAPTASAPEAAAK	K	P	45	3	5297.14	4550.1	4550.13	1517.71	1517.72	4550.13	1517.72	568.219	6.1e-12	48.618	48.618	1	2	0	115	159	0	6S(568.2115)	HexNAc-2_Hex-1	-1.0709	NA	NA	NA	NA	TRUE	tr|B4EB03|B4EB03_BURCJ	B4EB03	B4EB03_BURCJ	BCAL1917	Putative exported protein	NA	NA	LB	B1	HCD	NA
220210_PC-3654_LB_WT_ZIC_HILIC_B1.27787.27787.3	interact.pep.xml	PAATTSATTSTTTSAGTASTSTTATAGTTTAAPAPTASAPEAAAK	PAATTSATTSTTTSAGTASTS[655]TTATAGTTTAAPAPTASAPEAAAK	K	P	45	3	5298.39	4550.1	4550.13	1517.71	1517.72	4550.13	1517.72	568.219	0	71.042	55.789	1	2	0	115	159	0	21S(568.2116)	HexNAc-2_Hex-1	-1.0709	NA	PAATTSATTSTTTSAGTASTsTTATAGTTTAAPAPTASAPEAAAK	71.0421	57.9952	TRUE	tr|B4EB03|B4EB03_BURCJ	B4EB03	B4EB03_BURCJ	BCAL1917	Putative exported protein	NA	NA	LB	B1	HCD	NA
220210_PC-3654_LB_WT_ZIC_HILIC_B1.27790.27790.3	interact.pep.xml	PAATTSATTSTTTSAGTASTSTTATAGTTTAAPAPTASAPEAAAK	PAATTS[655]ATTSTTTSAGTASTSTTATAGTTTAAPAPTASAPEAAAK	K	P	45	3	5299.04	4550.1	4550.13	1517.71	1517.72	4550.13	1517.72	568.219	5.3e-13	51.543	51.543	1	2	0	115	159	0	6S(568.2115)	HexNAc-2_Hex-1	-1.0709	NA	NA	NA	NA	TRUE	tr|B4EB03|B4EB03_BURCJ	B4EB03	B4EB03_BURCJ	BCAL1917	Putative exported protein	NA	NA	LB	B1	HCD	NA
220210_PC-3654_LB_WT_ZIC_HILIC_B1.27791.27791.3	interact.pep.xml	LSKPAATTSATTSTTTSAGTASTSTTATAGTTTAAPAPTASAPEAAAK	LSKPAATTSATTS[655]TTTSAGTASTSTTATAGTTTAAPAPTASAPEAAAK	K	P	48	3	5299.05	4880.32	4880.33	1627.78	1627.78	4878.34	1627.12	1.9965	3.24606e-06	27.987	27.987	0.851	2	1	112	159	0	13S(568.2115)	Mod1: Second isotopic peak (PeakApex: 2.0052, Theoretical: 2.0047)	NA	NA	NA	NA	NA	TRUE	tr|B4EB03|B4EB03_BURCJ	B4EB03	B4EB03_BURCJ	BCAL1917	Putative exported protein	NA	NA	LB	B1	HCD	NA
220210_PC-3654_LB_WT_ZIC_HILIC_B1.27794.27794.3	interact.pep.xml	LSKPAATTSATTSTTTSAGTASTSTTATAGTTTAAPAPTASAPEAAAK	LSKPAATTSATTSTTTSAGTAS[655]TSTTATAGTTTAAPAPTASAPEAAAK	K	P	48	3	5300.25	4880.32	4880.33	1627.78	1627.78	4878.34	1627.12	1.9965	4.15806e-09	44.401	44.401	1	2	1	112	159	0	22S(568.2115)	Mod1: Second isotopic peak (PeakApex: 2.0052, Theoretical: 2.0047)	NA	NA	NA	NA	NA	TRUE	tr|B4EB03|B4EB03_BURCJ	B4EB03	B4EB03_BURCJ	BCAL1917	Putative exported protein	NA	NA	LB	B1	HCD	NA
220210_PC-3654_LB_WT_ZIC_HILIC_B1.27864.27864.3	interact.pep.xml	PAATTSATTSTTTSAGTASTSTTATAGTTTAAPAPTASAPEAAAKPAK	PAATTS[655]ATTSTTTSAGTASTSTTATAGTTTAAPAPTASAPEAAAKPAK	K	T	48	3	5310.94	4847.31	4847.31	1616.78	1616.78	4846.31	1616.44	569.215	6.3e-13	46.591	46.591	1	2	1	115	162	0	6S(568.2115)	HexNAc-2_Hex-1	1.8495	NA	NA	NA	NA	TRUE	tr|B4EB03|B4EB03_BURCJ	B4EB03	B4EB03_BURCJ	BCAL1917	Putative exported protein	NA	NA	LB	B1	HCD	NA
220210_PC-3654_LB_WT_ZIC_HILIC_B1.27875.27875.3	interact.pep.xml	LSKPAATTSATTSTTTSAGTASTSTTATAGTTTAAPAPTASAPEAAAK	LSKPAATTSATTSTTTS[655]AGTASTSTTATAGTTTAAPAPTASAPEAAAK	K	P	48	3	5312.05	4879.32	4879.34	1627.45	1627.45	4878.34	1627.12	1.0004	7.28147e-08	24.264	24.264	1	2	1	112	159	0	17S(568.2115)	Mod1: Deamidation (PeakApex: 0.9860); Mod1: First isotopic peak (PeakApex: 1.0032, Theoretical: 1.0024)	NA	NA	NA	NA	NA	TRUE	tr|B4EB03|B4EB03_BURCJ	B4EB03	B4EB03_BURCJ	BCAL1917	Putative exported protein	NA	NA	LB	B1	HCD	NA
220210_PC-3654_LB_WT_ZIC_HILIC_B1.27880.27880.3	interact.pep.xml	LSKPAATTSATTSTTTSAGTASTSTTATAGTTTAAPAPTASAPEAAAK	LSKPAATTSATTSTTTSAGTASTS[655]TTATAGTTTAAPAPTASAPEAAAK	K	P	48	3	5313.83	4879.32	4879.34	1627.45	1627.45	4878.34	1627.12	1.0004	1.04438e-05	24.972	22.943	0.8884	2	1	112	159	0	24S(568.2115)	Mod1: Deamidation (PeakApex: 0.9860); Mod1: First isotopic peak (PeakApex: 1.0032, Theoretical: 1.0024)	NA	NA	NA	NA	NA	TRUE	tr|B4EB03|B4EB03_BURCJ	B4EB03	B4EB03_BURCJ	BCAL1917	Putative exported protein	NA	NA	LB	B1	HCD	NA
220210_PC-3654_LB_WT_ZIC_HILIC_B1.27881.27881.3	interact.pep.xml	LSKPAATTSATTSTTTSAGTASTSTTATAGTTTAAPAPTASAPEAAAK	LSKPAATTSATTSTTTS[655]AGTASTSTTATAGTTTAAPAPTASAPEAAAK	K	P	48	3	5314.31	4879.32	4879.34	1627.45	1627.45	4878.34	1627.12	1.0004	2.68705e-09	38.807	38.807	1	2	1	112	159	0	17S(568.2115)	Mod1: Deamidation (PeakApex: 0.9860); Mod1: First isotopic peak (PeakApex: 1.0032, Theoretical: 1.0024)	NA	NA	NA	NA	NA	TRUE	tr|B4EB03|B4EB03_BURCJ	B4EB03	B4EB03_BURCJ	BCAL1917	Putative exported protein	NA	NA	LB	B1	HCD	NA
220210_PC-3654_LB_WT_ZIC_HILIC_B1.27993.27993.3	interact.pep.xml	YAPPPAAVPVAATSGAQGGAAAAAAPAGTKPANAPR	YAPPPAAVPVAATS[655]GAQGGAAAAAAPAGTKPANAPR	R	E	36	3	5336.1	3736.86	3736.88	1246.63	1246.63	3735.86	1246.29	569.228	9.68274e-08	32.016	29.489	1	2	1	152	187	0	14S(568.2116)	HexNAc-2_Hex-1	-1.8834	NA	YAPPPAAVPVAATsGAQGGAAAAAAPAGTKPANAPR	32.0163	31.3271	TRUE	tr|B4E8D4|B4E8D4_BURCJ	B4E8D4	B4E8D4_BURCJ	BCAL2640	Putative exported protein	NA	NA	LB	B1	HCD	NA
220210_PC-3654_LB_WT_ZIC_HILIC_B1.27999.27999.3	interact.pep.xml	YAPPPAAVPVAATSGAQGGAAAAAAPAGTKPANAPR	YAPPPAAVPVAATS[655]GAQGGAAAAAAPAGTKPANAPR	R	E	36	3	5337.8	3736.86	3736.88	1246.63	1246.63	3735.86	1246.29	569.228	5.89498e-09	34.998	32.307	1	2	1	152	187	0	14S(568.2116)	HexNAc-2_Hex-1	-1.8693	NA	YAPPPAAVPVAATsGAQGGAAAAAAPAGTKPANAPR	34.9987	33.7725	TRUE	tr|B4E8D4|B4E8D4_BURCJ	B4E8D4	B4E8D4_BURCJ	BCAL2640	Putative exported protein	NA	NA	LB	B1	HCD	NA
220210_PC-3654_LB_WT_ZIC_HILIC_B1.28028.28028.3	interact.pep.xml	YAPPPAAVPVAATSGAQGGAAAAAAPAGTKPANAPR	YAPPPAAVPVAATS[655]GAQGGAAAAAAPAGTKPANAP[665]R	R	E	36	3	5343.59	3735.85	3735.87	1246.29	1246.3	3735.86	1246.29	568.225	1.47243e-09	36.245	31.825	1	2	1	152	187	0	14S(568.2115), 35P(568.2116)	HexNAc-2_Hex-1	-1.7721	NA	YAPPPAAVPVAATSGAQGGAAAAAAPAGTKPANAPR	34.4412	36.2459	TRUE	tr|B4E8D4|B4E8D4_BURCJ	B4E8D4	B4E8D4_BURCJ	BCAL2640	Putative exported protein	NA	NA	LB	B1	HCD	NA
220210_PC-3654_LB_WT_ZIC_HILIC_B1.28029.28029.3	interact.pep.xml	YAPPPAAVPVAATSGAQGGAAAAAAPAGTKPANAPR	YAPPPAAVPVAATS[655]GAQGGAAAAAAPAGTKPANAP[665]R	R	E	36	3	5343.63	3735.85	3735.87	1246.29	1246.3	3735.86	1246.29	568.225	5.23581e-06	26.236	24.386	0.9504	2	1	152	187	0	14S(568.2115), 35P(568.2116)	HexNAc-2_Hex-1	-1.7721	NA	YAPPPAAVPVAATSGAQGGAAAAAAPAGTKPANAPR	24.3863	26.2361	TRUE	tr|B4E8D4|B4E8D4_BURCJ	B4E8D4	B4E8D4_BURCJ	BCAL2640	Putative exported protein	NA	NA	LB	B1	HCD	NA
220210_PC-3654_LB_WT_ZIC_HILIC_B1.28033.28033.3	interact.pep.xml	YAPPPAAVPVAATSGAQGGAAAAAAPAGTKPANAPR	YAPPPAAVPVAATS[655]GAQGGAAAAAAPAGTKPANAP[665]R	R	E	36	3	5344.58	3735.85	3735.87	1246.29	1246.3	3735.86	1246.29	568.225	2.7408e-10	39.187	35.012	1	2	1	152	187	0	14S(568.2115), 35P(568.2116)	HexNAc-2_Hex-1	-1.7721	NA	YAPPPAAVPVAATSGAQGGAAAAAAPAGTKPANAPR	37.7864	39.188	TRUE	tr|B4E8D4|B4E8D4_BURCJ	B4E8D4	B4E8D4_BURCJ	BCAL2640	Putative exported protein	NA	NA	LB	B1	HCD	NA
220210_PC-3654_LB_WT_ZIC_HILIC_B1.28036.28036.3	interact.pep.xml	YAPPPAAVPVAATSGAQGGAAAAAAPAGTKPANAPR	YAPPPAAVPVAATS[655]GAQGGAAAAAAPAGTKPANAP[665]R	R	E	36	3	5344.97	3735.85	3735.87	1246.29	1246.3	3735.86	1246.29	568.225	1.7741e-06	28.773	27.31	0.9873	2	1	152	187	0	14S(568.2115), 35P(568.2116)	HexNAc-2_Hex-1	-1.7721	NA	YAPPPAAVPVAATSGAQGGAAAAAAPAGTKPANAPR	27.3104	28.7734	TRUE	tr|B4E8D4|B4E8D4_BURCJ	B4E8D4	B4E8D4_BURCJ	BCAL2640	Putative exported protein	NA	NA	LB	B1	HCD	NA
220210_PC-3654_LB_WT_ZIC_HILIC_B1.28145.28145.3	interact.pep.xml	PAATTSATTSTTTSAGTASTSTTATAGTTTAAPAPTASAPEAAAK	PAATTS[655]ATTSTTTSAGTASTSTTATAGTTTAAPAPTASAPEAAAK	K	P	45	3	5365.35	4552.11	4552.12	1518.38	1518.38	4550.13	1517.72	570.211	0	56.211	56.211	1	2	0	115	159	0	6S(568.2115)	HexNAc-2_Hex-1	-1.8794	NA	NA	NA	NA	TRUE	tr|B4EB03|B4EB03_BURCJ	B4EB03	B4EB03_BURCJ	BCAL1917	Putative exported protein	NA	NA	LB	B1	HCD	NA
220210_PC-3654_LB_WT_ZIC_HILIC_B1.28149.28149.3	interact.pep.xml	PAATTSATTSTTTSAGTASTSTTATAGTTTAAPAPTASAPEAAAK	PAATTS[655]ATTSTTTSAGTASTSTTATAGTTTAAPAPTASAPEAAAK	K	P	45	3	5366.63	4552.11	4552.12	1518.38	1518.38	4550.13	1517.72	570.21	1e-14	55.923	55.923	1	2	0	115	159	0	6S(568.2115)	HexNAc-2_Hex-1	-1.9313	NA	NA	NA	NA	TRUE	tr|B4EB03|B4EB03_BURCJ	B4EB03	B4EB03_BURCJ	BCAL1917	Putative exported protein	NA	NA	LB	B1	HCD	NA
220210_PC-3654_LB_WT_ZIC_HILIC_B1.28237.28237.3	interact.pep.xml	PAATTSATTSTTTSAGTASTSTTATAGTTTAAPAPTASAPEAAAK	PAATTS[655]ATTSTTTSAGTASTSTTATAGTTTAAPAPTASAPEAAAK	K	P	45	3	5383.66	4550.11	4550.12	1517.71	1517.72	4550.13	1517.72	568.211	0	60.693	60.693	1	2	0	115	159	0	6S(568.2115)	HexNAc-2_Hex-1	-0.0355	NA	NA	NA	NA	TRUE	tr|B4EB03|B4EB03_BURCJ	B4EB03	B4EB03_BURCJ	BCAL1917	Putative exported protein	NA	NA	LB	B1	HCD	NA
220210_PC-3654_LB_WT_ZIC_HILIC_B1.28238.28238.3	interact.pep.xml	PAATTSATTSTTTSAGTASTSTTATAGTTTAAPAPTASAPEAAAK	PAATTS[655]ATTSTTTSAGTASTSTTATAGTTTAAPAPTASAPEAAAK	K	P	45	3	5383.75	4550.11	4550.12	1517.71	1517.72	4550.13	1517.72	568.211	1.8e-13	53.008	53.008	1	2	0	115	159	0	6S(568.2115)	HexNAc-2_Hex-1	-0.0355	NA	NA	NA	NA	TRUE	tr|B4EB03|B4EB03_BURCJ	B4EB03	B4EB03_BURCJ	BCAL1917	Putative exported protein	NA	NA	LB	B1	HCD	NA
220210_PC-3654_LB_WT_ZIC_HILIC_B1.28240.28240.3	interact.pep.xml	PAATTSATTSTTTSAGTASTSTTATAGTTTAAPAPTASAPEAAAK	PAATTSATTSTTTSAGTASTS[655]TTATAGTTTAAPAPTASAPEAAAK	K	P	45	3	5384.47	4550.11	4550.12	1517.71	1517.72	4550.13	1517.72	-0.0009	0.00274169	17.061	13.451	0.9471	2	0	115	159	0	21S(568.2115)	NA	NA	NA	NA	NA	NA	TRUE	tr|B4EB03|B4EB03_BURCJ	B4EB03	B4EB03_BURCJ	BCAL1917	Putative exported protein	NA	NA	LB	B1	HCD	NA
220210_PC-3654_LB_WT_ZIC_HILIC_B1.28241.28241.3	interact.pep.xml	PAATTSATTSTTTSAGTASTSTTATAGTTTAAPAPTASAPEAAAK	PAATTS[655]ATTSTTTSAGTASTSTTATAGTTTAAPAPTASAPEAAAK	K	P	45	3	5384.88	4550.11	4550.12	1517.71	1517.72	4550.13	1517.72	568.21	0	60.558	60.558	1	2	0	115	159	0	6S(568.2115)	HexNAc-2_Hex-1	-0.1911	NA	NA	NA	NA	TRUE	tr|B4EB03|B4EB03_BURCJ	B4EB03	B4EB03_BURCJ	BCAL1917	Putative exported protein	NA	NA	LB	B1	HCD	NA
220210_PC-3654_LB_WT_ZIC_HILIC_B1.28244.28244.3	interact.pep.xml	PAATTSATTSTTTSAGTASTSTTATAGTTTAAPAPTASAPEAAAK	PAATTSATTSTTTSAGTASTS[655]TTATAGTTTAAPAPTASAPEAAAK	K	P	45	3	5385.73	4550.11	4550.12	1517.71	1517.72	4550.13	1517.72	568.21	0	61.648	49.949	1	2	0	115	159	0	21S(568.2116)	HexNAc-2_Hex-1	-0.1911	NA	PAATTSATTSTTTSAGTASTsTTATAGTTTAAPAPTASAPEAAAK	61.6486	52.1562	TRUE	tr|B4EB03|B4EB03_BURCJ	B4EB03	B4EB03_BURCJ	BCAL1917	Putative exported protein	NA	NA	LB	B1	HCD	NA
220210_PC-3654_LB_WT_ZIC_HILIC_B1.28284.28284.3	interact.pep.xml	PAATTSATTSTTTSAGTASTSTTATAGTTTAAPAPTASAPEAAAK	PAATTSATTSTTTSAGTAS[655]TSTTATAGTTTAAPAPTASAPEAAAK	K	P	45	3	5395.09	4551.12	4551.12	1518.05	1518.05	4550.13	1517.72	569.211	0	75.964	60.692	1	2	0	115	159	0	19S(568.2116)	HexNAc-2_Hex-1	-0.6899	NA	PAATTSATTSTTTSAGTAsTsTTATAGTTTAAPAPTASAPEAAAK	75.9645	63.1613	TRUE	tr|B4EB03|B4EB03_BURCJ	B4EB03	B4EB03_BURCJ	BCAL1917	Putative exported protein	NA	NA	LB	B1	HCD	NA
220210_PC-3654_LB_WT_ZIC_HILIC_B1.28289.28289.3	interact.pep.xml	PAATTSATTSTTTSAGTASTSTTATAGTTTAAPAPTASAPEAAAK	PAATTSATTSTTTSAGTASTSTTATAGTTTAAPAPTAS[655]APEAAAK	K	P	45	3	5396.72	4551.12	4551.12	1518.05	1518.05	4550.13	1517.72	0.9995	0.000338176	22.642	19.179	0.9758	2	0	115	159	0	38S(568.2115)	Mod1: Deamidation (PeakApex: 0.9860); Mod1: First isotopic peak (PeakApex: 1.0032, Theoretical: 1.0024)	NA	NA	NA	NA	NA	TRUE	tr|B4EB03|B4EB03_BURCJ	B4EB03	B4EB03_BURCJ	BCAL1917	Putative exported protein	NA	NA	LB	B1	HCD	NA
220210_PC-3654_LB_WT_ZIC_HILIC_B1.28290.28290.3	interact.pep.xml	PAATTSATTSTTTSAGTASTSTTATAGTTTAAPAPTASAPEAAAK	PAATTS[655]ATTSTTTSAGTASTSTTATAGTTTAAPAPTASAPEAAAK	K	P	45	3	5397.04	4551.12	4551.12	1518.05	1518.05	4550.13	1517.72	569.211	5e-14	55.857	55.857	1	2	0	115	159	0	6S(568.2115)	HexNAc-2_Hex-1	-0.6899	NA	NA	NA	NA	TRUE	tr|B4EB03|B4EB03_BURCJ	B4EB03	B4EB03_BURCJ	BCAL1917	Putative exported protein	NA	NA	LB	B1	HCD	NA
220210_PC-3654_LB_WT_ZIC_HILIC_B1.28292.28292.3	interact.pep.xml	PAATTSATTSTTTSAGTASTSTTATAGTTTAAPAPTASAPEAAAK	PAATTSATTSTTTS[655]AGTASTSTTATAGTTTAAPAPTASAPEAAAK	K	P	45	3	5397.15	4551.12	4551.12	1518.05	1518.05	4550.13	1517.72	0.9995	1.16e-12	49.98	47.796	1	2	0	115	159	0	14S(568.2115)	Mod1: Deamidation (PeakApex: 0.9860); Mod1: First isotopic peak (PeakApex: 1.0032, Theoretical: 1.0024)	NA	NA	NA	NA	NA	TRUE	tr|B4EB03|B4EB03_BURCJ	B4EB03	B4EB03_BURCJ	BCAL1917	Putative exported protein	NA	NA	LB	B1	HCD	NA
220210_PC-3654_LB_WT_ZIC_HILIC_B1.28298.28298.3	interact.pep.xml	PAATTSATTSTTTSAGTASTSTTATAGTTTAAPAPTASAPEAAAK	PAATTS[655]ATTSTTTSAGTASTSTTATAGTTTAAPAPTASAPEAAAK	K	P	45	3	5399.1	4551.12	4551.12	1518.05	1518.05	4550.13	1517.72	569.211	1.85428e-09	37.009	37.009	1	2	0	115	159	0	6S(568.2115)	HexNAc-2_Hex-1	-0.6899	NA	NA	NA	NA	TRUE	tr|B4EB03|B4EB03_BURCJ	B4EB03	B4EB03_BURCJ	BCAL1917	Putative exported protein	NA	NA	LB	B1	HCD	NA
220210_PC-3654_LB_WT_ZIC_HILIC_B1.28359.28359.3	interact.pep.xml	LSKPAATTSATTSTTTSAGTASTSTTATAGTTTAAPAPTASAPEAAAK	LS[655]KPAATTSATTSTTTSAGTASTSTTATAGTTTAAPAPTASAPEAAAK	K	P	48	3	5412.38	4879.32	4879.32	1627.45	1627.45	4878.34	1627.12	0.9843	0.000173974	20.399	20.399	0.9665	2	1	112	159	0	2S(568.2115)	Mod1: Deamidation (PeakApex: 0.9860, Theoretical: 0.9840)	NA	NA	NA	NA	NA	TRUE	tr|B4EB03|B4EB03_BURCJ	B4EB03	B4EB03_BURCJ	BCAL1917	Putative exported protein	NA	NA	LB	B1	HCD	NA
220210_PC-3654_LB_WT_ZIC_HILIC_B1.28364.28364.3	interact.pep.xml	LSKPAATTSATTSTTTSAGTASTSTTATAGTTTAAPAPTASAPEAAAK	LSKPAATTSATTSTTTSAGTAS[655]TSTTATAGTTTAAPAPTASAPEAAAK	K	P	48	3	5414.12	4879.32	4879.32	1627.45	1627.45	4878.34	1627.12	0.9838	2.44857e-05	26.046	26.046	0.945	2	1	112	159	0	22S(568.2115)	Mod1: Deamidation (PeakApex: 0.9860, Theoretical: 0.9840)	NA	NA	NA	NA	NA	TRUE	tr|B4EB03|B4EB03_BURCJ	B4EB03	B4EB03_BURCJ	BCAL1917	Putative exported protein	NA	NA	LB	B1	HCD	NA
220210_PC-3654_LB_WT_ZIC_HILIC_B1.28365.28365.3	interact.pep.xml	LSKPAATTSATTSTTTSAGTASTSTTATAGTTTAAPAPTASAPEAAAK	LS[655]KPAATTSATTSTTTSAGTASTSTTATAGTTTAAPAPTASAPEAAAK	K	P	48	3	5414.6	4879.32	4879.32	1627.45	1627.45	4878.34	1627.12	569.195	4.03e-12	48.626	48.626	1	2	1	112	159	0	2S(568.2115)	HexNAc-2_Hex-1	-2.2946	NA	NA	NA	NA	TRUE	tr|B4EB03|B4EB03_BURCJ	B4EB03	B4EB03_BURCJ	BCAL1917	Putative exported protein	NA	NA	LB	B1	HCD	NA
220210_PC-3654_LB_WT_ZIC_HILIC_B1.28375.28375.3	interact.pep.xml	YAPPPAAVPVAATSGAQGGAAAAAAPAGTKPANAPR	YAPPPAAVPVAATS[655]GAQGGAAAAAAPAGTKPANAP[665]R	R	E	36	3	5416.57	3736.85	3736.87	1246.63	1246.63	3735.86	1246.29	569.227	1.52146e-07	33.07	29.688	1	2	1	152	187	0	14S(568.2115), 35P(568.2116)	HexNAc-2_Hex-1	-1.7701	NA	YAPPPAAVPVAATSGAQGGAAAAAAPAGTKPANAPR	32.3123	33.0708	TRUE	tr|B4E8D4|B4E8D4_BURCJ	B4E8D4	B4E8D4_BURCJ	BCAL2640	Putative exported protein	NA	NA	LB	B1	HCD	NA
220210_PC-3654_LB_WT_ZIC_HILIC_B1.28383.28383.3	interact.pep.xml	LSKPAATTSATTSTTTSAGTASTSTTATAGTTTAAPAPTASAPEAAAK	LSKPAATTSATTSTTTSAGTAS[655]TSTTATAGTTTAAPAPTASAPEAAAK	K	P	48	3	5418.64	4881.33	4881.33	1628.12	1628.12	4878.34	1627.12	2.9902	7.35782e-08	38.483	38.483	1	2	1	112	159	0	22S(568.2115)	Mod1: Third isotopic peak (PeakApex: 3.0038); Mod1: Failed_Carbamidomethylation/Deletion of G, Mod2: Iodoacetic acid derivative w/ 13C label (PeakApex: 2.9900)	NA	NA	NA	NA	NA	TRUE	tr|B4EB03|B4EB03_BURCJ	B4EB03	B4EB03_BURCJ	BCAL1917	Putative exported protein	NA	NA	LB	B1	HCD	NA
220210_PC-3654_LB_WT_ZIC_HILIC_B1.28554.28554.3	interact.pep.xml	YAPPPAAVPVAATSGAQGGAAAAAAPAGTKPANAPR	YAPPPAAVPVAATS[655]GAQGGAAAAAAPAGTKPANAPR	R	E	36	3	5450.03	3737.84	3737.86	1246.95	1246.96	3735.86	1246.29	570.211	2.77236e-05	25.003	22.506	0.9472	2	1	152	187	0	14S(568.2116)	HexNAc-2_Hex-1	-1.7962	NA	YAPPPAAVPVAATsGAQGGAAAAAAPAGTKPANAPR	25.0032	23.4602	TRUE	tr|B4E8D4|B4E8D4_BURCJ	B4E8D4	B4E8D4_BURCJ	BCAL2640	Putative exported protein	NA	NA	LB	B1	HCD	NA
220210_PC-3654_LB_WT_ZIC_HILIC_B1.28837.28837.3	interact.pep.xml	PAATTSATTSTTTSAGTASTSTTATAGTTTAAPAPTASAPEAAAKPAK	PAATTSATTS[655]TTTSAGTASTSTTATAGTTTAAPAPTASAPEAAAKPAK	K	T	48	3	5500.03	4848.28	4848.3	1617.1	1617.11	4846.31	1616.44	1.9887	2.02301e-08	37.223	37.223	1	2	1	115	162	0	10S(568.2115)	NA	NA	NA	NA	NA	NA	TRUE	tr|B4EB03|B4EB03_BURCJ	B4EB03	B4EB03_BURCJ	BCAL1917	Putative exported protein	NA	NA	LB	B1	HCD	NA
220210_PC-3654_LB_WT_ZIC_HILIC_B1.28872.28872.3	interact.pep.xml	AADAGGAKPAAGASAAPAAPAPVAVPASAVSGSAGQ	AADAGGAKPAAGAS[655]AAPAAPAPVAVPAS[655]AVSGSAGQ	K	-	36	3	5505.83	4078.91	4078.92	1360.64	1360.65	4077.91	1360.31	569.221	1.94437e-09	33.783	32.335	1	2	1	151	186	0	28S(568.2115), 14S(568.2116)	HexNAc-2_Hex-1	-1.0658	NA	AADAGGAKPAAGAsAAPAAPAPVAVPASAVSGSAGQ	33.7838	31.2721	TRUE	tr|B4E626|B4E626_BURCJ	B4E626	B4E626_BURCJ	BCAL0303	Putative membrane protein	NA	NA	LB	B1	HCD	NA
220210_PC-3654_LB_WT_ZIC_HILIC_B1.28921.28921.3	interact.pep.xml	AADAGGAKPAAGASAAPAAPAPVAVPASAVSGSAGQ	AADAGGAKPAAGAS[655]AAPAAPAPVAVPAS[655]AVSGSAGQ	K	-	36	3	5516.4	4077.9	4077.92	1360.31	1360.31	4077.91	1360.31	568.218	2.3153e-10	40.461	33.989	1	2	1	151	186	0	28S(568.2115), 14S(568.2116)	HexNAc-2_Hex-1	-0.9206	NA	AADAGGAKPAAGAsAAPAAPAPVAVPASAVSGSAGQ	40.462	37.8084	TRUE	tr|B4E626|B4E626_BURCJ	B4E626	B4E626_BURCJ	BCAL0303	Putative membrane protein	NA	NA	LB	B1	HCD	NA
220210_PC-3654_LB_WT_ZIC_HILIC_B1.28925.28925.3	interact.pep.xml	AADAGGAKPAAGASAAPAAPAPVAVPASAVSGSAGQ	AADAGGAKPAAGAS[655]AAPAAPAPVAVPAS[655]AVSGSAGQ	K	-	36	3	5517.01	4077.9	4077.92	1360.31	1360.31	4077.91	1360.31	568.218	6.89462e-09	34.011	31.658	1	2	1	151	186	0	28S(568.2115), 14S(568.2116)	HexNAc-2_Hex-1	-0.9206	NA	AADAGGAKPAAGAsAAPAAPAPVAVPASAVSGSAGQ	34.0111	31.5898	TRUE	tr|B4E626|B4E626_BURCJ	B4E626	B4E626_BURCJ	BCAL0303	Putative membrane protein	NA	NA	LB	B1	HCD	NA
220210_PC-3654_LB_WT_ZIC_HILIC_B1.29041.29041.3	interact.pep.xml	LSKPAATTSATTSTTTSAGTASTSTTATAGTTTAAPAPTASAPEAAAK	LS[655]KPAATTSATTSTTTSAGTASTSTTATAGTTTAAPAPTASAPEAAAK	K	P	48	3	5541.53	4879.33	4879.31	1627.45	1627.45	4878.34	1627.12	0.9775	0.00195834	15.754	15.754	0.7969	2	1	112	159	0	2S(568.2115)	Mod1: Deamidation (PeakApex: 0.9860, Theoretical: 0.9840)	NA	NA	NA	NA	NA	TRUE	tr|B4EB03|B4EB03_BURCJ	B4EB03	B4EB03_BURCJ	BCAL1917	Putative exported protein	NA	NA	LB	B1	HCD	NA
220210_PC-3654_LB_WT_ZIC_HILIC_B1.29044.29044.3	interact.pep.xml	LSKPAATTSATTSTTTSAGTASTSTTATAGTTTAAPAPTASAPEAAAK	LSKPAATTSATTSTTTSAGTAS[655]TSTTATAGTTTAAPAPTASAPEAAAK	K	P	48	3	5542.36	4879.33	4879.31	1627.45	1627.45	4878.34	1627.12	0.977	2.13577e-05	25.264	25.264	0.9329	2	1	112	159	0	22S(568.2115)	Mod1: Deamidation (PeakApex: 0.9860, Theoretical: 0.9840)	NA	NA	NA	NA	NA	TRUE	tr|B4EB03|B4EB03_BURCJ	B4EB03	B4EB03_BURCJ	BCAL1917	Putative exported protein	NA	NA	LB	B1	HCD	NA
220210_PC-3654_LB_WT_ZIC_HILIC_B1.29045.29045.3	interact.pep.xml	LSKPAATTSATTSTTTSAGTASTSTTATAGTTTAAPAPTASAPEAAAK	LS[655]KPAATTSATTSTTTSAGTASTSTTATAGTTTAAPAPTASAPEAAAK	K	P	48	3	5542.84	4879.33	4879.31	1627.45	1627.45	4878.34	1627.12	569.188	5.53e-12	48.491	48.491	1	2	1	112	159	0	2S(568.2115)	HexNAc-2_Hex-1	-2.5936	NA	NA	NA	NA	TRUE	tr|B4EB03|B4EB03_BURCJ	B4EB03	B4EB03_BURCJ	BCAL1917	Putative exported protein	NA	NA	LB	B1	HCD	NA
220210_PC-3654_LB_WT_ZIC_HILIC_B1.29236.29236.3	interact.pep.xml	PAATTSATTSTTTSAGTASTSTTATAGTTTAAPAPTASAPEAAAK	PAATTS[655]ATTSTTTSAGTASTSTTATAGTTTAAPAPTASAPEAAAK	K	P	45	3	5581.12	4551.13	4551.12	1518.05	1518.05	4550.13	1517.72	569.203	1.27e-12	51.74	51.74	1	2	0	115	159	0	6S(568.2115)	HexNAc-2_Hex-1	-1.7768	NA	NA	NA	NA	TRUE	tr|B4EB03|B4EB03_BURCJ	B4EB03	B4EB03_BURCJ	BCAL1917	Putative exported protein	NA	NA	LB	B1	HCD	NA
220210_PC-3654_LB_WT_ZIC_HILIC_B1.29239.29239.3	interact.pep.xml	PAATTSATTSTTTSAGTASTSTTATAGTTTAAPAPTASAPEAAAK	PAATTS[655]ATTSTTTSAGTASTSTTATAGTTTAAPAPTASAPEAAAK	K	P	45	3	5582.37	4551.13	4551.12	1518.05	1518.05	4550.13	1517.72	569.203	1e-14	54.606	54.606	1	2	0	115	159	0	6S(568.2115)	HexNAc-2_Hex-1	-1.7768	NA	NA	NA	NA	TRUE	tr|B4EB03|B4EB03_BURCJ	B4EB03	B4EB03_BURCJ	BCAL1917	Putative exported protein	NA	NA	LB	B1	HCD	NA
220210_PC-3654_LB_WT_ZIC_HILIC_B1.29265.29265.3	interact.pep.xml	PAATTSATTSTTTSAGTASTSTTATAGTTTAAPAPTASAPEAAAK	PAATTS[655]ATTSTTTSAGTASTSTTATAGTTTAAPAPTASAPEAAAK	K	P	45	3	5587.21	4550.12	4550.11	1517.72	1517.71	4550.13	1517.72	568.201	2.35e-12	50.455	50.455	1	2	0	115	159	0	6S(568.2115)	HexNAc-2_Hex-1	-1.7281	NA	NA	NA	NA	TRUE	tr|B4EB03|B4EB03_BURCJ	B4EB03	B4EB03_BURCJ	BCAL1917	Putative exported protein	NA	NA	LB	B1	HCD	NA
220210_PC-3654_LB_WT_ZIC_HILIC_B1.29266.29266.3	interact.pep.xml	PAATTSATTSTTTSAGTASTSTTATAGTTTAAPAPTASAPEAAAK	PAATTS[655]ATTSTTTSAGTASTSTTATAGTTTAAPAPTASAPEAAAK	K	P	45	3	5587.31	4550.12	4550.11	1517.72	1517.71	4550.13	1517.72	568.201	4.448e-11	47.953	47.953	1	2	0	115	159	0	6S(568.2115)	HexNAc-2_Hex-1	-1.7281	NA	NA	NA	NA	TRUE	tr|B4EB03|B4EB03_BURCJ	B4EB03	B4EB03_BURCJ	BCAL1917	Putative exported protein	NA	NA	LB	B1	HCD	NA
220210_PC-3654_LB_WT_ZIC_HILIC_B1.29269.29269.3	interact.pep.xml	PAATTSATTSTTTSAGTASTSTTATAGTTTAAPAPTASAPEAAAK	PAATTSATTSTTTSAGTAS[655]TSTTATAGTTTAAPAPTASAPEAAAK	K	P	45	3	5588.51	4550.12	4550.11	1517.72	1517.71	4550.13	1517.72	568.201	0	75.791	60.535	1	2	0	115	159	0	19S(568.2116)	HexNAc-2_Hex-1	-1.7281	NA	PAATTSATTSTTTSAGTAsTsTTATAGTTTAAPAPTASAPEAAAK	75.7912	62.9492	TRUE	tr|B4EB03|B4EB03_BURCJ	B4EB03	B4EB03_BURCJ	BCAL1917	Putative exported protein	NA	NA	LB	B1	HCD	NA
220210_PC-3654_LB_WT_ZIC_HILIC_B1.29272.29272.3	interact.pep.xml	PAATTSATTSTTTSAGTASTSTTATAGTTTAAPAPTASAPEAAAK	PAATTS[655]ATTSTTTSAGTASTSTTATAGTTTAAPAPTASAPEAAAK	K	P	45	3	5589.55	4550.12	4550.11	1517.72	1517.71	4550.13	1517.72	568.201	4.3e-13	50.783	50.783	1	2	0	115	159	0	6S(568.2115)	HexNAc-2_Hex-1	-1.7281	NA	NA	NA	NA	TRUE	tr|B4EB03|B4EB03_BURCJ	B4EB03	B4EB03_BURCJ	BCAL1917	Putative exported protein	NA	NA	LB	B1	HCD	NA
220210_PC-3654_LB_WT_ZIC_HILIC_B1.29305.29305.3	interact.pep.xml	LSKPAATTSATTSTTTSAGTASTSTTATAGTTTAAPAPTASAPEAAAK	LS[655]KPAATTSATTSTTTSAGTASTSTTATAGTTTAAPAPTASAPEAAAK	K	P	48	3	5596.37	4881.33	4881.32	1628.12	1628.11	4878.34	1627.12	571.193	1.81847e-09	38.634	38.634	1	2	1	112	159	0	2S(568.2115)	HexNAc-2_Hex-1	-3.94	NA	NA	NA	NA	TRUE	tr|B4EB03|B4EB03_BURCJ	B4EB03	B4EB03_BURCJ	BCAL1917	Putative exported protein	NA	NA	LB	B1	HCD	NA
220210_PC-3654_LB_WT_ZIC_HILIC_B1.29317.29317.3	interact.pep.xml	AADAGGAKPAAGASAAPAAPAPVAVPASAVSGSAGQ	AADAGGAKPAAGASAAPAAPAPVAVPAS[655]AVS[655]GS[755]AGQ	K	-	36	3	5598.95	4747.14	4747.12	1583.39	1583.38	4746.14	1583.05	569.195	2.26058e-06	27.149	26.26	0.9776	2	1	151	186	0	31S(568.2115), 33S(668.2276), 28S(568.2116)	HexNAc-2_Hex-1	-2.2946	NA	AADAGGAKPAAGASAAPAAPAPVAVPAsAVSGSAGQ	27.1496	27.1496	TRUE	tr|B4E626|B4E626_BURCJ	B4E626	B4E626_BURCJ	BCAL0303	Putative membrane protein	NA	NA	LB	B1	HCD	NA
220210_PC-3654_LB_WT_ZIC_HILIC_B1.29323.29323.3	interact.pep.xml	AADAGGAKPAAGASAAPAAPAPVAVPASAVSGSAGQ	AADAGGAKPAAGASAAPAAPAPVAVPAS[655]AVS[655]GS[755]AGQ	K	-	36	3	5601.15	4747.14	4747.12	1583.39	1583.38	4746.14	1583.05	569.195	7.269e-11	37.439	35.435	1	2	1	151	186	0	31S(568.2115), 33S(668.2276), 28S(568.2116)	HexNAc-2_Hex-1	-2.2946	NA	AADAGGAKPAAGASAAPAAPAPVAVPAsAVSGSAGQ	37.4399	37.4399	TRUE	tr|B4E626|B4E626_BURCJ	B4E626	B4E626_BURCJ	BCAL0303	Putative membrane protein	NA	NA	LB	B1	HCD	NA
220210_PC-3654_LB_WT_ZIC_HILIC_B1.29449.29449.3	interact.pep.xml	PAATTSATTSTTTSAGTASTSTTATAGTTTAAPAPTASAPEAAAKPAK	PAATTSATTSTTTSAGTAS[655]TSTTATAGTTTAAPAPTASAPEAAAKPAK	K	T	48	3	5627.85	4847.29	4847.27	1616.77	1616.77	4846.31	1616.44	0.9643	1.06529e-08	33.22	33.22	1	2	1	115	162	0	19S(568.2115)	NA	NA	NA	NA	NA	NA	TRUE	tr|B4EB03|B4EB03_BURCJ	B4EB03	B4EB03_BURCJ	BCAL1917	Putative exported protein	NA	NA	LB	B1	HCD	NA
220210_PC-3654_LB_WT_ZIC_HILIC_B1.29562.29562.3	interact.pep.xml	PAATTSATTSTTTSAGTASTSTTATAGTTTAAPAPTASAPEAAAK	PAATTS[655]ATTSTTTSAGTASTSTTATAGTTTAAPAPTASAPEAAAK	K	P	45	3	5646.88	4552.12	4552.12	1518.38	1518.38	4550.13	1517.72	570.204	0	53.724	53.724	1	2	0	115	159	0	6S(568.2115)	HexNAc-2_Hex-1	-2.5288	NA	NA	NA	NA	TRUE	tr|B4EB03|B4EB03_BURCJ	B4EB03	B4EB03_BURCJ	BCAL1917	Putative exported protein	NA	NA	LB	B1	HCD	NA
220210_PC-3654_LB_WT_ZIC_HILIC_B1.29568.29568.3	interact.pep.xml	PAATTSATTSTTTSAGTASTSTTATAGTTTAAPAPTASAPEAAAK	PAATTS[655]ATTSTTTSAGTASTSTTATAGTTTAAPAPTASAPEAAAK	K	P	45	3	5648.6	4552.12	4552.12	1518.38	1518.38	4550.13	1517.72	570.204	0	55.07	55.07	1	2	0	115	159	0	6S(568.2115)	HexNAc-2_Hex-1	-2.5288	NA	NA	NA	NA	TRUE	tr|B4EB03|B4EB03_BURCJ	B4EB03	B4EB03_BURCJ	BCAL1917	Putative exported protein	NA	NA	LB	B1	HCD	NA
220210_PC-3654_LB_WT_ZIC_HILIC_B1.29759.29759.3	interact.pep.xml	PAATTSATTSTTTSAGTASTSTTATAGTTTAAPAPTASAPEAAAK	PAATTS[655]ATTSTTTSAGTASTSTTATAGTTTAAPAPTASAPEAAAK	K	P	45	3	5685.71	4550.14	4550.11	1517.72	1517.71	4550.13	1517.72	568.2	2.0631e-10	39.325	39.325	1	2	0	115	159	0	6S(568.2115)	HexNAc-2_Hex-1	-1.7735	NA	NA	NA	NA	TRUE	tr|B4EB03|B4EB03_BURCJ	B4EB03	B4EB03_BURCJ	BCAL1917	Putative exported protein	NA	NA	LB	B1	HCD	NA
220210_PC-3654_LB_WT_ZIC_HILIC_B1.29765.29765.3	interact.pep.xml	PAATTSATTSTTTSAGTASTSTTATAGTTTAAPAPTASAPEAAAK	PAATTS[655]ATTSTTTSAGTASTSTTATAGTTTAAPAPTASAPEAAAK	K	P	45	3	5687.89	4550.14	4550.11	1517.72	1517.71	4550.13	1517.72	568.2	1.4e-13	51.768	51.768	1	2	0	115	159	0	6S(568.2115)	HexNAc-2_Hex-1	-1.7735	NA	NA	NA	NA	TRUE	tr|B4EB03|B4EB03_BURCJ	B4EB03	B4EB03_BURCJ	BCAL1917	Putative exported protein	NA	NA	LB	B1	HCD	NA
220210_PC-3654_LB_WT_ZIC_HILIC_B1.30010.30010.3	interact.pep.xml	AADAGGAKPAAGASAAPAAPAPVAVPASAVSGSAGQ	AADAGGAKPAAGAS[655]AAPAAPAPVAVPAS[655]AVSGSAGQ	K	-	36	3	5743.4	4078.91	4078.92	1360.64	1360.65	4077.91	1360.31	569.217	4.33129e-06	24.26	19.361	0.951	2	1	151	186	0	28S(568.2115), 14S(568.2116)	HexNAc-2_Hex-1	0.0572	NA	AADAGGAKPAAGAsAAPAAPAPVAVPASAVSGSAGQ	24.2603	24.2603	TRUE	tr|B4E626|B4E626_BURCJ	B4E626	B4E626_BURCJ	BCAL0303	Putative membrane protein	NA	NA	LB	B1	HCD	NA
220210_PC-3654_LB_WT_ZIC_HILIC_B1.30012.30012.3	interact.pep.xml	AADAGGAKPAAGASAAPAAPAPVAVPASAVSGSAGQ	AADAGGAKPAAGAS[655]AAPAAPAPVAVPAS[655]AVSGSAGQ	K	-	36	3	5743.5	4078.91	4078.92	1360.64	1360.65	4077.91	1360.31	569.217	1.22754e-06	26.812	20.887	0.9942	2	1	151	186	0	28S(568.2115), 14S(568.2116)	HexNAc-2_Hex-1	0.0572	NA	AADAGGAKPAAGAsAAPAAPAPVAVPASAVSGSAGQ	26.812	24.3955	TRUE	tr|B4E626|B4E626_BURCJ	B4E626	B4E626_BURCJ	BCAL0303	Putative membrane protein	NA	NA	LB	B1	HCD	NA
220210_PC-3654_LB_WT_ZIC_HILIC_B1.30018.30018.3	interact.pep.xml	AADAGGAKPAAGASAAPAAPAPVAVPASAVSGSAGQ	AADAGGAKPAAGAS[655]AAPAAPAPVAVPAS[655]AVSGSAGQ	K	-	36	3	5745.28	4078.91	4078.92	1360.64	1360.65	4077.91	1360.31	569.217	7.811e-10	36.38	34.543	1	2	1	151	186	0	14S(568.2115), 28S(568.2116)	HexNAc-2_Hex-1	0.0572	NA	AADAGGAKPAAGASAAPAAPAPVAVPAsAVSGSAGQ	36.3801	36.3801	TRUE	tr|B4E626|B4E626_BURCJ	B4E626	B4E626_BURCJ	BCAL0303	Putative membrane protein	NA	NA	LB	B1	HCD	NA
220210_PC-3654_LB_WT_ZIC_HILIC_B1.30088.30088.3	interact.pep.xml	AADAGGAKPAAGASAAPAAPAPVAVPASAVSGSAGQ	AADAGGAKPAAGAS[655]AAPAAPAPVAVPAS[655]AVSGSAGQ	K	-	36	3	5755.64	4077.9	4077.92	1360.31	1360.31	4077.91	1360.31	568.215	1.21853e-06	28.484	20.364	0.9949	2	1	151	186	0	28S(568.2115), 14S(568.2116)	HexNAc-2_Hex-1	0.1247	NA	AADAGGAKPAAGAsAAPAAPAPVAVPASAVSGSAGQ	28.4848	25.979	TRUE	tr|B4E626|B4E626_BURCJ	B4E626	B4E626_BURCJ	BCAL0303	Putative membrane protein	NA	NA	LB	B1	HCD	NA
220210_PC-3654_LB_WT_ZIC_HILIC_B1.30089.30089.3	interact.pep.xml	AADAGGAKPAAGASAAPAAPAPVAVPASAVSGSAGQ	AADAGGAKPAAGAS[655]AAPAAPAPVAVPAS[655]AVSGSAGQ	K	-	36	3	5755.68	4077.9	4077.92	1360.31	1360.31	4077.91	1360.31	568.215	0.00167066	20.245	15.667	0.911	2	1	151	186	0	28S(568.2115), 14S(568.2116)	HexNAc-2_Hex-1	0.1247	NA	AADAGGAKPAAGAsAAPAAPAPVAVPASAVSGSAGQ	20.2459	18.1355	TRUE	tr|B4E626|B4E626_BURCJ	B4E626	B4E626_BURCJ	BCAL0303	Putative membrane protein	NA	NA	LB	B1	HCD	NA
220210_PC-3654_LB_WT_ZIC_HILIC_B1.30095.30095.3	interact.pep.xml	AADAGGAKPAAGASAAPAAPAPVAVPASAVSGSAGQ	AADAGGAKPAAGAS[655]AAPAAPAPVAVPAS[655]AVSGSAGQ	K	-	36	3	5757.3	4077.9	4077.92	1360.31	1360.31	4077.91	1360.31	568.215	1.35024e-08	32.857	31.801	1	2	1	151	186	0	14S(568.2115), 28S(568.2116)	HexNAc-2_Hex-1	0.1247	NA	AADAGGAKPAAGASAAPAAPAPVAVPAsAVSGSAGQ	32.858	32.858	TRUE	tr|B4E626|B4E626_BURCJ	B4E626	B4E626_BURCJ	BCAL0303	Putative membrane protein	NA	NA	LB	B1	HCD	NA
220210_PC-3654_LB_WT_ZIC_HILIC_B1.30098.30098.3	interact.pep.xml	AADAGGAKPAAGASAAPAAPAPVAVPASAVSGSAGQ	AADAGGAKPAAGAS[655]AAPAAPAPVAVPAS[655]AVSGSAGQ	K	-	36	3	5757.68	4077.9	4077.92	1360.31	1360.31	4077.91	1360.31	568.215	2.6815e-05	23.054	17.827	0.9779	2	1	151	186	0	28S(568.2115), 14S(568.2116)	HexNAc-2_Hex-1	0.1247	NA	AADAGGAKPAAGAsAAPAAPAPVAVPASAVSGSAGQ	23.0545	23.0545	TRUE	tr|B4E626|B4E626_BURCJ	B4E626	B4E626_BURCJ	BCAL0303	Putative membrane protein	NA	NA	LB	B1	HCD	NA
220210_PC-3654_LB_WT_ZIC_HILIC_B1.30118.30118.3	interact.pep.xml	PAATTSATTSTTTSAGTASTSTTATAGTTTAAPAPTASAPEAAAK	PAATTS[655]ATTSTTTSAGTASTSTTATAGTTTAAPAPTASAPEAAAK	K	P	45	3	5760.2	4550.11	4550.12	1517.71	1517.71	4550.13	1517.72	568.204	1.709e-11	45.02	45.02	1	2	0	115	159	0	6S(568.2115)	HexNAc-2_Hex-1	-1.4501	NA	NA	NA	NA	TRUE	tr|B4EB03|B4EB03_BURCJ	B4EB03	B4EB03_BURCJ	BCAL1917	Putative exported protein	NA	NA	LB	B1	HCD	NA
220210_PC-3654_LB_WT_ZIC_HILIC_B1.30124.30124.3	interact.pep.xml	PAATTSATTSTTTSAGTASTSTTATAGTTTAAPAPTASAPEAAAK	PAATTS[655]ATTSTTTSAGTASTSTTATAGTTTAAPAPTASAPEAAAK	K	P	45	3	5762.42	4550.11	4550.11	1517.71	1517.71	4550.13	1517.72	568.197	5.2e-13	52.286	52.286	1	2	0	115	159	0	6S(568.2115)	HexNAc-2_Hex-1	-1.9821	NA	NA	NA	NA	TRUE	tr|B4EB03|B4EB03_BURCJ	B4EB03	B4EB03_BURCJ	BCAL1917	Putative exported protein	NA	NA	LB	B1	HCD	NA
220210_PC-3654_LB_WT_ZIC_HILIC_B1.30141.30141.3	interact.pep.xml	AADAGGAKPAAGASAAPAAPAPVAVPASAVSGSAGQ	AADAGGAKPAAGAS[655]AAPAAPAPVAVPAS[655]AVSGSAGQ	K	-	36	3	5765.83	4178.91	4178.93	1393.98	1393.99	4177.93	1393.65	569.217	1.68258e-08	31.342	31.342	1	2	1	151	186	0	14S(668.2276), 28S(568.2115), 14S(568.2116)	HexNAc-2_Hex-1	-0.0647	NA	AADAGGAKPAAGAsAAPAAPAPVAVPASAVSGSAGQ	31.3423	28.9254	TRUE	tr|B4E626|B4E626_BURCJ	B4E626	B4E626_BURCJ	BCAL0303	Putative membrane protein	NA	NA	LB	B1	HCD	NA
220210_PC-3654_LB_WT_ZIC_HILIC_B1.30281.30281.3	interact.pep.xml	PAATTSATTSTTTSAGTASTSTTATAGTTTAAPAPTASAPEAAAK	PAATTS[655]ATTSTTTSAGTASTSTTATAGTTTAAPAPTASAPEAAAK	K	P	45	3	5793.05	4551.12	4551.12	1518.05	1518.05	4550.13	1517.72	569.207	1.35e-12	48.71	48.71	1	2	0	115	159	0	6S(568.2115)	HexNAc-2_Hex-1	-1.4344	NA	NA	NA	NA	TRUE	tr|B4EB03|B4EB03_BURCJ	B4EB03	B4EB03_BURCJ	BCAL1917	Putative exported protein	NA	NA	LB	B1	HCD	NA
220210_PC-3654_LB_WT_ZIC_HILIC_B1.30284.30284.3	interact.pep.xml	KASEAAAAASAAQAAAAASPATVPASGAAVDQDANAQAAR	KAS[655]EAAAAASAAQAAAAASPATVPAS[655]GAAVDQDANAQAAR	K	A	40	3	5794.12	4687.16	4687.15	1563.39	1563.39	4686.16	1563.06	569.198	7.231e-11	37.552	36.618	1	2	0	143	182	0	3S(568.2115), 26S(568.2116)	HexNAc-2_Hex-1	-2.1379	NA	KASEAAAAASAAQAAAAASPATVPAsGAAVDQDANAQAAR	37.5521	37.5521	TRUE	tr|B4EEW5|B4EEW5_BURCJ	B4EEW5	B4EEW5_BURCJ	omlA	Outer membrane protein assembly factor BamE	NA	NA	LB	B1	HCD	NA
220210_PC-3654_LB_WT_ZIC_HILIC_B1.30292.30292.3	interact.pep.xml	LSKPAATTSATTSTTTSAGTASTSTTATAGTTTAAPAPTASAPEAAAK	LS[655]KPAATTSATTSTTTSAGTASTSTTATAGTTTAAPAPTASAPEAAAK	K	P	48	3	5795.95	4879.32	4879.31	1627.45	1627.44	4878.34	1627.12	569.188	3.9929e-10	38.116	38.116	1	2	1	112	159	0	2S(568.2115)	HexNAc-2_Hex-1	-2.6274	NA	NA	NA	NA	TRUE	tr|B4EB03|B4EB03_BURCJ	B4EB03	B4EB03_BURCJ	BCAL1917	Putative exported protein	NA	NA	LB	B1	HCD	NA
220210_PC-3654_LB_WT_ZIC_HILIC_B1.30295.30295.3	interact.pep.xml	LSKPAATTSATTSTTTSAGTASTSTTATAGTTTAAPAPTASAPEAAAK	LSKPAATTSATTS[655]TTTSAGTASTSTTATAGTTTAAPAPTASAPEAAAK	K	P	48	3	5797.01	4879.32	4879.31	1627.45	1627.44	4878.34	1627.12	0.976	7.99503e-05	23.623	23.623	0.995	2	1	112	159	0	13S(568.2115)	Mod1: Deamidation (PeakApex: 0.9860, Theoretical: 0.9840)	NA	NA	NA	NA	NA	TRUE	tr|B4EB03|B4EB03_BURCJ	B4EB03	B4EB03_BURCJ	BCAL1917	Putative exported protein	NA	NA	LB	B1	HCD	NA
220210_PC-3654_LB_WT_ZIC_HILIC_B1.30559.30559.3	interact.pep.xml	DDDVSDVQAGVAHDEPPASDTTVAAAPAPAPK	DDDVS[655]DVQAGVAHDEPPASDTTVAAAPAPAP[665]K	R	D	32	3	5852.33	3682.65	3682.66	1228.56	1228.56	3681.65	1228.23	569.218	8.7e-13	36.564	32.363	1	2	0	86	117	0	5S(568.2115), 31P(568.2116)	HexNAc-2_Hex-1	-0.3816	NA	DDDVSDVQAGVAHDEPPASDTTVAAAPAPAPK	32.3639	36.5646	TRUE	tr|B4EFK5|B4EFK5_BURCJ	B4EFK5	B4EFK5_BURCJ	BCAM0996	Putative peptidoglycan-binding membrane protein	NA	NA	LB	B1	HCD	NA
220210_PC-3654_LB_WT_ZIC_HILIC_B1.30591.30591.3	interact.pep.xml	DDDVSDVQAGVAHDEPPASDTTVAAAPAPAPK	DDDVS[655]DVQAGVAHDEPPASDTTVAAAPAPAP[665]K	R	D	32	3	5858.9	3681.63	3681.66	1228.22	1228.23	3681.65	1228.23	568.213	7.31572e-08	23.033	20.758	1	2	0	86	117	0	5S(568.2115), 31P(568.2116)	HexNAc-2_Hex-1	1.8586	NA	DDDVSDVQAGVAHDEPPASDTTVAAAPAPAPK	20.7583	23.0335	TRUE	tr|B4EFK5|B4EFK5_BURCJ	B4EFK5	B4EFK5_BURCJ	BCAM0996	Putative peptidoglycan-binding membrane protein	NA	NA	LB	B1	HCD	NA
220210_PC-3654_LB_WT_ZIC_HILIC_B1.30594.30594.3	interact.pep.xml	DDDVSDVQAGVAHDEPPASDTTVAAAPAPAPK	DDDVSDVQAGVAHDEPPAS[655]DTTVAAAPAPAPK	R	D	32	3	5859.95	3681.63	3681.66	1228.22	1228.23	3681.65	1228.23	0.0014	7.42429e-05	17.381	17.381	0.9993	2	0	86	117	0	19S(568.2115)	NA	NA	NA	NA	NA	NA	TRUE	tr|B4EFK5|B4EFK5_BURCJ	B4EFK5	B4EFK5_BURCJ	BCAM0996	Putative peptidoglycan-binding membrane protein	NA	NA	LB	B1	HCD	NA
220210_PC-3654_LB_WT_ZIC_HILIC_B1.30633.30633.3	interact.pep.xml	PAATTSATTSTTTSAGTASTSTTATAGTTTAAPAPTASAPEAAAK	PAATTS[655]ATTSTTTSAGTASTSTTATAGTTTAAPAPTASAPEAAAK	K	P	45	3	5868.12	4550.11	4550.12	1517.71	1517.71	4550.13	1517.72	568.205	3.42e-12	46.161	46.161	1	2	0	115	159	0	6S(568.2115)	HexNAc-2_Hex-1	-1.2631	NA	NA	NA	NA	TRUE	tr|B4EB03|B4EB03_BURCJ	B4EB03	B4EB03_BURCJ	BCAL1917	Putative exported protein	NA	NA	LB	B1	HCD	NA
220210_PC-3654_LB_WT_ZIC_HILIC_B1.30638.30638.3	interact.pep.xml	PAATTSATTSTTTSAGTASTSTTATAGTTTAAPAPTASAPEAAAK	PAATTSATTSTTTSAGTASTS[655]TTATAGTTTAAPAPTASAPEAAAK	K	P	45	3	5869.84	4550.11	4550.12	1517.71	1517.71	4550.13	1517.72	-0.0063	0.000705646	17.314	15.384	0.9789	2	0	115	159	0	21S(568.2115)	(PeakApex: 0.0002)	NA	NA	NA	NA	NA	TRUE	tr|B4EB03|B4EB03_BURCJ	B4EB03	B4EB03_BURCJ	BCAL1917	Putative exported protein	NA	NA	LB	B1	HCD	NA
220210_PC-3654_LB_WT_ZIC_HILIC_B1.30639.30639.3	interact.pep.xml	PAATTSATTSTTTSAGTASTSTTATAGTTTAAPAPTASAPEAAAK	PAATTS[655]ATTSTTTSAGTASTSTTATAGTTTAAPAPTASAPEAAAK	K	P	45	3	5870.32	4550.11	4550.12	1517.71	1517.71	4550.13	1517.72	568.205	0	59.895	59.895	1	2	0	115	159	0	6S(568.2115)	HexNAc-2_Hex-1	-1.2631	NA	NA	NA	NA	TRUE	tr|B4EB03|B4EB03_BURCJ	B4EB03	B4EB03_BURCJ	BCAL1917	Putative exported protein	NA	NA	LB	B1	HCD	NA
220210_PC-3654_LB_WT_ZIC_HILIC_B1.30656.30656.3	interact.pep.xml	KASEAAAAASAAQAAAAASPATVPASGAAVDQDANAQAAR	KAS[655]EAAAAASAAQAAAAAS[655]PATVPASGAAVDQDANAQAAR	K	A	40	3	5872.72	4688.15	4688.16	1563.72	1563.73	4686.16	1563.06	570.207	0.00191967	17.039	16.974	0.9319	2	0	143	182	0	3S(568.2115), 19S(568.2116)	HexNAc-2_Hex-1	-2.3462	NA	KASEAAAAASAAQAAAAAsPATVPASGAAVDQDANAQAAR	17.0398	17.0398	TRUE	tr|B4EEW5|B4EEW5_BURCJ	B4EEW5	B4EEW5_BURCJ	omlA	Outer membrane protein assembly factor BamE	NA	NA	LB	B1	HCD	NA
220210_PC-3654_LB_WT_ZIC_HILIC_B1.30661.30661.3	interact.pep.xml	KASEAAAAASAAQAAAAASPATVPASGAAVDQDANAQAAR	KASEAAAAAS[655]AAQAAAAAS[655]PATVPASGAAVDQDANAQAAR	K	A	40	3	5874.52	4688.15	4688.16	1563.72	1563.73	4686.16	1563.06	570.207	0.000695812	18.482	15.907	0.9596	2	0	143	182	0	19S(568.2115), 10S(568.2116)	HexNAc-2_Hex-1	-2.3462	NA	KASEAAAAAsAAQAAAAASPATVPASGAAVDQDANAQAAR	18.4828	15.9074	TRUE	tr|B4EEW5|B4EEW5_BURCJ	B4EEW5	B4EEW5_BURCJ	omlA	Outer membrane protein assembly factor BamE	NA	NA	LB	B1	HCD	NA
220210_PC-3654_LB_WT_ZIC_HILIC_B1.30662.30662.3	interact.pep.xml	KASEAAAAASAAQAAAAASPATVPASGAAVDQDANAQAAR	KAS[655]EAAAAASAAQAAAAAS[655]PATVPASGAAVDQDANAQAAR	K	A	40	3	5875	4688.15	4688.16	1563.72	1563.73	4686.16	1563.06	570.207	0	55.547	50.641	1	2	0	143	182	0	3S(568.2115), 19S(568.2116)	HexNAc-2_Hex-1	-2.3462	NA	KASEAAAAASAAQAAAAAsPATVPASGAAVDQDANAQAAR	55.5473	55.5473	TRUE	tr|B4EEW5|B4EEW5_BURCJ	B4EEW5	B4EEW5_BURCJ	omlA	Outer membrane protein assembly factor BamE	NA	NA	LB	B1	HCD	NA
220210_PC-3654_LB_WT_ZIC_HILIC_B1.30754.30754.3	interact.pep.xml	PAATTSATTSTTTSAGTASTSTTATAGTTTAAPAPTASAPEAAAK	PAATTS[655]ATTSTTTSAGTASTSTTATAGTTTAAPAPTASAPEAAAK	K	P	45	3	5893.41	4551.12	4551.13	1518.05	1518.05	4550.13	1517.72	569.212	1e-14	51.644	51.644	1	2	0	115	159	0	6S(568.2115)	HexNAc-2_Hex-1	-0.5589	NA	NA	NA	NA	TRUE	tr|B4EB03|B4EB03_BURCJ	B4EB03	B4EB03_BURCJ	BCAL1917	Putative exported protein	NA	NA	LB	B1	HCD	NA
220210_PC-3654_LB_WT_ZIC_HILIC_B1.30757.30757.3	interact.pep.xml	PAATTSATTSTTTSAGTASTSTTATAGTTTAAPAPTASAPEAAAK	PAATTS[655]ATTSTTTSAGTASTSTTATAGTTTAAPAPTASAPEAAAK	K	P	45	3	5894.46	4551.12	4551.13	1518.05	1518.05	4550.13	1517.72	569.212	1.3637e-10	41.929	41.929	1	2	0	115	159	0	6S(568.2115)	HexNAc-2_Hex-1	-0.4081	NA	NA	NA	NA	TRUE	tr|B4EB03|B4EB03_BURCJ	B4EB03	B4EB03_BURCJ	BCAL1917	Putative exported protein	NA	NA	LB	B1	HCD	NA
220210_PC-3654_LB_WT_ZIC_HILIC_B1.30824.30824.3	interact.pep.xml	AADAGGAKPAAGASAAPAAPAPVAVPASAVSGSAGQ	AADAGGAKPAAGAS[655]AAPAAPAPVAVPAS[655]AVSGSAGQ	K	-	36	3	5908.22	4177.91	4177.93	1393.65	1393.65	4177.93	1393.65	568.214	0.00047508	16.458	16.458	0.9442	2	1	151	186	0	14S(668.2276), 28S(568.2115), 14S(568.2116)	HexNAc-2_Hex-1	0.6837	NA	AADAGGAKPAAGAsAAPAAPAPVAVPASAVSGSAGQ	16.4587	16.4587	TRUE	tr|B4E626|B4E626_BURCJ	B4E626	B4E626_BURCJ	BCAL0303	Putative membrane protein	NA	NA	LB	B1	HCD	NA
220210_PC-3654_LB_WT_ZIC_HILIC_B1.30828.30828.3	interact.pep.xml	AADAGGAKPAAGASAAPAAPAPVAVPASAVSGSAGQ	AADAGGAKPAAGAS[655]AAPAAPAPVAVPAS[655]AVSGSAGQ	K	-	36	3	5909.21	4177.91	4177.93	1393.65	1393.65	4177.93	1393.65	568.214	5.40513e-08	32.297	32.297	1	2	1	151	186	0	14S(568.2115), 28S(668.2276), 28S(568.2116)	HexNAc-2_Hex-1	0.6837	NA	AADAGGAKPAAGASAAPAAPAPVAVPAsAVSGSAGQ	32.2975	32.2975	TRUE	tr|B4E626|B4E626_BURCJ	B4E626	B4E626_BURCJ	BCAL0303	Putative membrane protein	NA	NA	LB	B1	HCD	NA
220210_PC-3654_LB_WT_ZIC_HILIC_B1.30839.30839.3	interact.pep.xml	AADAGGAKPAAGASAAPAAPAPVAVPASAVSGSAGQ	AADAGGAKPAAGAS[655]AAPAAPAPVAVPAS[655]AVSGSAGQ	K	-	36	3	5912.14	4177.91	4177.93	1393.65	1393.65	4177.93	1393.65	568.214	2.11622e-05	18.354	18.354	0.9678	2	1	151	186	0	14S(668.2276), 28S(568.2115), 14S(568.2116)	HexNAc-2_Hex-1	0.6837	NA	AADAGGAKPAAGAsAAPAAPAPVAVPASAVSGSAGQ	18.3547	18.3547	TRUE	tr|B4E626|B4E626_BURCJ	B4E626	B4E626_BURCJ	BCAL0303	Putative membrane protein	NA	NA	LB	B1	HCD	NA
220210_PC-3654_LB_WT_ZIC_HILIC_B1.30877.30877.3	interact.pep.xml	KASEAAAAASAAQAAAAASPATVPASGAAVDQDANAQAAR	KAS[655]EAAAAASAAQAAAAASPATVPAS[655]GAAVDQDANAQAAR	K	A	40	3	5920.23	4689.16	4689.16	1564.06	1564.06	4686.16	1563.06	571.206	4.3197e-10	34.609	32.114	1	2	0	143	182	0	3S(568.2115), 26S(568.2116)	HexNAc-2_Hex-1	-3.2696	NA	KASEAAAAASAAQAAAAASPATVPAsGAAVDQDANAQAAR	34.6099	34.6099	TRUE	tr|B4EEW5|B4EEW5_BURCJ	B4EEW5	B4EEW5_BURCJ	omlA	Outer membrane protein assembly factor BamE	NA	NA	LB	B1	HCD	NA
220210_PC-3654_LB_WT_ZIC_HILIC_B1.30932.30932.3	interact.pep.xml	DDDVSDVQAGVAHDEPPASDTTVAAAPAPAPK	DDDVSDVQAGVAHDEPPAS[655]DTTVAAAPAPAPK	R	D	32	3	5929.59	3681.64	3681.65	1228.22	1228.23	3681.65	1228.23	0.0002	4.28566e-08	19.585	19.585	1	2	0	86	117	0	19S(568.2115)	NA	NA	NA	NA	NA	NA	TRUE	tr|B4EFK5|B4EFK5_BURCJ	B4EFK5	B4EFK5_BURCJ	BCAM0996	Putative peptidoglycan-binding membrane protein	NA	NA	LB	B1	HCD	NA
220210_PC-3654_LB_WT_ZIC_HILIC_B1.31050.31050.3	interact.pep.xml	AADAGGAKPAAGASAAPAAPAPVAVPASAVSGSAGQ	AADAGGAKPAAGAS[655]AAPAAPAPVAVPAS[655]AVSGSAGQ	K	-	36	3	5952.25	4178.91	4178.94	1393.98	1393.99	4177.93	1393.65	569.22	7.89623e-07	23.499	22.071	0.9986	2	1	151	186	0	14S(568.2115), 28S(668.2276), 28S(568.2116)	HexNAc-2_Hex-1	-0.8423	NA	AADAGGAKPAAGASAAPAAPAPVAVPAsAVSGSAGQ	23.4998	22.0714	TRUE	tr|B4E626|B4E626_BURCJ	B4E626	B4E626_BURCJ	BCAL0303	Putative membrane protein	NA	NA	LB	B1	HCD	NA
220210_PC-3654_LB_WT_ZIC_HILIC_B1.31234.31234.3	interact.pep.xml	PAATTSATTSTTTSAGTASTSTTATAGTTTAAPAPTASAPEAAAK	PAATTS[655]ATTSTTTSAGTASTSTTATAGTTTAAPAPTASAPEAAAK	K	P	45	3	5993.94	4551.11	4551.13	1518.04	1518.05	4550.13	1517.72	569.219	3e-14	54.966	54.966	1	2	0	115	159	0	6S(568.2115)	HexNAc-2_Hex-1	-0.6382	NA	NA	NA	NA	TRUE	tr|B4EB03|B4EB03_BURCJ	B4EB03	B4EB03_BURCJ	BCAL1917	Putative exported protein	NA	NA	LB	B1	HCD	NA
220210_PC-3654_LB_WT_ZIC_HILIC_B1.31385.31385.3	interact.pep.xml	DDDVSDVQAGVAHDEPPASDTTVAAAPAPAPK	DDDVS[655]DVQAGVAHDEPPASDTTVAAAPAPAP[665]K	R	D	32	3	6030.96	3681.64	3681.65	1228.22	1228.23	3681.65	1228.23	568.212	1.48e-12	23.322	19.74	1	2	0	86	117	0	5S(568.2115), 31P(568.2116)	HexNAc-2_Hex-1	0.6127	NA	DDDVSDVQAGVAHDEPPASDTTVAAAPAPAPK	18.4427	23.3227	TRUE	tr|B4EFK5|B4EFK5_BURCJ	B4EFK5	B4EFK5_BURCJ	BCAM0996	Putative peptidoglycan-binding membrane protein	NA	NA	LB	B1	HCD	NA
220210_PC-3654_LB_WT_ZIC_HILIC_B1.31485.31485.3	interact.pep.xml	AADAGGAKPAAGASAAPAAPAPVAVPASAVSGSAGQ	AADAGGAKPAAGAS[655]AAPAAPAPVAVPAS[655]AVSGSAGQ	K	-	36	3	6051.78	4178.93	4178.93	1393.98	1393.99	4177.93	1393.65	569.218	0.000324881	17.313	17.313	0.953	2	1	151	186	0	14S(668.2276), 28S(568.2115), 14S(568.2116)	HexNAc-2_Hex-1	-0.2713	NA	AADAGGAKPAAGAsAAPAAPAPVAVPASAVSGSAGQ	17.3136	15.3128	TRUE	tr|B4E626|B4E626_BURCJ	B4E626	B4E626_BURCJ	BCAL0303	Putative membrane protein	NA	NA	LB	B1	HCD	NA
220210_PC-3654_LB_WT_ZIC_HILIC_B1.31623.31623.3	interact.pep.xml	PAATTSATTSTTTSAGTASTSTTATAGTTTAAPAPTASAPEAAAK	PAATTS[655]ATTSTTTSAGTASTSTTATAGTTTAAPAPTASAPEAAAK	K	P	45	3	6078.97	4551.12	4551.13	1518.05	1518.05	4550.13	1517.72	569.218	1.05e-12	47.648	47.648	1	2	0	115	159	0	6S(568.2115)	HexNAc-2_Hex-1	-0.3816	NA	NA	NA	NA	TRUE	tr|B4EB03|B4EB03_BURCJ	B4EB03	B4EB03_BURCJ	BCAL1917	Putative exported protein	NA	NA	LB	B1	HCD	NA
220210_PC-3654_LB_WT_ZIC_HILIC_B1.31717.31717.3	interact.pep.xml	DDDVSDVQAGVAHDEPPASDTTVAAAPAPAPK	DDDVS[655]DVQAGVAHDEPPASDTTVAAAPAPAP[665]K	R	D	32	3	6098.1	3681.63	3681.65	1228.22	1228.23	3681.65	1228.23	568.212	6.28203e-06	14.248	13.82	0.9865	2	0	86	117	0	5S(568.2115), 31P(568.2116)	HexNAc-2_Hex-1	1.8083	NA	DDDVSDVQAGVAHDEPPASDTTVAAAPAPAPK	13.8209	14.2488	TRUE	tr|B4EFK5|B4EFK5_BURCJ	B4EFK5	B4EFK5_BURCJ	BCAM0996	Putative peptidoglycan-binding membrane protein	NA	NA	LB	B1	HCD	NA
220210_PC-3654_LB_WT_ZIC_HILIC_B1.31765.31765.3	interact.pep.xml	AADAGGAKPAAGASAAPAAPAPVAVPASAVSGSAGQ	AADAGGAKPAAGAS[655]AAPAAPAPVAVPAS[655]AVSGSAGQ	K	-	36	3	6108.95	4179.94	4179.94	1394.32	1394.32	4177.93	1393.65	570.223	1.90996e-08	27.242	27.242	1	2	1	151	186	0	14S(668.2276), 28S(568.2115), 14S(568.2116)	HexNAc-2_Hex-1	-1.6809	NA	AADAGGAKPAAGAsAAPAAPAPVAVPASAVSGSAGQ	27.2425	27.2425	TRUE	tr|B4E626|B4E626_BURCJ	B4E626	B4E626_BURCJ	BCAL0303	Putative membrane protein	NA	NA	LB	B1	HCD	NA
220210_PC-3654_LB_WT_ZIC_HILIC_B1.31897.31897.3	interact.pep.xml	KASEAAAAASAAQAAAAASPATVPASGAAVDQDANAQAAR	KAS[655]EAAAAASAAQAAAAASPATVPAS[655]GAAVDQDANAQAAR	K	A	40	3	6141.1	4687.15	4687.17	1563.39	1563.4	4686.16	1563.06	569.219	2.67334e-09	31.398	28.515	1	2	0	143	182	0	3S(568.2115), 26S(568.2116)	HexNAc-2_Hex-1	-0.5885	NA	KASEAAAAASAAQAAAAASPATVPAsGAAVDQDANAQAAR	31.3981	31.3981	TRUE	tr|B4EEW5|B4EEW5_BURCJ	B4EEW5	B4EEW5_BURCJ	omlA	Outer membrane protein assembly factor BamE	NA	NA	LB	B1	HCD	NA
220210_PC-3654_LB_WT_ZIC_HILIC_B1.31903.31903.3	interact.pep.xml	KASEAAAAASAAQAAAAASPATVPASGAAVDQDANAQAAR	KAS[655]EAAAAASAAQAAAAASPATVPAS[655]GAAVDQDANAQAAR	K	A	40	3	6143.31	4687.15	4687.17	1563.39	1563.4	4686.16	1563.06	569.219	3.2e-13	55.267	55.062	1	2	0	143	182	0	3S(568.2115), 26S(568.2116)	HexNAc-2_Hex-1	-0.5885	NA	KASEAAAAASAAQAAAAASPATVPAsGAAVDQDANAQAAR	55.2673	55.2673	TRUE	tr|B4EEW5|B4EEW5_BURCJ	B4EEW5	B4EEW5_BURCJ	omlA	Outer membrane protein assembly factor BamE	NA	NA	LB	B1	HCD	NA
220210_PC-3654_LB_WT_ZIC_HILIC_B1.32021.32021.3	interact.pep.xml	DDDVSDVQAGVAHDEPPASDTTVAAAPAPAPK	DDDVS[655]DVQAGVAHDEPPASDTTVAAAPAPAP[665]K	R	D	32	3	6171.84	3681.64	3681.66	1228.22	1228.23	3681.65	1228.23	568.214	1.64581e-06	17.877	15.713	0.9973	2	0	86	117	0	5S(568.2115), 31P(568.2116)	HexNAc-2_Hex-1	0.6837	NA	DDDVSDVQAGVAHDEPPASDTTVAAAPAPAPK	15.7133	17.8779	TRUE	tr|B4EFK5|B4EFK5_BURCJ	B4EFK5	B4EFK5_BURCJ	BCAM0996	Putative peptidoglycan-binding membrane protein	NA	NA	LB	B1	HCD	NA
220210_PC-3654_LB_WT_ZIC_HILIC_B1.32024.32024.3	interact.pep.xml	DDDVSDVQAGVAHDEPPASDTTVAAAPAPAPK	DDDVSDVQAGVAHDEPPAS[655]DTTVAAAPAPAPK	R	D	32	3	6172.89	3681.64	3681.66	1228.22	1228.23	3681.65	1228.23	0.0022	0.000127564	16.647	16.647	0.9976	2	0	86	117	0	19S(568.2115)	NA	NA	NA	NA	NA	NA	TRUE	tr|B4EFK5|B4EFK5_BURCJ	B4EFK5	B4EFK5_BURCJ	BCAM0996	Putative peptidoglycan-binding membrane protein	NA	NA	LB	B1	HCD	NA
220210_PC-3654_LB_WT_ZIC_HILIC_B1.32313.32313.3	interact.pep.xml	DDDVSDVQAGVAHDEPPASDTTVAAAPAPAPK	DDDVS[655]DVQAGVAHDEPPASDTTVAAAPAPAP[665]K	R	D	32	3	6228.91	3682.65	3682.66	1228.56	1228.56	3681.65	1228.23	569.219	1.34114e-05	15.729	14.327	0.9862	2	0	86	117	0	5S(568.2115), 31P(568.2116)	HexNAc-2_Hex-1	-0.5885	NA	DDDVSDVQAGVAHDEPPASDTTVAAAPAPAPK	14.3275	15.7292	TRUE	tr|B4EFK5|B4EFK5_BURCJ	B4EFK5	B4EFK5_BURCJ	BCAM0996	Putative peptidoglycan-binding membrane protein	NA	NA	LB	B1	HCD	NA
220210_PC-3654_LB_WT_ZIC_HILIC_B1.32480.32480.3	interact.pep.xml	PAATTSATTSTTTSAGTASTSTTATAGTTTAAPAPTASAPEAAAK	PAATTS[655]ATTSTTTSAGTASTSTTATAGTTTAAPAPTASAPEAAAK	K	P	45	3	6267.44	4551.11	4551.14	1518.04	1518.05	4550.13	1517.72	569.221	3.1e-13	49.89	49.89	1	2	0	115	159	0	6S(568.2115)	HexNAc-2_Hex-1	-1.1467	NA	NA	NA	NA	TRUE	tr|B4EB03|B4EB03_BURCJ	B4EB03	B4EB03_BURCJ	BCAL1917	Putative exported protein	NA	NA	LB	B1	HCD	NA
220210_PC-3654_LB_WT_ZIC_HILIC_B1.32483.32483.3	interact.pep.xml	KASEAAAAASAAQAAAAASPATVPASGAAVDQDANAQAAR	KAS[655]EAAAAASAAQAAAAAS[655]PATVPASGAAVDQDANAQAAR	K	A	40	3	6268.5	4688.13	4688.16	1563.72	1563.73	4686.16	1563.06	570.208	6.878e-11	34.613	30.035	1	2	0	143	182	0	3S(568.2115), 19S(568.2116)	HexNAc-2_Hex-1	-2.1432	NA	KASEAAAAASAAQAAAAAsPATVPASGAAVDQDANAQAAR	34.6138	34.6138	TRUE	tr|B4EEW5|B4EEW5_BURCJ	B4EEW5	B4EEW5_BURCJ	omlA	Outer membrane protein assembly factor BamE	NA	NA	LB	B1	HCD	NA
220210_PC-3654_LB_WT_ZIC_HILIC_B1.32499.32499.3	interact.pep.xml	KASEAAAAASAAQAAAAASPATVPASGAAVDQDANAQAAR	KAS[655]EAAAAASAAQAAAAASPATVPASGAAVDQDANAQAA[639]R	K	A	40	3	6271.46	4118.94	4118.95	1373.99	1373.99	4117.95	1373.66	569.209	0	75.029	69.439	1	2	0	143	182	0	3S(568.2115), 39A(568.2116)	HexNAc-2_Hex-1	-1.1687	NA	KASEAAAAASAAQAAAAASPATVPASGAAVDQDANAQAAR	69.4395	75.0293	TRUE	tr|B4EEW5|B4EEW5_BURCJ	B4EEW5	B4EEW5_BURCJ	omlA	Outer membrane protein assembly factor BamE	NA	NA	LB	B1	HCD	NA
220210_PC-3654_LB_WT_ZIC_HILIC_B1.32504.32504.3	interact.pep.xml	KASEAAAAASAAQAAAAASPATVPASGAAVDQDANAQAAR	KASEAAAAASAAQAAAAAS[655]PATVPASGAAVDQDANAQAAR	K	A	40	3	6273.08	4118.94	4118.95	1373.99	1373.99	4117.95	1373.66	1	6.1141e-10	36.62	31.58	1	2	0	143	182	0	19S(568.2115)	Mod1: First isotopic peak (PeakApex: 1.0032, Theoretical: 1.0024)	NA	NA	NA	NA	NA	TRUE	tr|B4EEW5|B4EEW5_BURCJ	B4EEW5	B4EEW5_BURCJ	omlA	Outer membrane protein assembly factor BamE	NA	NA	LB	B1	HCD	NA
220210_PC-3654_LB_WT_ZIC_HILIC_B1.32505.32505.3	interact.pep.xml	KASEAAAAASAAQAAAAASPATVPASGAAVDQDANAQAAR	KAS[655]EAAAAASAAQAAAAASPATVPASGAAVDQDANAQAA[639]R	K	A	40	3	6273.47	4118.94	4118.95	1373.99	1373.99	4117.95	1373.66	569.212	0	77.854	69.568	1	2	0	143	182	0	3S(568.2115), 39A(568.2116)	HexNAc-2_Hex-1	-0.5589	NA	KASEAAAAASAAQAAAAASPATVPASGAAVDQDANAQAAR	69.5686	77.8546	TRUE	tr|B4EEW5|B4EEW5_BURCJ	B4EEW5	B4EEW5_BURCJ	omlA	Outer membrane protein assembly factor BamE	NA	NA	LB	B1	HCD	NA
220210_PC-3654_LB_WT_ZIC_HILIC_B1.32619.32619.3	interact.pep.xml	PAATTSATTSTTTSAGTASTSTTATAGTTTAAPAPTASAPEAAAK	PAATTS[655]ATTSTTTSAGTASTSTTATAGTTTAAPAPTASAPEAAAK	K	P	45	3	6299.31	4553.11	4553.14	1518.71	1518.72	4550.13	1517.72	571.23	4.256e-11	42.761	42.761	1	2	0	115	159	0	6S(568.2115)	HexNAc-2_Hex-1	-2.9892	NA	NA	NA	NA	TRUE	tr|B4EB03|B4EB03_BURCJ	B4EB03	B4EB03_BURCJ	BCAL1917	Putative exported protein	NA	NA	LB	B1	HCD	NA
220210_PC-3654_LB_WT_ZIC_HILIC_B1.32799.32799.3	interact.pep.xml	PAATTSATTSTTTSAGTASTSTTATAGTTTAAPAPTASAPEAAAK	PAATTSATTSTTTSAGTAS[655]TSTTATAGTTTAAPAPTASAPEAAAK	K	P	45	3	6336.34	4551.11	4551.13	1518.04	1518.05	4550.13	1517.72	1.0083	2.30856e-09	36.298	36.298	1	2	0	115	159	0	19S(568.2115)	Mod1: First isotopic peak (PeakApex: 1.0032, Theoretical: 1.0024)	NA	NA	NA	NA	NA	TRUE	tr|B4EB03|B4EB03_BURCJ	B4EB03	B4EB03_BURCJ	BCAL1917	Putative exported protein	NA	NA	LB	B1	HCD	NA
220210_PC-3654_LB_WT_ZIC_HILIC_B1.32905.32905.3	interact.pep.xml	KASEAAAAASAAQAAAAASPATVPASGAAVDQDANAQAAR	KAS[655]EAAAAASAAQAAAAASPATVPASGAAVDQDANAQAA[639]R	K	A	40	3	6357.76	4118.93	4118.94	1373.98	1373.99	4117.95	1373.66	569.199	4.045e-11	45.866	43.816	1	2	0	143	182	0	3S(568.2115), 39A(568.2116)	HexNAc-2_Hex-1	-2.063	NA	KASEAAAAASAAQAAAAASPATVPASGAAVDQDANAQAAR	43.8164	45.8665	TRUE	tr|B4EEW5|B4EEW5_BURCJ	B4EEW5	B4EEW5_BURCJ	omlA	Outer membrane protein assembly factor BamE	NA	NA	LB	B1	HCD	NA
220210_PC-3654_LB_WT_ZIC_HILIC_B1.32910.32910.3	interact.pep.xml	KASEAAAAASAAQAAAAASPATVPASGAAVDQDANAQAAR	KASEAAAAASAAQAAAAASPATVPAS[655]GAAVDQDANAQAAR	K	A	40	3	6359.5	4118.93	4118.94	1373.98	1373.99	4117.95	1373.66	0.9877	0.00670765	17.037	12.093	0.8325	2	0	143	182	0	26S(568.2115)	Mod1: Deamidation (PeakApex: 0.9860, Theoretical: 0.9840)	NA	NA	NA	NA	NA	TRUE	tr|B4EEW5|B4EEW5_BURCJ	B4EEW5	B4EEW5_BURCJ	omlA	Outer membrane protein assembly factor BamE	NA	NA	LB	B1	HCD	NA
220210_PC-3654_LB_WT_ZIC_HILIC_B1.32911.32911.3	interact.pep.xml	KASEAAAAASAAQAAAAASPATVPASGAAVDQDANAQAAR	KAS[655]EAAAAASAAQAAAAASPATVPASGAAVDQDANAQAAR	K	A	40	3	6359.96	4118.93	4118.94	1373.98	1373.99	4117.95	1373.66	569.199	4.7041e-10	45.924	45.924	1	2	0	143	182	0	3S(568.2115)	HexNAc-2_Hex-1	-2.063	NA	NA	NA	NA	TRUE	tr|B4EEW5|B4EEW5_BURCJ	B4EEW5	B4EEW5_BURCJ	omlA	Outer membrane protein assembly factor BamE	NA	NA	LB	B1	HCD	NA
220210_PC-3654_LB_WT_ZIC_HILIC_B1.32943.32943.3	interact.pep.xml	KASEAAAAASAAQAAAAASPATVPASGAAVDQDANAQAAR	KASEAAAAASAAQAAAAASPATVPAS[655]GAAVDQDANAQAAR	K	A	40	3	6366.33	4119.93	4119.94	1374.32	1374.32	4117.95	1373.66	1.9892	8.87511e-08	31.635	31.635	1	2	0	143	182	0	26S(568.2115)	NA	NA	NA	NA	NA	NA	TRUE	tr|B4EEW5|B4EEW5_BURCJ	B4EEW5	B4EEW5_BURCJ	omlA	Outer membrane protein assembly factor BamE	NA	NA	LB	B1	HCD	NA
220210_PC-3654_LB_WT_ZIC_HILIC_B1.32947.32947.3	interact.pep.xml	KASEAAAAASAAQAAAAASPATVPASGAAVDQDANAQAAR	KAS[655]EAAAAASAAQAAAAASPATVPASGAAVDQDANAQAA[639]R	K	A	40	3	6367.61	4119.93	4119.94	1374.32	1374.32	4117.95	1373.66	570.201	2e-14	60.007	57.397	1	2	0	143	182	0	3S(568.2115), 39A(568.2116)	HexNAc-2_Hex-1	-2.756	NA	KASEAAAAASAAQAAAAASPATVPASGAAVDQDANAQAAR	57.3977	60.008	TRUE	tr|B4EEW5|B4EEW5_BURCJ	B4EEW5	B4EEW5_BURCJ	omlA	Outer membrane protein assembly factor BamE	NA	NA	LB	B1	HCD	NA
220210_PC-3654_LB_WT_ZIC_HILIC_B1.33005.33005.3	interact.pep.xml	PAATTSATTSTTTSAGTASTSTTATAGTTTAAPAPTASAPEAAAK	PAATTS[655]ATTSTTTSAGTASTSTTATAGTTTAAPAPTASAPEAAAK	K	P	45	3	6380.85	4553.12	4553.14	1518.71	1518.72	4550.13	1517.72	571.226	4.17e-12	44.649	44.649	1	2	0	115	159	0	6S(568.2115)	HexNAc-2_Hex-1	-2.5198	NA	NA	NA	NA	TRUE	tr|B4EB03|B4EB03_BURCJ	B4EB03	B4EB03_BURCJ	BCAL1917	Putative exported protein	NA	NA	LB	B1	HCD	NA
220210_PC-3654_LB_WT_ZIC_HILIC_B1.33218.33218.2	interact.pep.xml	NEAAAVAAAASATEPVSAPVVGDTSK	NEAAAVAAAAS[655]ATEPVS[655]APVVGDTSK	K	P	26	2	6423.96	3519.6	3519.6	1760.81	1760.81	3519.61	1760.81	568.204	1.904e-11	44.395	42.044	1	2	0	635	660	0	11S(568.2115), 17S(568.2116)	HexNAc-2_Hex-1	-1.4703	NA	NEAAAVAAAASATEPVsAPVVGDTSK	44.3954	42.2941	TRUE	tr|B4E7X1|B4E7X1_BURCJ	B4E7X1	B4E7X1_BURCJ	mrdA	Penicillin-binding protein	NA	NA	LB	B1	HCD	NA
220210_PC-3654_LB_WT_ZIC_HILIC_B1.33219.33219.2	interact.pep.xml	NEAAAVAAAASATEPVSAPVVGDTSK	NEAAAVAAAAS[655]ATEPVS[655]APVVGDTSK	K	P	26	2	6424.05	3519.6	3519.6	1760.81	1760.81	3519.61	1760.81	568.204	1.4305e-10	41.352	39.101	1	2	0	635	660	0	11S(568.2115), 17S(568.2116)	HexNAc-2_Hex-1	-1.4703	NA	NEAAAVAAAASATEPVsAPVVGDTSK	41.352	37.2869	TRUE	tr|B4E7X1|B4E7X1_BURCJ	B4E7X1	B4E7X1_BURCJ	mrdA	Penicillin-binding protein	NA	NA	LB	B1	HCD	NA
220210_PC-3654_LB_WT_ZIC_HILIC_B1.33220.33220.2	interact.pep.xml	NEAAAVAAAASATEPVSAPVVGDTSK	NEAAAVAAAAS[655]ATEPVS[655]APVVGDTS[655]K	K	P	26	2	6424.32	3519.6	3519.6	1760.81	1760.81	3519.61	1760.81	568.204	3.50418e-06	36.68	34.584	1	2	0	635	660	0	11S(568.2115), 17S(568.2115), 25S(568.2116)	HexNAc-2_Hex-1	-1.4703	NA	NEAAAVAAAASATEPVSAPVVGDTSK	27.6122	36.6803	TRUE	tr|B4E7X1|B4E7X1_BURCJ	B4E7X1	B4E7X1_BURCJ	mrdA	Penicillin-binding protein	NA	NA	LB	B1	HCD	NA
220210_PC-3654_LB_WT_ZIC_HILIC_B1.33222.33222.2	interact.pep.xml	NEAAAVAAAASATEPVSAPVVGDTSK	NEAAAVAAAAS[655]ATEPVS[655]APVVGDTSK	K	P	26	2	6425.37	3519.6	3519.6	1760.81	1760.81	3519.61	1760.81	568.204	4.99e-12	44.23	41.622	1	2	0	635	660	0	17S(568.2115), 11S(568.2116)	HexNAc-2_Hex-1	-1.4703	NA	NEAAAVAAAAsATEPVSAPVVGDTSK	44.2304	44.2304	TRUE	tr|B4E7X1|B4E7X1_BURCJ	B4E7X1	B4E7X1_BURCJ	mrdA	Penicillin-binding protein	NA	NA	LB	B1	HCD	NA
220210_PC-3654_LB_WT_ZIC_HILIC_B1.33225.33225.2	interact.pep.xml	NEAAAVAAAASATEPVSAPVVGDTSK	NEAAAVAAAAS[655]ATEPVS[655]APVVGDTSK	K	P	26	2	6426.05	3519.6	3519.6	1760.81	1760.81	3519.61	1760.81	568.204	2.5653e-10	41.486	39.427	1	2	0	635	660	0	17S(568.2115), 11S(568.2116)	HexNAc-2_Hex-1	-1.4703	NA	NEAAAVAAAAsATEPVSAPVVGDTSK	41.4866	41.4866	TRUE	tr|B4E7X1|B4E7X1_BURCJ	B4E7X1	B4E7X1_BURCJ	mrdA	Penicillin-binding protein	NA	NA	LB	B1	HCD	NA
220210_PC-3654_LB_WT_ZIC_HILIC_B1.33229.33229.2	interact.pep.xml	NEAAAVAAAASATEPVSAPVVGDTSK	NEAAAVAAAAS[655]ATEPVS[655]APVVGDTSK	K	P	26	2	6426.5	3520.58	3520.6	1761.3	1761.31	3519.61	1760.81	569.206	3.36311e-09	39.368	37.49	1	2	0	635	660	0	17S(568.2115), 11S(568.2116)	HexNAc-2_Hex-1	-1.5183	NA	NEAAAVAAAAsATEPVSAPVVGDTSK	39.3686	39.3686	TRUE	tr|B4E7X1|B4E7X1_BURCJ	B4E7X1	B4E7X1_BURCJ	mrdA	Penicillin-binding protein	NA	NA	LB	B1	HCD	NA
220210_PC-3654_LB_WT_ZIC_HILIC_B1.33233.33233.2	interact.pep.xml	NEAAAVAAAASATEPVSAPVVGDTSK	NEAAAVAAAAS[655]ATEPVS[655]APVVGDTS[655]K	K	P	26	2	6427.26	3520.58	3520.6	1761.3	1761.31	3519.61	1760.81	569.206	2.40712e-08	43.981	43.424	1	2	0	635	660	0	11S(568.2115), 17S(568.2115), 25S(568.2116)	HexNAc-2_Hex-1	-1.5183	NA	NEAAAVAAAASATEPVSAPVVGDTSK	34.0681	43.9819	TRUE	tr|B4E7X1|B4E7X1_BURCJ	B4E7X1	B4E7X1_BURCJ	mrdA	Penicillin-binding protein	NA	NA	LB	B1	HCD	NA
220210_PC-3654_LB_WT_ZIC_HILIC_B1.33633.33633.3	interact.pep.xml	KASEAAAAASAAQAAAAASPATVPASGAAVDQDANAQAAR	KAS[655]EAAAAASAAQAAAAASPATVPASGAAVDQDANAQAA[639]R	K	A	40	3	6509.39	4117.95	4117.97	1373.66	1373.66	4117.95	1373.66	568.232	1.88097e-06	26.883	24.604	0.9965	2	0	143	182	0	3S(568.2115), 39A(568.2116)	HexNAc-2_Hex-1	-2.2221	NA	KASEAAAAASAAQAAAAASPATVPASGAAVDQDANAQAAR	24.6047	26.8837	TRUE	tr|B4EEW5|B4EEW5_BURCJ	B4EEW5	B4EEW5_BURCJ	omlA	Outer membrane protein assembly factor BamE	NA	NA	LB	B1	HCD	NA
220210_PC-3654_LB_WT_ZIC_HILIC_B1.33637.33637.3	interact.pep.xml	KASEAAAAASAAQAAAAASPATVPASGAAVDQDANAQAAR	KAS[655]EAAAAASAAQAAAAASPATVPASGAAVDQDANAQAA[639]R	K	A	40	3	6510.66	4117.95	4117.97	1373.66	1373.66	4117.95	1373.66	568.232	0	82.819	74.317	1	2	0	143	182	0	3S(568.2115), 39A(568.2116)	HexNAc-2_Hex-1	-2.2221	NA	KASEAAAAASAAQAAAAASPATVPASGAAVDQDANAQAAR	74.3179	82.8194	TRUE	tr|B4EEW5|B4EEW5_BURCJ	B4EEW5	B4EEW5_BURCJ	omlA	Outer membrane protein assembly factor BamE	NA	NA	LB	B1	HCD	NA
220210_PC-3654_LB_WT_ZIC_HILIC_B1.33640.33640.3	interact.pep.xml	PAATTSATTSTTTSAGTASTSTTATAGTTTAAPAPTASAPEAAAKPAK	PAATTSATTS[655]TTTSAGTASTSTTATAGTTTAAPAPTASAPEAAAKPAK	K	T	48	3	6511.71	4849.31	4849.35	1617.44	1617.46	4846.31	1616.44	3.0385	1.78112e-06	19.55	19.55	0.8164	2	1	115	162	0	10S(568.2115)	Mod1: Third isotopic peak, Mod2: Unannotated mass-shift 0.0386 (PeakApex: 3.0442)	NA	NA	NA	NA	NA	TRUE	tr|B4EB03|B4EB03_BURCJ	B4EB03	B4EB03_BURCJ	BCAL1917	Putative exported protein	NA	NA	LB	B1	HCD	NA
220210_PC-3654_LB_WT_ZIC_HILIC_B1.33652.33652.3	interact.pep.xml	KASEAAAAASAAQAAAAASPATVPASGAAVDQDANAQAAR	KAS[655]EAAAAASAAQAAAAASPATVPASGAAVDQDANAQAA[639]R	K	A	40	3	6513.52	4119.95	4119.96	1374.32	1374.33	4117.95	1373.66	570.222	6.39304e-08	30.966	28.721	1	2	0	143	182	0	3S(568.2115), 39A(568.2116)	HexNAc-2_Hex-1	-1.5541	NA	KASEAAAAASAAQAAAAASPATVPASGAAVDQDANAQAAR	28.7219	30.9664	TRUE	tr|B4EEW5|B4EEW5_BURCJ	B4EEW5	B4EEW5_BURCJ	omlA	Outer membrane protein assembly factor BamE	NA	NA	LB	B1	HCD	NA
220210_PC-3654_LB_WT_ZIC_HILIC_B1.33656.33656.3	interact.pep.xml	KASEAAAAASAAQAAAAASPATVPASGAAVDQDANAQAAR	KAS[655]EAAAAASAAQAAAAASPATVPASGAAVDQDANAQAA[639]R	K	A	40	3	6514.8	4119.95	4119.96	1374.32	1374.33	4117.95	1373.66	570.222	0	62.085	56.559	1	2	0	143	182	0	3S(568.2115), 39A(568.2116)	HexNAc-2_Hex-1	-1.5541	NA	KASEAAAAASAAQAAAAASPATVPASGAAVDQDANAQAAR	56.5594	62.0851	TRUE	tr|B4EEW5|B4EEW5_BURCJ	B4EEW5	B4EEW5_BURCJ	omlA	Outer membrane protein assembly factor BamE	NA	NA	LB	B1	HCD	NA
220210_PC-3654_LB_WT_ZIC_HILIC_B1.34179.34179.3	interact.pep.xml	PAATTSATTSTTTSAGTASTSTTATAGTTTAAPAPTASAPEAAAK	PAATTS[655]ATTSTTTSAGTASTSTTATAGTTTAAPAPTASAPEAAAK	K	P	45	3	6629.87	4551.12	4551.16	1518.05	1518.06	4550.13	1517.72	569.243	8.45e-12	39.961	39.961	1	2	0	115	159	0	6S(568.2115)	HexNAc-2_Hex-1	-2.6356	NA	NA	NA	NA	TRUE	tr|B4EB03|B4EB03_BURCJ	B4EB03	B4EB03_BURCJ	BCAL1917	Putative exported protein	NA	NA	LB	B1	HCD	NA
220210_PC-3654_LB_WT_ZIC_HILIC_B1.35028.35028.3	interact.pep.xml	PAATTSATTSTTTSAGTASTSTTATAGTTTAAPAPTASAPEAAAK	PAATTSATTS[655]TTTSAGTASTSTTATAGTTTAAPAPTASAPEAAAK	K	P	45	3	6808.61	4551.13	4551.16	1518.05	1518.06	4550.13	1517.72	1.0361	4.13694e-08	30.015	30.015	1	2	0	115	159	0	10S(568.2115)	NA	NA	NA	NA	NA	NA	TRUE	tr|B4EB03|B4EB03_BURCJ	B4EB03	B4EB03_BURCJ	BCAL1917	Putative exported protein	NA	NA	LB	B1	HCD	NA
220210_PC-3654_LB_WT_ZIC_HILIC_B1.35088.35088.3	interact.pep.xml	PTSSATAAAAAKPPTANDANTGYFLQVGAYK	PTS[655]SATAAAAAKPPTANDANTGYFLQVGAY[731]K	K	T	31	3	6821.09	3622.71	3622.74	1208.58	1208.59	3621.72	1208.25	569.226	7.51723e-05	24.139	12.994	0.9976	2	1	178	208	0	3S(568.2115), 30Y(568.2116)	HexNAc-2_Hex-1	-1.7437	NA	PTSSATAAAAAKPPTANDANTGYFLQVGAYK	14.9407	24.1398	TRUE	tr|B4E9M8|B4E9M8_BURCJ	B4E9M8	B4E9M8_BURCJ	BCAL0678	Putative membrane protein	NA	NA	LB	B1	HCD	NA
220210_PC-3654_LB_WT_ZIC_HILIC_B1.35092.35092.3	interact.pep.xml	PTSSATAAAAAKPPTANDANTGYFLQVGAYK	PTS[655]SATAAAAAKPPTANDANTGYFLQVGAY[731]K	K	T	31	3	6822.4	3622.71	3622.74	1208.58	1208.59	3621.72	1208.25	569.226	4.5966e-09	36.689	17.169	1	2	1	178	208	0	3S(568.2115), 30Y(568.2116)	HexNAc-2_Hex-1	-1.7437	NA	PTSSATAAAAAKPPTANDANTGYFLQVGAYK	17.0623	36.6898	TRUE	tr|B4E9M8|B4E9M8_BURCJ	B4E9M8	B4E9M8_BURCJ	BCAL0678	Putative membrane protein	NA	NA	LB	B1	HCD	NA
220210_PC-3654_LB_WT_ZIC_HILIC_B1.35095.35095.3	interact.pep.xml	PTSSATAAAAAKPPTANDANTGYFLQVGAYK	PTS[655]SATAAAAAKPPTANDANTGYFLQVGAY[731]K	K	T	31	3	6823.46	3622.71	3622.74	1208.58	1208.59	3621.72	1208.25	569.226	1.60714e-09	34.009	16.164	1	2	1	178	208	0	3S(568.2115), 30Y(568.2116)	HexNAc-2_Hex-1	-1.7437	NA	PTSSATAAAAAKPPTANDANTGYFLQVGAYK	16.1647	34.0095	TRUE	tr|B4E9M8|B4E9M8_BURCJ	B4E9M8	B4E9M8_BURCJ	BCAL0678	Putative membrane protein	NA	NA	LB	B1	HCD	NA
220210_PC-3654_LB_WT_ZIC_HILIC_B1.35146.35146.3	interact.pep.xml	ASEAAAAASAAQAAAAASPATVPASGAAVDQDANAQAAR	AS[655]EAAAAASAAQAAAAASPATVPAS[655]GAAVDQDANAQAAR	K	A	39	3	6832.16	4560.04	4560.1	1521.02	1521.04	4558.07	1520.36	570.239	6.55679e-07	32.861	27.872	0.9996	2	0	144	182	0	2S(568.2115), 25S(568.2116)	HexNAc-2_Hex-1	-2.9998	NA	ASEAAAAASAAQAAAAASPATVPAsGAAVDQDANAQAAR	32.8617	32.8617	TRUE	tr|B4EEW5|B4EEW5_BURCJ	B4EEW5	B4EEW5_BURCJ	omlA	Outer membrane protein assembly factor BamE	NA	NA	LB	B1	HCD	NA
220210_PC-3654_LB_WT_ZIC_HILIC_B1.35152.35152.3	interact.pep.xml	ASEAAAAASAAQAAAAASPATVPASGAAVDQDANAQAAR	AS[655]EAAAAASAAQAAAAASPATVPAS[655]GAAVDQDANAQAAR	K	A	39	3	6834.17	4560.04	4560.1	1521.02	1521.04	4558.07	1520.36	570.239	4.4e-12	52.284	48.265	1	2	0	144	182	0	2S(568.2115), 25S(568.2116)	HexNAc-2_Hex-1	-2.9998	NA	ASEAAAAASAAQAAAAASPATVPAsGAAVDQDANAQAAR	52.2844	52.2844	TRUE	tr|B4EEW5|B4EEW5_BURCJ	B4EEW5	B4EEW5_BURCJ	omlA	Outer membrane protein assembly factor BamE	NA	NA	LB	B1	HCD	NA
220210_PC-3654_LB_WT_ZIC_HILIC_B1.36135.36135.3	interact.pep.xml	ASEAAAAASAAQAAAAASPATVPASGAAVDQDANAQAAR	AS[655]EAAAAASAAQAAAAAS[655]PATVPASGAAVDQDANAQAAR	K	A	39	3	7045.13	4559.04	4559.11	1520.69	1520.71	4558.07	1520.36	569.249	1.1913e-10	49.03	44.397	1	2	0	144	182	0	2S(568.2115), 18S(568.2116)	HexNAc-2_Hex-1	-2.8249	NA	ASEAAAAASAAQAAAAAsPATVPASGAAVDQDANAQAAR	49.0309	49.0309	TRUE	tr|B4EEW5|B4EEW5_BURCJ	B4EEW5	B4EEW5_BURCJ	omlA	Outer membrane protein assembly factor BamE	NA	NA	LB	B1	HCD	NA
220210_PC-3654_LB_WT_ZIC_HILIC_B1.36139.36139.3	interact.pep.xml	ASEAAAAASAAQAAAAASPATVPASGAAVDQDANAQAAR	AS[655]EAAAAASAAQAAAAASPATVPAS[655]GAAVDQDANAQAAR	K	A	39	3	7046.25	4559.04	4559.11	1520.69	1520.71	4558.07	1520.36	569.249	0.00923509	17.869	17.073	0.8805	2	0	144	182	0	2S(568.2115), 25S(568.2116)	HexNAc-2_Hex-1	-2.8249	NA	ASEAAAAASAAQAAAAASPATVPAsGAAVDQDANAQAAR	17.8695	17.8695	TRUE	tr|B4EEW5|B4EEW5_BURCJ	B4EEW5	B4EEW5_BURCJ	omlA	Outer membrane protein assembly factor BamE	NA	NA	LB	B1	HCD	NA
220210_PC-3654_LB_WT_ZIC_HILIC_B1.36141.36141.3	interact.pep.xml	ASEAAAAASAAQAAAAASPATVPASGAAVDQDANAQAAR	AS[655]EAAAAASAAQAAAAAS[655]PATVPASGAAVDQDANAQAAR	K	A	39	3	7046.98	4559.04	4559.11	1520.69	1520.71	4558.07	1520.36	569.249	4.06e-12	56.055	51.157	1	2	0	144	182	0	2S(568.2115), 18S(568.2116)	HexNAc-2_Hex-1	-2.8249	NA	ASEAAAAASAAQAAAAAsPATVPASGAAVDQDANAQAAR	56.0554	53.405	TRUE	tr|B4EEW5|B4EEW5_BURCJ	B4EEW5	B4EEW5_BURCJ	omlA	Outer membrane protein assembly factor BamE	NA	NA	LB	B1	HCD	NA
220210_PC-3654_LB_WT_ZIC_HILIC_B1.36143.36143.3	interact.pep.xml	ASEAAAAASAAQAAAAASPATVPASGAAVDQDANAQAAR	AS[655]EAAAAASAAQAAAAASPATVPAS[655]GAAVDQDANAQAAR	K	A	39	3	7047.09	4559.04	4559.11	1520.69	1520.71	4558.07	1520.36	569.249	1.1257e-06	38.358	37.797	0.9989	2	0	144	182	0	2S(568.2115), 25S(568.2116)	HexNAc-2_Hex-1	-2.8249	NA	ASEAAAAASAAQAAAAASPATVPAsGAAVDQDANAQAAR	38.358	38.358	TRUE	tr|B4EEW5|B4EEW5_BURCJ	B4EEW5	B4EEW5_BURCJ	omlA	Outer membrane protein assembly factor BamE	NA	NA	LB	B1	HCD	NA
220210_PC-3654_LB_WT_ZIC_HILIC_B1.36149.36149.3	interact.pep.xml	ASEAAAAASAAQAAAAASPATVPASGAAVDQDANAQAAR	AS[655]EAAAAASAAQAAAAAS[655]PATVPASGAAVDQDANAQAAR	K	A	39	3	7048.8	4559.04	4559.11	1520.69	1520.71	4558.07	1520.36	569.249	3.66e-11	46.841	41.104	1	2	0	144	182	0	2S(568.2115), 18S(568.2116)	HexNAc-2_Hex-1	-2.8249	NA	ASEAAAAASAAQAAAAAsPATVPASGAAVDQDANAQAAR	46.8411	44.425	TRUE	tr|B4EEW5|B4EEW5_BURCJ	B4EEW5	B4EEW5_BURCJ	omlA	Outer membrane protein assembly factor BamE	NA	NA	LB	B1	HCD	NA
220210_PC-3654_LB_WT_ZIC_HILIC_B1.36240.36240.3	interact.pep.xml	ASEAAAAASAAQAAAAASPATVPASGAAVDQDANAQAAR	AS[655]EAAAAASAAQAAAAAS[655]PATVPASGAAVDQDANAQAAR	K	A	39	3	7065.54	4560.05	4560.11	1521.03	1521.04	4558.07	1520.36	570.251	3.08448e-09	36.531	34.922	1	2	0	144	182	0	2S(568.2115), 18S(568.2116)	HexNAc-2_Hex-1	-3.4548	NA	ASEAAAAASAAQAAAAAsPATVPASGAAVDQDANAQAAR	36.5315	34.3567	TRUE	tr|B4EEW5|B4EEW5_BURCJ	B4EEW5	B4EEW5_BURCJ	omlA	Outer membrane protein assembly factor BamE	NA	NA	LB	B1	HCD	NA
220210_PC-3654_LB_WT_ZIC_HILIC_B1.36533.36533.3	interact.pep.xml	ASEAAAAASAAQAAAAASPATVPASGAAVDQDANAQAAR	AS[655]EAAAAASAAQAAAAASPATVPASGAAVDQDANAQAA[639]R	K	A	39	3	7129.96	3989.85	3989.89	1330.96	1330.97	3989.86	1330.96	568.24	6e-14	66.18	60.862	1	2	0	144	182	0	2S(568.2115), 38A(568.2116)	HexNAc-2_Hex-1	-2.561	NA	ASEAAAAASAAQAAAAASPATVPASGAAVDQDANAQAAR	60.8624	66.1805	TRUE	tr|B4EEW5|B4EEW5_BURCJ	B4EEW5	B4EEW5_BURCJ	omlA	Outer membrane protein assembly factor BamE	NA	NA	LB	B1	HCD	NA
220210_PC-3654_LB_WT_ZIC_HILIC_B1.36534.36534.3	interact.pep.xml	ASEAAAAASAAQAAAAASPATVPASGAAVDQDANAQAAR	AS[655]EAAAAASAAQAAAAASPATVPASGAAVDQDANAQAA[639]R	K	A	39	3	7130.05	3989.85	3989.89	1330.96	1330.97	3989.86	1330.96	568.24	0	69.087	63.65	1	2	0	144	182	0	2S(568.2115), 38A(568.2116)	HexNAc-2_Hex-1	-2.561	NA	ASEAAAAASAAQAAAAASPATVPASGAAVDQDANAQAAR	66.3244	69.0874	TRUE	tr|B4EEW5|B4EEW5_BURCJ	B4EEW5	B4EEW5_BURCJ	omlA	Outer membrane protein assembly factor BamE	NA	NA	LB	B1	HCD	NA
220210_PC-3654_LB_WT_ZIC_HILIC_B1.36536.36536.3	interact.pep.xml	ASEAAAAASAAQAAAAASPATVPASGAAVDQDANAQAAR	ASEAAAAASAAQAAAAAS[655]PATVPASGAAVDQDANAQAAR	K	A	39	3	7130.74	3989.85	3989.89	1330.96	1330.97	3989.86	1330.96	0.0285	3.13943e-07	25.573	22.939	1	2	0	144	182	0	18S(568.2115)	Mod1: Unannotated mass-shift 0.0386 (PeakApex: 0.0386)	NA	NA	NA	NA	NA	TRUE	tr|B4EEW5|B4EEW5_BURCJ	B4EEW5	B4EEW5_BURCJ	omlA	Outer membrane protein assembly factor BamE	NA	NA	LB	B1	HCD	NA
220210_PC-3654_LB_WT_ZIC_HILIC_B1.36537.36537.3	interact.pep.xml	ASEAAAAASAAQAAAAASPATVPASGAAVDQDANAQAAR	AS[655]EAAAAASAAQAAAAASPATVPASGAAVDQDANAQAA[639]R	K	A	39	3	7131.15	3989.85	3989.89	1330.96	1330.97	3989.86	1330.96	568.24	0	83.656	75.41	1	2	0	144	182	0	2S(568.2115), 38A(568.2116)	HexNAc-2_Hex-1	-2.561	NA	ASEAAAAASAAQAAAAASPATVPASGAAVDQDANAQAAR	78.0678	83.6565	TRUE	tr|B4EEW5|B4EEW5_BURCJ	B4EEW5	B4EEW5_BURCJ	omlA	Outer membrane protein assembly factor BamE	NA	NA	LB	B1	HCD	NA
220210_PC-3654_LB_WT_ZIC_HILIC_B1.36539.36539.3	interact.pep.xml	ASEAAAAASAAQAAAAASPATVPASGAAVDQDANAQAAR	ASEAAAAASAAQAAAAAS[655]PATVPASGAAVDQDANAQAAR	K	A	39	3	7131.73	3989.85	3989.89	1330.96	1330.97	3989.86	1330.96	0.0285	1.74179e-07	28.551	22.714	1	2	0	144	182	0	18S(568.2115)	Mod1: Unannotated mass-shift 0.0386 (PeakApex: 0.0386)	NA	NA	NA	NA	NA	TRUE	tr|B4EEW5|B4EEW5_BURCJ	B4EEW5	B4EEW5_BURCJ	omlA	Outer membrane protein assembly factor BamE	NA	NA	LB	B1	HCD	NA
220210_PC-3654_LB_WT_ZIC_HILIC_B1.36540.36540.3	interact.pep.xml	ASEAAAAASAAQAAAAASPATVPASGAAVDQDANAQAAR	AS[655]EAAAAASAAQAAAAASPATVPASGAAVDQDANAQAA[639]R	K	A	39	3	7132.18	3989.85	3989.89	1330.96	1330.97	3989.86	1330.96	568.24	0	71.462	63.474	1	2	0	144	182	0	2S(568.2115), 38A(568.2116)	HexNAc-2_Hex-1	-2.561	NA	ASEAAAAASAAQAAAAASPATVPASGAAVDQDANAQAAR	66.071	71.4623	TRUE	tr|B4EEW5|B4EEW5_BURCJ	B4EEW5	B4EEW5_BURCJ	omlA	Outer membrane protein assembly factor BamE	NA	NA	LB	B1	HCD	NA
220210_PC-3654_LB_WT_ZIC_HILIC_B1.36813.36813.3	interact.pep.xml	PAATTSATTSTTTSAGTASTSTTATAGTTTAAPAPTASAPEAAAK	PAATTSATTS[655]TTTSAGTASTSTTATAGTTTAAPAPTASAPEAAAK	K	P	45	3	7186.51	4550.06	4550.08	1517.69	1517.7	4550.13	1517.72	-0.0463	0.00733446	19.331	19.331	0.8823	2	0	115	159	0	10S(568.2115)	Mod1: Unannotated mass-shift -0.0404 (PeakApex: -0.0404)	NA	NA	NA	NA	NA	TRUE	tr|B4EB03|B4EB03_BURCJ	B4EB03	B4EB03_BURCJ	BCAL1917	Putative exported protein	NA	NA	LB	B1	HCD	NA
220210_PC-3654_LB_WT_ZIC_HILIC_B1.37732.37732.3	interact.pep.xml	ASEAAAAASAAQAAAAASPATVPASGAAVDQDANAQAAR	AS[655]EAAAAASAAQAAAAAS[655]PATVPASGAAVDQDANAQAAR	K	A	39	3	7386.21	4559.05	4559.07	1520.69	1520.7	4558.07	1520.36	569.214	1.86398e-09	30.794	27.683	1	2	0	144	182	0	2S(568.2115), 18S(568.2116)	HexNAc-2_Hex-1	0.3027	NA	ASEAAAAASAAQAAAAAsPATVPASGAAVDQDANAQAAR	30.7946	30.7946	TRUE	tr|B4EEW5|B4EEW5_BURCJ	B4EEW5	B4EEW5_BURCJ	omlA	Outer membrane protein assembly factor BamE	NA	NA	LB	B1	HCD	NA
220210_PC-3654_LB_WT_ZIC_HILIC_B1.42683.42683.3	interact.pep.xml	GTGAAGDAPEAAAVGGVAVAASQAAVPASAGVPPSLAGSSAPR	GTGAAGDAPEAAAVGGVAVAAS[655]QAAVPAS[655]AGVPPSLAGSSAPR	R	L	43	3	8455.74	4778.26	4778.29	1593.76	1593.77	4777.27	1593.43	569.231	0.00745807	13.412	8.878	0.8995	2	0	39	81	0	29S(568.2115), 22S(568.2116)	HexNAc-2_Hex-1	-2.0697	NA	GTGAAGDAPEAAAVGGVAVAAsQAAVPASAGVPPSLAGSSAPR	13.412	11.7576	TRUE	sp|B4EF95|LIFO_BURCJ	B4EF95	LIFO_BURCJ	lifO	Lipase chaperone	NA	NA	LB	B1	HCD	NA
220210_PC-3654_LB_WT_ZIC_HILIC_B1.42686.42686.3	interact.pep.xml	GTGAAGDAPEAAAVGGVAVAASQAAVPASAGVPPSLAGSSAPR	GTGAAGDAPEAAAVGGVAVAAS[655]QAAVPAS[655]AGVPPSLAGSSAPR	R	L	43	3	8456.94	4778.26	4778.29	1593.76	1593.77	4777.27	1593.43	569.231	0	58.459	38.807	1	2	0	39	81	0	29S(568.2115), 22S(568.2116)	HexNAc-2_Hex-1	-2.0697	NA	GTGAAGDAPEAAAVGGVAVAAsQAAVPASAGVPPSLAGSSAPR	58.459	55.4862	TRUE	sp|B4EF95|LIFO_BURCJ	B4EF95	LIFO_BURCJ	lifO	Lipase chaperone	NA	NA	LB	B1	HCD	NA
220210_PC-3654_LB_WT_ZIC_HILIC_B1.42725.42725.3	interact.pep.xml	GTGAAGDAPEAAAVGGVAVAASQAAVPASAGVPPSLAGSSAPR	GTGAAGDAPEAAAVGGVAVAAS[655]QAAVPAS[655]AGVPPSLAGSSAPR	R	L	43	3	8465.03	4777.25	4777.28	1593.43	1593.44	4777.27	1593.43	568.229	1e-14	45.337	29.395	1	2	0	39	81	0	29S(568.2115), 22S(568.2116)	HexNAc-2_Hex-1	-2.0469	NA	GTGAAGDAPEAAAVGGVAVAAsQAAVPASAGVPPSLAGSSAPR	45.3378	39.8211	TRUE	sp|B4EF95|LIFO_BURCJ	B4EF95	LIFO_BURCJ	lifO	Lipase chaperone	NA	NA	LB	B1	HCD	NA
220210_PC-3654_LB_WT_ZIC_HILIC_B1.43099.43099.3	interact.pep.xml	ASPPYAADKPIVAVFPPVVPAAPASSASATR	ASPPYAADKPIVAVFPPVVPAAPAS[655]S[655]ASATR	K	-	31	3	8550.27	4142.01	4142.05	1381.68	1381.69	4141.03	1381.35	569.236	0.000464004	21.377	21.377	0.9392	2	1	291	321	0	26S(568.2115), 25S(568.2116)	HexNAc-2_Hex-1	-2.3507	NA	ASPPYAADKPIVAVFPPVVPAAPAssAsATR	21.3774	21.3774	TRUE	tr|B4E6C4|B4E6C4_BURCJ	B4E6C4	B4E6C4_BURCJ	BCAL2398	Putative lipoprotein	NA	NA	LB	B1	HCD	NA
220210_PC-3654_LB_WT_ZIC_HILIC_B1.43119.43119.3	interact.pep.xml	ASPPYAADKPIVAVFPPVVPAAPASSASATR	ASPPYAADKPIVAVFPPVVPAAPAS[655]S[655]ASATR	K	-	31	3	8554.63	4141.01	4141.05	1381.34	1381.36	4141.03	1381.35	568.233	0.00035092	21.507	21.507	0.9542	2	1	291	321	0	26S(568.2115), 25S(568.2116)	HexNAc-2_Hex-1	-2.247	NA	ASPPYAADKPIVAVFPPVVPAAPAssAsATR	21.5077	21.5077	TRUE	tr|B4E6C4|B4E6C4_BURCJ	B4E6C4	B4E6C4_BURCJ	BCAL2398	Putative lipoprotein	NA	NA	LB	B1	HCD	NA
220210_PC-3654_LB_WT_ZIC_HILIC_B1.43160.43160.3	interact.pep.xml	ATSSNEQNGQTQAALIASQPAVDTAAAASAALAAQAQR	ATS[655]S[655]NEQNGQTQAALIASQPAVDTAAAASAALAAQAQ[696]R	K	Q	38	3	8564.6	4791.2	4791.23	1598.07	1598.09	4789.23	1597.42	570.219	1.388e-11	44.298	44.298	1	2	0	61	98	0	3S(568.2115), 4S(568.2115), 37Q(568.2116)	HexNAc-2_Hex-1	-0.5001	NA	ATSSNEQNGQTQAALIASQPAVDTAAAASAALAAQAQR	43.9585	44.2986	TRUE	tr|B4EDB3|B4EDB3_BURCJ	B4EDB3	B4EDB3_BURCJ	BCAL2191	Putative membrane protein	NA	NA	LB	B1	HCD	NA
220210_PC-3654_LB_WT_ZIC_HILIC_B1.43163.43163.3	interact.pep.xml	ATSSNEQNGQTQAALIASQPAVDTAAAASAALAAQAQR	ATS[655]SNEQNGQTQAALIAS[655]QPAVDTAAAASAALAAQAQR	K	Q	38	3	8565.66	4791.2	4791.23	1598.07	1598.09	4789.23	1597.42	570.218	3.24753e-08	33.785	32.248	1	2	0	61	98	0	3S(568.2115), 18S(568.2116)	HexNAc-2_Hex-1	1.3728	NA	ATSSNEQNGQTQAALIAsQPAVDTAAAASAALAAQAQR	33.7853	33.7853	TRUE	tr|B4EDB3|B4EDB3_BURCJ	B4EDB3	B4EDB3_BURCJ	BCAL2191	Putative membrane protein	NA	NA	LB	B1	HCD	NA
220210_PC-3654_LB_WT_ZIC_HILIC_B1.43635.43635.3	interact.pep.xml	ATSSNEQNGQTQAALIASQPAVDTAAAASAALAAQAQR	ATS[655]SNEQNGQTQAALIAS[755]QPAVDTAAAASAALAAQAQR	K	Q	38	3	8670.41	4890.21	4890.25	1631.08	1631.09	4889.24	1630.75	1.0112	2e-13	43.09	43.09	1	2	0	61	98	0	18S(668.2276), 3S(568.2115)	Mod1: First isotopic peak (PeakApex: 1.0032, Theoretical: 1.0024)	NA	NA	NA	NA	NA	TRUE	tr|B4EDB3|B4EDB3_BURCJ	B4EDB3	B4EDB3_BURCJ	BCAL2191	Putative membrane protein	NA	NA	LB	B1	HCD	NA
220210_PC-3654_LB_WT_ZIC_HILIC_B1.43641.43641.3	interact.pep.xml	ATSSNEQNGQTQAALIASQPAVDTAAAASAALAAQAQR	ATS[655]S[755]NEQNGQTQAALIASQPAVDTAAAASAALAAQAQR	K	Q	38	3	8672.59	4890.21	4890.25	1631.08	1631.09	4889.24	1630.75	669.239	4.999e-11	47.404	47.404	1	2	0	61	98	0	3S(568.2115), 4S(668.2276)	No Matches	NA	NA	ATSSNEQNGQTQAALIASQPAVDTAAAASAALAAQAQR	47.3876	47.4042	TRUE	tr|B4EDB3|B4EDB3_BURCJ	B4EDB3	B4EDB3_BURCJ	BCAL2191	Putative membrane protein	NA	NA	LB	B1	HCD	NA
220210_PC-3654_LB_WT_ZIC_HILIC_B1.44972.44972.3	interact.pep.xml	QPTYAPSQASVTQAQAIPTTPVVTTAAAAPPATAADPYEPPPPR	QPTYAPS[655]QASVTQAQAIPTTPVVTTAAAAPPATAADPYEPPPP[665]R	R	M	44	3	8970.07	4966.42	4966.46	1656.48	1656.49	4965.43	1656.15	569.242	5.2157e-10	41.743	35.226	1	2	0	219	262	0	7S(568.2115), 43P(568.2116)	HexNAc-2_Hex-1	-2.6066	NA	QPTYAPSQASVTQAQAIPTTPVVTTAAAAPPATAADPYEPPPPR	35.227	41.7432	TRUE	tr|B4EB24|B4EB24_BURCJ	B4EB24	B4EB24_BURCJ	BCAL1938	Cysteine peptidase, family C40	NA	NA	LB	B1	HCD	NA
220210_PC-3654_LB_WT_ZIC_HILIC_B1.45137.45137.3	interact.pep.xml	GEPVPLSPGVTPPAAAQAASAAAAQQASVPAAASATVVVK	GEPVPLS[655]PGVTPPAAAQAAS[655]AAAAQQASVPAAASATVVVK	K	A	40	3	9005.63	4746.34	4746.37	1583.12	1583.13	4744.34	1582.46	570.237	3.532e-11	36.679	29.644	1	2	0	831	870	0	7S(568.2115), 20S(568.2116)	HexNAc-2_Hex-1	-2.9153	NA	GEPVPLSPGVTPPAAAQAAsAAAAQQASVPAAASATVVVK	36.6796	34.1638	TRUE	tr|B4EKU9|B4EKU9_BURCJ	B4EKU9	B4EKU9_BURCJ	BCAM2680	Putative membrane protein	NA	NA	LB	B1	HCD	NA
220210_PC-3654_LB_WT_ZIC_HILIC_B1.45141.45141.3	interact.pep.xml	GEPVPLSPGVTPPAAAQAASAAAAQQASVPAAASATVVVK	GEPVPLS[655]PGVTPPAAAQAAS[655]AAAAQQASVPAAASATVVVK	K	A	40	3	9006.92	4746.34	4746.37	1583.12	1583.13	4744.34	1582.46	570.237	1.09e-12	41.999	36.303	1	2	0	831	870	0	7S(568.2115), 20S(568.2116)	HexNAc-2_Hex-1	-2.9153	NA	GEPVPLSPGVTPPAAAQAAsAAAAQQASVPAAASATVVVK	41.9997	39.2221	TRUE	tr|B4EKU9|B4EKU9_BURCJ	B4EKU9	B4EKU9_BURCJ	BCAM2680	Putative membrane protein	NA	NA	LB	B1	HCD	NA
220210_PC-3654_LB_WT_ZIC_HILIC_B1.45233.45233.3	interact.pep.xml	GEPVPLSPGVTPPAAAQAASAAAAQQASVPAAASATVVVK	GEPVPLS[655]PGVTPPAAAQAAS[655]AAAAQQASVPAAASATVVVK	K	A	40	3	9025.54	4744.33	4744.36	1582.45	1582.46	4744.34	1582.46	568.23	1e-14	50.421	41.484	1	2	0	831	870	0	7S(568.2115), 20S(568.2116)	HexNAc-2_Hex-1	-2.1298	NA	GEPVPLSPGVTPPAAAQAAsAAAAQQASVPAAASATVVVK	50.4213	44.8254	TRUE	tr|B4EKU9|B4EKU9_BURCJ	B4EKU9	B4EKU9_BURCJ	BCAM2680	Putative membrane protein	NA	NA	LB	B1	HCD	NA
220210_PC-3654_LB_WT_ZIC_HILIC_B1.45234.45234.3	interact.pep.xml	GEPVPLSPGVTPPAAAQAASAAAAQQASVPAAASATVVVK	GEPVPLS[655]PGVTPPAAAQAAS[655]AAAAQQASVPAAASATVVVK	K	A	40	3	9025.63	4744.33	4744.36	1582.45	1582.46	4744.34	1582.46	568.23	1e-13	39.783	35.098	1	2	0	831	870	0	7S(568.2115), 20S(568.2116)	HexNAc-2_Hex-1	-2.1298	NA	GEPVPLSPGVTPPAAAQAAsAAAAQQASVPAAASATVVVK	39.7831	37.1206	TRUE	tr|B4EKU9|B4EKU9_BURCJ	B4EKU9	B4EKU9_BURCJ	BCAM2680	Putative membrane protein	NA	NA	LB	B1	HCD	NA
220210_PC-3654_LB_WT_ZIC_HILIC_B1.45237.45237.3	interact.pep.xml	GEPVPLSPGVTPPAAAQAASAAAAQQASVPAAASATVVVK	GEPVPLS[655]PGVTPPAAAQAAS[655]AAAAQQASVPAAASATVVVK	K	A	40	3	9026.85	4744.33	4744.36	1582.45	1582.46	4744.34	1582.46	568.23	0	52.85	43.73	1	2	0	831	870	0	7S(568.2115), 20S(568.2116)	HexNAc-2_Hex-1	-2.1298	NA	GEPVPLSPGVTPPAAAQAAsAAAAQQASVPAAASATVVVK	52.8508	47.0453	TRUE	tr|B4EKU9|B4EKU9_BURCJ	B4EKU9	B4EKU9_BURCJ	BCAM2680	Putative membrane protein	NA	NA	LB	B1	HCD	NA
220210_PC-3654_LB_WT_ZIC_HILIC_B1.45240.45240.3	interact.pep.xml	GEPVPLSPGVTPPAAAQAASAAAAQQASVPAAASATVVVK	GEPVPLS[655]PGVTPPAAAQAAS[655]AAAAQQASVPAAASATVVVK	K	A	40	3	9027.82	4744.33	4744.36	1582.45	1582.46	4744.34	1582.46	568.23	1.1371e-10	36.605	31.011	1	2	0	831	870	0	7S(568.2115), 20S(568.2116)	HexNAc-2_Hex-1	-2.1298	NA	GEPVPLSPGVTPPAAAQAAsAAAAQQASVPAAASATVVVK	36.6056	33.9684	TRUE	tr|B4EKU9|B4EKU9_BURCJ	B4EKU9	B4EKU9_BURCJ	BCAM2680	Putative membrane protein	NA	NA	LB	B1	HCD	NA
220210_PC-3654_LB_WT_ZIC_HILIC_B1.45660.45660.3	interact.pep.xml	GEPVPLSPGVTPPAAAQAASAAAAQQASVPAAASATVVVK	GEPVPLS[655]PGVTPPAAAQAAS[655]AAAAQQASVPAAASATVVVK	K	A	40	3	9124.66	4746.33	4746.37	1583.12	1583.13	4744.34	1582.46	570.237	2.1975e-07	17.355	15.483	1	2	0	831	870	0	7S(568.2115), 20S(568.2116)	HexNAc-2_Hex-1	-2.9153	NA	GEPVPLSPGVTPPAAAQAAsAAAAQQASVPAAASATVVVK	17.3559	15.4687	TRUE	tr|B4EKU9|B4EKU9_BURCJ	B4EKU9	B4EKU9_BURCJ	BCAM2680	Putative membrane protein	NA	NA	LB	B1	HCD	NA
220210_PC-3654_LB_WT_ZIC_HILIC_B1.51518.51518.3	interact.pep.xml	PAATTSATTSTTTSAGTASTSTTATAGTTTAAPAPTASAPEAAAK	PAATTSATTSTTTS[655]AGTASTSTTATAGTTTAAPAPTASAPEAAAK	K	P	45	3	10510.4	4551.12	4551.14	1518.05	1518.05	4550.13	1517.72	1.0151	4.81998e-08	33.421	33.421	1	2	0	115	159	0	14S(568.2115)	Mod1: First isotopic peak (PeakApex: 1.0032, Theoretical: 1.0024)	NA	NA	NA	NA	NA	TRUE	tr|B4EB03|B4EB03_BURCJ	B4EB03	B4EB03_BURCJ	BCAL1917	Putative exported protein	NA	NA	LB	B1	HCD	NA
220210_PC-3654_LB_WT_ZIC_HILIC_B1.51795.51795.3	interact.pep.xml	PAATTSATTSTTTSAGTASTSTTATAGTTTAAPAPTASAPEAAAK	PAATTS[655]ATTSTTTSAGTASTSTTATAGTTTAAPAPTASAPEAAAK	K	P	45	3	10570.9	4551.11	4551.15	1518.04	1518.06	4550.13	1517.72	569.233	1.488e-11	47.493	47.493	1	2	0	115	159	0	6S(568.2115)	HexNAc-2_Hex-1	-2.1724	NA	NA	NA	NA	TRUE	tr|B4EB03|B4EB03_BURCJ	B4EB03	B4EB03_BURCJ	BCAL1917	Putative exported protein	NA	NA	LB	B1	HCD	NA
220210_PC-3654_LB_WT_ZIC_HILIC_B1.51901.51901.3	interact.pep.xml	PAATTSATTSTTTSAGTASTSTTATAGTTTAAPAPTASAPEAAAK	PAATTSATTS[655]TTTSAGTASTSTTATAGTTTAAPAPTASAPEAAAK	K	P	45	3	10600.1	4550.12	4550.14	1517.71	1517.72	4550.13	1517.72	0.0092	9.92137e-05	19.854	19.854	0.9988	2	0	115	159	0	10S(568.2115)	(PeakApex: 0.0002)	NA	NA	NA	NA	NA	TRUE	tr|B4EB03|B4EB03_BURCJ	B4EB03	B4EB03_BURCJ	BCAL1917	Putative exported protein	NA	NA	LB	B1	HCD	NA
220210_PC-3654_LB_WT_ZIC_HILIC_B1.52124.52124.3	interact.pep.xml	PAATTSATTSTTTSAGTASTSTTATAGTTTAAPAPTASAPEAAAK	PAATTS[655]ATTSTTTSAGTASTSTTATAGTTTAAPAPTASAPEAAAK	K	P	45	3	10652.6	4552.12	4552.15	1518.38	1518.39	4550.13	1517.72	570.235	5e-13	48.126	48.126	1	2	0	115	159	0	6S(568.2115)	HexNAc-2_Hex-1	-2.7949	NA	NA	NA	NA	TRUE	tr|B4EB03|B4EB03_BURCJ	B4EB03	B4EB03_BURCJ	BCAL1917	Putative exported protein	NA	NA	LB	B1	HCD	NA
220210_PC-3654_LB_WT_ZIC_HILIC_B1.52230.52230.3	interact.pep.xml	PAATTSATTSTTTSAGTASTSTTATAGTTTAAPAPTASAPEAAAK	PAATTS[655]ATTSTTTSAGTASTSTTATAGTTTAAPAPTASAPEAAAK	K	P	45	3	10679.8	4550.1	4550.14	1517.71	1517.72	4550.13	1517.72	568.224	3.1e-13	49.351	49.351	1	2	0	115	159	0	6S(568.2115)	HexNAc-2_Hex-1	-1.7057	NA	NA	NA	NA	TRUE	tr|B4EB03|B4EB03_BURCJ	B4EB03	B4EB03_BURCJ	BCAL1917	Putative exported protein	NA	NA	LB	B1	HCD	NA
220210_PC-3654_LB_WT_ZIC_HILIC_B1.52258.52258.3	interact.pep.xml	PAATTSATTSTTTSAGTASTSTTATAGTTTAAPAPTASAPEAAAK	PAATTS[655]ATTSTTTSAGTASTSTTATAGTTTAAPAPTASAPEAAAK	K	P	45	3	10688.9	4551.12	4551.14	1518.05	1518.06	4550.13	1517.72	569.231	5.3e-12	45.371	45.371	1	2	0	115	159	0	6S(568.2115)	HexNAc-2_Hex-1	-2.058	NA	NA	NA	NA	TRUE	tr|B4EB03|B4EB03_BURCJ	B4EB03	B4EB03_BURCJ	BCAL1917	Putative exported protein	NA	NA	LB	B1	HCD	NA
220210_PC-3654_LB_WT_ZIC_HILIC_B1_high_mass.02596.02596.3	interact.pep.xml	GHGHASAAHAPAPDAGSR	GHGHAS[655]AAHAPAPDAGS[655]R	R	G	18	3	949.142	2233.97	2233.99	745.665	745.669	2233.98	745.668	568.214	4.229e-11	40.452	20.245	1	2	0	68	85	0	6S(568.2115), 17S(568.2116)	HexNAc-2_Hex-1	0.6796	NA	GHGHASAAHAPAPDAGSR	25.986	40.4522	TRUE	tr|B4EET7|B4EET7_BURCJ	B4EET7	B4EET7_BURCJ	BCAL3348a	Putative exported protein	NA	NA	LB	B1	HCD	NA
220210_PC-3654_LB_WT_ZIC_HILIC_B1_high_mass.02602.02602.3	interact.pep.xml	GHGHASAAHAPAPDAGSR	GHGHAS[655]AAHAPAPDAGS[655]R	R	G	18	3	951.49	2233.97	2233.99	745.665	745.669	2233.98	745.668	568.214	5.14e-12	44.117	21.874	1	2	0	68	85	0	6S(568.2115), 17S(568.2116)	HexNAc-2_Hex-1	0.6796	NA	GHGHASAAHAPAPDAGSR	25.7494	44.1174	TRUE	tr|B4EET7|B4EET7_BURCJ	B4EET7	B4EET7_BURCJ	BCAL3348a	Putative exported protein	NA	NA	LB	B1	HCD	NA
220210_PC-3654_LB_WT_ZIC_HILIC_B1_high_mass.02617.02617.3	interact.pep.xml	PASAPKPASAPK	PAS[655]APKPAS[655]APK	K	-	12	3	953.871	2257.04	2257.05	753.353	753.357	2257.05	753.356	568.213	0.00571014	15.43	15.43	0.7205	2	1	506	517	0	3S(568.2115), 9S(568.2116)	HexNAc-2_Hex-1	2.0202	NA	PASAPKPAsAPK	15.4307	15.4307	TRUE	tr|B4EA63|B4EA63_BURCJ	B4EA63	B4EA63_BURCJ	BCAL0738	C-terminal processing protease-3	NA	NA	LB	B1	HCD	NA
220210_PC-3654_LB_WT_ZIC_HILIC_B1_high_mass.02646.02646.2	interact.pep.xml	GHGHASAAHAPAPDAGSR	GHGHAS[655]AAHAPAPDAGS[655]R	R	G	18	2	963.387	2233.97	2233.98	1117.99	1118	2233.98	1118	568.212	0.000914639	19.655	10.427	0.9529	2	0	68	85	0	6S(568.2115), 17S(568.2116)	HexNAc-2_Hex-1	0.7866	NA	GHGHASAAHAPAPDAGSR	14.3978	19.6557	TRUE	tr|B4EET7|B4EET7_BURCJ	B4EET7	B4EET7_BURCJ	BCAL3348a	Putative exported protein	NA	NA	LB	B1	HCD	NA
220210_PC-3654_LB_WT_ZIC_HILIC_B1_high_mass.02650.02650.2	interact.pep.xml	GHGHASAAHAPAPDAGSR	GHGHAS[655]AAHAPAPDAGSR	R	G	18	2	964.614	2233.97	2233.98	1117.99	1118	2233.98	1118	0	0.0123751	12.901	7.036	0.9895	2	0	68	85	0	6S(568.2115)	NA	NA	NA	NA	NA	NA	TRUE	tr|B4EET7|B4EET7_BURCJ	B4EET7	B4EET7_BURCJ	BCAL3348a	Putative exported protein	NA	NA	LB	B1	HCD	NA
220210_PC-3654_LB_WT_ZIC_HILIC_B1_high_mass.02651.02651.2	interact.pep.xml	GHGHASAAHAPAPDAGSR	GHGHAS[655]AAHAPAPDAGS[655]R	R	G	18	2	965.408	2233.97	2233.98	1117.99	1118	2233.98	1118	568.212	3e-14	49.125	23.318	1	2	0	68	85	0	6S(568.2115), 17S(568.2116)	HexNAc-2_Hex-1	0.7866	NA	GHGHASAAHAPAPDAGSR	27.6583	49.1259	TRUE	tr|B4EET7|B4EET7_BURCJ	B4EET7	B4EET7_BURCJ	BCAL3348a	Putative exported protein	NA	NA	LB	B1	HCD	NA
220210_PC-3654_LB_WT_ZIC_HILIC_B1_high_mass.02855.02855.3	interact.pep.xml	PASAPKPASAPK	PAS[655]APKPASAP[665]K	K	-	12	3	1038.23	1688.83	1688.84	563.95	563.952	1688.84	563.952	568.212	0.000726524	22.055	22.055	0.874	2	1	506	517	0	3S(568.2115), 11P(568.2116)	HexNAc-2_Hex-1	0.9803	NA	PASAPKPASAPK	13.6499	22.0558	TRUE	tr|B4EA63|B4EA63_BURCJ	B4EA63	B4EA63_BURCJ	BCAL0738	C-terminal processing protease-3	NA	NA	LB	B1	HCD	NA
220210_PC-3654_LB_WT_ZIC_HILIC_B1_high_mass.02859.02859.3	interact.pep.xml	PASAPKPASAPK	PAS[655]APKPASAP[665]K	K	-	12	3	1039.2	1688.83	1688.84	563.95	563.952	1688.84	563.952	568.212	0.0003213	29.923	29.923	0.9544	2	1	506	517	0	3S(568.2115), 11P(568.2116)	HexNAc-2_Hex-1	0.9803	NA	PASAPKPASAPK	18.7482	29.9233	TRUE	tr|B4EA63|B4EA63_BURCJ	B4EA63	B4EA63_BURCJ	BCAL0738	C-terminal processing protease-3	NA	NA	LB	B1	HCD	NA
220210_PC-3654_LB_WT_ZIC_HILIC_B1_high_mass.02862.02862.3	interact.pep.xml	PASAPKPASAPK	PAS[655]APKPASAP[665]K	K	-	12	3	1039.97	1688.83	1688.84	563.95	563.952	1688.84	563.952	568.212	1.38763e-06	30.78	30.78	1	2	1	506	517	0	3S(568.2115), 11P(568.2116)	HexNAc-2_Hex-1	0.9803	NA	PASAPKPASAPK	18.6125	30.7801	TRUE	tr|B4EA63|B4EA63_BURCJ	B4EA63	B4EA63_BURCJ	BCAL0738	C-terminal processing protease-3	NA	NA	LB	B1	HCD	NA
220210_PC-3654_LB_WT_ZIC_HILIC_B1_high_mass.02927.02927.3	interact.pep.xml	GHGHASAAHAPAPDAGSR	GHGHAS[655]AAHAPAPDAGS[655]R	R	G	18	3	1061.68	2234.98	2234.99	746.001	746.004	2233.98	745.668	569.217	5.186e-11	35.937	25.246	1	2	0	68	85	0	6S(568.2115), 17S(568.2116)	HexNAc-2_Hex-1	0.0604	NA	GHGHASAAHAPAPDAGSR	27.5803	35.9378	TRUE	tr|B4EET7|B4EET7_BURCJ	B4EET7	B4EET7_BURCJ	BCAL3348a	Putative exported protein	NA	NA	LB	B1	HCD	NA
220210_PC-3654_LB_WT_ZIC_HILIC_B1_high_mass.03002.03002.3	interact.pep.xml	GHGHASAAHAPAPDAGSR	GHGHAS[755]AAHAPAPDAGSR	R	G	18	3	1080.73	2333.99	2334	779.003	779.008	2334	779.007	668.231	1.094e-11	43.52	23.126	1	2	0	68	85	0	6S(668.2276)	No Matches	NA	NA	GHGHASAAHAPAPDAGSR	25.468	43.5206	TRUE	tr|B4EET7|B4EET7_BURCJ	B4EET7	B4EET7_BURCJ	BCAL3348a	Putative exported protein	NA	NA	LB	B1	HCD	NA
220210_PC-3654_LB_WT_ZIC_HILIC_B1_high_mass.03008.03008.3	interact.pep.xml	GHGHASAAHAPAPDAGSR	GHGHAS[755]AAHAPAPDAGSR	R	G	18	3	1082.88	2333.99	2334	779.003	779.008	2334	779.007	668.231	3.4e-13	49.722	29.218	1	2	0	68	85	0	6S(668.2276)	No Matches	NA	NA	GHGHASAAHAPAPDAGSR	32.7127	49.722	TRUE	tr|B4EET7|B4EET7_BURCJ	B4EET7	B4EET7_BURCJ	BCAL3348a	Putative exported protein	NA	NA	LB	B1	HCD	NA
220210_PC-3654_LB_WT_ZIC_HILIC_B1_high_mass.03009.03009.3	interact.pep.xml	GHGHASAAHAPAPDAGSR	GHGHAS[755]AAHAPAPDAGSR	R	G	18	3	1082.9	2333.99	2334	779.003	779.008	2334	779.007	668.231	7.0723e-10	35.876	20.869	1	2	0	68	85	0	6S(668.2276)	No Matches	NA	NA	GHGHASAAHAPAPDAGSR	20.8699	35.8761	TRUE	tr|B4EET7|B4EET7_BURCJ	B4EET7	B4EET7_BURCJ	BCAL3348a	Putative exported protein	NA	NA	LB	B1	HCD	NA
220210_PC-3654_LB_WT_ZIC_HILIC_B1_high_mass.03013.03013.3	interact.pep.xml	GHGHASAAHAPAPDAGSR	GHGHAS[755]AAHAPAPDAGSR	R	G	18	3	1083.86	2333.99	2334	779.003	779.008	2334	779.007	668.231	1.54e-12	44.742	22.577	1	2	0	68	85	0	6S(668.2276)	No Matches	NA	NA	GHGHASAAHAPAPDAGSR	24.2127	44.7425	TRUE	tr|B4EET7|B4EET7_BURCJ	B4EET7	B4EET7_BURCJ	BCAL3348a	Putative exported protein	NA	NA	LB	B1	HCD	NA
220210_PC-3654_LB_WT_ZIC_HILIC_B1_high_mass.03263.03263.3	interact.pep.xml	GHGHASAAHAPAPDAGSR	GHGHAS[755]AAHAPAPDAGSR	R	G	18	3	1151.24	2333.99	2334	779.004	779.008	2334	779.007	668.231	4.26e-12	48.657	23.226	1	2	0	68	85	0	6S(668.2276)	No Matches	NA	NA	GHGHASAAHAPAPDAGSR	27.214	48.6577	TRUE	tr|B4EET7|B4EET7_BURCJ	B4EET7	B4EET7_BURCJ	BCAL3348a	Putative exported protein	NA	NA	LB	B1	HCD	NA
220210_PC-3654_LB_WT_ZIC_HILIC_B1_high_mass.03267.03267.3	interact.pep.xml	GHGHASAAHAPAPDAGSR	GHGHAS[755]AAHAPAPDAGSR	R	G	18	3	1152.01	2333.99	2334	779.004	779.008	2334	779.007	668.231	3.92e-12	44.52	22.256	1	2	0	68	85	0	6S(668.2276)	No Matches	NA	NA	GHGHASAAHAPAPDAGSR	24.4763	44.5202	TRUE	tr|B4EET7|B4EET7_BURCJ	B4EET7	B4EET7_BURCJ	BCAL3348a	Putative exported protein	NA	NA	LB	B1	HCD	NA
220210_PC-3654_LB_WT_ZIC_HILIC_B1_high_mass.03412.03412.3	interact.pep.xml	TPAAGSSAQGAGASAAAGSHR	TPAAGS[655]SAQGAGASAAAGSH[705]R	R	G	21	3	1191.61	2350.04	2350.06	784.355	784.36	2350.05	784.358	568.217	0.0164816	14.632	14.212	0.819	2	0	48	68	0	6S(568.2115), 20H(568.2116)	HexNAc-2_Hex-1	-0.7842	NA	TPAAGSSAQGAGASAAAGSHR	12.5847	14.633	TRUE	tr|B4ED17|B4ED17_BURCJ	B4ED17	B4ED17_BURCJ	mdtA	Multidrug resistance protein MdtA	NA	NA	LB	B1	HCD	NA
220210_PC-3654_LB_WT_ZIC_HILIC_B1_high_mass.03419.03419.3	interact.pep.xml	TPAAGSSAQGAGASAAAGSHR	TPAAGS[655]SAQGAGASAAAGSHR	R	G	21	3	1193.21	2350.04	2350.06	784.355	784.36	2350.05	784.358	0.0058	0.000150536	17.965	17.965	0.9979	2	0	48	68	0	6S(568.2115)	(PeakApex: 0.0002)	NA	NA	NA	NA	NA	TRUE	tr|B4ED17|B4ED17_BURCJ	B4ED17	B4ED17_BURCJ	mdtA	Multidrug resistance protein MdtA	NA	NA	LB	B1	HCD	NA
220210_PC-3654_LB_WT_ZIC_HILIC_B1_high_mass.03457.03457.3	interact.pep.xml	GASGAHGAGAASGASAASGAAGHR	GAS[655]GAHGAGAAS[755]GAS[655]AASGAAGHR	K	G	24	3	1202.18	3710.51	3710.53	1237.84	1237.85	3710.53	1237.85	568.209	6.37879e-09	27.226	25.114	1	2	0	418	441	0	12S(668.2276), 3S(568.2115), 15S(568.2116)	HexNAc-2_Hex-1	-0.3105	NA	GASGAHGAGAASGAsAASGAAGHR	27.2269	27.2269	TRUE	tr|B4ED17|B4ED17_BURCJ	B4ED17	B4ED17_BURCJ	mdtA	Multidrug resistance protein MdtA	NA	NA	LB	B1	HCD	NA
220210_PC-3654_LB_WT_ZIC_HILIC_B1_high_mass.03637.03637.3	interact.pep.xml	GDTANAGTPDASTRPASSKPAAGAK	GDTANAGTPDAS[655]TRPASSKPAAGA[639]K	R	P	25	3	1248.41	2866.32	2866.34	956.447	956.454	2866.33	956.451	568.22	1.9837e-05	23.357	14.115	1	2	2	54	78	0	12S(568.2115), 24A(568.2116)	HexNAc-2_Hex-1	-1.2375	NA	GDTANAGTPDASTRPASSKPAAGAK	15.6157	23.3578	TRUE	tr|B4E811|B4E811_BURCJ	B4E811	B4E811_BURCJ	fliK	Putative flagellar hook-length control protein FliK	NA	NA	LB	B1	HCD	NA
220210_PC-3654_LB_WT_ZIC_HILIC_B1_high_mass.04479.04479.3	interact.pep.xml	HAYDEAHPAEAASAASH	HAYDEAHPAEAAS[655]AAS[655]H	K	-	17	3	1447.17	2870.15	2870.18	957.724	957.733	2870.16	957.728	568.227	6.85488e-05	23.156	20.903	0.9999	2	0	37	53	0	13S(568.2115), 16S(568.2116)	HexNAc-2_Hex-1	-1.8331	NA	HAYDEAHPAEAASAAsH	23.1568	23.1568	TRUE	tr|B4ED29|B4ED29_BURCJ	B4ED29	B4ED29_BURCJ	BCAL1093	Putative membrane protein	NA	NA	LB	B1	HCD	NA
220210_PC-3654_LB_WT_ZIC_HILIC_B1_high_mass.04480.04480.3	interact.pep.xml	HAYDEAHPAEAASAASH	HAYDEAHPAEAAS[655]AAS[655]H	K	-	17	3	1447.29	2870.15	2870.18	957.724	957.733	2870.16	957.728	568.227	0.0195772	16.333	15.873	0.7914	2	0	37	53	0	16S(568.2115), 13S(568.2116)	HexNAc-2_Hex-1	-1.8459	NA	HAYDEAHPAEAAsAASH	16.3332	16.3332	TRUE	tr|B4ED29|B4ED29_BURCJ	B4ED29	B4ED29_BURCJ	BCAL1093	Putative membrane protein	NA	NA	LB	B1	HCD	NA
220210_PC-3654_LB_WT_ZIC_HILIC_B1_high_mass.04945.04945.3	interact.pep.xml	HAYDEAHPAEAASAASH	HAYDEAHPAEAAS[655]AAS[655]H	K	-	17	3	1544.24	2301.94	2301.96	768.321	768.327	2301.95	768.324	568.221	1.17085e-09	44.226	20.36	1	2	0	37	53	0	13S(568.2115), 16S(568.2116)	HexNAc-2_Hex-1	-1.2977	NA	HAYDEAHPAEAASAASH	21.5598	44.2268	TRUE	tr|B4ED29|B4ED29_BURCJ	B4ED29	B4ED29_BURCJ	BCAL1093	Putative membrane protein	NA	NA	LB	B1	HCD	NA
220210_PC-3654_LB_WT_ZIC_HILIC_B1_high_mass.04946.04946.3	interact.pep.xml	HAYDEAHPAEAASAASH	HAYDEAHPAEAAS[655]AAS[655]H	K	-	17	3	1544.31	2301.94	2301.96	768.321	768.327	2301.95	768.324	568.221	4.40302e-05	25.925	16.118	1	2	0	37	53	0	13S(568.2115), 16S(568.2116)	HexNAc-2_Hex-1	-1.2977	NA	HAYDEAHPAEAASAASH	16.1188	25.9255	TRUE	tr|B4ED29|B4ED29_BURCJ	B4ED29	B4ED29_BURCJ	BCAL1093	Putative membrane protein	NA	NA	LB	B1	HCD	NA
220210_PC-3654_LB_WT_ZIC_HILIC_B1_high_mass.08943.08943.2	interact.pep.xml	AAAAAASADAGASAPAAASSTK	AAAAAAS[655]ADAGAS[655]APAAASSTK	K	A	22	2	2450.55	2924.27	2924.28	1463.14	1463.15	2924.29	1463.15	568.205	5.83136e-09	31.729	30.892	1	2	0	172	193	0	7S(568.2115), 13S(568.2116)	HexNAc-2_Hex-1	-1.1905	NA	AAAAAASADAGAsAPAAASSTK	31.7295	27.0871	TRUE	tr|B4EB03|B4EB03_BURCJ	B4EB03	B4EB03_BURCJ	BCAL1917	Putative exported protein	NA	NA	LB	B1	HCD	NA
220210_PC-3654_LB_WT_ZIC_HILIC_B1_high_mass.09106.09106.2	interact.pep.xml	AAAAAASADAGASAPAAASSTK	AAAAAAS[655]ADAGASAPAAASST[669]K	K	A	22	2	2483.18	2356.07	2356.07	1179.04	1179.04	2356.08	1179.05	568.209	0.000316774	24.497	18.461	0.9993	2	0	172	193	0	7S(568.2115), 21T(568.2116)	HexNAc-2_Hex-1	-0.404	NA	AAAAAASADAGASAPAAASSTK	20.7085	24.4975	TRUE	tr|B4EB03|B4EB03_BURCJ	B4EB03	B4EB03_BURCJ	BCAL1917	Putative exported protein	NA	NA	LB	B1	HCD	NA
220210_PC-3654_LB_WT_ZIC_HILIC_B1_high_mass.09111.09111.2	interact.pep.xml	AAAAAASADAGASAPAAASSTK	AAAAAAS[655]ADAGASAPAAASST[669]K	K	A	22	2	2485.2	2356.07	2356.08	1179.04	1179.05	2356.08	1179.05	568.212	6.84689e-06	30.925	16.96	1	2	0	172	193	0	7S(568.2115), 21T(568.2116)	HexNAc-2_Hex-1	0.7866	NA	AAAAAASADAGASAPAAASSTK	24.4271	30.9251	TRUE	tr|B4EB03|B4EB03_BURCJ	B4EB03	B4EB03_BURCJ	BCAL1917	Putative exported protein	NA	NA	LB	B1	HCD	NA
220210_PC-3654_LB_WT_ZIC_HILIC_B1_high_mass.09112.09112.2	interact.pep.xml	AAAAAASADAGASAPAAASSTK	AAAAAAS[655]ADAGASAPAAASST[669]K	K	A	22	2	2485.94	2356.07	2356.08	1179.04	1179.05	2356.08	1179.05	568.212	0	65.729	33.978	1	2	0	172	193	0	7S(568.2115), 21T(568.2116)	HexNAc-2_Hex-1	0.7866	NA	AAAAAASADAGASAPAAASSTK	39.368	65.7292	TRUE	tr|B4EB03|B4EB03_BURCJ	B4EB03	B4EB03_BURCJ	BCAL1917	Putative exported protein	NA	NA	LB	B1	HCD	NA
220210_PC-3654_LB_WT_ZIC_HILIC_B1_high_mass.10442.10442.2	interact.pep.xml	AAAAAASADAGASAPAAASSTK	AAAAAAS[655]ADAGAS[655]APAAASSTK	K	A	22	2	2769.04	2925.28	2925.3	1463.65	1463.65	2924.29	1463.15	569.218	5.15008e-09	33.97	33.348	1	2	0	172	193	0	7S(568.2115), 13S(568.2116)	HexNAc-2_Hex-1	-0.5146	NA	AAAAAASADAGAsAPAAASSTK	33.9706	27.0206	TRUE	tr|B4EB03|B4EB03_BURCJ	B4EB03	B4EB03_BURCJ	BCAL1917	Putative exported protein	NA	NA	LB	B1	HCD	NA
220210_PC-3654_LB_WT_ZIC_HILIC_B1_high_mass.15274.15274.3	interact.pep.xml	PAAPKPAPATVANAGAASPDSGDASSPASPAGAR	PAAPKPAPATVANAGAAS[655]PDSGDASSPASPAGA[639]R	K	F	34	3	3843.19	3553.66	3553.69	1185.56	1185.57	3552.67	1185.23	569.229	2.60704e-05	18.341	13.099	1	2	1	150	183	0	18S(568.2115), 33A(568.2116)	HexNAc-2_Hex-1	-1.8993	NA	PAAPKPAPATVANAGAASPDSGDASSPASPAGAR	14.7595	18.3411	TRUE	tr|B4EFK5|B4EFK5_BURCJ	B4EFK5	B4EFK5_BURCJ	BCAM0996	Putative peptidoglycan-binding membrane protein	NA	NA	LB	B1	HCD	NA
220210_PC-3654_LB_WT_ZIC_HILIC_B1_high_mass.15452.15452.2	interact.pep.xml	VAPPPADNGASQPQQFDPNR	VAPPPADNGAS[655]QPQQFDPN[682]R	K	A	20	2	3877.28	2673.19	2673.22	1337.6	1337.61	2673.2	1337.61	568.223	0.000353266	20.907	12.775	0.9988	2	0	29	48	0	11S(568.2115), 19N(568.2116)	HexNAc-2_Hex-1	-1.5136	NA	VAPPPADNGASQPQQFDPNR	17.6043	20.9078	TRUE	tr|B4E9M8|B4E9M8_BURCJ	B4E9M8	B4E9M8_BURCJ	BCAL0678	Putative membrane protein	NA	NA	LB	B1	HCD	NA
220210_PC-3654_LB_WT_ZIC_HILIC_B1_high_mass.17168.17168.3	interact.pep.xml	PAATTSATTSTTTSAGTASTSTTATAGTTTAAPAPTASAPEAAAKPAK	PAATTS[655]ATTSTTTSAGTASTSTTATAGTTTAAPAPTASAPEAAAKPAK	K	T	48	3	4262.12	4847.28	4847.32	1616.77	1616.78	4846.31	1616.44	1.0141	0.000623407	18.783	18.783	0.7973	2	1	115	162	0	6S(568.2115)	Mod1: First isotopic peak (PeakApex: 1.0032, Theoretical: 1.0024)	NA	NA	NA	NA	NA	TRUE	tr|B4EB03|B4EB03_BURCJ	B4EB03	B4EB03_BURCJ	BCAL1917	Putative exported protein	NA	NA	LB	B1	HCD	NA
220210_PC-3654_LB_WT_ZIC_HILIC_B1_high_mass.17174.17174.3	interact.pep.xml	PAATTSATTSTTTSAGTASTSTTATAGTTTAAPAPTASAPEAAAKPAK	PAATTS[655]ATTSTTTSAGTASTSTTATAGTTTAAPAPTASAPEAAAKPAK	K	T	48	3	4265.46	4847.28	4847.32	1616.77	1616.78	4846.31	1616.44	569.226	1.74367e-09	41.573	41.573	1	2	1	115	162	0	6S(568.2115)	HexNAc-2_Hex-1	-1.591	NA	NA	NA	NA	TRUE	tr|B4EB03|B4EB03_BURCJ	B4EB03	B4EB03_BURCJ	BCAL1917	Putative exported protein	NA	NA	LB	B1	HCD	NA
220210_PC-3654_LB_WT_ZIC_HILIC_B1_high_mass.17296.17296.3	interact.pep.xml	VEAGAGKPAASAVAAASGASGAVAAASGAK	VEAGAGKPAAS[655]AVAAAS[655]GAS[655]GAVAAASGAK	K	A	30	3	4288.18	4229.89	4229.9	1410.97	1410.97	4229.91	1410.98	568.2	4.39288e-08	28.38	27.494	1	2	1	362	391	0	11S(668.2276), 17S(568.2115), 20S(568.2115), 11S(568.2116)	HexNAc-2_Hex-1	-1.7109	NA	VEAGAGKPAAsAVAAASGASGAVAAASGAK	28.3802	28.3802	TRUE	tr|B4EKU9|B4EKU9_BURCJ	B4EKU9	B4EKU9_BURCJ	BCAM2680	Putative membrane protein	NA	NA	LB	B1	HCD	NA
220210_PC-3654_LB_WT_ZIC_HILIC_B1_high_mass.17615.17615.3	interact.pep.xml	VEAGAGKPAASAVAAASGASGAVAAASGAK	VEAGAGKPAAS[755]AVAAAS[655]GAS[655]GAVAAASGA[639]K	K	A	30	3	4357.1	4230.89	4230.89	1411.3	1411.3	4229.91	1410.98	569.197	3.72892e-06	22.854	18.872	1	2	1	362	391	0	11S(668.2276), 17S(568.2115), 20S(568.2115), 29A(568.2116)	HexNAc-2_Hex-1	-2.1382	NA	VEAGAGKPAASAVAAASGASGAVAAASGAK	21.182	22.8543	TRUE	tr|B4EKU9|B4EKU9_BURCJ	B4EKU9	B4EKU9_BURCJ	BCAM2680	Putative membrane protein	NA	NA	LB	B1	HCD	NA
220210_PC-3654_LB_WT_ZIC_HILIC_B1_high_mass.18037.18037.3	interact.pep.xml	PAATTSATTSTTTSAGTASTSTTATAGTTTAAPAPTASAPEAAAKPAK	PAATTS[655]ATTSTTTSAGTASTSTTATAGTTTAAPAPTASAPEAAAKPAK	K	T	48	3	4446.29	4847.26	4847.32	1616.76	1616.78	4846.31	1616.44	569.221	1.48201e-09	33.368	33.368	1	2	1	115	162	0	6S(568.2115)	HexNAc-2_Hex-1	-1.0587	NA	NA	NA	NA	TRUE	tr|B4EB03|B4EB03_BURCJ	B4EB03	B4EB03_BURCJ	BCAL1917	Putative exported protein	NA	NA	LB	B1	HCD	NA
220210_PC-3654_LB_WT_ZIC_HILIC_B1_high_mass.18040.18040.3	interact.pep.xml	VEAGAGKPAASAVAAASGASGAVAAASGAK	VEAGAGKPAAS[655]AVAAAS[655]GAS[655]GAVAAASGAK	K	A	30	3	4447.47	4231.9	4231.89	1411.64	1411.64	4229.91	1410.98	570.193	4.6745e-10	32.463	31.724	1	2	1	362	391	0	11S(668.2276), 17S(568.2115), 20S(568.2115), 11S(568.2116)	HexNAc-2_Hex-1	-3.0702	NA	VEAGAGKPAAsAVAAASGASGAVAAASGAK	32.4632	32.4632	TRUE	tr|B4EKU9|B4EKU9_BURCJ	B4EKU9	B4EKU9_BURCJ	BCAM2680	Putative membrane protein	NA	NA	LB	B1	HCD	NA
220210_PC-3654_LB_WT_ZIC_HILIC_B1_high_mass.18043.18043.3	interact.pep.xml	PAATTSATTSTTTSAGTASTSTTATAGTTTAAPAPTASAPEAAAKPAK	PAATTS[655]ATTSTTTSAGTASTSTTATAGTTTAAPAPTASAPEAAAKPAK	K	T	48	3	4449.09	4847.26	4847.32	1616.76	1616.78	4846.31	1616.44	569.223	3.929e-10	44.936	44.936	1	2	1	115	162	0	6S(568.2115)	HexNAc-2_Hex-1	-1.2692	NA	NA	NA	NA	TRUE	tr|B4EB03|B4EB03_BURCJ	B4EB03	B4EB03_BURCJ	BCAL1917	Putative exported protein	NA	NA	LB	B1	HCD	NA
220210_PC-3654_LB_WT_ZIC_HILIC_B1_high_mass.18215.18215.3	interact.pep.xml	LSKPAATTSATTSTTTSAGTASTSTTATAGTTTAAPAPTASAPEAAAK	LS[655]KPAATTSATTSTTTSAGTASTSTTATAGTTTAAPAPTASAPEAAAK	K	P	48	3	4487.34	4878.31	4878.34	1627.11	1627.12	4878.34	1627.12	568.217	0	73.856	73.856	1	2	1	112	159	0	2S(568.2115)	HexNAc-2_Hex-1	-0.6259	NA	NA	NA	NA	TRUE	tr|B4EB03|B4EB03_BURCJ	B4EB03	B4EB03_BURCJ	BCAL1917	Putative exported protein	NA	NA	LB	B1	HCD	NA
220210_PC-3654_LB_WT_ZIC_HILIC_B1_high_mass.18220.18220.3	interact.pep.xml	LSKPAATTSATTSTTTSAGTASTSTTATAGTTTAAPAPTASAPEAAAK	LSKPAATTSATTSTTTSAGTASTS[655]TTATAGTTTAAPAPTASAPEAAAK	K	P	48	3	4489.94	4878.31	4878.34	1627.11	1627.12	4878.34	1627.12	0.0053	4.32307e-09	31.669	29.268	1	2	1	112	159	0	24S(568.2115)	(PeakApex: 0.0002)	NA	NA	NA	NA	NA	TRUE	tr|B4EB03|B4EB03_BURCJ	B4EB03	B4EB03_BURCJ	BCAL1917	Putative exported protein	NA	NA	LB	B1	HCD	NA
220210_PC-3654_LB_WT_ZIC_HILIC_B1_high_mass.18221.18221.3	interact.pep.xml	LSKPAATTSATTSTTTSAGTASTSTTATAGTTTAAPAPTASAPEAAAK	LS[655]KPAATTSATTSTTTSAGTASTSTTATAGTTTAAPAPTASAPEAAAK	K	P	48	3	4490.68	4878.31	4878.34	1627.11	1627.12	4878.34	1627.12	568.217	0	68.826	68.826	1	2	1	112	159	0	2S(568.2115)	HexNAc-2_Hex-1	-0.6259	NA	NA	NA	NA	TRUE	tr|B4EB03|B4EB03_BURCJ	B4EB03	B4EB03_BURCJ	BCAL1917	Putative exported protein	NA	NA	LB	B1	HCD	NA
220210_PC-3654_LB_WT_ZIC_HILIC_B1_high_mass.18474.18474.3	interact.pep.xml	VEAGAGKPAASAVAAASGASGAVAAASGAK	VEAGAGKPAAS[655]AVAAAS[655]GAS[655]GAVAAASGAK	K	A	30	3	4551.57	4230.88	4230.89	1411.3	1411.3	4229.91	1410.98	569.192	0.000548167	17.655	15.355	0.8403	2	1	362	391	0	11S(668.2276), 17S(568.2115), 20S(568.2115), 11S(568.2116)	HexNAc-2_Hex-1	-2.3735	NA	VEAGAGKPAAsAVAAASGASGAVAAASGAK	17.6556	17.6556	TRUE	tr|B4EKU9|B4EKU9_BURCJ	B4EKU9	B4EKU9_BURCJ	BCAM2680	Putative membrane protein	NA	NA	LB	B1	HCD	NA
220210_PC-3654_LB_WT_ZIC_HILIC_B1_high_mass.19033.19033.3	interact.pep.xml	ETWAGPASHVSVTPSGAAGTASASSNTGAAR	ETWAGPAS[755]HVSVTPSGAAGTAS[655]ASSNTGAAR	R	-	31	3	4683.88	4093.77	4093.78	1365.6	1365.6	4091.78	1364.93	670.228	2.10356e-08	34.487	32.642	1	2	0	98	128	0	22S(568.2115), 8S(668.2276)	No Matches	NA	NA	ETWAGPASHVSVTPSGAAGTAsASSNTGAAR	34.4878	27.8272	TRUE	tr|B4EQH6|B4EQH6_BURCJ	B4EQH6	B4EQH6_BURCJ	pBCA038	Uncharacterized protein	NA	NA	LB	B1	HCD	NA
220210_PC-3654_LB_WT_ZIC_HILIC_B1_high_mass.19285.19285.3	interact.pep.xml	PAATTSATTSTTTSAGTASTSTTATAGTTTAAPAPTASAPEAAAK	PAATTS[655]ATTSTTTSAGTASTSTTATAGTTTAAPAPTASAPEAAAK	K	P	45	3	4742.24	4550.1	4550.13	1517.71	1517.72	4550.13	1517.72	568.219	0	59.841	59.841	1	2	0	115	159	0	6S(568.2115)	HexNAc-2_Hex-1	-1.105	NA	NA	NA	NA	TRUE	tr|B4EB03|B4EB03_BURCJ	B4EB03	B4EB03_BURCJ	BCAL1917	Putative exported protein	NA	NA	LB	B1	HCD	NA
220210_PC-3654_LB_WT_ZIC_HILIC_B1_high_mass.19294.19294.3	interact.pep.xml	PAATTSATTSTTTSAGTASTSTTATAGTTTAAPAPTASAPEAAAK	PAATTS[655]ATTSTTTSAGTASTSTTATAGTTTAAPAPTASAPEAAAK	K	P	45	3	4745.7	4550.1	4550.13	1517.71	1517.72	4550.13	1517.72	568.22	5e-14	58.057	58.057	1	2	0	115	159	0	6S(568.2115)	HexNAc-2_Hex-1	-1.1735	NA	NA	NA	NA	TRUE	tr|B4EB03|B4EB03_BURCJ	B4EB03	B4EB03_BURCJ	BCAL1917	Putative exported protein	NA	NA	LB	B1	HCD	NA
220210_PC-3654_LB_WT_ZIC_HILIC_B1_high_mass.19435.19435.3	interact.pep.xml	PAATTSATTSTTTSAGTASTSTTATAGTTTAAPAPTASAPEAAAKPAK	PAATTS[655]ATTSTTTSAGTASTSTTATAGTTTAAPAPTASAPEAAAKPAK	K	T	48	3	4781.14	4847.29	4847.33	1616.77	1616.78	4846.31	1616.44	569.23	3.1813e-10	42.712	42.712	1	2	1	115	162	0	6S(568.2115)	HexNAc-2_Hex-1	-1.9365	NA	NA	NA	NA	TRUE	tr|B4EB03|B4EB03_BURCJ	B4EB03	B4EB03_BURCJ	BCAL1917	Putative exported protein	NA	NA	LB	B1	HCD	NA
220210_PC-3654_LB_WT_ZIC_HILIC_B1_high_mass.19441.19441.3	interact.pep.xml	PAATTSATTSTTTSAGTASTSTTATAGTTTAAPAPTASAPEAAAKPAK	PAATTS[655]ATTSTTTSAGTASTSTTATAGTTTAAPAPTASAPEAAAKPAK	K	T	48	3	4783.03	4847.29	4847.33	1616.77	1616.78	4846.31	1616.44	569.23	8.9e-13	52.372	52.372	1	2	1	115	162	0	6S(568.2115)	HexNAc-2_Hex-1	-1.9365	NA	NA	NA	NA	TRUE	tr|B4EB03|B4EB03_BURCJ	B4EB03	B4EB03_BURCJ	BCAL1917	Putative exported protein	NA	NA	LB	B1	HCD	NA
220210_PC-3654_LB_WT_ZIC_HILIC_B1_high_mass.19455.19455.3	interact.pep.xml	LSKPAATTSATTSTTTSAGTASTSTTATAGTTTAAPAPTASAPEAAAK	LS[755]KPAATTSATTSTTTSAGTASTSTTATAGTTTAAPAPTASAPEAAAK	K	P	48	3	4788.56	4978.33	4978.37	1660.45	1660.46	4978.35	1660.46	668.245	7.9979e-10	36.06	36.06	1	2	1	112	159	0	2S(668.2276)	No Matches	NA	NA	NA	NA	NA	TRUE	tr|B4EB03|B4EB03_BURCJ	B4EB03	B4EB03_BURCJ	BCAL1917	Putative exported protein	NA	NA	LB	B1	HCD	NA
220210_PC-3654_LB_WT_ZIC_HILIC_B1_high_mass.19598.19598.3	interact.pep.xml	LSKPAATTSATTSTTTSAGTASTSTTATAGTTTAAPAPTASAPEAAAK	LSKPAATTSATTSTTTS[755]AGTASTSTTATAGTTTAAPAPTASAPEAAAK	K	P	48	3	4822.32	4979.33	4979.37	1660.78	1660.8	4978.35	1660.46	1.0166	0.000230109	20.548	20.548	0.9602	2	1	112	159	0	17S(668.2276)	Mod1: First isotopic peak (PeakApex: 1.0032, Theoretical: 1.0024)	NA	NA	NA	NA	NA	TRUE	tr|B4EB03|B4EB03_BURCJ	B4EB03	B4EB03_BURCJ	BCAL1917	Putative exported protein	NA	NA	LB	B1	HCD	NA
220210_PC-3654_LB_WT_ZIC_HILIC_B1_high_mass.19599.19599.3	interact.pep.xml	LSKPAATTSATTSTTTSAGTASTSTTATAGTTTAAPAPTASAPEAAAK	LSKPAATTSATTS[755]TTTSAGTASTSTTATAGTTTAAPAPTASAPEAAAK	K	P	48	3	4822.4	4979.33	4979.37	1660.78	1660.8	4978.35	1660.46	1.0166	8.9375e-05	21.95	21.95	0.9986	2	1	112	159	0	13S(668.2276)	Mod1: First isotopic peak (PeakApex: 1.0032, Theoretical: 1.0024)	NA	NA	NA	NA	NA	TRUE	tr|B4EB03|B4EB03_BURCJ	B4EB03	B4EB03_BURCJ	BCAL1917	Putative exported protein	NA	NA	LB	B1	HCD	NA
220210_PC-3654_LB_WT_ZIC_HILIC_B1_high_mass.19601.19601.3	interact.pep.xml	LSKPAATTSATTSTTTSAGTASTSTTATAGTTTAAPAPTASAPEAAAK	LSKPAATTSATTSTTTSAGTAS[755]TSTTATAGTTTAAPAPTASAPEAAAK	K	P	48	3	4823.33	4979.33	4979.37	1660.78	1660.8	4978.35	1660.46	1.0166	5.2197e-06	29.872	29.872	1	2	1	112	159	0	22S(668.2276)	Mod1: First isotopic peak (PeakApex: 1.0032, Theoretical: 1.0024)	NA	NA	NA	NA	NA	TRUE	tr|B4EB03|B4EB03_BURCJ	B4EB03	B4EB03_BURCJ	BCAL1917	Putative exported protein	NA	NA	LB	B1	HCD	NA
220210_PC-3654_LB_WT_ZIC_HILIC_B1_high_mass.19602.19602.3	interact.pep.xml	LSKPAATTSATTSTTTSAGTASTSTTATAGTTTAAPAPTASAPEAAAK	LS[755]KPAATTSATTSTTTSAGTASTSTTATAGTTTAAPAPTASAPEAAAK	K	P	48	3	4824.09	4979.33	4979.37	1660.78	1660.8	4978.35	1660.46	669.244	0	69.98	69.98	1	2	1	112	159	0	2S(668.2276)	No Matches	NA	NA	NA	NA	NA	TRUE	tr|B4EB03|B4EB03_BURCJ	B4EB03	B4EB03_BURCJ	BCAL1917	Putative exported protein	NA	NA	LB	B1	HCD	NA
220210_PC-3654_LB_WT_ZIC_HILIC_B1_high_mass.19604.19604.3	interact.pep.xml	LSKPAATTSATTSTTTSAGTASTSTTATAGTTTAAPAPTASAPEAAAK	LSKPAATTSATTSTTTSAGTAS[755]TSTTATAGTTTAAPAPTASAPEAAAK	K	P	48	3	4824.92	4979.33	4979.37	1660.78	1660.8	4978.35	1660.46	1.0166	2.51338e-05	27.669	27.669	1	2	1	112	159	0	22S(668.2276)	Mod1: First isotopic peak (PeakApex: 1.0032, Theoretical: 1.0024)	NA	NA	NA	NA	NA	TRUE	tr|B4EB03|B4EB03_BURCJ	B4EB03	B4EB03_BURCJ	BCAL1917	Putative exported protein	NA	NA	LB	B1	HCD	NA
220210_PC-3654_LB_WT_ZIC_HILIC_B1_high_mass.19605.19605.3	interact.pep.xml	LSKPAATTSATTSTTTSAGTASTSTTATAGTTTAAPAPTASAPEAAAK	LS[755]KPAATTSATTSTTTSAGTASTSTTATAGTTTAAPAPTASAPEAAAK	K	P	48	3	4825.68	4979.33	4979.37	1660.78	1660.8	4978.35	1660.46	669.244	5e-14	52.065	52.065	1	2	1	112	159	0	2S(668.2276)	No Matches	NA	NA	NA	NA	NA	TRUE	tr|B4EB03|B4EB03_BURCJ	B4EB03	B4EB03_BURCJ	BCAL1917	Putative exported protein	NA	NA	LB	B1	HCD	NA
220210_PC-3654_LB_WT_ZIC_HILIC_B1_high_mass.19671.19671.3	interact.pep.xml	ETWAGPASHVSVTPSGAAGTASASSNTGAAR	ETWAGPAS[655]HVS[655]VTPSGAAGTASASSNTGAAR	R	-	31	3	4844.77	4092.76	4092.79	1365.26	1365.27	4091.78	1364.93	569.22	0.000176503	28.149	28.149	0.9958	2	0	98	128	0	11S(668.2276), 8S(568.2115), 11S(568.2116)	HexNAc-2_Hex-1	-0.8045	NA	ETWAGPASHVsVTPSGAAGTASASSNTGAAR	28.1498	25.538	TRUE	tr|B4EQH6|B4EQH6_BURCJ	B4EQH6	B4EQH6_BURCJ	pBCA038	Uncharacterized protein	NA	NA	LB	B1	HCD	NA
220210_PC-3654_LB_WT_ZIC_HILIC_B1_high_mass.19729.19729.3	interact.pep.xml	PAATTSATTSTTTSAGTASTSTTATAGTTTAAPAPTASAPEAAAK	PAATTS[655]ATTSTTTSAGTASTSTTATAGTTTAAPAPTASAPEAAAK	K	P	45	3	4858.57	4551.11	4551.14	1518.04	1518.05	4550.13	1517.72	569.226	0	52.658	52.658	1	2	0	115	159	0	6S(568.2115)	HexNAc-2_Hex-1	-1.6192	NA	NA	NA	NA	TRUE	tr|B4EB03|B4EB03_BURCJ	B4EB03	B4EB03_BURCJ	BCAL1917	Putative exported protein	NA	NA	LB	B1	HCD	NA
220210_PC-3654_LB_WT_ZIC_HILIC_B1_high_mass.19735.19735.3	interact.pep.xml	PAATTSATTSTTTSAGTASTSTTATAGTTTAAPAPTASAPEAAAK	PAATTS[655]ATTSTTTSAGTASTSTTATAGTTTAAPAPTASAPEAAAK	K	P	45	3	4861.55	4551.11	4551.14	1518.04	1518.05	4550.13	1517.72	569.226	0	55.718	55.718	1	2	0	115	159	0	6S(568.2115)	HexNAc-2_Hex-1	-1.6192	NA	NA	NA	NA	TRUE	tr|B4EB03|B4EB03_BURCJ	B4EB03	B4EB03_BURCJ	BCAL1917	Putative exported protein	NA	NA	LB	B1	HCD	NA
220210_PC-3654_LB_WT_ZIC_HILIC_B1_high_mass.19874.19874.3	interact.pep.xml	LSKPAATTSATTSTTTSAGTASTSTTATAGTTTAAPAPTASAPEAAAK	LSKPAATTSATTSTTTS[755]AGTASTSTTATAGTTTAAPAPTASAPEAAAK	K	P	48	3	4904.84	4981.34	4981.38	1661.45	1661.47	4978.35	1660.46	3.0234	4.11287e-08	31.962	31.962	1	2	1	112	159	0	17S(668.2276)	Mod1: Trideuteration (PeakApex: 3.0234, Theoretical: 3.0188); Mod1: 13C3 label for SILAC (Theoretical: 3.0101)	NA	NA	NA	NA	NA	TRUE	tr|B4EB03|B4EB03_BURCJ	B4EB03	B4EB03_BURCJ	BCAL1917	Putative exported protein	NA	NA	LB	B1	HCD	NA
220210_PC-3654_LB_WT_ZIC_HILIC_B1_high_mass.19889.19889.3	interact.pep.xml	PAATTSATTSTTTSAGTASTSTTATAGTTTAAPAPTASAPEAAAK	PAATTS[655]ATTSTTTSAGTASTSTTATAGTTTAAPAPTASAPEAAAK	K	P	45	3	4906.97	4550.1	4550.14	1517.71	1517.72	4550.13	1517.72	568.221	0	63.076	63.076	1	2	0	115	159	0	6S(568.2115)	HexNAc-2_Hex-1	-1.2977	NA	NA	NA	NA	TRUE	tr|B4EB03|B4EB03_BURCJ	B4EB03	B4EB03_BURCJ	BCAL1917	Putative exported protein	NA	NA	LB	B1	HCD	NA
220210_PC-3654_LB_WT_ZIC_HILIC_B1_high_mass.19890.19890.3	interact.pep.xml	PAATTSATTSTTTSAGTASTSTTATAGTTTAAPAPTASAPEAAAK	PAATTS[655]ATTSTTTSAGTASTSTTATAGTTTAAPAPTASAPEAAAK	K	P	45	3	4907.09	4550.1	4550.14	1517.71	1517.72	4550.13	1517.72	568.221	5e-14	60.432	60.432	1	2	0	115	159	0	6S(568.2115)	HexNAc-2_Hex-1	-1.2977	NA	NA	NA	NA	TRUE	tr|B4EB03|B4EB03_BURCJ	B4EB03	B4EB03_BURCJ	BCAL1917	Putative exported protein	NA	NA	LB	B1	HCD	NA
220210_PC-3654_LB_WT_ZIC_HILIC_B1_high_mass.19891.19891.3	interact.pep.xml	PAATTSATTSTTTSAGTASTSTTATAGTTTAAPAPTASAPEAAAK	PAATTSATTS[655]TTTSAGTASTSTTATAGTTTAAPAPTASAPEAAAK	K	P	45	3	4907.17	4550.1	4550.14	1517.71	1517.72	4550.13	1517.72	0.0092	4.64642e-06	33.496	31.832	1	2	0	115	159	0	10S(568.2115)	(PeakApex: 0.0002)	NA	NA	NA	NA	NA	TRUE	tr|B4EB03|B4EB03_BURCJ	B4EB03	B4EB03_BURCJ	BCAL1917	Putative exported protein	NA	NA	LB	B1	HCD	NA
220210_PC-3654_LB_WT_ZIC_HILIC_B1_high_mass.19894.19894.3	interact.pep.xml	PAATTSATTSTTTSAGTASTSTTATAGTTTAAPAPTASAPEAAAK	PAATTS[655]ATTSTTTSAGTASTSTTATAGTTTAAPAPTASAPEAAAK	K	P	45	3	4908.3	4550.1	4550.14	1517.71	1517.72	4550.13	1517.72	568.221	2e-14	58.215	58.215	1	2	0	115	159	0	6S(568.2115)	HexNAc-2_Hex-1	-1.2977	NA	NA	NA	NA	TRUE	tr|B4EB03|B4EB03_BURCJ	B4EB03	B4EB03_BURCJ	BCAL1917	Putative exported protein	NA	NA	LB	B1	HCD	NA
220210_PC-3654_LB_WT_ZIC_HILIC_B1_high_mass.19897.19897.3	interact.pep.xml	PAATTSATTSTTTSAGTASTSTTATAGTTTAAPAPTASAPEAAAK	PAATTS[655]ATTSTTTSAGTASTSTTATAGTTTAAPAPTASAPEAAAK	K	P	45	3	4908.84	4550.1	4550.14	1517.71	1517.72	4550.13	1517.72	568.221	1.7e-13	52.948	52.948	1	2	0	115	159	0	6S(568.2115)	HexNAc-2_Hex-1	-1.2977	NA	NA	NA	NA	TRUE	tr|B4EB03|B4EB03_BURCJ	B4EB03	B4EB03_BURCJ	BCAL1917	Putative exported protein	NA	NA	LB	B1	HCD	NA
220210_PC-3654_LB_WT_ZIC_HILIC_B1_high_mass.19900.19900.3	interact.pep.xml	PAATTSATTSTTTSAGTASTSTTATAGTTTAAPAPTASAPEAAAK	PAATTS[655]ATTSTTTSAGTASTSTTATAGTTTAAPAPTASAPEAAAK	K	P	45	3	4909.57	4550.1	4550.14	1517.71	1517.72	4550.13	1517.72	568.221	1.61614e-09	40.06	40.06	1	2	0	115	159	0	6S(568.2115)	HexNAc-2_Hex-1	-1.2977	NA	NA	NA	NA	TRUE	tr|B4EB03|B4EB03_BURCJ	B4EB03	B4EB03_BURCJ	BCAL1917	Putative exported protein	NA	NA	LB	B1	HCD	NA
220210_PC-3654_LB_WT_ZIC_HILIC_B1_high_mass.19929.19929.3	interact.pep.xml	PAATTSATTSTTTSAGTASTSTTATAGTTTAAPAPTASAPEAAAKPAK	PAATTSATTSTTTS[655]AGTASTSTTATAGTTTAAPAPTASAPEAAAKPAK	K	T	48	3	4913.27	4846.28	4846.32	1616.43	1616.45	4846.31	1616.44	0.0136	1.65337e-08	28.504	28.504	1	2	1	115	162	0	14S(568.2115)	(PeakApex: 0.0002)	NA	NA	NA	NA	NA	TRUE	tr|B4EB03|B4EB03_BURCJ	B4EB03	B4EB03_BURCJ	BCAL1917	Putative exported protein	NA	NA	LB	B1	HCD	NA
220210_PC-3654_LB_WT_ZIC_HILIC_B1_high_mass.19930.19930.3	interact.pep.xml	PAATTSATTSTTTSAGTASTSTTATAGTTTAAPAPTASAPEAAAKPAK	PAATTSATTS[655]TTTSAGTASTSTTATAGTTTAAPAPTASAPEAAAKPAK	K	T	48	3	4913.4	4846.28	4846.32	1616.43	1616.45	4846.31	1616.44	0.0136	0.000165288	21.674	21.674	0.9893	2	1	115	162	0	10S(568.2115)	(PeakApex: 0.0002)	NA	NA	NA	NA	NA	TRUE	tr|B4EB03|B4EB03_BURCJ	B4EB03	B4EB03_BURCJ	BCAL1917	Putative exported protein	NA	NA	LB	B1	HCD	NA
220210_PC-3654_LB_WT_ZIC_HILIC_B1_high_mass.19933.19933.3	interact.pep.xml	PAATTSATTSTTTSAGTASTSTTATAGTTTAAPAPTASAPEAAAKPAK	PAATTS[655]ATTSTTTSAGTASTSTTATAGTTTAAPAPTASAPEAAAKPAK	K	T	48	3	4915.14	4846.28	4846.32	1616.43	1616.45	4846.31	1616.44	568.225	1e-12	51.874	51.874	1	2	1	115	162	0	6S(568.2115)	HexNAc-2_Hex-1	-1.7057	NA	NA	NA	NA	TRUE	tr|B4EB03|B4EB03_BURCJ	B4EB03	B4EB03_BURCJ	BCAL1917	Putative exported protein	NA	NA	LB	B1	HCD	NA
220210_PC-3654_LB_WT_ZIC_HILIC_B1_high_mass.19936.19936.3	interact.pep.xml	PAATTSATTSTTTSAGTASTSTTATAGTTTAAPAPTASAPEAAAKPAK	PAATTSATTS[655]TTTSAGTASTSTTATAGTTTAAPAPTASAPEAAAKPAK	K	T	48	3	4916.72	4846.28	4846.32	1616.43	1616.45	4846.31	1616.44	0.0136	5.54214e-08	34.94	34.94	1	2	1	115	162	0	10S(568.2115)	(PeakApex: 0.0002)	NA	NA	NA	NA	NA	TRUE	tr|B4EB03|B4EB03_BURCJ	B4EB03	B4EB03_BURCJ	BCAL1917	Putative exported protein	NA	NA	LB	B1	HCD	NA
220210_PC-3654_LB_WT_ZIC_HILIC_B1_high_mass.19974.19974.3	interact.pep.xml	SASTATAASGASGAAAPAKPSGPTYAFGLK	S[655]AS[655]TATAAS[655]GASGAAAPAKPSGPTYAFGLK	R	V	30	3	4928.44	4470.96	4470.99	1491.33	1491.34	4469.99	1491	569.221	3.37803e-06	26.085	26.085	1	2	1	272	301	0	1S(668.2276), 3S(568.2115), 9S(568.2115), 1S(568.2116)	HexNAc-2_Hex-1	-1.0587	NA	sAsTATAAsGASGAAAPAKPSGPTYAFGLK	26.0853	26.0853	TRUE	tr|B4EAE4|B4EAE4_BURCJ	B4EAE4	B4EAE4_BURCJ	BCAL1845	Putative membrane protein	NA	NA	LB	B1	HCD	NA
220210_PC-3654_LB_WT_ZIC_HILIC_B1_high_mass.20028.20028.3	interact.pep.xml	LSKPAATTSATTSTTTSAGTASTSTTATAGTTTAAPAPTASAPEAAAK	LSKPAATTSATTSTTTS[655]AGTASTSTTATAGTTTAAPAPTASAPEAAAK	K	P	48	3	4941.98	4878.31	4878.35	1627.11	1627.12	4878.34	1627.12	0.0156	6.71355e-08	31.953	31.953	1	2	1	112	159	0	17S(568.2115)	NA	NA	NA	NA	NA	NA	TRUE	tr|B4EB03|B4EB03_BURCJ	B4EB03	B4EB03_BURCJ	BCAL1917	Putative exported protein	NA	NA	LB	B1	HCD	NA
220210_PC-3654_LB_WT_ZIC_HILIC_B1_high_mass.20029.20029.3	interact.pep.xml	LSKPAATTSATTSTTTSAGTASTSTTATAGTTTAAPAPTASAPEAAAK	LS[655]KPAATTSATTSTTTSAGTASTSTTATAGTTTAAPAPTASAPEAAAK	K	P	48	3	4942.11	4878.31	4878.35	1627.11	1627.12	4878.34	1627.12	568.227	3.968e-11	36.552	36.552	1	2	1	112	159	0	2S(568.2115)	HexNAc-2_Hex-1	-1.8459	NA	NA	NA	NA	TRUE	tr|B4EB03|B4EB03_BURCJ	B4EB03	B4EB03_BURCJ	BCAL1917	Putative exported protein	NA	NA	LB	B1	HCD	NA
220210_PC-3654_LB_WT_ZIC_HILIC_B1_high_mass.20031.20031.3	interact.pep.xml	LSKPAATTSATTSTTTSAGTASTSTTATAGTTTAAPAPTASAPEAAAK	LSKPAATTSATTSTTTSAGTAS[655]TSTTATAGTTTAAPAPTASAPEAAAK	K	P	48	3	4943.07	4878.31	4878.35	1627.11	1627.12	4878.34	1627.12	0.0156	1.073e-11	38.345	38.345	1	2	1	112	159	0	22S(568.2115)	NA	NA	NA	NA	NA	NA	TRUE	tr|B4EB03|B4EB03_BURCJ	B4EB03	B4EB03_BURCJ	BCAL1917	Putative exported protein	NA	NA	LB	B1	HCD	NA
220210_PC-3654_LB_WT_ZIC_HILIC_B1_high_mass.20032.20032.3	interact.pep.xml	LSKPAATTSATTSTTTSAGTASTSTTATAGTTTAAPAPTASAPEAAAK	LS[655]KPAATTSATTSTTTSAGTASTSTTATAGTTTAAPAPTASAPEAAAK	K	P	48	3	4943.85	4878.31	4878.35	1627.11	1627.12	4878.34	1627.12	568.226	0	72.513	72.513	1	2	1	112	159	0	2S(568.2115)	HexNAc-2_Hex-1	-1.8115	NA	NA	NA	NA	TRUE	tr|B4EB03|B4EB03_BURCJ	B4EB03	B4EB03_BURCJ	BCAL1917	Putative exported protein	NA	NA	LB	B1	HCD	NA
220210_PC-3654_LB_WT_ZIC_HILIC_B1_high_mass.20034.20034.3	interact.pep.xml	LSKPAATTSATTSTTTSAGTASTSTTATAGTTTAAPAPTASAPEAAAK	LSKPAATTSATTSTTTSAGTAS[655]TSTTATAGTTTAAPAPTASAPEAAAK	K	P	48	3	4944.68	4878.31	4878.35	1627.11	1627.12	4878.34	1627.12	0.0151	3.15761e-05	28.331	28.331	1	2	1	112	159	0	22S(568.2115)	NA	NA	NA	NA	NA	NA	TRUE	tr|B4EB03|B4EB03_BURCJ	B4EB03	B4EB03_BURCJ	BCAL1917	Putative exported protein	NA	NA	LB	B1	HCD	NA
220210_PC-3654_LB_WT_ZIC_HILIC_B1_high_mass.20035.20035.3	interact.pep.xml	LSKPAATTSATTSTTTSAGTASTSTTATAGTTTAAPAPTASAPEAAAK	LS[655]KPAATTSATTSTTTSAGTASTSTTATAGTTTAAPAPTASAPEAAAK	K	P	48	3	4945.41	4878.31	4878.35	1627.11	1627.12	4878.34	1627.12	568.226	3e-14	61.089	61.089	1	2	1	112	159	0	2S(568.2115)	HexNAc-2_Hex-1	-1.8115	NA	NA	NA	NA	TRUE	tr|B4EB03|B4EB03_BURCJ	B4EB03	B4EB03_BURCJ	BCAL1917	Putative exported protein	NA	NA	LB	B1	HCD	NA
220210_PC-3654_LB_WT_ZIC_HILIC_B1_high_mass.20048.20048.3	interact.pep.xml	SASTATAASGASGAAAPAKPSGPTYAFGLK	S[755]AS[655]TATAAS[655]GASGAAAPAKPSGPTYAFGLK	R	V	30	3	4949.33	4469.95	4469.99	1490.99	1491	4469.99	1491	568.216	5.55773e-07	28.911	28.911	1	2	1	272	301	0	1S(668.2276), 3S(568.2115), 9S(568.2116)	HexNAc-2_Hex-1	-0.5045	NA	SASTATAAsGASGAAAPAKPSGPTYAFGLK	28.9114	26.2547	TRUE	tr|B4EAE4|B4EAE4_BURCJ	B4EAE4	B4EAE4_BURCJ	BCAL1845	Putative membrane protein	NA	NA	LB	B1	HCD	NA
220210_PC-3654_LB_WT_ZIC_HILIC_B1_high_mass.20051.20051.3	interact.pep.xml	SASTATAASGASGAAAPAKPSGPTYAFGLK	S[655]AS[655]TATAAS[655]GASGAAAPAKPSGPTYAFGLK	R	V	30	3	4950.94	4469.95	4469.99	1490.99	1491	4469.99	1491	568.216	0.00741638	18.679	18.679	0.6848	2	1	272	301	0	1S(568.2115), 3S(668.2276), 9S(568.2115), 3S(568.2116)	HexNAc-2_Hex-1	-0.5045	NA	SAsTATAAsGAsGAAAPAKPSGPTYAFGLK	18.6798	18.6798	TRUE	tr|B4EAE4|B4EAE4_BURCJ	B4EAE4	B4EAE4_BURCJ	BCAL1845	Putative membrane protein	NA	NA	LB	B1	HCD	NA
220210_PC-3654_LB_WT_ZIC_HILIC_B1_high_mass.20090.20090.3	interact.pep.xml	PAATTSATTSTTTSAGTASTSTTATAGTTTAAPAPTASAPEAAAKPAK	PAATTSATTS[655]TTTSAGTASTSTTATAGTTTAAPAPTASAPEAAAKPAK	K	T	48	3	4960.5	4847.29	4847.33	1616.77	1616.78	4846.31	1616.44	1.018	1.21637e-05	24.349	24.349	1	2	1	115	162	0	10S(568.2115)	NA	NA	NA	NA	NA	NA	TRUE	tr|B4EB03|B4EB03_BURCJ	B4EB03	B4EB03_BURCJ	BCAL1917	Putative exported protein	NA	NA	LB	B1	HCD	NA
220210_PC-3654_LB_WT_ZIC_HILIC_B1_high_mass.20094.20094.3	interact.pep.xml	PAATTSATTSTTTSAGTASTSTTATAGTTTAAPAPTASAPEAAAKPAK	PAATTS[655]ATTSTTTSAGTASTSTTATAGTTTAAPAPTASAPEAAAKPAK	K	T	48	3	4962.24	4847.29	4847.33	1616.77	1616.78	4846.31	1616.44	569.229	2e-13	52.254	52.254	1	2	1	115	162	0	6S(568.2115)	HexNAc-2_Hex-1	-1.8993	NA	NA	NA	NA	TRUE	tr|B4EB03|B4EB03_BURCJ	B4EB03	B4EB03_BURCJ	BCAL1917	Putative exported protein	NA	NA	LB	B1	HCD	NA
220210_PC-3654_LB_WT_ZIC_HILIC_B1_high_mass.20215.20215.3	interact.pep.xml	LSKPAATTSATTSTTTSAGTASTSTTATAGTTTAAPAPTASAPEAAAK	LSKPAATTSATTSTTTS[655]AGTASTSTTATAGTTTAAPAPTASAPEAAAK	K	P	48	3	4993.9	4879.31	4879.35	1627.44	1627.46	4878.34	1627.12	1.0102	2.17217e-09	43.31	43.31	1	2	1	112	159	0	17S(568.2115)	Mod1: First isotopic peak (PeakApex: 1.0032, Theoretical: 1.0024)	NA	NA	NA	NA	NA	TRUE	tr|B4EB03|B4EB03_BURCJ	B4EB03	B4EB03_BURCJ	BCAL1917	Putative exported protein	NA	NA	LB	B1	HCD	NA
220210_PC-3654_LB_WT_ZIC_HILIC_B1_high_mass.20220.20220.3	interact.pep.xml	LSKPAATTSATTSTTTSAGTASTSTTATAGTTTAAPAPTASAPEAAAK	LSKPAATTSATTSTTTSAGTAS[655]TSTTATAGTTTAAPAPTASAPEAAAK	K	P	48	3	4996.49	4879.31	4879.35	1627.44	1627.46	4878.34	1627.12	1.0102	1.32634e-06	32.323	32.323	1	2	1	112	159	0	22S(568.2115)	Mod1: First isotopic peak (PeakApex: 1.0032, Theoretical: 1.0024)	NA	NA	NA	NA	NA	TRUE	tr|B4EB03|B4EB03_BURCJ	B4EB03	B4EB03_BURCJ	BCAL1917	Putative exported protein	NA	NA	LB	B1	HCD	NA
220210_PC-3654_LB_WT_ZIC_HILIC_B1_high_mass.20221.20221.3	interact.pep.xml	LSKPAATTSATTSTTTSAGTASTSTTATAGTTTAAPAPTASAPEAAAK	LS[655]KPAATTSATTSTTTSAGTASTSTTATAGTTTAAPAPTASAPEAAAK	K	P	48	3	4997.22	4879.31	4879.35	1627.44	1627.46	4878.34	1627.12	569.222	0	66.707	66.707	1	2	1	112	159	0	2S(568.2115)	HexNAc-2_Hex-1	-1.1339	NA	NA	NA	NA	TRUE	tr|B4EB03|B4EB03_BURCJ	B4EB03	B4EB03_BURCJ	BCAL1917	Putative exported protein	NA	NA	LB	B1	HCD	NA
220210_PC-3654_LB_WT_ZIC_HILIC_B1_high_mass.20319.20319.3	interact.pep.xml	PAATTSATTSTTTSAGTASTSTTATAGTTTAAPAPTASAPEAAAK	PAATTS[655]ATTSTTTSAGTASTSTTATAGTTTAAPAPTASAPEAAAK	K	P	45	3	5017.93	4550.1	4550.13	1517.71	1517.72	4550.13	1517.72	568.217	0	76.948	76.948	1	2	0	115	159	0	6S(568.2115)	HexNAc-2_Hex-1	-0.7842	NA	NA	NA	NA	TRUE	tr|B4EB03|B4EB03_BURCJ	B4EB03	B4EB03_BURCJ	BCAL1917	Putative exported protein	NA	NA	LB	B1	HCD	NA
220210_PC-3654_LB_WT_ZIC_HILIC_B1_high_mass.20324.20324.3	interact.pep.xml	PAATTSATTSTTTSAGTASTSTTATAGTTTAAPAPTASAPEAAAK	PAATTSATTSTTTSAGTASTS[655]TTATAGTTTAAPAPTASAPEAAAK	K	P	45	3	5019.36	4550.1	4550.13	1517.71	1517.72	4550.13	1517.72	0.0058	0.0123321	16.698	16.536	0.802	2	0	115	159	0	21S(568.2115)	(PeakApex: 0.0002)	NA	NA	NA	NA	NA	TRUE	tr|B4EB03|B4EB03_BURCJ	B4EB03	B4EB03_BURCJ	BCAL1917	Putative exported protein	NA	NA	LB	B1	HCD	NA
220210_PC-3654_LB_WT_ZIC_HILIC_B1_high_mass.20325.20325.3	interact.pep.xml	PAATTSATTSTTTSAGTASTSTTATAGTTTAAPAPTASAPEAAAK	PAATTS[655]ATTSTTTSAGTASTSTTATAGTTTAAPAPTASAPEAAAK	K	P	45	3	5019.61	4550.1	4550.13	1517.71	1517.72	4550.13	1517.72	568.217	0	62.985	62.985	1	2	0	115	159	0	6S(568.2115)	HexNAc-2_Hex-1	-0.7842	NA	NA	NA	NA	TRUE	tr|B4EB03|B4EB03_BURCJ	B4EB03	B4EB03_BURCJ	BCAL1917	Putative exported protein	NA	NA	LB	B1	HCD	NA
220210_PC-3654_LB_WT_ZIC_HILIC_B1_high_mass.20326.20326.3	interact.pep.xml	PAATTSATTSTTTSAGTASTSTTATAGTTTAAPAPTASAPEAAAK	PAATTS[655]ATTSTTTSAGTASTSTTATAGTTTAAPAPTASAPEAAAK	K	P	45	3	5019.62	4550.1	4550.13	1517.71	1517.72	4550.13	1517.72	568.217	1e-13	54.879	54.879	1	2	0	115	159	0	6S(568.2115)	HexNAc-2_Hex-1	-0.7842	NA	NA	NA	NA	TRUE	tr|B4EB03|B4EB03_BURCJ	B4EB03	B4EB03_BURCJ	BCAL1917	Putative exported protein	NA	NA	LB	B1	HCD	NA
220210_PC-3654_LB_WT_ZIC_HILIC_B1_high_mass.20327.20327.3	interact.pep.xml	PAATTSATTSTTTSAGTASTSTTATAGTTTAAPAPTASAPEAAAK	PAATTS[655]ATTSTTTSAGTASTSTTATAGTTTAAPAPTASAPEAAAK	K	P	45	3	5019.76	4550.1	4550.13	1517.71	1517.72	4550.13	1517.72	0.0058	1.27637e-05	28.598	28.598	1	2	0	115	159	0	6S(568.2115)	(PeakApex: 0.0002)	NA	NA	NA	NA	NA	TRUE	tr|B4EB03|B4EB03_BURCJ	B4EB03	B4EB03_BURCJ	BCAL1917	Putative exported protein	NA	NA	LB	B1	HCD	NA
220210_PC-3654_LB_WT_ZIC_HILIC_B1_high_mass.20330.20330.3	interact.pep.xml	PAATTSATTSTTTSAGTASTSTTATAGTTTAAPAPTASAPEAAAK	PAATTS[655]ATTSTTTSAGTASTSTTATAGTTTAAPAPTASAPEAAAK	K	P	45	3	5020.48	4550.1	4550.13	1517.71	1517.72	4550.13	1517.72	568.217	1.2e-13	55.8	55.8	1	2	0	115	159	0	6S(568.2115)	HexNAc-2_Hex-1	-0.7842	NA	NA	NA	NA	TRUE	tr|B4EB03|B4EB03_BURCJ	B4EB03	B4EB03_BURCJ	BCAL1917	Putative exported protein	NA	NA	LB	B1	HCD	NA
220210_PC-3654_LB_WT_ZIC_HILIC_B1_high_mass.20333.20333.3	interact.pep.xml	PAATTSATTSTTTSAGTASTSTTATAGTTTAAPAPTASAPEAAAK	PAATTS[655]ATTSTTTSAGTASTSTTATAGTTTAAPAPTASAPEAAAK	K	P	45	3	5021.13	4550.1	4550.13	1517.71	1517.72	4550.13	1517.72	568.217	1.46147e-09	40.92	40.92	1	2	0	115	159	0	6S(568.2115)	HexNAc-2_Hex-1	-0.6679	NA	NA	NA	NA	TRUE	tr|B4EB03|B4EB03_BURCJ	B4EB03	B4EB03_BURCJ	BCAL1917	Putative exported protein	NA	NA	LB	B1	HCD	NA
220210_PC-3654_LB_WT_ZIC_HILIC_B1_high_mass.20395.20395.3	interact.pep.xml	PAATTSATTSTTTSAGTASTSTTATAGTTTAAPAPTASAPEAAAKPAK	PAATTSATTS[655]TTTSAGTASTSTTATAGTTTAAPAPTASAPEAAAKPAK	K	T	48	3	5036.41	4848.29	4848.33	1617.1	1617.12	4846.31	1616.44	2.021	9.74548e-06	24.778	24.778	1	2	1	115	162	0	10S(568.2115)	NA	NA	NA	NA	NA	NA	TRUE	tr|B4EB03|B4EB03_BURCJ	B4EB03	B4EB03_BURCJ	BCAL1917	Putative exported protein	NA	NA	LB	B1	HCD	NA
220210_PC-3654_LB_WT_ZIC_HILIC_B1_high_mass.20401.20401.3	interact.pep.xml	PAATTSATTSTTTSAGTASTSTTATAGTTTAAPAPTASAPEAAAKPAK	PAATTS[655]ATTSTTTSAGTASTSTTATAGTTTAAPAPTASAPEAAAKPAK	K	T	48	3	5038.6	4848.29	4848.33	1617.1	1617.12	4846.31	1616.44	570.232	1.3301e-10	39.914	39.914	1	2	1	115	162	0	6S(568.2115)	HexNAc-2_Hex-1	-2.5516	NA	NA	NA	NA	TRUE	tr|B4EB03|B4EB03_BURCJ	B4EB03	B4EB03_BURCJ	BCAL1917	Putative exported protein	NA	NA	LB	B1	HCD	NA
220210_PC-3654_LB_WT_ZIC_HILIC_B1_high_mass.20435.20435.3	interact.pep.xml	SASTATAASGASGAAAPAKPSGPTYAFGLK	S[655]AS[655]TATAAS[655]GASGAAAPAKPSGPTYAFGLK	R	V	30	3	5048.44	4469.97	4469.99	1491	1491	4469.99	1491	568.215	0.000147518	18.762	18.762	0.995	2	1	272	301	0	1S(568.2115), 3S(668.2276), 9S(568.2115), 3S(568.2116)	HexNAc-2_Hex-1	-0.1838	NA	SAsTATAAsGASGAAAPAKPSGPTYAFGLK	18.7623	18.7623	TRUE	tr|B4EAE4|B4EAE4_BURCJ	B4EAE4	B4EAE4_BURCJ	BCAL1845	Putative membrane protein	NA	NA	LB	B1	HCD	NA
220210_PC-3654_LB_WT_ZIC_HILIC_B1_high_mass.20596.20596.3	interact.pep.xml	LSKPAATTSATTSTTTSAGTASTSTTATAGTTTAAPAPTASAPEAAAK	LSKPAATTSATTSTTTS[655]AGTASTSTTATAGTTTAAPAPTASAPEAAAK	K	P	48	3	5087.9	4879.31	4879.35	1627.44	1627.46	4878.34	1627.12	1.0112	4.20419e-09	36.25	36.25	1	2	1	112	159	0	17S(568.2115)	Mod1: First isotopic peak (PeakApex: 1.0032, Theoretical: 1.0024)	NA	NA	NA	NA	NA	TRUE	tr|B4EB03|B4EB03_BURCJ	B4EB03	B4EB03_BURCJ	BCAL1917	Putative exported protein	NA	NA	LB	B1	HCD	NA
220210_PC-3654_LB_WT_ZIC_HILIC_B1_high_mass.20601.20601.3	interact.pep.xml	LSKPAATTSATTSTTTSAGTASTSTTATAGTTTAAPAPTASAPEAAAK	LSKPAATTSATTSTTTSAGTAS[655]TSTTATAGTTTAAPAPTASAPEAAAK	K	P	48	3	5090.38	4879.31	4879.35	1627.44	1627.46	4878.34	1627.12	1.0112	5.54241e-09	35.678	35.678	1	2	1	112	159	0	22S(568.2115)	Mod1: First isotopic peak (PeakApex: 1.0032, Theoretical: 1.0024)	NA	NA	NA	NA	NA	TRUE	tr|B4EB03|B4EB03_BURCJ	B4EB03	B4EB03_BURCJ	BCAL1917	Putative exported protein	NA	NA	LB	B1	HCD	NA
220210_PC-3654_LB_WT_ZIC_HILIC_B1_high_mass.20602.20602.3	interact.pep.xml	LSKPAATTSATTSTTTSAGTASTSTTATAGTTTAAPAPTASAPEAAAK	LS[655]KPAATTSATTSTTTSAGTASTSTTATAGTTTAAPAPTASAPEAAAK	K	P	48	3	5090.95	4879.31	4879.35	1627.44	1627.46	4878.34	1627.12	569.222	0	58.987	58.987	1	2	1	112	159	0	2S(568.2115)	HexNAc-2_Hex-1	-1.2039	NA	NA	NA	NA	TRUE	tr|B4EB03|B4EB03_BURCJ	B4EB03	B4EB03_BURCJ	BCAL1917	Putative exported protein	NA	NA	LB	B1	HCD	NA
220210_PC-3654_LB_WT_ZIC_HILIC_B1_high_mass.20614.20614.3	interact.pep.xml	PAATTSATTSTTTSAGTASTSTTATAGTTTAAPAPTASAPEAAAK	PAATTS[655]ATTSTTTSAGTASTSTTATAGTTTAAPAPTASAPEAAAK	K	P	45	3	5093.69	4550.1	4550.13	1517.71	1517.72	4550.13	1517.72	568.215	0	65.956	65.956	1	2	0	115	159	0	6S(568.2115)	HexNAc-2_Hex-1	-0.0906	NA	NA	NA	NA	TRUE	tr|B4EB03|B4EB03_BURCJ	B4EB03	B4EB03_BURCJ	BCAL1917	Putative exported protein	NA	NA	LB	B1	HCD	NA
220210_PC-3654_LB_WT_ZIC_HILIC_B1_high_mass.20615.20615.3	interact.pep.xml	PAATTSATTSTTTSAGTASTSTTATAGTTTAAPAPTASAPEAAAK	PAATTS[655]ATTSTTTSAGTASTSTTATAGTTTAAPAPTASAPEAAAK	K	P	45	3	5093.82	4550.1	4550.13	1517.71	1517.72	4550.13	1517.72	568.215	2e-14	61.072	61.072	1	2	0	115	159	0	6S(568.2115)	HexNAc-2_Hex-1	-0.0906	NA	NA	NA	NA	TRUE	tr|B4EB03|B4EB03_BURCJ	B4EB03	B4EB03_BURCJ	BCAL1917	Putative exported protein	NA	NA	LB	B1	HCD	NA
220210_PC-3654_LB_WT_ZIC_HILIC_B1_high_mass.20618.20618.3	interact.pep.xml	PAATTSATTSTTTSAGTASTSTTATAGTTTAAPAPTASAPEAAAK	PAATTSATTSTTTSAGTASTS[655]TTATAGTTTAAPAPTASAPEAAAK	K	P	45	3	5094.82	4550.1	4550.13	1517.71	1517.72	4550.13	1517.72	568.215	0	80.703	65.449	1	2	0	115	159	0	21S(568.2116)	HexNAc-2_Hex-1	-0.0906	NA	PAATTSATTSTTTSAGTASTsTTATAGTTTAAPAPTASAPEAAAK	80.7038	68.0215	TRUE	tr|B4EB03|B4EB03_BURCJ	B4EB03	B4EB03_BURCJ	BCAL1917	Putative exported protein	NA	NA	LB	B1	HCD	NA
220210_PC-3654_LB_WT_ZIC_HILIC_B1_high_mass.20621.20621.3	interact.pep.xml	PAATTSATTSTTTSAGTASTSTTATAGTTTAAPAPTASAPEAAAK	PAATTSATTSTTTSAGTAS[655]TSTTATAGTTTAAPAPTASAPEAAAK	K	P	45	3	5095.5	4550.1	4550.13	1517.71	1517.72	4550.13	1517.72	568.215	0	68.8	53.555	1	2	0	115	159	0	19S(568.2116)	HexNAc-2_Hex-1	-0.0906	NA	PAATTSATTSTTTSAGTAsTsTTATAGTTTAAPAPTASAPEAAAK	68.8004	55.6449	TRUE	tr|B4EB03|B4EB03_BURCJ	B4EB03	B4EB03_BURCJ	BCAL1917	Putative exported protein	NA	NA	LB	B1	HCD	NA
220210_PC-3654_LB_WT_ZIC_HILIC_B1_high_mass.20696.20696.3	interact.pep.xml	LSKPAATTSATTSTTTSAGTASTSTTATAGTTTAAPAPTASAPEAAAK	LSKPAATTSATTSTTTSAGTAS[655]TSTTATAGTTTAAPAPTASAPEAAAK	K	P	48	3	5116.85	4878.3	4878.34	1627.11	1627.12	4878.34	1627.12	0.0048	4.05616e-07	31.604	31.604	1	2	1	112	159	0	22S(568.2115)	(PeakApex: 0.0002)	NA	NA	NA	NA	NA	TRUE	tr|B4EB03|B4EB03_BURCJ	B4EB03	B4EB03_BURCJ	BCAL1917	Putative exported protein	NA	NA	LB	B1	HCD	NA
220210_PC-3654_LB_WT_ZIC_HILIC_B1_high_mass.20699.20699.3	interact.pep.xml	LSKPAATTSATTSTTTSAGTASTSTTATAGTTTAAPAPTASAPEAAAK	LSKPAATTSATTSTTTSAGTAS[655]TSTTATAGTTTAAPAPTASAPEAAAK	K	P	48	3	5117.87	4878.3	4878.34	1627.11	1627.12	4878.34	1627.12	0.0048	2.463e-11	36.802	36.802	1	2	1	112	159	0	22S(568.2115)	(PeakApex: 0.0002)	NA	NA	NA	NA	NA	TRUE	tr|B4EB03|B4EB03_BURCJ	B4EB03	B4EB03_BURCJ	BCAL1917	Putative exported protein	NA	NA	LB	B1	HCD	NA
220210_PC-3654_LB_WT_ZIC_HILIC_B1_high_mass.20700.20700.3	interact.pep.xml	LSKPAATTSATTSTTTSAGTASTSTTATAGTTTAAPAPTASAPEAAAK	LS[655]KPAATTSATTSTTTSAGTASTSTTATAGTTTAAPAPTASAPEAAAK	K	P	48	3	5118.67	4878.3	4878.34	1627.11	1627.12	4878.34	1627.12	568.216	0	69.571	69.571	1	2	1	112	159	0	2S(568.2115)	HexNAc-2_Hex-1	-0.3663	NA	NA	NA	NA	TRUE	tr|B4EB03|B4EB03_BURCJ	B4EB03	B4EB03_BURCJ	BCAL1917	Putative exported protein	NA	NA	LB	B1	HCD	NA
220210_PC-3654_LB_WT_ZIC_HILIC_B1_high_mass.20701.20701.3	interact.pep.xml	LSKPAATTSATTSTTTSAGTASTSTTATAGTTTAAPAPTASAPEAAAK	LS[655]KPAATTSATTSTTTSAGTASTSTTATAGTTTAAPAPTASAPEAAAK	K	P	48	3	5118.68	4878.3	4878.34	1627.11	1627.12	4878.34	1627.12	568.216	2.39e-12	35.578	35.578	1	2	1	112	159	0	2S(568.2115)	HexNAc-2_Hex-1	-0.3663	NA	NA	NA	NA	TRUE	tr|B4EB03|B4EB03_BURCJ	B4EB03	B4EB03_BURCJ	BCAL1917	Putative exported protein	NA	NA	LB	B1	HCD	NA
220210_PC-3654_LB_WT_ZIC_HILIC_B1_high_mass.20704.20704.3	interact.pep.xml	LSKPAATTSATTSTTTSAGTASTSTTATAGTTTAAPAPTASAPEAAAK	LSKPAATTSATTSTTTSAGTASTS[655]TTATAGTTTAAPAPTASAPEAAAK	K	P	48	3	5119.75	4878.3	4878.34	1627.11	1627.12	4878.34	1627.12	0.0043	1.69971e-09	36.012	33.533	1	2	1	112	159	0	24S(568.2115)	NA	NA	NA	NA	NA	NA	TRUE	tr|B4EB03|B4EB03_BURCJ	B4EB03	B4EB03_BURCJ	BCAL1917	Putative exported protein	NA	NA	LB	B1	HCD	NA
220210_PC-3654_LB_WT_ZIC_HILIC_B1_high_mass.20705.20705.3	interact.pep.xml	LSKPAATTSATTSTTTSAGTASTSTTATAGTTTAAPAPTASAPEAAAK	LS[655]KPAATTSATTSTTTSAGTASTSTTATAGTTTAAPAPTASAPEAAAK	K	P	48	3	5120.55	4878.3	4878.34	1627.11	1627.12	4878.34	1627.12	568.216	2.6e-13	59	59	1	2	1	112	159	0	2S(568.2115)	HexNAc-2_Hex-1	-0.3663	NA	NA	NA	NA	TRUE	tr|B4EB03|B4EB03_BURCJ	B4EB03	B4EB03_BURCJ	BCAL1917	Putative exported protein	NA	NA	LB	B1	HCD	NA
220210_PC-3654_LB_WT_ZIC_HILIC_B1_high_mass.20734.20734.3	interact.pep.xml	PAATTSATTSTTTSAGTASTSTTATAGTTTAAPAPTASAPEAAAKPAK	PAATTSATTSTTTSAGTAS[655]TSTTATAGTTTAAPAPTASAPEAAAKPAK	K	T	48	3	5128.19	4846.29	4846.32	1616.44	1616.45	4846.31	1616.44	0.0068	0.000243954	17.104	17.104	0.966	2	1	115	162	0	19S(568.2115)	(PeakApex: 0.0002)	NA	NA	NA	NA	NA	TRUE	tr|B4EB03|B4EB03_BURCJ	B4EB03	B4EB03_BURCJ	BCAL1917	Putative exported protein	NA	NA	LB	B1	HCD	NA
220210_PC-3654_LB_WT_ZIC_HILIC_B1_high_mass.20735.20735.3	interact.pep.xml	PAATTSATTSTTTSAGTASTSTTATAGTTTAAPAPTASAPEAAAKPAK	PAATTS[655]ATTSTTTSAGTASTSTTATAGTTTAAPAPTASAPEAAAKPAK	K	T	48	3	5128.93	4846.29	4846.32	1616.44	1616.45	4846.31	1616.44	568.218	8.7e-11	44.523	44.523	1	2	1	115	162	0	6S(568.2115)	HexNAc-2_Hex-1	-0.9102	NA	NA	NA	NA	TRUE	tr|B4EB03|B4EB03_BURCJ	B4EB03	B4EB03_BURCJ	BCAL1917	Putative exported protein	NA	NA	LB	B1	HCD	NA
220210_PC-3654_LB_WT_ZIC_HILIC_B1_high_mass.20790.20790.3	interact.pep.xml	PAATTSATTSTTTSAGTASTSTTATAGTTTAAPAPTASAPEAAAKPAK	PAATTSATTS[655]TTTSAGTASTSTTATAGTTTAAPAPTASAPEAAAKPAK	K	T	48	3	5144.48	4847.29	4847.32	1616.77	1616.78	4846.31	1616.44	1.0053	0.00207517	15.915	15.915	0.7169	2	1	115	162	0	10S(568.2115)	Mod1: First isotopic peak (PeakApex: 1.0032, Theoretical: 1.0024)	NA	NA	NA	NA	NA	TRUE	tr|B4EB03|B4EB03_BURCJ	B4EB03	B4EB03_BURCJ	BCAL1917	Putative exported protein	NA	NA	LB	B1	HCD	NA
220210_PC-3654_LB_WT_ZIC_HILIC_B1_high_mass.20796.20796.3	interact.pep.xml	PAATTSATTSTTTSAGTASTSTTATAGTTTAAPAPTASAPEAAAKPAK	PAATTS[655]ATTSTTTSAGTASTSTTATAGTTTAAPAPTASAPEAAAKPAK	K	T	48	3	5147.83	4847.29	4847.31	1616.77	1616.78	4846.31	1616.44	569.216	2.8582e-10	41.98	41.98	1	2	1	115	162	0	6S(568.2115)	HexNAc-2_Hex-1	0.8325	NA	NA	NA	NA	TRUE	tr|B4EB03|B4EB03_BURCJ	B4EB03	B4EB03_BURCJ	BCAL1917	Putative exported protein	NA	NA	LB	B1	HCD	NA
220210_PC-3654_LB_WT_ZIC_HILIC_B1_high_mass.20856.20856.3	interact.pep.xml	PAATTSATTSTTTSAGTASTSTTATAGTTTAAPAPTASAPEAAAK	PAATTS[655]ATTSTTTSAGTASTSTTATAGTTTAAPAPTASAPEAAAK	K	P	45	3	5159.68	4550.1	4550.12	1517.71	1517.71	4550.13	1517.72	568.208	0	68.607	68.607	1	2	0	115	159	0	6S(568.2115)	HexNAc-2_Hex-1	-0.6412	NA	NA	NA	NA	TRUE	tr|B4EB03|B4EB03_BURCJ	B4EB03	B4EB03_BURCJ	BCAL1917	Putative exported protein	NA	NA	LB	B1	HCD	NA
220210_PC-3654_LB_WT_ZIC_HILIC_B1_high_mass.20857.20857.3	interact.pep.xml	PAATTSATTSTTTSAGTASTSTTATAGTTTAAPAPTASAPEAAAK	PAATTS[655]ATTSTTTSAGTASTSTTATAGTTTAAPAPTASAPEAAAK	K	P	45	3	5159.82	4550.1	4550.12	1517.71	1517.71	4550.13	1517.72	568.208	3.9e-13	53.834	53.834	1	2	0	115	159	0	6S(568.2115)	HexNAc-2_Hex-1	-0.6412	NA	NA	NA	NA	TRUE	tr|B4EB03|B4EB03_BURCJ	B4EB03	B4EB03_BURCJ	BCAL1917	Putative exported protein	NA	NA	LB	B1	HCD	NA
220210_PC-3654_LB_WT_ZIC_HILIC_B1_high_mass.20858.20858.3	interact.pep.xml	PAATTSATTSTTTSAGTASTSTTATAGTTTAAPAPTASAPEAAAK	PAATTSATTS[655]TTTSAGTASTSTTATAGTTTAAPAPTASAPEAAAK	K	P	45	3	5159.89	4550.1	4550.12	1517.71	1517.71	4550.13	1517.72	-0.0034	1.14177e-07	30.934	29.28	1	2	0	115	159	0	10S(568.2115)	NA	NA	NA	NA	NA	NA	TRUE	tr|B4EB03|B4EB03_BURCJ	B4EB03	B4EB03_BURCJ	BCAL1917	Putative exported protein	NA	NA	LB	B1	HCD	NA
220210_PC-3654_LB_WT_ZIC_HILIC_B1_high_mass.20861.20861.3	interact.pep.xml	PAATTSATTSTTTSAGTASTSTTATAGTTTAAPAPTASAPEAAAK	PAATTS[655]ATTSTTTSAGTASTSTTATAGTTTAAPAPTASAPEAAAK	K	P	45	3	5161.03	4550.1	4550.12	1517.71	1517.71	4550.13	1517.72	568.208	0	65.564	65.564	1	2	0	115	159	0	6S(568.2115)	HexNAc-2_Hex-1	-0.6412	NA	NA	NA	NA	TRUE	tr|B4EB03|B4EB03_BURCJ	B4EB03	B4EB03_BURCJ	BCAL1917	Putative exported protein	NA	NA	LB	B1	HCD	NA
220210_PC-3654_LB_WT_ZIC_HILIC_B1_high_mass.20864.20864.3	interact.pep.xml	PAATTSATTSTTTSAGTASTSTTATAGTTTAAPAPTASAPEAAAK	PAATTS[655]ATTSTTTSAGTASTSTTATAGTTTAAPAPTASAPEAAAK	K	P	45	3	5161.66	4550.1	4550.12	1517.71	1517.71	4550.13	1517.72	568.208	2e-13	52.806	52.806	1	2	0	115	159	0	6S(568.2115)	HexNAc-2_Hex-1	-0.6412	NA	NA	NA	NA	TRUE	tr|B4EB03|B4EB03_BURCJ	B4EB03	B4EB03_BURCJ	BCAL1917	Putative exported protein	NA	NA	LB	B1	HCD	NA
220210_PC-3654_LB_WT_ZIC_HILIC_B1_high_mass.20867.20867.3	interact.pep.xml	PAATTSATTSTTTSAGTASTSTTATAGTTTAAPAPTASAPEAAAK	PAATTSATTS[655]TTTSAGTASTSTTATAGTTTAAPAPTASAPEAAAK	K	P	45	3	5162.44	4550.1	4550.12	1517.71	1517.71	4550.13	1517.72	-0.0034	5.144e-09	41.017	41.013	1	2	0	115	159	0	10S(568.2115)	NA	NA	NA	NA	NA	NA	TRUE	tr|B4EB03|B4EB03_BURCJ	B4EB03	B4EB03_BURCJ	BCAL1917	Putative exported protein	NA	NA	LB	B1	HCD	NA
220210_PC-3654_LB_WT_ZIC_HILIC_B1_high_mass.20906.20906.3	interact.pep.xml	PAATTSATTSTTTSAGTASTSTTATAGTTTAAPAPTASAPEAAAKPAK	PAATTS[655]ATTSTTTSAGTASTSTTATAGTTTAAPAPTASAPEAAAKPAK	K	T	48	3	5171.39	4848.3	4848.31	1617.11	1617.11	4846.31	1616.44	570.215	2.09e-12	47.392	47.392	1	2	1	115	162	0	6S(568.2115)	HexNAc-2_Hex-1	-0.5382	NA	NA	NA	NA	TRUE	tr|B4EB03|B4EB03_BURCJ	B4EB03	B4EB03_BURCJ	BCAL1917	Putative exported protein	NA	NA	LB	B1	HCD	NA
220210_PC-3654_LB_WT_ZIC_HILIC_B1_high_mass.21146.21146.3	interact.pep.xml	PAATTSATTSTTTSAGTASTSTTATAGTTTAAPAPTASAPEAAAKPAK	PAATTS[655]ATTSTTTSAGTASTSTTATAGTTTAAPAPTASAPEAAAKPAK	K	T	48	3	5239.1	4847.28	4847.3	1616.77	1616.77	4846.31	1616.44	569.201	1.06e-11	44.983	44.983	1	2	1	115	162	0	6S(568.2115)	HexNAc-2_Hex-1	-1.8478	NA	NA	NA	NA	TRUE	tr|B4EB03|B4EB03_BURCJ	B4EB03	B4EB03_BURCJ	BCAL1917	Putative exported protein	NA	NA	LB	B1	HCD	NA
220210_PC-3654_LB_WT_ZIC_HILIC_B1_high_mass.21211.21211.3	interact.pep.xml	PAATTSATTSTTTSAGTASTSTTATAGTTTAAPAPTASAPEAAAK	PAATTS[655]ATTSTTTSAGTASTSTTATAGTTTAAPAPTASAPEAAAK	K	P	45	3	5257.93	4550.1	4550.11	1517.71	1517.71	4550.13	1517.72	568.198	1e-14	61.064	61.064	1	2	0	115	159	0	6S(568.2115)	HexNAc-2_Hex-1	-1.8504	NA	NA	NA	NA	TRUE	tr|B4EB03|B4EB03_BURCJ	B4EB03	B4EB03_BURCJ	BCAL1917	Putative exported protein	NA	NA	LB	B1	HCD	NA
220210_PC-3654_LB_WT_ZIC_HILIC_B1_high_mass.21212.21212.3	interact.pep.xml	PAATTSATTSTTTSAGTASTSTTATAGTTTAAPAPTASAPEAAAK	PAATTS[655]ATTSTTTSAGTASTSTTATAGTTTAAPAPTASAPEAAAK	K	P	45	3	5258.2	4550.1	4550.11	1517.71	1517.71	4550.13	1517.72	568.198	9.22e-12	51.611	51.611	1	2	0	115	159	0	6S(568.2115)	HexNAc-2_Hex-1	-1.8504	NA	NA	NA	NA	TRUE	tr|B4EB03|B4EB03_BURCJ	B4EB03	B4EB03_BURCJ	BCAL1917	Putative exported protein	NA	NA	LB	B1	HCD	NA
220210_PC-3654_LB_WT_ZIC_HILIC_B1_high_mass.21215.21215.3	interact.pep.xml	PAATTSATTSTTTSAGTASTSTTATAGTTTAAPAPTASAPEAAAK	PAATTS[655]ATTSTTTSAGTASTSTTATAGTTTAAPAPTASAPEAAAK	K	P	45	3	5259.23	4550.1	4550.11	1517.71	1517.71	4550.13	1517.72	568.198	1e-14	60.51	60.51	1	2	0	115	159	0	6S(568.2115)	HexNAc-2_Hex-1	-1.8504	NA	NA	NA	NA	TRUE	tr|B4EB03|B4EB03_BURCJ	B4EB03	B4EB03_BURCJ	BCAL1917	Putative exported protein	NA	NA	LB	B1	HCD	NA
220210_PC-3654_LB_WT_ZIC_HILIC_B1_high_mass.21218.21218.3	interact.pep.xml	PAATTSATTSTTTSAGTASTSTTATAGTTTAAPAPTASAPEAAAK	PAATTS[655]ATTSTTTSAGTASTSTTATAGTTTAAPAPTASAPEAAAK	K	P	45	3	5259.82	4550.1	4550.11	1517.71	1517.71	4550.13	1517.72	568.197	2.121e-11	50.726	50.726	1	2	0	115	159	0	6S(568.2115)	HexNAc-2_Hex-1	-1.8835	NA	NA	NA	NA	TRUE	tr|B4EB03|B4EB03_BURCJ	B4EB03	B4EB03_BURCJ	BCAL1917	Putative exported protein	NA	NA	LB	B1	HCD	NA
220210_PC-3654_LB_WT_ZIC_HILIC_B1_high_mass.21219.21219.3	interact.pep.xml	PAATTSATTSTTTSAGTASTSTTATAGTTTAAPAPTASAPEAAAK	PAATTSATTS[655]TTTSAGTASTSTTATAGTTTAAPAPTASAPEAAAK	K	P	45	3	5259.84	4550.1	4550.11	1517.71	1517.71	4550.13	1517.72	-0.0141	0.000111196	24.033	24.033	0.9993	2	0	115	159	0	10S(568.2115)	NA	NA	NA	NA	NA	NA	TRUE	tr|B4EB03|B4EB03_BURCJ	B4EB03	B4EB03_BURCJ	BCAL1917	Putative exported protein	NA	NA	LB	B1	HCD	NA
220210_PC-3654_LB_WT_ZIC_HILIC_B1_high_mass.21223.21223.3	interact.pep.xml	PAATTSATTSTTTSAGTASTSTTATAGTTTAAPAPTASAPEAAAK	PAATTSATTS[655]TTTSAGTASTSTTATAGTTTAAPAPTASAPEAAAK	K	P	45	3	5260.92	4550.1	4550.11	1517.71	1517.71	4550.13	1517.72	-0.0141	4.40968e-09	38.107	38.107	1	2	0	115	159	0	10S(568.2115)	NA	NA	NA	NA	NA	NA	TRUE	tr|B4EB03|B4EB03_BURCJ	B4EB03	B4EB03_BURCJ	BCAL1917	Putative exported protein	NA	NA	LB	B1	HCD	NA
220210_PC-3654_LB_WT_ZIC_HILIC_B1_high_mass.21392.21392.3	interact.pep.xml	YAPPPAAVPVAATSGAQGGAAAAAAPAGTKPANAPR	YAPPPAAVPVAATS[655]GAQGGAAAAAAPAGTKPANAP[665]R	R	E	36	3	5304.84	3735.84	3735.86	1246.29	1246.3	3735.86	1246.29	568.216	3.6199e-10	38.677	36.85	1	2	1	152	187	0	14S(568.2115), 35P(568.2116)	HexNAc-2_Hex-1	-0.4204	NA	YAPPPAAVPVAATSGAQGGAAAAAAPAGTKPANAPR	36.8501	38.6773	TRUE	tr|B4E8D4|B4E8D4_BURCJ	B4E8D4	B4E8D4_BURCJ	BCAL2640	Putative exported protein	NA	NA	LB	B1	HCD	NA
220210_PC-3654_LB_WT_ZIC_HILIC_B1_high_mass.21398.21398.3	interact.pep.xml	YAPPPAAVPVAATSGAQGGAAAAAAPAGTKPANAPR	YAPPPAAVPVAATS[655]GAQGGAAAAAAPAGTKPANAP[665]R	R	E	36	3	5306.85	3735.84	3735.86	1246.29	1246.3	3735.86	1246.29	568.216	2.9882e-10	38.524	32.636	1	2	1	152	187	0	14S(568.2115), 35P(568.2116)	HexNAc-2_Hex-1	-0.4204	NA	YAPPPAAVPVAATSGAQGGAAAAAAPAGTKPANAPR	35.3485	38.5245	TRUE	tr|B4E8D4|B4E8D4_BURCJ	B4E8D4	B4E8D4_BURCJ	BCAL2640	Putative exported protein	NA	NA	LB	B1	HCD	NA
220210_PC-3654_LB_WT_ZIC_HILIC_B1_high_mass.21399.21399.3	interact.pep.xml	YAPPPAAVPVAATSGAQGGAAAAAAPAGTKPANAPR	YAPPPAAVPVAATS[655]GAQGGAAAAAAPAGTKPANAPR	R	E	36	3	5306.86	3735.84	3735.86	1246.29	1246.3	3735.86	1246.29	568.216	9.98319e-06	26.754	24.388	1	2	1	152	187	0	14S(568.2116)	HexNAc-2_Hex-1	-0.4204	NA	YAPPPAAVPVAATsGAQGGAAAAAAPAGTKPANAPR	26.7544	26.2272	TRUE	tr|B4E8D4|B4E8D4_BURCJ	B4E8D4	B4E8D4_BURCJ	BCAL2640	Putative exported protein	NA	NA	LB	B1	HCD	NA
220210_PC-3654_LB_WT_ZIC_HILIC_B1_high_mass.21403.21403.3	interact.pep.xml	YAPPPAAVPVAATSGAQGGAAAAAAPAGTKPANAPR	YAPPPAAVPVAATS[655]GAQGGAAAAAAPAGTKPANAPR	R	E	36	3	5307.93	3735.84	3735.86	1246.29	1246.3	3735.86	1246.29	568.216	3.21691e-08	35.089	32.41	1	2	1	152	187	0	14S(568.2116)	HexNAc-2_Hex-1	-0.4204	NA	YAPPPAAVPVAATsGAQGGAAAAAAPAGTKPANAPR	35.0897	33.8751	TRUE	tr|B4E8D4|B4E8D4_BURCJ	B4E8D4	B4E8D4_BURCJ	BCAL2640	Putative exported protein	NA	NA	LB	B1	HCD	NA
220210_PC-3654_LB_WT_ZIC_HILIC_B1_high_mass.21590.21590.3	interact.pep.xml	PAATTSATTSTTTSAGTASTSTTATAGTTTAAPAPTASAPEAAAK	PAATTS[655]ATTSTTTSAGTASTSTTATAGTTTAAPAPTASAPEAAAK	K	P	45	3	5358.79	4551.11	4551.11	1518.04	1518.04	4550.13	1517.72	569.193	6e-14	56.212	56.212	1	2	0	115	159	0	6S(568.2115)	HexNAc-2_Hex-1	-2.3279	NA	NA	NA	NA	TRUE	tr|B4EB03|B4EB03_BURCJ	B4EB03	B4EB03_BURCJ	BCAL1917	Putative exported protein	NA	NA	LB	B1	HCD	NA
220210_PC-3654_LB_WT_ZIC_HILIC_B1_high_mass.21594.21594.3	interact.pep.xml	PAATTSATTSTTTSAGTASTSTTATAGTTTAAPAPTASAPEAAAK	PAATTS[655]ATTSTTTSAGTASTSTTATAGTTTAAPAPTASAPEAAAK	K	P	45	3	5359.65	4551.11	4551.11	1518.04	1518.04	4550.13	1517.72	569.193	7.1e-13	50.364	50.364	1	2	0	115	159	0	6S(568.2115)	HexNAc-2_Hex-1	-2.3279	NA	NA	NA	NA	TRUE	tr|B4EB03|B4EB03_BURCJ	B4EB03	B4EB03_BURCJ	BCAL1917	Putative exported protein	NA	NA	LB	B1	HCD	NA
220210_PC-3654_LB_WT_ZIC_HILIC_B1_high_mass.21650.21650.3	interact.pep.xml	LSKPAATTSATTSTTTSAGTASTSTTATAGTTTAAPAPTASAPEAAAK	LSKPAATTSATTSTTTSAGTAS[655]TSTTATAGTTTAAPAPTASAPEAAAK	K	P	48	3	5372.53	4879.32	4879.3	1627.45	1627.44	4878.34	1627.12	0.9653	7.66185e-08	32.741	32.741	1	2	1	112	159	0	22S(568.2115)	NA	NA	NA	NA	NA	NA	TRUE	tr|B4EB03|B4EB03_BURCJ	B4EB03	B4EB03_BURCJ	BCAL1917	Putative exported protein	NA	NA	LB	B1	HCD	NA
220210_PC-3654_LB_WT_ZIC_HILIC_B1_high_mass.21653.21653.3	interact.pep.xml	LSKPAATTSATTSTTTSAGTASTSTTATAGTTTAAPAPTASAPEAAAK	LSKPAATTSATTSTTTSAGTAS[655]TSTTATAGTTTAAPAPTASAPEAAAK	K	P	48	3	5373.7	4879.32	4879.3	1627.45	1627.44	4878.34	1627.12	0.9653	7.9e-13	43.345	43.345	1	2	1	112	159	0	22S(568.2115)	NA	NA	NA	NA	NA	NA	TRUE	tr|B4EB03|B4EB03_BURCJ	B4EB03	B4EB03_BURCJ	BCAL1917	Putative exported protein	NA	NA	LB	B1	HCD	NA
220210_PC-3654_LB_WT_ZIC_HILIC_B1_high_mass.21654.21654.3	interact.pep.xml	LSKPAATTSATTSTTTSAGTASTSTTATAGTTTAAPAPTASAPEAAAK	LS[655]KPAATTSATTSTTTSAGTASTSTTATAGTTTAAPAPTASAPEAAAK	K	P	48	3	5374.48	4879.32	4879.3	1627.45	1627.44	4878.34	1627.12	569.177	0	63.98	63.98	1	2	1	112	159	0	2S(568.2115)	HexNAc-2_Hex-1	-2.8679	NA	NA	NA	NA	TRUE	tr|B4EB03|B4EB03_BURCJ	B4EB03	B4EB03_BURCJ	BCAL1917	Putative exported protein	NA	NA	LB	B1	HCD	NA
220210_PC-3654_LB_WT_ZIC_HILIC_B1_high_mass.21661.21661.3	interact.pep.xml	YAPPPAAVPVAATSGAQGGAAAAAAPAGTKPANAPR	YAPPPAAVPVAATS[655]GAQGGAAAAAAPAGTKPANAPR	R	E	36	3	5376.36	3736.84	3736.87	1246.62	1246.63	3735.86	1246.29	569.218	1.27852e-09	37.59	34.774	1	2	1	152	187	0	14S(568.2116)	HexNAc-2_Hex-1	-0.4267	NA	YAPPPAAVPVAATsGAQGGAAAAAAPAGTKPANAPR	37.5907	36.2573	TRUE	tr|B4E8D4|B4E8D4_BURCJ	B4E8D4	B4E8D4_BURCJ	BCAL2640	Putative exported protein	NA	NA	LB	B1	HCD	NA
220210_PC-3654_LB_WT_ZIC_HILIC_B1_high_mass.21664.21664.3	interact.pep.xml	YAPPPAAVPVAATSGAQGGAAAAAAPAGTKPANAPR	YAPPPAAVPVAATS[655]GAQGGAAAAAAPAGTKPANAP[665]R	R	E	36	3	5377.64	3736.84	3736.87	1246.62	1246.63	3735.86	1246.29	569.218	4.0669e-06	25.43	22.021	1	2	1	152	187	0	14S(568.2115), 35P(568.2116)	HexNAc-2_Hex-1	-0.4267	NA	YAPPPAAVPVAATSGAQGGAAAAAAPAGTKPANAPR	22.0218	25.4303	TRUE	tr|B4E8D4|B4E8D4_BURCJ	B4E8D4	B4E8D4_BURCJ	BCAL2640	Putative exported protein	NA	NA	LB	B1	HCD	NA
220210_PC-3654_LB_WT_ZIC_HILIC_B1_high_mass.21701.21701.3	interact.pep.xml	PAATTSATTSTTTSAGTASTSTTATAGTTTAAPAPTASAPEAAAKPAK	PAATTSATTSTTTS[655]AGTASTSTTATAGTTTAAPAPTASAPEAAAKPAK	K	T	48	3	5388.35	4848.29	4848.28	1617.1	1617.1	4846.31	1616.44	1.9677	7.73855e-09	38.255	38.233	1	2	1	115	162	0	14S(568.2115)	Mod1: Deamidation, Mod2: Deamidation (PeakApex: 1.9690)	NA	NA	NA	NA	NA	TRUE	tr|B4EB03|B4EB03_BURCJ	B4EB03	B4EB03_BURCJ	BCAL1917	Putative exported protein	NA	NA	LB	B1	HCD	NA
220210_PC-3654_LB_WT_ZIC_HILIC_B1_high_mass.22274.22274.3	interact.pep.xml	LSKPAATTSATTSTTTSAGTASTSTTATAGTTTAAPAPTASAPEAAAK	LSKPAATTS[655]ATTSTTTSAGTASTSTTATAGTTTAAPAPTASAPEAAAK	K	P	48	3	5538.52	4879.31	4879.29	1627.44	1627.44	4878.34	1627.12	0.955	0.00102745	17.322	17.322	0.7508	2	1	112	159	0	9S(568.2115)	NA	NA	NA	NA	NA	NA	TRUE	tr|B4EB03|B4EB03_BURCJ	B4EB03	B4EB03_BURCJ	BCAL1917	Putative exported protein	NA	NA	LB	B1	HCD	NA
220210_PC-3654_LB_WT_ZIC_HILIC_B1_high_mass.22277.22277.3	interact.pep.xml	LSKPAATTSATTSTTTSAGTASTSTTATAGTTTAAPAPTASAPEAAAK	LSKPAATTSATTSTTTSAGTAS[655]TSTTATAGTTTAAPAPTASAPEAAAK	K	P	48	3	5539.63	4879.31	4879.29	1627.44	1627.44	4878.34	1627.12	0.955	3.5471e-07	26.746	26.746	1	2	1	112	159	0	22S(568.2115)	NA	NA	NA	NA	NA	NA	TRUE	tr|B4EB03|B4EB03_BURCJ	B4EB03	B4EB03_BURCJ	BCAL1917	Putative exported protein	NA	NA	LB	B1	HCD	NA
220210_PC-3654_LB_WT_ZIC_HILIC_B1_high_mass.22278.22278.3	interact.pep.xml	LSKPAATTSATTSTTTSAGTASTSTTATAGTTTAAPAPTASAPEAAAK	LS[655]KPAATTSATTSTTTSAGTASTSTTATAGTTTAAPAPTASAPEAAAK	K	P	48	3	5540.37	4879.31	4879.29	1627.44	1627.44	4878.34	1627.12	569.166	0	61.245	61.245	1	2	1	112	159	0	2S(568.2115)	HexNAc-2_Hex-1	-3.1146	NA	NA	NA	NA	TRUE	tr|B4EB03|B4EB03_BURCJ	B4EB03	B4EB03_BURCJ	BCAL1917	Putative exported protein	NA	NA	LB	B1	HCD	NA
220210_PC-3654_LB_WT_ZIC_HILIC_B1_high_mass.22280.22280.3	interact.pep.xml	LSKPAATTSATTSTTTSAGTASTSTTATAGTTTAAPAPTASAPEAAAK	LSKPAATTSATTSTTTSAGTAS[655]TSTTATAGTTTAAPAPTASAPEAAAK	K	P	48	3	5541.11	4879.31	4879.29	1627.44	1627.44	4878.34	1627.12	0.9545	0.00141641	18.357	18.357	0.7387	2	1	112	159	0	22S(568.2115)	NA	NA	NA	NA	NA	NA	TRUE	tr|B4EB03|B4EB03_BURCJ	B4EB03	B4EB03_BURCJ	BCAL1917	Putative exported protein	NA	NA	LB	B1	HCD	NA
220210_PC-3654_LB_WT_ZIC_HILIC_B1_high_mass.22281.22281.3	interact.pep.xml	LSKPAATTSATTSTTTSAGTASTSTTATAGTTTAAPAPTASAPEAAAK	LSKPAATTSATTSTTTSAGTAS[655]TSTTATAGTTTAAPAPTASAPEAAAK	K	P	48	3	5541.76	4879.31	4879.29	1627.44	1627.44	4878.34	1627.12	0.9545	2.06386e-09	38.689	38.689	1	2	1	112	159	0	22S(568.2115)	NA	NA	NA	NA	NA	NA	TRUE	tr|B4EB03|B4EB03_BURCJ	B4EB03	B4EB03_BURCJ	BCAL1917	Putative exported protein	NA	NA	LB	B1	HCD	NA
220210_PC-3654_LB_WT_ZIC_HILIC_B1_high_mass.22467.22467.3	interact.pep.xml	AADAGGAKPAAGASAAPAAPAPVAVPASAVSGSAGQ	AADAGGAKPAAGASAAPAAPAPVAVPAS[655]AVS[655]GS[755]AGQ	K	-	36	3	5597.59	4746.12	4746.1	1583.05	1583.04	4746.14	1583.05	568.174	0.000158365	19.031	19.031	0.9936	2	1	151	186	0	31S(568.2115), 33S(668.2276), 28S(568.2116)	HexNAc-2_Hex-1	-2.8174	NA	AADAGGAKPAAGASAAPAAPAPVAVPAsAVsGSAGQ	19.031	19.031	TRUE	tr|B4E626|B4E626_BURCJ	B4E626	B4E626_BURCJ	BCAL0303	Putative membrane protein	NA	NA	LB	B1	HCD	NA
220210_PC-3654_LB_WT_ZIC_HILIC_B1_high_mass.22470.22470.3	interact.pep.xml	AADAGGAKPAAGASAAPAAPAPVAVPASAVSGSAGQ	AADAGGAKPAAGASAAPAAPAPVAVPAS[655]AVS[655]GS[755]AGQ	K	-	36	3	5599.13	4746.12	4746.1	1583.05	1583.04	4746.14	1583.05	568.174	1.43734e-09	34.601	32.51	1	2	1	151	186	0	31S(568.2115), 33S(668.2276), 28S(568.2116)	HexNAc-2_Hex-1	-2.8174	NA	AADAGGAKPAAGASAAPAAPAPVAVPAsAVSGSAGQ	34.6014	34.6014	TRUE	tr|B4E626|B4E626_BURCJ	B4E626	B4E626_BURCJ	BCAL0303	Putative membrane protein	NA	NA	LB	B1	HCD	NA
220210_PC-3654_LB_WT_ZIC_HILIC_B1_high_mass.22473.22473.3	interact.pep.xml	AADAGGAKPAAGASAAPAAPAPVAVPASAVSGSAGQ	AADAGGAKPAAGASAAPAAPAPVAVPAS[655]AVS[655]GS[755]AGQ	K	-	36	3	5600.73	4746.12	4746.1	1583.05	1583.04	4746.14	1583.05	568.174	0.000103226	25.985	24.954	0.9987	2	1	151	186	0	31S(568.2115), 33S(668.2276), 28S(568.2116)	HexNAc-2_Hex-1	-2.8174	NA	AADAGGAKPAAGASAAPAAPAPVAVPAsAVSGSAGQ	25.985	25.985	TRUE	tr|B4E626|B4E626_BURCJ	B4E626	B4E626_BURCJ	BCAL0303	Putative membrane protein	NA	NA	LB	B1	HCD	NA
220210_PC-3654_LB_WT_ZIC_HILIC_B1_high_mass.22510.22510.3	interact.pep.xml	KASEAAAAASAAQAAAAASPATVPASGAAVDQDANAQAAR	KAS[655]EAAAAASAAQAAAAAS[655]PATVPASGAAVDQDANAQAAR	K	A	40	3	5612.36	4687.14	4687.14	1563.39	1563.39	4686.16	1563.06	569.183	0	49.934	45.021	1	2	0	143	182	0	3S(568.2115), 19S(568.2116)	HexNAc-2_Hex-1	-2.6725	NA	KASEAAAAASAAQAAAAAsPATVPASGAAVDQDANAQAAR	49.9346	49.9346	TRUE	tr|B4EEW5|B4EEW5_BURCJ	B4EEW5	B4EEW5_BURCJ	omlA	Outer membrane protein assembly factor BamE	NA	NA	LB	B1	HCD	NA
220210_PC-3654_LB_WT_ZIC_HILIC_B1_high_mass.22998.22998.3	interact.pep.xml	LSKPAATTSATTSTTTSAGTASTSTTATAGTTTAAPAPTASAPEAAAK	LSKPAATTSATTSTTTSAGTAS[655]TSTTATAGTTTAAPAPTASAPEAAAK	K	P	48	3	5751.96	4879.3	4879.29	1627.44	1627.44	4878.34	1627.12	0.9565	0.000511709	19.532	19.532	0.8288	2	1	112	159	0	22S(568.2115)	NA	NA	NA	NA	NA	NA	TRUE	tr|B4EB03|B4EB03_BURCJ	B4EB03	B4EB03_BURCJ	BCAL1917	Putative exported protein	NA	NA	LB	B1	HCD	NA
220210_PC-3654_LB_WT_ZIC_HILIC_B1_high_mass.22999.22999.3	interact.pep.xml	LSKPAATTSATTSTTTSAGTASTSTTATAGTTTAAPAPTASAPEAAAK	LS[655]KPAATTSATTSTTTSAGTASTSTTATAGTTTAAPAPTASAPEAAAK	K	P	48	3	5752.62	4879.3	4879.29	1627.44	1627.44	4878.34	1627.12	569.168	4e-14	50.532	50.532	1	2	1	112	159	0	2S(568.2115)	HexNAc-2_Hex-1	-3.0751	NA	NA	NA	NA	TRUE	tr|B4EB03|B4EB03_BURCJ	B4EB03	B4EB03_BURCJ	BCAL1917	Putative exported protein	NA	NA	LB	B1	HCD	NA
220210_PC-3654_LB_WT_ZIC_HILIC_B1_high_mass.23077.23077.3	interact.pep.xml	PAATTSATTSTTTSAGTASTSTTATAGTTTAAPAPTASAPEAAAK	PAATTS[655]ATTSTTTSAGTASTSTTATAGTTTAAPAPTASAPEAAAK	K	P	45	3	5775.87	4550.1	4550.1	1517.71	1517.71	4550.13	1517.72	568.191	1e-14	50.935	50.935	1	2	0	115	159	0	6S(568.2115)	HexNAc-2_Hex-1	-2.2614	NA	NA	NA	NA	TRUE	tr|B4EB03|B4EB03_BURCJ	B4EB03	B4EB03_BURCJ	BCAL1917	Putative exported protein	NA	NA	LB	B1	HCD	NA
220210_PC-3654_LB_WT_ZIC_HILIC_B1_high_mass.23227.23227.3	interact.pep.xml	PAATTSATTSTTTSAGTASTSTTATAGTTTAAPAPTASAPEAAAK	PAATTS[655]ATTSTTTSAGTASTSTTATAGTTTAAPAPTASAPEAAAK	K	P	45	3	5818.81	4551.11	4551.11	1518.04	1518.05	4550.13	1517.72	569.201	1e-14	57.236	57.236	1	2	0	115	159	0	6S(568.2115)	HexNAc-2_Hex-1	-1.8254	NA	NA	NA	NA	TRUE	tr|B4EB03|B4EB03_BURCJ	B4EB03	B4EB03_BURCJ	BCAL1917	Putative exported protein	NA	NA	LB	B1	HCD	NA
220210_PC-3654_LB_WT_ZIC_HILIC_B1_high_mass.23298.23298.3	interact.pep.xml	LSKPAATTSATTSTTTSAGTASTSTTATAGTTTAAPAPTASAPEAAAK	LSKPAATTSATTSTTTSAGTAS[655]TSTTATAGTTTAAPAPTASAPEAAAK	K	P	48	3	5840.01	4879.31	4879.3	1627.45	1627.44	4878.34	1627.12	0.9653	0.00041753	20.409	20.409	0.8659	2	1	112	159	0	22S(568.2115)	NA	NA	NA	NA	NA	NA	TRUE	tr|B4EB03|B4EB03_BURCJ	B4EB03	B4EB03_BURCJ	BCAL1917	Putative exported protein	NA	NA	LB	B1	HCD	NA
220210_PC-3654_LB_WT_ZIC_HILIC_B1_high_mass.23299.23299.3	interact.pep.xml	LSKPAATTSATTSTTTSAGTASTSTTATAGTTTAAPAPTASAPEAAAK	LS[655]KPAATTSATTSTTTSAGTASTSTTATAGTTTAAPAPTASAPEAAAK	K	P	48	3	5840.81	4879.31	4879.3	1627.45	1627.44	4878.34	1627.12	569.177	4e-14	48.422	48.422	1	2	1	112	159	0	2S(568.2115)	HexNAc-2_Hex-1	-2.8679	NA	NA	NA	NA	TRUE	tr|B4EB03|B4EB03_BURCJ	B4EB03	B4EB03_BURCJ	BCAL1917	Putative exported protein	NA	NA	LB	B1	HCD	NA
220210_PC-3654_LB_WT_ZIC_HILIC_B1_high_mass.23578.23578.3	interact.pep.xml	KASEAAAAASAAQAAAAASPATVPASGAAVDQDANAQAAR	KAS[655]EAAAAASAAQAAAAASPATVPAS[655]GAAVDQDANAQAAR	K	A	40	3	5931.99	4689.14	4689.15	1564.05	1564.06	4686.16	1563.06	571.201	2.1e-13	58.646	55.663	1	2	0	143	182	0	3S(568.2115), 26S(568.2116)	HexNAc-2_Hex-1	-3.4765	NA	KASEAAAAASAAQAAAAASPATVPAsGAAVDQDANAQAAR	58.6467	58.6467	TRUE	tr|B4EEW5|B4EEW5_BURCJ	B4EEW5	B4EEW5_BURCJ	omlA	Outer membrane protein assembly factor BamE	NA	NA	LB	B1	HCD	NA
220210_PC-3654_LB_WT_ZIC_HILIC_B1_high_mass.23580.23580.3	interact.pep.xml	LSKPAATTSATTSTTTSAGTASTSTTATAGTTTAAPAPTASAPEAAAK	LSKPAATTSATTSTTTSAGTAS[655]TSTTATAGTTTAAPAPTASAPEAAAK	K	P	48	3	5932.82	4879.31	4879.31	1627.45	1627.45	4878.34	1627.12	0.9785	8.26403e-06	26.099	26.099	1	2	1	112	159	0	22S(568.2115)	Mod1: Deamidation (PeakApex: 0.9860, Theoretical: 0.9840)	NA	NA	NA	NA	NA	TRUE	tr|B4EB03|B4EB03_BURCJ	B4EB03	B4EB03_BURCJ	BCAL1917	Putative exported protein	NA	NA	LB	B1	HCD	NA
220210_PC-3654_LB_WT_ZIC_HILIC_B1_high_mass.23581.23581.3	interact.pep.xml	LSKPAATTSATTSTTTSAGTASTSTTATAGTTTAAPAPTASAPEAAAK	LS[655]KPAATTSATTSTTTSAGTASTSTTATAGTTTAAPAPTASAPEAAAK	K	P	48	3	5933.62	4879.31	4879.31	1627.45	1627.45	4878.34	1627.12	569.19	2.1e-13	49.433	49.433	1	2	1	112	159	0	2S(568.2115)	HexNAc-2_Hex-1	-2.4443	NA	NA	NA	NA	TRUE	tr|B4EB03|B4EB03_BURCJ	B4EB03	B4EB03_BURCJ	BCAL1917	Putative exported protein	NA	NA	LB	B1	HCD	NA
220210_PC-3654_LB_WT_ZIC_HILIC_B1_high_mass.23652.23652.3	interact.pep.xml	PAATTSATTSTTTSAGTASTSTTATAGTTTAAPAPTASAPEAAAK	PAATTS[655]ATTSTTTSAGTASTSTTATAGTTTAAPAPTASAPEAAAK	K	P	45	3	5953.45	4551.11	4551.12	1518.04	1518.05	4550.13	1517.72	569.211	5.3976e-10	48.76	48.76	1	2	0	115	159	0	6S(568.2115)	HexNAc-2_Hex-1	-0.549	NA	NA	NA	NA	TRUE	tr|B4EB03|B4EB03_BURCJ	B4EB03	B4EB03_BURCJ	BCAL1917	Putative exported protein	NA	NA	LB	B1	HCD	NA
220210_PC-3654_LB_WT_ZIC_HILIC_B1_high_mass.23655.23655.3	interact.pep.xml	PAATTSATTSTTTSAGTASTSTTATAGTTTAAPAPTASAPEAAAK	PAATTSATTS[655]TTTSAGTASTSTTATAGTTTAAPAPTASAPEAAAK	K	P	45	3	5954.85	4551.11	4551.12	1518.04	1518.05	4550.13	1517.72	0.9995	1.711e-11	41.74	39.761	1	2	0	115	159	0	10S(568.2115)	Mod1: Deamidation (PeakApex: 0.9860); Mod1: First isotopic peak (PeakApex: 1.0032, Theoretical: 1.0024)	NA	NA	NA	NA	NA	TRUE	tr|B4EB03|B4EB03_BURCJ	B4EB03	B4EB03_BURCJ	BCAL1917	Putative exported protein	NA	NA	LB	B1	HCD	NA
220210_PC-3654_LB_WT_ZIC_HILIC_B1_high_mass.23792.23792.3	interact.pep.xml	KASEAAAAASAAQAAAAASPATVPASGAAVDQDANAQAAR	KAS[655]EAAAAASAAQAAAAAS[655]PATVPASGAAVDQDANAQAAR	K	A	40	3	5997.93	4686.15	4686.16	1563.06	1563.06	4686.16	1563.06	568.209	1.72215e-06	20.833	20.596	1	2	0	143	182	0	3S(568.2115), 19S(568.2116)	HexNAc-2_Hex-1	-0.4562	NA	KASEAAAAASAAQAAAAAsPATVPASGAAVDQDANAQAAR	20.8334	20.8334	TRUE	tr|B4EEW5|B4EEW5_BURCJ	B4EEW5	B4EEW5_BURCJ	omlA	Outer membrane protein assembly factor BamE	NA	NA	LB	B1	HCD	NA
220210_PC-3654_LB_WT_ZIC_HILIC_B1_high_mass.23795.23795.3	interact.pep.xml	PAATTSATTSTTTSAGTASTSTTATAGTTTAAPAPTASAPEAAAK	PAATTS[655]ATTSTTTSAGTASTSTTATAGTTTAAPAPTASAPEAAAK	K	P	45	3	5999.66	4552.1	4552.13	1518.37	1518.38	4550.13	1517.72	570.216	3e-14	48.03	48.03	1	2	0	115	159	0	6S(568.2115)	HexNAc-2_Hex-1	-0.0689	NA	NA	NA	NA	TRUE	tr|B4EB03|B4EB03_BURCJ	B4EB03	B4EB03_BURCJ	BCAL1917	Putative exported protein	NA	NA	LB	B1	HCD	NA
220210_PC-3654_LB_WT_ZIC_HILIC_B1_high_mass.23797.23797.3	interact.pep.xml	KASEAAAAASAAQAAAAASPATVPASGAAVDQDANAQAAR	KAS[655]EAAAAASAAQAAAAAS[655]PATVPASGAAVDQDANAQAAR	K	A	40	3	6000.22	4686.15	4686.16	1563.06	1563.06	4686.16	1563.06	568.209	0.00438601	17.604	16.328	0.921	2	0	143	182	0	3S(568.2115), 19S(568.2116)	HexNAc-2_Hex-1	-0.4562	NA	KASEAAAAASAAQAAAAAsPATVPASGAAVDQDANAQAAR	17.6043	17.6043	TRUE	tr|B4EEW5|B4EEW5_BURCJ	B4EEW5	B4EEW5_BURCJ	omlA	Outer membrane protein assembly factor BamE	NA	NA	LB	B1	HCD	NA
220210_PC-3654_LB_WT_ZIC_HILIC_B1_high_mass.23798.23798.3	interact.pep.xml	KASEAAAAASAAQAAAAASPATVPASGAAVDQDANAQAAR	KAS[655]EAAAAASAAQAAAAASPATVPAS[655]GAAVDQDANAQAAR	K	A	40	3	6000.65	4686.15	4686.16	1563.06	1563.06	4686.16	1563.06	568.209	4e-14	56.023	55.791	1	2	0	143	182	0	3S(568.2115), 26S(568.2116)	HexNAc-2_Hex-1	-0.4562	NA	KASEAAAAASAAQAAAAASPATVPAsGAAVDQDANAQAAR	56.0238	56.0238	TRUE	tr|B4EEW5|B4EEW5_BURCJ	B4EEW5	B4EEW5_BURCJ	omlA	Outer membrane protein assembly factor BamE	NA	NA	LB	B1	HCD	NA
220210_PC-3654_LB_WT_ZIC_HILIC_B1_high_mass.24101.24101.3	interact.pep.xml	PAATTSATTSTTTSAGTASTSTTATAGTTTAAPAPTASAPEAAAKPAK	PAATTS[655]ATTSTTTSAGTASTSTTATAGTTTAAPAPTASAPEAAAKPAK	K	T	48	3	6092.57	4848.29	4848.31	1617.11	1617.11	4846.31	1616.44	570.212	0	43.559	43.559	1	2	1	115	162	0	6S(568.2115)	HexNAc-2_Hex-1	-1.5375	NA	NA	NA	NA	TRUE	tr|B4EB03|B4EB03_BURCJ	B4EB03	B4EB03_BURCJ	BCAL1917	Putative exported protein	NA	NA	LB	B1	HCD	NA
220210_PC-3654_LB_WT_ZIC_HILIC_B1_high_mass.24135.24135.3	interact.pep.xml	KASEAAAAASAAQAAAAASPATVPASGAAVDQDANAQAAR	KAS[655]EAAAAASAAQAAAAASPATVPAS[655]GAAVDQDANAQAAR	K	A	40	3	6103.15	4686.13	4686.16	1563.05	1563.06	4686.16	1563.06	568.211	1e-13	59.86	59.504	1	2	0	143	182	0	3S(568.2115), 26S(568.2116)	HexNAc-2_Hex-1	0.3248	NA	KASEAAAAASAAQAAAAASPATVPAsGAAVDQDANAQAAR	59.8601	59.8601	TRUE	tr|B4EEW5|B4EEW5_BURCJ	B4EEW5	B4EEW5_BURCJ	omlA	Outer membrane protein assembly factor BamE	NA	NA	LB	B1	HCD	NA
220210_PC-3654_LB_WT_ZIC_HILIC_B1_high_mass.24141.24141.3	interact.pep.xml	KASEAAAAASAAQAAAAASPATVPASGAAVDQDANAQAAR	KAS[655]EAAAAASAAQAAAAASPATVPAS[655]GAAVDQDANAQAAR	K	A	40	3	6105.82	4686.13	4686.16	1563.05	1563.06	4686.16	1563.06	568.211	3e-14	67.443	67.254	1	2	0	143	182	0	3S(568.2115), 26S(568.2116)	HexNAc-2_Hex-1	0.3248	NA	KASEAAAAASAAQAAAAASPATVPAsGAAVDQDANAQAAR	67.4436	67.4436	TRUE	tr|B4EEW5|B4EEW5_BURCJ	B4EEW5	B4EEW5_BURCJ	omlA	Outer membrane protein assembly factor BamE	NA	NA	LB	B1	HCD	NA
220210_PC-3654_LB_WT_ZIC_HILIC_B1_high_mass.24480.24480.3	interact.pep.xml	PAATTSATTSTTTSAGTASTSTTATAGTTTAAPAPTASAPEAAAK	PAATTS[655]ATTSTTTSAGTASTSTTATAGTTTAAPAPTASAPEAAAK	K	P	45	3	6209.43	4551.11	4551.13	1518.04	1518.05	4550.13	1517.72	569.216	3.61e-12	44.089	44.089	1	2	0	115	159	0	6S(568.2115)	HexNAc-2_Hex-1	0.6551	NA	NA	NA	NA	TRUE	tr|B4EB03|B4EB03_BURCJ	B4EB03	B4EB03_BURCJ	BCAL1917	Putative exported protein	NA	NA	LB	B1	HCD	NA
220210_PC-3654_LB_WT_ZIC_HILIC_B1_high_mass.24498.24498.3	interact.pep.xml	PAATTSATTSTTTSAGTASTSTTATAGTTTAAPAPTASAPEAAAK	PAATTS[655]ATTSTTTSAGTASTSTTATAGTTTAAPAPTASAPEAAAK	K	P	45	3	6216.35	4550.09	4550.12	1517.7	1517.71	4550.13	1517.72	568.202	3e-14	48.985	48.985	1	2	0	115	159	0	6S(568.2115)	HexNAc-2_Hex-1	-1.5022	NA	NA	NA	NA	TRUE	tr|B4EB03|B4EB03_BURCJ	B4EB03	B4EB03_BURCJ	BCAL1917	Putative exported protein	NA	NA	LB	B1	HCD	NA
220210_PC-3654_LB_WT_ZIC_HILIC_B1_high_mass.24509.24509.3	interact.pep.xml	PAAGASAAPAAPAPVAVPASAVSGSAGQ	PAAGASAAPAAPAPVAVPAS[655]AVS[655]GS[655]AGQ	K	-	28	3	6219.06	4106.8	4106.83	1369.94	1369.95	4104.83	1369.28	570.212	0.000821528	15.292	15.292	0.8517	2	0	159	186	0	20S(668.2276), 23S(568.2115), 25S(568.2115), 20S(568.2116)	HexNAc-2_Hex-1	-1.4411	NA	PAAGASAAPAAPAPVAVPAsAVsGsAGQ	15.2923	15.2923	TRUE	tr|B4E626|B4E626_BURCJ	B4E626	B4E626_BURCJ	BCAL0303	Putative membrane protein	NA	NA	LB	B1	HCD	NA
220210_PC-3654_LB_WT_ZIC_HILIC_B1_high_mass.24543.24543.3	interact.pep.xml	PAAGASAAPAAPAPVAVPASAVSGSAGQ	PAAGAS[655]AAPAAPAPVAVPASAVS[655]GSAG[625]Q	K	-	28	3	6228.77	3436.59	3436.6	1146.54	1146.54	3436.6	1146.54	568.215	0.032405	13.132	13.132	0.6747	2	0	159	186	0	23S(568.2115), 6S(568.2115), 27G(568.2116)	HexNAc-2_Hex-1	-0.0906	NA	PAAGASAAPAAPAPVAVPASAVSGSAGQ	10.4919	13.1325	TRUE	tr|B4E626|B4E626_BURCJ	B4E626	B4E626_BURCJ	BCAL0303	Putative membrane protein	NA	NA	LB	B1	HCD	NA
220210_PC-3654_LB_WT_ZIC_HILIC_B1_high_mass.24546.24546.3	interact.pep.xml	PAAGASAAPAAPAPVAVPASAVSGSAGQ	PAAGASAAPAAPAPVAVPAS[655]AVS[655]GSAGQ	K	-	28	3	6229.18	3436.59	3436.6	1146.54	1146.54	3436.6	1146.54	568.215	0.0266813	12.965	12.965	0.7255	2	0	159	186	0	23S(568.2115), 20S(568.2116)	HexNAc-2_Hex-1	-0.0906	NA	PAAGASAAPAAPAPVAVPAsAVsGsAGQ	12.9657	12.2882	TRUE	tr|B4E626|B4E626_BURCJ	B4E626	B4E626_BURCJ	BCAL0303	Putative membrane protein	NA	NA	LB	B1	HCD	NA
220210_PC-3654_LB_WT_ZIC_HILIC_B1_high_mass.24651.24651.3	interact.pep.xml	KASEAAAAASAAQAAAAASPATVPASGAAVDQDANAQAAR	KAS[655]EAAAAASAAQAAAAASPATVPAS[655]GAAVDQDANAQAAR	K	A	40	3	6261.27	4689.14	4689.17	1564.05	1564.06	4686.16	1563.06	571.22	2.2e-13	50.558	50.038	1	2	0	143	182	0	3S(568.2115), 26S(568.2116)	HexNAc-2_Hex-1	-0.1113	NA	KASEAAAAASAAQAAAAASPATVPAsGAAVDQDANAQAAR	50.5582	50.5582	TRUE	tr|B4EEW5|B4EEW5_BURCJ	B4EEW5	B4EEW5_BURCJ	omlA	Outer membrane protein assembly factor BamE	NA	NA	LB	B1	HCD	NA
220210_PC-3654_LB_WT_ZIC_HILIC_B1_high_mass.24681.24681.3	interact.pep.xml	KASEAAAAASAAQAAAAASPATVPASGAAVDQDANAQAAR	KAS[655]EAAAAASAAQAAAAAS[655]PATVPASGAAVDQDANAQAAR	K	A	40	3	6271.3	4688.14	4688.17	1563.72	1563.73	4686.16	1563.06	570.216	0	58.155	55.378	1	2	0	143	182	0	3S(568.2115), 19S(568.2116)	HexNAc-2_Hex-1	0.218	NA	KASEAAAAASAAQAAAAAsPATVPASGAAVDQDANAQAAR	58.1559	58.1559	TRUE	tr|B4EEW5|B4EEW5_BURCJ	B4EEW5	B4EEW5_BURCJ	omlA	Outer membrane protein assembly factor BamE	NA	NA	LB	B1	HCD	NA
220210_PC-3654_LB_WT_ZIC_HILIC_B1_high_mass.24713.24713.3	interact.pep.xml	KASEAAAAASAAQAAAAASPATVPASGAAVDQDANAQAAR	KAS[655]EAAAAASAAQAAAAASPATVPASGAAVDQDANAQAA[639]R	K	A	40	3	6280.94	4117.94	4117.96	1373.65	1373.66	4117.95	1373.66	568.217	1.5e-13	53.12	47.939	1	2	0	143	182	0	3S(568.2115), 39A(568.2116)	HexNAc-2_Hex-1	-0.6679	NA	KASEAAAAASAAQAAAAASPATVPASGAAVDQDANAQAAR	47.9399	53.1204	TRUE	tr|B4EEW5|B4EEW5_BURCJ	B4EEW5	B4EEW5_BURCJ	omlA	Outer membrane protein assembly factor BamE	NA	NA	LB	B1	HCD	NA
220210_PC-3654_LB_WT_ZIC_HILIC_B1_high_mass.24719.24719.3	interact.pep.xml	KASEAAAAASAAQAAAAASPATVPASGAAVDQDANAQAAR	KAS[655]EAAAAASAAQAAAAASPATVPASGAAVDQDANAQAA[639]R	K	A	40	3	6283.84	4117.94	4117.96	1373.65	1373.66	4117.95	1373.66	568.217	0	75.407	69.902	1	2	0	143	182	0	3S(568.2115), 39A(568.2116)	HexNAc-2_Hex-1	-0.6679	NA	KASEAAAAASAAQAAAAASPATVPASGAAVDQDANAQAAR	69.9022	75.4078	TRUE	tr|B4EEW5|B4EEW5_BURCJ	B4EEW5	B4EEW5_BURCJ	omlA	Outer membrane protein assembly factor BamE	NA	NA	LB	B1	HCD	NA
220210_PC-3654_LB_WT_ZIC_HILIC_B1_high_mass.24780.24780.3	interact.pep.xml	PAATTSATTSTTTSAGTASTSTTATAGTTTAAPAPTASAPEAAAK	PAATTS[655]ATTSTTTSAGTASTSTTATAGTTTAAPAPTASAPEAAAK	K	P	45	3	6299.53	4551.11	4551.13	1518.05	1518.05	4550.13	1517.72	569.218	9.16e-11	44.908	44.908	1	2	0	115	159	0	6S(568.2115)	HexNAc-2_Hex-1	-0.3701	NA	NA	NA	NA	TRUE	tr|B4EB03|B4EB03_BURCJ	B4EB03	B4EB03_BURCJ	BCAL1917	Putative exported protein	NA	NA	LB	B1	HCD	NA
220210_PC-3654_LB_WT_ZIC_HILIC_B1_high_mass.24817.24817.3	interact.pep.xml	PAATTSATTSTTTSAGTASTSTTATAGTTTAAPAPTASAPEAAAK	PAATTS[655]ATTSTTTSAGTASTSTTATAGTTTAAPAPTASAPEAAAK	K	P	45	3	6311.68	4553.11	4553.14	1518.71	1518.72	4550.13	1517.72	571.225	9.0043e-10	34.88	34.88	1	2	0	115	159	0	6S(568.2115)	HexNAc-2_Hex-1	-2.3017	NA	NA	NA	NA	TRUE	tr|B4EB03|B4EB03_BURCJ	B4EB03	B4EB03_BURCJ	BCAL1917	Putative exported protein	NA	NA	LB	B1	HCD	NA
220210_PC-3654_LB_WT_ZIC_HILIC_B1_high_mass.24887.24887.3	interact.pep.xml	KASEAAAAASAAQAAAAASPATVPASGAAVDQDANAQAAR	KAS[655]EAAAAASAAQAAAAASPATVPASGAAVDQDANAQAA[639]R	K	A	40	3	6331.03	4118.93	4118.96	1373.98	1373.99	4117.95	1373.66	569.219	1.0381e-10	40.067	35.588	1	2	0	143	182	0	3S(568.2115), 39A(568.2116)	HexNAc-2_Hex-1	-0.6107	NA	KASEAAAAASAAQAAAAASPATVPASGAAVDQDANAQAAR	35.5885	40.0673	TRUE	tr|B4EEW5|B4EEW5_BURCJ	B4EEW5	B4EEW5_BURCJ	omlA	Outer membrane protein assembly factor BamE	NA	NA	LB	B1	HCD	NA
220210_PC-3654_LB_WT_ZIC_HILIC_B1_high_mass.24888.24888.3	interact.pep.xml	KASEAAAAASAAQAAAAASPATVPASGAAVDQDANAQAAR	KASEAAAAASAAQAAAAASPATVPAS[655]GAAVDQDANAQAAR	K	A	40	3	6331.12	4118.93	4118.96	1373.98	1373.99	4117.95	1373.66	1.0073	2.94993e-06	26.647	26.647	1	2	0	143	182	0	26S(568.2115)	Mod1: First isotopic peak (PeakApex: 1.0032, Theoretical: 1.0024)	NA	NA	NA	NA	NA	TRUE	tr|B4EEW5|B4EEW5_BURCJ	B4EEW5	B4EEW5_BURCJ	omlA	Outer membrane protein assembly factor BamE	NA	NA	LB	B1	HCD	NA
220210_PC-3654_LB_WT_ZIC_HILIC_B1_high_mass.24890.24890.3	interact.pep.xml	KASEAAAAASAAQAAAAASPATVPASGAAVDQDANAQAAR	KASEAAAAASAAQAAAAASPATVPAS[655]GAAVDQDANAQAAR	K	A	40	3	6332.09	4118.93	4118.96	1373.98	1373.99	4117.95	1373.66	1.0073	1.34926e-06	27.309	26.532	1	2	0	143	182	0	26S(568.2115)	Mod1: First isotopic peak (PeakApex: 1.0032, Theoretical: 1.0024)	NA	NA	NA	NA	NA	TRUE	tr|B4EEW5|B4EEW5_BURCJ	B4EEW5	B4EEW5_BURCJ	omlA	Outer membrane protein assembly factor BamE	NA	NA	LB	B1	HCD	NA
220210_PC-3654_LB_WT_ZIC_HILIC_B1_high_mass.24891.24891.3	interact.pep.xml	KASEAAAAASAAQAAAAASPATVPASGAAVDQDANAQAAR	KAS[655]EAAAAASAAQAAAAASPATVPASGAAVDQDANAQAA[639]R	K	A	40	3	6332.83	4118.93	4118.96	1373.98	1373.99	4117.95	1373.66	569.219	0	74.816	69.185	1	2	0	143	182	0	3S(568.2115), 39A(568.2116)	HexNAc-2_Hex-1	-0.6107	NA	KASEAAAAASAAQAAAAASPATVPASGAAVDQDANAQAAR	69.1859	74.8167	TRUE	tr|B4EEW5|B4EEW5_BURCJ	B4EEW5	B4EEW5_BURCJ	omlA	Outer membrane protein assembly factor BamE	NA	NA	LB	B1	HCD	NA
220210_PC-3654_LB_WT_ZIC_HILIC_B1_high_mass.24894.24894.3	interact.pep.xml	KASEAAAAASAAQAAAAASPATVPASGAAVDQDANAQAAR	KAS[655]EAAAAASAAQAAAAASPATVPASGAAVDQDANAQAAR	K	A	40	3	6334.25	4118.93	4118.96	1373.98	1373.99	4117.95	1373.66	569.219	2.6572e-10	52.53	52.53	1	2	0	143	182	0	3S(568.2115)	HexNAc-2_Hex-1	-0.6107	NA	NA	NA	NA	TRUE	tr|B4EEW5|B4EEW5_BURCJ	B4EEW5	B4EEW5_BURCJ	omlA	Outer membrane protein assembly factor BamE	NA	NA	LB	B1	HCD	NA
220210_PC-3654_LB_WT_ZIC_HILIC_B1_high_mass.25172.25172.2	interact.pep.xml	NEAAAVAAAASATEPVSAPVVGDTSK	NEAAAVAAAAS[655]ATEPVS[655]APVVGDTSK	K	P	26	2	6414.78	3521.61	3521.61	1761.81	1761.81	3519.61	1760.81	570.215	5.904e-11	41.624	38.906	1	2	0	635	660	0	17S(568.2115), 11S(568.2116)	HexNAc-2_Hex-1	-0.8333	NA	NEAAAVAAAAsATEPVSAPVVGDTSK	41.6249	41.6249	TRUE	tr|B4E7X1|B4E7X1_BURCJ	B4E7X1	B4E7X1_BURCJ	mrdA	Penicillin-binding protein	NA	NA	LB	B1	HCD	NA
220210_PC-3654_LB_WT_ZIC_HILIC_B1_high_mass.25173.25173.2	interact.pep.xml	NEAAAVAAAASATEPVSAPVVGDTSK	NEAAAVAAAAS[655]ATEPVS[655]APVVGDTSK	K	P	26	2	6415.13	3521.61	3521.61	1761.81	1761.81	3519.61	1760.81	570.215	0.00875629	18.628	15.876	0.8589	2	0	635	660	0	11S(568.2115), 17S(568.2116)	HexNAc-2_Hex-1	-0.8333	NA	NEAAAVAAAASATEPVsAPVVGDTSK	18.6284	18.4966	TRUE	tr|B4E7X1|B4E7X1_BURCJ	B4E7X1	B4E7X1_BURCJ	mrdA	Penicillin-binding protein	NA	NA	LB	B1	HCD	NA
220210_PC-3654_LB_WT_ZIC_HILIC_B1_high_mass.25175.25175.2	interact.pep.xml	NEAAAVAAAASATEPVSAPVVGDTSK	NEAAAVAAAAS[655]ATEPVS[655]APVVGDTSK	K	P	26	2	6415.76	3521.61	3521.61	1761.81	1761.81	3519.61	1760.81	570.215	1.6361e-10	41.497	39.369	1	2	0	635	660	0	17S(568.2115), 11S(568.2116)	HexNAc-2_Hex-1	-0.8333	NA	NEAAAVAAAAsATEPVSAPVVGDTSK	41.4972	41.4972	TRUE	tr|B4E7X1|B4E7X1_BURCJ	B4E7X1	B4E7X1_BURCJ	mrdA	Penicillin-binding protein	NA	NA	LB	B1	HCD	NA
220210_PC-3654_LB_WT_ZIC_HILIC_B1_high_mass.25256.25256.3	interact.pep.xml	ASEAAAAASAAQAAAAASPATVPASGAAVDQDANAQAAR	AS[655]EAAAAASAAQAAAAAS[655]PATVPASGAAVDQDANAQAAR	K	A	39	3	6438.45	4558.06	4558.09	1520.36	1520.37	4558.07	1520.36	568.233	0	58.44	50.082	1	2	0	144	182	0	2S(568.2115), 18S(568.2116)	HexNAc-2_Hex-1	-2.1739	NA	ASEAAAAASAAQAAAAAsPATVPASGAAVDQDANAQAAR	58.4404	55.6498	TRUE	tr|B4EEW5|B4EEW5_BURCJ	B4EEW5	B4EEW5_BURCJ	omlA	Outer membrane protein assembly factor BamE	NA	NA	LB	B1	HCD	NA
220210_PC-3654_LB_WT_ZIC_HILIC_B1_high_mass.25459.25459.3	interact.pep.xml	PAATTSATTSTTTSAGTASTSTTATAGTTTAAPAPTASAPEAAAK	PAATTSATTS[655]TTTSAGTASTSTTATAGTTTAAPAPTASAPEAAAK	K	P	45	3	6498.68	4551.1	4551.14	1518.04	1518.05	4550.13	1517.72	1.0102	1.525e-10	39.843	37.988	1	2	0	115	159	0	10S(568.2115)	Mod1: First isotopic peak (PeakApex: 1.0032, Theoretical: 1.0024)	NA	NA	NA	NA	NA	TRUE	tr|B4EB03|B4EB03_BURCJ	B4EB03	B4EB03_BURCJ	BCAL1917	Putative exported protein	NA	NA	LB	B1	HCD	NA
220210_PC-3654_LB_WT_ZIC_HILIC_B1_high_mass.25478.25478.3	interact.pep.xml	PAATTSATTSTTTSAGTASTSTTATAGTTTAAPAPTASAPEAAAKPAK	PAATTSATTSTTTS[655]AGTASTSTTATAGTTTAAPAPTASAPEAAAKPAK	K	T	48	3	6505.77	4848.3	4848.33	1617.11	1617.12	4846.31	1616.44	2.0229	8.12257e-07	23.983	23.983	1	2	1	115	162	0	14S(568.2115)	NA	NA	NA	NA	NA	NA	TRUE	tr|B4EB03|B4EB03_BURCJ	B4EB03	B4EB03_BURCJ	BCAL1917	Putative exported protein	NA	NA	LB	B1	HCD	NA
220210_PC-3654_LB_WT_ZIC_HILIC_B1_high_mass.26131.26131.3	interact.pep.xml	ASEAAAAASAAQAAAAASPATVPASGAAVDQDANAQAAR	AS[655]EAAAAASAAQAAAAAS[655]PATVPASGAAVDQDANAQAAR	K	A	39	3	6680.85	4558.05	4558.08	1520.36	1520.37	4558.07	1520.36	568.219	6e-14	69.411	59.947	1	2	0	144	182	0	2S(568.2115), 18S(568.2116)	HexNAc-2_Hex-1	-1.022	NA	ASEAAAAASAAQAAAAAsPATVPASGAAVDQDANAQAAR	69.4112	66.4276	TRUE	tr|B4EEW5|B4EEW5_BURCJ	B4EEW5	B4EEW5_BURCJ	omlA	Outer membrane protein assembly factor BamE	NA	NA	LB	B1	HCD	NA
220210_PC-3654_LB_WT_ZIC_HILIC_B1_high_mass.26132.26132.3	interact.pep.xml	ASEAAAAASAAQAAAAASPATVPASGAAVDQDANAQAAR	AS[655]EAAAAASAAQAAAAAS[655]PATVPASGAAVDQDANAQAAR	K	A	39	3	6680.99	4558.05	4558.08	1520.36	1520.37	4558.07	1520.36	568.219	5.8e-13	60.346	51.912	1	2	0	144	182	0	2S(568.2115), 18S(568.2116)	HexNAc-2_Hex-1	-1.022	NA	ASEAAAAASAAQAAAAAsPATVPASGAAVDQDANAQAAR	60.3468	57.5442	TRUE	tr|B4EEW5|B4EEW5_BURCJ	B4EEW5	B4EEW5_BURCJ	omlA	Outer membrane protein assembly factor BamE	NA	NA	LB	B1	HCD	NA
220210_PC-3654_LB_WT_ZIC_HILIC_B1_high_mass.26133.26133.3	interact.pep.xml	ASEAAAAASAAQAAAAASPATVPASGAAVDQDANAQAAR	AS[655]EAAAAASAAQAAAAAS[655]PATVPASGAAVDQDANAQAAR	K	A	39	3	6681.06	4558.05	4558.08	1520.36	1520.37	4558.07	1520.36	568.219	4.68893e-05	24.867	20.372	1	2	0	144	182	0	2S(568.2115), 18S(568.2116)	HexNAc-2_Hex-1	-1.022	NA	ASEAAAAASAAQAAAAAsPATVPASGAAVDQDANAQAAR	24.8673	24.8673	TRUE	tr|B4EEW5|B4EEW5_BURCJ	B4EEW5	B4EEW5_BURCJ	omlA	Outer membrane protein assembly factor BamE	NA	NA	LB	B1	HCD	NA
220210_PC-3654_LB_WT_ZIC_HILIC_B1_high_mass.26136.26136.3	interact.pep.xml	ASEAAAAASAAQAAAAASPATVPASGAAVDQDANAQAAR	AS[655]EAAAAASAAQAAAAAS[655]PATVPASGAAVDQDANAQAAR	K	A	39	3	6682.01	4558.05	4558.08	1520.36	1520.37	4558.07	1520.36	568.219	0	79.722	64.853	1	2	0	144	182	0	2S(568.2115), 18S(568.2116)	HexNAc-2_Hex-1	-1.022	NA	ASEAAAAASAAQAAAAAsPATVPASGAAVDQDANAQAAR	79.7226	73.6616	TRUE	tr|B4EEW5|B4EEW5_BURCJ	B4EEW5	B4EEW5_BURCJ	omlA	Outer membrane protein assembly factor BamE	NA	NA	LB	B1	HCD	NA
220210_PC-3654_LB_WT_ZIC_HILIC_B1_high_mass.26137.26137.3	interact.pep.xml	ASEAAAAASAAQAAAAASPATVPASGAAVDQDANAQAAR	AS[655]EAAAAASAAQAAAAAS[655]PATVPASGAAVDQDANAQAA[639]R	K	A	39	3	6682.07	4558.05	4558.08	1520.36	1520.37	4558.07	1520.36	568.219	0.00843812	17.94	16.327	0.8827	2	0	144	182	0	18S(568.2115), 2S(568.2115), 38A(568.2116)	HexNAc-2_Hex-1	-1.022	NA	ASEAAAAASAAQAAAAASPATVPASGAAVDQDANAQAAR	15.9749	17.9403	TRUE	tr|B4EEW5|B4EEW5_BURCJ	B4EEW5	B4EEW5_BURCJ	omlA	Outer membrane protein assembly factor BamE	NA	NA	LB	B1	HCD	NA
220210_PC-3654_LB_WT_ZIC_HILIC_B1_high_mass.26139.26139.3	interact.pep.xml	ASEAAAAASAAQAAAAASPATVPASGAAVDQDANAQAAR	AS[655]EAAAAASAAQAAAAAS[655]PATVPASGAAVDQDANAQAAR	K	A	39	3	6682.48	4558.05	4558.08	1520.36	1520.37	4558.07	1520.36	568.219	2e-14	67.851	56.338	1	2	0	144	182	0	2S(568.2115), 18S(568.2116)	HexNAc-2_Hex-1	-1.022	NA	ASEAAAAASAAQAAAAAsPATVPASGAAVDQDANAQAAR	67.8516	64.94	TRUE	tr|B4EEW5|B4EEW5_BURCJ	B4EEW5	B4EEW5_BURCJ	omlA	Outer membrane protein assembly factor BamE	NA	NA	LB	B1	HCD	NA
220210_PC-3654_LB_WT_ZIC_HILIC_B1_high_mass.26142.26142.3	interact.pep.xml	ASEAAAAASAAQAAAAASPATVPASGAAVDQDANAQAAR	AS[655]EAAAAASAAQAAAAAS[655]PATVPASGAAVDQDANAQAAR	K	A	39	3	6683.05	4558.05	4558.08	1520.36	1520.37	4558.07	1520.36	568.219	1.1012e-10	45.597	37.579	1	2	0	144	182	0	2S(568.2115), 18S(568.2116)	HexNAc-2_Hex-1	-1.022	NA	ASEAAAAASAAQAAAAAsPATVPASGAAVDQDANAQAAR	45.5979	42.9341	TRUE	tr|B4EEW5|B4EEW5_BURCJ	B4EEW5	B4EEW5_BURCJ	omlA	Outer membrane protein assembly factor BamE	NA	NA	LB	B1	HCD	NA
220210_PC-3654_LB_WT_ZIC_HILIC_B1_high_mass.26654.26654.3	interact.pep.xml	ASEAAAAASAAQAAAAASPATVPASGAAVDQDANAQAAR	AS[655]EAAAAASAAQAAAAAS[655]PATVPASGAAVDQDANAQAAR	K	A	39	3	6830.34	4560.05	4560.08	1521.02	1521.03	4558.07	1520.36	570.22	9e-14	53.235	51.353	1	2	0	144	182	0	2S(568.2115), 18S(568.2116)	HexNAc-2_Hex-1	-0.8544	NA	ASEAAAAASAAQAAAAAsPATVPASGAAVDQDANAQAAR	53.2358	53.2358	TRUE	tr|B4EEW5|B4EEW5_BURCJ	B4EEW5	B4EEW5_BURCJ	omlA	Outer membrane protein assembly factor BamE	NA	NA	LB	B1	HCD	NA
220210_PC-3654_LB_WT_ZIC_HILIC_B1_high_mass.26934.26934.3	interact.pep.xml	ASEAAAAASAAQAAAAASPATVPASGAAVDQDANAQAAR	AS[655]EAAAAASAAQAAAAAS[655]PATVPASGAAVDQDANAQAAR	K	A	39	3	6910.23	4558.04	4558.07	1520.35	1520.37	4558.07	1520.36	568.217	1e-13	72.695	62.805	1	2	0	144	182	0	2S(568.2115), 18S(568.2116)	HexNAc-2_Hex-1	-0.6679	NA	ASEAAAAASAAQAAAAAsPATVPASGAAVDQDANAQAAR	72.695	72.695	TRUE	tr|B4EEW5|B4EEW5_BURCJ	B4EEW5	B4EEW5_BURCJ	omlA	Outer membrane protein assembly factor BamE	NA	NA	LB	B1	HCD	NA
220210_PC-3654_LB_WT_ZIC_HILIC_B1_high_mass.26935.26935.3	interact.pep.xml	ASEAAAAASAAQAAAAASPATVPASGAAVDQDANAQAAR	AS[655]EAAAAASAAQAAAAAS[655]PATVPASGAAVDQDANAQAAR	K	A	39	3	6910.5	4558.04	4558.07	1520.35	1520.37	4558.07	1520.36	568.217	1.002e-11	60.665	51.967	1	2	0	144	182	0	2S(568.2115), 18S(568.2116)	HexNAc-2_Hex-1	-0.6679	NA	ASEAAAAASAAQAAAAAsPATVPASGAAVDQDANAQAAR	60.6652	60.6652	TRUE	tr|B4EEW5|B4EEW5_BURCJ	B4EEW5	B4EEW5_BURCJ	omlA	Outer membrane protein assembly factor BamE	NA	NA	LB	B1	HCD	NA
220210_PC-3654_LB_WT_ZIC_HILIC_B1_high_mass.26936.26936.3	interact.pep.xml	ASEAAAAASAAQAAAAASPATVPASGAAVDQDANAQAAR	AS[655]EAAAAASAAQAAAAAS[655]PATVPASGAAVDQDANAQAAR	K	A	39	3	6910.57	4558.04	4558.07	1520.35	1520.37	4558.07	1520.36	568.217	3.31e-10	44.877	36.517	1	2	0	144	182	0	2S(568.2115), 18S(568.2116)	HexNAc-2_Hex-1	-0.6679	NA	ASEAAAAASAAQAAAAAsPATVPASGAAVDQDANAQAAR	44.8779	44.8779	TRUE	tr|B4EEW5|B4EEW5_BURCJ	B4EEW5	B4EEW5_BURCJ	omlA	Outer membrane protein assembly factor BamE	NA	NA	LB	B1	HCD	NA
220210_PC-3654_LB_WT_ZIC_HILIC_B1_high_mass.26939.26939.3	interact.pep.xml	ASEAAAAASAAQAAAAASPATVPASGAAVDQDANAQAAR	AS[655]EAAAAASAAQAAAAAS[655]PATVPASGAAVDQDANAQAAR	K	A	39	3	6911.42	4558.04	4558.07	1520.35	1520.37	4558.07	1520.36	568.217	0	77.616	65.197	1	2	0	144	182	0	2S(568.2115), 18S(568.2116)	HexNAc-2_Hex-1	-0.6679	NA	ASEAAAAASAAQAAAAAsPATVPASGAAVDQDANAQAAR	77.616	77.616	TRUE	tr|B4EEW5|B4EEW5_BURCJ	B4EEW5	B4EEW5_BURCJ	omlA	Outer membrane protein assembly factor BamE	NA	NA	LB	B1	HCD	NA
220210_PC-3654_LB_WT_ZIC_HILIC_B1_high_mass.26942.26942.3	interact.pep.xml	ASEAAAAASAAQAAAAASPATVPASGAAVDQDANAQAAR	AS[655]EAAAAASAAQAAAAAS[655]PATVPASGAAVDQDANAQAAR	K	A	39	3	6911.86	4558.04	4558.07	1520.35	1520.37	4558.07	1520.36	568.217	0	71.674	64.912	1	2	0	144	182	0	2S(568.2115), 18S(568.2116)	HexNAc-2_Hex-1	-0.6679	NA	ASEAAAAASAAQAAAAAsPATVPASGAAVDQDANAQAAR	71.6743	71.6743	TRUE	tr|B4EEW5|B4EEW5_BURCJ	B4EEW5	B4EEW5_BURCJ	omlA	Outer membrane protein assembly factor BamE	NA	NA	LB	B1	HCD	NA
220210_PC-3654_LB_WT_ZIC_HILIC_B1_high_mass.26945.26945.3	interact.pep.xml	ASEAAAAASAAQAAAAASPATVPASGAAVDQDANAQAAR	AS[655]EAAAAASAAQAAAAAS[655]PATVPASGAAVDQDANAQAAR	K	A	39	3	6912.91	4558.04	4558.07	1520.35	1520.37	4558.07	1520.36	568.217	1.1e-13	62.206	50.62	1	2	0	144	182	0	2S(568.2115), 18S(568.2116)	HexNAc-2_Hex-1	-0.6679	NA	ASEAAAAASAAQAAAAAsPATVPASGAAVDQDANAQAAR	62.2068	59.3076	TRUE	tr|B4EEW5|B4EEW5_BURCJ	B4EEW5	B4EEW5_BURCJ	omlA	Outer membrane protein assembly factor BamE	NA	NA	LB	B1	HCD	NA
220210_PC-3654_LB_WT_ZIC_HILIC_B1_high_mass.26959.26959.3	interact.pep.xml	QQQQQQAANTPKPTSSATAAAAAKPPTANDANTGYFLQVGAYK	QQQQQQAANTPKPTS[655]SATAAAAAKPPTANDANTGYFLQVGAYK	K	T	43	3	6916.03	4973.33	4973.36	1658.78	1658.79	4972.39	1658.47	0.9741	8.80005e-06	22.535	22.535	1	2	2	166	208	0	15S(568.2115)	Mod1: Deamidation (PeakApex: 0.9860, Theoretical: 0.9840)	NA	NA	NA	NA	NA	TRUE	tr|B4E9M8|B4E9M8_BURCJ	B4E9M8	B4E9M8_BURCJ	BCAL0678	Putative membrane protein	NA	NA	LB	B1	HCD	NA
220210_PC-3654_LB_WT_ZIC_HILIC_B1_high_mass.27538.27538.3	interact.pep.xml	ASEAAAAASAAQAAAAASPATVPASGAAVDQDANAQAAR	AS[655]EAAAAASAAQAAAAAS[655]PATVPASGAAVDQDANAQAAR	K	A	39	3	7088.09	4559.03	4559.07	1520.68	1520.7	4558.07	1520.36	569.215	4.229e-11	50.269	48.427	1	2	0	144	182	0	2S(568.2115), 18S(568.2116)	HexNAc-2_Hex-1	2.6705	NA	ASEAAAAASAAQAAAAAsPATVPASGAAVDQDANAQAAR	50.2696	50.2696	TRUE	tr|B4EEW5|B4EEW5_BURCJ	B4EEW5	B4EEW5_BURCJ	omlA	Outer membrane protein assembly factor BamE	NA	NA	LB	B1	HCD	NA
220210_PC-3654_LB_WT_ZIC_HILIC_B1_high_mass.27607.27607.3	interact.pep.xml	ASEAAAAASAAQAAAAASPATVPASGAAVDQDANAQAAR	ASEAAAAASAAQAAAAAS[655]PATVPASGAAVDQDANAQAAR	K	A	39	3	7106.55	3990.83	3990.86	1331.28	1331.29	3989.86	1330.96	1.0034	0.00950485	16.221	16.221	0.7786	2	0	144	182	0	18S(568.2115)	Mod1: First isotopic peak (PeakApex: 1.0032, Theoretical: 1.0024)	NA	NA	NA	NA	NA	TRUE	tr|B4EEW5|B4EEW5_BURCJ	B4EEW5	B4EEW5_BURCJ	omlA	Outer membrane protein assembly factor BamE	NA	NA	LB	B1	HCD	NA
220210_PC-3654_LB_WT_ZIC_HILIC_B1_high_mass.27622.27622.3	interact.pep.xml	ASEAAAAASAAQAAAAASPATVPASGAAVDQDANAQAAR	AS[655]EAAAAASAAQAAAAASPATVPASGAAVDQDANAQAA[639]R	K	A	39	3	7110.71	3989.84	3989.86	1330.95	1330.96	3989.86	1330.96	568.212	1.01998e-08	30.87	28.685	1	2	0	144	182	0	2S(568.2115), 38A(568.2116)	HexNAc-2_Hex-1	0.9114	NA	ASEAAAAASAAQAAAAASPATVPASGAAVDQDANAQAAR	28.6858	30.871	TRUE	tr|B4EEW5|B4EEW5_BURCJ	B4EEW5	B4EEW5_BURCJ	omlA	Outer membrane protein assembly factor BamE	NA	NA	LB	B1	HCD	NA
220210_PC-3654_LB_WT_ZIC_HILIC_B1_high_mass.29721.29721.3	interact.pep.xml	QNAAASTGASAADAASAPAATVPSAAAAAPASAAPAATASGVDVLR	QNAAAS[655]TGASAADAASAPAATVPS[655]AAAAAPASAAPAATASGVDVLR	R	S	46	3	7699.42	5084.36	5084.35	1695.79	1695.79	5083.39	1695.47	569.178	8.951e-11	34.126	27.037	1	2	0	388	433	0	6S(568.2115), 24S(568.2116)	HexNAc-2_Hex-1	-2.842	NA	QNAAASTGASAADAASAPAATVPsAAAAAPASAAPAATASGVDVLR	34.1265	29.1507	TRUE	tr|B4EAW2|B4EAW2_BURCJ	B4EAW2	B4EAW2_BURCJ	hflK	Protein HflK	NA	NA	LB	B1	HCD	NA
220210_PC-3654_LB_WT_ZIC_HILIC_B1_high_mass.29725.29725.3	interact.pep.xml	QNAAASTGASAADAASAPAATVPSAAAAAPASAAPAATASGVDVLR	QNAAAS[655]TGASAADAASAPAATVPS[655]AAAAAPASAAPAATASGVDVLR	R	S	46	3	7701.24	5084.36	5084.35	1695.79	1695.79	5083.39	1695.47	569.178	0	65.951	59.541	1	2	0	388	433	0	6S(568.2115), 24S(568.2116)	HexNAc-2_Hex-1	-2.842	NA	QNAAASTGASAADAASAPAATVPsAAAAAPASAAPAATASGVDVLR	65.9513	53.8083	TRUE	tr|B4EAW2|B4EAW2_BURCJ	B4EAW2	B4EAW2_BURCJ	hflK	Protein HflK	NA	NA	LB	B1	HCD	NA
220210_PC-3654_LB_WT_ZIC_HILIC_B1_high_mass.29753.29753.3	interact.pep.xml	QNAAASTGASAADAASAPAATVPSAAAAAPASAAPAATASGVDVLR	QNAAAS[655]TGAS[655]AADAASAPAATVPSAAAAAPASAAPAATASGVDVLR	R	S	46	3	7708.68	5085.37	5085.35	1696.13	1696.13	5083.39	1695.47	570.18	0.000132324	17.083	17.083	0.9961	2	0	388	433	0	10S(568.2115), 6S(568.2116)	HexNAc-2_Hex-1	-3.4944	NA	QNAAAsTGAsAADAAsAPAATVPsAAAAAPASAAPAATASGVDVLR	17.084	17.084	TRUE	tr|B4EAW2|B4EAW2_BURCJ	B4EAW2	B4EAW2_BURCJ	hflK	Protein HflK	NA	NA	LB	B1	HCD	NA
220210_PC-3654_LB_WT_ZIC_HILIC_B1_high_mass.29759.29759.3	interact.pep.xml	QNAAASTGASAADAASAPAATVPSAAAAAPASAAPAATASGVDVLR	QNAAAS[655]TGASAADAASAPAATVPS[655]AAAAAPASAAPAATASGVDVLR	R	S	46	3	7711.51	5085.37	5085.35	1696.13	1696.12	5083.39	1695.47	570.179	4.5e-13	51.311	43.751	1	2	0	388	433	0	6S(568.2115), 24S(568.2116)	HexNAc-2_Hex-1	-3.5057	NA	QNAAASTGASAADAASAPAATVPsAAAAAPASAAPAATASGVDVLR	51.3117	42.7563	TRUE	tr|B4EAW2|B4EAW2_BURCJ	B4EAW2	B4EAW2_BURCJ	hflK	Protein HflK	NA	NA	LB	B1	HCD	NA
220210_PC-3654_LB_WT_ZIC_HILIC_B1_high_mass.32071.32071.3	interact.pep.xml	ATSSNEQNGQTQAALIASQPAVDTAAAASAALAAQAQR	ATS[655]S[655]NEQNGQTQAALIASQPAVDTAAAASAALAAQAQR	K	Q	38	3	8354.59	4792.19	4792.23	1598.4	1598.42	4789.23	1597.42	571.217	9.93882e-05	17.341	17.341	0.9973	2	0	61	98	0	4S(568.2115), 3S(568.2116)	HexNAc-2_Hex-1	-1.583	NA	ATssNEQNGQTQAALIAsQPAVDTAAAASAALAAQAQR	17.3416	17.3416	TRUE	tr|B4EDB3|B4EDB3_BURCJ	B4EDB3	B4EDB3_BURCJ	BCAL2191	Putative membrane protein	NA	NA	LB	B1	HCD	NA
220210_PC-3654_LB_WT_ZIC_HILIC_B1_high_mass.32075.32075.3	interact.pep.xml	ATSSNEQNGQTQAALIASQPAVDTAAAASAALAAQAQR	ATS[655]SNEQNGQTQAALIAS[655]QPAVDTAAAASAALAAQAQR	K	Q	38	3	8356.55	4792.19	4792.23	1598.4	1598.42	4789.23	1597.42	571.217	6.801e-11	52.82	52.82	1	2	0	61	98	0	3S(568.2115), 18S(568.2116)	HexNAc-2_Hex-1	-1.583	NA	ATSSNEQNGQTQAALIAsQPAVDTAAAASAALAAQAQR	52.8209	46.7627	TRUE	tr|B4EDB3|B4EDB3_BURCJ	B4EDB3	B4EDB3_BURCJ	BCAL2191	Putative membrane protein	NA	NA	LB	B1	HCD	NA
220210_PC-3654_LB_WT_ZIC_HILIC_B1_high_mass.32475.32475.3	interact.pep.xml	ATSSNEQNGQTQAALIASQPAVDTAAAASAALAAQAQR	ATS[655]S[655]NEQNGQTQAALIASQPAVDTAAAASAALAAQAQ[696]R	K	Q	38	3	8472.25	4790.19	4790.23	1597.74	1597.75	4789.23	1597.42	569.213	3.72e-12	51.817	51.817	1	2	0	61	98	0	3S(568.2115), 4S(568.2115), 37Q(568.2116)	HexNAc-2_Hex-1	0.058	NA	ATSSNEQNGQTQAALIASQPAVDTAAAASAALAAQAQR	48.7907	51.8179	TRUE	tr|B4EDB3|B4EDB3_BURCJ	B4EDB3	B4EDB3_BURCJ	BCAL2191	Putative membrane protein	NA	NA	LB	B1	HCD	NA
220210_PC-3654_LB_WT_ZIC_HILIC_B1_high_mass.32476.32476.3	interact.pep.xml	ATSSNEQNGQTQAALIASQPAVDTAAAASAALAAQAQR	ATS[655]SNEQNGQTQAALIAS[655]QPAVDTAAAASAALAAQAQR	K	Q	38	3	8472.37	4790.19	4790.23	1597.74	1597.75	4789.23	1597.42	569.213	1.3163e-10	46.628	46.628	1	2	0	61	98	0	3S(568.2115), 18S(568.2116)	HexNAc-2_Hex-1	0.058	NA	ATSSNEQNGQTQAALIAsQPAVDTAAAASAALAAQAQR	46.6285	43.6742	TRUE	tr|B4EDB3|B4EDB3_BURCJ	B4EDB3	B4EDB3_BURCJ	BCAL2191	Putative membrane protein	NA	NA	LB	B1	HCD	NA
220210_PC-3654_LB_WT_ZIC_HILIC_B1_high_mass.32479.32479.3	interact.pep.xml	ATSSNEQNGQTQAALIASQPAVDTAAAASAALAAQAQR	ATS[655]S[655]NEQNGQTQAALIASQPAVDTAAAASAALAAQAQ[696]R	K	Q	38	3	8473.06	4790.19	4790.23	1597.74	1597.75	4789.23	1597.42	569.213	1.13e-11	50.514	50.514	1	2	0	61	98	0	3S(568.2115), 4S(568.2115), 37Q(568.2116)	HexNAc-2_Hex-1	0.058	NA	ATSSNEQNGQTQAALIASQPAVDTAAAASAALAAQAQR	50.5056	50.5147	TRUE	tr|B4EDB3|B4EDB3_BURCJ	B4EDB3	B4EDB3_BURCJ	BCAL2191	Putative membrane protein	NA	NA	LB	B1	HCD	NA
220210_PC-3654_LB_WT_ZIC_HILIC_B1_high_mass.32482.32482.3	interact.pep.xml	ATSSNEQNGQTQAALIASQPAVDTAAAASAALAAQAQR	ATS[655]SNEQNGQTQAALIAS[655]QPAVDTAAAASAALAAQAQR	K	Q	38	3	8473.57	4790.19	4790.23	1597.74	1597.75	4789.23	1597.42	569.213	5.26158e-09	42.617	42.617	1	2	0	61	98	0	3S(568.2115), 18S(568.2116)	HexNAc-2_Hex-1	0.058	NA	ATSSNEQNGQTQAALIAsQPAVDTAAAASAALAAQAQR	42.6173	42.6173	TRUE	tr|B4EDB3|B4EDB3_BURCJ	B4EDB3	B4EDB3_BURCJ	BCAL2191	Putative membrane protein	NA	NA	LB	B1	HCD	NA
220210_PC-3654_LB_WT_ZIC_HILIC_B1_high_mass.33059.33059.3	interact.pep.xml	ATSSNEQNGQTQAALIASQPAVDTAAAASAALAAQAQR	ATS[755]S[655]NEQNGQTQAALIASQPAVDTAAAASAALAAQAQR	K	Q	38	3	8639.8	4891.2	4891.26	1631.41	1631.43	4889.24	1630.75	2.0117	3.59507e-05	17.453	17.453	1	2	0	61	98	0	3S(668.2276), 4S(568.2115)	Mod1: Second isotopic peak (PeakApex: 2.0052, Theoretical: 2.0047)	NA	NA	NA	NA	NA	TRUE	tr|B4EDB3|B4EDB3_BURCJ	B4EDB3	B4EDB3_BURCJ	BCAL2191	Putative membrane protein	NA	NA	LB	B1	HCD	NA
220210_PC-3654_LB_WT_ZIC_HILIC_B1_high_mass.33063.33063.3	interact.pep.xml	ATSSNEQNGQTQAALIASQPAVDTAAAASAALAAQAQR	ATS[655]SNEQNGQTQAALIAS[655]QPAVDTAAAASAALAAQAQR	K	Q	38	3	8641.61	4891.2	4891.26	1631.41	1631.43	4889.24	1630.75	570.223	1.66344e-09	42.847	42.847	1	2	0	61	98	0	18S(668.2276), 3S(568.2115), 18S(568.2116)	HexNAc-2_Hex-1	-1.635	NA	ATSSNEQNGQTQAALIAsQPAVDTAAAASAALAAQAQR	42.8477	42.8477	TRUE	tr|B4EDB3|B4EDB3_BURCJ	B4EDB3	B4EDB3_BURCJ	BCAL2191	Putative membrane protein	NA	NA	LB	B1	HCD	NA
220210_PC-3654_LB_WT_ZIC_HILIC_B1_high_mass.34045.34045.3	interact.pep.xml	QPTYAPSQASVTQAQAIPTTPVVTTAAAAPPATAADPYEPPPPR	QPTYAPS[655]QASVTQAQAIPTTPVVTTAAAAPPATAADPYEPPPP[665]R	R	M	44	3	8934.56	4966.4	4966.42	1656.47	1656.48	4965.43	1656.15	569.205	1.35e-12	46.479	36.519	1	2	0	219	262	0	7S(568.2115), 43P(568.2116)	HexNAc-2_Hex-1	-1.514	NA	QPTYAPSQASVTQAQAIPTTPVVTTAAAAPPATAADPYEPPPPR	36.5194	46.4792	TRUE	tr|B4EB24|B4EB24_BURCJ	B4EB24	B4EB24_BURCJ	BCAL1938	Cysteine peptidase, family C40	NA	NA	LB	B1	HCD	NA
220210_PC-3654_LB_WT_ZIC_HILIC_B1_high_mass.34171.34171.3	interact.pep.xml	GEPVPLSPGVTPPAAAQAASAAAAQQASVPAAASATVVVK	GEPVPLSPGVTPPAAAQAAS[655]AAAAQQAS[655]VPAAASATVVVK	K	A	40	3	8977.63	4744.32	4744.35	1582.45	1582.46	4744.34	1582.46	568.214	0.00422642	12.75	12.75	0.9229	2	0	831	870	0	28S(568.2115), 20S(568.2116)	HexNAc-2_Hex-1	0.5793	NA	GEPVPLSPGVTPPAAAQAAsAAAAQQAsVPAAASATVVVK	12.7505	11.2388	TRUE	tr|B4EKU9|B4EKU9_BURCJ	B4EKU9	B4EKU9_BURCJ	BCAM2680	Putative membrane protein	NA	NA	LB	B1	HCD	NA
220210_PC-3654_LB_WT_ZIC_HILIC_B1_high_mass.34175.34175.3	interact.pep.xml	GEPVPLSPGVTPPAAAQAASAAAAQQASVPAAASATVVVK	GEPVPLS[655]PGVTPPAAAQAAS[655]AAAAQQASVPAAASATVVVK	K	A	40	3	8979.63	4744.32	4744.35	1582.45	1582.46	4744.34	1582.46	568.214	1.6e-13	39.296	33.562	1	2	0	831	870	0	7S(568.2115), 20S(568.2116)	HexNAc-2_Hex-1	0.256	NA	GEPVPLSPGVTPPAAAQAAsAAAAQQASVPAAASATVVVK	39.296	36.5812	TRUE	tr|B4EKU9|B4EKU9_BURCJ	B4EKU9	B4EKU9_BURCJ	BCAM2680	Putative membrane protein	NA	NA	LB	B1	HCD	NA
220210_PC-3654_LB_WT_ZIC_HILIC_B1_high_mass.34199.34199.3	interact.pep.xml	GEPVPLSPGVTPPAAAQAASAAAAQQASVPAAASATVVVK	GEPVPLS[655]PGVTPPAAAQAASAAAAQQAS[655]VPAAASATVVVK	K	A	40	3	8986.49	4745.32	4745.35	1582.78	1582.79	4744.34	1582.46	569.214	0.000371588	16.598	14.848	0.9722	2	0	831	870	0	7S(568.2115), 28S(568.2116)	HexNAc-2_Hex-1	1.3152	NA	GEPVPLSPGVTPPAAAQAASAAAAQQAsVPAAASATVVVK	16.5982	15.0967	TRUE	tr|B4EKU9|B4EKU9_BURCJ	B4EKU9	B4EKU9_BURCJ	BCAM2680	Putative membrane protein	NA	NA	LB	B1	HCD	NA
220210_PC-3654_LB_WT_ZIC_HILIC_B1_high_mass.34200.34200.3	interact.pep.xml	GEPVPLSPGVTPPAAAQAASAAAAQQASVPAAASATVVVK	GEPVPLSPGVTPPAAAQAAS[655]AAAAQQAS[655]VPAAASATVVVK	K	A	40	3	8986.76	4745.32	4745.35	1582.78	1582.79	4744.34	1582.46	569.214	0.00170744	15.781	15.781	0.9232	2	0	831	870	0	28S(568.2115), 20S(568.2116)	HexNAc-2_Hex-1	1.3152	NA	GEPVPLSPGVTPPAAAQAAsAAAAQQAsVPAAASATVVVK	15.782	14.043	TRUE	tr|B4EKU9|B4EKU9_BURCJ	B4EKU9	B4EKU9_BURCJ	BCAM2680	Putative membrane protein	NA	NA	LB	B1	HCD	NA
220210_PC-3654_LB_WT_ZIC_HILIC_B1_high_mass.34203.34203.3	interact.pep.xml	GEPVPLSPGVTPPAAAQAASAAAAQQASVPAAASATVVVK	GEPVPLS[655]PGVTPPAAAQAAS[655]AAAAQQASVPAAASATVVVK	K	A	40	3	8988.53	4745.32	4745.35	1582.78	1582.79	4744.34	1582.46	569.214	5.3e-13	41.987	37.389	1	2	0	831	870	0	7S(568.2115), 20S(568.2116)	HexNAc-2_Hex-1	1.3152	NA	GEPVPLSPGVTPPAAAQAAsAAAAQQASVPAAASATVVVK	41.9879	39.2115	TRUE	tr|B4EKU9|B4EKU9_BURCJ	B4EKU9	B4EKU9_BURCJ	BCAM2680	Putative membrane protein	NA	NA	LB	B1	HCD	NA
220210_PC-3654_LB_WT_ZIC_HILIC_B1_high_mass.34206.34206.3	interact.pep.xml	GEPVPLSPGVTPPAAAQAASAAAAQQASVPAAASATVVVK	GEPVPLS[655]PGVTPPAAAQAAS[655]AAAAQQASVPAAASATVVVK	K	A	40	3	8990.09	4745.32	4745.35	1582.78	1582.79	4744.34	1582.46	569.214	2.74e-12	42.71	37.772	1	2	0	831	870	0	7S(568.2115), 20S(568.2116)	HexNAc-2_Hex-1	0.7062	NA	GEPVPLSPGVTPPAAAQAAsAAAAQQASVPAAASATVVVK	42.7108	37.1611	TRUE	tr|B4EKU9|B4EKU9_BURCJ	B4EKU9	B4EKU9_BURCJ	BCAM2680	Putative membrane protein	NA	NA	LB	B1	HCD	NA
220210_PC-3654_LB_WT_ZIC_HILIC_B2.02889.02889.3	interact.pep.xml	GHGHASAAHAPAPDAGSR	GHGHAS[655]AAHAPAPDAGS[655]R	R	G	18	3	946.698	2233.98	2233.98	745.666	745.668	2233.98	745.668	568.212	8.80541e-07	33.721	16.814	1	2	0	68	85	0	6S(568.2115), 17S(568.2116)	HexNAc-2_Hex-1	1.5032	NA	GHGHASAAHAPAPDAGSR	18.9404	33.7212	TRUE	tr|B4EET7|B4EET7_BURCJ	B4EET7	B4EET7_BURCJ	BCAL3348a	Putative exported protein	NA	NA	LB	B2	HCD	NA
220210_PC-3654_LB_WT_ZIC_HILIC_B2.02893.02893.3	interact.pep.xml	GHGHASAAHAPAPDAGSR	GHGHAS[655]AAHAPAPDAGS[655]R	R	G	18	3	947.978	2233.98	2233.98	745.666	745.668	2233.98	745.668	568.212	4.9e-13	46.856	21.991	1	2	0	68	85	0	6S(568.2115), 17S(568.2116)	HexNAc-2_Hex-1	1.5032	NA	GHGHASAAHAPAPDAGSR	28.1598	46.8569	TRUE	tr|B4EET7|B4EET7_BURCJ	B4EET7	B4EET7_BURCJ	BCAL3348a	Putative exported protein	NA	NA	LB	B2	HCD	NA
220210_PC-3654_LB_WT_ZIC_HILIC_B2.03301.03301.3	interact.pep.xml	PASAPKPASAPK	PAS[655]APKPASAP[665]K	K	-	12	3	1030.39	1688.83	1688.84	563.951	563.952	1688.84	563.952	568.212	0.000118987	25.198	25.198	0.9985	2	1	506	517	0	3S(568.2115), 11P(568.2116)	HexNAc-2_Hex-1	1.0021	NA	PASAPKPASAPK	14.9208	25.1987	TRUE	tr|B4EA63|B4EA63_BURCJ	B4EA63	B4EA63_BURCJ	BCAL0738	C-terminal processing protease-3	NA	NA	LB	B2	HCD	NA
220210_PC-3654_LB_WT_ZIC_HILIC_B2.03304.03304.3	interact.pep.xml	PASAPKPASAPK	PAS[655]APKPASAP[665]K	K	-	12	3	1031.1	1688.83	1688.84	563.951	563.952	1688.84	563.952	568.212	2.52565e-05	27.703	27.703	1	2	1	506	517	0	3S(568.2115), 11P(568.2116)	HexNAc-2_Hex-1	1.0021	NA	PASAPKPASAPK	19.2229	27.7039	TRUE	tr|B4EA63|B4EA63_BURCJ	B4EA63	B4EA63_BURCJ	BCAL0738	C-terminal processing protease-3	NA	NA	LB	B2	HCD	NA
220210_PC-3654_LB_WT_ZIC_HILIC_B2.03307.03307.3	interact.pep.xml	PASAPKPASAPK	PAS[655]APKPASAP[665]K	K	-	12	3	1031.64	1688.83	1688.84	563.951	563.952	1688.84	563.952	568.212	6.7218e-10	39.543	39.543	1	2	1	506	517	0	3S(568.2115), 11P(568.2116)	HexNAc-2_Hex-1	1.0021	NA	PASAPKPASAPK	23.8893	39.5434	TRUE	tr|B4EA63|B4EA63_BURCJ	B4EA63	B4EA63_BURCJ	BCAL0738	C-terminal processing protease-3	NA	NA	LB	B2	HCD	NA
220210_PC-3654_LB_WT_ZIC_HILIC_B2.03610.03610.3	interact.pep.xml	GHGHASAAHAPAPDAGSR	GHGHAS[755]AAHAPAPDAGSR	R	G	18	3	1094.64	2333.99	2334	779.005	779.008	2334	779.007	668.23	4.51534e-07	28.641	16.453	1	2	0	68	85	0	6S(668.2276)	No Matches	NA	NA	GHGHASAAHAPAPDAGSR	16.454	28.6418	TRUE	tr|B4EET7|B4EET7_BURCJ	B4EET7	B4EET7_BURCJ	BCAL3348a	Putative exported protein	NA	NA	LB	B2	HCD	NA
220210_PC-3654_LB_WT_ZIC_HILIC_B2.03614.03614.3	interact.pep.xml	GHGHASAAHAPAPDAGSR	GHGHAS[755]AAHAPAPDAGSR	R	G	18	3	1095.22	2333.99	2334	779.005	779.008	2334	779.007	668.23	1.53223e-07	32.01	19.608	1	2	0	68	85	0	6S(668.2276)	No Matches	NA	NA	GHGHASAAHAPAPDAGSR	19.6082	32.0103	TRUE	tr|B4EET7|B4EET7_BURCJ	B4EET7	B4EET7_BURCJ	BCAL3348a	Putative exported protein	NA	NA	LB	B2	HCD	NA
220210_PC-3654_LB_WT_ZIC_HILIC_B2.03615.03615.3	interact.pep.xml	GHGHASAAHAPAPDAGSR	GHGHAS[755]AAHAPAPDAGSR	R	G	18	3	1095.24	2333.99	2334	779.005	779.008	2334	779.007	668.23	9.372e-10	38.409	18.811	1	2	0	68	85	0	6S(668.2276)	No Matches	NA	NA	GHGHASAAHAPAPDAGSR	20.6229	38.4099	TRUE	tr|B4EET7|B4EET7_BURCJ	B4EET7	B4EET7_BURCJ	BCAL3348a	Putative exported protein	NA	NA	LB	B2	HCD	NA
220210_PC-3654_LB_WT_ZIC_HILIC_B2.03619.03619.3	interact.pep.xml	GHGHASAAHAPAPDAGSR	GHGHAS[755]AAHAPAPDAGSR	R	G	18	3	1095.87	2333.99	2334	779.005	779.008	2334	779.007	668.23	5.6e-13	44.139	21.91	1	2	0	68	85	0	6S(668.2276)	No Matches	NA	NA	GHGHASAAHAPAPDAGSR	24.1332	44.1399	TRUE	tr|B4EET7|B4EET7_BURCJ	B4EET7	B4EET7_BURCJ	BCAL3348a	Putative exported protein	NA	NA	LB	B2	HCD	NA
220210_PC-3654_LB_WT_ZIC_HILIC_B2.04004.04004.3	interact.pep.xml	TPAAGSSAQGAGASAAAGSHR	TPAAGS[655]SAQGAGASAAAGSH[705]R	R	G	21	3	1169.48	2350.04	2350.05	784.356	784.359	2350.05	784.358	568.214	9.094e-11	40.976	33.31	1	2	0	48	68	0	6S(568.2115), 20H(568.2116)	HexNAc-2_Hex-1	-0.6159	NA	TPAAGSSAQGAGASAAAGSHR	29.5371	40.9766	TRUE	tr|B4ED17|B4ED17_BURCJ	B4ED17	B4ED17_BURCJ	mdtA	Multidrug resistance protein MdtA	NA	NA	LB	B2	HCD	NA
220210_PC-3654_LB_WT_ZIC_HILIC_B2.04010.04010.3	interact.pep.xml	TPAAGSSAQGAGASAAAGSHR	TPAAGS[655]SAQGAGASAAAGSH[705]R	R	G	21	3	1170.98	2350.04	2350.05	784.356	784.359	2350.05	784.358	568.214	3.773e-11	34.48	25.562	1	2	0	48	68	0	6S(568.2115), 20H(568.2116)	HexNAc-2_Hex-1	-0.6159	NA	TPAAGSSAQGAGASAAAGSHR	26.6438	34.4802	TRUE	tr|B4ED17|B4ED17_BURCJ	B4ED17	B4ED17_BURCJ	mdtA	Multidrug resistance protein MdtA	NA	NA	LB	B2	HCD	NA
220210_PC-3654_LB_WT_ZIC_HILIC_B2.05282.05282.3	interact.pep.xml	HAYDEAHPAEAASAASH	HAYDEAHPAEAAS[655]AAS[655]H	K	-	17	3	1397.9	2301.95	2301.95	768.323	768.326	2301.95	768.324	568.215	0.00861986	16.758	13.295	0.8909	2	0	37	53	0	13S(568.2115), 16S(568.2116)	HexNAc-2_Hex-1	-0.9643	NA	HAYDEAHPAEAASAASH	13.2954	16.7588	TRUE	tr|B4ED29|B4ED29_BURCJ	B4ED29	B4ED29_BURCJ	BCAL1093	Putative membrane protein	NA	NA	LB	B2	HCD	NA
220210_PC-3654_LB_WT_ZIC_HILIC_B2.05286.05286.3	interact.pep.xml	HAYDEAHPAEAASAASH	HAYDEAHPAEAAS[655]AAS[655]H	K	-	17	3	1398.7	2301.95	2301.95	768.323	768.326	2301.95	768.324	568.215	0.00773571	16.946	14.116	0.902	2	0	37	53	0	13S(568.2115), 16S(568.2116)	HexNAc-2_Hex-1	-0.9643	NA	HAYDEAHPAEAASAASH	14.1167	16.9467	TRUE	tr|B4ED29|B4ED29_BURCJ	B4ED29	B4ED29_BURCJ	BCAL1093	Putative membrane protein	NA	NA	LB	B2	HCD	NA
220210_PC-3654_LB_WT_ZIC_HILIC_B2.05289.05289.3	interact.pep.xml	HAYDEAHPAEAASAASH	HAYDEAHPAEAAS[655]AAS[655]H	K	-	17	3	1399.31	2301.95	2301.95	768.323	768.326	2301.95	768.324	568.215	0.0225554	16.087	13.195	0.7154	2	0	37	53	0	13S(568.2115), 16S(568.2116)	HexNAc-2_Hex-1	-0.9643	NA	HAYDEAHPAEAASAASH	13.1955	16.0875	TRUE	tr|B4ED29|B4ED29_BURCJ	B4ED29	B4ED29_BURCJ	BCAL1093	Putative membrane protein	NA	NA	LB	B2	HCD	NA
220210_PC-3654_LB_WT_ZIC_HILIC_B2.05861.05861.3	interact.pep.xml	HAYDEAHPAEAASAASH	HAYDEAHPAEAAS[655]AAS[655]H	K	-	17	3	1501.38	2301.95	2301.95	768.323	768.325	2301.95	768.324	568.213	1.4446e-10	46.861	22.813	1	2	0	37	53	0	13S(568.2115), 16S(568.2116)	HexNAc-2_Hex-1	-0.0767	NA	HAYDEAHPAEAASAASH	22.8131	46.8616	TRUE	tr|B4ED29|B4ED29_BURCJ	B4ED29	B4ED29_BURCJ	BCAL1093	Putative membrane protein	NA	NA	LB	B2	HCD	NA
220210_PC-3654_LB_WT_ZIC_HILIC_B2.05862.05862.3	interact.pep.xml	HAYDEAHPAEAASAASH	HAYDEAHPAEAAS[655]AAS[655]H	K	-	17	3	1501.42	2301.95	2301.95	768.323	768.325	2301.95	768.324	568.213	9.23634e-06	27.638	17.655	1	2	0	37	53	0	13S(568.2115), 16S(568.2116)	HexNAc-2_Hex-1	-0.0767	NA	HAYDEAHPAEAASAASH	17.6555	27.6387	TRUE	tr|B4ED29|B4ED29_BURCJ	B4ED29	B4ED29_BURCJ	BCAL1093	Putative membrane protein	NA	NA	LB	B2	HCD	NA
220210_PC-3654_LB_WT_ZIC_HILIC_B2.10751.10751.2	interact.pep.xml	AAAAAASADAGASAPAAASSTK	AAAAAAS[655]ADAGAS[655]APAAASSTK	K	A	22	2	2376.64	3024.29	3024.28	1513.15	1513.15	3024.3	1513.16	568.192	0.0315773	16.354	14.674	0.5674	2	0	172	193	0	13S(568.2115), 7S(668.2276), 7S(568.2116)	HexNAc-2_Hex-1	-2.7781	NA	AAAAAAsADAGASAPAAASSTK	16.354	14.6741	TRUE	tr|B4EB03|B4EB03_BURCJ	B4EB03	B4EB03_BURCJ	BCAL1917	Putative exported protein	NA	NA	LB	B2	HCD	NA
220210_PC-3654_LB_WT_ZIC_HILIC_B2.10754.10754.2	interact.pep.xml	AAAAAASADAGASAPAAASSTK	AAAAAAS[655]ADAGAS[655]APAAASSTK	K	A	22	2	2377.95	3024.29	3024.28	1513.15	1513.15	3024.3	1513.16	568.192	3.59534e-09	32.763	31.791	1	2	0	172	193	0	13S(568.2115), 7S(668.2276), 7S(568.2116)	HexNAc-2_Hex-1	-2.7781	NA	AAAAAAsADAGASAPAAASSTK	32.7637	31.0493	TRUE	tr|B4EB03|B4EB03_BURCJ	B4EB03	B4EB03_BURCJ	BCAL1917	Putative exported protein	NA	NA	LB	B2	HCD	NA
220210_PC-3654_LB_WT_ZIC_HILIC_B2.10815.10815.2	interact.pep.xml	AAAAAASADAGASAPAAASSTK	AAAAAAS[655]ADAGAS[655]APAAASSTK	K	A	22	2	2389.48	2925.28	2925.29	1463.65	1463.65	2924.29	1463.15	569.21	6.46892e-09	31.853	30.936	1	2	0	172	193	0	7S(568.2115), 13S(568.2116)	HexNAc-2_Hex-1	-1.2258	NA	AAAAAASADAGAsAPAAASSTK	31.8532	29.121	TRUE	tr|B4EB03|B4EB03_BURCJ	B4EB03	B4EB03_BURCJ	BCAL1917	Putative exported protein	NA	NA	LB	B2	HCD	NA
220210_PC-3654_LB_WT_ZIC_HILIC_B2.10992.10992.2	interact.pep.xml	AAAAAASADAGASAPAAASSTK	AAAAAAS[655]ADAGAS[655]APAAASSTK	K	A	22	2	2421.25	2924.28	2924.28	1463.15	1463.15	2924.29	1463.15	568.207	1.798e-11	33.834	33.373	1	2	0	172	193	0	7S(568.2115), 13S(568.2116)	HexNAc-2_Hex-1	-1.418	NA	AAAAAASADAGAsAPAAASSTK	33.8341	25.2241	TRUE	tr|B4EB03|B4EB03_BURCJ	B4EB03	B4EB03_BURCJ	BCAL1917	Putative exported protein	NA	NA	LB	B2	HCD	NA
220210_PC-3654_LB_WT_ZIC_HILIC_B2.11146.11146.2	interact.pep.xml	AAAAAASADAGASAPAAASSTK	AAAAAAS[655]ADAGAS[655]APAAASSTK	K	A	22	2	2446.87	3024.29	3024.28	1513.15	1513.15	3024.3	1513.16	568.192	4.45173e-05	22.063	20.236	1	2	0	172	193	0	13S(568.2115), 7S(668.2276), 7S(568.2116)	HexNAc-2_Hex-1	-2.7539	NA	AAAAAAsADAGASAPAAASSTK	22.0636	20.2362	TRUE	tr|B4EB03|B4EB03_BURCJ	B4EB03	B4EB03_BURCJ	BCAL1917	Putative exported protein	NA	NA	LB	B2	HCD	NA
220210_PC-3654_LB_WT_ZIC_HILIC_B2.11152.11152.2	interact.pep.xml	AAAAAASADAGASAPAAASSTK	AAAAAAS[655]ADAGAS[655]APAAASSTK	K	A	22	2	2449.21	3024.29	3024.28	1513.15	1513.15	3024.3	1513.16	568.192	2.09304e-09	32.775	31.814	1	2	0	172	193	0	13S(568.2115), 7S(668.2276), 7S(568.2116)	HexNAc-2_Hex-1	-2.7415	NA	AAAAAAsADAGASAPAAASSTK	32.7752	31.0833	TRUE	tr|B4EB03|B4EB03_BURCJ	B4EB03	B4EB03_BURCJ	BCAL1917	Putative exported protein	NA	NA	LB	B2	HCD	NA
220210_PC-3654_LB_WT_ZIC_HILIC_B2.11163.11163.2	interact.pep.xml	AAAAAASADAGASAPAAASSTK	AAAAAAS[655]ADAGAS[655]APAAASSTK	K	A	22	2	2451.17	3025.29	3025.29	1513.65	1513.65	3024.3	1513.16	569.195	4.66219e-05	22.509	20.937	1	2	0	172	193	0	13S(568.2115), 7S(668.2276), 7S(568.2116)	HexNAc-2_Hex-1	-2.7755	NA	AAAAAAsADAGASAPAAASSTK	22.5096	20.6668	TRUE	tr|B4EB03|B4EB03_BURCJ	B4EB03	B4EB03_BURCJ	BCAL1917	Putative exported protein	NA	NA	LB	B2	HCD	NA
220210_PC-3654_LB_WT_ZIC_HILIC_B2.11169.11169.2	interact.pep.xml	AAAAAASADAGASAPAAASSTK	AAAAAAS[655]ADAGAS[655]APAAASSTK	K	A	22	2	2453.61	3025.29	3025.29	1513.65	1513.65	3024.3	1513.16	569.195	7.6015e-09	35.234	33.939	1	2	0	172	193	0	13S(568.2115), 7S(668.2276), 7S(568.2116)	HexNAc-2_Hex-1	-2.7596	NA	AAAAAAsADAGASAPAAASSTK	35.2341	32.5733	TRUE	tr|B4EB03|B4EB03_BURCJ	B4EB03	B4EB03_BURCJ	BCAL1917	Putative exported protein	NA	NA	LB	B2	HCD	NA
220210_PC-3654_LB_WT_ZIC_HILIC_B2.11890.11890.2	interact.pep.xml	AAAAAASADAGASAPAAASSTK	AAAAAAS[655]ADAGAS[655]APAAASSTK	K	A	22	2	2575.28	3024.29	3024.29	1513.15	1513.15	3024.3	1513.16	568.2	8.24304e-09	32.591	31.732	1	2	0	172	193	0	13S(568.2115), 7S(668.2276), 7S(568.2116)	HexNAc-2_Hex-1	-2.2288	NA	AAAAAAsADAGASAPAAASSTK	32.5913	30.8337	TRUE	tr|B4EB03|B4EB03_BURCJ	B4EB03	B4EB03_BURCJ	BCAL1917	Putative exported protein	NA	NA	LB	B2	HCD	NA
220210_PC-3654_LB_WT_ZIC_HILIC_B2.13042.13042.2	interact.pep.xml	AAAAAASADAGASAPAAASSTK	AAAAAAS[655]ADAGAS[655]APAAASSTK	K	A	22	2	2766.55	2924.27	2924.28	1463.14	1463.15	2924.29	1463.15	568.208	2.05844e-08	29.502	28.313	1	2	0	172	193	0	7S(568.2115), 13S(568.2116)	HexNAc-2_Hex-1	-1.2111	NA	AAAAAASADAGAsAPAAASSTK	29.5024	25.215	TRUE	tr|B4EB03|B4EB03_BURCJ	B4EB03	B4EB03_BURCJ	BCAL1917	Putative exported protein	NA	NA	LB	B2	HCD	NA
220210_PC-3654_LB_WT_ZIC_HILIC_B2.13877.13877.2	interact.pep.xml	LQQWSQQSAAGAKPASGE	LQQWS[655]QQSAAGAKPASG[625]E	K	-	18	2	2909.4	2411.09	2411.11	1206.55	1206.56	2411.1	1206.56	568.22	6.873e-11	33.714	17.908	1	2	1	125	142	0	5S(568.2115), 17G(568.2116)	HexNAc-2_Hex-1	-1.8982	NA	LQQWSQQSAAGAKPASGE	17.9084	33.7145	TRUE	tr|B4ED22|B4ED22_BURCJ	B4ED22	B4ED22_BURCJ	BCAL1086	Putative lipoprotein	NA	NA	LB	B2	HCD	NA
220210_PC-3654_LB_WT_ZIC_HILIC_B2.13883.13883.2	interact.pep.xml	LQQWSQQSAAGAKPASGE	LQQWS[655]QQSAAGAKPASG[625]E	K	-	18	2	2911.49	2411.09	2411.11	1206.55	1206.56	2411.1	1206.56	568.22	0	53.695	28.396	1	2	1	125	142	0	5S(568.2115), 17G(568.2116)	HexNAc-2_Hex-1	-1.8982	NA	LQQWSQQSAAGAKPASGE	29.389	53.6951	TRUE	tr|B4ED22|B4ED22_BURCJ	B4ED22	B4ED22_BURCJ	BCAL1086	Putative lipoprotein	NA	NA	LB	B2	HCD	NA
220210_PC-3654_LB_WT_ZIC_HILIC_B2.17328.17328.3	interact.pep.xml	SGTPVAQPDTAASAAADAANNAAK	SGTPVAQPDTAAS[655]AAADAANNAAK	K	A	24	3	3480.67	3406.51	3406.53	1136.51	1136.52	3405.47	1136.16	569.269	0.0482781	11.765	11.765	0.5711	2	0	33	56	0	13S(568.2115), 1S(668.2276)	HexNAc-2_Hex-1	-3.8083	NA	sGTPVAQPDTAASAAADAANNAAK	11.7656	11.7656	TRUE	tr|B4ED22|B4ED22_BURCJ	B4ED22	B4ED22_BURCJ	BCAL1086	Putative lipoprotein	NA	NA	LB	B2	HCD	NA
220210_PC-3654_LB_WT_ZIC_HILIC_B2.17379.17379.3	interact.pep.xml	VHGADTSGYGAQPAPLVHSGAPAAASSNAR	VHGADTSGYGAQPAPLVHS[655]GAPAAASSNAR	R	D	30	3	3489.21	3385.57	3385.58	1129.53	1129.53	3384.57	1129.2	569.217	7e-14	49.592	34.241	1	2	0	38	67	0	19S(568.2116)	HexNAc-2_Hex-1	-0.7302	NA	VHGADTSGYGAQPAPLVHsGAPAAASSNAR	49.5922	42.7573	TRUE	tr|B4EH05|B4EH05_BURCJ	B4EH05	B4EH05_BURCJ	BCAM2289	Uncharacterized protein	NA	NA	LB	B2	HCD	NA
220210_PC-3654_LB_WT_ZIC_HILIC_B2.17380.17380.3	interact.pep.xml	VHGADTSGYGAQPAPLVHSGAPAAASSNAR	VHGADTS[655]GYGAQPAPLVHSGAPAAASSNA[639]R	R	D	30	3	3489.31	3385.57	3385.58	1129.53	1129.53	3384.57	1129.2	569.217	1.72553e-07	25.15	18.833	1	2	0	38	67	0	7S(568.2115), 29A(568.2116)	HexNAc-2_Hex-1	1.0649	NA	VHGADTSGYGAQPAPLVHSGAPAAASSNAR	19.6334	25.1502	TRUE	tr|B4EH05|B4EH05_BURCJ	B4EH05	B4EH05_BURCJ	BCAM2289	Uncharacterized protein	NA	NA	LB	B2	HCD	NA
220210_PC-3654_LB_WT_ZIC_HILIC_B2.17382.17382.3	interact.pep.xml	VHGADTSGYGAQPAPLVHSGAPAAASSNAR	VHGADTSGYGAQPAPLVHSGAPAAAS[655]SNAR	R	D	30	3	3490.1	3385.57	3385.58	1129.53	1129.53	3384.57	1129.2	1.0051	9.67726e-06	26.453	25.355	1	2	0	38	67	0	26S(568.2115)	Mod1: First isotopic peak (PeakApex: 1.0032, Theoretical: 1.0024)	NA	NA	NA	NA	NA	TRUE	tr|B4EH05|B4EH05_BURCJ	B4EH05	B4EH05_BURCJ	BCAM2289	Uncharacterized protein	NA	NA	LB	B2	HCD	NA
220210_PC-3654_LB_WT_ZIC_HILIC_B2.17383.17383.3	interact.pep.xml	VHGADTSGYGAQPAPLVHSGAPAAASSNAR	VHGADTS[655]GYGAQPAPLVHSGAPAAASSNA[639]R	R	D	30	3	3490.57	3385.57	3385.58	1129.53	1129.53	3384.57	1129.2	569.217	1e-14	61.054	45.597	1	2	0	38	67	0	7S(568.2115), 29A(568.2116)	HexNAc-2_Hex-1	-0.7302	NA	VHGADTSGYGAQPAPLVHSGAPAAASSNAR	60.8579	61.0546	TRUE	tr|B4EH05|B4EH05_BURCJ	B4EH05	B4EH05_BURCJ	BCAM2289	Uncharacterized protein	NA	NA	LB	B2	HCD	NA
220210_PC-3654_LB_WT_ZIC_HILIC_B2.17386.17386.3	interact.pep.xml	VHGADTSGYGAQPAPLVHSGAPAAASSNAR	VHGADTSGYGAQPAPLVHS[655]GAPAAASSNAR	R	D	30	3	3491.63	3385.57	3385.58	1129.53	1129.53	3384.57	1129.2	569.217	2.75e-12	48.876	34.983	1	2	0	38	67	0	19S(568.2116)	HexNAc-2_Hex-1	-0.7302	NA	VHGADTSGYGAQPAPLVHsGAPAAASSNAR	48.8768	41.825	TRUE	tr|B4EH05|B4EH05_BURCJ	B4EH05	B4EH05_BURCJ	BCAM2289	Uncharacterized protein	NA	NA	LB	B2	HCD	NA
220210_PC-3654_LB_WT_ZIC_HILIC_B2.17395.17395.3	interact.pep.xml	VHGADTSGYGAQPAPLVHSGAPAAASSNAR	VHGADTSGYGAQPAPLVHS[655]GAPAAASSNAR	R	D	30	3	3492.5	3384.56	3384.57	1129.19	1129.2	3384.57	1129.2	568.212	6.9e-13	42.94	35.34	1	2	0	38	67	0	19S(568.2116)	HexNAc-2_Hex-1	3.5231	NA	VHGADTSGYGAQPAPLVHsGAPAAASSNAR	42.9405	41.159	TRUE	tr|B4EH05|B4EH05_BURCJ	B4EH05	B4EH05_BURCJ	BCAM2289	Uncharacterized protein	NA	NA	LB	B2	HCD	NA
220210_PC-3654_LB_WT_ZIC_HILIC_B2.17398.17398.3	interact.pep.xml	VHGADTSGYGAQPAPLVHSGAPAAASSNAR	VHGADTSGYGAQPAPLVHSGAPAAAS[655]SNAR	R	D	30	3	3493.34	3384.56	3384.57	1129.19	1129.2	3384.57	1129.2	0.0002	0.011655	15.966	15.966	0.8454	2	0	38	67	0	26S(568.2115)	NA	NA	NA	NA	NA	NA	TRUE	tr|B4EH05|B4EH05_BURCJ	B4EH05	B4EH05_BURCJ	BCAM2289	Uncharacterized protein	NA	NA	LB	B2	HCD	NA
220210_PC-3654_LB_WT_ZIC_HILIC_B2.17399.17399.3	interact.pep.xml	VHGADTSGYGAQPAPLVHSGAPAAASSNAR	VHGADTS[655]GYGAQPAPLVHSGAPAAASSNA[639]R	R	D	30	3	3493.79	3384.56	3384.57	1129.19	1129.2	3384.57	1129.2	568.212	0	63.693	48.1	1	2	0	38	67	0	7S(568.2115), 29A(568.2116)	HexNAc-2_Hex-1	3.5231	NA	VHGADTSGYGAQPAPLVHSGAPAAASSNAR	63.3778	63.6931	TRUE	tr|B4EH05|B4EH05_BURCJ	B4EH05	B4EH05_BURCJ	BCAM2289	Uncharacterized protein	NA	NA	LB	B2	HCD	NA
220210_PC-3654_LB_WT_ZIC_HILIC_B2.17908.17908.3	interact.pep.xml	TANAGPFASAATAQSDASAGHAAAAGER	TANAGPFAS[655]AATAQS[655]DASAGHAAAAGER	R	P	28	3	3579.82	3664.56	3664.58	1222.53	1222.53	3664.59	1222.54	568.205	5.95244e-06	24.008	14.166	1	2	0	116	143	0	15S(568.2115), 9S(568.2116)	HexNAc-2_Hex-1	-1.7355	NA	TANAGPFAsAATAQSDASAGHAAAAGER	24.0086	24.0086	TRUE	tr|B4E896|B4E896_BURCJ	B4E896	B4E896_BURCJ	BCAL1599a	Hypothetical phage protein	NA	NA	LB	B2	HCD	NA
220210_PC-3654_LB_WT_ZIC_HILIC_B2.17912.17912.3	interact.pep.xml	TANAGPFASAATAQSDASAGHAAAAGER	TANAGPFAS[655]AATAQS[655]DASAGHAAAAGER	R	P	28	3	3580.97	3664.56	3664.58	1222.53	1222.53	3664.59	1222.54	568.205	1.532e-11	38.67	26.223	1	2	0	116	143	0	15S(568.2115), 9S(568.2116)	HexNAc-2_Hex-1	-1.7355	NA	TANAGPFAsAATAQSDASAGHAAAAGER	38.6704	38.6704	TRUE	tr|B4E896|B4E896_BURCJ	B4E896	B4E896_BURCJ	BCAL1599a	Hypothetical phage protein	NA	NA	LB	B2	HCD	NA
220210_PC-3654_LB_WT_ZIC_HILIC_B2.17915.17915.3	interact.pep.xml	TANAGPFASAATAQSDASAGHAAAAGER	TANAGPFAS[655]AATAQS[655]DASAGHAAAAGER	R	P	28	3	3581.89	3664.56	3664.58	1222.53	1222.53	3664.59	1222.54	568.205	5.95e-12	38.724	26.944	1	2	0	116	143	0	15S(568.2115), 9S(568.2116)	HexNAc-2_Hex-1	-1.7355	NA	TANAGPFAsAATAQSDASAGHAAAAGER	38.7243	38.7243	TRUE	tr|B4E896|B4E896_BURCJ	B4E896	B4E896_BURCJ	BCAL1599a	Hypothetical phage protein	NA	NA	LB	B2	HCD	NA
220210_PC-3654_LB_WT_ZIC_HILIC_B2.17924.17924.3	interact.pep.xml	TANAGPFASAATAQSDASAGHAAAAGER	TANAGPFAS[655]AATAQS[655]DASAGHAAAAGER	R	P	28	3	3582.87	3665.58	3665.58	1222.87	1222.87	3664.59	1222.54	569.208	5.94411e-06	23.867	16.456	1	2	0	116	143	0	15S(568.2115), 9S(568.2116)	HexNAc-2_Hex-1	-1.6258	NA	TANAGPFAsAATAQSDASAGHAAAAGER	23.868	23.868	TRUE	tr|B4E896|B4E896_BURCJ	B4E896	B4E896_BURCJ	BCAL1599a	Hypothetical phage protein	NA	NA	LB	B2	HCD	NA
220210_PC-3654_LB_WT_ZIC_HILIC_B2.17928.17928.3	interact.pep.xml	TANAGPFASAATAQSDASAGHAAAAGER	TANAGPFAS[655]AATAQS[655]DASAGHAAAAGER	R	P	28	3	3583.65	3665.58	3665.58	1222.87	1222.87	3664.59	1222.54	569.208	6.63e-12	40.54	26.755	1	2	0	116	143	0	15S(568.2115), 9S(568.2116)	HexNAc-2_Hex-1	-1.6258	NA	TANAGPFAsAATAQSDASAGHAAAAGER	40.5402	40.5402	TRUE	tr|B4E896|B4E896_BURCJ	B4E896	B4E896_BURCJ	BCAL1599a	Hypothetical phage protein	NA	NA	LB	B2	HCD	NA
220210_PC-3654_LB_WT_ZIC_HILIC_B2.19830.19830.3	interact.pep.xml	PAATTSATTSTTTSAGTASTSTTATAGTTTAAPAPTASAPEAAAK	PAATTS[655]ATTSTTTSAGTASTSTTATAGTTTAAPAPTASAPEAAAK	K	P	45	3	3899.22	4551.12	4551.13	1518.05	1518.05	4550.13	1517.72	569.219	1.38e-12	47.775	47.775	1	2	0	115	159	0	6S(568.2115)	HexNAc-2_Hex-1	-1.4489	NA	NA	NA	NA	TRUE	tr|B4EB03|B4EB03_BURCJ	B4EB03	B4EB03_BURCJ	BCAL1917	Putative exported protein	NA	NA	LB	B2	HCD	NA
220210_PC-3654_LB_WT_ZIC_HILIC_B2.19846.19846.3	interact.pep.xml	PAATTSATTSTTTSAGTASTSTTATAGTTTAAPAPTASAPEAAAK	PAATTS[655]ATTSTTTSAGTASTSTTATAGTTTAAPAPTASAPEAAAK	K	P	45	3	3901.99	4550.11	4550.13	1517.71	1517.72	4550.13	1517.72	568.215	8e-14	55.626	55.626	1	2	0	115	159	0	6S(568.2115)	HexNAc-2_Hex-1	-0.7383	NA	NA	NA	NA	TRUE	tr|B4EB03|B4EB03_BURCJ	B4EB03	B4EB03_BURCJ	BCAL1917	Putative exported protein	NA	NA	LB	B2	HCD	NA
220210_PC-3654_LB_WT_ZIC_HILIC_B2.20099.20099.3	interact.pep.xml	PAATTSATTSTTTSAGTASTSTTATAGTTTAAPAPTASAPEAAAK	PAATTS[655]ATTSTTTSAGTASTSTTATAGTTTAAPAPTASAPEAAAK	K	P	45	3	3939.52	4552.11	4552.13	1518.38	1518.38	4550.13	1517.72	570.216	1.16e-12	47.929	47.929	1	2	0	115	159	0	6S(568.2115)	HexNAc-2_Hex-1	-0.0236	NA	NA	NA	NA	TRUE	tr|B4EB03|B4EB03_BURCJ	B4EB03	B4EB03_BURCJ	BCAL1917	Putative exported protein	NA	NA	LB	B2	HCD	NA
220210_PC-3654_LB_WT_ZIC_HILIC_B2.20318.20318.3	interact.pep.xml	PAATTSATTSTTTSAGTASTSTTATAGTTTAAPAPTASAPEAAAK	PAATTSATTSTTTSAGTASTS[655]TTATAGTTTAAPAPTASAPEAAAK	K	P	45	3	3977.7	4551.1	4551.14	1518.04	1518.05	4550.13	1517.72	1.0102	6.54139e-08	28.959	28.959	1	2	0	115	159	0	21S(568.2115)	Mod1: First isotopic peak (PeakApex: 1.0032, Theoretical: 1.0024)	NA	NA	NA	NA	NA	TRUE	tr|B4EB03|B4EB03_BURCJ	B4EB03	B4EB03_BURCJ	BCAL1917	Putative exported protein	NA	NA	LB	B2	HCD	NA
220210_PC-3654_LB_WT_ZIC_HILIC_B2.20323.20323.3	interact.pep.xml	PAATTSATTSTTTSAGTASTSTTATAGTTTAAPAPTASAPEAAAK	PAATTS[655]ATTSTTTSAGTASTSTTATAGTTTAAPAPTASAPEAAAK	K	P	45	3	3978.95	4551.1	4551.14	1518.04	1518.05	4550.13	1517.72	569.222	1e-14	52.503	52.503	1	2	0	115	159	0	6S(568.2115)	HexNAc-2_Hex-1	-1.9089	NA	NA	NA	NA	TRUE	tr|B4EB03|B4EB03_BURCJ	B4EB03	B4EB03_BURCJ	BCAL1917	Putative exported protein	NA	NA	LB	B2	HCD	NA
220210_PC-3654_LB_WT_ZIC_HILIC_B2.20368.20368.3	interact.pep.xml	PAATTSATTSTTTSAGTASTSTTATAGTTTAAPAPTASAPEAAAK	PAATTS[655]ATTSTTTSAGTASTSTTATAGTTTAAPAPTASAPEAAAK	K	P	45	3	3986.53	4550.1	4550.13	1517.71	1517.72	4550.13	1517.72	568.214	3.1408e-10	37.164	37.164	1	2	0	115	159	0	6S(568.2115)	HexNAc-2_Hex-1	-0.2783	NA	NA	NA	NA	TRUE	tr|B4EB03|B4EB03_BURCJ	B4EB03	B4EB03_BURCJ	BCAL1917	Putative exported protein	NA	NA	LB	B2	HCD	NA
220210_PC-3654_LB_WT_ZIC_HILIC_B2.20374.20374.3	interact.pep.xml	PAATTSATTSTTTSAGTASTSTTATAGTTTAAPAPTASAPEAAAK	PAATTS[655]ATTSTTTSAGTASTSTTATAGTTTAAPAPTASAPEAAAK	K	P	45	3	3988.25	4550.1	4550.13	1517.71	1517.72	4550.13	1517.72	568.214	1.5e-13	55.509	55.509	1	2	0	115	159	0	6S(568.2115)	HexNAc-2_Hex-1	-0.5345	NA	NA	NA	NA	TRUE	tr|B4EB03|B4EB03_BURCJ	B4EB03	B4EB03_BURCJ	BCAL1917	Putative exported protein	NA	NA	LB	B2	HCD	NA
220210_PC-3654_LB_WT_ZIC_HILIC_B2.20375.20375.3	interact.pep.xml	PAATTSATTSTTTSAGTASTSTTATAGTTTAAPAPTASAPEAAAK	PAATTS[655]ATTSTTTSAGTASTSTTATAGTTTAAPAPTASAPEAAAK	K	P	45	3	3988.26	4550.1	4550.13	1517.71	1517.72	4550.13	1517.72	568.214	2.465e-11	47.416	47.416	1	2	0	115	159	0	6S(568.2115)	HexNAc-2_Hex-1	-0.5345	NA	NA	NA	NA	TRUE	tr|B4EB03|B4EB03_BURCJ	B4EB03	B4EB03_BURCJ	BCAL1917	Putative exported protein	NA	NA	LB	B2	HCD	NA
220210_PC-3654_LB_WT_ZIC_HILIC_B2.20379.20379.3	interact.pep.xml	PAATTSATTSTTTSAGTASTSTTATAGTTTAAPAPTASAPEAAAK	PAATTS[655]ATTSTTTSAGTASTSTTATAGTTTAAPAPTASAPEAAAK	K	P	45	3	3989.56	4550.1	4550.13	1517.71	1517.72	4550.13	1517.72	568.214	1.3e-13	49.368	49.368	1	2	0	115	159	0	6S(568.2115)	HexNAc-2_Hex-1	-0.5345	NA	NA	NA	NA	TRUE	tr|B4EB03|B4EB03_BURCJ	B4EB03	B4EB03_BURCJ	BCAL1917	Putative exported protein	NA	NA	LB	B2	HCD	NA
220210_PC-3654_LB_WT_ZIC_HILIC_B2.20573.20573.2	interact.pep.xml	SGTPVAQPDTAASAAADAANNAAK	S[655]GTPVAQPDTAASAAADAANNAA[639]K	K	A	24	2	4021.25	2738.22	2738.23	1370.12	1370.12	2737.24	1369.63	569.202	0.000438307	18.125	11.66	0.982	2	0	33	56	0	1S(568.2115), 23A(568.2116)	HexNAc-2_Hex-1	-2.3332	NA	SGTPVAQPDTAASAAADAANNAAK	11.6975	18.1252	TRUE	tr|B4ED22|B4ED22_BURCJ	B4ED22	B4ED22_BURCJ	BCAL1086	Putative lipoprotein	NA	NA	LB	B2	HCD	NA
220210_PC-3654_LB_WT_ZIC_HILIC_B2.21955.21955.3	interact.pep.xml	PAATTSATTSTTTSAGTASTSTTATAGTTTAAPAPTASAPEAAAKPAK	PAATTSATTSTTTS[655]AGTASTSTTATAGTTTAAPAPTASAPEAAAKPAK	K	T	48	3	4249.07	4847.31	4847.37	1616.78	1616.8	4846.31	1616.44	1.061	7.32867e-06	24.019	24.019	1	2	1	115	162	0	14S(568.2115)	NA	NA	NA	NA	NA	NA	TRUE	tr|B4EB03|B4EB03_BURCJ	B4EB03	B4EB03_BURCJ	BCAL1917	Putative exported protein	NA	NA	LB	B2	HCD	NA
220210_PC-3654_LB_WT_ZIC_HILIC_B2.21961.21961.3	interact.pep.xml	PAATTSATTSTTTSAGTASTSTTATAGTTTAAPAPTASAPEAAAKPAK	PAATTSATTSTTTSAGTASTS[655]TTATAGTTTAAPAPTASAPEAAAKPAK	K	T	48	3	4251.03	4847.31	4847.37	1616.78	1616.8	4846.31	1616.44	1.061	3.2319e-09	38.924	38.924	1	2	1	115	162	0	21S(568.2115)	NA	NA	NA	NA	NA	NA	TRUE	tr|B4EB03|B4EB03_BURCJ	B4EB03	B4EB03_BURCJ	BCAL1917	Putative exported protein	NA	NA	LB	B2	HCD	NA
220210_PC-3654_LB_WT_ZIC_HILIC_B2.22032.22032.3	interact.pep.xml	PAATTSATTSTTTSAGTASTSTTATAGTTTAAPAPTASAPEAAAKPAK	PAATTSATTSTTTSAGTAS[655]TSTTATAGTTTAAPAPTASAPEAAAKPAK	K	T	48	3	4264.25	4848.33	4848.36	1617.12	1617.13	4846.31	1616.44	2.0522	6.61135e-06	26.308	26.308	1	2	1	115	162	0	19S(568.2115)	Mod1: Failed_Carbamidomethylation/Deletion of G, Mod2: 5-hydroxy-N6,N6,N6-trimethyl (PeakApex: 2.0378)	NA	NA	NA	NA	NA	TRUE	tr|B4EB03|B4EB03_BURCJ	B4EB03	B4EB03_BURCJ	BCAL1917	Putative exported protein	NA	NA	LB	B2	HCD	NA
220210_PC-3654_LB_WT_ZIC_HILIC_B2.22035.22035.3	interact.pep.xml	PAATTSATTSTTTSAGTASTSTTATAGTTTAAPAPTASAPEAAAKPAK	PAATTSATTSTTTSAGTAS[655]TSTTATAGTTTAAPAPTASAPEAAAKPAK	K	T	48	3	4264.97	4848.33	4848.36	1617.12	1617.13	4846.31	1616.44	2.0522	4.54917e-05	18.974	18.974	1	2	1	115	162	0	19S(568.2115)	Mod1: Failed_Carbamidomethylation/Deletion of G, Mod2: 5-hydroxy-N6,N6,N6-trimethyl (PeakApex: 2.0378)	NA	NA	NA	NA	NA	TRUE	tr|B4EB03|B4EB03_BURCJ	B4EB03	B4EB03_BURCJ	BCAL1917	Putative exported protein	NA	NA	LB	B2	HCD	NA
220210_PC-3654_LB_WT_ZIC_HILIC_B2.22036.22036.3	interact.pep.xml	PAATTSATTSTTTSAGTASTSTTATAGTTTAAPAPTASAPEAAAKPAK	PAATTS[655]ATTSTTTSAGTASTSTTATAGTTTAAPAPTASAPEAAAKPAK	K	T	48	3	4265.46	4848.33	4848.36	1617.12	1617.13	4846.31	1616.44	570.264	4.2e-13	49.478	49.478	1	2	1	115	162	0	6S(568.2115)	HexNAc-2_Hex-1	-4.3069	NA	NA	NA	NA	TRUE	tr|B4EB03|B4EB03_BURCJ	B4EB03	B4EB03_BURCJ	BCAL1917	Putative exported protein	NA	NA	LB	B2	HCD	NA
220210_PC-3654_LB_WT_ZIC_HILIC_B2.22301.22301.3	interact.pep.xml	PAATTSATTSTTTSAGTASTSTTATAGTTTAAPAPTASAPEAAAKPAK	PAATTS[655]ATTSTTTSAGTASTSTTATAGTTTAAPAPTASAPEAAAKPAK	K	T	48	3	4310.89	4849.29	4849.37	1617.44	1617.46	4846.31	1616.44	571.27	4.8e-13	39.67	39.67	1	2	1	115	162	0	6S(568.2115)	HexNAc-2_Hex-1	-5.0925	NA	NA	NA	NA	TRUE	tr|B4EB03|B4EB03_BURCJ	B4EB03	B4EB03_BURCJ	BCAL1917	Putative exported protein	NA	NA	LB	B2	HCD	NA
220210_PC-3654_LB_WT_ZIC_HILIC_B2.22346.22346.3	interact.pep.xml	PAATTSATTSTTTSAGTASTSTTATAGTTTAAPAPTASAPEAAAKPAK	PAATTSATTSTTTSAGTAS[655]TSTTATAGTTTAAPAPTASAPEAAAKPAK	K	T	48	3	4317.58	4847.3	4847.36	1616.77	1616.79	4846.31	1616.44	1.0493	0.000321878	18.997	18.997	0.9219	2	1	115	162	0	19S(568.2115)	NA	NA	NA	NA	NA	NA	TRUE	tr|B4EB03|B4EB03_BURCJ	B4EB03	B4EB03_BURCJ	BCAL1917	Putative exported protein	NA	NA	LB	B2	HCD	NA
220210_PC-3654_LB_WT_ZIC_HILIC_B2.22347.22347.3	interact.pep.xml	PAATTSATTSTTTSAGTASTSTTATAGTTTAAPAPTASAPEAAAKPAK	PAATTSATTSTTTSAGTAS[655]TSTTATAGTTTAAPAPTASAPEAAAKPAK	K	T	48	3	4318.06	4847.3	4847.36	1616.77	1616.79	4846.31	1616.44	1.0493	3.8813e-09	41.573	41.573	1	2	1	115	162	0	19S(568.2115)	NA	NA	NA	NA	NA	NA	TRUE	tr|B4EB03|B4EB03_BURCJ	B4EB03	B4EB03_BURCJ	BCAL1917	Putative exported protein	NA	NA	LB	B2	HCD	NA
220210_PC-3654_LB_WT_ZIC_HILIC_B2.22364.22364.3	interact.pep.xml	VEAGAGKPAASAVAAASGASGAVAAASGAK	VEAGAGKPAAS[755]AVAAAS[655]GAS[655]GAVAAASGA[639]K	K	A	30	3	4320.62	4230.89	4230.93	1411.3	1411.32	4229.91	1410.98	569.237	1.18573e-06	22.193	20.771	1	2	1	362	391	0	11S(668.2276), 17S(568.2115), 20S(568.2115), 29A(568.2116)	HexNAc-2_Hex-1	-2.938	NA	VEAGAGKPAASAVAAASGASGAVAAASGAK	20.8555	22.1934	TRUE	tr|B4EKU9|B4EKU9_BURCJ	B4EKU9	B4EKU9_BURCJ	BCAM2680	Putative membrane protein	NA	NA	LB	B2	HCD	NA
220210_PC-3654_LB_WT_ZIC_HILIC_B2.22367.22367.3	interact.pep.xml	VEAGAGKPAASAVAAASGASGAVAAASGAK	VEAGAGKPAAS[755]AVAAAS[655]GAS[655]GAVAAASGA[639]K	K	A	30	3	4321.66	4230.89	4230.93	1411.3	1411.32	4229.91	1410.98	569.237	0.000106767	18.845	14.988	0.9993	2	1	362	391	0	11S(668.2276), 17S(568.2115), 20S(568.2115), 29A(568.2116)	HexNAc-2_Hex-1	-2.938	NA	VEAGAGKPAASAVAAASGASGAVAAASGAK	17.1877	18.8455	TRUE	tr|B4EKU9|B4EKU9_BURCJ	B4EKU9	B4EKU9_BURCJ	BCAM2680	Putative membrane protein	NA	NA	LB	B2	HCD	NA
220210_PC-3654_LB_WT_ZIC_HILIC_B2.22513.22513.3	interact.pep.xml	ETWAGPASHVSVTPSGAAGTASASSNTGAAR	ETWAGPAS[655]HVS[655]VTPSGAAGTASASSNTGAAR	R	-	31	3	4345.69	3992.76	3992.78	1331.93	1331.93	3991.77	1331.6	569.228	4.347e-11	40.177	37.067	1	2	0	98	128	0	8S(568.2115), 11S(568.2116)	HexNAc-2_Hex-1	-2.4483	NA	ETWAGPASHVsVTPSGAAGTASASSNTGAAR	40.1772	31.6272	TRUE	tr|B4EQH6|B4EQH6_BURCJ	B4EQH6	B4EQH6_BURCJ	pBCA038	Uncharacterized protein	NA	NA	LB	B2	HCD	NA
220210_PC-3654_LB_WT_ZIC_HILIC_B2.22514.22514.3	interact.pep.xml	ETWAGPASHVSVTPSGAAGTASASSNTGAAR	ETWAGPAS[655]HVSVTPS[655]GAAGTASASSNTGAAR	R	-	31	3	4345.78	3992.76	3992.78	1331.93	1331.93	3991.77	1331.6	569.228	0.00607806	19.517	16.1	0.9347	2	0	98	128	0	8S(568.2115), 15S(568.2116)	HexNAc-2_Hex-1	-2.4483	NA	ETWAGPASHVSVTPsGAAGTASASSNTGAAR	19.5177	15.1785	TRUE	tr|B4EQH6|B4EQH6_BURCJ	B4EQH6	B4EQH6_BURCJ	pBCA038	Uncharacterized protein	NA	NA	LB	B2	HCD	NA
220210_PC-3654_LB_WT_ZIC_HILIC_B2.22520.22520.3	interact.pep.xml	ETWAGPASHVSVTPSGAAGTASASSNTGAAR	ETWAGPAS[655]HVSVTPS[655]GAAGTASASSNTGAAR	R	-	31	3	4347.53	3992.76	3992.78	1331.93	1331.93	3991.77	1331.6	569.228	4.48383e-08	35.975	34.872	1	2	0	98	128	0	8S(568.2115), 15S(568.2116)	HexNAc-2_Hex-1	-2.4483	NA	ETWAGPASHVSVTPsGAAGTASASSNTGAAR	35.9758	30.8198	TRUE	tr|B4EQH6|B4EQH6_BURCJ	B4EQH6	B4EQH6_BURCJ	pBCA038	Uncharacterized protein	NA	NA	LB	B2	HCD	NA
220210_PC-3654_LB_WT_ZIC_HILIC_B2.23104.23104.3	interact.pep.xml	VEAGAGKPAASAVAAASGASGAVAAASGAK	VEAGAGKPAAS[655]AVAAAS[655]GAS[655]GAVAAASGAK	K	A	30	3	4444.09	4230.9	4230.92	1411.31	1411.31	4229.91	1410.98	569.226	7.39643e-08	34.741	34.366	1	2	1	362	391	0	11S(668.2276), 17S(568.2115), 20S(568.2115), 11S(568.2116)	HexNAc-2_Hex-1	-2.3021	NA	VEAGAGKPAAsAVAAASGASGAVAAASGAK	34.7419	34.7419	TRUE	tr|B4EKU9|B4EKU9_BURCJ	B4EKU9	B4EKU9_BURCJ	BCAM2680	Putative membrane protein	NA	NA	LB	B2	HCD	NA
220210_PC-3654_LB_WT_ZIC_HILIC_B2.23107.23107.3	interact.pep.xml	VEAGAGKPAASAVAAASGASGAVAAASGAK	VEAGAGKPAAS[655]AVAAAS[655]GAS[655]GAVAAASGAK	K	A	30	3	4445.14	4230.9	4230.92	1411.31	1411.31	4229.91	1410.98	569.226	3.05823e-06	25.52	23.095	1	2	1	362	391	0	11S(668.2276), 17S(568.2115), 20S(568.2115), 11S(568.2116)	HexNAc-2_Hex-1	-2.3021	NA	VEAGAGKPAAsAVAAASGASGAVAAASGAK	25.5201	25.5201	TRUE	tr|B4EKU9|B4EKU9_BURCJ	B4EKU9	B4EKU9_BURCJ	BCAM2680	Putative membrane protein	NA	NA	LB	B2	HCD	NA
220210_PC-3654_LB_WT_ZIC_HILIC_B2.23217.23217.3	interact.pep.xml	VEAGAGKPAASAVAAASGASGAVAAASGAK	VEAGAGKPAAS[655]AVAAAS[655]GAS[655]GAVAAASGAK	K	A	30	3	4465.95	4229.89	4229.92	1410.97	1410.98	4229.91	1410.98	568.224	4.55106e-09	30.102	29.786	1	2	1	362	391	0	11S(668.2276), 17S(568.2115), 20S(568.2115), 11S(568.2116)	HexNAc-2_Hex-1	-2.238	NA	VEAGAGKPAAsAVAAASGASGAVAAASGAK	30.1023	30.1023	TRUE	tr|B4EKU9|B4EKU9_BURCJ	B4EKU9	B4EKU9_BURCJ	BCAM2680	Putative membrane protein	NA	NA	LB	B2	HCD	NA
220210_PC-3654_LB_WT_ZIC_HILIC_B2.23220.23220.3	interact.pep.xml	VEAGAGKPAASAVAAASGASGAVAAASGAK	VEAGAGKPAAS[655]AVAAAS[655]GAS[655]GAVAAASGAK	K	A	30	3	4466.65	4229.89	4229.92	1410.97	1410.98	4229.91	1410.98	568.224	3.85314e-06	25.456	23.026	1	2	1	362	391	0	11S(668.2276), 17S(568.2115), 20S(568.2115), 11S(568.2116)	HexNAc-2_Hex-1	-2.238	NA	VEAGAGKPAAsAVAAASGASGAVAAASGAK	25.4563	25.4563	TRUE	tr|B4EKU9|B4EKU9_BURCJ	B4EKU9	B4EKU9_BURCJ	BCAM2680	Putative membrane protein	NA	NA	LB	B2	HCD	NA
220210_PC-3654_LB_WT_ZIC_HILIC_B2.23388.23388.3	interact.pep.xml	PAATTSATTSTTTSAGTASTSTTATAGTTTAAPAPTASAPEAAAKPAK	PAATTS[655]ATTSTTTSAGTASTSTTATAGTTTAAPAPTASAPEAAAKPAK	K	T	48	3	4492.54	4847.3	4847.36	1616.77	1616.8	4846.31	1616.44	569.265	1.5694e-10	39.657	39.657	1	2	1	115	162	0	6S(568.2115)	HexNAc-2_Hex-1	-3.7431	NA	NA	NA	NA	TRUE	tr|B4EB03|B4EB03_BURCJ	B4EB03	B4EB03_BURCJ	BCAL1917	Putative exported protein	NA	NA	LB	B2	HCD	NA
220210_PC-3654_LB_WT_ZIC_HILIC_B2.23391.23391.3	interact.pep.xml	PAATTSATTSTTTSAGTASTSTTATAGTTTAAPAPTASAPEAAAKPAK	PAATTSATTSTTTSAGTAS[655]TSTTATAGTTTAAPAPTASAPEAAAKPAK	K	T	48	3	4493.6	4847.3	4847.36	1616.77	1616.8	4846.31	1616.44	1.0537	0.00571846	14.491	14.491	0.6293	2	1	115	162	0	19S(568.2115)	NA	NA	NA	NA	NA	NA	TRUE	tr|B4EB03|B4EB03_BURCJ	B4EB03	B4EB03_BURCJ	BCAL1917	Putative exported protein	NA	NA	LB	B2	HCD	NA
220210_PC-3654_LB_WT_ZIC_HILIC_B2.23392.23392.3	interact.pep.xml	PAATTSATTSTTTSAGTASTSTTATAGTTTAAPAPTASAPEAAAKPAK	PAATTS[655]ATTSTTTSAGTASTSTTATAGTTTAAPAPTASAPEAAAKPAK	K	T	48	3	4494.06	4847.3	4847.36	1616.77	1616.8	4846.31	1616.44	569.265	4.41e-12	47.358	47.358	1	2	1	115	162	0	6S(568.2115)	HexNAc-2_Hex-1	-3.7431	NA	NA	NA	NA	TRUE	tr|B4EB03|B4EB03_BURCJ	B4EB03	B4EB03_BURCJ	BCAL1917	Putative exported protein	NA	NA	LB	B2	HCD	NA
220210_PC-3654_LB_WT_ZIC_HILIC_B2.23468.23468.3	interact.pep.xml	PAATTSATTSTTTSAGTASTSTTATAGTTTAAPAPTASAPEAAAKPAK	PAATTS[655]ATTSTTTSAGTASTSTTATAGTTTAAPAPTASAPEAAAKPAK	K	T	48	3	4507.98	4846.3	4846.36	1616.44	1616.46	4846.31	1616.44	568.261	2.1e-13	48.162	48.162	1	2	1	115	162	0	6S(568.2115)	HexNAc-2_Hex-1	-3.662	NA	NA	NA	NA	TRUE	tr|B4EB03|B4EB03_BURCJ	B4EB03	B4EB03_BURCJ	BCAL1917	Putative exported protein	NA	NA	LB	B2	HCD	NA
220210_PC-3654_LB_WT_ZIC_HILIC_B2.23469.23469.3	interact.pep.xml	PAATTSATTSTTTSAGTASTSTTATAGTTTAAPAPTASAPEAAAKPAK	PAATTS[655]ATTSTTTSAGTASTSTTATAGTTTAAPAPTASAPEAAAKPAK	K	T	48	3	4508.06	4846.3	4846.36	1616.44	1616.46	4846.31	1616.44	568.261	1.05189e-09	39.594	39.594	1	2	1	115	162	0	6S(568.2115)	HexNAc-2_Hex-1	-3.662	NA	NA	NA	NA	TRUE	tr|B4EB03|B4EB03_BURCJ	B4EB03	B4EB03_BURCJ	BCAL1917	Putative exported protein	NA	NA	LB	B2	HCD	NA
220210_PC-3654_LB_WT_ZIC_HILIC_B2.23471.23471.3	interact.pep.xml	PAATTSATTSTTTSAGTASTSTTATAGTTTAAPAPTASAPEAAAKPAK	PAATTSATTSTTTSAGTAS[655]TSTTATAGTTTAAPAPTASAPEAAAKPAK	K	T	48	3	4508.8	4846.3	4846.36	1616.44	1616.46	4846.31	1616.44	0.0498	0.000724757	15.043	15.043	0.8113	2	1	115	162	0	19S(568.2115)	Mod1: Unannotated mass-shift 0.0386 (PeakApex: 0.0386)	NA	NA	NA	NA	NA	TRUE	tr|B4EB03|B4EB03_BURCJ	B4EB03	B4EB03_BURCJ	BCAL1917	Putative exported protein	NA	NA	LB	B2	HCD	NA
220210_PC-3654_LB_WT_ZIC_HILIC_B2.23472.23472.3	interact.pep.xml	PAATTSATTSTTTSAGTASTSTTATAGTTTAAPAPTASAPEAAAKPAK	PAATTS[655]ATTSTTTSAGTASTSTTATAGTTTAAPAPTASAPEAAAKPAK	K	T	48	3	4509.27	4846.3	4846.36	1616.44	1616.46	4846.31	1616.44	568.261	7e-14	54.801	54.801	1	2	1	115	162	0	6S(568.2115)	HexNAc-2_Hex-1	-3.662	NA	NA	NA	NA	TRUE	tr|B4EB03|B4EB03_BURCJ	B4EB03	B4EB03_BURCJ	BCAL1917	Putative exported protein	NA	NA	LB	B2	HCD	NA
220210_PC-3654_LB_WT_ZIC_HILIC_B2.23475.23475.3	interact.pep.xml	PAATTSATTSTTTSAGTASTSTTATAGTTTAAPAPTASAPEAAAKPAK	PAATTSATTSTTTSAGTAS[655]TSTTATAGTTTAAPAPTASAPEAAAKPAK	K	T	48	3	4510.34	4846.3	4846.36	1616.44	1616.46	4846.31	1616.44	0.0498	2.80582e-08	39.582	39.582	1	2	1	115	162	0	19S(568.2115)	Mod1: Unannotated mass-shift 0.0386 (PeakApex: 0.0386)	NA	NA	NA	NA	NA	TRUE	tr|B4EB03|B4EB03_BURCJ	B4EB03	B4EB03_BURCJ	BCAL1917	Putative exported protein	NA	NA	LB	B2	HCD	NA
220210_PC-3654_LB_WT_ZIC_HILIC_B2.23708.23708.3	interact.pep.xml	LSKPAATTSATTSTTTSAGTASTSTTATAGTTTAAPAPTASAPEAAAK	LS[655]KPAATTSATTSTTTSAGTASTSTTATAGTTTAAPAPTASAPEAAAK	K	P	48	3	4549.96	4878.31	4878.38	1627.11	1627.13	4878.34	1627.12	568.258	1e-14	57.99	57.99	1	2	1	112	159	0	2S(568.2115)	HexNAc-2_Hex-1	-3.5901	NA	NA	NA	NA	TRUE	tr|B4EB03|B4EB03_BURCJ	B4EB03	B4EB03_BURCJ	BCAL1917	Putative exported protein	NA	NA	LB	B2	HCD	NA
220210_PC-3654_LB_WT_ZIC_HILIC_B2.23709.23709.3	interact.pep.xml	LSKPAATTSATTSTTTSAGTASTSTTATAGTTTAAPAPTASAPEAAAK	LS[655]KPAATTSATTSTTTSAGTASTSTTATAGTTTAAPAPTASAPEAAAK	K	P	48	3	4550.01	4878.31	4878.38	1627.11	1627.13	4878.34	1627.12	568.258	1.58e-12	49.138	49.138	1	2	1	112	159	0	2S(568.2115)	HexNAc-2_Hex-1	-3.5901	NA	NA	NA	NA	TRUE	tr|B4EB03|B4EB03_BURCJ	B4EB03	B4EB03_BURCJ	BCAL1917	Putative exported protein	NA	NA	LB	B2	HCD	NA
220210_PC-3654_LB_WT_ZIC_HILIC_B2.23714.23714.3	interact.pep.xml	LSKPAATTSATTSTTTSAGTASTSTTATAGTTTAAPAPTASAPEAAAK	LSKPAATTSATTSTTTSAGTASTS[655]TTATAGTTTAAPAPTASAPEAAAK	K	P	48	3	4551.26	4878.31	4878.38	1627.11	1627.13	4878.34	1627.12	0.0459	1.69557e-08	39.317	37.116	1	2	1	112	159	0	24S(568.2115)	Mod1: Unannotated mass-shift 0.0386 (PeakApex: 0.0386)	NA	NA	NA	NA	NA	TRUE	tr|B4EB03|B4EB03_BURCJ	B4EB03	B4EB03_BURCJ	BCAL1917	Putative exported protein	NA	NA	LB	B2	HCD	NA
220210_PC-3654_LB_WT_ZIC_HILIC_B2.23715.23715.3	interact.pep.xml	LSKPAATTSATTSTTTSAGTASTSTTATAGTTTAAPAPTASAPEAAAK	LS[655]KPAATTSATTSTTTSAGTASTSTTATAGTTTAAPAPTASAPEAAAK	K	P	48	3	4551.53	4878.31	4878.38	1627.11	1627.13	4878.34	1627.12	568.257	1e-14	61.415	61.415	1	2	1	112	159	0	2S(568.2115)	HexNAc-2_Hex-1	-3.5794	NA	NA	NA	NA	TRUE	tr|B4EB03|B4EB03_BURCJ	B4EB03	B4EB03_BURCJ	BCAL1917	Putative exported protein	NA	NA	LB	B2	HCD	NA
220210_PC-3654_LB_WT_ZIC_HILIC_B2.23717.23717.3	interact.pep.xml	LSKPAATTSATTSTTTSAGTASTSTTATAGTTTAAPAPTASAPEAAAK	LSKPAATTSATTSTTTSAGTASTS[655]TTATAGTTTAAPAPTASAPEAAAK	K	P	48	3	4551.83	4878.31	4878.38	1627.11	1627.13	4878.34	1627.12	0.0459	7.82057e-07	29.559	27.675	1	2	1	112	159	0	24S(568.2115)	Mod1: Unannotated mass-shift 0.0386 (PeakApex: 0.0386)	NA	NA	NA	NA	NA	TRUE	tr|B4EB03|B4EB03_BURCJ	B4EB03	B4EB03_BURCJ	BCAL1917	Putative exported protein	NA	NA	LB	B2	HCD	NA
220210_PC-3654_LB_WT_ZIC_HILIC_B2.23718.23718.3	interact.pep.xml	LSKPAATTSATTSTTTSAGTASTSTTATAGTTTAAPAPTASAPEAAAK	LS[655]KPAATTSATTSTTTSAGTASTSTTATAGTTTAAPAPTASAPEAAAK	K	P	48	3	4552	4878.31	4878.38	1627.11	1627.13	4878.34	1627.12	568.257	2.78e-12	48.954	48.954	1	2	1	112	159	0	2S(568.2115)	HexNAc-2_Hex-1	-3.5794	NA	NA	NA	NA	TRUE	tr|B4EB03|B4EB03_BURCJ	B4EB03	B4EB03_BURCJ	BCAL1917	Putative exported protein	NA	NA	LB	B2	HCD	NA
220210_PC-3654_LB_WT_ZIC_HILIC_B2.23917.23917.3	interact.pep.xml	PAATTSATTSTTTSAGTASTSTTATAGTTTAAPAPTASAPEAAAKPAK	PAATTS[655]ATTSTTTSAGTASTSTTATAGTTTAAPAPTASAPEAAAKPAK	K	T	48	3	4583.89	4848.3	4848.36	1617.11	1617.13	4846.31	1616.44	570.263	2.5166e-10	40.219	40.219	1	2	1	115	162	0	6S(568.2115)	HexNAc-2_Hex-1	-4.2872	NA	NA	NA	NA	TRUE	tr|B4EB03|B4EB03_BURCJ	B4EB03	B4EB03_BURCJ	BCAL1917	Putative exported protein	NA	NA	LB	B2	HCD	NA
220210_PC-3654_LB_WT_ZIC_HILIC_B2.23922.23922.3	interact.pep.xml	PAATTSATTSTTTSAGTASTSTTATAGTTTAAPAPTASAPEAAAKPAK	PAATTSATTSTTTSAGTAS[655]TSTTATAGTTTAAPAPTASAPEAAAKPAK	K	T	48	3	4585.61	4848.3	4848.36	1617.11	1617.13	4846.31	1616.44	2.0512	0.00121785	17.376	17.376	0.5795	2	1	115	162	0	19S(568.2115)	Mod1: Failed_Carbamidomethylation/Deletion of G, Mod2: 5-hydroxy-N6,N6,N6-trimethyl (PeakApex: 2.0378)	NA	NA	NA	NA	NA	TRUE	tr|B4EB03|B4EB03_BURCJ	B4EB03	B4EB03_BURCJ	BCAL1917	Putative exported protein	NA	NA	LB	B2	HCD	NA
220210_PC-3654_LB_WT_ZIC_HILIC_B2.23923.23923.3	interact.pep.xml	PAATTSATTSTTTSAGTASTSTTATAGTTTAAPAPTASAPEAAAKPAK	PAATTS[655]ATTSTTTSAGTASTSTTATAGTTTAAPAPTASAPEAAAKPAK	K	T	48	3	4586.05	4848.3	4848.36	1617.11	1617.13	4846.31	1616.44	570.263	1.78182e-09	40.415	40.415	1	2	1	115	162	0	6S(568.2115)	HexNAc-2_Hex-1	-4.2872	NA	NA	NA	NA	TRUE	tr|B4EB03|B4EB03_BURCJ	B4EB03	B4EB03_BURCJ	BCAL1917	Putative exported protein	NA	NA	LB	B2	HCD	NA
220210_PC-3654_LB_WT_ZIC_HILIC_B2.24023.24023.3	interact.pep.xml	PAATTSATTSTTTSAGTASTSTTATAGTTTAAPAPTASAPEAAAKPAK	PAATTS[655]ATTSTTTSAGTASTSTTATAGTTTAAPAPTASAPEAAAKPAK	K	T	48	3	4605.02	4847.3	4847.36	1616.77	1616.79	4846.31	1616.44	569.258	4.79e-12	44.541	44.541	1	2	1	115	162	0	6S(568.2115)	HexNAc-2_Hex-1	-3.5999	NA	NA	NA	NA	TRUE	tr|B4EB03|B4EB03_BURCJ	B4EB03	B4EB03_BURCJ	BCAL1917	Putative exported protein	NA	NA	LB	B2	HCD	NA
220210_PC-3654_LB_WT_ZIC_HILIC_B2.24026.24026.3	interact.pep.xml	PAATTSATTSTTTSAGTASTSTTATAGTTTAAPAPTASAPEAAAKPAK	PAATTSATTSTTTSAGTAS[655]TSTTATAGTTTAAPAPTASAPEAAAKPAK	K	T	48	3	4605.85	4847.3	4847.36	1616.77	1616.79	4846.31	1616.44	1.0468	6.20697e-06	22.805	22.805	1	2	1	115	162	0	19S(568.2115)	NA	NA	NA	NA	NA	NA	TRUE	tr|B4EB03|B4EB03_BURCJ	B4EB03	B4EB03_BURCJ	BCAL1917	Putative exported protein	NA	NA	LB	B2	HCD	NA
220210_PC-3654_LB_WT_ZIC_HILIC_B2.24027.24027.3	interact.pep.xml	PAATTSATTSTTTSAGTASTSTTATAGTTTAAPAPTASAPEAAAKPAK	PAATTS[655]ATTSTTTSAGTASTSTTATAGTTTAAPAPTASAPEAAAKPAK	K	T	48	3	4606.33	4847.3	4847.36	1616.77	1616.79	4846.31	1616.44	569.258	4e-13	49.026	49.026	1	2	1	115	162	0	6S(568.2115)	HexNAc-2_Hex-1	-3.5999	NA	NA	NA	NA	TRUE	tr|B4EB03|B4EB03_BURCJ	B4EB03	B4EB03_BURCJ	BCAL1917	Putative exported protein	NA	NA	LB	B2	HCD	NA
220210_PC-3654_LB_WT_ZIC_HILIC_B2.24236.24236.3	interact.pep.xml	PAATTSATTSTTTSAGTASTSTTATAGTTTAAPAPTASAPEAAAKPAK	PAATTSATTS[655]TTTSAGTASTSTTATAGTTTAAPAPTASAPEAAAKPAK	K	T	48	3	4637.5	4849.3	4849.36	1617.44	1617.46	4846.31	1616.44	3.0488	6.72485e-08	32.319	32.319	1	2	1	115	162	0	10S(568.2115)	Mod1: Third isotopic peak, Mod2: Unannotated mass-shift 0.0386 (PeakApex: 3.0442)	NA	NA	NA	NA	NA	TRUE	tr|B4EB03|B4EB03_BURCJ	B4EB03	B4EB03_BURCJ	BCAL1917	Putative exported protein	NA	NA	LB	B2	HCD	NA
220210_PC-3654_LB_WT_ZIC_HILIC_B2.24240.24240.3	interact.pep.xml	PAATTSATTSTTTSAGTASTSTTATAGTTTAAPAPTASAPEAAAKPAK	PAATTSATTS[655]TTTSAGTASTSTTATAGTTTAAPAPTASAPEAAAKPAK	K	T	48	3	4638.78	4849.3	4849.36	1617.44	1617.46	4846.31	1616.44	3.0488	3.40309e-09	35.742	35.742	1	2	1	115	162	0	10S(568.2115)	Mod1: Third isotopic peak, Mod2: Unannotated mass-shift 0.0386 (PeakApex: 3.0442)	NA	NA	NA	NA	NA	TRUE	tr|B4EB03|B4EB03_BURCJ	B4EB03	B4EB03_BURCJ	BCAL1917	Putative exported protein	NA	NA	LB	B2	HCD	NA
220210_PC-3654_LB_WT_ZIC_HILIC_B2.24288.24288.3	interact.pep.xml	LSKPAATTSATTSTTTSAGTASTSTTATAGTTTAAPAPTASAPEAAAK	LS[655]KPAATTSATTSTTTSAGTASTSTTATAGTTTAAPAPTASAPEAAAK	K	P	48	3	4649.18	4878.31	4878.38	1627.11	1627.13	4878.34	1627.12	568.25	0	54.988	54.988	1	2	1	112	159	0	2S(568.2115)	HexNAc-2_Hex-1	-3.4145	NA	NA	NA	NA	TRUE	tr|B4EB03|B4EB03_BURCJ	B4EB03	B4EB03_BURCJ	BCAL1917	Putative exported protein	NA	NA	LB	B2	HCD	NA
220210_PC-3654_LB_WT_ZIC_HILIC_B2.24290.24290.3	interact.pep.xml	LSKPAATTSATTSTTTSAGTASTSTTATAGTTTAAPAPTASAPEAAAK	LSKPAATTSATTSTTTSAGTAS[655]TSTTATAGTTTAAPAPTASAPEAAAK	K	P	48	3	4649.77	4878.31	4878.38	1627.11	1627.13	4878.34	1627.12	0.039	7.0105e-10	38.69	38.69	1	2	1	112	159	0	22S(568.2115)	Mod1: Unannotated mass-shift 0.0386 (PeakApex: 0.0386)	NA	NA	NA	NA	NA	TRUE	tr|B4EB03|B4EB03_BURCJ	B4EB03	B4EB03_BURCJ	BCAL1917	Putative exported protein	NA	NA	LB	B2	HCD	NA
220210_PC-3654_LB_WT_ZIC_HILIC_B2.24291.24291.3	interact.pep.xml	LSKPAATTSATTSTTTSAGTASTSTTATAGTTTAAPAPTASAPEAAAK	LS[655]KPAATTSATTSTTTSAGTASTSTTATAGTTTAAPAPTASAPEAAAK	K	P	48	3	4650	4878.31	4878.38	1627.11	1627.13	4878.34	1627.12	568.25	0	64.271	64.271	1	2	1	112	159	0	2S(568.2115)	HexNAc-2_Hex-1	-3.4145	NA	NA	NA	NA	TRUE	tr|B4EB03|B4EB03_BURCJ	B4EB03	B4EB03_BURCJ	BCAL1917	Putative exported protein	NA	NA	LB	B2	HCD	NA
220210_PC-3654_LB_WT_ZIC_HILIC_B2.24535.24535.3	interact.pep.xml	PAATTSATTSTTTSAGTASTSTTATAGTTTAAPAPTASAPEAAAK	PAATTS[655]ATTSTTTSAGTASTSTTATAGTTTAAPAPTASAPEAAAK	K	P	45	3	4692.19	4552.12	4552.17	1518.38	1518.4	4550.13	1517.72	570.252	6.1e-13	45.958	45.958	1	2	0	115	159	0	6S(568.2115)	HexNAc-2_Hex-1	-4.0146	NA	NA	NA	NA	TRUE	tr|B4EB03|B4EB03_BURCJ	B4EB03	B4EB03_BURCJ	BCAL1917	Putative exported protein	NA	NA	LB	B2	HCD	NA
220210_PC-3654_LB_WT_ZIC_HILIC_B2.24539.24539.3	interact.pep.xml	PAATTSATTSTTTSAGTASTSTTATAGTTTAAPAPTASAPEAAAK	PAATTS[655]ATTSTTTSAGTASTSTTATAGTTTAAPAPTASAPEAAAK	K	P	45	3	4693.52	4552.12	4552.17	1518.38	1518.4	4550.13	1517.72	570.252	1e-14	57.466	57.466	1	2	0	115	159	0	6S(568.2115)	HexNAc-2_Hex-1	-4.0146	NA	NA	NA	NA	TRUE	tr|B4EB03|B4EB03_BURCJ	B4EB03	B4EB03_BURCJ	BCAL1917	Putative exported protein	NA	NA	LB	B2	HCD	NA
220210_PC-3654_LB_WT_ZIC_HILIC_B2.24586.24586.3	interact.pep.xml	PAATTSATTSTTTSAGTASTSTTATAGTTTAAPAPTASAPEAAAKPAK	PAATTS[655]ATTSTTTSAGTASTSTTATAGTTTAAPAPTASAPEAAAKPAK	K	T	48	3	4702.65	4846.28	4846.35	1616.43	1616.46	4846.31	1616.44	568.248	3.842e-11	39.634	39.634	1	2	1	115	162	0	6S(568.2115)	HexNAc-2_Hex-1	-3.3489	NA	NA	NA	NA	TRUE	tr|B4EB03|B4EB03_BURCJ	B4EB03	B4EB03_BURCJ	BCAL1917	Putative exported protein	NA	NA	LB	B2	HCD	NA
220210_PC-3654_LB_WT_ZIC_HILIC_B2.24590.24590.3	interact.pep.xml	PAATTSATTSTTTSAGTASTSTTATAGTTTAAPAPTASAPEAAAKPAK	PAATTS[655]ATTSTTTSAGTASTSTTATAGTTTAAPAPTASAPEAAAKPAK	K	T	48	3	4703.96	4846.28	4846.35	1616.43	1616.46	4846.31	1616.44	568.248	2.0724e-10	44.908	44.908	1	2	1	115	162	0	6S(568.2115)	HexNAc-2_Hex-1	-3.3489	NA	NA	NA	NA	TRUE	tr|B4EB03|B4EB03_BURCJ	B4EB03	B4EB03_BURCJ	BCAL1917	Putative exported protein	NA	NA	LB	B2	HCD	NA
220210_PC-3654_LB_WT_ZIC_HILIC_B2.24591.24591.3	interact.pep.xml	PAATTSATTSTTTSAGTASTSTTATAGTTTAAPAPTASAPEAAAKPAK	PAATTS[655]ATTSTTTSAGTASTSTTATAGTTTAAPAPTASAPEAAAKPAK	K	T	48	3	4703.97	4846.28	4846.35	1616.43	1616.46	4846.31	1616.44	568.248	1.18e-11	37.878	37.878	1	2	1	115	162	0	6S(568.2115)	HexNAc-2_Hex-1	-3.3489	NA	NA	NA	NA	TRUE	tr|B4EB03|B4EB03_BURCJ	B4EB03	B4EB03_BURCJ	BCAL1917	Putative exported protein	NA	NA	LB	B2	HCD	NA
220210_PC-3654_LB_WT_ZIC_HILIC_B2.24595.24595.3	interact.pep.xml	PAATTSATTSTTTSAGTASTSTTATAGTTTAAPAPTASAPEAAAKPAK	PAATTS[655]ATTSTTTSAGTASTSTTATAGTTTAAPAPTASAPEAAAKPAK	K	T	48	3	4705.27	4846.28	4846.35	1616.43	1616.46	4846.31	1616.44	568.248	2.65e-12	52.463	52.463	1	2	1	115	162	0	6S(568.2115)	HexNAc-2_Hex-1	-3.3489	NA	NA	NA	NA	TRUE	tr|B4EB03|B4EB03_BURCJ	B4EB03	B4EB03_BURCJ	BCAL1917	Putative exported protein	NA	NA	LB	B2	HCD	NA
220210_PC-3654_LB_WT_ZIC_HILIC_B2.24635.24635.3	interact.pep.xml	ETWAGPASHVSVTPSGAAGTASASSNTGAAR	ETWAGPAS[655]HVS[655]VTPSGAAGTASASSNTGAAR	R	-	31	3	4710.79	4093.77	4093.82	1365.6	1365.61	4091.78	1364.93	570.245	7.81605e-09	32.6	32.6	1	2	0	98	128	0	11S(668.2276), 8S(568.2115), 11S(568.2116)	HexNAc-2_Hex-1	-3.8063	NA	ETWAGPASHVsVTPSGAAGTASASSNTGAAR	32.6001	24.6708	TRUE	tr|B4EQH6|B4EQH6_BURCJ	B4EQH6	B4EQH6_BURCJ	pBCA038	Uncharacterized protein	NA	NA	LB	B2	HCD	NA
220210_PC-3654_LB_WT_ZIC_HILIC_B2.24706.24706.3	interact.pep.xml	PAATTSATTSTTTSAGTASTSTTATAGTTTAAPAPTASAPEAAAK	PAATTS[655]ATTSTTTSAGTASTSTTATAGTTTAAPAPTASAPEAAAK	K	P	45	3	4724.06	4551.11	4551.16	1518.04	1518.06	4550.13	1517.72	569.248	2.8e-13	51.039	51.039	1	2	0	115	159	0	6S(568.2115)	HexNAc-2_Hex-1	-3.34	NA	NA	NA	NA	TRUE	tr|B4EB03|B4EB03_BURCJ	B4EB03	B4EB03_BURCJ	BCAL1917	Putative exported protein	NA	NA	LB	B2	HCD	NA
220210_PC-3654_LB_WT_ZIC_HILIC_B2.24707.24707.3	interact.pep.xml	PAATTSATTSTTTSAGTASTSTTATAGTTTAAPAPTASAPEAAAK	PAATTSATTS[655]TTTSAGTASTSTTATAGTTTAAPAPTASAPEAAAK	K	P	45	3	4724.15	4551.11	4551.16	1518.04	1518.06	4550.13	1517.72	1.0366	2.03688e-08	41.551	41.551	1	2	0	115	159	0	10S(568.2115)	NA	NA	NA	NA	NA	NA	TRUE	tr|B4EB03|B4EB03_BURCJ	B4EB03	B4EB03_BURCJ	BCAL1917	Putative exported protein	NA	NA	LB	B2	HCD	NA
220210_PC-3654_LB_WT_ZIC_HILIC_B2.24710.24710.3	interact.pep.xml	PAATTSATTSTTTSAGTASTSTTATAGTTTAAPAPTASAPEAAAK	PAATTS[655]ATTSTTTSAGTASTSTTATAGTTTAAPAPTASAPEAAAK	K	P	45	3	4725.46	4551.11	4551.16	1518.04	1518.06	4550.13	1517.72	569.248	0	62.713	62.713	1	2	0	115	159	0	6S(568.2115)	HexNAc-2_Hex-1	-3.34	NA	NA	NA	NA	TRUE	tr|B4EB03|B4EB03_BURCJ	B4EB03	B4EB03_BURCJ	BCAL1917	Putative exported protein	NA	NA	LB	B2	HCD	NA
220210_PC-3654_LB_WT_ZIC_HILIC_B2.24713.24713.3	interact.pep.xml	PAATTSATTSTTTSAGTASTSTTATAGTTTAAPAPTASAPEAAAK	PAATTS[655]ATTSTTTSAGTASTSTTATAGTTTAAPAPTASAPEAAAK	K	P	45	3	4726.51	4551.11	4551.16	1518.04	1518.06	4550.13	1517.72	569.248	2.026e-11	46.907	46.907	1	2	0	115	159	0	6S(568.2115)	HexNAc-2_Hex-1	-3.34	NA	NA	NA	NA	TRUE	tr|B4EB03|B4EB03_BURCJ	B4EB03	B4EB03_BURCJ	BCAL1917	Putative exported protein	NA	NA	LB	B2	HCD	NA
220210_PC-3654_LB_WT_ZIC_HILIC_B2.24833.24833.3	interact.pep.xml	PAATTSATTSTTTSAGTASTSTTATAGTTTAAPAPTASAPEAAAKPAK	PAATTSATTSTTTS[655]AGTASTSTTATAGTTTAAPAPTASAPEAAAKPAK	K	T	48	3	4744.67	4847.29	4847.35	1616.77	1616.79	4846.31	1616.44	1.0376	7.51465e-09	34.667	34.667	1	2	1	115	162	0	14S(568.2115)	NA	NA	NA	NA	NA	NA	TRUE	tr|B4EB03|B4EB03_BURCJ	B4EB03	B4EB03_BURCJ	BCAL1917	Putative exported protein	NA	NA	LB	B2	HCD	NA
220210_PC-3654_LB_WT_ZIC_HILIC_B2.24834.24834.3	interact.pep.xml	PAATTSATTSTTTSAGTASTSTTATAGTTTAAPAPTASAPEAAAKPAK	PAATTSATTS[655]TTTSAGTASTSTTATAGTTTAAPAPTASAPEAAAKPAK	K	T	48	3	4744.76	4847.29	4847.35	1616.77	1616.79	4846.31	1616.44	1.0376	0.000666901	21.803	21.803	0.7646	2	1	115	162	0	10S(568.2115)	NA	NA	NA	NA	NA	NA	TRUE	tr|B4EB03|B4EB03_BURCJ	B4EB03	B4EB03_BURCJ	BCAL1917	Putative exported protein	NA	NA	LB	B2	HCD	NA
220210_PC-3654_LB_WT_ZIC_HILIC_B2.24837.24837.3	interact.pep.xml	PAATTSATTSTTTSAGTASTSTTATAGTTTAAPAPTASAPEAAAKPAK	PAATTS[655]ATTSTTTSAGTASTSTTATAGTTTAAPAPTASAPEAAAKPAK	K	T	48	3	4745.96	4847.29	4847.35	1616.77	1616.79	4846.31	1616.44	569.249	4.6e-13	49.444	49.444	1	2	1	115	162	0	6S(568.2115)	HexNAc-2_Hex-1	-3.3631	NA	NA	NA	NA	TRUE	tr|B4EB03|B4EB03_BURCJ	B4EB03	B4EB03_BURCJ	BCAL1917	Putative exported protein	NA	NA	LB	B2	HCD	NA
220210_PC-3654_LB_WT_ZIC_HILIC_B2.24840.24840.3	interact.pep.xml	PAATTSATTSTTTSAGTASTSTTATAGTTTAAPAPTASAPEAAAKPAK	PAATTSATTSTTTS[655]AGTASTSTTATAGTTTAAPAPTASAPEAAAKPAK	K	T	48	3	4747.01	4847.29	4847.35	1616.77	1616.79	4846.31	1616.44	1.0376	2.19017e-09	37.064	37.064	1	2	1	115	162	0	14S(568.2115)	NA	NA	NA	NA	NA	NA	TRUE	tr|B4EB03|B4EB03_BURCJ	B4EB03	B4EB03_BURCJ	BCAL1917	Putative exported protein	NA	NA	LB	B2	HCD	NA
220210_PC-3654_LB_WT_ZIC_HILIC_B2.24882.24882.3	interact.pep.xml	LSKPAATTSATTSTTTSAGTASTSTTATAGTTTAAPAPTASAPEAAAK	LS[655]KPAATTSATTSTTTSAGTASTSTTATAGTTTAAPAPTASAPEAAAK	K	P	48	3	4753.28	4879.32	4879.37	1627.45	1627.46	4878.34	1627.12	569.246	7e-14	46.733	46.733	1	2	1	112	159	0	2S(568.2115)	HexNAc-2_Hex-1	-3.2883	NA	NA	NA	NA	TRUE	tr|B4EB03|B4EB03_BURCJ	B4EB03	B4EB03_BURCJ	BCAL1917	Putative exported protein	NA	NA	LB	B2	HCD	NA
220210_PC-3654_LB_WT_ZIC_HILIC_B2.24883.24883.3	interact.pep.xml	LSKPAATTSATTSTTTSAGTASTSTTATAGTTTAAPAPTASAPEAAAK	LS[655]KPAATTSATTSTTTSAGTASTSTTATAGTTTAAPAPTASAPEAAAK	K	P	48	3	4753.37	4879.32	4879.37	1627.45	1627.46	4878.34	1627.12	1.0351	3.41754e-06	29.58	29.58	1	2	1	112	159	0	2S(568.2115)	NA	NA	NA	NA	NA	NA	TRUE	tr|B4EB03|B4EB03_BURCJ	B4EB03	B4EB03_BURCJ	BCAL1917	Putative exported protein	NA	NA	LB	B2	HCD	NA
220210_PC-3654_LB_WT_ZIC_HILIC_B2.24885.24885.3	interact.pep.xml	LSKPAATTSATTSTTTSAGTASTSTTATAGTTTAAPAPTASAPEAAAK	LSKPAATTSATTSTTTSAGTAS[655]TSTTATAGTTTAAPAPTASAPEAAAK	K	P	48	3	4754.09	4879.32	4879.37	1627.45	1627.46	4878.34	1627.12	1.0351	2.84598e-09	40.957	40.957	1	2	1	112	159	0	22S(568.2115)	NA	NA	NA	NA	NA	NA	TRUE	tr|B4EB03|B4EB03_BURCJ	B4EB03	B4EB03_BURCJ	BCAL1917	Putative exported protein	NA	NA	LB	B2	HCD	NA
220210_PC-3654_LB_WT_ZIC_HILIC_B2.24886.24886.3	interact.pep.xml	LSKPAATTSATTSTTTSAGTASTSTTATAGTTTAAPAPTASAPEAAAK	LS[655]KPAATTSATTSTTTSAGTASTSTTATAGTTTAAPAPTASAPEAAAK	K	P	48	3	4754.57	4879.32	4879.37	1627.45	1627.46	4878.34	1627.12	569.246	0	64.283	64.283	1	2	1	112	159	0	2S(568.2115)	HexNAc-2_Hex-1	-3.2883	NA	NA	NA	NA	TRUE	tr|B4EB03|B4EB03_BURCJ	B4EB03	B4EB03_BURCJ	BCAL1917	Putative exported protein	NA	NA	LB	B2	HCD	NA
220210_PC-3654_LB_WT_ZIC_HILIC_B2.24888.24888.3	interact.pep.xml	LSKPAATTSATTSTTTSAGTASTSTTATAGTTTAAPAPTASAPEAAAK	LSKPAATTSATTSTTTSAGTASTS[655]TTATAGTTTAAPAPTASAPEAAAK	K	P	48	3	4755.15	4879.32	4879.37	1627.45	1627.46	4878.34	1627.12	1.0351	0.000735661	18.999	17.259	0.7478	2	1	112	159	0	24S(568.2115)	NA	NA	NA	NA	NA	NA	TRUE	tr|B4EB03|B4EB03_BURCJ	B4EB03	B4EB03_BURCJ	BCAL1917	Putative exported protein	NA	NA	LB	B2	HCD	NA
220210_PC-3654_LB_WT_ZIC_HILIC_B2.24889.24889.3	interact.pep.xml	LSKPAATTSATTSTTTSAGTASTSTTATAGTTTAAPAPTASAPEAAAK	LSKPAATTSATTSTTTSAGTAS[655]TSTTATAGTTTAAPAPTASAPEAAAK	K	P	48	3	4755.62	4879.32	4879.37	1627.45	1627.46	4878.34	1627.12	1.0346	6.95334e-07	37.356	37.356	1	2	1	112	159	0	22S(568.2115)	NA	NA	NA	NA	NA	NA	TRUE	tr|B4EB03|B4EB03_BURCJ	B4EB03	B4EB03_BURCJ	BCAL1917	Putative exported protein	NA	NA	LB	B2	HCD	NA
220210_PC-3654_LB_WT_ZIC_HILIC_B2.25238.25238.3	interact.pep.xml	PAATTSATTSTTTSAGTASTSTTATAGTTTAAPAPTASAPEAAAKPAK	PAATTSATTSTTTSAGTAS[655]TSTTATAGTTTAAPAPTASAPEAAAKPAK	K	T	48	3	4822.43	4847.29	4847.34	1616.77	1616.79	4846.31	1616.44	1.0336	1.55299e-08	33.04	33.04	1	2	1	115	162	0	19S(568.2115)	NA	NA	NA	NA	NA	NA	TRUE	tr|B4EB03|B4EB03_BURCJ	B4EB03	B4EB03_BURCJ	BCAL1917	Putative exported protein	NA	NA	LB	B2	HCD	NA
220210_PC-3654_LB_WT_ZIC_HILIC_B2.25241.25241.3	interact.pep.xml	PAATTSATTSTTTSAGTASTSTTATAGTTTAAPAPTASAPEAAAK	PAATTS[655]ATTSTTTSAGTASTSTTATAGTTTAAPAPTASAPEAAAK	K	P	45	3	4823.59	4551.11	4551.16	1518.04	1518.06	4550.13	1517.72	569.25	0	59.658	59.658	1	2	0	115	159	0	6S(568.2115)	HexNAc-2_Hex-1	-3.3823	NA	NA	NA	NA	TRUE	tr|B4EB03|B4EB03_BURCJ	B4EB03	B4EB03_BURCJ	BCAL1917	Putative exported protein	NA	NA	LB	B2	HCD	NA
220210_PC-3654_LB_WT_ZIC_HILIC_B2.25244.25244.3	interact.pep.xml	PAATTSATTSTTTSAGTASTSTTATAGTTTAAPAPTASAPEAAAKPAK	PAATTS[655]ATTSTTTSAGTASTSTTATAGTTTAAPAPTASAPEAAAKPAK	K	T	48	3	4824.62	4847.29	4847.34	1616.77	1616.79	4846.31	1616.44	569.245	7.4e-13	52.234	52.234	1	2	1	115	162	0	6S(568.2115)	HexNAc-2_Hex-1	-3.2438	NA	NA	NA	NA	TRUE	tr|B4EB03|B4EB03_BURCJ	B4EB03	B4EB03_BURCJ	BCAL1917	Putative exported protein	NA	NA	LB	B2	HCD	NA
220210_PC-3654_LB_WT_ZIC_HILIC_B2.25258.25258.3	interact.pep.xml	LSKPAATTSATTSTTTSAGTASTSTTATAGTTTAAPAPTASAPEAAAK	LSKPAATTSATTSTTTSAGTAS[755]TSTTATAGTTTAAPAPTASAPEAAAK	K	P	48	3	4826.72	4980.34	4980.39	1661.12	1661.14	4978.35	1660.46	2.0322	3.72803e-05	22.871	22.871	1	2	1	112	159	0	22S(668.2276)	Mod1: Failed_Carbamidomethylation/Deletion of G, Mod2: 5-hydroxy-N6,N6,N6-trimethyl (PeakApex: 2.0378)	NA	NA	NA	NA	NA	TRUE	tr|B4EB03|B4EB03_BURCJ	B4EB03	B4EB03_BURCJ	BCAL1917	Putative exported protein	NA	NA	LB	B2	HCD	NA
220210_PC-3654_LB_WT_ZIC_HILIC_B2.25261.25261.3	interact.pep.xml	LSKPAATTSATTSTTTSAGTASTSTTATAGTTTAAPAPTASAPEAAAK	LSKPAATTSATTSTTTSAGTAS[755]TSTTATAGTTTAAPAPTASAPEAAAK	K	P	48	3	4827.45	4980.34	4980.39	1661.12	1661.14	4978.35	1660.46	2.0322	1.40471e-05	28.63	28.63	1	2	1	112	159	0	22S(668.2276)	Mod1: Failed_Carbamidomethylation/Deletion of G, Mod2: 5-hydroxy-N6,N6,N6-trimethyl (PeakApex: 2.0378)	NA	NA	NA	NA	NA	TRUE	tr|B4EB03|B4EB03_BURCJ	B4EB03	B4EB03_BURCJ	BCAL1917	Putative exported protein	NA	NA	LB	B2	HCD	NA
220210_PC-3654_LB_WT_ZIC_HILIC_B2.25262.25262.3	interact.pep.xml	LSKPAATTSATTSTTTSAGTASTSTTATAGTTTAAPAPTASAPEAAAK	LS[755]KPAATTSATTSTTTSAGTASTSTTATAGTTTAAPAPTASAPEAAAK	K	P	48	3	4827.93	4980.34	4980.39	1661.12	1661.14	4978.35	1660.46	670.26	2e-13	50.917	50.917	1	2	1	112	159	0	2S(668.2276)	No Matches	NA	NA	NA	NA	NA	TRUE	tr|B4EB03|B4EB03_BURCJ	B4EB03	B4EB03_BURCJ	BCAL1917	Putative exported protein	NA	NA	LB	B2	HCD	NA
220210_PC-3654_LB_WT_ZIC_HILIC_B2.25277.25277.3	interact.pep.xml	ETWAGPASHVSVTPSGAAGTASASSNTGAAR	ETWAGPAS[655]HVS[655]VTPSGAAGTASASSNTGAAR	R	-	31	3	4830.74	4092.77	4092.82	1365.26	1365.28	4091.78	1364.93	569.245	1.38799e-09	39.615	39.615	1	2	0	98	128	0	11S(668.2276), 8S(568.2115), 11S(568.2116)	HexNAc-2_Hex-1	-3.2278	NA	ETWAGPASHVsVTPSGAAGTASASSNTGAAR	39.616	34.0738	TRUE	tr|B4EQH6|B4EQH6_BURCJ	B4EQH6	B4EQH6_BURCJ	pBCA038	Uncharacterized protein	NA	NA	LB	B2	HCD	NA
220210_PC-3654_LB_WT_ZIC_HILIC_B2.25315.25315.3	interact.pep.xml	PAATTSATTSTTTSAGTASTSTTATAGTTTAAPAPTASAPEAAAK	PAATTS[655]ATTSTTTSAGTASTSTTATAGTTTAAPAPTASAPEAAAK	K	P	45	3	4838.96	4550.11	4550.16	1517.71	1517.73	4550.13	1517.72	568.244	3.1e-13	52.975	52.975	1	2	0	115	159	0	6S(568.2115)	HexNAc-2_Hex-1	-3.2418	NA	NA	NA	NA	TRUE	tr|B4EB03|B4EB03_BURCJ	B4EB03	B4EB03_BURCJ	BCAL1917	Putative exported protein	NA	NA	LB	B2	HCD	NA
220210_PC-3654_LB_WT_ZIC_HILIC_B2.25349.25349.3	interact.pep.xml	VEAGAGKPAASAVAAASGASGAVAAASGAK	VEAGAGKPAAS[755]AVAAAS[655]GAS[755]GAVAAASGAK	K	A	30	3	4846.29	4330.92	4330.96	1444.65	1444.66	4329.92	1444.31	669.263	0.000118955	19.622	18.395	0.9736	2	1	362	391	0	11S(668.2276), 17S(568.2115), 20S(668.2276)	No Matches	NA	NA	VEAGAGKPAAsAVAAASGASGAVAAASGAK	19.6226	19.6226	TRUE	tr|B4EKU9|B4EKU9_BURCJ	B4EKU9	B4EKU9_BURCJ	BCAM2680	Putative membrane protein	NA	NA	LB	B2	HCD	NA
220210_PC-3654_LB_WT_ZIC_HILIC_B2.25377.25377.3	interact.pep.xml	PAATTSATTSTTTSAGTASTSTTATAGTTTAAPAPTASAPEAAAKPAK	PAATTSATTSTTTS[655]AGTASTSTTATAGTTTAAPAPTASAPEAAAKPAK	K	T	48	3	4852.86	4848.3	4848.35	1617.11	1617.12	4846.31	1616.44	2.0366	2.98199e-07	26.158	26.158	1	2	1	115	162	0	14S(568.2115)	Mod1: Failed_Carbamidomethylation/Deletion of G, Mod2: 5-hydroxy-N6,N6,N6-trimethyl (PeakApex: 2.0378)	NA	NA	NA	NA	NA	TRUE	tr|B4EB03|B4EB03_BURCJ	B4EB03	B4EB03_BURCJ	BCAL1917	Putative exported protein	NA	NA	LB	B2	HCD	NA
220210_PC-3654_LB_WT_ZIC_HILIC_B2.25381.25381.3	interact.pep.xml	PAATTSATTSTTTSAGTASTSTTATAGTTTAAPAPTASAPEAAAKPAK	PAATTS[655]ATTSTTTSAGTASTSTTATAGTTTAAPAPTASAPEAAAKPAK	K	T	48	3	4854.13	4848.3	4848.35	1617.11	1617.12	4846.31	1616.44	570.248	2.41e-11	42.499	42.499	1	2	1	115	162	0	6S(568.2115)	HexNAc-2_Hex-1	-3.9023	NA	NA	NA	NA	TRUE	tr|B4EB03|B4EB03_BURCJ	B4EB03	B4EB03_BURCJ	BCAL1917	Putative exported protein	NA	NA	LB	B2	HCD	NA
220210_PC-3654_LB_WT_ZIC_HILIC_B2.25383.25383.3	interact.pep.xml	LSKPAATTSATTSTTTSAGTASTSTTATAGTTTAAPAPTASAPEAAAK	LSKPAATTSATTSTTTSAGTASTS[755]TTATAGTTTAAPAPTASAPEAAAK	K	P	48	3	4854.71	4979.33	4979.38	1660.78	1660.8	4978.35	1660.46	1.0283	7.48014e-06	26.864	26.864	1	2	1	112	159	0	24S(668.2276)	NA	NA	NA	NA	NA	NA	TRUE	tr|B4EB03|B4EB03_BURCJ	B4EB03	B4EB03_BURCJ	BCAL1917	Putative exported protein	NA	NA	LB	B2	HCD	NA
220210_PC-3654_LB_WT_ZIC_HILIC_B2.25384.25384.3	interact.pep.xml	LSKPAATTSATTSTTTSAGTASTSTTATAGTTTAAPAPTASAPEAAAK	LS[755]KPAATTSATTSTTTSAGTASTSTTATAGTTTAAPAPTASAPEAAAK	K	P	48	3	4855.17	4979.33	4979.38	1660.78	1660.8	4978.35	1660.46	669.256	1.611e-11	47.23	47.23	1	2	1	112	159	0	2S(668.2276)	No Matches	NA	NA	NA	NA	NA	TRUE	tr|B4EB03|B4EB03_BURCJ	B4EB03	B4EB03_BURCJ	BCAL1917	Putative exported protein	NA	NA	LB	B2	HCD	NA
220210_PC-3654_LB_WT_ZIC_HILIC_B2.25388.25388.3	interact.pep.xml	LSKPAATTSATTSTTTSAGTASTSTTATAGTTTAAPAPTASAPEAAAK	LSKPAATTSATTSTTTS[755]AGTASTSTTATAGTTTAAPAPTASAPEAAAK	K	P	48	3	4856.37	4979.33	4979.38	1660.78	1660.8	4978.35	1660.46	1.0283	7.09844e-07	29.126	29.126	1	2	1	112	159	0	17S(668.2276)	NA	NA	NA	NA	NA	NA	TRUE	tr|B4EB03|B4EB03_BURCJ	B4EB03	B4EB03_BURCJ	BCAL1917	Putative exported protein	NA	NA	LB	B2	HCD	NA
220210_PC-3654_LB_WT_ZIC_HILIC_B2.25539.25539.3	interact.pep.xml	LSKPAATTSATTSTTTSAGTASTSTTATAGTTTAAPAPTASAPEAAAK	LSKPAATTSATTSTTTSAGTAS[655]TSTTATAGTTTAAPAPTASAPEAAAK	K	P	48	3	4881.8	4878.32	4878.36	1627.11	1627.13	4878.34	1627.12	0.0214	2.17508e-07	27.292	27.292	1	2	1	112	159	0	22S(568.2115)	NA	NA	NA	NA	NA	NA	TRUE	tr|B4EB03|B4EB03_BURCJ	B4EB03	B4EB03_BURCJ	BCAL1917	Putative exported protein	NA	NA	LB	B2	HCD	NA
220210_PC-3654_LB_WT_ZIC_HILIC_B2.25544.25544.3	interact.pep.xml	LSKPAATTSATTSTTTSAGTASTSTTATAGTTTAAPAPTASAPEAAAK	LSKPAATTSATTSTTTSAGTAS[655]TSTTATAGTTTAAPAPTASAPEAAAK	K	P	48	3	4883.47	4878.32	4878.36	1627.11	1627.13	4878.34	1627.12	0.0214	4.13124e-07	29.198	29.198	1	2	1	112	159	0	22S(568.2115)	NA	NA	NA	NA	NA	NA	TRUE	tr|B4EB03|B4EB03_BURCJ	B4EB03	B4EB03_BURCJ	BCAL1917	Putative exported protein	NA	NA	LB	B2	HCD	NA
220210_PC-3654_LB_WT_ZIC_HILIC_B2.25545.25545.3	interact.pep.xml	LSKPAATTSATTSTTTSAGTASTSTTATAGTTTAAPAPTASAPEAAAK	LS[655]KPAATTSATTSTTTSAGTASTSTTATAGTTTAAPAPTASAPEAAAK	K	P	48	3	4883.95	4878.32	4878.36	1627.11	1627.13	4878.34	1627.12	568.233	5.4e-13	53.701	53.701	1	2	1	112	159	0	2S(568.2115)	HexNAc-2_Hex-1	-2.807	NA	NA	NA	NA	TRUE	tr|B4EB03|B4EB03_BURCJ	B4EB03	B4EB03_BURCJ	BCAL1917	Putative exported protein	NA	NA	LB	B2	HCD	NA
220210_PC-3654_LB_WT_ZIC_HILIC_B2.25558.25558.3	interact.pep.xml	PAATTSATTSTTTSAGTASTSTTATAGTTTAAPAPTASAPEAAAKPAK	PAATTSATTS[655]TTTSAGTASTSTTATAGTTTAAPAPTASAPEAAAKPAK	K	T	48	3	4885.87	4846.31	4846.34	1616.44	1616.45	4846.31	1616.44	0.0327	0.00111573	19.491	19.491	0.7729	2	1	115	162	0	10S(568.2115)	Mod1: Unannotated mass-shift 0.0386 (PeakApex: 0.0386)	NA	NA	NA	NA	NA	TRUE	tr|B4EB03|B4EB03_BURCJ	B4EB03	B4EB03_BURCJ	BCAL1917	Putative exported protein	NA	NA	LB	B2	HCD	NA
220210_PC-3654_LB_WT_ZIC_HILIC_B2.25559.25559.3	interact.pep.xml	PAATTSATTSTTTSAGTASTSTTATAGTTTAAPAPTASAPEAAAKPAK	PAATTSATTS[655]TTTSAGTASTSTTATAGTTTAAPAPTASAPEAAAKPAK	K	T	48	3	4885.95	4846.31	4846.34	1616.44	1616.45	4846.31	1616.44	0.0327	2.06259e-05	23.617	23.617	1	2	1	115	162	0	10S(568.2115)	Mod1: Unannotated mass-shift 0.0386 (PeakApex: 0.0386)	NA	NA	NA	NA	NA	TRUE	tr|B4EB03|B4EB03_BURCJ	B4EB03	B4EB03_BURCJ	BCAL1917	Putative exported protein	NA	NA	LB	B2	HCD	NA
220210_PC-3654_LB_WT_ZIC_HILIC_B2.25561.25561.3	interact.pep.xml	PAATTSATTSTTTSAGTASTSTTATAGTTTAAPAPTASAPEAAAKPAK	PAATTSATTSTTTS[655]AGTASTSTTATAGTTTAAPAPTASAPEAAAKPAK	K	T	48	3	4886.65	4846.31	4846.34	1616.44	1616.45	4846.31	1616.44	0.0327	0.000187814	15.334	15.334	0.9895	2	1	115	162	0	14S(568.2115)	Mod1: Unannotated mass-shift 0.0386 (PeakApex: 0.0386)	NA	NA	NA	NA	NA	TRUE	tr|B4EB03|B4EB03_BURCJ	B4EB03	B4EB03_BURCJ	BCAL1917	Putative exported protein	NA	NA	LB	B2	HCD	NA
220210_PC-3654_LB_WT_ZIC_HILIC_B2.25562.25562.3	interact.pep.xml	PAATTSATTSTTTSAGTASTSTTATAGTTTAAPAPTASAPEAAAKPAK	PAATTS[655]ATTSTTTSAGTASTSTTATAGTTTAAPAPTASAPEAAAKPAK	K	T	48	3	4887.11	4846.31	4846.34	1616.44	1616.45	4846.31	1616.44	568.244	5e-14	55.219	55.219	1	2	1	115	162	0	6S(568.2115)	HexNAc-2_Hex-1	-3.2342	NA	NA	NA	NA	TRUE	tr|B4EB03|B4EB03_BURCJ	B4EB03	B4EB03_BURCJ	BCAL1917	Putative exported protein	NA	NA	LB	B2	HCD	NA
220210_PC-3654_LB_WT_ZIC_HILIC_B2.25565.25565.3	interact.pep.xml	PAATTSATTSTTTSAGTASTSTTATAGTTTAAPAPTASAPEAAAKPAK	PAATTS[655]ATTSTTTSAGTASTSTTATAGTTTAAPAPTASAPEAAAKPAK	K	T	48	3	4888.15	4846.31	4846.34	1616.44	1616.45	4846.31	1616.44	568.244	3.2674e-10	39.231	39.231	1	2	1	115	162	0	6S(568.2115)	HexNAc-2_Hex-1	-3.2342	NA	NA	NA	NA	TRUE	tr|B4EB03|B4EB03_BURCJ	B4EB03	B4EB03_BURCJ	BCAL1917	Putative exported protein	NA	NA	LB	B2	HCD	NA
220210_PC-3654_LB_WT_ZIC_HILIC_B2.25664.25664.3	interact.pep.xml	PAATTSATTSTTTSAGTASTSTTATAGTTTAAPAPTASAPEAAAKPAK	PAATTSATTSTTTSAGTAS[655]TSTTATAGTTTAAPAPTASAPEAAAKPAK	K	T	48	3	4906.65	4847.29	4847.34	1616.77	1616.79	4846.31	1616.44	1.0332	8.31579e-07	24.475	24.475	1	2	1	115	162	0	19S(568.2115)	NA	NA	NA	NA	NA	NA	TRUE	tr|B4EB03|B4EB03_BURCJ	B4EB03	B4EB03_BURCJ	BCAL1917	Putative exported protein	NA	NA	LB	B2	HCD	NA
220210_PC-3654_LB_WT_ZIC_HILIC_B2.25668.25668.3	interact.pep.xml	PAATTSATTSTTTSAGTASTSTTATAGTTTAAPAPTASAPEAAAKPAK	PAATTS[655]ATTSTTTSAGTASTSTTATAGTTTAAPAPTASAPEAAAKPAK	K	T	48	3	4907.87	4847.29	4847.34	1616.77	1616.79	4846.31	1616.44	569.245	0	54.733	54.733	1	2	1	115	162	0	6S(568.2115)	HexNAc-2_Hex-1	-3.2278	NA	NA	NA	NA	TRUE	tr|B4EB03|B4EB03_BURCJ	B4EB03	B4EB03_BURCJ	BCAL1917	Putative exported protein	NA	NA	LB	B2	HCD	NA
220210_PC-3654_LB_WT_ZIC_HILIC_B2.25749.25749.2	interact.pep.xml	SGTPVAQPDTAASAAADAANNAAK	S[655]GTPVAQPDTAASAAADAANNAA[639]K	K	A	24	2	4919.63	2738.23	2738.26	1370.12	1370.14	2737.24	1369.63	569.233	9e-14	53.843	39.091	1	2	0	33	56	0	1S(568.2115), 23A(568.2116)	HexNAc-2_Hex-1	-2.7653	NA	SGTPVAQPDTAASAAADAANNAAK	39.0913	53.844	TRUE	tr|B4ED22|B4ED22_BURCJ	B4ED22	B4ED22_BURCJ	BCAL1086	Putative lipoprotein	NA	NA	LB	B2	HCD	NA
220210_PC-3654_LB_WT_ZIC_HILIC_B2.25752.25752.2	interact.pep.xml	SGTPVAQPDTAASAAADAANNAAK	S[655]GTPVAQPDTAASAAADAANNAAK	K	A	24	2	4920.56	2738.23	2738.26	1370.12	1370.14	2737.24	1369.63	1.0217	3.0192e-10	33.822	18.651	1	2	0	33	56	0	1S(568.2115)	NA	NA	NA	NA	NA	NA	TRUE	tr|B4ED22|B4ED22_BURCJ	B4ED22	B4ED22_BURCJ	BCAL1086	Putative lipoprotein	NA	NA	LB	B2	HCD	NA
220210_PC-3654_LB_WT_ZIC_HILIC_B2.25753.25753.2	interact.pep.xml	SGTPVAQPDTAASAAADAANNAAK	S[655]GTPVAQPDTAASAAADAANNAA[639]K	K	A	24	2	4921.03	2738.23	2738.26	1370.12	1370.14	2737.24	1369.63	569.233	5.2e-13	48.611	38.531	1	2	0	33	56	0	1S(568.2115), 23A(568.2116)	HexNAc-2_Hex-1	-2.7653	NA	SGTPVAQPDTAASAAADAANNAAK	38.531	48.6118	TRUE	tr|B4ED22|B4ED22_BURCJ	B4ED22	B4ED22_BURCJ	BCAL1086	Putative lipoprotein	NA	NA	LB	B2	HCD	NA
220210_PC-3654_LB_WT_ZIC_HILIC_B2.25771.25771.3	interact.pep.xml	LSKPAATTSATTSTTTSAGTASTSTTATAGTTTAAPAPTASAPEAAAK	LSKPAATTSATTSTTTS[655]AGTASTSTTATAGTTTAAPAPTASAPEAAAK	K	P	48	3	4924.83	4879.31	4879.36	1627.45	1627.46	4878.34	1627.12	1.0278	1.15584e-05	25.813	25.813	1	2	1	112	159	0	17S(568.2115)	NA	NA	NA	NA	NA	NA	TRUE	tr|B4EB03|B4EB03_BURCJ	B4EB03	B4EB03_BURCJ	BCAL1917	Putative exported protein	NA	NA	LB	B2	HCD	NA
220210_PC-3654_LB_WT_ZIC_HILIC_B2.25776.25776.3	interact.pep.xml	LSKPAATTSATTSTTTSAGTASTSTTATAGTTTAAPAPTASAPEAAAK	LSKPAATTSATTSTTTSAGTASTS[655]TTATAGTTTAAPAPTASAPEAAAK	K	P	48	3	4926.53	4879.31	4879.36	1627.45	1627.46	4878.34	1627.12	1.0278	7.98258e-09	33.568	31.38	1	2	1	112	159	0	24S(568.2115)	NA	NA	NA	NA	NA	NA	TRUE	tr|B4EB03|B4EB03_BURCJ	B4EB03	B4EB03_BURCJ	BCAL1917	Putative exported protein	NA	NA	LB	B2	HCD	NA
220210_PC-3654_LB_WT_ZIC_HILIC_B2.25777.25777.3	interact.pep.xml	LSKPAATTSATTSTTTSAGTASTSTTATAGTTTAAPAPTASAPEAAAK	LS[655]KPAATTSATTSTTTSAGTASTSTTATAGTTTAAPAPTASAPEAAAK	K	P	48	3	4927.01	4879.31	4879.36	1627.45	1627.46	4878.34	1627.12	569.239	1.1772e-10	44.022	44.022	1	2	1	112	159	0	2S(568.2115)	HexNAc-2_Hex-1	-3.0304	NA	NA	NA	NA	TRUE	tr|B4EB03|B4EB03_BURCJ	B4EB03	B4EB03_BURCJ	BCAL1917	Putative exported protein	NA	NA	LB	B2	HCD	NA
220210_PC-3654_LB_WT_ZIC_HILIC_B2.25840.25840.3	interact.pep.xml	PAATTSATTSTTTSAGTASTSTTATAGTTTAAPAPTASAPEAAAKPAK	PAATTSATTSTTTSAGTAS[655]TSTTATAGTTTAAPAPTASAPEAAAKPAK	K	T	48	3	4935.94	4848.29	4848.34	1617.1	1617.12	4846.31	1616.44	2.0322	1.10063e-05	22.984	22.984	1	2	1	115	162	0	19S(568.2115)	Mod1: Failed_Carbamidomethylation/Deletion of G, Mod2: 5-hydroxy-N6,N6,N6-trimethyl (PeakApex: 2.0378)	NA	NA	NA	NA	NA	TRUE	tr|B4EB03|B4EB03_BURCJ	B4EB03	B4EB03_BURCJ	BCAL1917	Putative exported protein	NA	NA	LB	B2	HCD	NA
220210_PC-3654_LB_WT_ZIC_HILIC_B2.25845.25845.3	interact.pep.xml	PAATTSATTSTTTSAGTASTSTTATAGTTTAAPAPTASAPEAAAKPAK	PAATTSATTSTTTSAGTAS[655]TSTTATAGTTTAAPAPTASAPEAAAKPAK	K	T	48	3	4937.68	4848.29	4848.34	1617.1	1617.12	4846.31	1616.44	2.0327	0.000563354	18.445	18.445	0.7005	2	1	115	162	0	19S(568.2115)	Mod1: Failed_Carbamidomethylation/Deletion of G, Mod2: 5-hydroxy-N6,N6,N6-trimethyl (PeakApex: 2.0378)	NA	NA	NA	NA	NA	TRUE	tr|B4EB03|B4EB03_BURCJ	B4EB03	B4EB03_BURCJ	BCAL1917	Putative exported protein	NA	NA	LB	B2	HCD	NA
220210_PC-3654_LB_WT_ZIC_HILIC_B2.25846.25846.3	interact.pep.xml	PAATTSATTSTTTSAGTASTSTTATAGTTTAAPAPTASAPEAAAKPAK	PAATTS[655]ATTSTTTSAGTASTSTTATAGTTTAAPAPTASAPEAAAKPAK	K	T	48	3	4938.16	4848.29	4848.35	1617.1	1617.12	4846.31	1616.44	570.249	9e-14	47.293	47.293	1	2	1	115	162	0	6S(568.2115)	HexNAc-2_Hex-1	-3.9349	NA	NA	NA	NA	TRUE	tr|B4EB03|B4EB03_BURCJ	B4EB03	B4EB03_BURCJ	BCAL1917	Putative exported protein	NA	NA	LB	B2	HCD	NA
220210_PC-3654_LB_WT_ZIC_HILIC_B2.25866.25866.3	interact.pep.xml	SASTATAASGASGAAAPAKPSGPTYAFGLK	S[655]AS[655]TATAAS[655]GASGAAAPAKPSGPTYAFGLK	R	V	30	3	4941.43	4470.97	4471.02	1491.33	1491.35	4469.99	1491	569.247	4.52317e-05	23.951	23.951	1	2	1	272	301	0	1S(568.2115), 3S(668.2276), 9S(568.2115), 3S(568.2116)	HexNAc-2_Hex-1	-3.3034	NA	SAsTATAAsGASGAAAPAKPSGPTYAFGLK	23.9516	23.9516	TRUE	tr|B4EAE4|B4EAE4_BURCJ	B4EAE4	B4EAE4_BURCJ	BCAL1845	Putative membrane protein	NA	NA	LB	B2	HCD	NA
220210_PC-3654_LB_WT_ZIC_HILIC_B2.25869.25869.3	interact.pep.xml	SASTATAASGASGAAAPAKPSGPTYAFGLK	S[655]ASTATAAS[655]GAS[655]GAAAPAKPSGPTYAFGLK	R	V	30	3	4942.46	4470.97	4471.02	1491.33	1491.35	4469.99	1491	569.247	0.00163735	18.611	18.611	0.8085	2	1	272	301	0	12S(568.2115), 1S(568.2115), 9S(668.2276), 9S(568.2116)	HexNAc-2_Hex-1	-3.3182	NA	SASTATAAsGAsGAAAPAKPSGPTYAFGLK	18.6111	18.6111	TRUE	tr|B4EAE4|B4EAE4_BURCJ	B4EAE4	B4EAE4_BURCJ	BCAL1845	Putative membrane protein	NA	NA	LB	B2	HCD	NA
220210_PC-3654_LB_WT_ZIC_HILIC_B2.25936.25936.3	interact.pep.xml	LSKPAATTSATTSTTTSAGTASTSTTATAGTTTAAPAPTASAPEAAAK	LS[655]KPAATTSATTSTTTSAGTASTSTTATAGTTTAAPAPTASAPEAAAK	K	P	48	3	4955.22	4878.31	4878.36	1627.11	1627.13	4878.34	1627.12	0.0258	7.75757e-06	24.272	24.272	1	2	1	112	159	0	2S(568.2115)	Mod1: Unannotated mass-shift 0.0386 (PeakApex: 0.0386)	NA	NA	NA	NA	NA	TRUE	tr|B4EB03|B4EB03_BURCJ	B4EB03	B4EB03_BURCJ	BCAL1917	Putative exported protein	NA	NA	LB	B2	HCD	NA
220210_PC-3654_LB_WT_ZIC_HILIC_B2.25941.25941.3	interact.pep.xml	LSKPAATTSATTSTTTSAGTASTSTTATAGTTTAAPAPTASAPEAAAK	LSKPAATTSATTSTTTSAGTASTS[655]TTATAGTTTAAPAPTASAPEAAAK	K	P	48	3	4956.97	4878.31	4878.36	1627.11	1627.13	4878.34	1627.12	0.0258	4.5262e-10	35.881	33.517	1	2	1	112	159	0	24S(568.2115)	Mod1: Unannotated mass-shift 0.0386 (PeakApex: 0.0386)	NA	NA	NA	NA	NA	TRUE	tr|B4EB03|B4EB03_BURCJ	B4EB03	B4EB03_BURCJ	BCAL1917	Putative exported protein	NA	NA	LB	B2	HCD	NA
220210_PC-3654_LB_WT_ZIC_HILIC_B2.25942.25942.3	interact.pep.xml	LSKPAATTSATTSTTTSAGTASTSTTATAGTTTAAPAPTASAPEAAAK	LS[655]KPAATTSATTSTTTSAGTASTSTTATAGTTTAAPAPTASAPEAAAK	K	P	48	3	4957.45	4878.31	4878.36	1627.11	1627.13	4878.34	1627.12	568.237	9.07e-12	41.657	41.657	1	2	1	112	159	0	2S(568.2115)	HexNAc-2_Hex-1	-2.9974	NA	NA	NA	NA	TRUE	tr|B4EB03|B4EB03_BURCJ	B4EB03	B4EB03_BURCJ	BCAL1917	Putative exported protein	NA	NA	LB	B2	HCD	NA
220210_PC-3654_LB_WT_ZIC_HILIC_B2.25981.25981.3	interact.pep.xml	SASTATAASGASGAAAPAKPSGPTYAFGLK	S[655]ASTATAAS[655]GASGAAAPAKPSGPTYAFGLK	R	V	30	3	4965.58	3801.75	3801.78	1268.26	1268.27	3801.76	1268.26	568.231	0.00162151	18.669	17.53	0.7734	2	1	272	301	0	1S(568.2115), 9S(568.2116)	HexNAc-2_Hex-1	-2.706	NA	SASTATAAsGASGAAAPAKPSGPTYAFGLK	18.6699	16.3804	TRUE	tr|B4EAE4|B4EAE4_BURCJ	B4EAE4	B4EAE4_BURCJ	BCAL1845	Putative membrane protein	NA	NA	LB	B2	HCD	NA
220210_PC-3654_LB_WT_ZIC_HILIC_B2.25988.25988.3	interact.pep.xml	SASTATAASGASGAAAPAKPSGPTYAFGLK	S[655]AS[655]TATAAS[655]GASGAAAPAKPSGPTYAFGLK	R	V	30	3	4967.13	4469.97	4470.02	1491	1491.01	4469.99	1491	568.245	0.00290001	18.453	18.453	0.7745	2	1	272	301	0	1S(668.2276), 3S(568.2115), 9S(568.2115), 1S(568.2116)	HexNAc-2_Hex-1	-3.2511	NA	sAsTATAAsGAsGAAAPAKPSGPTYAFGLK	18.4535	18.4535	TRUE	tr|B4EAE4|B4EAE4_BURCJ	B4EAE4	B4EAE4_BURCJ	BCAL1845	Putative membrane protein	NA	NA	LB	B2	HCD	NA
220210_PC-3654_LB_WT_ZIC_HILIC_B2.25991.25991.3	interact.pep.xml	SASTATAASGASGAAAPAKPSGPTYAFGLK	S[655]AS[655]TATAAS[655]GASGAAAPAKPSGPTYAFGLK	R	V	30	3	4968.13	4469.97	4470.02	1491	1491.01	4469.99	1491	568.245	5.68184e-06	28.898	28.898	1	2	1	272	301	0	1S(668.2276), 3S(568.2115), 9S(568.2115), 1S(568.2116)	HexNAc-2_Hex-1	-3.2511	NA	sAsTATAAsGASGAAAPAKPSGPTYAFGLK	28.8986	28.8986	TRUE	tr|B4EAE4|B4EAE4_BURCJ	B4EAE4	B4EAE4_BURCJ	BCAL1845	Putative membrane protein	NA	NA	LB	B2	HCD	NA
220210_PC-3654_LB_WT_ZIC_HILIC_B2.26020.26020.3	interact.pep.xml	PAATTSATTSTTTSAGTASTSTTATAGTTTAAPAPTASAPEAAAKPAK	PAATTSATTSTTTS[655]AGTASTSTTATAGTTTAAPAPTASAPEAAAKPAK	K	T	48	3	4971.17	4847.29	4847.35	1616.77	1616.79	4846.31	1616.44	1.0366	1.93935e-05	20.315	20.315	1	2	1	115	162	0	14S(568.2115)	NA	NA	NA	NA	NA	NA	TRUE	tr|B4EB03|B4EB03_BURCJ	B4EB03	B4EB03_BURCJ	BCAL1917	Putative exported protein	NA	NA	LB	B2	HCD	NA
220210_PC-3654_LB_WT_ZIC_HILIC_B2.26024.26024.3	interact.pep.xml	PAATTSATTSTTTSAGTASTSTTATAGTTTAAPAPTASAPEAAAKPAK	PAATTS[655]ATTSTTTSAGTASTSTTATAGTTTAAPAPTASAPEAAAKPAK	K	T	48	3	4972.45	4847.29	4847.35	1616.77	1616.79	4846.31	1616.44	569.249	2.8e-13	49.01	49.01	1	2	1	115	162	0	6S(568.2115)	HexNAc-2_Hex-1	-3.3472	NA	NA	NA	NA	TRUE	tr|B4EB03|B4EB03_BURCJ	B4EB03	B4EB03_BURCJ	BCAL1917	Putative exported protein	NA	NA	LB	B2	HCD	NA
220210_PC-3654_LB_WT_ZIC_HILIC_B2.26213.26213.3	interact.pep.xml	PAATTSATTSTTTSAGTASTSTTATAGTTTAAPAPTASAPEAAAK	PAATTS[655]ATTSTTTSAGTASTSTTATAGTTTAAPAPTASAPEAAAK	K	P	45	3	5001.85	4550.11	4550.16	1517.71	1517.73	4550.13	1517.72	568.244	0	59.053	59.053	1	2	0	115	159	0	6S(568.2115)	HexNAc-2_Hex-1	-3.2418	NA	NA	NA	NA	TRUE	tr|B4EB03|B4EB03_BURCJ	B4EB03	B4EB03_BURCJ	BCAL1917	Putative exported protein	NA	NA	LB	B2	HCD	NA
220210_PC-3654_LB_WT_ZIC_HILIC_B2.26214.26214.3	interact.pep.xml	PAATTSATTSTTTSAGTASTSTTATAGTTTAAPAPTASAPEAAAK	PAATTS[655]ATTSTTTSAGTASTSTTATAGTTTAAPAPTASAPEAAAK	K	P	45	3	5001.94	4550.11	4550.16	1517.71	1517.73	4550.13	1517.72	0.0327	0.0018895	17.628	17.628	0.9415	2	0	115	159	0	6S(568.2115)	Mod1: Unannotated mass-shift 0.0386 (PeakApex: 0.0386)	NA	NA	NA	NA	NA	TRUE	tr|B4EB03|B4EB03_BURCJ	B4EB03	B4EB03_BURCJ	BCAL1917	Putative exported protein	NA	NA	LB	B2	HCD	NA
220210_PC-3654_LB_WT_ZIC_HILIC_B2.26217.26217.3	interact.pep.xml	PAATTSATTSTTTSAGTASTSTTATAGTTTAAPAPTASAPEAAAK	PAATTS[655]ATTSTTTSAGTASTSTTATAGTTTAAPAPTASAPEAAAK	K	P	45	3	5003.06	4550.11	4550.16	1517.71	1517.73	4550.13	1517.72	568.244	1e-14	60.504	60.504	1	2	0	115	159	0	6S(568.2115)	HexNAc-2_Hex-1	-3.2418	NA	NA	NA	NA	TRUE	tr|B4EB03|B4EB03_BURCJ	B4EB03	B4EB03_BURCJ	BCAL1917	Putative exported protein	NA	NA	LB	B2	HCD	NA
220210_PC-3654_LB_WT_ZIC_HILIC_B2.26220.26220.3	interact.pep.xml	PAATTSATTSTTTSAGTASTSTTATAGTTTAAPAPTASAPEAAAK	PAATTSATTS[655]TTTSAGTASTSTTATAGTTTAAPAPTASAPEAAAK	K	P	45	3	5004.09	4550.11	4550.16	1517.71	1517.73	4550.13	1517.72	0.0327	1.32265e-08	33.933	33.933	1	2	0	115	159	0	10S(568.2115)	Mod1: Unannotated mass-shift 0.0386 (PeakApex: 0.0386)	NA	NA	NA	NA	NA	TRUE	tr|B4EB03|B4EB03_BURCJ	B4EB03	B4EB03_BURCJ	BCAL1917	Putative exported protein	NA	NA	LB	B2	HCD	NA
220210_PC-3654_LB_WT_ZIC_HILIC_B2.26312.26312.3	interact.pep.xml	LSKPAATTSATTSTTTSAGTASTSTTATAGTTTAAPAPTASAPEAAAK	LSKPAATTSATTSTTTSAGTAS[655]TSTTATAGTTTAAPAPTASAPEAAAK	K	P	48	3	5017.65	4880.34	4880.37	1627.79	1627.8	4878.34	1627.12	2.0376	2.56154e-07	31.546	31.546	1	2	1	112	159	0	22S(568.2115)	Mod1: Failed_Carbamidomethylation/Deletion of G, Mod2: 5-hydroxy-N6,N6,N6-trimethyl (PeakApex: 2.0378)	NA	NA	NA	NA	NA	TRUE	tr|B4EB03|B4EB03_BURCJ	B4EB03	B4EB03_BURCJ	BCAL1917	Putative exported protein	NA	NA	LB	B2	HCD	NA
220210_PC-3654_LB_WT_ZIC_HILIC_B2.26317.26317.3	interact.pep.xml	LSKPAATTSATTSTTTSAGTASTSTTATAGTTTAAPAPTASAPEAAAK	LSKPAATTSATTSTTTSAGTAS[655]TSTTATAGTTTAAPAPTASAPEAAAK	K	P	48	3	5019.33	4880.34	4880.37	1627.79	1627.8	4878.34	1627.12	2.0376	1.59631e-06	24.719	24.719	1	2	1	112	159	0	22S(568.2115)	Mod1: Failed_Carbamidomethylation/Deletion of G, Mod2: 5-hydroxy-N6,N6,N6-trimethyl (PeakApex: 2.0378)	NA	NA	NA	NA	NA	TRUE	tr|B4EB03|B4EB03_BURCJ	B4EB03	B4EB03_BURCJ	BCAL1917	Putative exported protein	NA	NA	LB	B2	HCD	NA
220210_PC-3654_LB_WT_ZIC_HILIC_B2.26318.26318.3	interact.pep.xml	LSKPAATTSATTSTTTSAGTASTSTTATAGTTTAAPAPTASAPEAAAK	LS[655]KPAATTSATTSTTTSAGTASTSTTATAGTTTAAPAPTASAPEAAAK	K	P	48	3	5019.82	4880.34	4880.37	1627.79	1627.8	4878.34	1627.12	570.249	2.5e-13	49.53	49.53	1	2	1	112	159	0	2S(568.2115)	HexNAc-2_Hex-1	-3.9349	NA	NA	NA	NA	TRUE	tr|B4EB03|B4EB03_BURCJ	B4EB03	B4EB03_BURCJ	BCAL1917	Putative exported protein	NA	NA	LB	B2	HCD	NA
220210_PC-3654_LB_WT_ZIC_HILIC_B2.26361.26361.3	interact.pep.xml	LSKPAATTSATTSTTTSAGTASTSTTATAGTTTAAPAPTASAPEAAAK	LSKPAATTSATTSTTTS[655]AGTASTSTTATAGTTTAAPAPTASAPEAAAK	K	P	48	3	5027.93	4879.33	4879.37	1627.45	1627.46	4878.34	1627.12	1.0341	4.39713e-07	23.486	23.486	1	2	1	112	159	0	17S(568.2115)	NA	NA	NA	NA	NA	NA	TRUE	tr|B4EB03|B4EB03_BURCJ	B4EB03	B4EB03_BURCJ	BCAL1917	Putative exported protein	NA	NA	LB	B2	HCD	NA
220210_PC-3654_LB_WT_ZIC_HILIC_B2.26365.26365.3	interact.pep.xml	LSKPAATTSATTSTTTSAGTASTSTTATAGTTTAAPAPTASAPEAAAK	LS[655]KPAATTSATTSTTTSAGTASTSTTATAGTTTAAPAPTASAPEAAAK	K	P	48	3	5029.2	4879.33	4879.37	1627.45	1627.46	4878.34	1627.12	569.245	1.4e-13	51.038	51.038	1	2	1	112	159	0	2S(568.2115)	HexNAc-2_Hex-1	-3.2438	NA	NA	NA	NA	TRUE	tr|B4EB03|B4EB03_BURCJ	B4EB03	B4EB03_BURCJ	BCAL1917	Putative exported protein	NA	NA	LB	B2	HCD	NA
220210_PC-3654_LB_WT_ZIC_HILIC_B2.26377.26377.3	interact.pep.xml	PAATTSATTSTTTSAGTASTSTTATAGTTTAAPAPTASAPEAAAKPAK	PAATTS[655]ATTSTTTSAGTASTSTTATAGTTTAAPAPTASAPEAAAKPAK	K	T	48	3	5030.41	4848.3	4848.35	1617.11	1617.12	4846.31	1616.44	2.039	2.96485e-05	22.421	22.421	1	2	1	115	162	0	6S(568.2115)	Mod1: Failed_Carbamidomethylation/Deletion of G, Mod2: 5-hydroxy-N6,N6,N6-trimethyl (PeakApex: 2.0378)	NA	NA	NA	NA	NA	TRUE	tr|B4EB03|B4EB03_BURCJ	B4EB03	B4EB03_BURCJ	BCAL1917	Putative exported protein	NA	NA	LB	B2	HCD	NA
220210_PC-3654_LB_WT_ZIC_HILIC_B2.26383.26383.3	interact.pep.xml	PAATTSATTSTTTSAGTASTSTTATAGTTTAAPAPTASAPEAAAKPAK	PAATTS[655]ATTSTTTSAGTASTSTTATAGTTTAAPAPTASAPEAAAKPAK	K	T	48	3	5032.58	4848.3	4848.35	1617.11	1617.12	4846.31	1616.44	570.25	1.95e-12	44.566	44.566	1	2	1	115	162	0	6S(568.2115)	HexNAc-2_Hex-1	-3.9774	NA	NA	NA	NA	TRUE	tr|B4EB03|B4EB03_BURCJ	B4EB03	B4EB03_BURCJ	BCAL1917	Putative exported protein	NA	NA	LB	B2	HCD	NA
220210_PC-3654_LB_WT_ZIC_HILIC_B2.26600.26600.3	interact.pep.xml	PAATTSATTSTTTSAGTASTSTTATAGTTTAAPAPTASAPEAAAKPAK	PAATTSATTSTTTS[655]AGTASTSTTATAGTTTAAPAPTASAPEAAAKPAK	K	T	48	3	5074.36	4847.29	4847.35	1616.77	1616.79	4846.31	1616.44	1.0356	8.85004e-09	33.963	33.963	1	2	1	115	162	0	14S(568.2115)	NA	NA	NA	NA	NA	NA	TRUE	tr|B4EB03|B4EB03_BURCJ	B4EB03	B4EB03_BURCJ	BCAL1917	Putative exported protein	NA	NA	LB	B2	HCD	NA
220210_PC-3654_LB_WT_ZIC_HILIC_B2.26648.26648.3	interact.pep.xml	PAATTSATTSTTTSAGTASTSTTATAGTTTAAPAPTASAPEAAAK	PAATTS[655]ATTSTTTSAGTASTSTTATAGTTTAAPAPTASAPEAAAK	K	P	45	3	5080.71	4550.11	4550.16	1517.71	1517.73	4550.13	1517.72	568.244	3e-14	57.789	57.789	1	2	0	115	159	0	6S(568.2115)	HexNAc-2_Hex-1	-3.2418	NA	NA	NA	NA	TRUE	tr|B4EB03|B4EB03_BURCJ	B4EB03	B4EB03_BURCJ	BCAL1917	Putative exported protein	NA	NA	LB	B2	HCD	NA
220210_PC-3654_LB_WT_ZIC_HILIC_B2.26653.26653.3	interact.pep.xml	PAATTSATTSTTTSAGTASTSTTATAGTTTAAPAPTASAPEAAAK	PAATTSATTSTTTSAGTASTS[655]TTATAGTTTAAPAPTASAPEAAAK	K	P	45	3	5082.44	4550.11	4550.16	1517.71	1517.73	4550.13	1517.72	0.0327	2.69237e-05	23.148	20.99	1	2	0	115	159	0	21S(568.2115)	Mod1: Unannotated mass-shift 0.0386 (PeakApex: 0.0386)	NA	NA	NA	NA	NA	TRUE	tr|B4EB03|B4EB03_BURCJ	B4EB03	B4EB03_BURCJ	BCAL1917	Putative exported protein	NA	NA	LB	B2	HCD	NA
220210_PC-3654_LB_WT_ZIC_HILIC_B2.26654.26654.3	interact.pep.xml	PAATTSATTSTTTSAGTASTSTTATAGTTTAAPAPTASAPEAAAK	PAATTS[655]ATTSTTTSAGTASTSTTATAGTTTAAPAPTASAPEAAAK	K	P	45	3	5082.88	4550.11	4550.16	1517.71	1517.73	4550.13	1517.72	568.244	0	60.489	60.489	1	2	0	115	159	0	6S(568.2115)	HexNAc-2_Hex-1	-3.2418	NA	NA	NA	NA	TRUE	tr|B4EB03|B4EB03_BURCJ	B4EB03	B4EB03_BURCJ	BCAL1917	Putative exported protein	NA	NA	LB	B2	HCD	NA
220210_PC-3654_LB_WT_ZIC_HILIC_B2.26811.26811.3	interact.pep.xml	PAATTSATTSTTTSAGTASTSTTATAGTTTAAPAPTASAPEAAAK	PAATTS[655]ATTSTTTSAGTASTSTTATAGTTTAAPAPTASAPEAAAK	K	P	45	3	5111.55	4551.11	4551.16	1518.05	1518.06	4550.13	1517.72	569.246	0	63.314	63.314	1	2	0	115	159	0	6S(568.2115)	HexNAc-2_Hex-1	-3.2807	NA	NA	NA	NA	TRUE	tr|B4EB03|B4EB03_BURCJ	B4EB03	B4EB03_BURCJ	BCAL1917	Putative exported protein	NA	NA	LB	B2	HCD	NA
220210_PC-3654_LB_WT_ZIC_HILIC_B2.26815.26815.3	interact.pep.xml	PAATTSATTSTTTSAGTASTSTTATAGTTTAAPAPTASAPEAAAK	PAATTS[655]ATTSTTTSAGTASTSTTATAGTTTAAPAPTASAPEAAAK	K	P	45	3	5112.88	4551.11	4551.16	1518.05	1518.06	4550.13	1517.72	569.246	0	65.464	65.464	1	2	0	115	159	0	6S(568.2115)	HexNAc-2_Hex-1	-3.2807	NA	NA	NA	NA	TRUE	tr|B4EB03|B4EB03_BURCJ	B4EB03	B4EB03_BURCJ	BCAL1917	Putative exported protein	NA	NA	LB	B2	HCD	NA
220210_PC-3654_LB_WT_ZIC_HILIC_B2.26849.26849.3	interact.pep.xml	LSKPAATTSATTSTTTSAGTASTSTTATAGTTTAAPAPTASAPEAAAK	LSKPAATTSATTS[655]TTTSAGTASTSTTATAGTTTAAPAPTASAPEAAAK	K	P	48	3	5120.19	4880.32	4880.37	1627.78	1627.8	4878.34	1627.12	2.0376	0.000178952	19.941	19.941	0.979	2	1	112	159	0	13S(568.2115)	Mod1: Failed_Carbamidomethylation/Deletion of G, Mod2: 5-hydroxy-N6,N6,N6-trimethyl (PeakApex: 2.0378)	NA	NA	NA	NA	NA	TRUE	tr|B4EB03|B4EB03_BURCJ	B4EB03	B4EB03_BURCJ	BCAL1917	Putative exported protein	NA	NA	LB	B2	HCD	NA
220210_PC-3654_LB_WT_ZIC_HILIC_B2.26854.26854.3	interact.pep.xml	LSKPAATTSATTSTTTSAGTASTSTTATAGTTTAAPAPTASAPEAAAK	LS[655]KPAATTSATTSTTTSAGTASTSTTATAGTTTAAPAPTASAPEAAAK	K	P	48	3	5121.93	4880.32	4880.37	1627.78	1627.8	4878.34	1627.12	2.0376	0.00181887	17.203	17.203	0.5778	2	1	112	159	0	2S(568.2115)	Mod1: Failed_Carbamidomethylation/Deletion of G, Mod2: 5-hydroxy-N6,N6,N6-trimethyl (PeakApex: 2.0378)	NA	NA	NA	NA	NA	TRUE	tr|B4EB03|B4EB03_BURCJ	B4EB03	B4EB03_BURCJ	BCAL1917	Putative exported protein	NA	NA	LB	B2	HCD	NA
220210_PC-3654_LB_WT_ZIC_HILIC_B2.26855.26855.3	interact.pep.xml	LSKPAATTSATTSTTTSAGTASTSTTATAGTTTAAPAPTASAPEAAAK	LS[655]KPAATTSATTSTTTSAGTASTSTTATAGTTTAAPAPTASAPEAAAK	K	P	48	3	5122.35	4880.32	4880.37	1627.78	1627.8	4878.34	1627.12	570.249	3.18e-12	54.063	54.063	1	2	1	112	159	0	2S(568.2115)	HexNAc-2_Hex-1	-3.9349	NA	NA	NA	NA	TRUE	tr|B4EB03|B4EB03_BURCJ	B4EB03	B4EB03_BURCJ	BCAL1917	Putative exported protein	NA	NA	LB	B2	HCD	NA
220210_PC-3654_LB_WT_ZIC_HILIC_B2.27028.27028.3	interact.pep.xml	LSKPAATTSATTSTTTSAGTASTSTTATAGTTTAAPAPTASAPEAAAK	LSKPAATTSATTSTTTSAGTAS[655]TSTTATAGTTTAAPAPTASAPEAAAK	K	P	48	3	5152.54	4879.31	4879.37	1627.44	1627.46	4878.34	1627.12	1.0336	6.27183e-05	19.723	19.723	0.9999	2	1	112	159	0	22S(568.2115)	NA	NA	NA	NA	NA	NA	TRUE	tr|B4EB03|B4EB03_BURCJ	B4EB03	B4EB03_BURCJ	BCAL1917	Putative exported protein	NA	NA	LB	B2	HCD	NA
220210_PC-3654_LB_WT_ZIC_HILIC_B2.27034.27034.3	interact.pep.xml	LSKPAATTSATTSTTTSAGTASTSTTATAGTTTAAPAPTASAPEAAAK	LS[655]KPAATTSATTSTTTSAGTASTSTTATAGTTTAAPAPTASAPEAAAK	K	P	48	3	5154.76	4879.31	4879.37	1627.44	1627.46	4878.34	1627.12	569.245	5.432e-11	43.456	43.456	1	2	1	112	159	0	2S(568.2115)	HexNAc-2_Hex-1	-3.2438	NA	NA	NA	NA	TRUE	tr|B4EB03|B4EB03_BURCJ	B4EB03	B4EB03_BURCJ	BCAL1917	Putative exported protein	NA	NA	LB	B2	HCD	NA
220210_PC-3654_LB_WT_ZIC_HILIC_B2.27327.27327.3	interact.pep.xml	LSKPAATTSATTSTTTSAGTASTSTTATAGTTTAAPAPTASAPEAAAK	LS[655]KPAATTSATTSTTTSAGTASTSTTATAGTTTAAPAPTASAPEAAAK	K	P	48	3	5213.22	4878.32	4878.37	1627.11	1627.13	4878.34	1627.12	0.0361	0.00183961	15.7	15.7	0.7687	2	1	112	159	0	2S(568.2115)	Mod1: Unannotated mass-shift 0.0386 (PeakApex: 0.0386)	NA	NA	NA	NA	NA	TRUE	tr|B4EB03|B4EB03_BURCJ	B4EB03	B4EB03_BURCJ	BCAL1917	Putative exported protein	NA	NA	LB	B2	HCD	NA
220210_PC-3654_LB_WT_ZIC_HILIC_B2.27332.27332.3	interact.pep.xml	LSKPAATTSATTSTTTSAGTASTSTTATAGTTTAAPAPTASAPEAAAK	LSKPAATTSATTSTTTS[655]AGTASTSTTATAGTTTAAPAPTASAPEAAAK	K	P	48	3	5214.98	4878.32	4878.37	1627.11	1627.13	4878.34	1627.12	0.0361	5.72073e-06	22.404	22.404	1	2	1	112	159	0	17S(568.2115)	Mod1: Unannotated mass-shift 0.0386 (PeakApex: 0.0386)	NA	NA	NA	NA	NA	TRUE	tr|B4EB03|B4EB03_BURCJ	B4EB03	B4EB03_BURCJ	BCAL1917	Putative exported protein	NA	NA	LB	B2	HCD	NA
220210_PC-3654_LB_WT_ZIC_HILIC_B2.27333.27333.3	interact.pep.xml	LSKPAATTSATTSTTTSAGTASTSTTATAGTTTAAPAPTASAPEAAAK	LS[655]KPAATTSATTSTTTSAGTASTSTTATAGTTTAAPAPTASAPEAAAK	K	P	48	3	5215.46	4878.32	4878.37	1627.11	1627.13	4878.34	1627.12	568.247	3.431e-11	41.512	41.512	1	2	1	112	159	0	2S(568.2115)	HexNAc-2_Hex-1	-3.3353	NA	NA	NA	NA	TRUE	tr|B4EB03|B4EB03_BURCJ	B4EB03	B4EB03_BURCJ	BCAL1917	Putative exported protein	NA	NA	LB	B2	HCD	NA
220210_PC-3654_LB_WT_ZIC_HILIC_B2.27344.27344.3	interact.pep.xml	LSKPAATTSATTSTTTSAGTASTSTTATAGTTTAAPAPTASAPEAAAK	LS[655]KPAATTSATTSTTTSAGTASTSTTATAGTTTAAPAPTASAPEAAAK	K	P	48	3	5217.25	4879.31	4879.37	1627.45	1627.46	4878.34	1627.12	1.0327	0.000861697	17.929	17.929	0.7258	2	1	112	159	0	2S(568.2115)	NA	NA	NA	NA	NA	NA	TRUE	tr|B4EB03|B4EB03_BURCJ	B4EB03	B4EB03_BURCJ	BCAL1917	Putative exported protein	NA	NA	LB	B2	HCD	NA
220210_PC-3654_LB_WT_ZIC_HILIC_B2.27347.27347.3	interact.pep.xml	LSKPAATTSATTSTTTSAGTASTSTTATAGTTTAAPAPTASAPEAAAK	LSKPAATTSATTSTTTSAGTAS[655]TSTTATAGTTTAAPAPTASAPEAAAK	K	P	48	3	5217.99	4879.31	4879.37	1627.45	1627.46	4878.34	1627.12	1.0327	8.29494e-07	25.163	25.163	1	2	1	112	159	0	22S(568.2115)	NA	NA	NA	NA	NA	NA	TRUE	tr|B4EB03|B4EB03_BURCJ	B4EB03	B4EB03_BURCJ	BCAL1917	Putative exported protein	NA	NA	LB	B2	HCD	NA
220210_PC-3654_LB_WT_ZIC_HILIC_B2.27348.27348.3	interact.pep.xml	LSKPAATTSATTSTTTSAGTASTSTTATAGTTTAAPAPTASAPEAAAK	LS[655]KPAATTSATTSTTTSAGTASTSTTATAGTTTAAPAPTASAPEAAAK	K	P	48	3	5218.44	4879.31	4879.37	1627.45	1627.46	4878.34	1627.12	569.244	7.035e-11	43.659	43.659	1	2	1	112	159	0	2S(568.2115)	HexNAc-2_Hex-1	-3.2095	NA	NA	NA	NA	TRUE	tr|B4EB03|B4EB03_BURCJ	B4EB03	B4EB03_BURCJ	BCAL1917	Putative exported protein	NA	NA	LB	B2	HCD	NA
220210_PC-3654_LB_WT_ZIC_HILIC_B2.27364.27364.3	interact.pep.xml	PAATTSATTSTTTSAGTASTSTTATAGTTTAAPAPTASAPEAAAK	PAATTS[655]ATTSTTTSAGTASTSTTATAGTTTAAPAPTASAPEAAAK	K	P	45	3	5220.97	4551.11	4551.16	1518.05	1518.06	4550.13	1517.72	569.248	1.3788e-10	46.182	46.182	1	2	0	115	159	0	6S(568.2115)	HexNAc-2_Hex-1	-3.3273	NA	NA	NA	NA	TRUE	tr|B4EB03|B4EB03_BURCJ	B4EB03	B4EB03_BURCJ	BCAL1917	Putative exported protein	NA	NA	LB	B2	HCD	NA
220210_PC-3654_LB_WT_ZIC_HILIC_B2.27370.27370.3	interact.pep.xml	PAATTSATTSTTTSAGTASTSTTATAGTTTAAPAPTASAPEAAAK	PAATTS[655]ATTSTTTSAGTASTSTTATAGTTTAAPAPTASAPEAAAK	K	P	45	3	5222.84	4551.11	4551.16	1518.05	1518.06	4550.13	1517.72	569.248	0	62.765	62.765	1	2	0	115	159	0	6S(568.2115)	HexNAc-2_Hex-1	-3.3273	NA	NA	NA	NA	TRUE	tr|B4EB03|B4EB03_BURCJ	B4EB03	B4EB03_BURCJ	BCAL1917	Putative exported protein	NA	NA	LB	B2	HCD	NA
220210_PC-3654_LB_WT_ZIC_HILIC_B2.27379.27379.3	interact.pep.xml	LSKPAATTSATTSTTTSAGTASTSTTATAGTTTAAPAPTASAPEAAAK	LS[655]KPAATTSATTSTTTSAGTASTSTTATAGTTTAAPAPTASAPEAAAK	K	P	48	3	5224.68	4880.32	4880.37	1627.78	1627.8	4878.34	1627.12	2.0356	0.000145363	19.92	19.92	0.9909	2	1	112	159	0	2S(568.2115)	Mod1: Failed_Carbamidomethylation/Deletion of G, Mod2: 5-hydroxy-N6,N6,N6-trimethyl (PeakApex: 2.0378)	NA	NA	NA	NA	NA	TRUE	tr|B4EB03|B4EB03_BURCJ	B4EB03	B4EB03_BURCJ	BCAL1917	Putative exported protein	NA	NA	LB	B2	HCD	NA
220210_PC-3654_LB_WT_ZIC_HILIC_B2.27382.27382.3	interact.pep.xml	LSKPAATTSATTSTTTSAGTASTSTTATAGTTTAAPAPTASAPEAAAK	LSKPAATTSATTSTTTSAGTASTS[655]TTATAGTTTAAPAPTASAPEAAAK	K	P	48	3	5225.41	4880.32	4880.37	1627.78	1627.8	4878.34	1627.12	2.0356	2.08687e-06	29.193	27.075	1	2	1	112	159	0	24S(568.2115)	Mod1: Failed_Carbamidomethylation/Deletion of G, Mod2: 5-hydroxy-N6,N6,N6-trimethyl (PeakApex: 2.0378)	NA	NA	NA	NA	NA	TRUE	tr|B4EB03|B4EB03_BURCJ	B4EB03	B4EB03_BURCJ	BCAL1917	Putative exported protein	NA	NA	LB	B2	HCD	NA
220210_PC-3654_LB_WT_ZIC_HILIC_B2.27383.27383.3	interact.pep.xml	LSKPAATTSATTSTTTSAGTASTSTTATAGTTTAAPAPTASAPEAAAK	LS[655]KPAATTSATTSTTTSAGTASTSTTATAGTTTAAPAPTASAPEAAAK	K	P	48	3	5225.89	4880.32	4880.37	1627.78	1627.8	4878.34	1627.12	570.247	1.13e-11	46.005	46.005	1	2	1	112	159	0	2S(568.2115)	HexNAc-2_Hex-1	-3.8707	NA	NA	NA	NA	TRUE	tr|B4EB03|B4EB03_BURCJ	B4EB03	B4EB03_BURCJ	BCAL1917	Putative exported protein	NA	NA	LB	B2	HCD	NA
220210_PC-3654_LB_WT_ZIC_HILIC_B2.27689.27689.3	interact.pep.xml	PAATTSATTSTTTSAGTASTSTTATAGTTTAAPAPTASAPEAAAK	PAATTS[655]ATTSTTTSAGTASTSTTATAGTTTAAPAPTASAPEAAAK	K	P	45	3	5284.02	4550.11	4550.15	1517.71	1517.72	4550.13	1517.72	568.239	1.42e-12	50.017	50.017	1	2	0	115	159	0	6S(568.2115)	HexNAc-2_Hex-1	-3.0444	NA	NA	NA	NA	TRUE	tr|B4EB03|B4EB03_BURCJ	B4EB03	B4EB03_BURCJ	BCAL1917	Putative exported protein	NA	NA	LB	B2	HCD	NA
220210_PC-3654_LB_WT_ZIC_HILIC_B2.27694.27694.3	interact.pep.xml	PAATTSATTSTTTSAGTASTSTTATAGTTTAAPAPTASAPEAAAK	PAATTSATTSTTTSAGTAS[655]TSTTATAGTTTAAPAPTASAPEAAAK	K	P	45	3	5285.76	4550.11	4550.15	1517.71	1517.72	4550.13	1517.72	0.0268	0.0305276	14.956	14.956	0.6345	2	0	115	159	0	19S(568.2115)	Mod1: Unannotated mass-shift 0.0386 (PeakApex: 0.0386)	NA	NA	NA	NA	NA	TRUE	tr|B4EB03|B4EB03_BURCJ	B4EB03	B4EB03_BURCJ	BCAL1917	Putative exported protein	NA	NA	LB	B2	HCD	NA
220210_PC-3654_LB_WT_ZIC_HILIC_B2.27695.27695.3	interact.pep.xml	PAATTSATTSTTTSAGTASTSTTATAGTTTAAPAPTASAPEAAAK	PAATTS[655]ATTSTTTSAGTASTSTTATAGTTTAAPAPTASAPEAAAK	K	P	45	3	5286.24	4550.11	4550.15	1517.71	1517.72	4550.13	1517.72	568.239	4e-14	60.539	60.539	1	2	0	115	159	0	6S(568.2115)	HexNAc-2_Hex-1	-3.0444	NA	NA	NA	NA	TRUE	tr|B4EB03|B4EB03_BURCJ	B4EB03	B4EB03_BURCJ	BCAL1917	Putative exported protein	NA	NA	LB	B2	HCD	NA
220210_PC-3654_LB_WT_ZIC_HILIC_B2.27721.27721.3	interact.pep.xml	LSKPAATTSATTSTTTSAGTASTSTTATAGTTTAAPAPTASAPEAAAK	LSKPAATTSATTSTTTS[655]AGTASTSTTATAGTTTAAPAPTASAPEAAAK	K	P	48	3	5291.46	4879.32	4879.37	1627.45	1627.46	4878.34	1627.12	1.0293	5.43698e-09	39.896	39.896	1	2	1	112	159	0	17S(568.2115)	NA	NA	NA	NA	NA	NA	TRUE	tr|B4EB03|B4EB03_BURCJ	B4EB03	B4EB03_BURCJ	BCAL1917	Putative exported protein	NA	NA	LB	B2	HCD	NA
220210_PC-3654_LB_WT_ZIC_HILIC_B2.27726.27726.3	interact.pep.xml	LSKPAATTSATTSTTTSAGTASTSTTATAGTTTAAPAPTASAPEAAAK	LSKPAATTSATTS[655]TTTSAGTASTSTTATAGTTTAAPAPTASAPEAAAK	K	P	48	3	5292.69	4879.32	4879.37	1627.45	1627.46	4878.34	1627.12	1.0293	5.98219e-08	30.732	30.732	1	2	1	112	159	0	13S(568.2115)	NA	NA	NA	NA	NA	NA	TRUE	tr|B4EB03|B4EB03_BURCJ	B4EB03	B4EB03_BURCJ	BCAL1917	Putative exported protein	NA	NA	LB	B2	HCD	NA
220210_PC-3654_LB_WT_ZIC_HILIC_B2.27852.27852.3	interact.pep.xml	YAPPPAAVPVAATSGAQGGAAAAAAPAGTKPANAPR	YAPPPAAVPVAATS[655]GAQGGAAAAAAPAGTKPANAP[665]R	R	E	36	3	5314.7	3736.85	3736.87	1246.62	1246.63	3735.86	1246.29	569.22	5.84834e-09	33.559	31.717	1	2	1	152	187	0	14S(568.2115), 35P(568.2116)	HexNAc-2_Hex-1	-1.5068	NA	YAPPPAAVPVAATSGAQGGAAAAAAPAGTKPANAPR	31.7174	33.5598	TRUE	tr|B4E8D4|B4E8D4_BURCJ	B4E8D4	B4E8D4_BURCJ	BCAL2640	Putative exported protein	NA	NA	LB	B2	HCD	NA
220210_PC-3654_LB_WT_ZIC_HILIC_B2.27853.27853.3	interact.pep.xml	YAPPPAAVPVAATSGAQGGAAAAAAPAGTKPANAPR	YAPPPAAVPVAATS[655]GAQGGAAAAAAPAGTKPANAP[665]R	R	E	36	3	5314.79	3736.85	3736.87	1246.62	1246.63	3735.86	1246.29	569.22	0.000709433	19.669	17.756	0.8485	2	1	152	187	0	14S(568.2115), 35P(568.2116)	HexNAc-2_Hex-1	-1.5068	NA	YAPPPAAVPVAATSGAQGGAAAAAAPAGTKPANAPR	17.7568	19.67	TRUE	tr|B4E8D4|B4E8D4_BURCJ	B4E8D4	B4E8D4_BURCJ	BCAL2640	Putative exported protein	NA	NA	LB	B2	HCD	NA
220210_PC-3654_LB_WT_ZIC_HILIC_B2.27856.27856.3	interact.pep.xml	YAPPPAAVPVAATSGAQGGAAAAAAPAGTKPANAPR	YAPPPAAVPVAATS[655]GAQGGAAAAAAPAGTKPANAP[665]R	R	E	36	3	5315.66	3736.85	3736.87	1246.62	1246.63	3735.86	1246.29	569.22	1.68574e-09	39.418	35.241	1	2	1	152	187	0	14S(568.2115), 35P(568.2116)	HexNAc-2_Hex-1	-1.5068	NA	YAPPPAAVPVAATSGAQGGAAAAAAPAGTKPANAPR	38.0108	39.4182	TRUE	tr|B4E8D4|B4E8D4_BURCJ	B4E8D4	B4E8D4_BURCJ	BCAL2640	Putative exported protein	NA	NA	LB	B2	HCD	NA
220210_PC-3654_LB_WT_ZIC_HILIC_B2.27859.27859.3	interact.pep.xml	YAPPPAAVPVAATSGAQGGAAAAAAPAGTKPANAPR	YAPPPAAVPVAATS[655]GAQGGAAAAAAPAGTKPANAP[665]R	R	E	36	3	5316.44	3736.85	3736.87	1246.62	1246.63	3735.86	1246.29	569.22	4.52421e-05	25.431	22.086	1	2	1	152	187	0	14S(568.2115), 35P(568.2116)	HexNAc-2_Hex-1	-1.5068	NA	YAPPPAAVPVAATSGAQGGAAAAAAPAGTKPANAPR	22.0869	25.4314	TRUE	tr|B4E8D4|B4E8D4_BURCJ	B4E8D4	B4E8D4_BURCJ	BCAL2640	Putative exported protein	NA	NA	LB	B2	HCD	NA
220210_PC-3654_LB_WT_ZIC_HILIC_B2.27881.27881.3	interact.pep.xml	YAPPPAAVPVAATSGAQGGAAAAAAPAGTKPANAPR	YAPPPAAVPVAATS[655]GAQGGAAAAAAPAGTKPANAP[665]R	R	E	36	3	5320.07	3735.85	3735.86	1246.29	1246.3	3735.86	1246.29	568.217	4.388e-11	41.676	37.139	1	2	1	152	187	0	14S(568.2115), 35P(568.2116)	HexNAc-2_Hex-1	-1.427	NA	YAPPPAAVPVAATSGAQGGAAAAAAPAGTKPANAPR	39.9044	41.676	TRUE	tr|B4E8D4|B4E8D4_BURCJ	B4E8D4	B4E8D4_BURCJ	BCAL2640	Putative exported protein	NA	NA	LB	B2	HCD	NA
220210_PC-3654_LB_WT_ZIC_HILIC_B2.27882.27882.3	interact.pep.xml	YAPPPAAVPVAATSGAQGGAAAAAAPAGTKPANAPR	YAPPPAAVPVAATS[655]GAQGGAAAAAAPAGTKPANAP[665]R	R	E	36	3	5320.15	3735.85	3735.86	1246.29	1246.3	3735.86	1246.29	568.217	7.58001e-06	24.413	22.577	1	2	1	152	187	0	14S(568.2115), 35P(568.2116)	HexNAc-2_Hex-1	-1.427	NA	YAPPPAAVPVAATSGAQGGAAAAAAPAGTKPANAPR	22.5779	24.4132	TRUE	tr|B4E8D4|B4E8D4_BURCJ	B4E8D4	B4E8D4_BURCJ	BCAL2640	Putative exported protein	NA	NA	LB	B2	HCD	NA
220210_PC-3654_LB_WT_ZIC_HILIC_B2.27885.27885.3	interact.pep.xml	YAPPPAAVPVAATSGAQGGAAAAAAPAGTKPANAPR	YAPPPAAVPVAATS[655]GAQGGAAAAAAPAGTKPANAP[665]R	R	E	36	3	5321.26	3735.85	3735.86	1246.29	1246.3	3735.86	1246.29	568.217	3.29164e-09	36.517	32.401	1	2	1	152	187	0	14S(568.2115), 35P(568.2116)	HexNAc-2_Hex-1	-1.427	NA	YAPPPAAVPVAATSGAQGGAAAAAAPAGTKPANAPR	35.1161	36.5172	TRUE	tr|B4E8D4|B4E8D4_BURCJ	B4E8D4	B4E8D4_BURCJ	BCAL2640	Putative exported protein	NA	NA	LB	B2	HCD	NA
220210_PC-3654_LB_WT_ZIC_HILIC_B2.27888.27888.3	interact.pep.xml	YAPPPAAVPVAATSGAQGGAAAAAAPAGTKPANAPR	YAPPPAAVPVAATS[655]GAQGGAAAAAAPAGTKPANAP[665]R	R	E	36	3	5321.66	3735.85	3735.86	1246.29	1246.3	3735.86	1246.29	568.217	6.29544e-08	34.019	32.555	1	2	1	152	187	0	14S(568.2115), 35P(568.2116)	HexNAc-2_Hex-1	-1.427	NA	YAPPPAAVPVAATSGAQGGAAAAAAPAGTKPANAPR	32.556	34.0192	TRUE	tr|B4E8D4|B4E8D4_BURCJ	B4E8D4	B4E8D4_BURCJ	BCAL2640	Putative exported protein	NA	NA	LB	B2	HCD	NA
220210_PC-3654_LB_WT_ZIC_HILIC_B2.28015.28015.3	interact.pep.xml	LSKPAATTSATTSTTTSAGTASTSTTATAGTTTAAPAPTASAPEAAAK	LSKPAATTSATTSTTTSAGTAS[655]TSTTATAGTTTAAPAPTASAPEAAAK	K	P	48	3	5348.18	4881.32	4881.37	1628.11	1628.13	4878.34	1627.12	3.0307	3.47704e-07	35.256	35.256	1	2	1	112	159	0	22S(568.2115)	Mod1: Third isotopic peak, Mod2: Unannotated mass-shift 0.0386 (PeakApex: 3.0442); Mod1: Trideuteration (PeakApex: 3.0234, Theoretical: 3.0188)	NA	NA	NA	NA	NA	TRUE	tr|B4EB03|B4EB03_BURCJ	B4EB03	B4EB03_BURCJ	BCAL1917	Putative exported protein	NA	NA	LB	B2	HCD	NA
220210_PC-3654_LB_WT_ZIC_HILIC_B2.28188.28188.3	interact.pep.xml	PAATTSATTSTTTSAGTASTSTTATAGTTTAAPAPTASAPEAAAK	PAATTS[655]ATTSTTTSAGTASTSTTATAGTTTAAPAPTASAPEAAAK	K	P	45	3	5379.88	4550.11	4550.15	1517.71	1517.72	4550.13	1517.72	568.236	0	62.553	62.553	1	2	0	115	159	0	6S(568.2115)	HexNAc-2_Hex-1	-2.9455	NA	NA	NA	NA	TRUE	tr|B4EB03|B4EB03_BURCJ	B4EB03	B4EB03_BURCJ	BCAL1917	Putative exported protein	NA	NA	LB	B2	HCD	NA
220210_PC-3654_LB_WT_ZIC_HILIC_B2.28198.28198.3	interact.pep.xml	PAATTSATTSTTTSAGTASTSTTATAGTTTAAPAPTASAPEAAAK	PAATTS[655]ATTSTTTSAGTASTSTTATAGTTTAAPAPTASAPEAAAK	K	P	45	3	5381.78	4551.11	4551.15	1518.04	1518.06	4550.13	1517.72	569.239	1.35e-12	47.809	47.809	1	2	0	115	159	0	6S(568.2115)	HexNAc-2_Hex-1	-3.0031	NA	NA	NA	NA	TRUE	tr|B4EB03|B4EB03_BURCJ	B4EB03	B4EB03_BURCJ	BCAL1917	Putative exported protein	NA	NA	LB	B2	HCD	NA
220210_PC-3654_LB_WT_ZIC_HILIC_B2.28199.28199.3	interact.pep.xml	PAATTSATTSTTTSAGTASTSTTATAGTTTAAPAPTASAPEAAAK	PAATTSATTS[655]TTTSAGTASTSTTATAGTTTAAPAPTASAPEAAAK	K	P	45	3	5381.87	4551.11	4551.15	1518.04	1518.06	4550.13	1517.72	1.0268	2.06334e-08	34.786	34.786	1	2	0	115	159	0	10S(568.2115)	NA	NA	NA	NA	NA	NA	TRUE	tr|B4EB03|B4EB03_BURCJ	B4EB03	B4EB03_BURCJ	BCAL1917	Putative exported protein	NA	NA	LB	B2	HCD	NA
220210_PC-3654_LB_WT_ZIC_HILIC_B2.28201.28201.3	interact.pep.xml	PAATTSATTSTTTSAGTASTSTTATAGTTTAAPAPTASAPEAAAK	PAATTSATTSTTTSAGTASTS[655]TTATAGTTTAAPAPTASAPEAAAK	K	P	45	3	5382.62	4551.11	4551.15	1518.04	1518.06	4550.13	1517.72	1.0268	0.0233436	13.613	11.883	0.6201	2	0	115	159	0	21S(568.2115)	NA	NA	NA	NA	NA	NA	TRUE	tr|B4EB03|B4EB03_BURCJ	B4EB03	B4EB03_BURCJ	BCAL1917	Putative exported protein	NA	NA	LB	B2	HCD	NA
220210_PC-3654_LB_WT_ZIC_HILIC_B2.28202.28202.3	interact.pep.xml	PAATTSATTSTTTSAGTASTSTTATAGTTTAAPAPTASAPEAAAK	PAATTS[655]ATTSTTTSAGTASTSTTATAGTTTAAPAPTASAPEAAAK	K	P	45	3	5383.07	4551.11	4551.15	1518.04	1518.06	4550.13	1517.72	569.239	4e-14	57.676	57.676	1	2	0	115	159	0	6S(568.2115)	HexNAc-2_Hex-1	-3.0031	NA	NA	NA	NA	TRUE	tr|B4EB03|B4EB03_BURCJ	B4EB03	B4EB03_BURCJ	BCAL1917	Putative exported protein	NA	NA	LB	B2	HCD	NA
220210_PC-3654_LB_WT_ZIC_HILIC_B2.28205.28205.3	interact.pep.xml	PAATTSATTSTTTSAGTASTSTTATAGTTTAAPAPTASAPEAAAK	PAATTS[655]ATTSTTTSAGTASTSTTATAGTTTAAPAPTASAPEAAAK	K	P	45	3	5384.11	4551.11	4551.15	1518.04	1518.06	4550.13	1517.72	569.239	4.2341e-10	43.917	43.917	1	2	0	115	159	0	6S(568.2115)	HexNAc-2_Hex-1	-3.0031	NA	NA	NA	NA	TRUE	tr|B4EB03|B4EB03_BURCJ	B4EB03	B4EB03_BURCJ	BCAL1917	Putative exported protein	NA	NA	LB	B2	HCD	NA
220210_PC-3654_LB_WT_ZIC_HILIC_B2.28452.28452.3	interact.pep.xml	PAATTSATTSTTTSAGTASTSTTATAGTTTAAPAPTASAPEAAAK	PAATTS[655]ATTSTTTSAGTASTSTTATAGTTTAAPAPTASAPEAAAK	K	P	45	3	5433.67	4553.12	4553.16	1518.71	1518.73	4550.13	1517.72	571.243	9.24e-12	52.734	52.734	1	2	0	115	159	0	6S(568.2115)	HexNAc-2_Hex-1	-4.3456	NA	NA	NA	NA	TRUE	tr|B4EB03|B4EB03_BURCJ	B4EB03	B4EB03_BURCJ	BCAL1917	Putative exported protein	NA	NA	LB	B2	HCD	NA
220210_PC-3654_LB_WT_ZIC_HILIC_B2.28534.28534.3	interact.pep.xml	PAATTSATTSTTTSAGTASTSTTATAGTTTAAPAPTASAPEAAAKPAK	PAATTSATTSTTTSAGTAS[655]TSTTATAGTTTAAPAPTASAPEAAAKPAK	K	T	48	3	5448.82	4848.29	4848.35	1617.11	1617.12	4846.31	1616.44	2.0385	3.80352e-06	23.676	23.676	1	2	1	115	162	0	19S(568.2115)	Mod1: Failed_Carbamidomethylation/Deletion of G, Mod2: 5-hydroxy-N6,N6,N6-trimethyl (PeakApex: 2.0378)	NA	NA	NA	NA	NA	TRUE	tr|B4EB03|B4EB03_BURCJ	B4EB03	B4EB03_BURCJ	BCAL1917	Putative exported protein	NA	NA	LB	B2	HCD	NA
220210_PC-3654_LB_WT_ZIC_HILIC_B2.28557.28557.3	interact.pep.xml	PAATTSATTSTTTSAGTASTSTTATAGTTTAAPAPTASAPEAAAK	PAATTS[655]ATTSTTTSAGTASTSTTATAGTTTAAPAPTASAPEAAAK	K	P	45	3	5452.87	4551.11	4551.15	1518.04	1518.06	4550.13	1517.72	569.237	1.744e-11	42.385	42.385	1	2	0	115	159	0	6S(568.2115)	HexNAc-2_Hex-1	-2.9593	NA	NA	NA	NA	TRUE	tr|B4EB03|B4EB03_BURCJ	B4EB03	B4EB03_BURCJ	BCAL1917	Putative exported protein	NA	NA	LB	B2	HCD	NA
220210_PC-3654_LB_WT_ZIC_HILIC_B2.28558.28558.3	interact.pep.xml	PAATTSATTSTTTSAGTASTSTTATAGTTTAAPAPTASAPEAAAK	PAATTSATTS[655]TTTSAGTASTSTTATAGTTTAAPAPTASAPEAAAK	K	P	45	3	5452.95	4551.11	4551.15	1518.04	1518.06	4550.13	1517.72	1.0258	2.66622e-05	23.952	23.952	1	2	0	115	159	0	10S(568.2115)	NA	NA	NA	NA	NA	NA	TRUE	tr|B4EB03|B4EB03_BURCJ	B4EB03	B4EB03_BURCJ	BCAL1917	Putative exported protein	NA	NA	LB	B2	HCD	NA
220210_PC-3654_LB_WT_ZIC_HILIC_B2.28561.28561.3	interact.pep.xml	PAATTSATTSTTTSAGTASTSTTATAGTTTAAPAPTASAPEAAAK	PAATTS[655]ATTSTTTSAGTASTSTTATAGTTTAAPAPTASAPEAAAK	K	P	45	3	5454.15	4551.11	4551.15	1518.04	1518.06	4550.13	1517.72	569.237	2.802e-11	50.05	50.05	1	2	0	115	159	0	6S(568.2115)	HexNAc-2_Hex-1	-2.9593	NA	NA	NA	NA	TRUE	tr|B4EB03|B4EB03_BURCJ	B4EB03	B4EB03_BURCJ	BCAL1917	Putative exported protein	NA	NA	LB	B2	HCD	NA
220210_PC-3654_LB_WT_ZIC_HILIC_B2.28564.28564.3	interact.pep.xml	PAATTSATTSTTTSAGTASTSTTATAGTTTAAPAPTASAPEAAAK	PAATTSATTS[655]TTTSAGTASTSTTATAGTTTAAPAPTASAPEAAAK	K	P	45	3	5455.21	4551.11	4551.15	1518.04	1518.06	4550.13	1517.72	1.0258	1.56944e-08	37.572	37.572	1	2	0	115	159	0	10S(568.2115)	NA	NA	NA	NA	NA	NA	TRUE	tr|B4EB03|B4EB03_BURCJ	B4EB03	B4EB03_BURCJ	BCAL1917	Putative exported protein	NA	NA	LB	B2	HCD	NA
220210_PC-3654_LB_WT_ZIC_HILIC_B2.29105.29105.3	interact.pep.xml	PAATTSATTSTTTSAGTASTSTTATAGTTTAAPAPTASAPEAAAK	PAATTSATTSTTTS[655]AGTASTSTTATAGTTTAAPAPTASAPEAAAK	K	P	45	3	5555.46	4552.12	4552.15	1518.38	1518.39	4550.13	1517.72	2.0229	6.49815e-07	27.32	27.32	1	2	0	115	159	0	14S(568.2115)	NA	NA	NA	NA	NA	NA	TRUE	tr|B4EB03|B4EB03_BURCJ	B4EB03	B4EB03_BURCJ	BCAL1917	Putative exported protein	NA	NA	LB	B2	HCD	NA
220210_PC-3654_LB_WT_ZIC_HILIC_B2.29109.29109.3	interact.pep.xml	PAATTSATTSTTTSAGTASTSTTATAGTTTAAPAPTASAPEAAAK	PAATTS[655]ATTSTTTSAGTASTSTTATAGTTTAAPAPTASAPEAAAK	K	P	45	3	5556.34	4552.12	4552.15	1518.38	1518.39	4550.13	1517.72	570.236	1.411e-11	42.548	42.548	1	2	0	115	159	0	6S(568.2115)	HexNAc-2_Hex-1	-3.3991	NA	NA	NA	NA	TRUE	tr|B4EB03|B4EB03_BURCJ	B4EB03	B4EB03_BURCJ	BCAL1917	Putative exported protein	NA	NA	LB	B2	HCD	NA
220210_PC-3654_LB_WT_ZIC_HILIC_B2.29116.29116.3	interact.pep.xml	PAATTSATTSTTTSAGTASTSTTATAGTTTAAPAPTASAPEAAAK	PAATTS[655]ATTSTTTSAGTASTSTTATAGTTTAAPAPTASAPEAAAK	K	P	45	3	5557.09	4551.12	4551.14	1518.05	1518.05	4550.13	1517.72	569.229	6.3728e-10	43.292	43.292	1	2	0	115	159	0	6S(568.2115)	HexNAc-2_Hex-1	-2.5161	NA	NA	NA	NA	TRUE	tr|B4EB03|B4EB03_BURCJ	B4EB03	B4EB03_BURCJ	BCAL1917	Putative exported protein	NA	NA	LB	B2	HCD	NA
220210_PC-3654_LB_WT_ZIC_HILIC_B2.29119.29119.3	interact.pep.xml	PAATTSATTSTTTSAGTASTSTTATAGTTTAAPAPTASAPEAAAK	PAATTS[655]ATTSTTTSAGTASTSTTATAGTTTAAPAPTASAPEAAAK	K	P	45	3	5558.14	4551.12	4551.14	1518.05	1518.05	4550.13	1517.72	569.227	5.78e-12	50.114	50.114	1	2	0	115	159	0	6S(568.2115)	HexNAc-2_Hex-1	-2.3419	NA	NA	NA	NA	TRUE	tr|B4EB03|B4EB03_BURCJ	B4EB03	B4EB03_BURCJ	BCAL1917	Putative exported protein	NA	NA	LB	B2	HCD	NA
220210_PC-3654_LB_WT_ZIC_HILIC_B2.29198.29198.3	interact.pep.xml	PAATTSATTSTTTSAGTASTSTTATAGTTTAAPAPTASAPEAAAK	PAATTSATTS[655]TTTSAGTASTSTTATAGTTTAAPAPTASAPEAAAK	K	P	45	3	5572.47	4553.11	4553.15	1518.71	1518.72	4550.13	1517.72	3.0244	4.63617e-09	32.007	32.007	1	2	0	115	159	0	10S(568.2115)	Mod1: Trideuteration (PeakApex: 3.0234, Theoretical: 3.0188)	NA	NA	NA	NA	NA	TRUE	tr|B4EB03|B4EB03_BURCJ	B4EB03	B4EB03_BURCJ	BCAL1917	Putative exported protein	NA	NA	LB	B2	HCD	NA
220210_PC-3654_LB_WT_ZIC_HILIC_B2.29202.29202.3	interact.pep.xml	PAATTSATTSTTTSAGTASTSTTATAGTTTAAPAPTASAPEAAAK	PAATTS[655]ATTSTTTSAGTASTSTTATAGTTTAAPAPTASAPEAAAK	K	P	45	3	5573.32	4553.11	4553.15	1518.71	1518.72	4550.13	1517.72	571.236	2e-13	48.705	48.705	1	2	0	115	159	0	6S(568.2115)	HexNAc-2_Hex-1	-3.9852	NA	NA	NA	NA	TRUE	tr|B4EB03|B4EB03_BURCJ	B4EB03	B4EB03_BURCJ	BCAL1917	Putative exported protein	NA	NA	LB	B2	HCD	NA
220210_PC-3654_LB_WT_ZIC_HILIC_B2.29331.29331.3	interact.pep.xml	LSKPAATTSATTSTTTSAGTASTSTTATAGTTTAAPAPTASAPEAAAK	LSKPAATTSATTS[655]TTTSAGTASTSTTATAGTTTAAPAPTASAPEAAAK	K	P	48	3	5597.41	4880.33	4880.36	1627.78	1627.8	4878.34	1627.12	2.0273	1.18749e-06	26.658	26.658	1	2	1	112	159	0	13S(568.2115)	Mod1: Failed_Carbamidomethylation/Deletion of G, Mod2: 5-hydroxy-N6,N6,N6-trimethyl (PeakApex: 2.0378)	NA	NA	NA	NA	NA	TRUE	tr|B4EB03|B4EB03_BURCJ	B4EB03	B4EB03_BURCJ	BCAL1917	Putative exported protein	NA	NA	LB	B2	HCD	NA
220210_PC-3654_LB_WT_ZIC_HILIC_B2.29344.29344.3	interact.pep.xml	AADAGGAKPAAGASAAPAAPAPVAVPASAVSGSAGQ	AADAGGAKPAAGASAAPAAPAPVAVPAS[655]AVS[655]GS[755]AGQ	K	-	36	3	5602.08	4747.13	4747.16	1583.38	1583.39	4746.14	1583.05	569.234	0.00380738	16.828	16.828	0.7981	2	1	151	186	0	31S(568.2115), 33S(668.2276), 28S(568.2116)	HexNAc-2_Hex-1	-2.8121	NA	AADAGGAKPAAGASAAPAAPAPVAVPAsAVsGSAGQ	16.8287	16.8287	TRUE	tr|B4E626|B4E626_BURCJ	B4E626	B4E626_BURCJ	BCAL0303	Putative membrane protein	NA	NA	LB	B2	HCD	NA
220210_PC-3654_LB_WT_ZIC_HILIC_B2.29350.29350.3	interact.pep.xml	AADAGGAKPAAGASAAPAAPAPVAVPASAVSGSAGQ	AADAGGAKPAAGASAAPAAPAPVAVPAS[655]AVS[655]GS[755]AGQ	K	-	36	3	5604.27	4747.13	4747.16	1583.38	1583.39	4746.14	1583.05	569.234	6.72832e-09	32.424	30.502	1	2	1	151	186	0	31S(568.2115), 33S(668.2276), 28S(568.2116)	HexNAc-2_Hex-1	-2.8121	NA	AADAGGAKPAAGASAAPAAPAPVAVPAsAVSGSAGQ	32.4246	32.4246	TRUE	tr|B4E626|B4E626_BURCJ	B4E626	B4E626_BURCJ	BCAL0303	Putative membrane protein	NA	NA	LB	B2	HCD	NA
220210_PC-3654_LB_WT_ZIC_HILIC_B2.29355.29355.3	interact.pep.xml	AADAGGAKPAAGASAAPAAPAPVAVPASAVSGSAGQ	AADAGGAKPAAGASAAPAAPAPVAVPAS[655]AVS[655]GS[755]AGQ	K	-	36	3	5605.57	4747.13	4747.16	1583.38	1583.39	4746.14	1583.05	569.234	1.30758e-06	25.173	24.148	1	2	1	151	186	0	31S(568.2115), 33S(668.2276), 28S(568.2116)	HexNAc-2_Hex-1	-2.8121	NA	AADAGGAKPAAGASAAPAAPAPVAVPAsAVSGSAGQ	25.1731	25.1731	TRUE	tr|B4E626|B4E626_BURCJ	B4E626	B4E626_BURCJ	BCAL0303	Putative membrane protein	NA	NA	LB	B2	HCD	NA
220210_PC-3654_LB_WT_ZIC_HILIC_B2.29495.29495.3	interact.pep.xml	PAATTSATTSTTTSAGTASTSTTATAGTTTAAPAPTASAPEAAAK	PAATTS[655]ATTSTTTSAGTASTSTTATAGTTTAAPAPTASAPEAAAK	K	P	45	3	5635.12	4551.1	4551.14	1518.04	1518.05	4550.13	1517.72	569.229	6e-14	55.85	55.85	1	2	0	115	159	0	6S(568.2115)	HexNAc-2_Hex-1	-2.5161	NA	NA	NA	NA	TRUE	tr|B4EB03|B4EB03_BURCJ	B4EB03	B4EB03_BURCJ	BCAL1917	Putative exported protein	NA	NA	LB	B2	HCD	NA
220210_PC-3654_LB_WT_ZIC_HILIC_B2.29499.29499.3	interact.pep.xml	PAATTSATTSTTTSAGTASTSTTATAGTTTAAPAPTASAPEAAAK	PAATTSATTS[655]TTTSAGTASTSTTATAGTTTAAPAPTASAPEAAAK	K	P	45	3	5636.34	4551.1	4551.14	1518.04	1518.05	4550.13	1517.72	1.0175	9.3453e-09	34.856	34.856	1	2	0	115	159	0	10S(568.2115)	NA	NA	NA	NA	NA	NA	TRUE	tr|B4EB03|B4EB03_BURCJ	B4EB03	B4EB03_BURCJ	BCAL1917	Putative exported protein	NA	NA	LB	B2	HCD	NA
220210_PC-3654_LB_WT_ZIC_HILIC_B2.29946.29946.3	interact.pep.xml	PAATTSATTSTTTSAGTASTSTTATAGTTTAAPAPTASAPEAAAK	PAATTSATTS[655]TTTSAGTASTSTTATAGTTTAAPAPTASAPEAAAK	K	P	45	3	5727.79	4550.13	4550.15	1517.72	1517.72	4550.13	1517.72	0.02	7.2828e-06	24.3	24.3	1	2	0	115	159	0	10S(568.2115)	NA	NA	NA	NA	NA	NA	TRUE	tr|B4EB03|B4EB03_BURCJ	B4EB03	B4EB03_BURCJ	BCAL1917	Putative exported protein	NA	NA	LB	B2	HCD	NA
220210_PC-3654_LB_WT_ZIC_HILIC_B2.29949.29949.3	interact.pep.xml	PAATTSATTSTTTSAGTASTSTTATAGTTTAAPAPTASAPEAAAK	PAATTS[655]ATTSTTTSAGTASTSTTATAGTTTAAPAPTASAPEAAAK	K	P	45	3	5728.9	4550.13	4550.15	1517.72	1517.72	4550.13	1517.72	568.232	1e-14	60.139	60.139	1	2	0	115	159	0	6S(568.2115)	HexNAc-2_Hex-1	-2.7439	NA	NA	NA	NA	TRUE	tr|B4EB03|B4EB03_BURCJ	B4EB03	B4EB03_BURCJ	BCAL1917	Putative exported protein	NA	NA	LB	B2	HCD	NA
220210_PC-3654_LB_WT_ZIC_HILIC_B2.29952.29952.3	interact.pep.xml	PAATTSATTSTTTSAGTASTSTTATAGTTTAAPAPTASAPEAAAK	PAATTS[655]ATTSTTTSAGTASTSTTATAGTTTAAPAPTASAPEAAAK	K	P	45	3	5729.95	4550.13	4550.15	1517.72	1517.72	4550.13	1517.72	568.231	3.269e-10	40.319	40.319	1	2	0	115	159	0	6S(568.2115)	HexNAc-2_Hex-1	-2.722	NA	NA	NA	NA	TRUE	tr|B4EB03|B4EB03_BURCJ	B4EB03	B4EB03_BURCJ	BCAL1917	Putative exported protein	NA	NA	LB	B2	HCD	NA
220210_PC-3654_LB_WT_ZIC_HILIC_B2.30073.30073.3	interact.pep.xml	LSKPAATTSATTSTTTSAGTASTSTTATAGTTTAAPAPTASAPEAAAK	LSKPAATTSATTSTTTSAGTAS[655]TSTTATAGTTTAAPAPTASAPEAAAK	K	P	48	3	5754.08	4880.31	4880.35	1627.78	1627.79	4878.34	1627.12	2.0131	4.19062e-05	24.589	24.589	1	2	1	112	159	0	22S(568.2115)	Mod1: Second isotopic peak (PeakApex: 2.0052, Theoretical: 2.0047)	NA	NA	NA	NA	NA	TRUE	tr|B4EB03|B4EB03_BURCJ	B4EB03	B4EB03_BURCJ	BCAL1917	Putative exported protein	NA	NA	LB	B2	HCD	NA
220210_PC-3654_LB_WT_ZIC_HILIC_B2.30074.30074.3	interact.pep.xml	LSKPAATTSATTSTTTSAGTASTSTTATAGTTTAAPAPTASAPEAAAK	LSKPAATTSATTSTTTS[655]AGTASTSTTATAGTTTAAPAPTASAPEAAAK	K	P	48	3	5754.54	4880.31	4880.35	1627.78	1627.79	4878.34	1627.12	2.0131	5.47017e-09	33.528	33.528	1	2	1	112	159	0	17S(568.2115)	Mod1: Second isotopic peak (PeakApex: 2.0052, Theoretical: 2.0047)	NA	NA	NA	NA	NA	TRUE	tr|B4EB03|B4EB03_BURCJ	B4EB03	B4EB03_BURCJ	BCAL1917	Putative exported protein	NA	NA	LB	B2	HCD	NA
220210_PC-3654_LB_WT_ZIC_HILIC_B2.30170.30170.3	interact.pep.xml	PAATTSATTSTTTSAGTASTSTTATAGTTTAAPAPTASAPEAAAK	PAATTS[655]ATTSTTTSAGTASTSTTATAGTTTAAPAPTASAPEAAAK	K	P	45	3	5775.25	4552.11	4552.14	1518.38	1518.39	4550.13	1517.72	2.0107	6.59332e-05	19.334	19.334	1	2	0	115	159	0	6S(568.2115)	Mod1: Second isotopic peak (PeakApex: 2.0052, Theoretical: 2.0047)	NA	NA	NA	NA	NA	TRUE	tr|B4EB03|B4EB03_BURCJ	B4EB03	B4EB03_BURCJ	BCAL1917	Putative exported protein	NA	NA	LB	B2	HCD	NA
220210_PC-3654_LB_WT_ZIC_HILIC_B2.30173.30173.3	interact.pep.xml	PAATTSATTSTTTSAGTASTSTTATAGTTTAAPAPTASAPEAAAK	PAATTS[655]ATTSTTTSAGTASTSTTATAGTTTAAPAPTASAPEAAAK	K	P	45	3	5776.48	4552.11	4552.14	1518.38	1518.39	4550.13	1517.72	570.222	0	54.68	54.68	1	2	0	115	159	0	6S(568.2115)	HexNAc-2_Hex-1	-2.2087	NA	NA	NA	NA	TRUE	tr|B4EB03|B4EB03_BURCJ	B4EB03	B4EB03_BURCJ	BCAL1917	Putative exported protein	NA	NA	LB	B2	HCD	NA
220210_PC-3654_LB_WT_ZIC_HILIC_B2.30200.30200.3	interact.pep.xml	PAATTSATTSTTTSAGTASTSTTATAGTTTAAPAPTASAPEAAAK	PAATTS[655]ATTSTTTSAGTASTSTTATAGTTTAAPAPTASAPEAAAK	K	P	45	3	5781.72	4551.11	4551.13	1518.04	1518.05	4550.13	1517.72	569.22	2e-14	46.261	46.261	1	2	0	115	159	0	6S(568.2115)	HexNAc-2_Hex-1	-1.54	NA	NA	NA	NA	TRUE	tr|B4EB03|B4EB03_BURCJ	B4EB03	B4EB03_BURCJ	BCAL1917	Putative exported protein	NA	NA	LB	B2	HCD	NA
220210_PC-3654_LB_WT_ZIC_HILIC_B2.30356.30356.3	interact.pep.xml	KASEAAAAASAAQAAAAASPATVPASGAAVDQDANAQAAR	KAS[655]EAAAAASAAQAAAAAS[655]PATVPASGAAVDQDANAQAAR	K	A	40	3	5810.26	4687.14	4687.17	1563.39	1563.4	4686.16	1563.06	569.219	0	64.875	62.055	1	2	0	143	182	0	3S(568.2115), 19S(568.2116)	HexNAc-2_Hex-1	-1.4	NA	KASEAAAAASAAQAAAAAsPATVPASGAAVDQDANAQAAR	64.8758	62.0739	TRUE	tr|B4EEW5|B4EEW5_BURCJ	B4EEW5	B4EEW5_BURCJ	omlA	Outer membrane protein assembly factor BamE	NA	NA	LB	B2	HCD	NA
220210_PC-3654_LB_WT_ZIC_HILIC_B2.30362.30362.3	interact.pep.xml	KASEAAAAASAAQAAAAASPATVPASGAAVDQDANAQAAR	KAS[655]EAAAAASAAQAAAAAS[655]PATVPASGAAVDQDANAQAAR	K	A	40	3	5812.49	4687.14	4687.17	1563.39	1563.4	4686.16	1563.06	569.219	0	72.604	66.867	1	2	0	143	182	0	3S(568.2115), 19S(568.2116)	HexNAc-2_Hex-1	-1.2945	NA	KASEAAAAASAAQAAAAAsPATVPASGAAVDQDANAQAAR	72.6041	69.6913	TRUE	tr|B4EEW5|B4EEW5_BURCJ	B4EEW5	B4EEW5_BURCJ	omlA	Outer membrane protein assembly factor BamE	NA	NA	LB	B2	HCD	NA
220210_PC-3654_LB_WT_ZIC_HILIC_B2.30442.30442.3	interact.pep.xml	KASEAAAAASAAQAAAAASPATVPASGAAVDQDANAQAAR	KAS[655]EAAAAASAAQAAAAAS[655]PATVPASGAAVDQDANAQAAR	K	A	40	3	5827.81	4686.14	4686.17	1563.05	1563.06	4686.16	1563.06	568.214	0	73.696	67.853	1	2	0	143	182	0	3S(568.2115), 19S(568.2116)	HexNAc-2_Hex-1	-0.3822	NA	KASEAAAAASAAQAAAAAsPATVPASGAAVDQDANAQAAR	73.6964	70.7742	TRUE	tr|B4EEW5|B4EEW5_BURCJ	B4EEW5	B4EEW5_BURCJ	omlA	Outer membrane protein assembly factor BamE	NA	NA	LB	B2	HCD	NA
220210_PC-3654_LB_WT_ZIC_HILIC_B2.30445.30445.3	interact.pep.xml	KASEAAAAASAAQAAAAASPATVPASGAAVDQDANAQAAR	KAS[655]EAAAAASAAQAAAAAS[655]PATVPASGAAVDQDANAQAAR	K	A	40	3	5829.06	4686.14	4686.17	1563.05	1563.06	4686.16	1563.06	568.214	0	70.349	61.395	1	2	0	143	182	0	3S(568.2115), 19S(568.2116)	HexNAc-2_Hex-1	-0.3822	NA	KASEAAAAASAAQAAAAAsPATVPASGAAVDQDANAQAAR	70.3493	67.3889	TRUE	tr|B4EEW5|B4EEW5_BURCJ	B4EEW5	B4EEW5_BURCJ	omlA	Outer membrane protein assembly factor BamE	NA	NA	LB	B2	HCD	NA
220210_PC-3654_LB_WT_ZIC_HILIC_B2.30554.30554.3	interact.pep.xml	KASEAAAAASAAQAAAAASPATVPASGAAVDQDANAQAAR	KAS[655]EAAAAASAAQAAAAASPATVPAS[655]GAAVDQDANAQAAR	K	A	40	3	5853.86	4688.14	4688.16	1563.72	1563.73	4686.16	1563.06	570.208	1.1473e-06	26.98	26.826	1	2	0	143	182	0	3S(568.2115), 26S(568.2116)	HexNAc-2_Hex-1	-2.6144	NA	KASEAAAAASAAQAAAAASPATVPAsGAAVDQDANAQAAR	26.9802	26.9802	TRUE	tr|B4EEW5|B4EEW5_BURCJ	B4EEW5	B4EEW5_BURCJ	omlA	Outer membrane protein assembly factor BamE	NA	NA	LB	B2	HCD	NA
220210_PC-3654_LB_WT_ZIC_HILIC_B2.30701.30701.3	interact.pep.xml	PAATTSATTSTTTSAGTASTSTTATAGTTTAAPAPTASAPEAAAK	PAATTS[655]ATTSTTTSAGTASTSTTATAGTTTAAPAPTASAPEAAAK	K	P	45	3	5882.57	4551.12	4551.12	1518.05	1518.05	4550.13	1517.72	569.207	1.7989e-10	45.66	45.66	1	2	0	115	159	0	6S(568.2115)	HexNAc-2_Hex-1	-1.8406	NA	NA	NA	NA	TRUE	tr|B4EB03|B4EB03_BURCJ	B4EB03	B4EB03_BURCJ	BCAL1917	Putative exported protein	NA	NA	LB	B2	HCD	NA
220210_PC-3654_LB_WT_ZIC_HILIC_B2.30710.30710.3	interact.pep.xml	PAATTSATTSTTTSAGTASTSTTATAGTTTAAPAPTASAPEAAAK	PAATTSATTS[655]TTTSAGTASTSTTATAGTTTAAPAPTASAPEAAAK	K	P	45	3	5883.52	4553.11	4553.13	1518.71	1518.72	4550.13	1517.72	3	0.00467465	15.503	15.503	0.6083	2	0	115	159	0	10S(568.2115)	Mod1: Third isotopic peak (PeakApex: 3.0038, Theoretical: 3.0071); Mod1: Failed_Carbamidomethylation/Deletion of G, Mod2: Iodoacetic acid derivative w/ 13C label (PeakApex: 2.9900); Mod1: 13C3 label for SILAC (Theoretical: 3.0101)	NA	NA	NA	NA	NA	TRUE	tr|B4EB03|B4EB03_BURCJ	B4EB03	B4EB03_BURCJ	BCAL1917	Putative exported protein	NA	NA	LB	B2	HCD	NA
220210_PC-3654_LB_WT_ZIC_HILIC_B2.30716.30716.3	interact.pep.xml	PAATTSATTSTTTSAGTASTSTTATAGTTTAAPAPTASAPEAAAK	PAATTS[655]ATTSTTTSAGTASTSTTATAGTTTAAPAPTASAPEAAAK	K	P	45	3	5885.46	4553.11	4553.13	1518.71	1518.72	4550.13	1517.72	571.212	2.56e-12	42.043	42.043	1	2	0	115	159	0	6S(568.2115)	HexNAc-2_Hex-1	-3.1512	NA	NA	NA	NA	TRUE	tr|B4EB03|B4EB03_BURCJ	B4EB03	B4EB03_BURCJ	BCAL1917	Putative exported protein	NA	NA	LB	B2	HCD	NA
220210_PC-3654_LB_WT_ZIC_HILIC_B2.31000.31000.3	interact.pep.xml	KASEAAAAASAAQAAAAASPATVPASGAAVDQDANAQAAR	KAS[655]EAAAAASAAQAAAAASPATVPAS[655]GAAVDQDANAQAAR	K	A	40	3	5945.81	4688.14	4688.15	1563.72	1563.72	4686.16	1563.06	570.199	1.48e-12	50.4	50.054	1	2	0	143	182	0	3S(568.2115), 26S(568.2116)	HexNAc-2_Hex-1	-3.3159	NA	KASEAAAAASAAQAAAAASPATVPAsGAAVDQDANAQAAR	50.4004	50.4004	TRUE	tr|B4EEW5|B4EEW5_BURCJ	B4EEW5	B4EEW5_BURCJ	omlA	Outer membrane protein assembly factor BamE	NA	NA	LB	B2	HCD	NA
220210_PC-3654_LB_WT_ZIC_HILIC_B2.31009.31009.3	interact.pep.xml	DDDVSDVQAGVAHDEPPASDTTVAAAPAPAPK	DDDVS[655]DVQAGVAHDEPPASDTTVAAAPAPAP[665]K	R	D	32	3	5948.44	3682.65	3682.66	1228.56	1228.56	3681.65	1228.23	569.215	1.7134e-10	30.779	28.378	1	2	0	86	117	0	5S(568.2115), 31P(568.2116)	HexNAc-2_Hex-1	0.2151	NA	DDDVSDVQAGVAHDEPPASDTTVAAAPAPAPK	28.379	30.7792	TRUE	tr|B4EFK5|B4EFK5_BURCJ	B4EFK5	B4EFK5_BURCJ	BCAM0996	Putative peptidoglycan-binding membrane protein	NA	NA	LB	B2	HCD	NA
220210_PC-3654_LB_WT_ZIC_HILIC_B2.31053.31053.3	interact.pep.xml	DDDVSDVQAGVAHDEPPASDTTVAAAPAPAPK	DDDVSDVQAGVAHDEPPAS[655]DTTVAAAPAPAPK	R	D	32	3	5958.61	3681.64	3681.66	1228.22	1228.23	3681.65	1228.23	568.213	9.51355e-08	25.129	22.897	1	2	0	86	117	0	19S(568.2116)	HexNAc-2_Hex-1	-0.0767	NA	DDDVSDVQAGVAHDEPPAsDTTVAAAPAPAPK	25.1294	25.1276	TRUE	tr|B4EFK5|B4EFK5_BURCJ	B4EFK5	B4EFK5_BURCJ	BCAM0996	Putative peptidoglycan-binding membrane protein	NA	NA	LB	B2	HCD	NA
220210_PC-3654_LB_WT_ZIC_HILIC_B2.31057.31057.3	interact.pep.xml	DDDVSDVQAGVAHDEPPASDTTVAAAPAPAPK	DDDVSDVQAGVAHDEPPAS[655]DTTVAAAPAPAPK	R	D	32	3	5959.16	3681.64	3681.66	1228.22	1228.23	3681.65	1228.23	0.0017	0.00049778	17.212	17.212	0.9705	2	0	86	117	0	19S(568.2115)	NA	NA	NA	NA	NA	NA	TRUE	tr|B4EFK5|B4EFK5_BURCJ	B4EFK5	B4EFK5_BURCJ	BCAM0996	Putative peptidoglycan-binding membrane protein	NA	NA	LB	B2	HCD	NA
220210_PC-3654_LB_WT_ZIC_HILIC_B2.31058.31058.3	interact.pep.xml	DDDVSDVQAGVAHDEPPASDTTVAAAPAPAPK	DDDVS[655]DVQAGVAHDEPPASDTTVAAAPAPAP[665]K	R	D	32	3	5959.18	3681.64	3681.66	1228.22	1228.23	3681.65	1228.23	568.213	6e-14	36.833	27.192	1	2	0	86	117	0	5S(568.2115), 31P(568.2116)	HexNAc-2_Hex-1	-0.0767	NA	DDDVSDVQAGVAHDEPPASDTTVAAAPAPAPK	27.1922	36.8335	TRUE	tr|B4EFK5|B4EFK5_BURCJ	B4EFK5	B4EFK5_BURCJ	BCAM0996	Putative peptidoglycan-binding membrane protein	NA	NA	LB	B2	HCD	NA
220210_PC-3654_LB_WT_ZIC_HILIC_B2.31059.31059.3	interact.pep.xml	DDDVSDVQAGVAHDEPPASDTTVAAAPAPAPK	DDDVSDVQAGVAHDEPPAS[655]DTTVAAAPAPAPK	R	D	32	3	5959.25	3681.64	3681.66	1228.22	1228.23	3681.65	1228.23	0.0017	0.000830608	13.414	13.414	0.9493	2	0	86	117	0	19S(568.2115)	NA	NA	NA	NA	NA	NA	TRUE	tr|B4EFK5|B4EFK5_BURCJ	B4EFK5	B4EFK5_BURCJ	BCAM0996	Putative peptidoglycan-binding membrane protein	NA	NA	LB	B2	HCD	NA
220210_PC-3654_LB_WT_ZIC_HILIC_B2.31061.31061.3	interact.pep.xml	DDDVSDVQAGVAHDEPPASDTTVAAAPAPAPK	DDDVSDVQAGVAHDEPPAS[655]DTTVAAAPAPAPK	R	D	32	3	5959.64	3681.64	3681.66	1228.22	1228.23	3681.65	1228.23	0.0017	0.000696716	16.894	10.552	0.9556	2	0	86	117	0	19S(568.2115)	NA	NA	NA	NA	NA	NA	TRUE	tr|B4EFK5|B4EFK5_BURCJ	B4EFK5	B4EFK5_BURCJ	BCAM0996	Putative peptidoglycan-binding membrane protein	NA	NA	LB	B2	HCD	NA
220210_PC-3654_LB_WT_ZIC_HILIC_B2.31062.31062.3	interact.pep.xml	DDDVSDVQAGVAHDEPPASDTTVAAAPAPAPK	DDDVS[655]DVQAGVAHDEPPASDTTVAAAPAPAP[665]K	R	D	32	3	5959.78	3681.64	3681.66	1228.22	1228.23	3681.65	1228.23	568.213	3.4e-12	36.353	31.511	1	2	0	86	117	0	5S(568.2115), 31P(568.2116)	HexNAc-2_Hex-1	-0.0767	NA	DDDVSDVQAGVAHDEPPASDTTVAAAPAPAPK	31.5118	36.3539	TRUE	tr|B4EFK5|B4EFK5_BURCJ	B4EFK5	B4EFK5_BURCJ	BCAM0996	Putative peptidoglycan-binding membrane protein	NA	NA	LB	B2	HCD	NA
220210_PC-3654_LB_WT_ZIC_HILIC_B2.31065.31065.3	interact.pep.xml	DDDVSDVQAGVAHDEPPASDTTVAAAPAPAPK	DDDVSDVQAGVAHDEPPAS[655]DTTVAAAPAPAPK	R	D	32	3	5960.19	3681.64	3681.66	1228.22	1228.23	3681.65	1228.23	0.0017	0.00133433	15.311	15.311	0.9412	2	0	86	117	0	19S(568.2115)	NA	NA	NA	NA	NA	NA	TRUE	tr|B4EFK5|B4EFK5_BURCJ	B4EFK5	B4EFK5_BURCJ	BCAM0996	Putative peptidoglycan-binding membrane protein	NA	NA	LB	B2	HCD	NA
220210_PC-3654_LB_WT_ZIC_HILIC_B2.31106.31106.3	interact.pep.xml	PAATTSATTSTTTSAGTASTSTTATAGTTTAAPAPTASAPEAAAK	PAATTS[655]ATTSTTTSAGTASTSTTATAGTTTAAPAPTASAPEAAAK	K	P	45	3	5968.19	4552.11	4552.11	1518.38	1518.38	4550.13	1517.72	570.2	2.1246e-10	39.554	39.554	1	2	0	115	159	0	6S(568.2115)	HexNAc-2_Hex-1	-3.2471	NA	NA	NA	NA	TRUE	tr|B4EB03|B4EB03_BURCJ	B4EB03	B4EB03_BURCJ	BCAL1917	Putative exported protein	NA	NA	LB	B2	HCD	NA
220210_PC-3654_LB_WT_ZIC_HILIC_B2.31109.31109.3	interact.pep.xml	PAATTSATTSTTTSAGTASTSTTATAGTTTAAPAPTASAPEAAAK	PAATTSATTS[655]TTTSAGTASTSTTATAGTTTAAPAPTASAPEAAAK	K	P	45	3	5969.25	4552.11	4552.11	1518.38	1518.38	4550.13	1517.72	1.9887	3.63962e-07	22.72	22.72	1	2	0	115	159	0	10S(568.2115)	NA	NA	NA	NA	NA	NA	TRUE	tr|B4EB03|B4EB03_BURCJ	B4EB03	B4EB03_BURCJ	BCAL1917	Putative exported protein	NA	NA	LB	B2	HCD	NA
220210_PC-3654_LB_WT_ZIC_HILIC_B2.31202.31202.3	interact.pep.xml	KASEAAAAASAAQAAAAASPATVPASGAAVDQDANAQAAR	KAS[655]EAAAAASAAQAAAAAS[655]PATVPASGAAVDQDANAQAAR	K	A	40	3	5990.62	4687.15	4687.15	1563.39	1563.39	4686.16	1563.06	569.201	8.4512e-05	16.537	12.867	1	2	0	143	182	0	3S(568.2115), 19S(568.2116)	HexNAc-2_Hex-1	-2.3953	NA	KASEAAAAASAAQAAAAAsPATVPASGAAVDQDANAQAAR	16.5377	16.5377	TRUE	tr|B4EEW5|B4EEW5_BURCJ	B4EEW5	B4EEW5_BURCJ	omlA	Outer membrane protein assembly factor BamE	NA	NA	LB	B2	HCD	NA
220210_PC-3654_LB_WT_ZIC_HILIC_B2.31207.31207.3	interact.pep.xml	KASEAAAAASAAQAAAAASPATVPASGAAVDQDANAQAAR	KASEAAAAAS[655]AAQAAAAAS[655]PATVPASGAAVDQDANAQAAR	K	A	40	3	5992.35	4687.15	4687.15	1563.39	1563.39	4686.16	1563.06	569.201	0.00122961	19.698	18.555	0.9538	2	0	143	182	0	10S(568.2115), 19S(568.2116)	HexNAc-2_Hex-1	-2.3953	NA	KASEAAAAASAAQAAAAAsPATVPASGAAVDQDANAQAAR	19.6986	19.6986	TRUE	tr|B4EEW5|B4EEW5_BURCJ	B4EEW5	B4EEW5_BURCJ	omlA	Outer membrane protein assembly factor BamE	NA	NA	LB	B2	HCD	NA
220210_PC-3654_LB_WT_ZIC_HILIC_B2.31208.31208.3	interact.pep.xml	KASEAAAAASAAQAAAAASPATVPASGAAVDQDANAQAAR	KAS[655]EAAAAASAAQAAAAAS[655]PATVPASGAAVDQDANAQAAR	K	A	40	3	5992.83	4687.15	4687.15	1563.39	1563.39	4686.16	1563.06	569.201	3.59382e-09	34.322	33.944	1	2	0	143	182	0	3S(568.2115), 19S(568.2116)	HexNAc-2_Hex-1	-2.3953	NA	KASEAAAAASAAQAAAAAsPATVPASGAAVDQDANAQAAR	34.3227	34.3227	TRUE	tr|B4EEW5|B4EEW5_BURCJ	B4EEW5	B4EEW5_BURCJ	omlA	Outer membrane protein assembly factor BamE	NA	NA	LB	B2	HCD	NA
220210_PC-3654_LB_WT_ZIC_HILIC_B2.31212.31212.3	interact.pep.xml	PAATTSATTSTTTSAGTASTSTTATAGTTTAAPAPTASAPEAAAK	PAATTS[655]ATTSTTTSAGTASTSTTATAGTTTAAPAPTASAPEAAAK	K	P	45	3	5994.04	4550.11	4550.11	1517.71	1517.71	4550.13	1517.72	568.194	8.259e-11	42.05	42.05	1	2	0	115	159	0	6S(568.2115)	HexNAc-2_Hex-1	-2.6538	NA	NA	NA	NA	TRUE	tr|B4EB03|B4EB03_BURCJ	B4EB03	B4EB03_BURCJ	BCAL1917	Putative exported protein	NA	NA	LB	B2	HCD	NA
220210_PC-3654_LB_WT_ZIC_HILIC_B2.31710.31710.3	interact.pep.xml	PAATTSATTSTTTSAGTASTSTTATAGTTTAAPAPTASAPEAAAK	PAATTS[655]ATTSTTTSAGTASTSTTATAGTTTAAPAPTASAPEAAAK	K	P	45	3	6100.4	4551.11	4551.12	1518.04	1518.05	4550.13	1517.72	569.208	1.4e-13	49.424	49.424	1	2	0	115	159	0	6S(568.2115)	HexNAc-2_Hex-1	-1.6258	NA	NA	NA	NA	TRUE	tr|B4EB03|B4EB03_BURCJ	B4EB03	B4EB03_BURCJ	BCAL1917	Putative exported protein	NA	NA	LB	B2	HCD	NA
220210_PC-3654_LB_WT_ZIC_HILIC_B2.31713.31713.3	interact.pep.xml	PAATTSATTSTTTSAGTASTSTTATAGTTTAAPAPTASAPEAAAK	PAATTSATTS[655]TTTSAGTASTSTTATAGTTTAAPAPTASAPEAAAK	K	P	45	3	6101.46	4551.11	4551.12	1518.04	1518.05	4550.13	1517.72	0.9965	5.22564e-07	25.491	25.491	1	2	0	115	159	0	10S(568.2115)	Mod1: Deamidation (PeakApex: 0.9860, Theoretical: 0.9840); Mod1: First isotopic peak (PeakApex: 1.0032, Theoretical: 1.0024)	NA	NA	NA	NA	NA	TRUE	tr|B4EB03|B4EB03_BURCJ	B4EB03	B4EB03_BURCJ	BCAL1917	Putative exported protein	NA	NA	LB	B2	HCD	NA
220210_PC-3654_LB_WT_ZIC_HILIC_B2.31758.31758.3	interact.pep.xml	KASEAAAAASAAQAAAAASPATVPASGAAVDQDANAQAAR	KAS[655]EAAAAASAAQAAAAASPATVPAS[655]GAAVDQDANAQAAR	K	A	40	3	6110.69	4687.14	4687.16	1563.39	1563.39	4686.16	1563.06	569.207	4.299e-11	50.131	46.665	1	2	0	143	182	0	3S(568.2115), 26S(568.2116)	HexNAc-2_Hex-1	-1.8079	NA	KASEAAAAASAAQAAAAASPATVPAsGAAVDQDANAQAAR	50.1315	50.1315	TRUE	tr|B4EEW5|B4EEW5_BURCJ	B4EEW5	B4EEW5_BURCJ	omlA	Outer membrane protein assembly factor BamE	NA	NA	LB	B2	HCD	NA
220210_PC-3654_LB_WT_ZIC_HILIC_B2.31764.31764.3	interact.pep.xml	KASEAAAAASAAQAAAAASPATVPASGAAVDQDANAQAAR	KAS[655]EAAAAASAAQAAAAASPATVPAS[655]GAAVDQDANAQAAR	K	A	40	3	6112.74	4687.14	4687.16	1563.39	1563.39	4686.16	1563.06	569.207	2.2e-13	56.678	51.071	1	2	0	143	182	0	3S(568.2115), 26S(568.2116)	HexNAc-2_Hex-1	-1.73	NA	KASEAAAAASAAQAAAAASPATVPAsGAAVDQDANAQAAR	56.6789	56.6789	TRUE	tr|B4EEW5|B4EEW5_BURCJ	B4EEW5	B4EEW5_BURCJ	omlA	Outer membrane protein assembly factor BamE	NA	NA	LB	B2	HCD	NA
220210_PC-3654_LB_WT_ZIC_HILIC_B2.31862.31862.3	interact.pep.xml	KASEAAAAASAAQAAAAASPATVPASGAAVDQDANAQAAR	KAS[655]EAAAAASAAQAAAAASPATVPAS[655]GAAVDQDANAQAAR	K	A	40	3	6134.37	4688.14	4688.15	1563.72	1563.73	4686.16	1563.06	570.202	7.2e-13	50.296	47.232	1	2	0	143	182	0	3S(568.2115), 26S(568.2116)	HexNAc-2_Hex-1	-3.1362	NA	KASEAAAAASAAQAAAAASPATVPAsGAAVDQDANAQAAR	50.297	50.297	TRUE	tr|B4EEW5|B4EEW5_BURCJ	B4EEW5	B4EEW5_BURCJ	omlA	Outer membrane protein assembly factor BamE	NA	NA	LB	B2	HCD	NA
220210_PC-3654_LB_WT_ZIC_HILIC_B2.31865.31865.3	interact.pep.xml	KASEAAAAASAAQAAAAASPATVPASGAAVDQDANAQAAR	KAS[655]EAAAAASAAQAAAAASPATVPAS[655]GAAVDQDANAQAAR	K	A	40	3	6135.42	4688.14	4688.15	1563.72	1563.73	4686.16	1563.06	570.202	1.71279e-05	27.869	27.523	1	2	0	143	182	0	3S(568.2115), 26S(568.2116)	HexNAc-2_Hex-1	-3.1362	NA	KASEAAAAASAAQAAAAASPATVPAsGAAVDQDANAQAAR	27.8692	27.8692	TRUE	tr|B4EEW5|B4EEW5_BURCJ	B4EEW5	B4EEW5_BURCJ	omlA	Outer membrane protein assembly factor BamE	NA	NA	LB	B2	HCD	NA
220210_PC-3654_LB_WT_ZIC_HILIC_B2.31950.31950.3	interact.pep.xml	PAATTSATTSTTTSAGTASTSTTATAGTTTAAPAPTASAPEAAAK	PAATTS[655]ATTSTTTSAGTASTSTTATAGTTTAAPAPTASAPEAAAK	K	P	45	3	6154.3	4552.1	4552.12	1518.37	1518.38	4550.13	1517.72	570.202	3.723e-11	41.158	41.158	1	2	0	115	159	0	6S(568.2115)	HexNAc-2_Hex-1	-3.1486	NA	NA	NA	NA	TRUE	tr|B4EB03|B4EB03_BURCJ	B4EB03	B4EB03_BURCJ	BCAL1917	Putative exported protein	NA	NA	LB	B2	HCD	NA
220210_PC-3654_LB_WT_ZIC_HILIC_B2.31961.31961.3	interact.pep.xml	KASEAAAAASAAQAAAAASPATVPASGAAVDQDANAQAAR	KAS[655]EAAAAASAAQAAAAASPATVPASGAAVDQDANAQAA[639]R	K	A	40	3	6156.23	4119.95	4119.96	1374.32	1374.33	4117.95	1373.66	570.219	4e-14	56.144	53.446	1	2	0	143	182	0	3S(568.2115), 39A(568.2116)	HexNAc-2_Hex-1	-1.4765	NA	KASEAAAAASAAQAAAAASPATVPASGAAVDQDANAQAAR	53.4465	56.1448	TRUE	tr|B4EEW5|B4EEW5_BURCJ	B4EEW5	B4EEW5_BURCJ	omlA	Outer membrane protein assembly factor BamE	NA	NA	LB	B2	HCD	NA
220210_PC-3654_LB_WT_ZIC_HILIC_B2.31966.31966.3	interact.pep.xml	KASEAAAAASAAQAAAAASPATVPASGAAVDQDANAQAAR	KASEAAAAAS[655]AAQAAAAASPATVPASGAAVDQDANAQAAR	K	A	40	3	6157.97	4119.95	4119.96	1374.32	1374.33	4117.95	1373.66	2.0083	5.17128e-05	24.658	24.533	1	2	0	143	182	0	10S(568.2115)	Mod1: Second isotopic peak (PeakApex: 2.0052, Theoretical: 2.0047)	NA	NA	NA	NA	NA	TRUE	tr|B4EEW5|B4EEW5_BURCJ	B4EEW5	B4EEW5_BURCJ	omlA	Outer membrane protein assembly factor BamE	NA	NA	LB	B2	HCD	NA
220210_PC-3654_LB_WT_ZIC_HILIC_B2.31967.31967.3	interact.pep.xml	KASEAAAAASAAQAAAAASPATVPASGAAVDQDANAQAAR	KAS[655]EAAAAASAAQAAAAASPATVPASGAAVDQDANAQAA[639]R	K	A	40	3	6158.43	4119.95	4119.96	1374.32	1374.33	4117.95	1373.66	570.22	0	75.04	69.424	1	2	0	143	182	0	3S(568.2115), 39A(568.2116)	HexNAc-2_Hex-1	-1.6388	NA	KASEAAAAASAAQAAAAASPATVPASGAAVDQDANAQAAR	69.4244	75.0402	TRUE	tr|B4EEW5|B4EEW5_BURCJ	B4EEW5	B4EEW5_BURCJ	omlA	Outer membrane protein assembly factor BamE	NA	NA	LB	B2	HCD	NA
220210_PC-3654_LB_WT_ZIC_HILIC_B2.32099.32099.3	interact.pep.xml	QQQQQQAANTPKPTSSATAAAAAKPPTANDANTGYFLQVGAYK	QQQQQQAANTPKPTS[655]SATAAAAAKPPTANDANTGYFLQVGAYK	K	T	43	3	6180.84	4973.36	4973.38	1658.8	1658.8	4972.39	1658.47	0.998	4.2632e-08	36.624	36.624	1	2	2	166	208	0	15S(568.2115)	Mod1: Deamidation (PeakApex: 0.9860, Theoretical: 0.9840); Mod1: First isotopic peak (PeakApex: 1.0032, Theoretical: 1.0024)	NA	NA	NA	NA	NA	TRUE	tr|B4E9M8|B4E9M8_BURCJ	B4E9M8	B4E9M8_BURCJ	BCAL0678	Putative membrane protein	NA	NA	LB	B2	HCD	NA
220210_PC-3654_LB_WT_ZIC_HILIC_B2.32103.32103.3	interact.pep.xml	QQQQQQAANTPKPTSSATAAAAAKPPTANDANTGYFLQVGAYK	QQQQQQAANTPKPTS[655]SATAAAAAKPPTANDANTGYFLQVGAYK	K	T	43	3	6182.22	4973.36	4973.38	1658.8	1658.8	4972.39	1658.47	569.209	7.149e-11	38.662	38.662	1	2	2	166	208	0	15S(568.2115)	HexNAc-2_Hex-1	-1.4029	NA	NA	NA	NA	TRUE	tr|B4E9M8|B4E9M8_BURCJ	B4E9M8	B4E9M8_BURCJ	BCAL0678	Putative membrane protein	NA	NA	LB	B2	HCD	NA
220210_PC-3654_LB_WT_ZIC_HILIC_B2.32166.32166.3	interact.pep.xml	KASEAAAAASAAQAAAAASPATVPASGAAVDQDANAQAAR	KAS[655]EAAAAASAAQAAAAASPATVPASGAAVDQDANAQAA[639]R	K	A	40	3	6193.85	4117.93	4117.95	1373.65	1373.66	4117.95	1373.66	568.207	0	83.604	75.056	1	2	0	143	182	0	3S(568.2115), 39A(568.2116)	HexNAc-2_Hex-1	-1.418	NA	KASEAAAAASAAQAAAAASPATVPASGAAVDQDANAQAAR	75.056	83.6048	TRUE	tr|B4EEW5|B4EEW5_BURCJ	B4EEW5	B4EEW5_BURCJ	omlA	Outer membrane protein assembly factor BamE	NA	NA	LB	B2	HCD	NA
220210_PC-3654_LB_WT_ZIC_HILIC_B2.32167.32167.3	interact.pep.xml	KASEAAAAASAAQAAAAASPATVPASGAAVDQDANAQAAR	KAS[655]EAAAAASAAQAAAAASPATVPASGAAVDQDANAQAA[639]R	K	A	40	3	6193.94	4117.93	4117.95	1373.65	1373.66	4117.95	1373.66	568.207	1e-14	71.695	66.097	1	2	0	143	182	0	3S(568.2115), 39A(568.2116)	HexNAc-2_Hex-1	-1.418	NA	KASEAAAAASAAQAAAAASPATVPASGAAVDQDANAQAAR	66.0972	71.6959	TRUE	tr|B4EEW5|B4EEW5_BURCJ	B4EEW5	B4EEW5_BURCJ	omlA	Outer membrane protein assembly factor BamE	NA	NA	LB	B2	HCD	NA
220210_PC-3654_LB_WT_ZIC_HILIC_B2.32169.32169.3	interact.pep.xml	KASEAAAAASAAQAAAAASPATVPASGAAVDQDANAQAAR	KASEAAAAASAAQAAAAAS[655]PATVPASGAAVDQDANAQAAR	K	A	40	3	6194.74	4117.93	4117.95	1373.65	1373.66	4117.95	1373.66	-0.0048	4.8e-13	52.504	46.7	1	2	0	143	182	0	19S(568.2115)	(PeakApex: 0.0002)	NA	NA	NA	NA	NA	TRUE	tr|B4EEW5|B4EEW5_BURCJ	B4EEW5	B4EEW5_BURCJ	omlA	Outer membrane protein assembly factor BamE	NA	NA	LB	B2	HCD	NA
220210_PC-3654_LB_WT_ZIC_HILIC_B2.32170.32170.3	interact.pep.xml	KASEAAAAASAAQAAAAASPATVPASGAAVDQDANAQAAR	KAS[655]EAAAAASAAQAAAAASPATVPASGAAVDQDANAQAA[639]R	K	A	40	3	6195.22	4117.93	4117.95	1373.65	1373.66	4117.95	1373.66	568.207	0	83.911	75.446	1	2	0	143	182	0	3S(568.2115), 39A(568.2116)	HexNAc-2_Hex-1	-1.418	NA	KASEAAAAASAAQAAAAASPATVPASGAAVDQDANAQAAR	75.447	83.9113	TRUE	tr|B4EEW5|B4EEW5_BURCJ	B4EEW5	B4EEW5_BURCJ	omlA	Outer membrane protein assembly factor BamE	NA	NA	LB	B2	HCD	NA
220210_PC-3654_LB_WT_ZIC_HILIC_B2.32172.32172.3	interact.pep.xml	KASEAAAAASAAQAAAAASPATVPASGAAVDQDANAQAAR	KASEAAAAASAAQAAAAAS[655]PATVPASGAAVDQDANAQAAR	K	A	40	3	6195.8	4117.93	4117.95	1373.65	1373.66	4117.95	1373.66	-0.0048	1.2134e-07	34.279	33.579	1	2	0	143	182	0	19S(568.2115)	(PeakApex: 0.0002)	NA	NA	NA	NA	NA	TRUE	tr|B4EEW5|B4EEW5_BURCJ	B4EEW5	B4EEW5_BURCJ	omlA	Outer membrane protein assembly factor BamE	NA	NA	LB	B2	HCD	NA
220210_PC-3654_LB_WT_ZIC_HILIC_B2.32173.32173.3	interact.pep.xml	KASEAAAAASAAQAAAAASPATVPASGAAVDQDANAQAAR	KAS[655]EAAAAASAAQAAAAASPATVPASGAAVDQDANAQAA[639]R	K	A	40	3	6196.26	4117.93	4117.95	1373.65	1373.66	4117.95	1373.66	568.207	3e-14	71.439	65.854	1	2	0	143	182	0	3S(568.2115), 39A(568.2116)	HexNAc-2_Hex-1	-1.418	NA	KASEAAAAASAAQAAAAASPATVPASGAAVDQDANAQAAR	65.854	71.4399	TRUE	tr|B4EEW5|B4EEW5_BURCJ	B4EEW5	B4EEW5_BURCJ	omlA	Outer membrane protein assembly factor BamE	NA	NA	LB	B2	HCD	NA
220210_PC-3654_LB_WT_ZIC_HILIC_B2.32216.32216.3	interact.pep.xml	TPENAGAAPEPSSETVATVTADDLNNPNSPLAK	TPENAGAAPEPS[755]SETVATVTADDLNNPNSPLAK	K	R	33	3	6205.6	3948.83	3948.84	1317.28	1317.29	3945.79	1316.27	3.0551	0.000619707	19.923	19.923	0.7371	2	0	25	57	0	12S(668.2276)	Mod1: Third isotopic peak, Mod2: Unannotated mass-shift 0.0386 (PeakApex: 3.0442)	NA	NA	NA	NA	NA	TRUE	tr|B4EJP2|B4EJP2_BURCJ	B4EJP2	B4EJP2_BURCJ	BCAM1550	Putative peptidoglycan-associated lipoprotein	NA	NA	LB	B2	HCD	NA
220210_PC-3654_LB_WT_ZIC_HILIC_B2.32220.32220.3	interact.pep.xml	TPENAGAAPEPSSETVATVTADDLNNPNSPLAK	TPENAGAAPEPS[755]SETVATVTADDLNNPNSPLAK	K	R	33	3	6206.86	3948.83	3948.84	1317.28	1317.29	3945.79	1316.27	3.0551	5.48863e-09	39.052	39.052	1	2	0	25	57	0	12S(668.2276)	Mod1: Third isotopic peak, Mod2: Unannotated mass-shift 0.0386 (PeakApex: 3.0442)	NA	NA	NA	NA	NA	TRUE	tr|B4EJP2|B4EJP2_BURCJ	B4EJP2	B4EJP2_BURCJ	BCAM1550	Putative peptidoglycan-associated lipoprotein	NA	NA	LB	B2	HCD	NA
220210_PC-3654_LB_WT_ZIC_HILIC_B2.32285.32285.3	interact.pep.xml	DDDVSDVQAGVAHDEPPASDTTVAAAPAPAPK	DDDVS[655]DVQAGVAHDEPPASDTTVAAAPAPAPK	R	D	32	3	6218.29	3681.64	3681.65	1228.22	1228.22	3681.65	1228.23	-0.0012	0.000814869	16.542	16.542	0.9499	2	0	86	117	0	5S(568.2115)	NA	NA	NA	NA	NA	NA	TRUE	tr|B4EFK5|B4EFK5_BURCJ	B4EFK5	B4EFK5_BURCJ	BCAM0996	Putative peptidoglycan-binding membrane protein	NA	NA	LB	B2	HCD	NA
220210_PC-3654_LB_WT_ZIC_HILIC_B2.32336.32336.3	interact.pep.xml	PAATTSATTSTTTSAGTASTSTTATAGTTTAAPAPTASAPEAAAK	PAATTS[655]ATTSTTTSAGTASTSTTATAGTTTAAPAPTASAPEAAAK	K	P	45	3	6227.36	4551.11	4551.14	1518.05	1518.05	4550.13	1517.72	569.222	2.7e-13	41.872	41.872	1	2	0	115	159	0	6S(568.2115)	HexNAc-2_Hex-1	-1.8468	NA	NA	NA	NA	TRUE	tr|B4EB03|B4EB03_BURCJ	B4EB03	B4EB03_BURCJ	BCAL1917	Putative exported protein	NA	NA	LB	B2	HCD	NA
220210_PC-3654_LB_WT_ZIC_HILIC_B2.32396.32396.3	interact.pep.xml	PAAGASAAPAAPAPVAVPASAVSGSAGQ	PAAGAS[655]AAPAAPAPVAVPAS[655]AVSGSAGQ	K	-	28	3	6237.37	3436.59	3436.6	1146.54	1146.54	3436.6	1146.54	568.217	0.0061428	15.596	10.726	0.9198	2	0	159	186	0	20S(568.2115), 6S(568.2116)	HexNAc-2_Hex-1	-1.3796	NA	PAAGAsAAPAAPAPVAVPASAVSGSAGQ	15.5967	10.4657	TRUE	tr|B4E626|B4E626_BURCJ	B4E626	B4E626_BURCJ	BCAL0303	Putative membrane protein	NA	NA	LB	B2	HCD	NA
220210_PC-3654_LB_WT_ZIC_HILIC_B2.32522.32522.3	interact.pep.xml	KASEAAAAASAAQAAAAASPATVPASGAAVDQDANAQAAR	KAS[655]EAAAAASAAQAAAAASPATVPASGAAVDQDANAQAA[639]R	K	A	40	3	6261.47	4118.94	4118.95	1373.99	1373.99	4117.95	1373.66	569.214	1.2e-13	52.945	48.009	1	2	0	143	182	0	3S(568.2115), 39A(568.2116)	HexNAc-2_Hex-1	0.5724	NA	KASEAAAAASAAQAAAAASPATVPASGAAVDQDANAQAAR	48.0093	52.9457	TRUE	tr|B4EEW5|B4EEW5_BURCJ	B4EEW5	B4EEW5_BURCJ	omlA	Outer membrane protein assembly factor BamE	NA	NA	LB	B2	HCD	NA
220210_PC-3654_LB_WT_ZIC_HILIC_B2.32527.32527.3	interact.pep.xml	KASEAAAAASAAQAAAAASPATVPASGAAVDQDANAQAAR	KASEAAAAASAAQAAAAAS[655]PATVPASGAAVDQDANAQAAR	K	A	40	3	6263.4	4118.94	4118.95	1373.99	1373.99	4117.95	1373.66	1.0019	7.88957e-08	30.137	28.883	1	2	0	143	182	0	19S(568.2115)	Mod1: First isotopic peak (PeakApex: 1.0032, Theoretical: 1.0024)	NA	NA	NA	NA	NA	TRUE	tr|B4EEW5|B4EEW5_BURCJ	B4EEW5	B4EEW5_BURCJ	omlA	Outer membrane protein assembly factor BamE	NA	NA	LB	B2	HCD	NA
220210_PC-3654_LB_WT_ZIC_HILIC_B2.32528.32528.3	interact.pep.xml	KASEAAAAASAAQAAAAASPATVPASGAAVDQDANAQAAR	KAS[655]EAAAAASAAQAAAAASPATVPASGAAVDQDANAQAA[639]R	K	A	40	3	6263.85	4118.94	4118.95	1373.99	1373.99	4117.95	1373.66	569.214	0	77.909	72.404	1	2	0	143	182	0	3S(568.2115), 39A(568.2116)	HexNAc-2_Hex-1	0.5724	NA	KASEAAAAASAAQAAAAASPATVPASGAAVDQDANAQAAR	72.4042	77.9095	TRUE	tr|B4EEW5|B4EEW5_BURCJ	B4EEW5	B4EEW5_BURCJ	omlA	Outer membrane protein assembly factor BamE	NA	NA	LB	B2	HCD	NA
220210_PC-3654_LB_WT_ZIC_HILIC_B2.32536.32536.3	interact.pep.xml	KASEAAAAASAAQAAAAASPATVPASGAAVDQDANAQAAR	KAS[655]EAAAAASAAQAAAAASPATVPASGAAVDQDANAQAA[639]R	K	A	40	3	6264.79	4119.94	4119.95	1374.32	1374.32	4117.95	1373.66	570.21	6.47e-12	45.684	40.481	1	2	0	143	182	0	3S(568.2115), 39A(568.2116)	HexNAc-2_Hex-1	-2.3211	NA	KASEAAAAASAAQAAAAASPATVPASGAAVDQDANAQAAR	40.4811	45.6843	TRUE	tr|B4EEW5|B4EEW5_BURCJ	B4EEW5	B4EEW5_BURCJ	omlA	Outer membrane protein assembly factor BamE	NA	NA	LB	B2	HCD	NA
220210_PC-3654_LB_WT_ZIC_HILIC_B2.32539.32539.3	interact.pep.xml	KASEAAAAASAAQAAAAASPATVPASGAAVDQDANAQAAR	KASEAAAAAS[655]AAQAAAAASPATVPASGAAVDQDANAQAAR	K	A	40	3	6265.69	4119.94	4119.95	1374.32	1374.32	4117.95	1373.66	1.9985	5.52654e-05	20.574	20.063	1	2	0	143	182	0	10S(568.2115)	Mod1: Second isotopic peak (PeakApex: 2.0052, Theoretical: 2.0047)	NA	NA	NA	NA	NA	TRUE	tr|B4EEW5|B4EEW5_BURCJ	B4EEW5	B4EEW5_BURCJ	omlA	Outer membrane protein assembly factor BamE	NA	NA	LB	B2	HCD	NA
220210_PC-3654_LB_WT_ZIC_HILIC_B2.32540.32540.3	interact.pep.xml	KASEAAAAASAAQAAAAASPATVPASGAAVDQDANAQAAR	KAS[655]EAAAAASAAQAAAAASPATVPASGAAVDQDANAQAA[639]R	K	A	40	3	6266.19	4119.94	4119.95	1374.32	1374.32	4117.95	1373.66	570.21	0	77.464	69.155	1	2	0	143	182	0	3S(568.2115), 39A(568.2116)	HexNAc-2_Hex-1	-2.3211	NA	KASEAAAAASAAQAAAAASPATVPASGAAVDQDANAQAAR	69.1553	77.4648	TRUE	tr|B4EEW5|B4EEW5_BURCJ	B4EEW5	B4EEW5_BURCJ	omlA	Outer membrane protein assembly factor BamE	NA	NA	LB	B2	HCD	NA
220210_PC-3654_LB_WT_ZIC_HILIC_B2.32748.32748.3	interact.pep.xml	DDDVSDVQAGVAHDEPPASDTTVAAAPAPAPK	DDDVS[755]DVQAGVAHDEPPASDTTVAAAPAPAPK	R	D	32	3	6306.06	3781.66	3781.67	1261.56	1261.56	3781.67	1261.56	668.23	9.616e-11	29.8	25.366	1	2	0	86	117	0	5S(668.2276)	No Matches	NA	NA	DDDVSDVQAGVAHDEPPASDTTVAAAPAPAPK	25.3667	29.8002	TRUE	tr|B4EFK5|B4EFK5_BURCJ	B4EFK5	B4EFK5_BURCJ	BCAM0996	Putative peptidoglycan-binding membrane protein	NA	NA	LB	B2	HCD	NA
220210_PC-3654_LB_WT_ZIC_HILIC_B2.32968.32968.3	interact.pep.xml	KASEAAAAASAAQAAAAASPATVPASGAAVDQDANAQAAR	KAS[655]EAAAAASAAQAAAAASPATVPASGAAVDQDANAQAA[639]R	K	A	40	3	6347.9	4119.94	4119.95	1374.32	1374.32	4117.95	1373.66	570.205	9.13559e-09	37.564	35.782	1	2	0	143	182	0	3S(568.2115), 39A(568.2116)	HexNAc-2_Hex-1	-2.9323	NA	KASEAAAAASAAQAAAAASPATVPASGAAVDQDANAQAAR	35.7824	37.5641	TRUE	tr|B4EEW5|B4EEW5_BURCJ	B4EEW5	B4EEW5_BURCJ	omlA	Outer membrane protein assembly factor BamE	NA	NA	LB	B2	HCD	NA
220210_PC-3654_LB_WT_ZIC_HILIC_B2.32971.32971.3	interact.pep.xml	KASEAAAAASAAQAAAAASPATVPASGAAVDQDANAQAAR	KASEAAAAASAAQAAAAASPATVPAS[655]GAAVDQDANAQAAR	K	A	40	3	6348.7	4119.94	4119.95	1374.32	1374.32	4117.95	1373.66	1.9931	0.00176767	18.722	15.929	0.8685	2	0	143	182	0	26S(568.2115)	Mod1: Second isotopic peak (PeakApex: 2.0052, Theoretical: 2.0047)	NA	NA	NA	NA	NA	TRUE	tr|B4EEW5|B4EEW5_BURCJ	B4EEW5	B4EEW5_BURCJ	omlA	Outer membrane protein assembly factor BamE	NA	NA	LB	B2	HCD	NA
220210_PC-3654_LB_WT_ZIC_HILIC_B2.32972.32972.3	interact.pep.xml	KASEAAAAASAAQAAAAASPATVPASGAAVDQDANAQAAR	KAS[655]EAAAAASAAQAAAAASPATVPASGAAVDQDANAQAA[639]R	K	A	40	3	6349.17	4119.94	4119.95	1374.32	1374.32	4117.95	1373.66	570.205	2.11e-12	58.479	56.024	1	2	0	143	182	0	3S(568.2115), 39A(568.2116)	HexNAc-2_Hex-1	-2.9323	NA	KASEAAAAASAAQAAAAASPATVPASGAAVDQDANAQAAR	56.0245	58.479	TRUE	tr|B4EEW5|B4EEW5_BURCJ	B4EEW5	B4EEW5_BURCJ	omlA	Outer membrane protein assembly factor BamE	NA	NA	LB	B2	HCD	NA
220210_PC-3654_LB_WT_ZIC_HILIC_B2.33067.33067.3	interact.pep.xml	ASEAAAAASAAQAAAAASPATVPASGAAVDQDANAQAAR	AS[655]EAAAAASAAQAAAAAS[655]PATVPASGAAVDQDANAQAAR	K	A	39	3	6370.4	4559.04	4559.07	1520.69	1520.7	4558.07	1520.36	569.214	5.1e-11	47.324	44.821	1	2	0	144	182	0	2S(568.2115), 18S(568.2116)	HexNAc-2_Hex-1	0.5724	NA	ASEAAAAASAAQAAAAAsPATVPASGAAVDQDANAQAAR	47.3244	47.3244	TRUE	tr|B4EEW5|B4EEW5_BURCJ	B4EEW5	B4EEW5_BURCJ	omlA	Outer membrane protein assembly factor BamE	NA	NA	LB	B2	HCD	NA
220210_PC-3654_LB_WT_ZIC_HILIC_B2.33278.33278.2	interact.pep.xml	NEAAAVAAAASATEPVSAPVVGDTSK	NEAAAVAAAAS[655]ATEPVS[655]APVVGDTSK	K	P	26	2	6411.86	3521.6	3521.59	1761.81	1761.8	3519.61	1760.81	570.194	3.57125e-08	36.332	31.909	1	2	0	635	660	0	17S(568.2115), 11S(568.2116)	HexNAc-2_Hex-1	-3.5656	NA	NEAAAVAAAAsATEPVSAPVVGDTSK	36.3324	36.3324	TRUE	tr|B4E7X1|B4E7X1_BURCJ	B4E7X1	B4E7X1_BURCJ	mrdA	Penicillin-binding protein	NA	NA	LB	B2	HCD	NA
220210_PC-3654_LB_WT_ZIC_HILIC_B2.33279.33279.2	interact.pep.xml	NEAAAVAAAASATEPVSAPVVGDTSK	NEAAAVAAAAS[655]ATEPVS[655]APVVGDTSK	K	P	26	2	6412.36	3521.6	3521.59	1761.81	1761.8	3519.61	1760.81	570.194	2.05084e-05	30.472	27.185	1	2	0	635	660	0	11S(568.2115), 17S(568.2116)	HexNAc-2_Hex-1	-3.5656	NA	NEAAAVAAAASATEPVsAPVVGDTSK	30.473	27.3536	TRUE	tr|B4E7X1|B4E7X1_BURCJ	B4E7X1	B4E7X1_BURCJ	mrdA	Penicillin-binding protein	NA	NA	LB	B2	HCD	NA
220210_PC-3654_LB_WT_ZIC_HILIC_B2.33281.33281.2	interact.pep.xml	NEAAAVAAAASATEPVSAPVVGDTSK	NEAAAVAAAAS[655]ATEPVS[655]APVVGDTSK	K	P	26	2	6413.43	3521.6	3521.59	1761.81	1761.8	3519.61	1760.81	570.194	3.9089e-10	38.603	34.523	1	2	0	635	660	0	17S(568.2115), 11S(568.2116)	HexNAc-2_Hex-1	-3.5792	NA	NEAAAVAAAAsATEPVSAPVVGDTSK	38.6033	38.6033	TRUE	tr|B4E7X1|B4E7X1_BURCJ	B4E7X1	B4E7X1_BURCJ	mrdA	Penicillin-binding protein	NA	NA	LB	B2	HCD	NA
220210_PC-3654_LB_WT_ZIC_HILIC_B2.33321.33321.2	interact.pep.xml	NEAAAVAAAASATEPVSAPVVGDTSK	NEAAAVAAAAS[655]ATEPVS[655]APVVGDTSK	K	P	26	2	6419.49	3519.6	3519.59	1760.81	1760.8	3519.61	1760.81	568.19	3.0003e-10	34.946	32.354	1	2	0	635	660	0	17S(568.2115), 11S(568.2116)	HexNAc-2_Hex-1	-2.8335	NA	NEAAAVAAAAsATEPVSAPVVGDTSK	34.9467	32.537	TRUE	tr|B4E7X1|B4E7X1_BURCJ	B4E7X1	B4E7X1_BURCJ	mrdA	Penicillin-binding protein	NA	NA	LB	B2	HCD	NA
220210_PC-3654_LB_WT_ZIC_HILIC_B2.33322.33322.2	interact.pep.xml	NEAAAVAAAASATEPVSAPVVGDTSK	NEAAAVAAAAS[655]ATEPVS[655]APVVGDTSK	K	P	26	2	6419.58	3519.6	3519.59	1760.81	1760.8	3519.61	1760.81	568.19	6.35417e-09	37.053	36.471	1	2	0	635	660	0	11S(568.2115), 17S(568.2116)	HexNAc-2_Hex-1	-2.8335	NA	NEAAAVAAAASATEPVsAPVVGDTSK	37.0532	35.222	TRUE	tr|B4E7X1|B4E7X1_BURCJ	B4E7X1	B4E7X1_BURCJ	mrdA	Penicillin-binding protein	NA	NA	LB	B2	HCD	NA
220210_PC-3654_LB_WT_ZIC_HILIC_B2.33325.33325.2	interact.pep.xml	NEAAAVAAAASATEPVSAPVVGDTSK	NEAAAVAAAAS[655]ATEPVS[655]APVVGDTSK	K	P	26	2	6420.88	3519.6	3519.59	1760.81	1760.8	3519.61	1760.81	568.191	3.352e-11	41.584	41.52	1	2	0	635	660	0	17S(568.2115), 11S(568.2116)	HexNAc-2_Hex-1	-2.825	NA	NEAAAVAAAAsATEPVSAPVVGDTSK	41.5847	41.5847	TRUE	tr|B4E7X1|B4E7X1_BURCJ	B4E7X1	B4E7X1_BURCJ	mrdA	Penicillin-binding protein	NA	NA	LB	B2	HCD	NA
220210_PC-3654_LB_WT_ZIC_HILIC_B2.33326.33326.2	interact.pep.xml	NEAAAVAAAASATEPVSAPVVGDTSK	NEAAAVAAAAS[655]ATEPVS[655]APVVGDTSK	K	P	26	2	6420.94	3519.6	3519.59	1760.81	1760.8	3519.61	1760.81	568.191	0.0213529	17.453	16.556	0.6479	2	0	635	660	0	11S(568.2115), 17S(568.2116)	HexNAc-2_Hex-1	-2.825	NA	NEAAAVAAAASATEPVsAPVVGDTSK	17.4536	17.0645	TRUE	tr|B4E7X1|B4E7X1_BURCJ	B4E7X1	B4E7X1_BURCJ	mrdA	Penicillin-binding protein	NA	NA	LB	B2	HCD	NA
220210_PC-3654_LB_WT_ZIC_HILIC_B2.33328.33328.2	interact.pep.xml	NEAAAVAAAASATEPVSAPVVGDTSK	NEAAAVAAAAS[655]ATEPVS[655]APVVGDTSK	K	P	26	2	6421.96	3519.6	3519.59	1760.81	1760.8	3519.61	1760.81	568.191	7.27e-12	43.823	38.697	1	2	0	635	660	0	17S(568.2115), 11S(568.2116)	HexNAc-2_Hex-1	-2.825	NA	NEAAAVAAAAsATEPVSAPVVGDTSK	43.8236	43.8236	TRUE	tr|B4E7X1|B4E7X1_BURCJ	B4E7X1	B4E7X1_BURCJ	mrdA	Penicillin-binding protein	NA	NA	LB	B2	HCD	NA
220210_PC-3654_LB_WT_ZIC_HILIC_B2.33332.33332.2	interact.pep.xml	NEAAAVAAAASATEPVSAPVVGDTSK	NEAAAVAAAAS[655]ATEPVS[655]APVVGDTSK	K	P	26	2	6422.43	3520.6	3520.59	1761.31	1761.3	3519.61	1760.81	569.194	8.686e-11	39.284	34.821	1	2	0	635	660	0	17S(568.2115), 11S(568.2116)	HexNAc-2_Hex-1	-2.8005	NA	NEAAAVAAAAsATEPVSAPVVGDTSK	39.2846	36.8671	TRUE	tr|B4E7X1|B4E7X1_BURCJ	B4E7X1	B4E7X1_BURCJ	mrdA	Penicillin-binding protein	NA	NA	LB	B2	HCD	NA
220210_PC-3654_LB_WT_ZIC_HILIC_B2.33333.33333.2	interact.pep.xml	NEAAAVAAAASATEPVSAPVVGDTSK	NEAAAVAAAAS[655]ATEPVS[655]APVVGDTSK	K	P	26	2	6422.52	3520.6	3520.59	1761.31	1761.3	3519.61	1760.81	569.194	1.43328e-08	31.406	23.35	1	2	0	635	660	0	17S(568.2115), 11S(568.2116)	HexNAc-2_Hex-1	-2.8005	NA	NEAAAVAAAAsATEPVSAPVVGDTSK	31.406	31.406	TRUE	tr|B4E7X1|B4E7X1_BURCJ	B4E7X1	B4E7X1_BURCJ	mrdA	Penicillin-binding protein	NA	NA	LB	B2	HCD	NA
220210_PC-3654_LB_WT_ZIC_HILIC_B2.33334.33334.2	interact.pep.xml	NEAAAVAAAASATEPVSAPVVGDTSK	NEAAAVAAAAS[655]ATEPVSAPVVGDTS[655]K	K	P	26	2	6422.76	3520.6	3520.59	1761.31	1761.3	3519.61	1760.81	569.194	0.00371024	21.482	19.393	0.9171	2	0	635	660	0	11S(568.2115), 25S(568.2116)	HexNAc-2_Hex-1	-2.8005	NA	NEAAAVAAAASATEPVSAPVVGDTSK	19.751	21.4826	TRUE	tr|B4E7X1|B4E7X1_BURCJ	B4E7X1	B4E7X1_BURCJ	mrdA	Penicillin-binding protein	NA	NA	LB	B2	HCD	NA
220210_PC-3654_LB_WT_ZIC_HILIC_B2.33336.33336.2	interact.pep.xml	NEAAAVAAAASATEPVSAPVVGDTSK	NEAAAVAAAAS[655]ATEPVS[655]APVVGDTSK	K	P	26	2	6423.84	3520.6	3520.59	1761.31	1761.3	3519.61	1760.81	569.194	9.9e-13	43.988	41.38	1	2	0	635	660	0	17S(568.2115), 11S(568.2116)	HexNAc-2_Hex-1	-2.8005	NA	NEAAAVAAAAsATEPVSAPVVGDTSK	43.9888	43.9888	TRUE	tr|B4E7X1|B4E7X1_BURCJ	B4E7X1	B4E7X1_BURCJ	mrdA	Penicillin-binding protein	NA	NA	LB	B2	HCD	NA
220210_PC-3654_LB_WT_ZIC_HILIC_B2.33339.33339.2	interact.pep.xml	NEAAAVAAAASATEPVSAPVVGDTSK	NEAAAVAAAAS[655]ATEPVS[655]APVVGDTSK	K	P	26	2	6424.96	3520.6	3520.59	1761.31	1761.3	3519.61	1760.81	569.195	1.96753e-09	35.946	31.754	1	2	0	635	660	0	17S(568.2115), 11S(568.2116)	HexNAc-2_Hex-1	-2.785	NA	NEAAAVAAAAsATEPVSAPVVGDTSK	35.947	35.947	TRUE	tr|B4E7X1|B4E7X1_BURCJ	B4E7X1	B4E7X1_BURCJ	mrdA	Penicillin-binding protein	NA	NA	LB	B2	HCD	NA
220210_PC-3654_LB_WT_ZIC_HILIC_B2.33691.33691.3	interact.pep.xml	KASEAAAAASAAQAAAAASPATVPASGAAVDQDANAQAAR	KAS[655]EAAAAASAAQAAAAASPATVPASGAAVDQDANAQAA[639]R	K	A	40	3	6492.4	4118.94	4118.96	1373.99	1373.99	4117.95	1373.66	569.222	6.3e-13	45.892	40.704	1	2	0	143	182	0	3S(568.2115), 39A(568.2116)	HexNAc-2_Hex-1	-1.8468	NA	KASEAAAAASAAQAAAAASPATVPASGAAVDQDANAQAAR	40.7047	45.8924	TRUE	tr|B4EEW5|B4EEW5_BURCJ	B4EEW5	B4EEW5_BURCJ	omlA	Outer membrane protein assembly factor BamE	NA	NA	LB	B2	HCD	NA
220210_PC-3654_LB_WT_ZIC_HILIC_B2.33696.33696.3	interact.pep.xml	KASEAAAAASAAQAAAAASPATVPASGAAVDQDANAQAAR	KASEAAAAASAAQAAAAAS[655]PATVPASGAAVDQDANAQAAR	K	A	40	3	6494.14	4118.94	4118.96	1373.99	1373.99	4117.95	1373.66	1.0102	1.80564e-05	20.206	18.369	1	2	0	143	182	0	19S(568.2115)	Mod1: First isotopic peak (PeakApex: 1.0032, Theoretical: 1.0024)	NA	NA	NA	NA	NA	TRUE	tr|B4EEW5|B4EEW5_BURCJ	B4EEW5	B4EEW5_BURCJ	omlA	Outer membrane protein assembly factor BamE	NA	NA	LB	B2	HCD	NA
220210_PC-3654_LB_WT_ZIC_HILIC_B2.33697.33697.3	interact.pep.xml	KASEAAAAASAAQAAAAASPATVPASGAAVDQDANAQAAR	KAS[655]EAAAAASAAQAAAAASPATVPASGAAVDQDANAQAA[639]R	K	A	40	3	6494.62	4118.94	4118.96	1373.99	1373.99	4117.95	1373.66	569.222	0	74.08	65.761	1	2	0	143	182	0	3S(568.2115), 39A(568.2116)	HexNAc-2_Hex-1	-1.8468	NA	KASEAAAAASAAQAAAAASPATVPASGAAVDQDANAQAAR	65.7618	74.0805	TRUE	tr|B4EEW5|B4EEW5_BURCJ	B4EEW5	B4EEW5_BURCJ	omlA	Outer membrane protein assembly factor BamE	NA	NA	LB	B2	HCD	NA
220210_PC-3654_LB_WT_ZIC_HILIC_B2.34438.34438.3	interact.pep.xml	ASEAAAAASAAQAAAAASPATVPASGAAVDQDANAQAAR	AS[655]EAAAAASAAQAAAAAS[655]PATVPASGAAVDQDANAQAAR	K	A	39	3	6655.64	4559.05	4559.08	1520.69	1520.7	4558.07	1520.36	569.22	8.0453e-10	33.913	28.847	1	2	0	144	182	0	2S(568.2115), 18S(568.2116)	HexNAc-2_Hex-1	-1.6235	NA	ASEAAAAASAAQAAAAAsPATVPASGAAVDQDANAQAAR	33.9136	33.9136	TRUE	tr|B4EEW5|B4EEW5_BURCJ	B4EEW5	B4EEW5_BURCJ	omlA	Outer membrane protein assembly factor BamE	NA	NA	LB	B2	HCD	NA
220210_PC-3654_LB_WT_ZIC_HILIC_B2.34442.34442.3	interact.pep.xml	ASEAAAAASAAQAAAAASPATVPASGAAVDQDANAQAAR	AS[655]EAAAAASAAQAAAAAS[655]PATVPASGAAVDQDANAQAAR	K	A	39	3	6656.91	4559.05	4559.08	1520.69	1520.7	4558.07	1520.36	569.22	5e-14	58.449	55.646	1	2	0	144	182	0	2S(568.2115), 18S(568.2116)	HexNAc-2_Hex-1	-1.6235	NA	ASEAAAAASAAQAAAAAsPATVPASGAAVDQDANAQAAR	58.4499	58.4499	TRUE	tr|B4EEW5|B4EEW5_BURCJ	B4EEW5	B4EEW5_BURCJ	omlA	Outer membrane protein assembly factor BamE	NA	NA	LB	B2	HCD	NA
220210_PC-3654_LB_WT_ZIC_HILIC_B2.34640.34640.3	interact.pep.xml	ASEAAAAASAAQAAAAASPATVPASGAAVDQDANAQAAR	AS[655]EAAAAASAAQAAAAAS[655]PATVPASGAAVDQDANAQAAR	K	A	39	3	6692.21	4558.05	4558.07	1520.36	1520.37	4558.07	1520.36	568.217	1e-14	71.902	59.501	1	2	0	144	182	0	2S(568.2115), 18S(568.2116)	HexNAc-2_Hex-1	-1.3796	NA	ASEAAAAASAAQAAAAAsPATVPASGAAVDQDANAQAAR	71.9025	68.8867	TRUE	tr|B4EEW5|B4EEW5_BURCJ	B4EEW5	B4EEW5_BURCJ	omlA	Outer membrane protein assembly factor BamE	NA	NA	LB	B2	HCD	NA
220210_PC-3654_LB_WT_ZIC_HILIC_B2.34641.34641.3	interact.pep.xml	ASEAAAAASAAQAAAAASPATVPASGAAVDQDANAQAAR	AS[655]EAAAAASAAQAAAAAS[655]PATVPASGAAVDQDANAQAAR	K	A	39	3	6692.28	4558.05	4558.07	1520.36	1520.37	4558.07	1520.36	568.217	0	71.94	62.704	1	2	0	144	182	0	2S(568.2115), 18S(568.2116)	HexNAc-2_Hex-1	-1.3796	NA	ASEAAAAASAAQAAAAAsPATVPASGAAVDQDANAQAAR	71.9403	68.9603	TRUE	tr|B4EEW5|B4EEW5_BURCJ	B4EEW5	B4EEW5_BURCJ	omlA	Outer membrane protein assembly factor BamE	NA	NA	LB	B2	HCD	NA
220210_PC-3654_LB_WT_ZIC_HILIC_B2.34644.34644.3	interact.pep.xml	ASEAAAAASAAQAAAAASPATVPASGAAVDQDANAQAAR	AS[655]EAAAAASAAQAAAAAS[655]PATVPASGAAVDQDANAQAAR	K	A	39	3	6693.04	4558.05	4558.07	1520.36	1520.37	4558.07	1520.36	568.217	0	70.418	61.743	1	2	0	144	182	0	2S(568.2115), 18S(568.2116)	HexNAc-2_Hex-1	-1.3796	NA	ASEAAAAASAAQAAAAAsPATVPASGAAVDQDANAQAAR	70.4184	67.5068	TRUE	tr|B4EEW5|B4EEW5_BURCJ	B4EEW5	B4EEW5_BURCJ	omlA	Outer membrane protein assembly factor BamE	NA	NA	LB	B2	HCD	NA
220210_PC-3654_LB_WT_ZIC_HILIC_B2.34647.34647.3	interact.pep.xml	ASEAAAAASAAQAAAAASPATVPASGAAVDQDANAQAAR	AS[655]EAAAAASAAQAAAAAS[655]PATVPASGAAVDQDANAQAAR	K	A	39	3	6693.67	4558.05	4558.07	1520.36	1520.37	4558.07	1520.36	568.217	0	74.019	67.537	1	2	0	144	182	0	2S(568.2115), 18S(568.2116)	HexNAc-2_Hex-1	-1.3796	NA	ASEAAAAASAAQAAAAAsPATVPASGAAVDQDANAQAAR	74.0192	71.0048	TRUE	tr|B4EEW5|B4EEW5_BURCJ	B4EEW5	B4EEW5_BURCJ	omlA	Outer membrane protein assembly factor BamE	NA	NA	LB	B2	HCD	NA
220210_PC-3654_LB_WT_ZIC_HILIC_B2.35186.35186.3	interact.pep.xml	PTSSATAAAAAKPPTANDANTGYFLQVGAYK	PTS[655]SATAAAAAKPPTANDANTGYFLQVGAY[731]K	K	T	31	3	6801.87	3621.71	3621.72	1208.24	1208.25	3621.72	1208.25	568.215	0.00593622	14.198	8.846	0.7091	2	1	178	208	0	3S(568.2115), 30Y(568.2116)	HexNAc-2_Hex-1	-0.8879	NA	PTSSATAAAAAKPPTANDANTGYFLQVGAYK	5.2208	14.1986	TRUE	tr|B4E9M8|B4E9M8_BURCJ	B4E9M8	B4E9M8_BURCJ	BCAL0678	Putative membrane protein	NA	NA	LB	B2	HCD	NA
220210_PC-3654_LB_WT_ZIC_HILIC_B2.35187.35187.3	interact.pep.xml	PTSSATAAAAAKPPTANDANTGYFLQVGAYK	PTS[655]SATAAAAAKPPTANDANTGYFLQVGAY[731]K	K	T	31	3	6801.96	3621.71	3621.72	1208.24	1208.25	3621.72	1208.25	568.215	1.24151e-05	21.523	10.568	1	2	1	178	208	0	3S(568.2115), 30Y(568.2116)	HexNAc-2_Hex-1	-0.8879	NA	PTSSATAAAAAKPPTANDANTGYFLQVGAYK	10.5683	21.5233	TRUE	tr|B4E9M8|B4E9M8_BURCJ	B4E9M8	B4E9M8_BURCJ	BCAL0678	Putative membrane protein	NA	NA	LB	B2	HCD	NA
220210_PC-3654_LB_WT_ZIC_HILIC_B2.35190.35190.3	interact.pep.xml	PTSSATAAAAAKPPTANDANTGYFLQVGAYK	PTS[655]SATAAAAAKPPTANDANTGYFLQVGAY[731]K	K	T	31	3	6803.15	3621.71	3621.72	1208.24	1208.25	3621.72	1208.25	568.215	2.9124e-07	34.655	19.56	1	2	1	178	208	0	3S(568.2115), 30Y(568.2116)	HexNAc-2_Hex-1	-0.8879	NA	PTSSATAAAAAKPPTANDANTGYFLQVGAYK	19.5601	34.6555	TRUE	tr|B4E9M8|B4E9M8_BURCJ	B4E9M8	B4E9M8_BURCJ	BCAL0678	Putative membrane protein	NA	NA	LB	B2	HCD	NA
220210_PC-3654_LB_WT_ZIC_HILIC_B2.35193.35193.3	interact.pep.xml	PTSSATAAAAAKPPTANDANTGYFLQVGAYK	PTS[655]SATAAAAAKPPTANDANTGYFLQVGAY[731]K	K	T	31	3	6804.21	3621.71	3621.72	1208.24	1208.25	3621.72	1208.25	568.215	5.26844e-09	34.285	19.252	1	2	1	178	208	0	3S(568.2115), 30Y(568.2116)	HexNAc-2_Hex-1	-0.8879	NA	PTSSATAAAAAKPPTANDANTGYFLQVGAYK	19.2527	34.2851	TRUE	tr|B4E9M8|B4E9M8_BURCJ	B4E9M8	B4E9M8_BURCJ	BCAL0678	Putative membrane protein	NA	NA	LB	B2	HCD	NA
220210_PC-3654_LB_WT_ZIC_HILIC_B2.35295.35295.3	interact.pep.xml	PTSSATAAAAAKPPTANDANTGYFLQVGAYK	PTS[655]SATAAAAAKPPTANDANTGYFLQVGAY[731]K	K	T	31	3	6819.79	3622.7	3622.73	1208.58	1208.58	3621.72	1208.25	569.217	0.00166556	23.642	17.693	0.8086	2	1	178	208	0	3S(568.2115), 30Y(568.2116)	HexNAc-2_Hex-1	-0.8883	NA	PTSSATAAAAAKPPTANDANTGYFLQVGAYK	14.9938	23.6424	TRUE	tr|B4E9M8|B4E9M8_BURCJ	B4E9M8	B4E9M8_BURCJ	BCAL0678	Putative membrane protein	NA	NA	LB	B2	HCD	NA
220210_PC-3654_LB_WT_ZIC_HILIC_B2.35298.35298.3	interact.pep.xml	PTSSATAAAAAKPPTANDANTGYFLQVGAYK	PTS[655]SATAAAAAKPPTANDANTGYFLQVGAY[731]K	K	T	31	3	6820.84	3622.7	3622.73	1208.58	1208.58	3621.72	1208.25	569.217	0.00373055	17.505	14.26	0.7993	2	1	178	208	0	3S(568.2115), 30Y(568.2116)	HexNAc-2_Hex-1	-0.8883	NA	PTSSATAAAAAKPPTANDANTGYFLQVGAYK	10.6929	17.5058	TRUE	tr|B4E9M8|B4E9M8_BURCJ	B4E9M8	B4E9M8_BURCJ	BCAL0678	Putative membrane protein	NA	NA	LB	B2	HCD	NA
220210_PC-3654_LB_WT_ZIC_HILIC_B2.35318.35318.3	interact.pep.xml	ASEAAAAASAAQAAAAASPATVPASGAAVDQDANAQAAR	AS[655]EAAAAASAAQAAAAASPATVPAS[655]GAAVDQDANAQAAR	K	A	39	3	6824.54	4560.03	4560.06	1521.02	1521.03	4558.07	1520.36	570.204	4.74269e-06	31.963	29.519	1	2	0	144	182	0	2S(568.2115), 25S(568.2116)	HexNAc-2_Hex-1	-2.9726	NA	ASEAAAAASAAQAAAAASPATVPAsGAAVDQDANAQAAR	31.9638	31.9638	TRUE	tr|B4EEW5|B4EEW5_BURCJ	B4EEW5	B4EEW5_BURCJ	omlA	Outer membrane protein assembly factor BamE	NA	NA	LB	B2	HCD	NA
220210_PC-3654_LB_WT_ZIC_HILIC_B2.35322.35322.3	interact.pep.xml	ASEAAAAASAAQAAAAASPATVPASGAAVDQDANAQAAR	AS[655]EAAAAASAAQAAAAASPATVPAS[655]GAAVDQDANAQAAR	K	A	39	3	6825.74	4560.03	4560.06	1521.02	1521.03	4558.07	1520.36	570.204	2.61e-12	47.03	42.863	1	2	0	144	182	0	2S(568.2115), 25S(568.2116)	HexNAc-2_Hex-1	-2.9726	NA	ASEAAAAASAAQAAAAASPATVPAsGAAVDQDANAQAAR	47.0302	47.0302	TRUE	tr|B4EEW5|B4EEW5_BURCJ	B4EEW5	B4EEW5_BURCJ	omlA	Outer membrane protein assembly factor BamE	NA	NA	LB	B2	HCD	NA
220210_PC-3654_LB_WT_ZIC_HILIC_B2.35446.35446.3	interact.pep.xml	ASEAAAAASAAQAAAAASPATVPASGAAVDQDANAQAAR	AS[655]EAAAAASAAQAAAAAS[655]PATVPASGAAVDQDANAQAAR	K	A	39	3	6853.53	4559.06	4559.08	1520.69	1520.7	4558.07	1520.36	569.221	2.42e-12	44.519	36.657	1	2	0	144	182	0	2S(568.2115), 18S(568.2116)	HexNAc-2_Hex-1	-1.7721	NA	ASEAAAAASAAQAAAAAsPATVPASGAAVDQDANAQAAR	44.5199	44.5199	TRUE	tr|B4EEW5|B4EEW5_BURCJ	B4EEW5	B4EEW5_BURCJ	omlA	Outer membrane protein assembly factor BamE	NA	NA	LB	B2	HCD	NA
[truncated: 18,342 more rows]

## Sheet: Unique_glycopeptides
Supplementary Table 1. Glycopeptide identifications within B. cenocepacia K56-2 identified across growth conditions using FAIMS and ZIC-HILIC enrichments.
(Unique identified glycopeptides)
[truncated: 149 more rows]

## Sheet: Manual_validated_unique
Supplementary Table 1. Glycopeptide identifications within B. cenocepacia K56-2 identified across growth conditions using FAIMS and ZIC-HILIC enrichments.
[truncated: 76 more rows]
