# Supplementary material for: Glycoproteomic and proteomic analysis of Burkholderia cenocepacia reveals glycosylation events within FliF and MotB are dispensable for motility
Source: Microbiol Spectr. 2024 May 6;12(6):e00346-24. doi: 10.1128/spectrum.00346-24 (PMC11237607; doi:10.1128/spectrum.00346-24)
Supplement: Table S2 — Glycoproteins identified across B. cenocepacia. [file spectrum.00346-24-s0003.xlsx]

## Sheet: BC_Known_glycoproteins_and_site
Supplementary Table 2. Glycoproteins identified across B. cenocepacia.
(Known sites and protein properities)
Gene	Site	residue	Reference	Transmembrane Domains*	Signal peptides (SignalP)*	GO Terms*
BCAL0039	33	S	Hayes et al 2021		Signal: 1-23	transporter activity [GO:0005215];prephenate dehydratase activity [GO:0004664]
BCAL0080	176	S	Hayes et al 2021	Transmembrane: 16-35		electron carrier activity [GO:0009055];heme binding [GO:0020037];iron ion binding [GO:0005506];integral component of membrane [GO:0016021]
BCAL0127	331	S	Ahmad Izaham et al 2021	Transmembrane: 28-47		integral component of membrane [GO:0016021]
BCAL0163	224; 262	S	Hayes et al 2021; Lithgow et al 2014
BCAL0193	25; 66	S	Hayes et al 2021; Lithgow et al 2014		Signal: 1-22
BCAL0272	85	S	Hayes et al 2021		Signal: 1-25	membrane [GO:0016020]
BCAL0303	164; 178	S	Hayes et al 2021; Lithgow et al 2014	Transmembrane: 7-28		membrane [GO:0016020]; phospholipid transport [GO:0015914]
BCAL0304	287; 297	S	Hayes et al 2021		Signal: 1-27	membrane [GO:0016020]
BCAL0332	NA	NA	Hayes et al 2021
BCAL0340	187	S	Hayes et al 2021
BCAL0348	NA	NA	Hayes et al 2021
BCAL0349	67	S	Hayes et al 2021		Signal: 1-36	membrane [GO:0016020]
BCAL0351	Na	S	Ahmad Izaham et al 2020	Transmembrane: 12-30; 36-57; 444-465		membrane [GO:0016020]
BCAL0358	NA	NA	Hayes et al 2021		Signal: 1-20	aminopeptidase activity [GO:0004177]; metallopeptidase activity [GO:0008237]; zinc ion binding [GO:0008270]; proteolysis [GO:0006508]
BCAL0426	49	S	Hayes et al 2021	Transmembrane: 7-24; 364-384 ; 434-454; 473-493; 508-528		plasma membrane [GO:0005886]; membrane insertase activity [GO:0032977]; protein transport [GO:0015031]
BCAL0477	236	S	Ahmad Izaham et al 2021
BCAL0479	681	S	Hayes et al 2021	Transmembrane: 18-38		plasma membrane [GO:0005886]; penicillin binding [GO:0008658]; serine-type D-Ala-D-Ala carboxypeptidase activity [GO:0009002]; cell wall organization [GO:0071555]; peptidoglycan biosynthetic process [GO:0009252]; proteolysis [GO:0006508]; regulation of cell shape [GO:0008360]
BCAL0481	NA	NA	Hayes et al 2021	Transmembrane: 15-34		membrane [GO:0016020]; regulation of cell shape [GO:0008360]
BCAL0520	NA	NA	Hayes et al 2021			bacterial-type flagellum hook [GO:0009424]; bacterial-type flagellum assembly [GO:0044780]
BCAL0525	358	S	Hayes et al 2021	Transmembrane: 60-79		bacterial-type flagellum basal body, MS ring [GO:0009431]; plasma membrane [GO:0005886]; cytoskeletal motor activity [GO:0003774]; bacterial-type flagellum-dependent cell motility [GO:0071973]
BCAL0544	343	S	Hayes et al 2021		Signal: 1-31	ATP-binding cassette (ABC) transporter complex [GO:0043190]; outer membrane-bounded periplasmic space [GO:0030288]; transmembrane transport [GO:0055085]
BCAL0678	39; 180	S	Hayes et al 2021; Lithgow et al 2014			peptidoglycan binding [GO:0042834]
BCAL0684	410	S	Ahmad Izaham et al 2020	Transmembrane: 35-57		membrane [GO:0016020]
BCAL0692	78	S	Ahmad Izaham et al 2021
BCAL0700	45	S	Ahmad Izaham et al 2021		Signal: 1-24
BCAL0738	508	S	Hayes et al 2021; Lithgow et al 2014		Signal: 1-21	serine-type peptidase activity [GO:0008236]; proteolysis [GO:0006508]
BCAL0749	410	S	Hayes et al 2021	Transmembrane: 57-78; 99-117		periplasmic space [GO:0042597]; plasma membrane [GO:0005886]; respirasome [GO:0070469]; copper ion binding [GO:0005507]; cytochrome-c oxidase activity [GO:0004129]; heme binding [GO:0020037]
BCAL0786	80	S	Hayes et al 2021; Lithgow et al 2014	Transmembrane: 34-53		membrane [GO:0016020]
BCAL0963	89	S	Ahmad Izaham et al 2021		Signal: 1-37	metal ion binding [GO:0046872]; metalloendopeptidase activity [GO:0004222]; proteolysis [GO:0006508]
BCAL1081	183	S	Hayes et al 2021; Lithgow et al 2014	Transmembrane: 26-45		membrane [GO:0016020]; transmembrane transporter activity [GO:0022857]; response to chemical [GO:0042221]
BCAL1086	45; 63; 104; 140	S	Hayes et al 2021; Lithgow et al 2014		Signal: 1-28
BCAL1093	49	S	Hayes et al 2021	Transmembrane: 12-33		membrane [GO:0016020]
BCAL1357	NA	NA	Hayes et al 2021		Signal: 1-30
BCAL1389	62	S	Hayes et al 2021	Transmembrane: 746-767	Signal: 1-20	plasma membrane [GO:0005886]; cellulose biosynthetic process [GO:0030244]; UDP-glucose metabolic process [GO:0006011]
BCAL1446	NA	NA	Ahmad Izaham et al 2021		Signal: 1-27
BCAL1453	130	S	Hayes et al 2021; Lithgow et al 2014	Transmembrane: 6-27		membrane [GO:0016020]; transmembrane transporter activity [GO:0022857]
BCAL1456	Na	S	Ahmad Izaham et al 2021	Transmembrane: 12-33; 45-69; 81-109; 164-188 ;225-247; 267-287 ;294-314; 320-345; 357-379; 385-407		plasma membrane [GO:0005886]; efflux transmembrane transporter activity [GO:0015562]
BCAL1496	90	S	Hayes et al 2021		Signal: 1-21
BCAL1503	NA	NA	Hayes et al 2021			cell division [GO:0051301]; chromosome separation [GO:0051304]
BCAL1511	390	S	Ahmad Izaham et al 2021	Transmembrane: 21-42		membrane [GO:0016020]; transmembrane transport [GO:0055085]
BCAL1537	NA	NA	Hayes et al 2021		Signal: 1-22
BCAL1649	NA	NA	Hayes et al 2021
BCAL1674	404	S	Hayes et al 2021		Signal: 1-36	membrane [GO:0016020]; transmembrane transporter activity [GO:0022857]; response to chemical [GO:0042221]
BCAL1675	226	S	Ahmad Izaham et al 2021	Transmembrane: 339-358; 365-385; 440-463; 469-496; 536-556; 867-886; 893-913; 919-943; 968-989; 995-1023		plasma membrane [GO:0005886]; efflux transmembrane transporter activity [GO:0015562]; xenobiotic transport [GO:0042908]
BCAL1746	140	S	Hayes et al 2021		Signal: 1-17
BCAL1798	NA	NA	Hayes et al 2021; Lithgow et al 2014		Signal: 1-19	periplasmic space [GO:0042597]
BCAL1845	Na	S	Ahmad Izaham et al 2020	Transmembrane: 12-32		membrane [GO:0016020]
BCAL1869	29	S	Hayes et al 2021
BCAL1877	427	S	Hayes et al 2021	Transmembrane: 89-110		membrane [GO:0016020]
BCAL1885	NA	NA	Hayes et al 2021	Transmembrane: 135-155		membrane [GO:0016020]; DNA binding [GO:0003677]
BCAL1893	NA	NA	Hayes et al 2021
BCAL1917	104; 151; 184	S	Hayes et al 2021; Lithgow et al 2014		Signal: 1-37
BCAL2009	NA	NA	Hayes et al 2021
BCAL2097	NA	NA	Hayes et al 2021	Transmembrane: 6-25		plasma membrane [GO:0005886]; cell septum assembly [GO:0090529]
BCAL2107	NA	NA	Hayes et al 2021			plasma membrane [GO:0005886]; ATP binding [GO:0005524]; ATP hydrolysis activity [GO:0016887]; DNA binding [GO:0003677]
BCAL2161	391	S	Hayes et al 2021		Signal : 1-27
BCAL2191	NA	NA	Hayes et al 2021	Transmembrane: 35-58		outer membrane [GO:0019867]
BCAL2276	353	S	Hayes et al 2021	Transmembrane: 12-31; 51-71		membrane [GO:0016020]
BCAL2345	NA	NA	Hayes et al 2021	Transmembrane: 54-76		plasma membrane [GO:0005886]; protein-transporting ATPase activity [GO:0015450]; protein secretion [GO:0009306]
BCAL2398	315	S	Hayes et al 2021
BCAL2449	254	S	Hayes et al 2021	Transmembrane: 36-55; 309-332		membrane [GO:0016020]
BCAL2463	NA	NA	Hayes et al 2021		Signal: 1-20
BCAL2466	13; 21	S	Hayes et al 2021			serine-type endopeptidase inhibitor activity [GO:0004867]
BCAL2494	NA	S	Ahmad Izaham et al 2021		Signal: 1-23
BCAL2607	180	S	Hayes et al 2021		Signal: 1-25
BCAL2629	546	S	Hayes et al 2021	Transmembrane: 327-347		membrane [GO:0016020]; uroporphyrinogen-III synthase activity [GO:0004852]; tetrapyrrole biosynthetic process [GO:0033014]
BCAL2640	165	S	Hayes et al 2021; Lithgow et al 2014		Signal: 1-35
BCAL2820	39; 501	S	Hayes et al 2021; Lithgow et al 2014		Signal: 1-22	plasma membrane [GO:0005886]; efflux transmembrane transporter activity [GO:0015562]
BCAL2973	NA	NA	Lithgow et al 2014; Ahmad Izaham et al 2020		Signal: 1-22
BCAL2974	91	S	Hayes et al 2021; Lithgow et al 2014
BCAL2983A	55	S	Hayes et al 2021		Signal: 1-26
BCAL2992	229	S	Ahmad Izaham et al 2021		Signal: 1-30
BCAL3017	NA	NA	Hayes et al 2021		Signal: 1-22
BCAL3033	68	S	Hayes et al 2021; Lithgow et al 2014		Signal: 1-35	periplasmic space [GO:0042597]; lipoprotein localization to outer membrane [GO:0044874]; lipoprotein transport [GO:0042953]
BCAL3166	40	S	Hayes et al 2021		Signal: 1-24
BCAL3184	369	S	Ahmad Izaham et al 2021			homogentisate 1,2-dioxygenase activity [GO:0004411]; iron ion binding [GO:0005506]; L-phenylalanine catabolic process [GO:0006559]; tyrosine catabolic process [GO:0006572]
BCAL3348a	73	S	Ahmad Izaham et al 2020		Signal: 1-23
BCAL3377	145; 152; 168	S	Hayes et al 2021; Lithgow et al 2014			cell outer membrane [GO:0009279]; Gram-negative-bacterium-type cell outer membrane assembly [GO:0043165]; protein insertion into membrane [GO:0051205]
BCAL3427	Na	S	Ahmad Izaham et al 2021			nucleosome [GO:0000786]; DNA binding [GO:0003677]; structural constituent of chromatin [GO:0030527]; chromosome condensation [GO:0030261]; nucleosome assembly [GO:0006334]
BCAL3469	101	S	Hayes et al 2021			cell division site [GO:0032153]; plasma membrane [GO:0005886]; FtsZ-dependent cytokinesis [GO:0043093]
BCAL3514	Na	S	Ahmad Izaham et al 2021			plasma membrane [GO:0005886]; efflux transmembrane transporter activity [GO:0015562]
BCAM0157	NA	NA	Hayes et al 2021		Signal: 1-27
BCAM0175a	NA	NA	Hayes et al 2021		Signal: 1-24
BCAM0264	NA	NA	Hayes et al 2021			amino acid transport [GO:0006865]
BCAM0315	152	S	Ahmad Izaham et al 2021		Signal: 1-24
BCAM0345	NA	NA	Hayes et al 2021
BCAM0408a	75	S	Ahmad Izaham et al 2021
BCAM0505	32	S	Hayes et al 2021		Signal: 1-29
BCAM0690	169	S	Hayes et al 2021	Transmembrane: 21-39		membrane [GO:0016020]
BCAM0709	Na	S	Ahmad Izaham et al 2021		Signal: 1-23
BCAM0712	34	S	Hayes et al 2021			membrane [GO:0016020]; transmembrane transporter activity [GO:0022857]; response to chemical [GO:0042221]
BCAM0713	802	S	Hayes et al 2021	Transmembrane: 395-414; 451-472; 484-507; 540-558; 889-906; 913-932; 938-963; 984-1004; 1016-1039		membrane [GO:0016020]; monoatomic cation transmembrane transporter activity [GO:0008324]
BCAM0936	28	S	Hayes et al 2021	Transmembrane: 153-171; 242-263; 283-302; 329-348; 354-373; 393-418; 438-459; 479-500; 520-542; 563-582; 588-608	Signal: 1-19	plasma membrane [GO:0005886]; mechanosensitive monoatomic ion channel activity [GO:0008381]
BCAM0988	216	S	Hayes et al 2021		Signal: 1-34
BCAM0996	104; 167; 174; 178	S	Hayes et al 2021; Lithgow et al 2014	Transmembrane: 40-58		membrane [GO:0016020]; peptidoglycan binding [GO:0042834]
BCAM1215	NA	NA	Ahmad Izaham et al 2021
BCAM1398	NA	NA	Hayes et al 2021		Signal: 1-22	cell outer membrane [GO:0009279]; pore complex [GO:0046930]; porin activity [GO:0015288]; monoatomic ion transmembrane transport [GO:0034220]
BCAM1420	402	S	Ahmad Izaham et al 2020; Ahmad Izaham et al 2021	Transmembrane: 32-54		membrane [GO:0016020]; transmembrane transporter activity [GO:0022857]; response to chemical [GO:0042221]
BCAM1550	37	S	Hayes et al 2021; Lithgow et al 2014		Signal: 1-22	cell outer membrane [GO:0009279]; cell cycle [GO:0007049]; cell division [GO:0051301]
BCAM1669	73	S	Hayes et al 2021		Signal: 1-22
BCAM1737	1820	S	Hayes et al 2021	Transmembrane: 20-42		membrane [GO:0016020]; endopeptidase inhibitor activity [GO:0004866]
BCAM1789	32	S	Hayes et al 2021		Signal: 1-22
BCAM2054	416	S	Hayes et al 2021	Transmembrane: 167-190		membrane [GO:0016020]; type II protein secretion system complex [GO:0015627]
BCAM2055	664	S	Hayes et al 2021		Signal: 1-42	cell outer membrane [GO:0009279]; type III protein secretion system complex [GO:0030257]; protein secretion by the type III secretion system [GO:0030254]
BCAM2063	46	S	Hayes et al 2021		Signal: 1-31	membrane [GO:0016020]; porin activity [GO:0015288]; carbohydrate transport [GO:0008643]
BCAM2064	80	S	Hayes et al 2021			periplasmic space [GO:0042597]; alpha,alpha-trehalase activity [GO:0004555]; cellular hyperosmotic response [GO:0071474]; trehalose catabolic process [GO:0005993]
BCAM2289	63	S	Hayes et al 2021
BCAM2301	NA	NA	Hayes et al 2021			periplasmic space [GO:0042597]; amine dehydrogenase activity [GO:0030058]; amine metabolic process [GO:0009308]
BCAM2307	NA	NA	Hayes et al 2021			metalloendopeptidase activity [GO:0004222]
BCAM2334	380	S	Hayes et al 2021	Transmembrane: 31-51		membrane [GO:0016020]; transmembrane transport [GO:0055085]
BCAM2378	48; 174	S	Hayes et al 2021		Signal: 1-26	aminopeptidase activity [GO:0004177]; dipeptidyl-peptidase activity [GO:0008239]; serine-type peptidase activity [GO:0008236]; proteolysis [GO:0006508]
BCAM2400a	77	S	Ahmad Izaham et al 2021		Signal: 1-22
BCAM2400b	Na	S	Ahmad Izaham et al 2020		Signal: 1-30
BCAM2419	Na	S	Ahmad Izaham et al 2020		Signal: 1-16	membrane [GO:0016020]
BCAM2443	38	S	Hayes et al 2021		Signal: 1-25	electron transfer activity [GO:0009055]; heme binding [GO:0020037]; metal ion binding [GO:0046872]
BCAM2680	858	S	Hayes et al 2021; Lithgow et al 2014	Transmembrane: 30-51		membrane [GO:0016020]
BCAM2681	232	S	Hayes et al 2021
BCAM2762	Na	S	Ahmad Izaham et al 2021		Signal : 1-17
BCAM2828	558	S	Hayes et al 2021	Transmembrane: 18-36; 277-296; 303-323; 329-347; 367-393; 405-426; 457-477; 716-737; 749-770; 776-796; 808-828; 840-859		membrane [GO:0016020]
BCAM2829	296	S	Hayes et al 2021		Signal: 1-21	membrane [GO:0016020]
BCAS0089	99	S	Hayes et al 2021		Signal: 1-29
BCAS0223	327	S	Ahmad Izaham et al 2020	Transmembrane: 45-64; 84-103; 181-198		membrane [GO:0016020]; oxidoreductase activity [GO:0016491]; lipid metabolic process [GO:0006629]
BCAS0321	NA	NA	Hayes et al 2021		Signal: 1-36	extracellular region [GO:0005576]
BCAS0453	98	S	Hayes et al 2021	Transmembrane: 16-36		membrane [GO:0016020]
BCAS0585	113	S	Ahmad Izaham et al 2021	Transmembrane: 190-207	Signal: 1-21	plasma membrane [GO:0005886]; ATP binding [GO:0005524]; phosphorelay sensor kinase activity [GO:0000155]
BCAS0750	112	S	Ahmad Izaham et al 2020; Lithgow et al 2014		Signal: 1-23
BCAS0773	33	S	Hayes et al 2021		Signal: 1-27
BURCENK562V_3104 (NCBI: ELT66499.1)	83	S	Hayes et al 2021
pBCA038	Na	NA	Ahmad Izaham et al 2021
BCAL0634	91	S	This study		Signal: 1-20
BCAL1599a	124; 130	S	This study	Transmembrane: 12-34		membrane [GO:0016020]
BCAL1938	228	S	This study		Signal: 1-24
BCAL2013	NA	NA	This study			antioxidant activity [GO:0016209]; oxidoreductase activity [GO:0016491]
BCAM0950	60; 67	S	This study	Transmembrane: 14-34		plasma membrane [GO:0005886]; unfolded protein binding [GO:0051082]; lipid catabolic process [GO:0016042]; protein folding [GO:0006457]
BCAS0015	324	S	This study	Transmembrane: 12-34		membrane [GO:0016020]; transmembrane transporter activity [GO:0022857]
pBCA037a	98	S	This study		Signal: 1-27
BCAL0835	65	S	This study		Signal: 1-32
BCAL2362	34	S	This study
BCAL1635a	49	S	This study
BCAS0726	96	S	This study			L-methionine:thioredoxin-disulfide S-oxidoreductase activity [GO:0033744]; peptide-methionine (S)-S-oxide reductase activity [GO:0008113]; protein modification process [GO:0036211]
BCAM2463	118	S	This study
* Transmembrane perdictions, Signal tag perdictions and GO terms derived from the B. cenocepacia strain J2315 proteome (UP000001035)

## Sheet: Novel_glyopeptides_J2315
Supplementary Table 2. Glycoproteins identified across B. cenocepacia.
(Byonic identified glycopeptide from previous studies)
Query #:z	Protein Rank	Peptide_identified	Glycans NHFAGNa	Modification Type(s)	Observed m/z	z	Observed (M+H)	Calc. mass (M+H)	Off-by-x error	Mass error (ppm)	Starting position	Cleavage	Score	Delta	Delta Mod	|Log Prob|	# of unique peptides	Protein Name	Protein DB number	Comment	Scan #	Scan Time	CV	rep	cleaned_peptides	cleaned_modifications	Glycan_masses	uniprot_accession	Gene_J2315	Validated
29201:2	571	R.SALAQAQGADVSGYGAQAQGAS[+568.212]ASGSR.A	HexNAc(2)Hex(1)	S[+568]	1517.69	2	3034.37	3034.37	0	-2.3	72	Specific	1274.19	1114.06	4.8	24.99	2	>tr|B4EB72|B4EB72_BURCJ Putative exported protein OS=Burkholderia cenocepacia (strain ATCC BAA-245 / DSM 16553 / LMG 16656 / NCTC 13227 / J2315 / CF5610) OX=216591 GN=BCAL2973 PE=4 SV=1	1722	NS_403_Glycosylation_BC_J2315_HILIC_B1.25829.25829.2	controllerType=0 controllerNumber=1 scan=25829	65.9762	NA	1	SALAQAQGADVSGYGAQAQGASASGSR	S[+568]	568	B4EB72	BCAL2973	Yes, no localisation, ETD poor
51814:4	441	K.TVGGVGSAAGTAVGGATQAVGS[+568.212]AAGATKDAAASAVHATK.S	HexNAc(2)Hex(1)	S[+568]	966.978	4	3864.89	3864.89	0	-0.9	80	Specific	1330.54	1201.46	3.6	27.04	4	>tr|B4EPD8|B4EPD8_BURCJ Putative exported protein OS=Burkholderia cenocepacia (strain ATCC BAA-245 / DSM 16553 / LMG 16656 / NCTC 13227 / J2315 / CF5610) OX=216591 GN=BCAS0750 PE=4 SV=1	6247	NS_403_Glycosylation_BC_J2315_HILIC_B1.44239.44239.4	controllerType=0 controllerNumber=1 scan=44239	109.009	NA	1	TVGGVGSAAGTAVGGATQAVGSAAGATKDAAASAVHATK	S[+568]	568	B4EPD8	BCAS0750	Yes, localised
71083:4	120	R.TIGQTLEVDGPITPNDRLVANPSDALANGDRVVVQAPAAQPAS[+568.212]AVAGAK.S	HexNAc(2)Hex(1)	S[+568]	1351.69	4	5403.74	5403.74	0	-0.9	360	Specific	1358.13	872.45	4.34	28.27	17	>tr|B4EIX5|B4EIX5_BURCJ Efflux system transport protein OS=Burkholderia cenocepacia (strain ATCC BAA-245 / DSM 16553 / LMG 16656 / NCTC 13227 / J2315 / CF5610) OX=216591 GN=BCAM1420 PE=3 SV=1	2774	NS_403_Glycosylation_BC_J2315_HILIC_B1.59376.59376.4	controllerType=0 controllerNumber=1 scan=59376	142.764	NA	1	TIGQTLEVDGPITPNDRLVANPSDALANGDRVVVQAPAAQPASAVAGAK	S[+568]	568	B4EIX5	BCAM1420	Yes, localised
71156:3	1187	R.QASTAVGSDPALSSEAGKPAAMSPRPGT[+568.212]AAC[+57.021]VGPASFC[+57.021]TIYFGS.-	HexNAc(2)Hex(1)	C[+57]*2, T[+568]	1633.41	3	4898.23	4898.23	0	-0.6	76	CRagged	773.1	722	0	15.53	1	>tr|B4EI19|B4EI19_BURCJ Putative exported protein OS=Burkholderia cenocepacia (strain ATCC BAA-245 / DSM 16553 / LMG 16656 / NCTC 13227 / J2315 / CF5610) OX=216591 GN=BCAM2400b PE=4 SV=1	2916	NS_403_Glycosylation_BC_J2315_HILIC_B1.59431.59431.3	controllerType=0 controllerNumber=1 scan=59431	142.889	NA	1	QASTAVGSDPALSSEAGKPAAMSPRPGTAACVGPASFCTIYFGS	T[+568]	568	B4EI19	BCAM2400b	Yes, no localisation, ETD poor
81156:6	852	R.YDVILTNPPYVNAAS[+568.212][+100.064]MAALPPEYRHEPEMALAGGDDGMDIVRR.I	HexNAc(2)Hex(1) 100.064	S[+100][+568]	898.597	6	5386.55	5383.54	3	-1.1	201	Specific	399.93	399.93	4.24	9.59	5	>tr|B4ECP4|B4ECP4_BURCJ 50S ribosomal protein L3 glutamine methyltransferase OS=Burkholderia cenocepacia (strain ATCC BAA-245 / DSM 16553 / LMG 16656 / NCTC 13227 / J2315 / CF5610) OX=216591 GN=prmB PE=3 SV=1	448	NS_403_Glycosylation_BC_J2315_HILIC_B1.67267.67267.6	controllerType=0 controllerNumber=1 scan=67267	161.509	NA	1	YDVILTNPPYVNAASMAALPPEYRHEPEMALAGGDDGMDIVRR	S[+100][+568]	668	B4ECP4	BCAL2104	no
17203:3	1782	R.GS[+568.212][+100.064]DC[+57.021]YGKGGDDVTLR.M	HexNAc(2)Hex(1) 100.064	C[+57], S[+100][+568]	756.669	3	2267.99	2267.98	0	4	75	Specific	346.94	257.6	34.82	3.44	1	>sp|B4E5X0|OBG_BURCJ GTPase Obg OS=Burkholderia cenocepacia (strain ATCC BAA-245 / DSM 16553 / LMG 16656 / NCTC 13227 / J2315 / CF5610) OX=216591 GN=obg PE=3 SV=1	209	NS_403_Glycosylation_BC_J2315_HILIC_B2.15349.15349.3	controllerType=0 controllerNumber=1 scan=15349	43.7154	NA	2	GSDCYGKGGDDVTLR	S[+100][+568]	668	B4E5X0	BCAL3440	no
17408:3	910	R.AVDDDRDDREPDAEAAAPAS[+568.212]TQSA.-	HexNAc(2)Hex(1)	S[+568]	1014.43	3	3041.28	3041.28	0	-1.9	308	CRagged	648.99	590.02	2.4	12.71	2	>tr|B4EPY9|B4EPY9_BURCJ Putative fatty acid desaturase OS=Burkholderia cenocepacia (strain ATCC BAA-245 / DSM 16553 / LMG 16656 / NCTC 13227 / J2315 / CF5610) OX=216591 GN=BCAS0223 PE=4 SV=1	3271	NS_403_Glycosylation_BC_J2315_HILIC_B2.15499.15499.3	controllerType=0 controllerNumber=1 scan=15499	44.0934	NA	2	AVDDDRDDREPDAEAAAPASTQSA	S[+568]	568	B4EPY9	BCAS0223	Yes, localised
30531:6	82	R.WAHRAEPRLGPGGMPPAQGRPQPGAPLQVAPGGPPPVHDT[+568.212]RPS[+568.212][+100.064]AT[+568.212][+100.064]R.G	HexNAc(2)Hex(1),HexNAc(2)Hex(1) 100.064,HexNAc(2)Hex(1) 100.064	S[+100][+568], T[+100][+568]*2	1106.37	6	6633.19	6627.21	6	-5	132	Specific	300.53	300.53	1.2	6	15	>tr|B4EHE0|B4EHE0_BURCJ Putative membrane protein OS=Burkholderia cenocepacia (strain ATCC BAA-245 / DSM 16553 / LMG 16656 / NCTC 13227 / J2315 / CF5610) OX=216591 GN=BCAM1261 PE=4 SV=1	5221	NS_403_Glycosylation_BC_J2315_HILIC_B2.26178.26178.6	controllerType=0 controllerNumber=1 scan=26178	70.6861	NA	2	WAHRAEPRLGPGGMPPAQGRPQPGAPLQVAPGGPPPVHDTRPSATR	S[+100][+568] T[+100][+568]*2	1904	B4EHE0	BCAM1261	no
31660:3	994	R.SASTAT[+568.212]AAS[+568.212]GASGAAAPAKPS[+365.132][+231.074]GPTYAFGLK.V	HexNAc(2)Hex(1),HexNAc(2)Hex(1),HexNAc(1)Hex(1) 231.0743	S[+231][+365][+568], T[+568]	1467.33	3	4399.97	4398.97	1	-0.9	272	Specific	488.92	488.92	0.9	10.12	10	>tr|B4EAE4|B4EAE4_BURCJ Putative membrane protein OS=Burkholderia cenocepacia (strain ATCC BAA-245 / DSM 16553 / LMG 16656 / NCTC 13227 / J2315 / CF5610) OX=216591 GN=BCAL1845 PE=4 SV=1	2603	NS_403_Glycosylation_BC_J2315_HILIC_B2.27044.27044.3	controllerType=0 controllerNumber=1 scan=27044	72.8955	NA	2	SASTATAASGASGAAAPAKPSGPTYAFGLK	S[+231][+365][+568] T[+568]	1732	B4EAE4	BCAL1845	Yes, no localisation, ETD poor
59872:4	1313	R.ALRDKSDPATLVFQC[+57.021]GAAPAEAAS[+568.212]AAEPAAAVVER.V	HexNAc(2)Hex(1)	C[+57], S[+568]	1020.5	4	4078.97	4078.98	0	-1	75	Specific	566.75	566.75	1.2	12.12	1	>tr|B4EI38|B4EI38_BURCJ Putative outer membrane protein A OS=Burkholderia cenocepacia (strain ATCC BAA-245 / DSM 16553 / LMG 16656 / NCTC 13227 / J2315 / CF5610) OX=216591 GN=BCAM2419 PE=4 SV=1	3691	NS_403_Glycosylation_BC_J2315_HILIC_B2.49330.49330.2	controllerType=0 controllerNumber=1 scan=49330	125.611	NA	2	ALRDKSDPATLVFQCGAAPAEAASAAEPAAAVVER	S[+568]	568	B4EI38	BCAM2419	yes ,no localisaton poor ETD
78504:3	1741	R.LAAPNVPADAAPSGATNAPAVAPAPDAS[+568.212]AVPPAEPAPPAAVQPPASSTVTQ.-	HexNAc(2)Hex(1)	S[+568]	1739.86	3	5217.58	5216.56	1	1.4	383	CRagged	389.61	74.11	51.71	3.45	3	>tr|B4E9N4|B4E9N4_BURCJ Putative exported protein OS=Burkholderia cenocepacia (strain ATCC BAA-245 / DSM 16553 / LMG 16656 / NCTC 13227 / J2315 / CF5610) OX=216591 GN=BCAL0684 PE=4 SV=1	1072	NS_403_Glycosylation_BC_J2315_HILIC_B2.63620.63620.3	controllerType=0 controllerNumber=1 scan=63620	157.864	NA	2	LAAPNVPADAAPSGATNAPAVAPAPDASAVPPAEPAPPAAVQPPASSTVTQ	S[+568]	568	B4E9N4	BCAL0684	Yes, no localisation
89040:3	194	K.KVEAVTASGSYQGLVSVIVT[+568.212][+100.064]QS[+568.212][+100.064]AASGS.-	HexNAc(2)Hex(1) 100.064,HexNAc(2)Hex(1) 100.064	S[+100][+568], T[+100][+568]	1312.65	3	3935.92	3932.9	3	3.6	140	CRagged	403.9	392.02	1.2	7.43	12	>tr|B4ELG0|B4ELG0_BURCJ Giant cable pilus OS=Burkholderia cenocepacia (strain ATCC BAA-245 / DSM 16553 / LMG 16656 / NCTC 13227 / J2315 / CF5610) OX=216591 GN=cblA PE=4 SV=1	6414	NS_403_Glycosylation_BC_J2315_HILIC_B2.71623.71623.2	controllerType=0 controllerNumber=1 scan=71623	176.125	NA	2	KVEAVTASGSYQGLVSVIVTQSAASGS	S[+100][+568] T[+100][+568]	1336	B4ELG0	BCAM2761	no
11645:6	210	K.AVVQARDEGKDGET[+568.212][+100.064]T[+568.212]TWQSSGR.G	HexNAc(2)Hex(1) 100.064,HexNAc(2)Hex(1)	T[+100][+568]*2	603.779	6	3617.64	3614.62	3	1.9	54	Specific	306.18	306.18	0	4.18	8	>tr|B4E6X6|B4E6X6_BURCJ Putative exported protein OS=Burkholderia cenocepacia (strain ATCC BAA-245 / DSM 16553 / LMG 16656 / NCTC 13227 / J2315 / CF5610) OX=216591 GN=BCAL1411 PE=4 SV=1	1777	NS_403_Glycosylation_BC_J2315_HILIC_B3.11191.11191.4	controllerType=0 controllerNumber=1 scan=11191	33.6799	NA	3	AVVQARDEGKDGETTTWQSSGR	T[+100][+568]*2	1236	B4E6X6	BCAL1411	no
01830:4	489	R.GHGHASAAHAPAPDAGS[+568.212]R.G	HexNAc(2)Hex(1)	S[+568]	559.502	4	2234.99	2234.99	0	-1.5	68	Specific	958.06	905.95	41.65	18.12	4	>tr|B4EET7|B4EET7_BURCJ Putative exported protein OS=Burkholderia cenocepacia (strain ATCC BAA-245 / DSM 16553 / LMG 16656 / NCTC 13227 / J2315 / CF5610) OX=216591 GN=BCAL3348a PE=4 SV=1	3884	NS_403_Glycosylation_BC_J2315_HILIC_B3.3212.3212.4	controllerType=0 controllerNumber=1 scan=3212	14.4609	NA	3	GHGHASAAHAPAPDAGSR	S[+568]	568	B4EET7	BCAL3348a	Yes, localised
54444:4	3	K.EIAQVGSISANSDS[+365.132][+231.074][+100.064]S[+568.212][+100.064]IGDRIAEAMDK.V	HexNAc(1)Hex(1) 231.0743 100.064,HexNAc(2)Hex(1) 100.064	S[+100]*2[+231][+365][+568]	1007.96	4	4028.81	4028.82	0	-3.8	143	Specific	334.05	334.05	0	5.02	44	>tr|B4ECT7|B4ECT7_BURCJ 60 kDa chaperonin OS=Burkholderia cenocepacia (strain ATCC BAA-245 / DSM 16553 / LMG 16656 / NCTC 13227 / J2315 / CF5610) OX=216591 GN=groL PE=3 SV=1	4630	NS_403_Glycosylation_BC_J2315_HILIC_B3.44982.44982.4	controllerType=0 controllerNumber=1 scan=44982	118.647	NA	3	EIAQVGSISANSDSSIGDRIAEAMDK	S[+100]*2[+231][+365][+568]	1364	B4ECT7	BCAL3146	weird
80197:5	153	K.DVNAHPEQLVPMTRPPESGAVPGGT[+568.212]IPVSTNAAGAAPQAGAALAASGTAPATAPQQAAAPQGGLYSDASPTNVQDAYNALK.T	HexNAc(2)Hex(1)	T[+568]	1668.81	5	8340.03	8340.04	0	-1.4	562	Specific	1394.25	1394.25	0	25.31	15	>tr|B4E6S3|B4E6S3_BURCJ Putative type VI secretion system protein TssM OS=Burkholderia cenocepacia (strain ATCC BAA-245 / DSM 16553 / LMG 16656 / NCTC 13227 / J2315 / CF5610) OX=216591 GN=BCAL0351 PE=4 SV=1	3942	NS_403_Glycosylation_BC_J2315_HILIC_B3.64881.64881.5	controllerType=0 controllerNumber=1 scan=64881	162.734	NA	3	DVNAHPEQLVPMTRPPESGAVPGGTIPVSTNAAGAAPQAGAALAASGTAPATAPQQAAAPQGGLYSDASPTNVQDAYNALK	T[+568]	568	B4E6S3	BCAL0351	Yes, not localised
85761:6	1	R.ELES[+568.212]PLAAVQMGLIYVNPEGPDGNPDPVAAAHDIRET[+568.212][+100.064]FAR.M	HexNAc(2)Hex(1),HexNAc(2)Hex(1) 100.064	S[+568], T[+100][+568]	917.271	6	5498.59	5496.59	2	-1.1	204	Specific	575.26	242.52	0	9.13	70	>sp|B4EE21|KATG1_BURCJ Catalase-peroxidase 1 OS=Burkholderia cenocepacia (strain ATCC BAA-245 / DSM 16553 / LMG 16656 / NCTC 13227 / J2315 / CF5610) OX=216591 GN=katG1 PE=3 SV=1	164	NS_403_Glycosylation_BC_J2315_HILIC_B3.69084.69084.6	controllerType=0 controllerNumber=1 scan=69084	172.598	NA	3	ELESPLAAVQMGLIYVNPEGPDGNPDPVAAAHDIRETFAR	S[+568] T[+100][+568]	1236	B4EE21	BCAL3299	no
09330:4	907	R.LKAPGPAS[+568.212]GTGAEPGKPHAPPQ.-	HexNAc(2)Hex(1)	S[+568]	659.079	4	2633.29	2633.29	0	-0.3	229	CRagged	840.17	715.08	1.6	16.58	1	>tr|B4E7W9|B4E7W9_BURCJ Uncharacterized protein OS=Burkholderia cenocepacia (strain ATCC BAA-245 / DSM 16553 / LMG 16656 / NCTC 13227 / J2315 / CF5610) OX=216591 GN=BCAL0477 PE=4 SV=1	1874	NS_403_Glycosylation_BC_J2315_HILIC_B3.9478.9478.4	controllerType=0 controllerNumber=1 scan=9478	29.2317	NA	3	LKAPGPASGTGAEPGKPHAPPQ	S[+568]	568	B4E7W9	BCAL0477	no
35904:3	562	R.AGLLFIT[+568.212]HDR.A	HexNAc(2)Hex(1)	T[+568]	571.285	3	1711.84	1710.84	1	-4	209	Specific	474.09	77.24	77.24	4.74	24	>tr|B4E6I2|B4E6I2_BURCJ ABC transporter ATP-binding protein OS=Burkholderia cenocepacia (strain ATCC BAA-245 / DSM 16553 / LMG 16656 / NCTC 13227 / J2315 / CF5610) OX=216591 GN=BCAL2456 PE=4 SV=1	5799	Nsco_20200416_BC_J2315_B1_window1.30979.30979.2	controllerType=0 controllerNumber=1 scan=30979	79.8935	NA	1	AGLLFITHDR	T[+568]	568	B4E6I2	BCAL2456	no
53307:3	2099	R.VLPAPSSLS[+568.212][+100.064]LAAAR.L	HexNAc(2)Hex(1) 100.064	S[+100][+568]	674.693	3	2022.07	2021.07	1	-1.7	132	Specific	311.53	241.95	6.91	4.66	5	>tr|B4E9C6|B4E9C6_BURCJ Precorrin-6Y C5,15-methyltransferase [decarboxylating] OS=Burkholderia cenocepacia (strain ATCC BAA-245 / DSM 16553 / LMG 16656 / NCTC 13227 / J2315 / CF5610) OX=216591 GN=cobL PE=4 SV=1	5912	Nsco_20200416_BC_J2315_B1_window1.44152.44152.2	controllerType=0 controllerNumber=1 scan=44152	104.024	NA	1	VLPAPSSLSLAAAR	S[+100][+568]	668	B4E9C6	BCAL1727	no
107896:4	415	R.EVFDVS[+568.212]GAGDT[+568.212]VIATVATMLGAGVPLVDAVVLANR.A	HexNAc(2)Hex(1),HexNAc(2)Hex(1)	S[+568], T[+568]	1142.57	4	4567.26	4564.24	3	2.5	261	Specific	388	38.34	2.4	4.03	18	>tr|B4EB35|B4EB35_BURCJ D-beta-D-heptose 7-phosphate kinase OS=Burkholderia cenocepacia (strain ATCC BAA-245 / DSM 16553 / LMG 16656 / NCTC 13227 / J2315 / CF5610) OX=216591 GN=hldA PE=1 SV=1	6386	Nsco_20200416_BC_J2315_B1_window1.84626.84626.3	controllerType=0 controllerNumber=1 scan=84626	176.741	NA	1	EVFDVSGAGDTVIATVATMLGAGVPLVDAVVLANR	S[+568] T[+568]	1136	B4EB35	BCAL2945	no
14326:2	2972	R.LC[+57.021]MAC[+57.021]PAS[+568.212]QPQADR.-	HexNAc(2)Hex(1)	C[+57]*2, S[+568]	1086.96	2	2172.91	2172.91	0	-1	145	Specific	306.43	305.33	305.33	8.97	1	>tr|B4EIQ6|B4EIQ6_BURCJ Putative exported protein OS=Burkholderia cenocepacia (strain ATCC BAA-245 / DSM 16553 / LMG 16656 / NCTC 13227 / J2315 / CF5610) OX=216591 GN=BCAM0315 PE=4 SV=1	1470	Nsco_20200416_BC_J2315_B1_window2.15496.15496.2	controllerType=0 controllerNumber=1 scan=15496	55.9944	NA	1	LCMACPASQPQADR	S[+568]	568	B4EIQ6	BCAM0315	Yes, localised
20850:2	2144	R.FSGAGGASAPVAS[+568.212]LR.A	HexNAc(2)Hex(1)	S[+568]	958.46	2	1915.91	1915.91	0	-0.6	77	Specific	655.67	505.08	0	15.54	3	>tr|B4EBZ3|B4EBZ3_BURCJ Metallo peptidase, subfamily M48B OS=Burkholderia cenocepacia (strain ATCC BAA-245 / DSM 16553 / LMG 16656 / NCTC 13227 / J2315 / CF5610) OX=216591 GN=BCAL0963 PE=4 SV=1	5265	Nsco_20200416_BC_J2315_B1_window2.20687.20687.2	controllerType=0 controllerNumber=1 scan=20687	68.5213	NA	1	FSGAGGASAPVASLR	S[+568]	568	B4EBZ3	BCAL0963	Yes, localised
89544:3	390	R.SAVPASAPIAATVFADAPLKT[+568.212]PADFGAIALR.A	HexNAc(2)Hex(1)	T[+568]	1193.29	3	3577.85	3577.85	0	-1.5	221	Specific	944.45	743.05	2.4	21.75	19	>tr|B4E8U7|B4E8U7_BURCJ Efflux pump membrane transporter OS=Burkholderia cenocepacia (strain ATCC BAA-245 / DSM 16553 / LMG 16656 / NCTC 13227 / J2315 / CF5610) OX=216591 GN=amrB PE=3 SV=1	3348	Nsco_20200416_BC_J2315_B1_window2.72287.72287.3	controllerType=0 controllerNumber=1 scan=72287	169.233	NA	1	SAVPASAPIAATVFADAPLKTPADFGAIALR	T[+568]	568	B4E8U7	BCAL1675	Yes, localised
73869:6	891	R.LQLYSLPTPNGVKVS[+568.212][+100.064]IMLEETGLPYEPHLVR.F	HexNAc(2)Hex(1) 100.064	S[+100][+568]	694.534	6	4162.17	4162.15	0	3.5	43	Specific	440.94	440.94	3.6	8.47	13	>tr|B4E9D2|B4E9D2_BURCJ Putative glutathione S-transferase OS=Burkholderia cenocepacia (strain ATCC BAA-245 / DSM 16553 / LMG 16656 / NCTC 13227 / J2315 / CF5610) OX=216591 GN=BCAL1733 PE=3 SV=1	3989	Nsco_20200416_BC_J2315_B2_window1.59977.59977.3	controllerType=0 controllerNumber=1 scan=59977	132.978	NA	2	LQLYSLPTPNGVKVSIMLEETGLPYEPHLVR	S[+100][+568]	668	B4E9D2	BCAL1733	no
104224:9	455	K.HLDGLLLQGGADVS[+568.212]PQT[+568.212][+100.064]YAAS[+568.212][+100.064]DARPEWPGDRVRDMYELELLHEFVESGKPVLGVC[+57.021]R.G	HexNAc(2)Hex(1),HexNAc(2)Hex(1) 100.064,HexNAc(2)Hex(1) 100.064	C[+57], S[+100][+568]*2, T[+100][+568]	907.211	9	8156.84	8153.85	3	-3.2	208	Specific	433.7	433.7	0	7.92	13	>tr|B4EB84|B4EB84_BURCJ Cysteine peptidase, family C26 OS=Burkholderia cenocepacia (strain ATCC BAA-245 / DSM 16553 / LMG 16656 / NCTC 13227 / J2315 / CF5610) OX=216591 GN=BCAL2984 PE=4 SV=1	2701	Nsco_20200416_BC_J2315_B3_window1.82177.82177.3	controllerType=0 controllerNumber=1 scan=82177	173.497	NA	3	HLDGLLLQGGADVSPQTYAASDARPEWPGDRVRDMYELELLHEFVESGKPVLGVCR	S[+100][+568]*2 T[+100][+568]	1904	B4EB84	BCAL2984	no
21690:2	214	R.VVVQAPAAQPAS[+568.212]AVAGAKS.-	HexNAc(2)Hex(1)	S[+568]	1145.59	2	2290.17	2290.17	0	-0.2	391	CRagged	471.89	321.43	21.2	9.77	24	>tr|B4EIX5|B4EIX5_BURCJ Efflux system transport protein OS=Burkholderia cenocepacia (strain ATCC BAA-245 / DSM 16553 / LMG 16656 / NCTC 13227 / J2315 / CF5610) OX=216591 GN=BCAM1420 PE=3 SV=1	2774	Nsco_20200416_BC_J2315_B3_window2.21374.21374.2	controllerType=0 controllerNumber=1 scan=21374	70.3248	NA	3	VVVQAPAAQPASAVAGAKS	S[+568]	568	B4EIX5	BCAM1420	Yes, localised
29340:3	350	K.QLQDAYIVAAS[+568.212][+100.064]R.T	HexNAc(2)Hex(1) 100.064	S[+100][+568]	668.666	3	2003.98	2002.98	1	-0.6	4	Specific	490.02	351.2	351.2	9.58	16	>tr|B4EBD7|B4EBD7_BURCJ Putative 3-ketoacyl-CoA thiolase OS=Burkholderia cenocepacia (strain ATCC BAA-245 / DSM 16553 / LMG 16656 / NCTC 13227 / J2315 / CF5610) OX=216591 GN=BCAL0886 PE=3 SV=1	6462	Nsco_20200416_BC_J2315_B3_window2.27242.27242.2	controllerType=0 controllerNumber=1 scan=27242	83.5952	NA	3	QLQDAYIVAASR	S[+100][+568]	668	B4EBD7	BCAL0886	no
45396:3	214	R.LVANPSDALANGDRVVVQAPAAQPAS[+568.212]AVAGAK.S	HexNAc(2)Hex(1)	S[+568]	1199.95	3	3597.83	3596.83	1	-0.8	377	Specific	636.39	579.82	4.55	15.69	24	>tr|B4EIX5|B4EIX5_BURCJ Efflux system transport protein OS=Burkholderia cenocepacia (strain ATCC BAA-245 / DSM 16553 / LMG 16656 / NCTC 13227 / J2315 / CF5610) OX=216591 GN=BCAM1420 PE=3 SV=1	2774	Nsco_20200416_BC_J2315_B3_window2.39575.39575.3	controllerType=0 controllerNumber=1 scan=39575	108.332	NA	3	LVANPSDALANGDRVVVQAPAAQPASAVAGAK	S[+568]	568	B4EIX5	BCAM1420	Yes, localiseed
05136:2	337	R.VYLQPVAAPS[+568.212]DDESAATDDVSGR.V	HexNAc(2)Hex(1)	S[+568]	1466.16	2	2931.32	2931.31	0	2	111	Specific	432.03	432.03	5.6	9.04	5	>tr|B4ELG1|B4ELG1_BURCJ Giant cable pilus chaperone protein OS=Burkholderia cenocepacia (strain ATCC BAA-245 / DSM 16553 / LMG 16656 / NCTC 13227 / J2315 / CF5610) OX=216591 GN=cblB PE=4 SV=1	2521	Nsco_20200423_J2315_FAIMS_glycopeptide_CV20_rep2.11679.11679.2	controllerType=0 controllerNumber=1 scan=11679	61.5078	-20	2	VYLQPVAAPSDDESAATDDVSGR	S[+568]	568	B4ELG1	BCAM2762	Yes, poor ETD
09436:2	626	R.ENGDMAAPAPLPAS[+568.212]GAAVPAATAPSVAAPLAQK.-	HexNAc(2)Hex(1)	S[+568]	1790.88	2	3580.76	3580.76	0	-0.7	491	Specific	663.38	663.38	4.8	12.66	3	>tr|B4E6P5|B4E6P5_BURCJ Outer membrane efflux protein OS=Burkholderia cenocepacia (strain ATCC BAA-245 / DSM 16553 / LMG 16656 / NCTC 13227 / J2315 / CF5610) OX=216591 GN=BCAL3514 PE=3 SV=1	2597	Nsco_20200423_J2315_FAIMS_glycopeptide_CV20_rep2.16373.16373.2	controllerType=0 controllerNumber=1 scan=16373	77.9745	-20	2	ENGDMAAPAPLPASGAAVPAATAPSVAAPLAQK	S[+568]	568	B4E6P5	BCAL3514	Yes, poor ETD
11282:2	210	R.VVVQAPAAQPAS[+568.212]AVAGAK.S	HexNAc(2)Hex(1)	S[+568]	1102.07	2	2203.14	2203.13	0	1.3	391	Specific	945.98	667.77	667.77	18.72	13	>tr|B4EIX5|B4EIX5_BURCJ Efflux system transport protein OS=Burkholderia cenocepacia (strain ATCC BAA-245 / DSM 16553 / LMG 16656 / NCTC 13227 / J2315 / CF5610) OX=216591 GN=BCAM1420 PE=3 SV=1	2774	Nsco_20200423_J2315_FAIMS_glycopeptide_CV30_rep1.11237.11237.2	controllerType=0 controllerNumber=1 scan=11237	38.7273	-30	1	VVVQAPAAQPASAVAGAK	S[+568]	568	B4EIX5	BCAM1420	Yes, localised
51693:6	925	K.VEYPDHLRVSEIVALHRAMYAHT[+568.212][+100.064]DAAIADALGIAELLDKPC[+57.021]R.A	HexNAc(2)Hex(1) 100.064	C[+57], T[+100][+568]	896.285	6	5372.67	5368.68	4	-4.7	124	Specific	514.7	514.7	0	5.98	8	>tr|B4EPX0|B4EPX0_BURCJ ABC transporter ATP-binding protein OS=Burkholderia cenocepacia (strain ATCC BAA-245 / DSM 16553 / LMG 16656 / NCTC 13227 / J2315 / CF5610) OX=216591 GN=BCAS0204 PE=4 SV=1	1047	Nsco_20200423_J2315_FAIMS_glycopeptide_CV30_rep1.41271.41271.3	controllerType=0 controllerNumber=1 scan=41271	99.621	-30	1	VEYPDHLRVSEIVALHRAMYAHTDAAIADALGIAELLDKPCR	T[+100][+568]	668	B4EPX0	BCAS0204	no
39274:2	391	R.SAVPASAPIAAT[+568.212]VFADAPLK.T	HexNAc(2)Hex(1)	T[+568]	1233.13	2	2465.26	2465.25	0	0.8	221	Specific	833.87	685.42	2.4	17.24	14	>tr|B4E8U7|B4E8U7_BURCJ Efflux pump membrane transporter OS=Burkholderia cenocepacia (strain ATCC BAA-245 / DSM 16553 / LMG 16656 / NCTC 13227 / J2315 / CF5610) OX=216591 GN=amrB PE=3 SV=1	3348	Nsco_20200423_J2315_FAIMS_glycopeptide_CV30_rep2.32356.32356.2	controllerType=0 controllerNumber=1 scan=32356	82.7057	-30	2	SAVPASAPIAATVFADAPLK	T[+568]	568	B4E8U7	BCAL1675	Yes, localised
04006:2	1149	R.AVPAAPAS[+568.212]GAAVAK.-	HexNAc(2)Hex(1)	S[+568]	874.944	2	1748.88	1748.88	0	0.9	222	Specific	767.65	520.32	520.32	15.92	5	>tr|B4EB92|B4EB92_BURCJ Putative lipoprotein OS=Burkholderia cenocepacia (strain ATCC BAA-245 / DSM 16553 / LMG 16656 / NCTC 13227 / J2315 / CF5610) OX=216591 GN=BCAL2992 PE=4 SV=1	390	Nsco_20200423_J2315_FAIMS_glycopeptide_CV30_rep2.5563.5563.2	controllerType=0 controllerNumber=1 scan=5563	25.3242	-30	2	AVPAAPASGAAVAK	S[+568]	568	B4EB92	BCAL2992	Yes, localised
19072:2	2445	R.MAASAT[+568.212]PAAEPGMPAQVGN.-	HexNAc(2)Hex(1)	T[+568]	1170.02	2	2339.03	2339.03	0	1	74	CRagged	760.2	727.65	25.16	16.22	2	>tr|B4EI18|B4EI18_BURCJ Putative exported protein OS=Burkholderia cenocepacia (strain ATCC BAA-245 / DSM 16553 / LMG 16656 / NCTC 13227 / J2315 / CF5610) OX=216591 GN=BCAM2400a PE=4 SV=1	1056	Nsco_20200423_J2315_FAIMS_glycopeptide_CV30_rep3.17318.17318.2	controllerType=0 controllerNumber=1 scan=17318	53.6742	-30	3	MAASATPAAEPGMPAQVGN	T[+568]	568	B4EI18	BCAM2400a	Yes, Only single S
34604:3	2643	K.LLAQQLGGPT[+568.212]PAVRPVVASAVAVAPKP.-	HexNAc(2)Hex(1)	T[+568]	1059.25	3	3175.75	3175.75	0	0.5	313	CRagged	315.58	284.02	17.27	8.91	3	>tr|B4EDK1|B4EDK1_BURCJ Chemotaxis protein MotB OS=Burkholderia cenocepacia (strain ATCC BAA-245 / DSM 16553 / LMG 16656 / NCTC 13227 / J2315 / CF5610) OX=216591 GN=motB PE=4 SV=1	5443	Nsco_20200423_J2315_FAIMS_glycopeptide_CV40_rep1.28393.28393.3	controllerType=0 controllerNumber=1 scan=28393	70.1531	-40	1	LLAQQLGGPTPAVRPVVASAVAVAPKP	T[+568]	568	B4EDK1	BCAL0127	Yes, Only single S
12541:3	1770	R.QASTAVGSDPALS[+568.212]SEAGKPAAMSPR.P	HexNAc(2)Hex(1)	S[+568]	985.465	3	2954.38	2954.38	0	0.6	76	Specific	969.38	962.16	0	21.17	3	>tr|B4EI19|B4EI19_BURCJ Putative exported protein OS=Burkholderia cenocepacia (strain ATCC BAA-245 / DSM 16553 / LMG 16656 / NCTC 13227 / J2315 / CF5610) OX=216591 GN=BCAM2400b PE=4 SV=1	2916	Nsco_20200423_J2315_FAIMS_glycopeptide_CV40_rep2.11939.11939.3	controllerType=0 controllerNumber=1 scan=11939	36.7402	-40	2	QASTAVGSDPALSSEAGKPAAMSPR	S[+568]	568	B4EI19	BCAM2400b	Yes, not localised
02634:4	1457	R.VIAAT[+568.212][+100.064]HQNLES[+568.212][+100.064]R.V	HexNAc(2)Hex(1) 100.064,HexNAc(2)Hex(1) 100.064	S[+100][+568], T[+100][+568]	669.825	4	2676.28	2675.26	1	3.9	273	Specific	453.27	400.98	400.98	7.71	6	>tr|B4EDV1|B4EDV1_BURCJ DNA-binding transcriptional regulator NtrC OS=Burkholderia cenocepacia (strain ATCC BAA-245 / DSM 16553 / LMG 16656 / NCTC 13227 / J2315 / CF5610) OX=216591 GN=glnG PE=4 SV=1	511	Nsco_20200423_J2315_FAIMS_glycopeptide_CV40_rep2.4356.4356.4	controllerType=0 controllerNumber=1 scan=4356	21.0833	-40	2	VIAATHQNLESR	S[+100][+568] T[+100][+568]	1336	B4EDV1	BCAL2222	no
49600:4	1383	R.SIAIDLLAT[+568.212][+100.064]LHAHTGDLNK.V	HexNAc(2)Hex(1) 100.064	T[+100][+568]	668.6	4	2671.38	2671.37	0	4	68	Specific	333.73	333.73	3.6	5.73	4	>tr|B4E6H3|B4E6H3_BURCJ Endoribonuclease L-PSP family protein OS=Burkholderia cenocepacia (strain ATCC BAA-245 / DSM 16553 / LMG 16656 / NCTC 13227 / J2315 / CF5610) OX=216591 GN=BCAL2447 PE=4 SV=1	5607	Nsco_20200423_J2315_FAIMS_glycopeptide_CV50_rep2.38895.38895.3	controllerType=0 controllerNumber=1 scan=38895	89.9243	-50	2	SIAIDLLATLHAHTGDLNK	T[+100][+568]	668	B4E6H3	BCAL2447	no
52129:4	2340	R.DRPLS[+568.212][+100.064]IPAQQFLALFHR.D	HexNAc(2)Hex(1) 100.064	S[+100][+568]	670.35	4	2678.38	2677.38	1	-3.8	290	Specific	426.54	340.96	340.96	6.51	3	>tr|B4EGN1|B4EGN1_BURCJ LysR family regulatory protein OS=Burkholderia cenocepacia (strain ATCC BAA-245 / DSM 16553 / LMG 16656 / NCTC 13227 / J2315 / CF5610) OX=216591 GN=BCAM0107 PE=3 SV=1	866	Nsco_20200423_J2315_FAIMS_glycopeptide_CV50_rep2.40688.40688.3	controllerType=0 controllerNumber=1 scan=40688	93.6565	-50	2	DRPLSIPAQQFLALFHR	S[+100][+568]	668	B4EGN1	BCAM0107	no
47960:5	2181	R.PVVT[+568.212]RVALNIADDIYMHGIT[+568.212][+100.064]DESDGIAEAR.L	HexNAc(2)Hex(1),HexNAc(2)Hex(1) 100.064	T[+100][+568]*2	897.029	5	4481.12	4478.1	3	0.6	79	Specific	392.41	59.34	0	3.97	3	>tr|B4EMD8|B4EMD8_BURCJ Hypothetical phage protein OS=Burkholderia cenocepacia (strain ATCC BAA-245 / DSM 16553 / LMG 16656 / NCTC 13227 / J2315 / CF5610) OX=216591 GN=BCAM1876 PE=4 SV=1	6903	Nsco_20200423_J2315_FAIMS_glycopeptide_CV50_rep3.37770.37770.3	controllerType=0 controllerNumber=1 scan=37770	87.4438	-50	3	PVVTRVALNIADDIYMHGITDESDGIAEAR	T[+100][+568]*2	1236	B4EMD8	BCAM1876	no
11175:2	1239	R.IIAENAGGNAS[+568.212]APVAAK.Q	HexNAc(2)Hex(1)	S[+568]	1061.52	2	2122.04	2122.04	0	0.3	380	Specific	508.2	394.84	394.84	11.62	5	>tr|B4E7L5|B4E7L5_BURCJ Putative multidrug resistance transport protein OS=Burkholderia cenocepacia (strain ATCC BAA-245 / DSM 16553 / LMG 16656 / NCTC 13227 / J2315 / CF5610) OX=216591 GN=emrA PE=4 SV=1	2056	Nsco_20200703_BC_J2315_stepped_FAIMS_C25_35_45_rep1.12950.12950.2	controllerType=0 controllerNumber=1 scan=12950	44.1376	-25;-35;45	1	IIAENAGGNASAPVAAK	S[+568]	568	B4E7L5	BCAL1511	Yes, localised
11296:2	707	K.AAPATT[+568.212]ASTASVAPASGVK.T	HexNAc(2)Hex(1)	T[+568]	1113.55	2	2226.09	2226.09	0	0.4	181	Specific	757.9	534.93	0	17.25	10	>tr|B4E5V7|B4E5V7_BURCJ Histone H1-like protein OS=Burkholderia cenocepacia (strain ATCC BAA-245 / DSM 16553 / LMG 16656 / NCTC 13227 / J2315 / CF5610) OX=216591 GN=hctB PE=4 SV=1	477	Nsco_20200703_BC_J2315_stepped_FAIMS_C25_35_45_rep1.13063.13063.2	controllerType=0 controllerNumber=1 scan=13063	44.4422	-25;-35;45	1	AAPATTASTASVAPASGVK	T[+568]	568	B4E5V7	BCAL3427	Yes, not localised
12222:2	911	K.QAAAAPPPTAST[+568.212]PAPAATAR.V	HexNAc(2)Hex(1)	T[+568]	1193.59	2	2386.16	2386.16	0	0.4	74	Specific	755.77	575.55	0	18.13	8	>tr|B4EH95|B4EH95_BURCJ Putative exported protein OS=Burkholderia cenocepacia (strain ATCC BAA-245 / DSM 16553 / LMG 16656 / NCTC 13227 / J2315 / CF5610) OX=216591 GN=BCAM1215 PE=4 SV=1	2120	Nsco_20200703_BC_J2315_stepped_FAIMS_C25_35_45_rep1.13905.13905.2	controllerType=0 controllerNumber=1 scan=13905	46.4045	-25;-35;45	1	QAAAAPPPTASTPAPAATAR	T[+568]	568	B4EH95	BCAM1215	Yes, not localised
17627:2	622	K.SAAAVARPAEVATTGAS[+568.212]GVPAAR.-	HexNAc(2)Hex(1)	S[+568]	1325.16	2	2649.32	2649.32	0	0	499	Specific	792.68	514.56	3.61	17.75	14	>tr|B4E722|B4E722_BURCJ Putative fusaric acid resistance outer membrane efflux protein OS=Burkholderia cenocepacia (strain ATCC BAA-245 / DSM 16553 / LMG 16656 / NCTC 13227 / J2315 / CF5610) OX=216591 GN=BCAL1456 PE=3 SV=1	4057	Nsco_20200703_BC_J2315_stepped_FAIMS_C25_35_45_rep1.18778.18778.2	controllerType=0 controllerNumber=1 scan=18778	56.941	-25;-35;45	1	SAAAVARPAEVATTGASGVPAAR	S[+568]	568	B4E722	BCAL1456	Yes, not localised
20444:2	1219	R.ASTAPAPTANAST[+568.212]VLPGK.A	HexNAc(2)Hex(1)	T[+568]	1111.55	2	2222.09	2222.09	0	0.1	35	Specific	840.36	738.15	1.88	18.17	4	>tr|B4E761|B4E761_BURCJ Putative exported protein OS=Burkholderia cenocepacia (strain ATCC BAA-245 / DSM 16553 / LMG 16656 / NCTC 13227 / J2315 / CF5610) OX=216591 GN=BCAL2494 PE=4 SV=1	1320	Nsco_20200703_BC_J2315_stepped_FAIMS_C25_35_45_rep1.21317.21317.2	controllerType=0 controllerNumber=1 scan=21317	62.4475	-25;-35;45	1	ASTAPAPTANASTVLPGK	T[+568]	568	B4E761	BCAL2494	Yes, partial localisation
22649:3	2463	R.ETWAGPASHVSVT[+568.212]PS[+568.212]GAAGTASASSNTGAAR.-	HexNAc(2)Hex(1),HexNAc(2)Hex(1)	S[+568], T[+568]	1331.93	3	3993.77	3992.77	1	-2	98	Specific	716.16	660.54	3.99	16.17	3	>tr|B4EQH6|B4EQH6_BURCJ Uncharacterized protein OS=Burkholderia cenocepacia (strain ATCC BAA-245 / DSM 16553 / LMG 16656 / NCTC 13227 / J2315 / CF5610) OX=216591 GN=pBCA038 PE=4 SV=1	3391	Nsco_20200703_BC_J2315_stepped_FAIMS_C25_35_45_rep1.23416.23416.3	controllerType=0 controllerNumber=1 scan=23416	67.0015	-25;-35;45	1	ETWAGPASHVSVTPSGAAGTASASSNTGAAR	S[+568] T[+568]	1136	B4EQH6	pBCA038	Yes, not localised on both sites
26701:4	25	R.NVASEFMGLVHGAYDAKAEGFVPGGAS[+568.212]LHNC[+57.021]MSGHRPDADT[+568.212]FEK.A	HexNAc(2)Hex(1),HexNAc(2)Hex(1)	C[+57], S[+568], T[+568]	1454.64	4	5815.55	5813.56	2	-1.6	343	Specific	399.15	1.4	0	4.24	37	>sp|B4ECX5|HGD_BURCJ Homogentisate 1,2-dioxygenase OS=Burkholderia cenocepacia (strain ATCC BAA-245 / DSM 16553 / LMG 16656 / NCTC 13227 / J2315 / CF5610) OX=216591 GN=hmgA PE=3 SV=1	188	Nsco_20200703_BC_J2315_stepped_FAIMS_C25_35_45_rep1.26989.26989.4	controllerType=0 controllerNumber=1 scan=26989	74.7285	-25;-35;45	1	NVASEFMGLVHGAYDAKAEGFVPGGASLHNCMSGHRPDADTFEK	S[+568] T[+568]	1136	B4ECX5	BCAL3184	Yes, localised
37152:2	879	R.YDLGPAS[+568.212]SVTTTGSGPALK.V	HexNAc(2)Hex(1)	S[+568]	1195.57	2	2390.14	2390.13	0	2.2	39	Specific	525.6	446.98	0.8	11.25	6	>tr|B4E9Q0|B4E9Q0_BURCJ Putative lipoprotein OS=Burkholderia cenocepacia (strain ATCC BAA-245 / DSM 16553 / LMG 16656 / NCTC 13227 / J2315 / CF5610) OX=216591 GN=BCAL0700 PE=4 SV=1	6002	Nsco_20200703_BC_J2315_stepped_FAIMS_C25_35_45_rep1.36329.36329.2	controllerType=0 controllerNumber=1 scan=36329	93.6746	-25;-35;45	1	YDLGPASSVTTTGSGPALK	S[+568]	568	B4E9Q0	BCAL0700	Yes, not localised
82959:3	1973	K.LIRPGQVIVDLGAT[+568.212][+100.064]PGS[+568.212]WSQYAR.N	HexNAc(2)Hex(1) 100.064,HexNAc(2)Hex(1)	S[+568], T[+100][+568]	1241.95	3	3723.83	3720.82	3	-1.4	45	Specific	309.28	309.28	0	9.05	6	>sp|B4E5F3|RLME_BURCJ Ribosomal RNA large subunit methyltransferase E OS=Burkholderia cenocepacia (strain ATCC BAA-245 / DSM 16553 / LMG 16656 / NCTC 13227 / J2315 / CF5610) OX=216591 GN=rlmE PE=3 SV=1	24	Nsco_20200703_BC_J2315_stepped_FAIMS_C25_35_45_rep1.75284.75284.2	controllerType=0 controllerNumber=1 scan=75284	152.06	-25;-35;45	1	LIRPGQVIVDLGATPGSWSQYAR	S[+568] T[+100][+568]	1236	B4E5F3	BCAL1266	no
91261:3	260	R.T[+568.212]PMGGFQGDLAAAS[+568.212]ASDLGAVAIR.A	HexNAc(2)Hex(1),HexNAc(2)Hex(1)	S[+568], T[+568]	1138.86	3	3414.56	3412.56	2	-0.9	15	Specific	477.32	320.84	0.82	9.53	16	>tr|B4EPC5|B4EPC5_BURCJ Putative acetyl-CoA acetyltransferase OS=Burkholderia cenocepacia (strain ATCC BAA-245 / DSM 16553 / LMG 16656 / NCTC 13227 / J2315 / CF5610) OX=216591 GN=BCAS0737 PE=3 SV=1	4983	Nsco_20200703_BC_J2315_stepped_FAIMS_C25_35_45_rep1.82076.82076.2	controllerType=0 controllerNumber=1 scan=82076	161.672	-25;-35;45	1	TPMGGFQGDLAAASASDLGAVAIR	S[+568] T[+568]	1136	B4EPC5	BCAS0737	no
92570:2	713	R.C[+57.021]GAASSAC[+57.021]VT[+568.212]VDGPAPLALPFMGR.V	HexNAc(2)Hex(1)	C[+57]*2, T[+568]	1487.18	2	2973.35	2973.35	0	-1	101	Specific	991.33	991.33	8.4	22	7	>tr|B4E712|B4E712_BURCJ Putative lipoprotein OS=Burkholderia cenocepacia (strain ATCC BAA-245 / DSM 16553 / LMG 16656 / NCTC 13227 / J2315 / CF5610) OX=216591 GN=BCAL1446 PE=4 SV=1	1322	Nsco_20200703_BC_J2315_stepped_FAIMS_C25_35_45_rep1.83140.83140.2	controllerType=0 controllerNumber=1 scan=83140	163.251	-25;-35;45	1	CGAASSACVTVDGPAPLALPFMGR	T[+568]	568	B4E712	BCAL1446	Yes, not localised
96565:2	70	K.T[+568.212]AELFPGELAQGS[+568.212]NVLALSIGQK.K	HexNAc(2)Hex(1),HexNAc(2)Hex(1)	S[+568], T[+568]	1741.85	2	3482.69	3479.68	3	-0.6	117	Specific	374.32	374.32	16.74	9.13	28	>tr|B4ELG0|B4ELG0_BURCJ Giant cable pilus OS=Burkholderia cenocepacia (strain ATCC BAA-245 / DSM 16553 / LMG 16656 / NCTC 13227 / J2315 / CF5610) OX=216591 GN=cblA PE=4 SV=1	6414	Nsco_20200703_BC_J2315_stepped_FAIMS_C25_35_45_rep1.86274.86274.4	controllerType=0 controllerNumber=1 scan=86274	167.351	-25;-35;45	1	TAELFPGELAQGSNVLALSIGQK	S[+568] T[+568]	1136	B4ELG0	BCAM2761	no
97419:3	88	R.ALIQVSYAIGVAEPT[+568.212][+100.064]S[+568.212][+100.064]VMVNTFGTGR.V	HexNAc(2)Hex(1) 100.064,HexNAc(2)Hex(1) 100.064	S[+100][+568], T[+100][+568]	1340.99	3	4020.95	4017.95	3	-1.6	298	Specific	453.47	453.47	10.8	10.88	23	>sp|B4E800|METK_BURCJ S-adenosylmethionine synthase OS=Burkholderia cenocepacia (strain ATCC BAA-245 / DSM 16553 / LMG 16656 / NCTC 13227 / J2315 / CF5610) OX=216591 GN=metK PE=3 SV=1	173	Nsco_20200703_BC_J2315_stepped_FAIMS_C25_35_45_rep1.87012.87012.2	controllerType=0 controllerNumber=1 scan=87012	168.185	-25;-35;45	1	ALIQVSYAIGVAEPTSVMVNTFGTGR	S[+100][+568] T[+100][+568]	1336	B4E800	BCAL0509	no
02165:3	1422	K.APGPASGT[+568.212]GAEPGKPHAPPQ.-	HexNAc(2)Hex(1)	T[+568]	798.043	3	2392.11	2392.12	0	-0.1	231	CRagged	714.9	714.9	15.4	16.21	5	>tr|B4E7W9|B4E7W9_BURCJ Uncharacterized protein OS=Burkholderia cenocepacia (strain ATCC BAA-245 / DSM 16553 / LMG 16656 / NCTC 13227 / J2315 / CF5610) OX=216591 GN=BCAL0477 PE=4 SV=1	1874	Nsco_20200703_BC_J2315_stepped_FAIMS_C25_35_45_rep2.5004.5004.3	controllerType=0 controllerNumber=1 scan=5004	26.74	-25;-35;45	2	APGPASGTGAEPGKPHAPPQ	T[+568]	568	B4E7W9	BCAL0477	Yes, localised
74683:2	1882	K.GGWVLQTAPLS[+568.212]SQPIAEPAGMR.A	HexNAc(2)Hex(1)	S[+568]	1418.69	2	2836.38	2834.38	2	-1.6	61	Specific	407.48	407.48	0	11.4	3	>tr|B4EEP6|B4EEP6_BURCJ Uncharacterized protein OS=Burkholderia cenocepacia (strain ATCC BAA-245 / DSM 16553 / LMG 16656 / NCTC 13227 / J2315 / CF5610) OX=216591 GN=BCAL2307 PE=4 SV=1	2172	Nsco_20200703_BC_J2315_stepped_FAIMS_C25_35_45_rep2.68207.68207.2	controllerType=0 controllerNumber=1 scan=68207	141.19	-25;-35;45	2	GGWVLQTAPLSSQPIAEPAGMR	S[+568]	568	B4EEP6	BCAL2307	werid, maybe
92264:2	1338	R.LAALDDAPAAAS[+568.212]APLADAQLFAPR.A	HexNAc(2)Hex(1)	S[+568]	1452.72	2	2904.43	2904.44	0	-1.1	102	Specific	873.79	746.26	746.26	19.81	4	>tr|B4ENY1|B4ENY1_BURCJ Sensor protein OS=Burkholderia cenocepacia (strain ATCC BAA-245 / DSM 16553 / LMG 16656 / NCTC 13227 / J2315 / CF5610) OX=216591 GN=BCAS0585 PE=4 SV=1	1280	Nsco_20200703_BC_J2315_stepped_FAIMS_C25_35_45_rep2.82673.82673.2	controllerType=0 controllerNumber=1 scan=82673	162.209	-25;-35;45	2	LAALDDAPAAASAPLADAQLFAPR	S[+568]	568	B4ENY1	BCAS0585	Yes, localised
96873:3	49	R.GTFIT[+568.212]AQS[+568.212]YIDTGLNPEWLR.Y	HexNAc(2)Hex(1),HexNAc(2)Hex(1)	S[+568], T[+568]	1140.2	3	3418.58	3418.57	0	3.6	354	Specific	386.71	386.71	4.8	9.32	29	>sp|B4E8E0|SYM_BURCJ Methionine--tRNA ligase OS=Burkholderia cenocepacia (strain ATCC BAA-245 / DSM 16553 / LMG 16656 / NCTC 13227 / J2315 / CF5610) OX=216591 GN=metG PE=3 SV=1	300	Nsco_20200703_BC_J2315_stepped_FAIMS_C25_35_45_rep2.86381.86381.2	controllerType=0 controllerNumber=1 scan=86381	167.188	-25;-35;45	2	GTFITAQSYIDTGLNPEWLR	S[+568] T[+568]	1136	B4E8E0	BCAL2646	no
98431:3	958	K.ELGDS[+568.212][+100.064]LKPIQIGT[+568.212]GLLVYLDQSK.R	HexNAc(2)Hex(1) 100.064,HexNAc(2)Hex(1)	S[+100][+568], T[+568]	1242.63	3	3725.86	3723.86	2	-0.2	330	Specific	722.49	722.49	1.2	16.82	9	>tr|B4EIF5|B4EIF5_BURCJ ABC transporter substrate-binding protein OS=Burkholderia cenocepacia (strain ATCC BAA-245 / DSM 16553 / LMG 16656 / NCTC 13227 / J2315 / CF5610) OX=216591 GN=BCAM1379 PE=4 SV=1	3765	Nsco_20200703_BC_J2315_stepped_FAIMS_C25_35_45_rep2.87676.87676.2	controllerType=0 controllerNumber=1 scan=87676	168.659	-25;-35;45	2	ELGDSLKPIQIGTGLLVYLDQSK	S[+100][+568] T[+568]	1236	B4EIF5	BCAM1379	no
07117:3	2377	R.ASAPASAS[+568.212]APVVHC[+57.021]ATAC[+57.021]H.-	HexNAc(2)Hex(1)	C[+57]*2, S[+568]	811.69	3	2433.05	2433.05	0	-0.1	68	CRagged	795.14	795.14	2.4	17.21	1	>tr|B4EJD0|B4EJD0_BURCJ Putative membrane protein OS=Burkholderia cenocepacia (strain ATCC BAA-245 / DSM 16553 / LMG 16656 / NCTC 13227 / J2315 / CF5610) OX=216591 GN=BCAM0408a PE=4 SV=1	3168	Nsco_20200703_BC_J2315_stepped_FAIMS_C25_35_45_rep2.9308.9308.3	controllerType=0 controllerNumber=1 scan=9308	35.5261	-25;-35;45	2	ASAPASASAPVVHCATACH	S[+568]	568	B4EJD0	BCAM0408a	Yes, localised
09705:2	2176	K.T[+568.212]QIYPASSTAGSTSETR.E	HexNAc(2)Hex(1)	T[+568]	1163.03	2	2325.05	2325.05	0	1.3	115	Specific	331.57	268.81	3.3	8.66	2	>tr|B4ELR0|B4ELR0_BURCJ Putative exported protein OS=Burkholderia cenocepacia (strain ATCC BAA-245 / DSM 16553 / LMG 16656 / NCTC 13227 / J2315 / CF5610) OX=216591 GN=BCAM0709 PE=4 SV=1	2736	Nsco_20200703_BC_J2315_stepped_FAIMS_C25_35_45_rep3.11490.11490.2	controllerType=0 controllerNumber=1 scan=11490	39.9418	-25;-35;45	3	TQIYPASSTAGSTSETR	T[+568]	568	B4ELR0	BCAM0709	yes, not localised
10593:2	780	R.PAEVATTGAS[+568.212]GVPAAR.-	HexNAc(2)Hex(1)	S[+568]	1011.99	2	2022.97	2022.97	0	0.8	506	Specific	926.91	669.81	32.85	20.26	13	>tr|B4E722|B4E722_BURCJ Putative fusaric acid resistance outer membrane efflux protein OS=Burkholderia cenocepacia (strain ATCC BAA-245 / DSM 16553 / LMG 16656 / NCTC 13227 / J2315 / CF5610) OX=216591 GN=BCAL1456 PE=3 SV=1	4057	Nsco_20200703_BC_J2315_stepped_FAIMS_C25_35_45_rep3.12305.12305.2	controllerType=0 controllerNumber=1 scan=12305	41.7635	-25;-35;45	3	PAEVATTGASGVPAAR	S[+568]	568	B4E722	BCAL1456	yes, not localised
85997:3	425	R.QEGVSIWVVPSSAIT[+568.212]AS[+568.212]DPSEK.A	HexNAc(2)Hex(1),HexNAc(2)Hex(1)	S[+568], T[+568]	1142.87	3	3426.59	3423.57	3	3.4	46	Specific	492.76	492.76	2.4	8.98	12	>tr|B4E5A1|B4E5A1_BURCJ Phenylacetic acid degradation protein PaaB OS=Burkholderia cenocepacia (strain ATCC BAA-245 / DSM 16553 / LMG 16656 / NCTC 13227 / J2315 / CF5610) OX=216591 GN=paaB PE=4 SV=1	3987	Nsco_20200703_BC_J2315_stepped_FAIMS_C25_35_45_rep3.77585.77585.2	controllerType=0 controllerNumber=1 scan=77585	153.711	-25;-35;45	3	QEGVSIWVVPSSAITASDPSEK	S[+568] T[+568]	1136	B4E5A1	BCAL0215	no
88521:3	123	K.FGATC[+57.021]LGVT[+568.212]LS[+568.212]QNQFDLATAR.V	HexNAc(2)Hex(1),HexNAc(2)Hex(1)	C[+57], S[+568], T[+568]	1136.85	3	3408.53	3406.55	2	-5.5	191	Specific	482.07	482.07	15.6	10	24	>tr|B4E9I2|B4E9I2_BURCJ Putative cyclopropane-fatty-acyl-phospholipid synthase OS=Burkholderia cenocepacia (strain ATCC BAA-245 / DSM 16553 / LMG 16656 / NCTC 13227 / J2315 / CF5610) OX=216591 GN=BCAL2783 PE=4 SV=1	2140	Nsco_20200703_BC_J2315_stepped_FAIMS_C25_35_45_rep3.79661.79661.2	controllerType=0 controllerNumber=1 scan=79661	156.662	-25;-35;45	3	FGATCLGVTLSQNQFDLATAR	S[+568] T[+568]	1136	B4E9I2	BCAL2783	no
91613:2	2559	R.ATDQPVVGGPIAAPAVT[+568.212]TAPLAASAP.-	HexNAc(2)Hex(1)	T[+568]	1456.24	2	2911.46	2911.47	0	-1.2	55	CRagged	661.98	512.26	1.2	15.08	1	>tr|B4E9P2|B4E9P2_BURCJ Putative exported protein OS=Burkholderia cenocepacia (strain ATCC BAA-245 / DSM 16553 / LMG 16656 / NCTC 13227 / J2315 / CF5610) OX=216591 GN=BCAL0692 PE=4 SV=1	3940	Nsco_20200703_BC_J2315_stepped_FAIMS_C25_35_45_rep3.82201.82201.2	controllerType=0 controllerNumber=1 scan=82201	160.339	-25;-35;45	3	ATDQPVVGGPIAAPAVTTAPLAASAP	T[+568]	568	B4E9P2	BCAL0692	Yes, localised

## Sheet: Manual validated_spectra_J2315
Supplementary Table 2. Glycoproteins identified across B. cenocepacia.
(Manually validated Byonic identified glycopeptide from previous studies)
Query #:z	Protein Rank	Peptide_identified	Glycans NHFAGNa	Modification Type(s)	Observed m/z	z	Observed (M+H)	Calc. mass (M+H)	Off-by-x error	Mass error (ppm)	Starting position	Cleavage	Score	Delta	Delta Mod	|Log Prob|	# of unique peptides	Protein Name	Protein DB number	Comment	Scan #	Scan Time	CV	rep	cleaned_peptides	cleaned_modifications	Glycan_masses	uniprot_accession	Gene_J2315	Validated
34604:3	2643	K.LLAQQLGGPT[+568.212]PAVRPVVASAVAVAPKP.-	HexNAc(2)Hex(1)	T[+568]	1059.25	3	3175.75	3175.75	0	0.5	313	CRagged	315.58	284.02	17.27	8.91	3	>tr|B4EDK1|B4EDK1_BURCJ Chemotaxis protein MotB OS=Burkholderia cenocepacia (strain ATCC BAA-245 / DSM 16553 / LMG 16656 / NCTC 13227 / J2315 / CF5610) OX=216591 GN=motB PE=4 SV=1	5443	Nsco_20200423_J2315_FAIMS_glycopeptide_CV40_rep1.28393.28393.3	controllerType=0 controllerNumber=1 scan=28393	70.1531	-40	1	LLAQQLGGPTPAVRPVVASAVAVAPKP	T[+568]	568	B4EDK1	BCAL0127	Yes, Only single S
80197:5	153	K.DVNAHPEQLVPMTRPPESGAVPGGT[+568.212]IPVSTNAAGAAPQAGAALAASGTAPATAPQQAAAPQGGLYSDASPTNVQDAYNALK.T	HexNAc(2)Hex(1)	T[+568]	1668.81	5	8340.03	8340.04	0	-1.4	562	Specific	1394.25	1394.25	0	25.31	15	>tr|B4E6S3|B4E6S3_BURCJ Putative type VI secretion system protein TssM OS=Burkholderia cenocepacia (strain ATCC BAA-245 / DSM 16553 / LMG 16656 / NCTC 13227 / J2315 / CF5610) OX=216591 GN=BCAL0351 PE=4 SV=1	3942	NS_403_Glycosylation_BC_J2315_HILIC_B3.64881.64881.5	controllerType=0 controllerNumber=1 scan=64881	162.734	NA	3	DVNAHPEQLVPMTRPPESGAVPGGTIPVSTNAAGAAPQAGAALAASGTAPATAPQQAAAPQGGLYSDASPTNVQDAYNALK	T[+568]	568	B4E6S3	BCAL0351	Yes, not localised
02165:3	1422	K.APGPASGT[+568.212]GAEPGKPHAPPQ.-	HexNAc(2)Hex(1)	T[+568]	798.043	3	2392.11	2392.12	0	-0.1	231	CRagged	714.9	714.9	15.4	16.21	5	>tr|B4E7W9|B4E7W9_BURCJ Uncharacterized protein OS=Burkholderia cenocepacia (strain ATCC BAA-245 / DSM 16553 / LMG 16656 / NCTC 13227 / J2315 / CF5610) OX=216591 GN=BCAL0477 PE=4 SV=1	1874	Nsco_20200703_BC_J2315_stepped_FAIMS_C25_35_45_rep2.5004.5004.3	controllerType=0 controllerNumber=1 scan=5004	26.74	-25;-35;45	2	APGPASGTGAEPGKPHAPPQ	T[+568]	568	B4E7W9	BCAL0477	Yes, localised
78504:3	1741	R.LAAPNVPADAAPSGATNAPAVAPAPDAS[+568.212]AVPPAEPAPPAAVQPPASSTVTQ.-	HexNAc(2)Hex(1)	S[+568]	1739.86	3	5217.58	5216.56	1	1.4	383	CRagged	389.61	74.11	51.71	3.45	3	>tr|B4E9N4|B4E9N4_BURCJ Putative exported protein OS=Burkholderia cenocepacia (strain ATCC BAA-245 / DSM 16553 / LMG 16656 / NCTC 13227 / J2315 / CF5610) OX=216591 GN=BCAL0684 PE=4 SV=1	1072	NS_403_Glycosylation_BC_J2315_HILIC_B2.63620.63620.3	controllerType=0 controllerNumber=1 scan=63620	157.864	NA	2	LAAPNVPADAAPSGATNAPAVAPAPDASAVPPAEPAPPAAVQPPASSTVTQ	S[+568]	568	B4E9N4	BCAL0684	Yes, no localisation
91613:2	2559	R.ATDQPVVGGPIAAPAVT[+568.212]TAPLAASAP.-	HexNAc(2)Hex(1)	T[+568]	1456.24	2	2911.46	2911.47	0	-1.2	55	CRagged	661.98	512.26	1.2	15.08	1	>tr|B4E9P2|B4E9P2_BURCJ Putative exported protein OS=Burkholderia cenocepacia (strain ATCC BAA-245 / DSM 16553 / LMG 16656 / NCTC 13227 / J2315 / CF5610) OX=216591 GN=BCAL0692 PE=4 SV=1	3940	Nsco_20200703_BC_J2315_stepped_FAIMS_C25_35_45_rep3.82201.82201.2	controllerType=0 controllerNumber=1 scan=82201	160.339	-25;-35;45	3	ATDQPVVGGPIAAPAVTTAPLAASAP	T[+568]	568	B4E9P2	BCAL0692	Yes, localised
37152:2	879	R.YDLGPAS[+568.212]SVTTTGSGPALK.V	HexNAc(2)Hex(1)	S[+568]	1195.57	2	2390.14	2390.13	0	2.2	39	Specific	525.6	446.98	0.8	11.25	6	>tr|B4E9Q0|B4E9Q0_BURCJ Putative lipoprotein OS=Burkholderia cenocepacia (strain ATCC BAA-245 / DSM 16553 / LMG 16656 / NCTC 13227 / J2315 / CF5610) OX=216591 GN=BCAL0700 PE=4 SV=1	6002	Nsco_20200703_BC_J2315_stepped_FAIMS_C25_35_45_rep1.36329.36329.2	controllerType=0 controllerNumber=1 scan=36329	93.6746	-25;-35;45	1	YDLGPASSVTTTGSGPALK	S[+568]	568	B4E9Q0	BCAL0700	Yes, not localised
20850:2	2144	R.FSGAGGASAPVAS[+568.212]LR.A	HexNAc(2)Hex(1)	S[+568]	958.46	2	1915.91	1915.91	0	-0.6	77	Specific	655.67	505.08	0	15.54	3	>tr|B4EBZ3|B4EBZ3_BURCJ Metallo peptidase, subfamily M48B OS=Burkholderia cenocepacia (strain ATCC BAA-245 / DSM 16553 / LMG 16656 / NCTC 13227 / J2315 / CF5610) OX=216591 GN=BCAL0963 PE=4 SV=1	5265	Nsco_20200416_BC_J2315_B1_window2.20687.20687.2	controllerType=0 controllerNumber=1 scan=20687	68.5213	NA	1	FSGAGGASAPVASLR	S[+568]	568	B4EBZ3	BCAL0963	Yes, localised
92570:2	713	R.C[+57.021]GAASSAC[+57.021]VT[+568.212]VDGPAPLALPFMGR.V	HexNAc(2)Hex(1)	C[+57]*2, T[+568]	1487.18	2	2973.35	2973.35	0	-1	101	Specific	991.33	991.33	8.4	22	7	>tr|B4E712|B4E712_BURCJ Putative lipoprotein OS=Burkholderia cenocepacia (strain ATCC BAA-245 / DSM 16553 / LMG 16656 / NCTC 13227 / J2315 / CF5610) OX=216591 GN=BCAL1446 PE=4 SV=1	1322	Nsco_20200703_BC_J2315_stepped_FAIMS_C25_35_45_rep1.83140.83140.2	controllerType=0 controllerNumber=1 scan=83140	163.251	-25;-35;45	1	CGAASSACVTVDGPAPLALPFMGR	T[+568]	568	B4E712	BCAL1446	Yes, not localised
17627:2	622	K.SAAAVARPAEVATTGAS[+568.212]GVPAAR.-	HexNAc(2)Hex(1)	S[+568]	1325.16	2	2649.32	2649.32	0	0	499	Specific	792.68	514.56	3.61	17.75	14	>tr|B4E722|B4E722_BURCJ Putative fusaric acid resistance outer membrane efflux protein OS=Burkholderia cenocepacia (strain ATCC BAA-245 / DSM 16553 / LMG 16656 / NCTC 13227 / J2315 / CF5610) OX=216591 GN=BCAL1456 PE=3 SV=1	4057	Nsco_20200703_BC_J2315_stepped_FAIMS_C25_35_45_rep1.18778.18778.2	controllerType=0 controllerNumber=1 scan=18778	56.941	-25;-35;45	1	SAAAVARPAEVATTGASGVPAAR	S[+568]	568	B4E722	BCAL1456	Yes, not localised
10593:2	780	R.PAEVATTGAS[+568.212]GVPAAR.-	HexNAc(2)Hex(1)	S[+568]	1011.99	2	2022.97	2022.97	0	0.8	506	Specific	926.91	669.81	32.85	20.26	13	>tr|B4E722|B4E722_BURCJ Putative fusaric acid resistance outer membrane efflux protein OS=Burkholderia cenocepacia (strain ATCC BAA-245 / DSM 16553 / LMG 16656 / NCTC 13227 / J2315 / CF5610) OX=216591 GN=BCAL1456 PE=3 SV=1	4057	Nsco_20200703_BC_J2315_stepped_FAIMS_C25_35_45_rep3.12305.12305.2	controllerType=0 controllerNumber=1 scan=12305	41.7635	-25;-35;45	3	PAEVATTGASGVPAAR	S[+568]	568	B4E722	BCAL1456	yes, not localised
11175:2	1239	R.IIAENAGGNAS[+568.212]APVAAK.Q	HexNAc(2)Hex(1)	S[+568]	1061.52	2	2122.04	2122.04	0	0.3	380	Specific	508.2	394.84	394.84	11.62	5	>tr|B4E7L5|B4E7L5_BURCJ Putative multidrug resistance transport protein OS=Burkholderia cenocepacia (strain ATCC BAA-245 / DSM 16553 / LMG 16656 / NCTC 13227 / J2315 / CF5610) OX=216591 GN=emrA PE=4 SV=1	2056	Nsco_20200703_BC_J2315_stepped_FAIMS_C25_35_45_rep1.12950.12950.2	controllerType=0 controllerNumber=1 scan=12950	44.1376	-25;-35;45	1	IIAENAGGNASAPVAAK	S[+568]	568	B4E7L5	BCAL1511	Yes, localised
89544:3	390	R.SAVPASAPIAATVFADAPLKT[+568.212]PADFGAIALR.A	HexNAc(2)Hex(1)	T[+568]	1193.29	3	3577.85	3577.85	0	-1.5	221	Specific	944.45	743.05	2.4	21.75	19	>tr|B4E8U7|B4E8U7_BURCJ Efflux pump membrane transporter OS=Burkholderia cenocepacia (strain ATCC BAA-245 / DSM 16553 / LMG 16656 / NCTC 13227 / J2315 / CF5610) OX=216591 GN=amrB PE=3 SV=1	3348	Nsco_20200416_BC_J2315_B1_window2.72287.72287.3	controllerType=0 controllerNumber=1 scan=72287	169.233	NA	1	SAVPASAPIAATVFADAPLKTPADFGAIALR	T[+568]	568	B4E8U7	BCAL1675	Yes, localised
39274:2	391	R.SAVPASAPIAAT[+568.212]VFADAPLK.T	HexNAc(2)Hex(1)	T[+568]	1233.13	2	2465.26	2465.25	0	0.8	221	Specific	833.87	685.42	2.4	17.24	14	>tr|B4E8U7|B4E8U7_BURCJ Efflux pump membrane transporter OS=Burkholderia cenocepacia (strain ATCC BAA-245 / DSM 16553 / LMG 16656 / NCTC 13227 / J2315 / CF5610) OX=216591 GN=amrB PE=3 SV=1	3348	Nsco_20200423_J2315_FAIMS_glycopeptide_CV30_rep2.32356.32356.2	controllerType=0 controllerNumber=1 scan=32356	82.7057	-30	2	SAVPASAPIAATVFADAPLK	T[+568]	568	B4E8U7	BCAL1675	Yes, localised
31660:3	994	R.SASTAT[+568.212]AAS[+568.212]GASGAAAPAKPS[+365.132][+231.074]GPTYAFGLK.V	HexNAc(2)Hex(1),HexNAc(2)Hex(1),HexNAc(1)Hex(1) 231.0743	S[+231][+365][+568], T[+568]	1467.33	3	4399.97	4398.97	1	-0.9	272	Specific	488.92	488.92	0.9	10.12	10	>tr|B4EAE4|B4EAE4_BURCJ Putative membrane protein OS=Burkholderia cenocepacia (strain ATCC BAA-245 / DSM 16553 / LMG 16656 / NCTC 13227 / J2315 / CF5610) OX=216591 GN=BCAL1845 PE=4 SV=1	2603	NS_403_Glycosylation_BC_J2315_HILIC_B2.27044.27044.3	controllerType=0 controllerNumber=1 scan=27044	72.8955	NA	2	SASTATAASGASGAAAPAKPSGPTYAFGLK	S[+231][+365][+568] T[+568]	1732	B4EAE4	BCAL1845	Yes, no localisation, ETD poor
20444:2	1219	R.ASTAPAPTANAST[+568.212]VLPGK.A	HexNAc(2)Hex(1)	T[+568]	1111.55	2	2222.09	2222.09	0	0.1	35	Specific	840.36	738.15	1.88	18.17	4	>tr|B4E761|B4E761_BURCJ Putative exported protein OS=Burkholderia cenocepacia (strain ATCC BAA-245 / DSM 16553 / LMG 16656 / NCTC 13227 / J2315 / CF5610) OX=216591 GN=BCAL2494 PE=4 SV=1	1320	Nsco_20200703_BC_J2315_stepped_FAIMS_C25_35_45_rep1.21317.21317.2	controllerType=0 controllerNumber=1 scan=21317	62.4475	-25;-35;45	1	ASTAPAPTANASTVLPGK	T[+568]	568	B4E761	BCAL2494	Yes, partial localisation
29201:2	571	R.SALAQAQGADVSGYGAQAQGAS[+568.212]ASGSR.A	HexNAc(2)Hex(1)	S[+568]	1517.69	2	3034.37	3034.37	0	-2.3	72	Specific	1274.19	1114.06	4.8	24.99	2	>tr|B4EB72|B4EB72_BURCJ Putative exported protein OS=Burkholderia cenocepacia (strain ATCC BAA-245 / DSM 16553 / LMG 16656 / NCTC 13227 / J2315 / CF5610) OX=216591 GN=BCAL2973 PE=4 SV=1	1722	NS_403_Glycosylation_BC_J2315_HILIC_B1.25829.25829.2	controllerType=0 controllerNumber=1 scan=25829	65.9762	NA	1	SALAQAQGADVSGYGAQAQGASASGSR	S[+568]	568	B4EB72	BCAL2973	Yes, no localisation, ETD poor
04006:2	1149	R.AVPAAPAS[+568.212]GAAVAK.-	HexNAc(2)Hex(1)	S[+568]	874.944	2	1748.88	1748.88	0	0.9	222	Specific	767.65	520.32	520.32	15.92	5	>tr|B4EB92|B4EB92_BURCJ Putative lipoprotein OS=Burkholderia cenocepacia (strain ATCC BAA-245 / DSM 16553 / LMG 16656 / NCTC 13227 / J2315 / CF5610) OX=216591 GN=BCAL2992 PE=4 SV=1	390	Nsco_20200423_J2315_FAIMS_glycopeptide_CV30_rep2.5563.5563.2	controllerType=0 controllerNumber=1 scan=5563	25.3242	-30	2	AVPAAPASGAAVAK	S[+568]	568	B4EB92	BCAL2992	Yes, localised
26701:4	25	R.NVASEFMGLVHGAYDAKAEGFVPGGAS[+568.212]LHNC[+57.021]MSGHRPDADT[+568.212]FEK.A	HexNAc(2)Hex(1),HexNAc(2)Hex(1)	C[+57], S[+568], T[+568]	1454.64	4	5815.55	5813.56	2	-1.6	343	Specific	399.15	1.4	0	4.24	37	>sp|B4ECX5|HGD_BURCJ Homogentisate 1,2-dioxygenase OS=Burkholderia cenocepacia (strain ATCC BAA-245 / DSM 16553 / LMG 16656 / NCTC 13227 / J2315 / CF5610) OX=216591 GN=hmgA PE=3 SV=1	188	Nsco_20200703_BC_J2315_stepped_FAIMS_C25_35_45_rep1.26989.26989.4	controllerType=0 controllerNumber=1 scan=26989	74.7285	-25;-35;45	1	NVASEFMGLVHGAYDAKAEGFVPGGASLHNCMSGHRPDADTFEK	S[+568] T[+568]	1136	B4ECX5	BCAL3184	Yes, localised
01830:4	489	R.GHGHASAAHAPAPDAGS[+568.212]R.G	HexNAc(2)Hex(1)	S[+568]	559.502	4	2234.99	2234.99	0	-1.5	68	Specific	958.06	905.95	41.65	18.12	4	>tr|B4EET7|B4EET7_BURCJ Putative exported protein OS=Burkholderia cenocepacia (strain ATCC BAA-245 / DSM 16553 / LMG 16656 / NCTC 13227 / J2315 / CF5610) OX=216591 GN=BCAL3348a PE=4 SV=1	3884	NS_403_Glycosylation_BC_J2315_HILIC_B3.3212.3212.4	controllerType=0 controllerNumber=1 scan=3212	14.4609	NA	3	GHGHASAAHAPAPDAGSR	S[+568]	568	B4EET7	BCAL3348a	Yes, localised
11296:2	707	K.AAPATT[+568.212]ASTASVAPASGVK.T	HexNAc(2)Hex(1)	T[+568]	1113.55	2	2226.09	2226.09	0	0.4	181	Specific	757.9	534.93	0	17.25	10	>tr|B4E5V7|B4E5V7_BURCJ Histone H1-like protein OS=Burkholderia cenocepacia (strain ATCC BAA-245 / DSM 16553 / LMG 16656 / NCTC 13227 / J2315 / CF5610) OX=216591 GN=hctB PE=4 SV=1	477	Nsco_20200703_BC_J2315_stepped_FAIMS_C25_35_45_rep1.13063.13063.2	controllerType=0 controllerNumber=1 scan=13063	44.4422	-25;-35;45	1	AAPATTASTASVAPASGVK	T[+568]	568	B4E5V7	BCAL3427	Yes, not localised
09436:2	626	R.ENGDMAAPAPLPAS[+568.212]GAAVPAATAPSVAAPLAQK.-	HexNAc(2)Hex(1)	S[+568]	1790.88	2	3580.76	3580.76	0	-0.7	491	Specific	663.38	663.38	4.8	12.66	3	>tr|B4E6P5|B4E6P5_BURCJ Outer membrane efflux protein OS=Burkholderia cenocepacia (strain ATCC BAA-245 / DSM 16553 / LMG 16656 / NCTC 13227 / J2315 / CF5610) OX=216591 GN=BCAL3514 PE=3 SV=1	2597	Nsco_20200423_J2315_FAIMS_glycopeptide_CV20_rep2.16373.16373.2	controllerType=0 controllerNumber=1 scan=16373	77.9745	-20	2	ENGDMAAPAPLPASGAAVPAATAPSVAAPLAQK	S[+568]	568	B4E6P5	BCAL3514	Yes, poor ETD
14326:2	2972	R.LC[+57.021]MAC[+57.021]PAS[+568.212]QPQADR.-	HexNAc(2)Hex(1)	C[+57]*2, S[+568]	1086.96	2	2172.91	2172.91	0	-1	145	Specific	306.43	305.33	305.33	8.97	1	>tr|B4EIQ6|B4EIQ6_BURCJ Putative exported protein OS=Burkholderia cenocepacia (strain ATCC BAA-245 / DSM 16553 / LMG 16656 / NCTC 13227 / J2315 / CF5610) OX=216591 GN=BCAM0315 PE=4 SV=1	1470	Nsco_20200416_BC_J2315_B1_window2.15496.15496.2	controllerType=0 controllerNumber=1 scan=15496	55.9944	NA	1	LCMACPASQPQADR	S[+568]	568	B4EIQ6	BCAM0315	Yes, localised
07117:3	2377	R.ASAPASAS[+568.212]APVVHC[+57.021]ATAC[+57.021]H.-	HexNAc(2)Hex(1)	C[+57]*2, S[+568]	811.69	3	2433.05	2433.05	0	-0.1	68	CRagged	795.14	795.14	2.4	17.21	1	>tr|B4EJD0|B4EJD0_BURCJ Putative membrane protein OS=Burkholderia cenocepacia (strain ATCC BAA-245 / DSM 16553 / LMG 16656 / NCTC 13227 / J2315 / CF5610) OX=216591 GN=BCAM0408a PE=4 SV=1	3168	Nsco_20200703_BC_J2315_stepped_FAIMS_C25_35_45_rep2.9308.9308.3	controllerType=0 controllerNumber=1 scan=9308	35.5261	-25;-35;45	2	ASAPASASAPVVHCATACH	S[+568]	568	B4EJD0	BCAM0408a	Yes, localised
09705:2	2176	K.T[+568.212]QIYPASSTAGSTSETR.E	HexNAc(2)Hex(1)	T[+568]	1163.03	2	2325.05	2325.05	0	1.3	115	Specific	331.57	268.81	3.3	8.66	2	>tr|B4ELR0|B4ELR0_BURCJ Putative exported protein OS=Burkholderia cenocepacia (strain ATCC BAA-245 / DSM 16553 / LMG 16656 / NCTC 13227 / J2315 / CF5610) OX=216591 GN=BCAM0709 PE=4 SV=1	2736	Nsco_20200703_BC_J2315_stepped_FAIMS_C25_35_45_rep3.11490.11490.2	controllerType=0 controllerNumber=1 scan=11490	39.9418	-25;-35;45	3	TQIYPASSTAGSTSETR	T[+568]	568	B4ELR0	BCAM0709	yes, not localised
12222:2	911	K.QAAAAPPPTAST[+568.212]PAPAATAR.V	HexNAc(2)Hex(1)	T[+568]	1193.59	2	2386.16	2386.16	0	0.4	74	Specific	755.77	575.55	0	18.13	8	>tr|B4EH95|B4EH95_BURCJ Putative exported protein OS=Burkholderia cenocepacia (strain ATCC BAA-245 / DSM 16553 / LMG 16656 / NCTC 13227 / J2315 / CF5610) OX=216591 GN=BCAM1215 PE=4 SV=1	2120	Nsco_20200703_BC_J2315_stepped_FAIMS_C25_35_45_rep1.13905.13905.2	controllerType=0 controllerNumber=1 scan=13905	46.4045	-25;-35;45	1	QAAAAPPPTASTPAPAATAR	T[+568]	568	B4EH95	BCAM1215	Yes, not localised
71083:4	120	R.TIGQTLEVDGPITPNDRLVANPSDALANGDRVVVQAPAAQPAS[+568.212]AVAGAK.S	HexNAc(2)Hex(1)	S[+568]	1351.69	4	5403.74	5403.74	0	-0.9	360	Specific	1358.13	872.45	4.34	28.27	17	>tr|B4EIX5|B4EIX5_BURCJ Efflux system transport protein OS=Burkholderia cenocepacia (strain ATCC BAA-245 / DSM 16553 / LMG 16656 / NCTC 13227 / J2315 / CF5610) OX=216591 GN=BCAM1420 PE=3 SV=1	2774	NS_403_Glycosylation_BC_J2315_HILIC_B1.59376.59376.4	controllerType=0 controllerNumber=1 scan=59376	142.764	NA	1	TIGQTLEVDGPITPNDRLVANPSDALANGDRVVVQAPAAQPASAVAGAK	S[+568]	568	B4EIX5	BCAM1420	Yes, localised
21690:2	214	R.VVVQAPAAQPAS[+568.212]AVAGAKS.-	HexNAc(2)Hex(1)	S[+568]	1145.59	2	2290.17	2290.17	0	-0.2	391	CRagged	471.89	321.43	21.2	9.77	24	>tr|B4EIX5|B4EIX5_BURCJ Efflux system transport protein OS=Burkholderia cenocepacia (strain ATCC BAA-245 / DSM 16553 / LMG 16656 / NCTC 13227 / J2315 / CF5610) OX=216591 GN=BCAM1420 PE=3 SV=1	2774	Nsco_20200416_BC_J2315_B3_window2.21374.21374.2	controllerType=0 controllerNumber=1 scan=21374	70.3248	NA	3	VVVQAPAAQPASAVAGAKS	S[+568]	568	B4EIX5	BCAM1420	Yes, localised
11282:2	210	R.VVVQAPAAQPAS[+568.212]AVAGAK.S	HexNAc(2)Hex(1)	S[+568]	1102.07	2	2203.14	2203.13	0	1.3	391	Specific	945.98	667.77	667.77	18.72	13	>tr|B4EIX5|B4EIX5_BURCJ Efflux system transport protein OS=Burkholderia cenocepacia (strain ATCC BAA-245 / DSM 16553 / LMG 16656 / NCTC 13227 / J2315 / CF5610) OX=216591 GN=BCAM1420 PE=3 SV=1	2774	Nsco_20200423_J2315_FAIMS_glycopeptide_CV30_rep1.11237.11237.2	controllerType=0 controllerNumber=1 scan=11237	38.7273	-30	1	VVVQAPAAQPASAVAGAK	S[+568]	568	B4EIX5	BCAM1420	Yes, localised
45396:3	214	R.LVANPSDALANGDRVVVQAPAAQPAS[+568.212]AVAGAK.S	HexNAc(2)Hex(1)	S[+568]	1199.95	3	3597.83	3596.83	1	-0.8	377	Specific	636.39	579.82	4.55	15.69	24	>tr|B4EIX5|B4EIX5_BURCJ Efflux system transport protein OS=Burkholderia cenocepacia (strain ATCC BAA-245 / DSM 16553 / LMG 16656 / NCTC 13227 / J2315 / CF5610) OX=216591 GN=BCAM1420 PE=3 SV=1	2774	Nsco_20200416_BC_J2315_B3_window2.39575.39575.3	controllerType=0 controllerNumber=1 scan=39575	108.332	NA	3	LVANPSDALANGDRVVVQAPAAQPASAVAGAK	S[+568]	568	B4EIX5	BCAM1420	Yes, localiseed
19072:2	2445	R.MAASAT[+568.212]PAAEPGMPAQVGN.-	HexNAc(2)Hex(1)	T[+568]	1170.02	2	2339.03	2339.03	0	1	74	CRagged	760.2	727.65	25.16	16.22	2	>tr|B4EI18|B4EI18_BURCJ Putative exported protein OS=Burkholderia cenocepacia (strain ATCC BAA-245 / DSM 16553 / LMG 16656 / NCTC 13227 / J2315 / CF5610) OX=216591 GN=BCAM2400a PE=4 SV=1	1056	Nsco_20200423_J2315_FAIMS_glycopeptide_CV30_rep3.17318.17318.2	controllerType=0 controllerNumber=1 scan=17318	53.6742	-30	3	MAASATPAAEPGMPAQVGN	T[+568]	568	B4EI18	BCAM2400a	Yes, Only single S
71156:3	1187	R.QASTAVGSDPALSSEAGKPAAMSPRPGT[+568.212]AAC[+57.021]VGPASFC[+57.021]TIYFGS.-	HexNAc(2)Hex(1)	C[+57]*2, T[+568]	1633.41	3	4898.23	4898.23	0	-0.6	76	CRagged	773.1	722	0	15.53	1	>tr|B4EI19|B4EI19_BURCJ Putative exported protein OS=Burkholderia cenocepacia (strain ATCC BAA-245 / DSM 16553 / LMG 16656 / NCTC 13227 / J2315 / CF5610) OX=216591 GN=BCAM2400b PE=4 SV=1	2916	NS_403_Glycosylation_BC_J2315_HILIC_B1.59431.59431.3	controllerType=0 controllerNumber=1 scan=59431	142.889	NA	1	QASTAVGSDPALSSEAGKPAAMSPRPGTAACVGPASFCTIYFGS	T[+568]	568	B4EI19	BCAM2400b	Yes, no localisation, ETD poor
12541:3	1770	R.QASTAVGSDPALS[+568.212]SEAGKPAAMSPR.P	HexNAc(2)Hex(1)	S[+568]	985.465	3	2954.38	2954.38	0	0.6	76	Specific	969.38	962.16	0	21.17	3	>tr|B4EI19|B4EI19_BURCJ Putative exported protein OS=Burkholderia cenocepacia (strain ATCC BAA-245 / DSM 16553 / LMG 16656 / NCTC 13227 / J2315 / CF5610) OX=216591 GN=BCAM2400b PE=4 SV=1	2916	Nsco_20200423_J2315_FAIMS_glycopeptide_CV40_rep2.11939.11939.3	controllerType=0 controllerNumber=1 scan=11939	36.7402	-40	2	QASTAVGSDPALSSEAGKPAAMSPR	S[+568]	568	B4EI19	BCAM2400b	Yes, not localised
59872:4	1313	R.ALRDKSDPATLVFQC[+57.021]GAAPAEAAS[+568.212]AAEPAAAVVER.V	HexNAc(2)Hex(1)	C[+57], S[+568]	1020.5	4	4078.97	4078.98	0	-1	75	Specific	566.75	566.75	1.2	12.12	1	>tr|B4EI38|B4EI38_BURCJ Putative outer membrane protein A OS=Burkholderia cenocepacia (strain ATCC BAA-245 / DSM 16553 / LMG 16656 / NCTC 13227 / J2315 / CF5610) OX=216591 GN=BCAM2419 PE=4 SV=1	3691	NS_403_Glycosylation_BC_J2315_HILIC_B2.49330.49330.2	controllerType=0 controllerNumber=1 scan=49330	125.611	NA	2	ALRDKSDPATLVFQCGAAPAEAASAAEPAAAVVER	S[+568]	568	B4EI38	BCAM2419	yes ,no localisaton poor ETD
05136:2	337	R.VYLQPVAAPS[+568.212]DDESAATDDVSGR.V	HexNAc(2)Hex(1)	S[+568]	1466.16	2	2931.32	2931.31	0	2	111	Specific	432.03	432.03	5.6	9.04	5	>tr|B4ELG1|B4ELG1_BURCJ Giant cable pilus chaperone protein OS=Burkholderia cenocepacia (strain ATCC BAA-245 / DSM 16553 / LMG 16656 / NCTC 13227 / J2315 / CF5610) OX=216591 GN=cblB PE=4 SV=1	2521	Nsco_20200423_J2315_FAIMS_glycopeptide_CV20_rep2.11679.11679.2	controllerType=0 controllerNumber=1 scan=11679	61.5078	-20	2	VYLQPVAAPSDDESAATDDVSGR	S[+568]	568	B4ELG1	BCAM2762	Yes, poor ETD
17408:3	910	R.AVDDDRDDREPDAEAAAPAS[+568.212]TQSA.-	HexNAc(2)Hex(1)	S[+568]	1014.43	3	3041.28	3041.28	0	-1.9	308	CRagged	648.99	590.02	2.4	12.71	2	>tr|B4EPY9|B4EPY9_BURCJ Putative fatty acid desaturase OS=Burkholderia cenocepacia (strain ATCC BAA-245 / DSM 16553 / LMG 16656 / NCTC 13227 / J2315 / CF5610) OX=216591 GN=BCAS0223 PE=4 SV=1	3271	NS_403_Glycosylation_BC_J2315_HILIC_B2.15499.15499.3	controllerType=0 controllerNumber=1 scan=15499	44.0934	NA	2	AVDDDRDDREPDAEAAAPASTQSA	S[+568]	568	B4EPY9	BCAS0223	Yes, localised
92264:2	1338	R.LAALDDAPAAAS[+568.212]APLADAQLFAPR.A	HexNAc(2)Hex(1)	S[+568]	1452.72	2	2904.43	2904.44	0	-1.1	102	Specific	873.79	746.26	746.26	19.81	4	>tr|B4ENY1|B4ENY1_BURCJ Sensor protein OS=Burkholderia cenocepacia (strain ATCC BAA-245 / DSM 16553 / LMG 16656 / NCTC 13227 / J2315 / CF5610) OX=216591 GN=BCAS0585 PE=4 SV=1	1280	Nsco_20200703_BC_J2315_stepped_FAIMS_C25_35_45_rep2.82673.82673.2	controllerType=0 controllerNumber=1 scan=82673	162.209	-25;-35;45	2	LAALDDAPAAASAPLADAQLFAPR	S[+568]	568	B4ENY1	BCAS0585	Yes, localised
51814:4	441	K.TVGGVGSAAGTAVGGATQAVGS[+568.212]AAGATKDAAASAVHATK.S	HexNAc(2)Hex(1)	S[+568]	966.978	4	3864.89	3864.89	0	-0.9	80	Specific	1330.54	1201.46	3.6	27.04	4	>tr|B4EPD8|B4EPD8_BURCJ Putative exported protein OS=Burkholderia cenocepacia (strain ATCC BAA-245 / DSM 16553 / LMG 16656 / NCTC 13227 / J2315 / CF5610) OX=216591 GN=BCAS0750 PE=4 SV=1	6247	NS_403_Glycosylation_BC_J2315_HILIC_B1.44239.44239.4	controllerType=0 controllerNumber=1 scan=44239	109.009	NA	1	TVGGVGSAAGTAVGGATQAVGSAAGATKDAAASAVHATK	S[+568]	568	B4EPD8	BCAS0750	Yes, localised
22649:3	2463	R.ETWAGPASHVSVT[+568.212]PS[+568.212]GAAGTASASSNTGAAR.-	HexNAc(2)Hex(1),HexNAc(2)Hex(1)	S[+568], T[+568]	1331.93	3	3993.77	3992.77	1	-2	98	Specific	716.16	660.54	3.99	16.17	3	>tr|B4EQH6|B4EQH6_BURCJ Uncharacterized protein OS=Burkholderia cenocepacia (strain ATCC BAA-245 / DSM 16553 / LMG 16656 / NCTC 13227 / J2315 / CF5610) OX=216591 GN=pBCA038 PE=4 SV=1	3391	Nsco_20200703_BC_J2315_stepped_FAIMS_C25_35_45_rep1.23416.23416.3	controllerType=0 controllerNumber=1 scan=23416	67.0015	-25;-35;45	1	ETWAGPASHVSVTPSGAAGTASASSNTGAAR	S[+568] T[+568]	1136	B4EQH6	pBCA038	Yes, not localised on both sites

## Sheet: Sites_J2315
Supplementary Table 2. Glycoproteins identified across B. cenocepacia.
(Novel glycopeptides site in Burkholderia cenocepacia J2315)
Uniprot accession	Peptide identified	Peptides sequence	Gene accession (J2315)	Validated / Localisation	Sites
B4EDK1	K.LLAQQLGGPT[+568.212]PAVRPVVASAVAVAPKP.-	LLAQQLGGPTPAVRPVVASAVAVAPKP	BCAL0127	Yes, localised	331
B4E6S3	K.DVNAHPEQLVPMTRPPESGAVPGGT[+568.212]IPVSTNAAGAAPQAGAALAASGTAPATAPQQAAAPQGGLYSDASPTNVQDAYNALK.T	DVNAHPEQLVPMTRPPESGAVPGGTIPVSTNAAGAAPQAGAALAASGTAPATAPQQAAAPQGGLYSDASPTNVQDAYNALK	BCAL0351	Yes, not localised	Na
B4E7W9	K.APGPASGT[+568.212]GAEPGKPHAPPQ.-	APGPASGTGAEPGKPHAPPQ	BCAL0477	Yes, localised	236
B4E9N4	R.LAAPNVPADAAPSGATNAPAVAPAPDAS[+568.212]AVPPAEPAPPAAVQPPASSTVTQ.-	LAAPNVPADAAPSGATNAPAVAPAPDASAVPPAEPAPPAAVQPPASSTVTQ	BCAL0684	Yes, not localised	410
B4E9P2	R.ATDQPVVGGPIAAPAVT[+568.212]TAPLAASAP.-	ATDQPVVGGPIAAPAVTTAPLAASAP	BCAL0692	Yes, localised	78
B4E9Q0	R.YDLGPAS[+568.212]SVTTTGSGPALK.V	YDLGPASSVTTTGSGPALK	BCAL0700	Yes, not localised	45
B4EBZ3	R.FSGAGGASAPVAS[+568.212]LR.A	FSGAGGASAPVASLR	BCAL0963	Yes, localised	89
B4E712	R.C[+57.021]GAASSAC[+57.021]VT[+568.212]VDGPAPLALPFMGR.V	CGAASSACVTVDGPAPLALPFMGR	BCAL1446	Yes, not localised	Na
B4E722	K.SAAAVARPAEVATTGAS[+568.212]GVPAAR.-	SAAAVARPAEVATTGASGVPAAR	BCAL1456	Yes, not localised	Na
B4E722	R.PAEVATTGAS[+568.212]GVPAAR.-	PAEVATTGASGVPAAR	BCAL1456	yes, not localised	Na
B4E7L5	R.IIAENAGGNAS[+568.212]APVAAK.Q	IIAENAGGNASAPVAAK	BCAL1511	Yes, localised	390
B4E8U7	R.SAVPASAPIAATVFADAPLKT[+568.212]PADFGAIALR.A	SAVPASAPIAATVFADAPLKTPADFGAIALR	BCAL1675	Yes, localised	226
B4E8U7	R.SAVPASAPIAAT[+568.212]VFADAPLK.T	SAVPASAPIAATVFADAPLK	BCAL1675	Yes, localised	226
B4EAE4	R.SASTAT[+568.212]AAS[+568.212]GASGAAAPAKPS[+365.132][+231.074]GPTYAFGLK.V	SASTATAASGASGAAAPAKPSGPTYAFGLK	BCAL1845	Yes, not localisation	Na
B4E761	R.ASTAPAPTANAST[+568.212]VLPGK.A	ASTAPAPTANASTVLPGK	BCAL2494	Yes, partial localisation	Na
B4EB72	R.SALAQAQGADVSGYGAQAQGAS[+568.212]ASGSR.A	SALAQAQGADVSGYGAQAQGASASGSR	BCAL2973	Yes, no ETD	Na
B4EB92	R.AVPAAPAS[+568.212]GAAVAK.-	AVPAAPASGAAVAK	BCAL2992	Yes, localised	229
B4ECX5	R.NVASEFMGLVHGAYDAKAEGFVPGGAS[+568.212]LHNC[+57.021]MSGHRPDADT[+568.212]FEK.A	NVASEFMGLVHGAYDAKAEGFVPGGASLHNCMSGHRPDADTFEK	BCAL3184	Yes, localised	369
B4EET7	R.GHGHASAAHAPAPDAGS[+568.212]R.G	GHGHASAAHAPAPDAGSR	BCAL3348a	Yes, localised	73
B4E5V7	K.AAPATT[+568.212]ASTASVAPASGVK.T	AAPATTASTASVAPASGVK	BCAL3427	Yes, not localised	Na
B4E6P5	R.ENGDMAAPAPLPAS[+568.212]GAAVPAATAPSVAAPLAQK.-	ENGDMAAPAPLPASGAAVPAATAPSVAAPLAQK	BCAL3514	Yes, poor ETD	Na
B4EIQ6	R.LC[+57.021]MAC[+57.021]PAS[+568.212]QPQADR.-	LCMACPASQPQADR	BCAM0315	Yes, localised	152
B4EJD0	R.ASAPASAS[+568.212]APVVHC[+57.021]ATAC[+57.021]H.-	ASAPASASAPVVHCATACH	BCAM0408a	Yes, localised	75
B4ELR0	K.T[+568.212]QIYPASSTAGSTSETR.E	TQIYPASSTAGSTSETR	BCAM0709	yes, not localised	Na
B4EH95	K.QAAAAPPPTAST[+568.212]PAPAATAR.V	QAAAAPPPTASTPAPAATAR	BCAM1215	Yes, not localised	Na
B4EIX5	R.TIGQTLEVDGPITPNDRLVANPSDALANGDRVVVQAPAAQPAS[+568.212]AVAGAK.S	TIGQTLEVDGPITPNDRLVANPSDALANGDRVVVQAPAAQPASAVAGAK	BCAM1420	Yes, localised	402
B4EIX5	R.VVVQAPAAQPAS[+568.212]AVAGAKS.-	VVVQAPAAQPASAVAGAKS	BCAM1420	Yes, localised	402
B4EIX5	R.VVVQAPAAQPAS[+568.212]AVAGAK.S	VVVQAPAAQPASAVAGAK	BCAM1420	Yes, localised	402
B4EIX5	R.LVANPSDALANGDRVVVQAPAAQPAS[+568.212]AVAGAK.S	LVANPSDALANGDRVVVQAPAAQPASAVAGAK	BCAM1420	Yes, localised	402
B4EI18	R.MAASAT[+568.212]PAAEPGMPAQVGN.-	MAASATPAAEPGMPAQVGN	BCAM2400a	Yes, localised	77
B4EI19	R.QASTAVGSDPALSSEAGKPAAMSPRPGT[+568.212]AAC[+57.021]VGPASFC[+57.021]TIYFGS.-	QASTAVGSDPALSSEAGKPAAMSPRPGTAACVGPASFCTIYFGS	BCAM2400b	Yes, no ETD	Na
B4EI19	R.QASTAVGSDPALS[+568.212]SEAGKPAAMSPR.P	QASTAVGSDPALSSEAGKPAAMSPR	BCAM2400b	Yes, not localised	Na
B4EI38	R.ALRDKSDPATLVFQC[+57.021]GAAPAEAAS[+568.212]AAEPAAAVVER.V	ALRDKSDPATLVFQCGAAPAEAASAAEPAAAVVER	BCAM2419	yes, no ETD	Na
B4ELG1	R.VYLQPVAAPS[+568.212]DDESAATDDVSGR.V	VYLQPVAAPSDDESAATDDVSGR	BCAM2762	Yes, no ETD	Na
B4EPY9	R.AVDDDRDDREPDAEAAAPAS[+568.212]TQSA.-	AVDDDRDDREPDAEAAAPASTQSA	BCAS0223	Yes, localised	327
B4ENY1	R.LAALDDAPAAAS[+568.212]APLADAQLFAPR.A	LAALDDAPAAASAPLADAQLFAPR	BCAS0585	Yes, localised	113
B4EPD8	K.TVGGVGSAAGTAVGGATQAVGS[+568.212]AAGATKDAAASAVHATK.S	TVGGVGSAAGTAVGGATQAVGSAAGATKDAAASAVHATK	BCAS0750	Yes, localised	112
B4EQH6	R.ETWAGPASHVSVT[+568.212]PS[+568.212]GAAGTASASSNTGAAR.-	ETWAGPASHVSVTPSGAAGTASASSNTGAAR	pBCA038	Yes, not localised on both sites	Na
