# Supplementary material for: Glycoproteomic and proteomic analysis of Burkholderia cenocepacia reveals glycosylation events within FliF and MotB are dispensable for motility
Source: Microbiol Spectr. 2024 May 6;12(6):e00346-24. doi: 10.1128/spectrum.00346-24 (PMC11237607; doi:10.1128/spectrum.00346-24)
Supplement: Table S3 — DIA Protein level analysis of B. cenocepacia K56-2 grown in LB, TSB and ASM culturing media (Stationary and Log growth phases). [file spectrum.00346-24-s0004.xlsx]

## Sheet: Spectronaut search results
Supplementary Table 3. DIA Protein level analysis of B. cenocepacia K56-2 grown in LB, TSB and ASM culturing media (Stationary and Log growth phases).
(Raw Spectronaut outputs)
PG.Qvalue	PG.Cscore	PG.ProteinGroups	PG.ProteinAccessions	PG.Genes	PG.UniProtIds	PG.FASTAHeader	PG.WBGene	PG.Locus	PG.Status	[1] 20220218_NS-3759_K562_Wt_log_ASM_B1.raw.PG.NrOfPrecursorsIdentified	[2] 20220218_NS-3759_K562_Wt_log_ASM_B2.raw.PG.NrOfPrecursorsIdentified	[3] 20220218_NS-3759_K562_Wt_log_ASM_B3.raw.PG.NrOfPrecursorsIdentified	[4] 20220218_NS-3759_K562_Wt_log_ASM_B4.raw.PG.NrOfPrecursorsIdentified	[5] 20220218_NS-3759_K562_Wt_log_LB_B1.raw.PG.NrOfPrecursorsIdentified	[6] 20220218_NS-3759_K562_Wt_log_LB_B2.raw.PG.NrOfPrecursorsIdentified	[7] 20220218_NS-3759_K562_Wt_log_LB_B3.raw.PG.NrOfPrecursorsIdentified	[8] 20220218_NS-3759_K562_Wt_log_LB_B4.raw.PG.NrOfPrecursorsIdentified	[9] 20220218_NS-3759_K562_Wt_log_TSB_B1.raw.PG.NrOfPrecursorsIdentified	[10] 20220218_NS-3759_K562_Wt_log_TSB_B2.raw.PG.NrOfPrecursorsIdentified	[11] 20220218_NS-3759_K562_Wt_log_TSB_B3.raw.PG.NrOfPrecursorsIdentified	[12] 20220218_NS-3759_K562_Wt_log_TSB_B4.raw.PG.NrOfPrecursorsIdentified	[13] 20220218_NS-3759_K562_Wt_stationary_ASM_B1.raw.PG.NrOfPrecursorsIdentified	[14] 20220218_NS-3759_K562_Wt_stationary_ASM_B2.raw.PG.NrOfPrecursorsIdentified	[15] 20220218_NS-3759_K562_Wt_stationary_ASM_B3.raw.PG.NrOfPrecursorsIdentified	[16] 20220218_NS-3759_K562_Wt_stationary_ASM_B4_repeat.raw.PG.NrOfPrecursorsIdentified	[17] 20220218_NS-3759_K562_Wt_stationary_LB_B1.raw.PG.NrOfPrecursorsIdentified	[18] 20220218_NS-3759_K562_Wt_stationary_LB_B2.raw.PG.NrOfPrecursorsIdentified	[19] 20220218_NS-3759_K562_Wt_stationary_LB_B3.raw.PG.NrOfPrecursorsIdentified	[20] 20220218_NS-3759_K562_Wt_stationary_LB_B4.raw.PG.NrOfPrecursorsIdentified	[21] 20220218_NS-3759_K562_Wt_stationary_TSB_B1.raw.PG.NrOfPrecursorsIdentified	[22] 20220218_NS-3759_K562_Wt_stationary_TSB_B2.raw.PG.NrOfPrecursorsIdentified	[23] 20220218_NS-3759_K562_Wt_stationary_TSB_B3.raw.PG.NrOfPrecursorsIdentified	[24] 20220218_NS-3759_K562_Wt_stationary_TSB_B4.raw.PG.NrOfPrecursorsIdentified	[1] 20220218_NS-3759_K562_Wt_log_ASM_B1.raw.PG.IsSingleHit	[2] 20220218_NS-3759_K562_Wt_log_ASM_B2.raw.PG.IsSingleHit	[3] 20220218_NS-3759_K562_Wt_log_ASM_B3.raw.PG.IsSingleHit	[4] 20220218_NS-3759_K562_Wt_log_ASM_B4.raw.PG.IsSingleHit	[5] 20220218_NS-3759_K562_Wt_log_LB_B1.raw.PG.IsSingleHit	[6] 20220218_NS-3759_K562_Wt_log_LB_B2.raw.PG.IsSingleHit	[7] 20220218_NS-3759_K562_Wt_log_LB_B3.raw.PG.IsSingleHit	[8] 20220218_NS-3759_K562_Wt_log_LB_B4.raw.PG.IsSingleHit	[9] 20220218_NS-3759_K562_Wt_log_TSB_B1.raw.PG.IsSingleHit	[10] 20220218_NS-3759_K562_Wt_log_TSB_B2.raw.PG.IsSingleHit	[11] 20220218_NS-3759_K562_Wt_log_TSB_B3.raw.PG.IsSingleHit	[12] 20220218_NS-3759_K562_Wt_log_TSB_B4.raw.PG.IsSingleHit	[13] 20220218_NS-3759_K562_Wt_stationary_ASM_B1.raw.PG.IsSingleHit	[14] 20220218_NS-3759_K562_Wt_stationary_ASM_B2.raw.PG.IsSingleHit	[15] 20220218_NS-3759_K562_Wt_stationary_ASM_B3.raw.PG.IsSingleHit	[16] 20220218_NS-3759_K562_Wt_stationary_ASM_B4_repeat.raw.PG.IsSingleHit
0	1.1936	B3KYE4;BURCENK562V_RS17585	B3KYE4;BURCENK562V_RS17585	BCAM0001;ref|WP_006493629.1|gi|493539746|	B3KYE4;	>tr|B3KYE4|B3KYE4_BURCJ Putative sigma factor OS=Burkholderia cenocepacia (strain ATCC BAA-245 / DSM 16553 / LMG 16656 / NCTC 13227 / J2315 / CF5610) OX=216591 GN=BCAM0001 PE=3 SV=1;>BURCENK562V_RS17585 ref|WP_006493629.1|gi|493539746| RNA polymerase sigma-70 factor, TIGR02943 family				4	4	4	4	4	4	5	5	5	4	4	4	5	5	5	4	5	5	5	5	5	5	5	5	FALSE	FALSE	FALSE	FALSE	FALSE	FALSE	FALSE	FALSE	FALSE	FALSE	FALSE	FALSE	FALSE	FALSE	FALSE	FALSE
0	1.18027	B3KYE5;BURCENK562V_RS34150	B3KYE5;BURCENK562V_RS34150	BCAS0001;ref|WP_006489076.1|gi|493535120|	B3KYE5;	>tr|B3KYE5|B3KYE5_BURCJ Rep_3 domain-containing protein OS=Burkholderia cenocepacia (strain ATCC BAA-245 / DSM 16553 / LMG 16656 / NCTC 13227 / J2315 / CF5610) OX=216591 GN=BCAS0001 PE=4 SV=1;>BURCENK562V_RS34150 ref|WP_006489076.1|gi|493535120| initiator RepB protein				17	17	17	16	17	17	17	17	17	17	16	17	17	17	17	17	17	17	17	17	17	17	17	17	FALSE	FALSE	FALSE	FALSE	FALSE	FALSE	FALSE	FALSE	FALSE	FALSE	FALSE	FALSE	FALSE	FALSE	FALSE	FALSE
0	1.22558	B3KYE6;BURCENK562V_RS34550	B3KYE6;BURCENK562V_RS34550	pBCA001;ref|WP_006482119.1|gi|493528091|	B3KYE6;	>tr|B3KYE6|B3KYE6_BURCJ Putative partition protein OS=Burkholderia cenocepacia (strain ATCC BAA-245 / DSM 16553 / LMG 16656 / NCTC 13227 / J2315 / CF5610) OX=216591 GN=pBCA001 PE=4 SV=1;>BURCENK562V_RS34550 ref|WP_006482119.1|gi|493528091| chromosome partitioning protein				13	13	13	13	14	13	13	13	14	14	13	13	13	13	13	13	14	13	13	13	14	14	14	14	FALSE	FALSE	FALSE	FALSE	FALSE	FALSE	FALSE	FALSE	FALSE	FALSE	FALSE	FALSE	FALSE	FALSE	FALSE	FALSE
0	1.19917	B4E558;BURCENK562V_RS00225	B4E558;BURCENK562V_RS00225	BceJ2315_00010;ref|WP_006490006.1|gi|493536055|	B4E558;	>sp|B4E558|GCS2_BURCJ Putative glutamate--cysteine ligase 2 OS=Burkholderia cenocepacia (strain ATCC BAA-245 / DSM 16553 / LMG 16656 / NCTC 13227 / J2315 / CF5610) OX=216591 GN=BceJ2315_00010 PE=3 SV=1;>BURCENK562V_RS00225 ref|WP_006490006.1|gi|493536055| gamma-glutamyl:cysteine ligase				30	31	30	29	33	33	34	35	35	34	34	35	34	34	33	31	33	33	33	33	34	34	35	34	FALSE	FALSE	FALSE	FALSE	FALSE	FALSE	FALSE	FALSE	FALSE	FALSE	FALSE	FALSE	FALSE	FALSE	FALSE	FALSE
0	1.21524	B4E559;BURCENK562V_RS00220	B4E559;BURCENK562V_RS00220	BCAL0003;ref|WP_006489994.1|gi|493536043|	B4E559;	>tr|B4E559|B4E559_BURCJ MarR family regulatory protein OS=Burkholderia cenocepacia (strain ATCC BAA-245 / DSM 16553 / LMG 16656 / NCTC 13227 / J2315 / CF5610) OX=216591 GN=BCAL0003 PE=4 SV=1;>BURCENK562V_RS00220 ref|WP_006489994.1|gi|493536043| MarR family transcriptional regulator				26	25	26	24	25	26	28	27	27	29	27	28	27	27	26	24	26	24	26	28	28	28	27	28	FALSE	FALSE	FALSE	FALSE	FALSE	FALSE	FALSE	FALSE	FALSE	FALSE	FALSE	FALSE	FALSE	FALSE	FALSE	FALSE
0	1.20409	B4E560;BURCENK562V_RS00215	B4E560;BURCENK562V_RS00215	BCAL0004;ref|WP_012492236.1|gi|501468791|	B4E560;	>tr|B4E560|B4E560_BURCJ Cysteine peptidase, family C26 OS=Burkholderia cenocepacia (strain ATCC BAA-245 / DSM 16553 / LMG 16656 / NCTC 13227 / J2315 / CF5610) OX=216591 GN=BCAL0004 PE=4 SV=1;>BURCENK562V_RS00215 ref|WP_012492236.1|gi|501468791| glutamine amidotransferase				10	9	8	9	10	9	9	9	10	10	9	9	10	10	10	9	10	9	9	9	10	10	10	10	FALSE	FALSE	FALSE	FALSE	FALSE	FALSE	FALSE	FALSE	FALSE	FALSE	FALSE	FALSE	FALSE	FALSE	FALSE	FALSE
0	1.19429	B4E561;BURCENK562V_RS00210	B4E561;BURCENK562V_RS00210	BCAL0005;ref|WP_006490000.1|gi|493536049|	B4E561;	>tr|B4E561|B4E561_BURCJ Putative NADH-dependent flavin oxidoreductase OS=Burkholderia cenocepacia (strain ATCC BAA-245 / DSM 16553 / LMG 16656 / NCTC 13227 / J2315 / CF5610) OX=216591 GN=BCAL0005 PE=4 SV=1;>BURCENK562V_RS00210 ref|WP_006490000.1|gi|493536049| oxidoreductase				24	28	27	25	28	29	30	30	30	29	30	30	30	31	30	25	30	28	30	30	30	30	30	28	FALSE	FALSE	FALSE	FALSE	FALSE	FALSE	FALSE	FALSE	FALSE	FALSE	FALSE	FALSE	FALSE	FALSE	FALSE	FALSE
0	1.20195	B4E562;BURCENK562V_RS00205	B4E562;BURCENK562V_RS00205	BCAL0006;ref|WP_006491632.1|gi|493537726|	B4E562;	>tr|B4E562|B4E562_BURCJ Uncharacterized protein OS=Burkholderia cenocepacia (strain ATCC BAA-245 / DSM 16553 / LMG 16656 / NCTC 13227 / J2315 / CF5610) OX=216591 GN=BCAL0006 PE=4 SV=1;>BURCENK562V_RS00205 ref|WP_006491632.1|gi|493537726| lysine methyltransferase				8	9	8	9	9	9	9	10	10	8	9	10	9	10	9	9	9	9	9	9	9	9	9	8	FALSE	FALSE	FALSE	FALSE	FALSE	FALSE	FALSE	FALSE	FALSE	FALSE	FALSE	FALSE	FALSE	FALSE	FALSE	FALSE
0	1.16815	B4E563;BURCENK562V_RS00200	B4E563;BURCENK562V_RS00200	BCAL0007;ref|WP_012492237.1|gi|501468792|	B4E563;	>tr|B4E563|B4E563_BURCJ Two-component regulatory system, sensor kinase protein OS=Burkholderia cenocepacia (strain ATCC BAA-245 / DSM 16553 / LMG 16656 / NCTC 13227 / J2315 / CF5610) OX=216591 GN=BCAL0007 PE=4 SV=1;>BURCENK562V_RS00200 ref|WP_012492237.1|gi|501468792| sensor histidine kinase				13	15	15	14	16	15	14	15	15	16	17	17	15	15	15	15	14	13	12	15	15	15	15	14	FALSE	FALSE	FALSE	FALSE	FALSE	FALSE	FALSE	FALSE	FALSE	FALSE	FALSE	FALSE	FALSE	FALSE	FALSE	FALSE
0	1.22792	B4E564;BURCENK562V_RS00195	B4E564;BURCENK562V_RS00195	BCAL0008;ref|WP_006401494.1|gi|493446138|	B4E564;	>tr|B4E564|B4E564_BURCJ Two-component regulatory system, response regulator protein OS=Burkholderia cenocepacia (strain ATCC BAA-245 / DSM 16553 / LMG 16656 / NCTC 13227 / J2315 / CF5610) OX=216591 GN=BCAL0008 PE=4 SV=1;>BURCENK562V_RS00195 ref|WP_006401494.1|gi|493446138| XRE family transcriptional regulator				23	23	19	19	23	23	22	22	24	24	22	23	20	20	20	18	23	19	19	19	23	22	22	22	FALSE	FALSE	FALSE	FALSE	FALSE	FALSE	FALSE	FALSE	FALSE	FALSE	FALSE	FALSE	FALSE	FALSE	FALSE	FALSE
0	1.17967	B4E565;BURCENK562V_RS00190	B4E565;BURCENK562V_RS00190	BCAL0008A;ref|WP_006493205.1|gi|493539318|	B4E565;	>tr|B4E565|B4E565_BURCJ Uncharacterized protein OS=Burkholderia cenocepacia (strain ATCC BAA-245 / DSM 16553 / LMG 16656 / NCTC 13227 / J2315 / CF5610) OX=216591 GN=BCAL0008A PE=4 SV=1;>BURCENK562V_RS00190 ref|WP_006493205.1|gi|493539318| PF12512 family protein				3	4	2	3	5	4	6	5	4	4	4	4	5	5	5	5	6	6	6	6	6	6	6	5	FALSE	FALSE	FALSE	FALSE	FALSE	FALSE	FALSE	FALSE	FALSE	FALSE	FALSE	FALSE	FALSE	FALSE	FALSE	FALSE
0	1.22837	B4E566;BURCENK562V_RS00185	B4E566;BURCENK562V_RS00185	BceJ2315_00090;ref|WP_006486150.1|gi|493532166|	B4E566;	>sp|B4E566|PHS_BURCJ Putative pterin-4-alpha-carbinolamine dehydratase OS=Burkholderia cenocepacia (strain ATCC BAA-245 / DSM 16553 / LMG 16656 / NCTC 13227 / J2315 / CF5610) OX=216591 GN=BceJ2315_00090 PE=3 SV=1;>BURCENK562V_RS00185 ref|WP_006486150.1|gi|493532166| pterin-4-alpha-carbinolamine dehydratase				12	12	12	12	12	12	12	12	12	12	12	12	12	12	12	12	12	12	12	12	12	12	12	12	FALSE	FALSE	FALSE	FALSE	FALSE	FALSE	FALSE	FALSE	FALSE	FALSE	FALSE	FALSE	FALSE	FALSE	FALSE	FALSE
0	1.22447	B4E567;BURCENK562V_RS00180	B4E567;BURCENK562V_RS00180	phhA;ref|WP_012492238.1|gi|501468793|	B4E567;	>tr|B4E567|B4E567_BURCJ Phenylalanine-4-hydroxylase OS=Burkholderia cenocepacia (strain ATCC BAA-245 / DSM 16553 / LMG 16656 / NCTC 13227 / J2315 / CF5610) OX=216591 GN=phhA PE=4 SV=1;>BURCENK562V_RS00180 ref|WP_012492238.1|gi|501468793| phenylalanine 4-monooxygenase				23	23	23	22	18	18	20	19	23	24	23	23	3	6	5	2	2	0	4	1	8	9	10	4	FALSE	FALSE	FALSE	FALSE	FALSE	FALSE	FALSE	FALSE	FALSE	FALSE	FALSE	FALSE	FALSE	FALSE	FALSE	FALSE
0	1.1944	B4E568;BURCENK562V_RS00175	B4E568;BURCENK562V_RS00175	BCAL0011;ref|WP_006408082.1|gi|493452805|	B4E568;	>tr|B4E568|B4E568_BURCJ AnsC family regulatory protein OS=Burkholderia cenocepacia (strain ATCC BAA-245 / DSM 16553 / LMG 16656 / NCTC 13227 / J2315 / CF5610) OX=216591 GN=BCAL0011 PE=4 SV=1;>BURCENK562V_RS00175 ref|WP_006408082.1|gi|493452805| AsnC family transcriptional regulator				14	14	14	15	13	14	14	14	15	14	14	14	15	15	15	15	15	14	13	14	15	15	14	13	FALSE	FALSE	FALSE	FALSE	FALSE	FALSE	FALSE	FALSE	FALSE	FALSE	FALSE	FALSE	FALSE	FALSE	FALSE	FALSE
0	1.21568	B4E569;BURCENK562V_RS00170	B4E569;BURCENK562V_RS00170	BCAL0012;ref|WP_006482724.1|gi|493528707|	B4E569;	>tr|B4E569|B4E569_BURCJ Putative adenylate cyclase OS=Burkholderia cenocepacia (strain ATCC BAA-245 / DSM 16553 / LMG 16656 / NCTC 13227 / J2315 / CF5610) OX=216591 GN=BCAL0012 PE=4 SV=1;>BURCENK562V_RS00170 ref|WP_006482724.1|gi|493528707| adenylate cyclase				9	8	9	9	9	7	7	8	9	8	8	8	9	9	9	7	8	9	9	9	8	8	9	8	FALSE	FALSE	FALSE	FALSE	FALSE	FALSE	FALSE	FALSE	FALSE	FALSE	FALSE	FALSE	FALSE	FALSE	FALSE	FALSE
0	1.1441	B4E570;BURCENK562V_RS00165	B4E570;BURCENK562V_RS00165	BCAL0013;ref|WP_012492239.1|gi|501468794|	B4E570;	>tr|B4E570|B4E570_BURCJ LysR family regulatory protein OS=Burkholderia cenocepacia (strain ATCC BAA-245 / DSM 16553 / LMG 16656 / NCTC 13227 / J2315 / CF5610) OX=216591 GN=BCAL0013 PE=3 SV=1;>BURCENK562V_RS00165 ref|WP_012492239.1|gi|501468794| LysR family transcriptional regulator				3	3	2	3	3	3	3	2	3	4	3	3	3	3	3	3	4	3	2	3	4	4	4	4	FALSE	FALSE	FALSE	FALSE	FALSE	FALSE	FALSE	FALSE	FALSE	FALSE	FALSE	FALSE	FALSE	FALSE	FALSE	FALSE
0	1.18121	B4E571;BURCENK562V_RS00160	B4E571;BURCENK562V_RS00160	BCAL0014;ref|WP_006482708.1|gi|493528691|	B4E571;	>tr|B4E571|B4E571_BURCJ Putative GMC oxidoreductase OS=Burkholderia cenocepacia (strain ATCC BAA-245 / DSM 16553 / LMG 16656 / NCTC 13227 / J2315 / CF5610) OX=216591 GN=BCAL0014 PE=4 SV=1;>BURCENK562V_RS00160 ref|WP_006482708.1|gi|493528691| choline dehydrogenase				18	19	18	17	18	15	15	17	12	16	15	12	17	17	17	16	17	16	17	14	17	17	16	12	FALSE	FALSE	FALSE	FALSE	FALSE	FALSE	FALSE	FALSE	FALSE	FALSE	FALSE	FALSE	FALSE	FALSE	FALSE	FALSE
0	1.15219	B4E572;BURCENK562V_RS00155	B4E572;BURCENK562V_RS00155	BCAL0015;ref|WP_006477266.1|gi|493523191|	B4E572;	>tr|B4E572|B4E572_BURCJ Putative branched-chain amino acid ABC transporter ATP-binding protein OS=Burkholderia cenocepacia (strain ATCC BAA-245 / DSM 16553 / LMG 16656 / NCTC 13227 / J2315 / CF5610) OX=216591 GN=BCAL0015 PE=4 SV=1;>BURCENK562V_RS00155 ref|WP_006477266.1|gi|493523191| amino acid ABC transporter ATP-binding protein				0	1	1	1	1	1	1	1	0	0	0	0	3	3	3	3	3	3	2	3	1	2	1	1	FALSE	FALSE	FALSE	FALSE	FALSE	FALSE	FALSE	FALSE	FALSE	FALSE	FALSE	FALSE	FALSE	FALSE	FALSE	FALSE
0	1.15717	B4E573;BURCENK562V_RS00150	B4E573;BURCENK562V_RS00150	BCAL0016;ref|WP_006482721.1|gi|493528704|	B4E573;	>tr|B4E573|B4E573_BURCJ Putative branched-chain amino acid ABC transporter ATP-binding protein OS=Burkholderia cenocepacia (strain ATCC BAA-245 / DSM 16553 / LMG 16656 / NCTC 13227 / J2315 / CF5610) OX=216591 GN=BCAL0016 PE=4 SV=1;>BURCENK562V_RS00150 ref|WP_006482721.1|gi|493528704| histidinol dehydrogenase				4	6	5	5	6	5	5	7	4	3	3	4	7	10	10	10	9	10	10	10	7	7	7	5	FALSE	FALSE	FALSE	FALSE	FALSE	FALSE	FALSE	FALSE	FALSE	FALSE	FALSE	FALSE	FALSE	FALSE	FALSE	FALSE
0	1.19972	B4E574;BURCENK562V_RS00145	B4E574;BURCENK562V_RS00145	BCAL0017;ref|WP_006482735.1|gi|493528718|	B4E574;	>tr|B4E574|B4E574_BURCJ Putative branched-chain amino acid ABC transporter periplasmic protein OS=Burkholderia cenocepacia (strain ATCC BAA-245 / DSM 16553 / LMG 16656 / NCTC 13227 / J2315 / CF5610) OX=216591 GN=BCAL0017 PE=4 SV=1;>BURCENK562V_RS00145 ref|WP_006482735.1|gi|493528718| ABC transporter permease				4	8	5	4	7	7	7	6	4	3	5	5	14	14	14	14	14	14	14	14	11	12	11	9	FALSE	FALSE	FALSE	FALSE	FALSE	FALSE	FALSE	FALSE	FALSE	FALSE	FALSE	FALSE	FALSE	FALSE	FALSE	FALSE
0	1.18687	B4E577;BURCENK562V_RS00130	B4E577;BURCENK562V_RS00130	BCAL0020;ref|WP_006482734.1|gi|493528717|	B4E577;	>tr|B4E577|B4E577_BURCJ Putative branched-chain amino acid ABC transporter periplasmic substrate binding protein OS=Burkholderia cenocepacia (strain ATCC BAA-245 / DSM 16553 / LMG 16656 / NCTC 13227 / J2315 / CF5610) OX=216591 GN=BCAL0020 PE=4 SV=1;>BURCENK562V_RS00130 ref|WP_006482734.1|gi|493528717| branched-chain amino acid ABC transporter substrate-binding protein				13	13	15	15	15	15	17	15	11	16	12	14	17	18	18	17	16	19	19	19	18	19	20	18	FALSE	FALSE	FALSE	FALSE	FALSE	FALSE	FALSE	FALSE	FALSE	FALSE	FALSE	FALSE	FALSE	FALSE	FALSE	FALSE
0	1.16693	B4E579;BURCENK562V_RS00120	B4E579;BURCENK562V_RS00120	BCAL0022;ref|WP_034178374.1|gi|736004456|	B4E579;	>tr|B4E579|B4E579_BURCJ Putative branched-chain amino acid ABC transporter ATP-binding membrane protein OS=Burkholderia cenocepacia (strain ATCC BAA-245 / DSM 16553 / LMG 16656 / NCTC 13227 / J2315 / CF5610) OX=216591 GN=BCAL0022 PE=3 SV=1;>BURCENK562V_RS00120 ref|WP_034178374.1|gi|736004456| ABC transporter permease				3	4	4	5	5	5	5	5	4	5	5	4	5	5	5	5	5	5	5	5	5	5	5	5	FALSE	FALSE	FALSE	FALSE	FALSE	FALSE	FALSE	FALSE	FALSE	FALSE	FALSE	FALSE	FALSE	FALSE	FALSE	FALSE
0	1.13631	B4E580;BURCENK562V_RS00115	B4E580;BURCENK562V_RS00115	BCAL0023;ref|WP_034178373.1|gi|736004455|	B4E580;	>tr|B4E580|B4E580_BURCJ Putative branched-chain amino acid ABC transporter ATP-binding protein OS=Burkholderia cenocepacia (strain ATCC BAA-245 / DSM 16553 / LMG 16656 / NCTC 13227 / J2315 / CF5610) OX=216591 GN=BCAL0023 PE=4 SV=1;>BURCENK562V_RS00115 ref|WP_034178373.1|gi|736004455| metal-dependent hydrolase				2	3	3	3	3	3	3	3	3	3	4	3	4	3	3	2	5	3	3	3	4	5	4	5	FALSE	FALSE	FALSE	FALSE	FALSE	FALSE	FALSE	FALSE	FALSE	FALSE	FALSE	FALSE	FALSE	FALSE	FALSE	FALSE
0	1.21674	B4E581;BURCENK562V_RS00110	B4E581;BURCENK562V_RS00110	mnmG;ref|WP_006482726.1|gi|493528709|	B4E581;	>sp|B4E581|MNMG_BURCJ tRNA uridine 5-carboxymethylaminomethyl modification enzyme MnmG OS=Burkholderia cenocepacia (strain ATCC BAA-245 / DSM 16553 / LMG 16656 / NCTC 13227 / J2315 / CF5610) OX=216591 GN=mnmG PE=3 SV=1;>BURCENK562V_RS00110 ref|WP_006482726.1|gi|493528709| tRNA uridine 5-carboxymethylaminomethyl modification protein				33	32	31	33	33	31	32	32	33	29	31	32	31	30	31	30	33	32	33	33	30	30	31	30	FALSE	FALSE	FALSE	FALSE	FALSE	FALSE	FALSE	FALSE	FALSE	FALSE	FALSE	FALSE	FALSE	FALSE	FALSE	FALSE
0	1.1828	B4E582;BURCENK562V_RS00105	B4E582;BURCENK562V_RS00105	rsmG;ref|WP_012492241.1|gi|501468796|	B4E582;	>sp|B4E582|RSMG_BURCJ Ribosomal RNA small subunit methyltransferase G OS=Burkholderia cenocepacia (strain ATCC BAA-245 / DSM 16553 / LMG 16656 / NCTC 13227 / J2315 / CF5610) OX=216591 GN=rsmG PE=3 SV=1;>BURCENK562V_RS00105 ref|WP_012492241.1|gi|501468796| 16S rRNA methyltransferase				14	15	14	12	15	15	15	15	15	15	15	15	14	14	14	14	15	14	15	14	12	14	14	13	FALSE	FALSE	FALSE	FALSE	FALSE	FALSE	FALSE	FALSE	FALSE	FALSE	FALSE	FALSE	FALSE	FALSE	FALSE	FALSE
0	1.20371	B4E583;BURCENK562V_RS00100	B4E583;BURCENK562V_RS00100	BCAL0026;ref|WP_006482737.1|gi|493528720|	B4E583;	>tr|B4E583|B4E583_BURCJ Chromosome partitioning protein ParA OS=Burkholderia cenocepacia (strain ATCC BAA-245 / DSM 16553 / LMG 16656 / NCTC 13227 / J2315 / CF5610) OX=216591 GN=BCAL0026 PE=4 SV=1;>BURCENK562V_RS00100 ref|WP_006482737.1|gi|493528720| cobyric acid synthase CobQ				12	12	12	12	12	12	12	12	12	12	12	12	12	12	12	12	12	12	12	12	12	12	12	12	FALSE	FALSE	FALSE	FALSE	FALSE	FALSE	FALSE	FALSE	FALSE	FALSE	FALSE	FALSE	FALSE	FALSE	FALSE	FALSE
0	1.19994	B4E584;BURCENK562V_RS00095	B4E584;BURCENK562V_RS00095	BCAL0027;ref|WP_006482728.1|gi|493528711|	B4E584;	>tr|B4E584|B4E584_BURCJ Chromosome partitioning protein ParB OS=Burkholderia cenocepacia (strain ATCC BAA-245 / DSM 16553 / LMG 16656 / NCTC 13227 / J2315 / CF5610) OX=216591 GN=BCAL0027 PE=3 SV=1;>BURCENK562V_RS00095 ref|WP_006482728.1|gi|493528711| chromosome partitioning protein ParB				26	26	25	26	28	26	27	27	28	26	25	28	27	27	26	27	30	28	25	26	28	28	27	30	FALSE	FALSE	FALSE	FALSE	FALSE	FALSE	FALSE	FALSE	FALSE	FALSE	FALSE	FALSE	FALSE	FALSE	FALSE	FALSE
0	1.17325	B4E586;BURCENK562V_RS00085	B4E586;BURCENK562V_RS00085	BCAL0029;ref|WP_006482723.1|gi|493528706|	B4E586;	>tr|B4E586|B4E586_BURCJ Putative ATP synthase protein I AtpI OS=Burkholderia cenocepacia (strain ATCC BAA-245 / DSM 16553 / LMG 16656 / NCTC 13227 / J2315 / CF5610) OX=216591 GN=BCAL0029 PE=4 SV=1;>BURCENK562V_RS00085 ref|WP_006482723.1|gi|493528706| ATP synthase subunit I				3	3	3	3	3	3	3	3	3	3	3	3	3	3	3	3	3	3	3	3	3	3	3	3	FALSE	FALSE	FALSE	FALSE	FALSE	FALSE	FALSE	FALSE	FALSE	FALSE	FALSE	FALSE	FALSE	FALSE	FALSE	FALSE
0	1.21153	B4E587;BURCENK562V_RS00080	B4E587;BURCENK562V_RS00080	atpB;ref|WP_012492242.1|gi|501468797|	B4E587;	>tr|B4E587|B4E587_BURCJ ATP synthase subunit a OS=Burkholderia cenocepacia (strain ATCC BAA-245 / DSM 16553 / LMG 16656 / NCTC 13227 / J2315 / CF5610) OX=216591 GN=atpB PE=3 SV=1;>BURCENK562V_RS00080 ref|WP_012492242.1|gi|501468797| ATP synthase subunit A				9	9	9	9	9	9	9	9	9	9	9	9	9	9	9	9	9	9	9	9	9	9	9	9	FALSE	FALSE	FALSE	FALSE	FALSE	FALSE	FALSE	FALSE	FALSE	FALSE	FALSE	FALSE	FALSE	FALSE	FALSE	FALSE
0	1.15266	B4E588;BURCENK562V_RS05160	B4E588;BURCENK562V_RS05160	BCAL0203;ref|WP_006482912.1|gi|493528895|	B4E588;	>tr|B4E588|B4E588_BURCJ Phosphatidylethanolamine-binding protein OS=Burkholderia cenocepacia (strain ATCC BAA-245 / DSM 16553 / LMG 16656 / NCTC 13227 / J2315 / CF5610) OX=216591 GN=BCAL0203 PE=4 SV=1;>BURCENK562V_RS05160 ref|WP_006482912.1|gi|493528895| phosphatidylethanolamine-binding protein				0	0	0	0	3	3	2	3	3	3	1	2	4	3	3	2	4	3	3	3	3	4	4	4	FALSE	FALSE	FALSE	FALSE	FALSE	FALSE	FALSE	FALSE	FALSE	FALSE	FALSE	FALSE	FALSE	FALSE	FALSE	FALSE
0	1.21673	B4E589;BURCENK562V_RS05155	B4E589;BURCENK562V_RS05155	pyrE;ref|WP_006482887.1|gi|493528870|	B4E589;	>tr|B4E589|B4E589_BURCJ Orotate phosphoribosyltransferase OS=Burkholderia cenocepacia (strain ATCC BAA-245 / DSM 16553 / LMG 16656 / NCTC 13227 / J2315 / CF5610) OX=216591 GN=pyrE PE=1 SV=1;>BURCENK562V_RS05155 ref|WP_006482887.1|gi|493528870| orotate phosphoribosyltransferase				30	28	29	28	29	28	29	29	30	27	27	30	29	30	30	29	27	29	29	29	27	27	29	26	FALSE	FALSE	FALSE	FALSE	FALSE	FALSE	FALSE	FALSE	FALSE	FALSE	FALSE	FALSE	FALSE	FALSE	FALSE	FALSE
0	1.22166	B4E590;BURCENK562V_RS05150	B4E590;BURCENK562V_RS05150	BCAL0205;ref|WP_006482927.1|gi|493528910|	B4E590;	>tr|B4E590|B4E590_BURCJ NADP-dependent malic enzyme OS=Burkholderia cenocepacia (strain ATCC BAA-245 / DSM 16553 / LMG 16656 / NCTC 13227 / J2315 / CF5610) OX=216591 GN=BCAL0205 PE=3 SV=1;>BURCENK562V_RS05150 ref|WP_006482927.1|gi|493528910| phosphate acetyl/butyryl transferase				71	73	69	68	74	70	74	74	74	73	70	74	72	71	72	66	65	73	73	74	69	64	71	66	FALSE	FALSE	FALSE	FALSE	FALSE	FALSE	FALSE	FALSE	FALSE	FALSE	FALSE	FALSE	FALSE	FALSE	FALSE	FALSE
0	1.21224	B4E591;BURCENK562V_RS05145	B4E591;BURCENK562V_RS05145	BCAL0206;ref|WP_006491408.1|gi|493537489|	B4E591;	>tr|B4E591|B4E591_BURCJ Putative pyruvate ferredoxin/flavodoxin oxidoreductase OS=Burkholderia cenocepacia (strain ATCC BAA-245 / DSM 16553 / LMG 16656 / NCTC 13227 / J2315 / CF5610) OX=216591 GN=BCAL0206 PE=4 SV=1;>BURCENK562V_RS05145 ref|WP_006491408.1|gi|493537489| MFS transporter				56	75	63	59	56	61	64	71	39	47	44	43	88	88	88	86	92	87	88	87	83	88	85	88	FALSE	FALSE	FALSE	FALSE	FALSE	FALSE	FALSE	FALSE	FALSE	FALSE	FALSE	FALSE	FALSE	FALSE	FALSE	FALSE
0	1.22991	B4E593;BURCENK562V_RS05135	B4E593;BURCENK562V_RS05135	hppD;ref|WP_006482885.1|gi|493528868|	B4E593;	>tr|B4E593|B4E593_BURCJ 4-hydroxyphenylpyruvic acid dioxygenase OS=Burkholderia cenocepacia (strain ATCC BAA-245 / DSM 16553 / LMG 16656 / NCTC 13227 / J2315 / CF5610) OX=216591 GN=hppD PE=4 SV=1;>BURCENK562V_RS05135 ref|WP_006482885.1|gi|493528868| 4-hydroxyphenylpyruvate dioxygenase				14	16	16	15	32	34	34	35	18	18	21	20	33	34	32	33	38	35	35	35	36	38	35	38	FALSE	FALSE	FALSE	FALSE	FALSE	FALSE	FALSE	FALSE	FALSE	FALSE	FALSE	FALSE	FALSE	FALSE	FALSE	FALSE
0	1.19289	B4E594;BURCENK562V_RS05130	B4E594;BURCENK562V_RS05130	BCAL0208;ref|WP_006482889.1|gi|493528872|	B4E594;	>tr|B4E594|B4E594_BURCJ AnsC family regulatory protein OS=Burkholderia cenocepacia (strain ATCC BAA-245 / DSM 16553 / LMG 16656 / NCTC 13227 / J2315 / CF5610) OX=216591 GN=BCAL0208 PE=4 SV=1;>BURCENK562V_RS05130 ref|WP_006482889.1|gi|493528872| AsnC family transcriptional regulator				9	10	10	11	11	11	11	11	11	11	11	11	11	11	11	11	11	11	11	11	11	11	11	11	FALSE	FALSE	FALSE	FALSE	FALSE	FALSE	FALSE	FALSE	FALSE	FALSE	FALSE	FALSE	FALSE	FALSE	FALSE	FALSE
0	1.11714	B4E595;BURCENK562V_RS05125	B4E595;BURCENK562V_RS05125	BCAL0209;ref|WP_006482926.1|gi|493528909|	B4E595;	>tr|B4E595|B4E595_BURCJ Acetyltransferase (GNAT) family protein OS=Burkholderia cenocepacia (strain ATCC BAA-245 / DSM 16553 / LMG 16656 / NCTC 13227 / J2315 / CF5610) OX=216591 GN=BCAL0209 PE=4 SV=1;>BURCENK562V_RS05125 ref|WP_006482926.1|gi|493528909| N-acetyltransferase GCN5				4	4	2	3	3	4	4	3	4	4	4	4	1	1	2	0	1	0	1	2	1	0	1	0	FALSE	FALSE	FALSE	FALSE	FALSE	FALSE	FALSE	FALSE	FALSE	FALSE	FALSE	FALSE	FALSE	FALSE	FALSE	FALSE
0	1.20979	B4E596;BURCENK562V_RS05120	B4E596;BURCENK562V_RS05120	BCAL0210;ref|WP_006482923.1|gi|493528906|	B4E596;	>tr|B4E596|B4E596_BURCJ TetR family regulatory protein OS=Burkholderia cenocepacia (strain ATCC BAA-245 / DSM 16553 / LMG 16656 / NCTC 13227 / J2315 / CF5610) OX=216591 GN=BCAL0210 PE=4 SV=1;>BURCENK562V_RS05120 ref|WP_006482923.1|gi|493528906| transcriptional regulator, TetR family				14	14	15	15	15	15	15	15	15	16	16	15	15	16	15	15	16	16	16	16	16	15	16	16	FALSE	FALSE	FALSE	FALSE	FALSE	FALSE	FALSE	FALSE	FALSE	FALSE	FALSE	FALSE	FALSE	FALSE	FALSE	FALSE
0	1.19459	B4E597;BURCENK562V_RS05115	B4E597;BURCENK562V_RS05115	BCAL0211;ref|WP_012492290.1|gi|501468845|	B4E597;	>tr|B4E597|B4E597_BURCJ Uncharacterized protein OS=Burkholderia cenocepacia (strain ATCC BAA-245 / DSM 16553 / LMG 16656 / NCTC 13227 / J2315 / CF5610) OX=216591 GN=BCAL0211 PE=4 SV=1;>BURCENK562V_RS05115 ref|WP_012492290.1|gi|501468845| hypothetical protein				17	16	16	16	18	16	19	18	17	16	16	18	19	19	18	18	17	19	19	19	16	16	19	18	FALSE	FALSE	FALSE	FALSE	FALSE	FALSE	FALSE	FALSE	FALSE	FALSE	FALSE	FALSE	FALSE	FALSE	FALSE	FALSE
0	1.22203	B4E598;BURCENK562V_RS05110	B4E598;BURCENK562V_RS05110	paaE;ref|WP_006482925.1|gi|493528908|	B4E598;	>tr|B4E598|B4E598_BURCJ Putative phenylacetic acid degradation NADH oxidoreductase PaaE OS=Burkholderia cenocepacia (strain ATCC BAA-245 / DSM 16553 / LMG 16656 / NCTC 13227 / J2315 / CF5610) OX=216591 GN=paaE PE=4 SV=1;>BURCENK562V_RS05110 ref|WP_006482925.1|gi|493528908| phenylacetic acid degradation protein				23	25	26	24	25	26	28	26	27	28	26	25	27	28	27	27	31	29	29	29	31	31	30	31	FALSE	FALSE	FALSE	FALSE	FALSE	FALSE	FALSE	FALSE	FALSE	FALSE	FALSE	FALSE	FALSE	FALSE	FALSE	FALSE
0	1.17097	B4E599;BURCENK562V_RS05105	B4E599;BURCENK562V_RS05105	paaD;ref|WP_006482879.1|gi|493528862|	B4E599;	>tr|B4E599|B4E599_BURCJ Phenylacetic acid degradation protein PaaD OS=Burkholderia cenocepacia (strain ATCC BAA-245 / DSM 16553 / LMG 16656 / NCTC 13227 / J2315 / CF5610) OX=216591 GN=paaD PE=4 SV=1;>BURCENK562V_RS05105 ref|WP_006482879.1|gi|493528862| phenylacetate-CoA oxygenase subunit PaaJ				5	5	5	5	5	6	5	5	5	7	5	6	4	4	3	4	7	5	5	5	7	7	6	7	FALSE	FALSE	FALSE	FALSE	FALSE	FALSE	FALSE	FALSE	FALSE	FALSE	FALSE	FALSE	FALSE	FALSE	FALSE	FALSE
0	1.21791	B4E5A0;BURCENK562V_RS05100	B4E5A0;BURCENK562V_RS05100	paaC;ref|WP_006482907.1|gi|493528890|	B4E5A0;	>tr|B4E5A0|B4E5A0_BURCJ Phenylacetic acid degradation protein PaaC OS=Burkholderia cenocepacia (strain ATCC BAA-245 / DSM 16553 / LMG 16656 / NCTC 13227 / J2315 / CF5610) OX=216591 GN=paaC PE=4 SV=1;>BURCENK562V_RS05100 ref|WP_006482907.1|gi|493528890| PaaC				23	25	24	24	25	24	25	25	22	22	22	19	23	24	23	21	24	24	25	24	24	25	25	24	FALSE	FALSE	FALSE	FALSE	FALSE	FALSE	FALSE	FALSE	FALSE	FALSE	FALSE	FALSE	FALSE	FALSE	FALSE	FALSE
0	1.22996	B4E5A1;BURCENK562V_RS05095	B4E5A1;BURCENK562V_RS05095	paaB;ref|WP_006482881.1|gi|493528864|	B4E5A1;	>tr|B4E5A1|B4E5A1_BURCJ Phenylacetic acid degradation protein PaaB OS=Burkholderia cenocepacia (strain ATCC BAA-245 / DSM 16553 / LMG 16656 / NCTC 13227 / J2315 / CF5610) OX=216591 GN=paaB PE=4 SV=1;>BURCENK562V_RS05095 ref|WP_006482881.1|gi|493528864| phenylacetate-CoA oxygenase subunit PaaB				14	16	13	14	15	16	16	16	15	17	16	16	16	16	15	15	16	16	16	16	17	17	17	17	FALSE	FALSE	FALSE	FALSE	FALSE	FALSE	FALSE	FALSE	FALSE	FALSE	FALSE	FALSE	FALSE	FALSE	FALSE	FALSE
0	1.21132	B4E5A2;BURCENK562V_RS05090	B4E5A2;BURCENK562V_RS05090	paaA;ref|WP_006482888.1|gi|493528871|	B4E5A2;	>tr|B4E5A2|B4E5A2_BURCJ Phenylacetic acid degradation protein PaaA OS=Burkholderia cenocepacia (strain ATCC BAA-245 / DSM 16553 / LMG 16656 / NCTC 13227 / J2315 / CF5610) OX=216591 GN=paaA PE=4 SV=1;>BURCENK562V_RS05090 ref|WP_006482888.1|gi|493528871| phenylacetate-CoA oxygenase subunit PaaA				28	32	29	27	30	33	33	32	30	32	33	29	30	30	30	29	34	33	33	32	34	34	34	32	FALSE	FALSE	FALSE	FALSE	FALSE	FALSE	FALSE	FALSE	FALSE	FALSE	FALSE	FALSE	FALSE	FALSE	FALSE	FALSE
0	1.19492	B4E5A3;BURCENK562V_RS05085	B4E5A3;BURCENK562V_RS05085	BCAL0217;ref|WP_006482890.1|gi|493528873|	B4E5A3;	>tr|B4E5A3|B4E5A3_BURCJ Putative exported GDSL-like lipase/acylhydrolase OS=Burkholderia cenocepacia (strain ATCC BAA-245 / DSM 16553 / LMG 16656 / NCTC 13227 / J2315 / CF5610) OX=216591 GN=BCAL0217 PE=4 SV=1;>BURCENK562V_RS05085 ref|WP_006482890.1|gi|493528873| GDSL-like protein				14	14	14	12	14	15	15	15	15	15	15	15	15	14	14	14	15	14	14	14	15	15	15	15	FALSE	FALSE	FALSE	FALSE	FALSE	FALSE	FALSE	FALSE	FALSE	FALSE	FALSE	FALSE	FALSE	FALSE	FALSE	FALSE
0	1.23823	B4E5A5;BURCENK562V_RS27620;BURCENK562V_RS27690	B4E5A5;BURCENK562V_RS27620;BURCENK562V_RS27690	tufA1;ref|WP_006482910.1|gi|493528893|;ref|WP_006482910.1|gi|493528893|	B4E5A5;;	>tr|B4E5A5|B4E5A5_BURCJ Elongation factor Tu OS=Burkholderia cenocepacia (strain ATCC BAA-245 / DSM 16553 / LMG 16656 / NCTC 13227 / J2315 / CF5610) OX=216591 GN=tufA1 PE=3 SV=1;>BURCENK562V_RS27620 ref|WP_006482910.1|gi|493528893| elongation factor Tu;>BURCENK562V_RS27690 ref|WP_006482910.1|gi|493528893| elongation factor Tu				67	76	72	70	76	76	79	79	79	79	78	78	77	78	75	72	76	74	77	76	77	76	78	79	FALSE	FALSE	FALSE	FALSE	FALSE	FALSE	FALSE	FALSE	FALSE	FALSE	FALSE	FALSE	FALSE	FALSE	FALSE	FALSE
0	1.18578	B4E5A6;BURCENK562V_RS27630	B4E5A6;BURCENK562V_RS27630	secE;ref|WP_006482892.1|gi|493528875|	B4E5A6;	>tr|B4E5A6|B4E5A6_BURCJ Protein translocase subunit SecE OS=Burkholderia cenocepacia (strain ATCC BAA-245 / DSM 16553 / LMG 16656 / NCTC 13227 / J2315 / CF5610) OX=216591 GN=secE PE=3 SV=1;>BURCENK562V_RS27630 ref|WP_006482892.1|gi|493528875| preprotein translocase subunit SecE				7	6	6	6	6	6	6	6	6	6	6	6	6	7	6	4	5	6	5	5	5	6	5	5	FALSE	FALSE	FALSE	FALSE	FALSE	FALSE	FALSE	FALSE	FALSE	FALSE	FALSE	FALSE	FALSE	FALSE	FALSE	FALSE
0	1.20768	B4E5A7;BURCENK562V_RS27635	B4E5A7;BURCENK562V_RS27635	nusG;ref|WP_006400672.1|gi|493445302|	B4E5A7;	>tr|B4E5A7|B4E5A7_BURCJ Transcription termination/antitermination protein NusG OS=Burkholderia cenocepacia (strain ATCC BAA-245 / DSM 16553 / LMG 16656 / NCTC 13227 / J2315 / CF5610) OX=216591 GN=nusG PE=3 SV=1;>BURCENK562V_RS27635 ref|WP_006400672.1|gi|493445302| transcription termination/antitermination factor NusG				29	35	30	26	37	39	39	39	39	39	36	37	35	32	33	27	37	30	33	29	36	35	39	35	FALSE	FALSE	FALSE	FALSE	FALSE	FALSE	FALSE	FALSE	FALSE	FALSE	FALSE	FALSE	FALSE	FALSE	FALSE	FALSE
0	1.20922	B4E5A8;BURCENK562V_RS27640	B4E5A8;BURCENK562V_RS27640	rplK;ref|WP_006477201.1|gi|493523125|	B4E5A8;	>sp|B4E5A8|RL11_BURCJ 50S ribosomal protein L11 OS=Burkholderia cenocepacia (strain ATCC BAA-245 / DSM 16553 / LMG 16656 / NCTC 13227 / J2315 / CF5610) OX=216591 GN=rplK PE=3 SV=1;>BURCENK562V_RS27640 ref|WP_006477201.1|gi|493523125| 50S ribosomal protein L11				16	16	15	14	14	15	15	14	17	16	16	16	17	16	14	17	14	14	15	15	16	14	15	17	FALSE	FALSE	FALSE	FALSE	FALSE	FALSE	FALSE	FALSE	FALSE	FALSE	FALSE	FALSE	FALSE	FALSE	FALSE	FALSE
0	1.22325	B4E5A9;BURCENK562V_RS27645	B4E5A9;BURCENK562V_RS27645	rplA;ref|WP_006482906.1|gi|493528889|	B4E5A9;	>sp|B4E5A9|RL1_BURCJ 50S ribosomal protein L1 OS=Burkholderia cenocepacia (strain ATCC BAA-245 / DSM 16553 / LMG 16656 / NCTC 13227 / J2315 / CF5610) OX=216591 GN=rplA PE=3 SV=1;>BURCENK562V_RS27645 ref|WP_006482906.1|gi|493528889| 50S ribosomal protein L1				32	31	33	32	32	31	32	31	32	32	30	31	31	31	31	30	31	30	29	31	31	31	31	31	FALSE	FALSE	FALSE	FALSE	FALSE	FALSE	FALSE	FALSE	FALSE	FALSE	FALSE	FALSE	FALSE	FALSE	FALSE	FALSE
0	1.22691	B4E5B0;BURCENK562V_RS27650	B4E5B0;BURCENK562V_RS27650	rplJ;ref|WP_006482916.1|gi|493528899|	B4E5B0;	>sp|B4E5B0|RL10_BURCJ 50S ribosomal protein L10 OS=Burkholderia cenocepacia (strain ATCC BAA-245 / DSM 16553 / LMG 16656 / NCTC 13227 / J2315 / CF5610) OX=216591 GN=rplJ PE=3 SV=1;>BURCENK562V_RS27650 ref|WP_006482916.1|gi|493528899| 50S ribosomal protein L10				12	14	13	11	12	12	13	13	13	13	13	13	14	13	13	13	12	13	13	14	13	13	13	13	FALSE	FALSE	FALSE	FALSE	FALSE	FALSE	FALSE	FALSE	FALSE	FALSE	FALSE	FALSE	FALSE	FALSE	FALSE	FALSE
0	1.20424	B4E5B1;BURCENK562V_RS27655	B4E5B1;BURCENK562V_RS27655	rplL;ref|WP_006482911.1|gi|493528894|	B4E5B1;	>sp|B4E5B1|RL7_BURCJ 50S ribosomal protein L7/L12 OS=Burkholderia cenocepacia (strain ATCC BAA-245 / DSM 16553 / LMG 16656 / NCTC 13227 / J2315 / CF5610) OX=216591 GN=rplL PE=3 SV=1;>BURCENK562V_RS27655 ref|WP_006482911.1|gi|493528894| 50S ribosomal protein L7/L12				14	13	12	7	15	17	18	18	19	20	19	20	12	10	12	10	12	11	14	12	18	15	14	19	FALSE	FALSE	FALSE	FALSE	FALSE	FALSE	FALSE	FALSE	FALSE	FALSE	FALSE	FALSE	FALSE	FALSE	FALSE	FALSE
0	1.21695	B4E5B2;BURCENK562V_RS27660	B4E5B2;BURCENK562V_RS27660	rpoB;ref|WP_006482874.1|gi|493528857|	B4E5B2;	>sp|B4E5B2|RPOB_BURCJ DNA-directed RNA polymerase subunit beta OS=Burkholderia cenocepacia (strain ATCC BAA-245 / DSM 16553 / LMG 16656 / NCTC 13227 / J2315 / CF5610) OX=216591 GN=rpoB PE=3 SV=1;>BURCENK562V_RS27660 ref|WP_006482874.1|gi|493528857| DNA-directed RNA polymerase subunit beta				132	133	120	117	132	134	136	136	138	136	132	138	137	131	130	126	124	126	130	127	128	129	131	131	FALSE	FALSE	FALSE	FALSE	FALSE	FALSE	FALSE	FALSE	FALSE	FALSE	FALSE	FALSE	FALSE	FALSE	FALSE	FALSE
0	1.23823	B4E5B3;BURCENK562V_RS27665	B4E5B3;BURCENK562V_RS27665	rpoC;ref|WP_006493357.1|gi|493539470|	B4E5B3;	>sp|B4E5B3|RPOC_BURCJ DNA-directed RNA polymerase subunit beta' OS=Burkholderia cenocepacia (strain ATCC BAA-245 / DSM 16553 / LMG 16656 / NCTC 13227 / J2315 / CF5610) OX=216591 GN=rpoC PE=3 SV=1;>BURCENK562V_RS27665 ref|WP_006493357.1|gi|493539470| DNA-directed RNA polymerase, beta' subunit				167	157	162	163	168	161	169	168	175	166	162	172	170	166	163	155	154	160	161	158	158	156	168	160	FALSE	FALSE	FALSE	FALSE	FALSE	FALSE	FALSE	FALSE	FALSE	FALSE	FALSE	FALSE	FALSE	FALSE	FALSE	FALSE
0	1.2234	B4E5B5;BURCENK562V_RS27675	B4E5B5;BURCENK562V_RS27675	rpsL;ref|WP_006400662.1|gi|493445292|	B4E5B5;	>sp|B4E5B5|RS12_BURCJ 30S ribosomal protein S12 OS=Burkholderia cenocepacia (strain ATCC BAA-245 / DSM 16553 / LMG 16656 / NCTC 13227 / J2315 / CF5610) OX=216591 GN=rpsL PE=3 SV=1;>BURCENK562V_RS27675 ref|WP_006400662.1|gi|493445292| 30S ribosomal protein S12				9	9	9	7	10	9	9	9	9	11	9	10	9	9	9	9	11	10	9	9	9	11	9	11	FALSE	FALSE	FALSE	FALSE	FALSE	FALSE	FALSE	FALSE	FALSE	FALSE	FALSE	FALSE	FALSE	FALSE	FALSE	FALSE
0	1.22247	B4E5B6;BURCENK562V_RS27680	B4E5B6;BURCENK562V_RS27680	rpsG;ref|WP_006477195.1|gi|493523119|	B4E5B6;	>sp|B4E5B6|RS7_BURCJ 30S ribosomal protein S7 OS=Burkholderia cenocepacia (strain ATCC BAA-245 / DSM 16553 / LMG 16656 / NCTC 13227 / J2315 / CF5610) OX=216591 GN=rpsG PE=3 SV=1;>BURCENK562V_RS27680 ref|WP_006477195.1|gi|493523119| 30S ribosomal protein S7				24	23	24	24	25	25	25	26	25	25	23	24	24	23	24	23	25	23	24	25	25	24	25	25	FALSE	FALSE	FALSE	FALSE	FALSE	FALSE	FALSE	FALSE	FALSE	FALSE	FALSE	FALSE	FALSE	FALSE	FALSE	FALSE
0	1.22977	B4E5B7;BURCENK562V_RS27685	B4E5B7;BURCENK562V_RS27685	fusA;ref|WP_006482929.1|gi|493528912|	B4E5B7;	>tr|B4E5B7|B4E5B7_BURCJ Elongation factor G OS=Burkholderia cenocepacia (strain ATCC BAA-245 / DSM 16553 / LMG 16656 / NCTC 13227 / J2315 / CF5610) OX=216591 GN=fusA PE=3 SV=1;>BURCENK562V_RS27685 ref|WP_006482929.1|gi|493528912| elongation factor G				63	62	59	62	66	63	65	65	64	66	65	63	62	61	61	55	59	58	59	58	61	64	63	64	FALSE	FALSE	FALSE	FALSE	FALSE	FALSE	FALSE	FALSE	FALSE	FALSE	FALSE	FALSE	FALSE	FALSE	FALSE	FALSE
0	1.22682	B4E5B9;BURCENK562V_RS27695	B4E5B9;BURCENK562V_RS27695	rpsJ;ref|WP_004199280.1|gi|490303963|	B4E5B9;	>sp|B4E5B9|RS10_BURCJ 30S ribosomal protein S10 OS=Burkholderia cenocepacia (strain ATCC BAA-245 / DSM 16553 / LMG 16656 / NCTC 13227 / J2315 / CF5610) OX=216591 GN=rpsJ PE=3 SV=1;>BURCENK562V_RS27695 ref|WP_004199280.1|gi|490303963| 30S ribosomal protein S10				11	12	12	10	13	12	14	14	14	14	14	14	13	12	12	11	13	12	11	12	13	13	12	14	FALSE	FALSE	FALSE	FALSE	FALSE	FALSE	FALSE	FALSE	FALSE	FALSE	FALSE	FALSE	FALSE	FALSE	FALSE	FALSE
0	1.22812	B4E5C0;BURCENK562V_RS27700	B4E5C0;BURCENK562V_RS27700	rplC;ref|WP_006482922.1|gi|493528905|	B4E5C0;	>sp|B4E5C0|RL3_BURCJ 50S ribosomal protein L3 OS=Burkholderia cenocepacia (strain ATCC BAA-245 / DSM 16553 / LMG 16656 / NCTC 13227 / J2315 / CF5610) OX=216591 GN=rplC PE=3 SV=1;>BURCENK562V_RS27700 ref|WP_006482922.1|gi|493528905| 50S ribosomal protein L3				26	27	25	25	30	28	29	28	30	29	27	28	28	28	26	24	23	24	25	24	24	24	27	25	FALSE	FALSE	FALSE	FALSE	FALSE	FALSE	FALSE	FALSE	FALSE	FALSE	FALSE	FALSE	FALSE	FALSE	FALSE	FALSE
0	1.22386	B4E5C1;BURCENK562V_RS27705	B4E5C1;BURCENK562V_RS27705	rplD;ref|WP_006482894.1|gi|493528877|	B4E5C1;	>sp|B4E5C1|RL4_BURCJ 50S ribosomal protein L4 OS=Burkholderia cenocepacia (strain ATCC BAA-245 / DSM 16553 / LMG 16656 / NCTC 13227 / J2315 / CF5610) OX=216591 GN=rplD PE=3 SV=1;>BURCENK562V_RS27705 ref|WP_006482894.1|gi|493528877| 50S ribosomal protein L4				15	17	16	14	17	18	18	18	18	18	18	18	17	17	17	16	18	17	16	17	16	17	17	17	FALSE	FALSE	FALSE	FALSE	FALSE	FALSE	FALSE	FALSE	FALSE	FALSE	FALSE	FALSE	FALSE	FALSE	FALSE	FALSE
0	1.20547	B4E5C2;BURCENK562V_RS27710	B4E5C2;BURCENK562V_RS27710	rplW;ref|WP_004199275.1|gi|490303958|	B4E5C2;	>sp|B4E5C2|RL23_BURCJ 50S ribosomal protein L23 OS=Burkholderia cenocepacia (strain ATCC BAA-245 / DSM 16553 / LMG 16656 / NCTC 13227 / J2315 / CF5610) OX=216591 GN=rplW PE=3 SV=1;>BURCENK562V_RS27710 ref|WP_004199275.1|gi|490303958| 50S ribosomal protein L23				13	13	14	14	14	14	13	13	14	13	13	13	14	14	13	13	12	12	14	12	13	14	14	13	FALSE	FALSE	FALSE	FALSE	FALSE	FALSE	FALSE	FALSE	FALSE	FALSE	FALSE	FALSE	FALSE	FALSE	FALSE	FALSE
0	1.21298	B4E5C3;BURCENK562V_RS27715	B4E5C3;BURCENK562V_RS27715	rplB;ref|WP_006482900.1|gi|493528883|	B4E5C3;	>sp|B4E5C3|RL2_BURCJ 50S ribosomal protein L2 OS=Burkholderia cenocepacia (strain ATCC BAA-245 / DSM 16553 / LMG 16656 / NCTC 13227 / J2315 / CF5610) OX=216591 GN=rplB PE=3 SV=1;>BURCENK562V_RS27715 ref|WP_006482900.1|gi|493528883| 50S ribosomal protein L2				36	39	35	32	39	39	40	40	41	41	41	41	38	36	34	33	40	34	34	31	40	40	38	41	FALSE	FALSE	FALSE	FALSE	FALSE	FALSE	FALSE	FALSE	FALSE	FALSE	FALSE	FALSE	FALSE	FALSE	FALSE	FALSE
0	1.23823	B4E5C4;BURCENK562V_RS27720	B4E5C4;BURCENK562V_RS27720	rpsS;ref|WP_004199273.1|gi|490303956|	B4E5C4;	>sp|B4E5C4|RS19_BURCJ 30S ribosomal protein S19 OS=Burkholderia cenocepacia (strain ATCC BAA-245 / DSM 16553 / LMG 16656 / NCTC 13227 / J2315 / CF5610) OX=216591 GN=rpsS PE=3 SV=1;>BURCENK562V_RS27720 ref|WP_004199273.1|gi|490303956| 30S ribosomal protein S19				19	17	17	17	21	21	20	20	21	22	20	21	17	18	17	18	17	17	18	18	16	16	18	17	FALSE	FALSE	FALSE	FALSE	FALSE	FALSE	FALSE	FALSE	FALSE	FALSE	FALSE	FALSE	FALSE	FALSE	FALSE	FALSE
0	1.2138	B4E5C5;BURCENK562V_RS27725	B4E5C5;BURCENK562V_RS27725	rplV;ref|WP_004199272.1|gi|490303955|	B4E5C5;	>sp|B4E5C5|RL22_BURCJ 50S ribosomal protein L22 OS=Burkholderia cenocepacia (strain ATCC BAA-245 / DSM 16553 / LMG 16656 / NCTC 13227 / J2315 / CF5610) OX=216591 GN=rplV PE=3 SV=1;>BURCENK562V_RS27725 ref|WP_004199272.1|gi|490303955| 50S ribosomal protein L22				8	8	8	7	8	8	9	9	8	9	9	9	8	8	8	6	7	8	8	7	8	7	8	9	FALSE	FALSE	FALSE	FALSE	FALSE	FALSE	FALSE	FALSE	FALSE	FALSE	FALSE	FALSE	FALSE	FALSE	FALSE	FALSE
0	1.22938	B4E5C6;BURCENK562V_RS27730	B4E5C6;BURCENK562V_RS27730	rpsC;ref|WP_006482899.1|gi|493528882|	B4E5C6;	>sp|B4E5C6|RS3_BURCJ 30S ribosomal protein S3 OS=Burkholderia cenocepacia (strain ATCC BAA-245 / DSM 16553 / LMG 16656 / NCTC 13227 / J2315 / CF5610) OX=216591 GN=rpsC PE=3 SV=1;>BURCENK562V_RS27730 ref|WP_006482899.1|gi|493528882| 30S ribosomal protein S3				35	36	32	31	35	35	37	37	39	40	38	38	35	33	34	33	34	33	34	33	35	38	37	38	FALSE	FALSE	FALSE	FALSE	FALSE	FALSE	FALSE	FALSE	FALSE	FALSE	FALSE	FALSE	FALSE	FALSE	FALSE	FALSE
0	1.21359	B4E5C7;BURCENK562V_RS27735	B4E5C7;BURCENK562V_RS27735	rplP;ref|WP_006482873.1|gi|493528856|	B4E5C7;	>sp|B4E5C7|RL16_BURCJ 50S ribosomal protein L16 OS=Burkholderia cenocepacia (strain ATCC BAA-245 / DSM 16553 / LMG 16656 / NCTC 13227 / J2315 / CF5610) OX=216591 GN=rplP PE=3 SV=1;>BURCENK562V_RS27735 ref|WP_006482873.1|gi|493528856| 50S ribosomal protein L16				12	12	11	12	13	12	13	13	13	12	13	13	12	12	11	9	12	9	11	8	12	12	12	12	FALSE	FALSE	FALSE	FALSE	FALSE	FALSE	FALSE	FALSE	FALSE	FALSE	FALSE	FALSE	FALSE	FALSE	FALSE	FALSE
0	1.20224	B4E5C8;BURCENK562V_RS27740	B4E5C8;BURCENK562V_RS27740	rpmC;ref|WP_006400652.1|gi|493445281|	B4E5C8;	>sp|B4E5C8|RL29_BURCJ 50S ribosomal protein L29 OS=Burkholderia cenocepacia (strain ATCC BAA-245 / DSM 16553 / LMG 16656 / NCTC 13227 / J2315 / CF5610) OX=216591 GN=rpmC PE=3 SV=1;>BURCENK562V_RS27740 ref|WP_006400652.1|gi|493445281| 50S ribosomal protein L29				9	7	6	8	7	7	10	8	10	10	8	8	6	7	7	6	8	6	6	6	9	7	7	9	FALSE	FALSE	FALSE	FALSE	FALSE	FALSE	FALSE	FALSE	FALSE	FALSE	FALSE	FALSE	FALSE	FALSE	FALSE	FALSE
0	1.21946	B4E5C9;BURCENK562V_RS27745	B4E5C9;BURCENK562V_RS27745	rpsQ;ref|WP_006477189.1|gi|493523112|	B4E5C9;	>sp|B4E5C9|RS17_BURCJ 30S ribosomal protein S17 OS=Burkholderia cenocepacia (strain ATCC BAA-245 / DSM 16553 / LMG 16656 / NCTC 13227 / J2315 / CF5610) OX=216591 GN=rpsQ PE=3 SV=1;>BURCENK562V_RS27745 ref|WP_006477189.1|gi|493523112| 30S ribosomal protein S17				11	12	11	11	12	12	11	12	12	12	11	12	11	11	12	8	11	8	8	8	12	12	11	11	FALSE	FALSE	FALSE	FALSE	FALSE	FALSE	FALSE	FALSE	FALSE	FALSE	FALSE	FALSE	FALSE	FALSE	FALSE	FALSE
0	1.21389	B4E5D0;BURCENK562V_RS27750	B4E5D0;BURCENK562V_RS27750	rplN;ref|WP_006482918.1|gi|493528901|	B4E5D0;	>sp|B4E5D0|RL14_BURCJ 50S ribosomal protein L14 OS=Burkholderia cenocepacia (strain ATCC BAA-245 / DSM 16553 / LMG 16656 / NCTC 13227 / J2315 / CF5610) OX=216591 GN=rplN PE=3 SV=1;>BURCENK562V_RS27750 ref|WP_006482918.1|gi|493528901| 50S ribosomal protein L14				16	17	17	15	17	16	17	17	16	16	16	17	15	15	15	14	16	14	14	14	16	15	15	16	FALSE	FALSE	FALSE	FALSE	FALSE	FALSE	FALSE	FALSE	FALSE	FALSE	FALSE	FALSE	FALSE	FALSE	FALSE	FALSE
0	1.20049	B4E5D1;BURCENK562V_RS27755	B4E5D1;BURCENK562V_RS27755	rplX;ref|WP_006477187.1|gi|493523110|	B4E5D1;	>sp|B4E5D1|RL24_BURCJ 50S ribosomal protein L24 OS=Burkholderia cenocepacia (strain ATCC BAA-245 / DSM 16553 / LMG 16656 / NCTC 13227 / J2315 / CF5610) OX=216591 GN=rplX PE=3 SV=1;>BURCENK562V_RS27755 ref|WP_006477187.1|gi|493523110| 50S ribosomal protein L24				12	13	13	12	15	16	17	18	17	19	17	17	14	14	12	13	15	14	14	15	13	12	14	15	FALSE	FALSE	FALSE	FALSE	FALSE	FALSE	FALSE	FALSE	FALSE	FALSE	FALSE	FALSE	FALSE	FALSE	FALSE	FALSE
0	1.22721	B4E5D2;BURCENK562V_RS27760	B4E5D2;BURCENK562V_RS27760	rplE;ref|WP_006482882.1|gi|493528865|	B4E5D2;	>sp|B4E5D2|RL5_BURCJ 50S ribosomal protein L5 OS=Burkholderia cenocepacia (strain ATCC BAA-245 / DSM 16553 / LMG 16656 / NCTC 13227 / J2315 / CF5610) OX=216591 GN=rplE PE=3 SV=1;>BURCENK562V_RS27760 ref|WP_006482882.1|gi|493528865| 50S ribosomal protein L5				32	30	30	30	33	32	33	32	33	33	31	33	31	30	29	29	29	30	31	31	31	29	30	31	FALSE	FALSE	FALSE	FALSE	FALSE	FALSE	FALSE	FALSE	FALSE	FALSE	FALSE	FALSE	FALSE	FALSE	FALSE	FALSE
0	1.2115	B4E5D3;BURCENK562V_RS27765	B4E5D3;BURCENK562V_RS27765	rpsN;ref|WP_006482884.1|gi|493528867|	B4E5D3;	>sp|B4E5D3|RS14_BURCJ 30S ribosomal protein S14 OS=Burkholderia cenocepacia (strain ATCC BAA-245 / DSM 16553 / LMG 16656 / NCTC 13227 / J2315 / CF5610) OX=216591 GN=rpsN PE=3 SV=1;>BURCENK562V_RS27765 ref|WP_006482884.1|gi|493528867| 30S ribosomal protein S14				5	6	6	4	6	4	6	6	6	5	4	6	6	6	6	6	4	5	6	5	4	4	5	4	FALSE	FALSE	FALSE	FALSE	FALSE	FALSE	FALSE	FALSE	FALSE	FALSE	FALSE	FALSE	FALSE	FALSE	FALSE	FALSE
0	1.2281	B4E5D4;BURCENK562V_RS27770	B4E5D4;BURCENK562V_RS27770	rpsH;ref|WP_006477185.1|gi|493523108|	B4E5D4;	>sp|B4E5D4|RS8_BURCJ 30S ribosomal protein S8 OS=Burkholderia cenocepacia (strain ATCC BAA-245 / DSM 16553 / LMG 16656 / NCTC 13227 / J2315 / CF5610) OX=216591 GN=rpsH PE=3 SV=1;>BURCENK562V_RS27770 ref|WP_006477185.1|gi|493523108| 30S ribosomal protein S8				22	22	20	18	21	21	21	21	21	22	21	21	22	21	21	21	21	19	20	20	20	21	21	22	FALSE	FALSE	FALSE	FALSE	FALSE	FALSE	FALSE	FALSE	FALSE	FALSE	FALSE	FALSE	FALSE	FALSE	FALSE	FALSE
0	1.22831	B4E5D5;BURCENK562V_RS27775	B4E5D5;BURCENK562V_RS27775	rplF;ref|WP_006477184.1|gi|493523107|	B4E5D5;	>sp|B4E5D5|RL6_BURCJ 50S ribosomal protein L6 OS=Burkholderia cenocepacia (strain ATCC BAA-245 / DSM 16553 / LMG 16656 / NCTC 13227 / J2315 / CF5610) OX=216591 GN=rplF PE=3 SV=1;>BURCENK562V_RS27775 ref|WP_006477184.1|gi|493523107| 50S ribosomal protein L6				23	25	25	22	27	28	28	27	27	28	28	27	24	26	25	23	27	24	25	23	26	26	25	27	FALSE	FALSE	FALSE	FALSE	FALSE	FALSE	FALSE	FALSE	FALSE	FALSE	FALSE	FALSE	FALSE	FALSE	FALSE	FALSE
0	1.22932	B4E5D6;BURCENK562V_RS27780	B4E5D6;BURCENK562V_RS27780	rplR;ref|WP_006477183.1|gi|493523106|	B4E5D6;	>sp|B4E5D6|RL18_BURCJ 50S ribosomal protein L18 OS=Burkholderia cenocepacia (strain ATCC BAA-245 / DSM 16553 / LMG 16656 / NCTC 13227 / J2315 / CF5610) OX=216591 GN=rplR PE=3 SV=1;>BURCENK562V_RS27780 ref|WP_006477183.1|gi|493523106| 50S ribosomal protein L18				9	8	8	8	9	9	9	9	9	9	9	9	9	9	8	8	8	8	8	8	9	9	9	9	FALSE	FALSE	FALSE	FALSE	FALSE	FALSE	FALSE	FALSE	FALSE	FALSE	FALSE	FALSE	FALSE	FALSE	FALSE	FALSE
0	1.21694	B4E5D7;BURCENK562V_RS27785	B4E5D7;BURCENK562V_RS27785	rpsE;ref|WP_006482895.1|gi|493528878|	B4E5D7;	>sp|B4E5D7|RS5_BURCJ 30S ribosomal protein S5 OS=Burkholderia cenocepacia (strain ATCC BAA-245 / DSM 16553 / LMG 16656 / NCTC 13227 / J2315 / CF5610) OX=216591 GN=rpsE PE=3 SV=1;>BURCENK562V_RS27785 ref|WP_006482895.1|gi|493528878| 30S ribosomal protein S5				22	21	23	21	23	20	23	23	23	22	18	23	22	22	22	21	15	22	23	22	19	19	22	19	FALSE	FALSE	FALSE	FALSE	FALSE	FALSE	FALSE	FALSE	FALSE	FALSE	FALSE	FALSE	FALSE	FALSE	FALSE	FALSE
0	1.20165	B4E5D8;BURCENK562V_RS27790	B4E5D8;BURCENK562V_RS27790	rpmD;ref|WP_006400644.1|gi|493445273|	B4E5D8;	>sp|B4E5D8|RL30_BURCJ 50S ribosomal protein L30 OS=Burkholderia cenocepacia (strain ATCC BAA-245 / DSM 16553 / LMG 16656 / NCTC 13227 / J2315 / CF5610) OX=216591 GN=rpmD PE=3 SV=1;>BURCENK562V_RS27790 ref|WP_006400644.1|gi|493445273| 50S ribosomal protein L30				2	2	2	2	3	4	4	4	3	4	3	3	2	1	2	2	4	2	3	3	2	3	2	4	FALSE	FALSE	FALSE	FALSE	FALSE	FALSE	FALSE	FALSE	FALSE	FALSE	FALSE	FALSE	FALSE	FALSE	FALSE	FALSE
0	1.21977	B4E5D9;BURCENK562V_RS27795	B4E5D9;BURCENK562V_RS27795	rplO;ref|WP_006482880.1|gi|493528863|	B4E5D9;	>sp|B4E5D9|RL15_BURCJ 50S ribosomal protein L15 OS=Burkholderia cenocepacia (strain ATCC BAA-245 / DSM 16553 / LMG 16656 / NCTC 13227 / J2315 / CF5610) OX=216591 GN=rplO PE=3 SV=1;>BURCENK562V_RS27795 ref|WP_006482880.1|gi|493528863| 50S ribosomal protein L15				25	25	24	23	25	25	25	25	25	25	25	25	24	23	23	23	23	23	23	23	23	23	23	23	FALSE	FALSE	FALSE	FALSE	FALSE	FALSE	FALSE	FALSE	FALSE	FALSE	FALSE	FALSE	FALSE	FALSE	FALSE	FALSE
0	1.18536	B4E5E0;BURCENK562V_RS27800	B4E5E0;BURCENK562V_RS27800	secY;ref|WP_006482915.1|gi|493528898|	B4E5E0;	>tr|B4E5E0|B4E5E0_BURCJ Protein translocase subunit SecY OS=Burkholderia cenocepacia (strain ATCC BAA-245 / DSM 16553 / LMG 16656 / NCTC 13227 / J2315 / CF5610) OX=216591 GN=secY PE=3 SV=1;>BURCENK562V_RS27800 ref|WP_006482915.1|gi|493528898| preprotein translocase subunit SecY				12	11	12	11	12	12	12	12	12	12	12	12	12	12	12	11	12	12	12	11	11	11	12	11	FALSE	FALSE	FALSE	FALSE	FALSE	FALSE	FALSE	FALSE	FALSE	FALSE	FALSE	FALSE	FALSE	FALSE	FALSE	FALSE
0	1.20203	B4E5E1;BURCENK562V_RS27805	B4E5E1;BURCENK562V_RS27805	infA;ref|WP_004521905.1|gi|490656915|	B4E5E1;	>tr|B4E5E1|B4E5E1_BURCJ Translation initiation factor IF-1 OS=Burkholderia cenocepacia (strain ATCC BAA-245 / DSM 16553 / LMG 16656 / NCTC 13227 / J2315 / CF5610) OX=216591 GN=infA PE=3 SV=1;>BURCENK562V_RS27805 ref|WP_004521905.1|gi|490656915| translation initiation factor IF-1				8	8	6	6	8	9	9	9	9	9	9	9	6	8	6	7	8	8	7	8	9	9	9	9	FALSE	FALSE	FALSE	FALSE	FALSE	FALSE	FALSE	FALSE	FALSE	FALSE	FALSE	FALSE	FALSE	FALSE	FALSE	FALSE
0	1.21602	B4E5E3;BURCENK562V_RS27815	B4E5E3;BURCENK562V_RS27815	rpsM;ref|WP_006400641.1|gi|493445269|	B4E5E3;	>sp|B4E5E3|RS13_BURCJ 30S ribosomal protein S13 OS=Burkholderia cenocepacia (strain ATCC BAA-245 / DSM 16553 / LMG 16656 / NCTC 13227 / J2315 / CF5610) OX=216591 GN=rpsM PE=3 SV=1;>BURCENK562V_RS27815 ref|WP_006400641.1|gi|493445269| 30S ribosomal protein S13				17	18	17	18	18	18	18	18	18	18	18	18	17	16	17	15	16	15	14	16	15	16	16	17	FALSE	FALSE	FALSE	FALSE	FALSE	FALSE	FALSE	FALSE	FALSE	FALSE	FALSE	FALSE	FALSE	FALSE	FALSE	FALSE
0	1.21402	B4E5E4;BURCENK562V_RS27820	B4E5E4;BURCENK562V_RS27820	rpsK;ref|WP_004197937.1|gi|490302555|	B4E5E4;	>sp|B4E5E4|RS11_BURCJ 30S ribosomal protein S11 OS=Burkholderia cenocepacia (strain ATCC BAA-245 / DSM 16553 / LMG 16656 / NCTC 13227 / J2315 / CF5610) OX=216591 GN=rpsK PE=3 SV=1;>BURCENK562V_RS27820 ref|WP_004197937.1|gi|490302555| 30S ribosomal protein S11				12	11	11	10	10	11	11	12	13	11	11	11	10	10	9	8	12	11	9	9	12	11	11	9	FALSE	FALSE	FALSE	FALSE	FALSE	FALSE	FALSE	FALSE	FALSE	FALSE	FALSE	FALSE	FALSE	FALSE	FALSE	FALSE
0	1.2292	B4E5E5;BURCENK562V_RS27825	B4E5E5;BURCENK562V_RS27825	rpsD;ref|WP_006477177.1|gi|493523100|	B4E5E5;	>sp|B4E5E5|RS4_BURCJ 30S ribosomal protein S4 OS=Burkholderia cenocepacia (strain ATCC BAA-245 / DSM 16553 / LMG 16656 / NCTC 13227 / J2315 / CF5610) OX=216591 GN=rpsD PE=3 SV=1;>BURCENK562V_RS27825 ref|WP_006477177.1|gi|493523100| 30S ribosomal protein S4				26	23	27	25	26	23	26	26	27	24	21	26	24	24	24	23	19	24	25	24	19	21	22	21	FALSE	FALSE	FALSE	FALSE	FALSE	FALSE	FALSE	FALSE	FALSE	FALSE	FALSE	FALSE	FALSE	FALSE	FALSE	FALSE
0	1.2201	B4E5E6;BURCENK562V_RS27830	B4E5E6;BURCENK562V_RS27830	rpoA;ref|WP_006477176.1|gi|493523099|	B4E5E6;	>sp|B4E5E6|RPOA_BURCJ DNA-directed RNA polymerase subunit alpha OS=Burkholderia cenocepacia (strain ATCC BAA-245 / DSM 16553 / LMG 16656 / NCTC 13227 / J2315 / CF5610) OX=216591 GN=rpoA PE=3 SV=1;>BURCENK562V_RS27830 ref|WP_006477176.1|gi|493523099| DNA-directed RNA polymerase subunit alpha				37	36	35	36	37	36	38	39	40	37	36	39	38	37	36	34	36	36	36	36	38	37	38	38	FALSE	FALSE	FALSE	FALSE	FALSE	FALSE	FALSE	FALSE	FALSE	FALSE	FALSE	FALSE	FALSE	FALSE	FALSE	FALSE
0	1.23747	B4E5E7;BURCENK562V_RS27835	B4E5E7;BURCENK562V_RS27835	rplQ;ref|WP_006477175.1|gi|493523098|	B4E5E7;	>sp|B4E5E7|RL17_BURCJ 50S ribosomal protein L17 OS=Burkholderia cenocepacia (strain ATCC BAA-245 / DSM 16553 / LMG 16656 / NCTC 13227 / J2315 / CF5610) OX=216591 GN=rplQ PE=3 SV=1;>BURCENK562V_RS27835 ref|WP_006477175.1|gi|493523098| 50S ribosomal protein L17				10	10	10	10	10	10	10	10	10	10	10	10	10	10	10	10	10	10	10	10	10	10	10	10	FALSE	FALSE	FALSE	FALSE	FALSE	FALSE	FALSE	FALSE	FALSE	FALSE	FALSE	FALSE	FALSE	FALSE	FALSE	FALSE
0	1.19275	B4E5E8;BURCENK562V_RS27840	B4E5E8;BURCENK562V_RS27840	cutA;ref|WP_006494457.1|gi|493540582|	B4E5E8;	>tr|B4E5E8|B4E5E8_BURCJ Putative divalent-cation tolerance protein CutA OS=Burkholderia cenocepacia (strain ATCC BAA-245 / DSM 16553 / LMG 16656 / NCTC 13227 / J2315 / CF5610) OX=216591 GN=cutA PE=4 SV=1;>BURCENK562V_RS27840 ref|WP_006494457.1|gi|493540582| cytochrome C biogenesis protein				2	2	3	2	3	4	3	3	3	4	3	3	4	4	4	4	4	4	4	4	3	4	4	4	FALSE	FALSE	FALSE	FALSE	FALSE	FALSE	FALSE	FALSE	FALSE	FALSE	FALSE	FALSE	FALSE	FALSE	FALSE	FALSE
0	1.19029	B4E5E9;BURCENK562V_RS27845	B4E5E9;BURCENK562V_RS27845	dsbD;ref|WP_012492294.1|gi|501468849|	B4E5E9;	>tr|B4E5E9|B4E5E9_BURCJ Thiol:disulfide interchange protein DsbD OS=Burkholderia cenocepacia (strain ATCC BAA-245 / DSM 16553 / LMG 16656 / NCTC 13227 / J2315 / CF5610) OX=216591 GN=dsbD PE=4 SV=1;>BURCENK562V_RS27845 ref|WP_012492294.1|gi|501468849| thiol:disulfide interchange protein				14	17	15	15	14	18	18	17	17	18	18	17	18	18	18	17	18	18	18	18	18	18	18	18	FALSE	FALSE	FALSE	FALSE	FALSE	FALSE	FALSE	FALSE	FALSE	FALSE	FALSE	FALSE	FALSE	FALSE	FALSE	FALSE
0	1.20141	B4E5F0;BURCENK562V_RS25550	B4E5F0;BURCENK562V_RS25550	greA;ref|WP_006476345.1|gi|493522253|	B4E5F0;	>tr|B4E5F0|B4E5F0_BURCJ Transcription elongation factor GreA OS=Burkholderia cenocepacia (strain ATCC BAA-245 / DSM 16553 / LMG 16656 / NCTC 13227 / J2315 / CF5610) OX=216591 GN=greA PE=3 SV=1;>BURCENK562V_RS25550 ref|WP_006476345.1|gi|493522253| transcription elongation factor GreA				14	14	14	13	16	16	16	16	15	15	15	15	15	16	15	15	15	16	16	14	16	16	15	15	FALSE	FALSE	FALSE	FALSE	FALSE	FALSE	FALSE	FALSE	FALSE	FALSE	FALSE	FALSE	FALSE	FALSE	FALSE	FALSE
0	1.21804	B4E5F2;BURCENK562V_RS25540	B4E5F2;BURCENK562V_RS25540	BCAL1265;ref|WP_006490572.1|gi|493536627|	B4E5F2;	>tr|B4E5F2|B4E5F2_BURCJ CRM domain-containing protein OS=Burkholderia cenocepacia (strain ATCC BAA-245 / DSM 16553 / LMG 16656 / NCTC 13227 / J2315 / CF5610) OX=216591 GN=BCAL1265 PE=4 SV=1;>BURCENK562V_RS25540 ref|WP_006490572.1|gi|493536627| RNA-binding protein				15	17	15	15	18	15	17	18	18	17	16	18	15	16	15	13	15	15	15	14	16	16	17	17	FALSE	FALSE	FALSE	FALSE	FALSE	FALSE	FALSE	FALSE	FALSE	FALSE	FALSE	FALSE	FALSE	FALSE	FALSE	FALSE
0	1.19886	B4E5F3;BURCENK562V_RS25535	B4E5F3;BURCENK562V_RS25535	rlmE;ref|WP_006476343.1|gi|493522251|	B4E5F3;	>sp|B4E5F3|RLME_BURCJ Ribosomal RNA large subunit methyltransferase E OS=Burkholderia cenocepacia (strain ATCC BAA-245 / DSM 16553 / LMG 16656 / NCTC 13227 / J2315 / CF5610) OX=216591 GN=rlmE PE=3 SV=1;>BURCENK562V_RS25535 ref|WP_006476343.1|gi|493522251| 23S rRNA methyltransferase				11	10	12	11	11	12	12	10	11	12	12	12	11	11	11	10	11	12	11	11	12	11	12	11	FALSE	FALSE	FALSE	FALSE	FALSE	FALSE	FALSE	FALSE	FALSE	FALSE	FALSE	FALSE	FALSE	FALSE	FALSE	FALSE
0	1.21222	B4E5F4;BURCENK562V_RS25530	B4E5F4;BURCENK562V_RS25530	ftsH;ref|WP_006490511.1|gi|493536564|	B4E5F4;	>tr|B4E5F4|B4E5F4_BURCJ ATP-dependent zinc metalloprotease FtsH OS=Burkholderia cenocepacia (strain ATCC BAA-245 / DSM 16553 / LMG 16656 / NCTC 13227 / J2315 / CF5610) OX=216591 GN=ftsH PE=3 SV=1;>BURCENK562V_RS25530 ref|WP_006490511.1|gi|493536564| ATP-dependent metalloprotease				39	39	39	33	39	41	43	43	44	43	39	44	44	44	42	41	41	41	44	42	43	43	42	44	FALSE	FALSE	FALSE	FALSE	FALSE	FALSE	FALSE	FALSE	FALSE	FALSE	FALSE	FALSE	FALSE	FALSE	FALSE	FALSE
0	1.20554	B4E5F6;BURCENK562V_RS25520	B4E5F6;BURCENK562V_RS25520	glmM;ref|WP_006490564.1|gi|493536619|	B4E5F6;	>sp|B4E5F6|GLMM_BURCJ Phosphoglucosamine mutase OS=Burkholderia cenocepacia (strain ATCC BAA-245 / DSM 16553 / LMG 16656 / NCTC 13227 / J2315 / CF5610) OX=216591 GN=glmM PE=3 SV=1;>BURCENK562V_RS25520 ref|WP_006490564.1|gi|493536619| phosphoglucosamine mutase				39	38	38	37	38	35	37	38	39	37	35	39	39	39	38	37	34	39	38	39	35	34	38	35	FALSE	FALSE	FALSE	FALSE	FALSE	FALSE	FALSE	FALSE	FALSE	FALSE	FALSE	FALSE	FALSE	FALSE	FALSE	FALSE
0	1.23823	B4E5F7;BURCENK562V_RS25515	B4E5F7;BURCENK562V_RS25515	pstS;ref|WP_006490565.1|gi|493536620|	B4E5F7;	>tr|B4E5F7|B4E5F7_BURCJ Phosphate-binding protein PstS OS=Burkholderia cenocepacia (strain ATCC BAA-245 / DSM 16553 / LMG 16656 / NCTC 13227 / J2315 / CF5610) OX=216591 GN=pstS PE=3 SV=1;>BURCENK562V_RS25515 ref|WP_006490565.1|gi|493536620| phosphate ABC transporter substrate-binding protein				44	31	30	41	42	29	33	42	42	33	28	41	43	37	38	37	34	35	35	42	37	30	29	38	FALSE	FALSE	FALSE	FALSE	FALSE	FALSE	FALSE	FALSE	FALSE	FALSE	FALSE	FALSE	FALSE	FALSE	FALSE	FALSE
0	1.16299	B4E5F8;BURCENK562V_RS25510	B4E5F8;BURCENK562V_RS25510	pstC;ref|WP_006493120.1|gi|493539232|	B4E5F8;	>tr|B4E5F8|B4E5F8_BURCJ Phosphate transport system permease protein OS=Burkholderia cenocepacia (strain ATCC BAA-245 / DSM 16553 / LMG 16656 / NCTC 13227 / J2315 / CF5610) OX=216591 GN=pstC PE=3 SV=1;>BURCENK562V_RS25510 ref|WP_006493120.1|gi|493539232| phosphate ABC transporter, permease protein PstC				4	4	3	4	4	4	3	4	4	2	3	4	3	3	2	3	3	2	2	3	3	2	2	3	FALSE	FALSE	FALSE	FALSE	FALSE	FALSE	FALSE	FALSE	FALSE	FALSE	FALSE	FALSE	FALSE	FALSE	FALSE	FALSE
0	1.22169	B4E5G0;BURCENK562V_RS25500	B4E5G0;BURCENK562V_RS25500	pstB;ref|WP_006490515.1|gi|493536568|	B4E5G0;	>tr|B4E5G0|B4E5G0_BURCJ Phosphate import ATP-binding protein PstB OS=Burkholderia cenocepacia (strain ATCC BAA-245 / DSM 16553 / LMG 16656 / NCTC 13227 / J2315 / CF5610) OX=216591 GN=pstB PE=3 SV=1;>BURCENK562V_RS25500 ref|WP_006490515.1|gi|493536568| phosphate ABC transporter ATP-binding protein				41	31	23	38	41	32	33	40	41	30	28	41	31	23	23	28	34	26	27	33	30	25	24	35	FALSE	FALSE	FALSE	FALSE	FALSE	FALSE	FALSE	FALSE	FALSE	FALSE	FALSE	FALSE	FALSE	FALSE	FALSE	FALSE
0	1.20855	B4E5G1;BURCENK562V_RS25495	B4E5G1;BURCENK562V_RS25495	BCAL1274;ref|WP_006490618.1|gi|493536674|	B4E5G1;	>tr|B4E5G1|B4E5G1_BURCJ Phosphate-specific transport system accessory protein PhoU OS=Burkholderia cenocepacia (strain ATCC BAA-245 / DSM 16553 / LMG 16656 / NCTC 13227 / J2315 / CF5610) OX=216591 GN=BCAL1274 PE=3 SV=1;>BURCENK562V_RS25495 ref|WP_006490618.1|gi|493536674| transcriptional regulator				30	26	22	29	30	26	25	30	30	22	19	30	30	28	27	26	30	26	27	27	30	26	25	27	FALSE	FALSE	FALSE	FALSE	FALSE	FALSE	FALSE	FALSE	FALSE	FALSE	FALSE	FALSE	FALSE	FALSE	FALSE	FALSE
0	1.19087	B4E5G3;BURCENK562V_RS25485	B4E5G3;BURCENK562V_RS25485	BCAL1276;ref|WP_006490622.1|gi|493536678|	B4E5G3;	>tr|B4E5G3|B4E5G3_BURCJ Putative phosphate regulon two-component regulatory system, sensor kinase protein OS=Burkholderia cenocepacia (strain ATCC BAA-245 / DSM 16553 / LMG 16656 / NCTC 13227 / J2315 / CF5610) OX=216591 GN=BCAL1276 PE=4 SV=1;>BURCENK562V_RS25485 ref|WP_006490622.1|gi|493536678| sensor histidine kinase				25	20	13	25	26	20	21	24	25	21	18	23	23	24	23	23	23	21	23	24	25	22	22	23	FALSE	FALSE	FALSE	FALSE	FALSE	FALSE	FALSE	FALSE	FALSE	FALSE	FALSE	FALSE	FALSE	FALSE	FALSE	FALSE
0	1.19808	B4E5G4;BURCENK562V_RS25480	B4E5G4;BURCENK562V_RS25480	ppk;ref|WP_006490552.1|gi|493536606|	B4E5G4;	>tr|B4E5G4|B4E5G4_BURCJ Polyphosphate kinase OS=Burkholderia cenocepacia (strain ATCC BAA-245 / DSM 16553 / LMG 16656 / NCTC 13227 / J2315 / CF5610) OX=216591 GN=ppk PE=3 SV=1;>BURCENK562V_RS25480 ref|WP_006490552.1|gi|493536606| polyphosphate kinase				29	25	25	28	31	28	26	32	31	29	25	31	28	24	24	26	30	27	26	27	29	26	25	26	FALSE	FALSE	FALSE	FALSE	FALSE	FALSE	FALSE	FALSE	FALSE	FALSE	FALSE	FALSE	FALSE	FALSE	FALSE	FALSE
0	1.21337	B4E5G5;BURCENK562V_RS25475	B4E5G5;BURCENK562V_RS25475	BCAL1278;ref|WP_006490522.1|gi|493536576|	B4E5G5;	>tr|B4E5G5|B4E5G5_BURCJ Putative exopolyphosphatase OS=Burkholderia cenocepacia (strain ATCC BAA-245 / DSM 16553 / LMG 16656 / NCTC 13227 / J2315 / CF5610) OX=216591 GN=BCAL1278 PE=4 SV=1;>BURCENK562V_RS25475 ref|WP_006490522.1|gi|493536576| exopolyphosphatase				28	22	27	26	30	25	28	30	31	27	26	30	31	29	31	29	26	28	29	27	26	27	28	25	FALSE	FALSE	FALSE	FALSE	FALSE	FALSE	FALSE	FALSE	FALSE	FALSE	FALSE	FALSE	FALSE	FALSE	FALSE	FALSE
0	1.15648	B4E5G6;BURCENK562V_RS25470	B4E5G6;BURCENK562V_RS25470	BCAL1279;ref|WP_012492497.1|gi|501469052|	B4E5G6;	>tr|B4E5G6|B4E5G6_BURCJ Putative exported protein OS=Burkholderia cenocepacia (strain ATCC BAA-245 / DSM 16553 / LMG 16656 / NCTC 13227 / J2315 / CF5610) OX=216591 GN=BCAL1279 PE=4 SV=1;>BURCENK562V_RS25470 ref|WP_012492497.1|gi|501469052| hypothetical protein				3	3	3	4	4	4	4	4	4	4	4	4	4	4	4	4	4	4	4	4	4	4	4	4	FALSE	FALSE	FALSE	FALSE	FALSE	FALSE	FALSE	FALSE	FALSE	FALSE	FALSE	FALSE	FALSE	FALSE	FALSE	FALSE
0	1.19306	B4E5G7;BURCENK562V_RS25460	B4E5G7;BURCENK562V_RS25460	BCAL1280;ref|WP_006490592.1|gi|493536647|	B4E5G7;	>tr|B4E5G7|B4E5G7_BURCJ Putative hydrolase OS=Burkholderia cenocepacia (strain ATCC BAA-245 / DSM 16553 / LMG 16656 / NCTC 13227 / J2315 / CF5610) OX=216591 GN=BCAL1280 PE=4 SV=1;>BURCENK562V_RS25460 ref|WP_006490592.1|gi|493536647| phosphohistidine phosphatase				7	8	8	7	9	9	9	9	9	9	9	9	9	9	9	9	10	9	9	9	10	10	10	10	FALSE	FALSE	FALSE	FALSE	FALSE	FALSE	FALSE	FALSE	FALSE	FALSE	FALSE	FALSE	FALSE	FALSE	FALSE	FALSE
0	1.19486	B4E5G8;BURCENK562V_RS25455	B4E5G8;BURCENK562V_RS25455	BCAL1281;ref|WP_006490555.1|gi|493536610|	B4E5G8;	>tr|B4E5G8|B4E5G8_BURCJ Uncharacterized protein OS=Burkholderia cenocepacia (strain ATCC BAA-245 / DSM 16553 / LMG 16656 / NCTC 13227 / J2315 / CF5610) OX=216591 GN=BCAL1281 PE=4 SV=1;>BURCENK562V_RS25455 ref|WP_006490555.1|gi|493536610| hypothetical protein				6	5	6	6	4	3	5	5	5	5	3	4	6	6	6	6	3	6	6	6	3	4	6	5	FALSE	FALSE	FALSE	FALSE	FALSE	FALSE	FALSE	FALSE	FALSE	FALSE	FALSE	FALSE	FALSE	FALSE	FALSE	FALSE
0	1.19595	B4E5H1;BURCENK562V_RS25440	B4E5H1;BURCENK562V_RS25440	BCAL1286;ref|WP_006493122.1|gi|493539234|	B4E5H1;	>tr|B4E5H1|B4E5H1_BURCJ Uncharacterized protein OS=Burkholderia cenocepacia (strain ATCC BAA-245 / DSM 16553 / LMG 16656 / NCTC 13227 / J2315 / CF5610) OX=216591 GN=BCAL1286 PE=4 SV=1;>BURCENK562V_RS25440 ref|WP_006493122.1|gi|493539234| hypothetical protein				7	7	7	8	8	7	9	8	8	7	7	8	9	9	8	9	9	9	9	9	9	8	8	7	FALSE	FALSE	FALSE	FALSE	FALSE	FALSE	FALSE	FALSE	FALSE	FALSE	FALSE	FALSE	FALSE	FALSE	FALSE	FALSE
0	1.18734	B4E5H2;BURCENK562V_RS25435	B4E5H2;BURCENK562V_RS25435	BCAL1287;ref|WP_006490583.1|gi|493536638|	B4E5H2;	>tr|B4E5H2|B4E5H2_BURCJ Putative acetyl-CoA synthetase OS=Burkholderia cenocepacia (strain ATCC BAA-245 / DSM 16553 / LMG 16656 / NCTC 13227 / J2315 / CF5610) OX=216591 GN=BCAL1287 PE=4 SV=1;>BURCENK562V_RS25435 ref|WP_006490583.1|gi|493536638| AMP-dependent synthetase				18	17	18	17	19	18	19	18	19	16	18	19	19	19	19	18	19	19	19	19	19	17	19	17	FALSE	FALSE	FALSE	FALSE	FALSE	FALSE	FALSE	FALSE	FALSE	FALSE	FALSE	FALSE	FALSE	FALSE	FALSE	FALSE
0	1.19104	B4E5H3;BURCENK562V_RS25430	B4E5H3;BURCENK562V_RS25430	BCAL1288;ref|WP_006490610.1|gi|493536666|	B4E5H3;	>tr|B4E5H3|B4E5H3_BURCJ Family M23 peptidase OS=Burkholderia cenocepacia (strain ATCC BAA-245 / DSM 16553 / LMG 16656 / NCTC 13227 / J2315 / CF5610) OX=216591 GN=BCAL1288 PE=4 SV=1;>BURCENK562V_RS25430 ref|WP_006490610.1|gi|493536666| peptidase, M23 family				9	9	9	9	9	9	9	9	9	9	9	9	9	9	9	9	9	9	9	9	9	9	9	9	FALSE	FALSE	FALSE	FALSE	FALSE	FALSE	FALSE	FALSE	FALSE	FALSE	FALSE	FALSE	FALSE	FALSE	FALSE	FALSE
0	1.20763	B4E5H4;BURCENK562V_RS25425	B4E5H4;BURCENK562V_RS25425	BCAL1289;ref|WP_006490569.1|gi|493536624|	B4E5H4;	>tr|B4E5H4|B4E5H4_BURCJ Aldose 1-epimerase OS=Burkholderia cenocepacia (strain ATCC BAA-245 / DSM 16553 / LMG 16656 / NCTC 13227 / J2315 / CF5610) OX=216591 GN=BCAL1289 PE=4 SV=1;>BURCENK562V_RS25425 ref|WP_006490569.1|gi|493536624| aldose 1-epimerase				20	22	20	20	22	22	21	22	22	22	22	22	22	22	22	22	22	22	22	22	22	22	22	21	FALSE	FALSE	FALSE	FALSE	FALSE	FALSE	FALSE	FALSE	FALSE	FALSE	FALSE	FALSE	FALSE	FALSE	FALSE	FALSE
0	1.15158	B4E5H5;BURCENK562V_RS25420	B4E5H5;BURCENK562V_RS25420	uppP;ref|WP_006490581.1|gi|493536636|	B4E5H5;	>tr|B4E5H5|B4E5H5_BURCJ Undecaprenyl-diphosphatase OS=Burkholderia cenocepacia (strain ATCC BAA-245 / DSM 16553 / LMG 16656 / NCTC 13227 / J2315 / CF5610) OX=216591 GN=uppP PE=3 SV=1;>BURCENK562V_RS25420 ref|WP_006490581.1|gi|493536636| UDP pyrophosphate phosphatase				2	2	1	2	2	2	2	2	2	2	2	2	1	2	2	1	1	2	2	2	2	1	2	1	FALSE	FALSE	FALSE	FALSE	FALSE	FALSE	FALSE	FALSE	FALSE	FALSE	FALSE	FALSE	FALSE	FALSE	FALSE	FALSE
0	1.12899	B4E5H8;BURCENK562V_RS25400	B4E5H8;BURCENK562V_RS25400	BCAL1293;ref|WP_006490600.1|gi|493536655|	B4E5H8;	>tr|B4E5H8|B4E5H8_BURCJ Uncharacterized protein OS=Burkholderia cenocepacia (strain ATCC BAA-245 / DSM 16553 / LMG 16656 / NCTC 13227 / J2315 / CF5610) OX=216591 GN=BCAL1293 PE=4 SV=1;>BURCENK562V_RS25400 ref|WP_006490600.1|gi|493536655| type VI secretion protein				2	2	2	2	3	4	4	3	4	4	4	3	3	3	2	2	4	4	4	4	4	4	4	4	FALSE	FALSE	FALSE	FALSE	FALSE	FALSE	FALSE	FALSE	FALSE	FALSE	FALSE	FALSE	FALSE	FALSE	FALSE	FALSE
0	1.14622	B4E5I0;BURCENK562V_RS25390	B4E5I0;BURCENK562V_RS25390	BCAL1295;ref|WP_012492501.1|gi|501469056|	B4E5I0;	>tr|B4E5I0|B4E5I0_BURCJ DUF2169 domain-containing protein OS=Burkholderia cenocepacia (strain ATCC BAA-245 / DSM 16553 / LMG 16656 / NCTC 13227 / J2315 / CF5610) OX=216591 GN=BCAL1295 PE=4 SV=1;>BURCENK562V_RS25390 ref|WP_012492501.1|gi|501469056| hypothetical protein				1	3	2	1	6	4	6	5	5	8	7	4	7	7	7	7	9	8	8	7	9	9	9	9	FALSE	FALSE	FALSE	FALSE	FALSE	FALSE	FALSE	FALSE	FALSE	FALSE	FALSE	FALSE	FALSE	FALSE	FALSE	FALSE
0	1.15715	B4E5I1;BURCENK562V_RS25385	B4E5I1;BURCENK562V_RS25385	BCAL1296;ref|WP_020979811.1|gi|537740050|	B4E5I1;	>tr|B4E5I1|B4E5I1_BURCJ DUF4150 domain-containing protein OS=Burkholderia cenocepacia (strain ATCC BAA-245 / DSM 16553 / LMG 16656 / NCTC 13227 / J2315 / CF5610) OX=216591 GN=BCAL1296 PE=4 SV=1;>BURCENK562V_RS25385 ref|WP_020979811.1|gi|537740050| PF13665 domain protein				3	3	4	3	4	5	6	4	5	7	7	6	7	8	8	6	8	6	7	7	8	8	8	8	FALSE	FALSE	FALSE	FALSE	FALSE	FALSE	FALSE	FALSE	FALSE	FALSE	FALSE	FALSE	FALSE	FALSE	FALSE	FALSE
0	1.18075	B4E5I2;BURCENK562V_RS25380	B4E5I2;BURCENK562V_RS25380	BCAL1297;ref|WP_006490573.1|gi|493536628|	B4E5I2;	>tr|B4E5I2|B4E5I2_BURCJ ANK_REP_REGION domain-containing protein OS=Burkholderia cenocepacia (strain ATCC BAA-245 / DSM 16553 / LMG 16656 / NCTC 13227 / J2315 / CF5610) OX=216591 GN=BCAL1297 PE=4 SV=1;>BURCENK562V_RS25380 ref|WP_006490573.1|gi|493536628| ankyrin repeat protein				7	8	8	4	8	8	8	8	8	8	8	8	9	9	9	9	9	9	9	9	9	9	9	9	FALSE	FALSE	FALSE	FALSE	FALSE	FALSE	FALSE	FALSE	FALSE	FALSE	FALSE	FALSE	FALSE	FALSE	FALSE	FALSE
0	1.15557	B4E5I3	B4E5I3	BCAL1298	B4E5I3	>tr|B4E5I3|B4E5I3_BURCJ Uncharacterized protein OS=Burkholderia cenocepacia (strain ATCC BAA-245 / DSM 16553 / LMG 16656 / NCTC 13227 / J2315 / CF5610) OX=216591 GN=BCAL1298 PE=4 SV=1				2	4	2	2	6	5	7	7	4	6	6	5	7	7	7	6	7	8	8	8	8	8	8	8	FALSE	FALSE	FALSE	FALSE	FALSE	FALSE	FALSE	FALSE	FALSE	FALSE	FALSE	FALSE	FALSE	FALSE	FALSE	FALSE
0	1.20832	B4E5I4	B4E5I4	BCAL1299	B4E5I4	>tr|B4E5I4|B4E5I4_BURCJ Uncharacterized protein OS=Burkholderia cenocepacia (strain ATCC BAA-245 / DSM 16553 / LMG 16656 / NCTC 13227 / J2315 / CF5610) OX=216591 GN=BCAL1299 PE=4 SV=1				18	20	19	21	20	20	20	21	21	21	21	21	20	21	21	19	20	20	21	21	21	21	21	21	FALSE	FALSE	FALSE	FALSE	FALSE	FALSE	FALSE	FALSE	FALSE	FALSE	FALSE	FALSE	FALSE	FALSE	FALSE	FALSE
0	1.1984	B4E5I5;BURCENK562V_RS25365	B4E5I5;BURCENK562V_RS25365	BCAL1300;ref|WP_012492505.1|gi|501469060|	B4E5I5;	>tr|B4E5I5|B4E5I5_BURCJ TPR_REGION domain-containing protein OS=Burkholderia cenocepacia (strain ATCC BAA-245 / DSM 16553 / LMG 16656 / NCTC 13227 / J2315 / CF5610) OX=216591 GN=BCAL1300 PE=4 SV=1;>BURCENK562V_RS25365 ref|WP_012492505.1|gi|501469060| hypothetical protein				7	7	7	7	8	7	8	7	7	8	8	8	7	8	7	7	8	7	7	7	8	8	8	8	FALSE	FALSE	FALSE	FALSE	FALSE	FALSE	FALSE	FALSE	FALSE	FALSE	FALSE	FALSE	FALSE	FALSE	FALSE	FALSE
0	1.19318	B4E5I6;BURCENK562V_RS25360	B4E5I6;BURCENK562V_RS25360	BCAL1301;ref|WP_006490534.1|gi|493536588|	B4E5I6;	>tr|B4E5I6|B4E5I6_BURCJ Putative membrane protein OS=Burkholderia cenocepacia (strain ATCC BAA-245 / DSM 16553 / LMG 16656 / NCTC 13227 / J2315 / CF5610) OX=216591 GN=BCAL1301 PE=4 SV=1;>BURCENK562V_RS25360 ref|WP_006490534.1|gi|493536588| hypothetical protein				28	30	29	29	29	27	29	28	30	29	29	30	32	31	31	31	27	29	29	30	30	29	29	30	FALSE	FALSE	FALSE	FALSE	FALSE	FALSE	FALSE	FALSE	FALSE	FALSE	FALSE	FALSE	FALSE	FALSE	FALSE	FALSE
0	1.14791	B4E5I8;B4E7S8;BURCENK562V_RS00545;BURCENK562V_RS05035;BURCENK562V_RS18970;BURCENK562V_RS22950;BURCENK562V_RS31100;BURCENK562V_RS31450;BURCENK562V_RS34495;BURCENK562V_RS34925	B4E5I8;B4E7S8;BURCENK562V_RS00545;BURCENK562V_RS05035;BURCENK562V_RS18970;BURCENK562V_RS22950;BURCENK562V_RS31100;BURCENK562V_RS31450;BURCENK562V_RS34495;BURCENK562V_RS34925	BCAL0410;BCAL2583;ref|WP_006481584.1|gi|493527549|;ref|WP_006481584.1|gi|493527549|;ref|WP_006481584.1|gi|493527549|;ref|WP_006481584.1|gi|493527549|;ref|WP_006481584.1|gi|493527549|;ref|WP_006481584.1|gi|493527549|;ref|WP_006481584.1|gi|493527549|;ref|WP_006481584.1|gi|493527549|	B4E5I8;B4E7S8;;;;;;;;	>tr|B4E5I8|B4E5I8_BURCJ Putative insertion element protein OS=Burkholderia cenocepacia (strain ATCC BAA-245 / DSM 16553 / LMG 16656 / NCTC 13227 / J2315 / CF5610) OX=216591 GN=BCAL0410 PE=4 SV=1;>tr|B4E7S8|B4E7S8_BURCJ Transposase OS=Burkholderia cenocepacia (strain ATCC BAA-245 / DSM 16553 / LMG 16656 / NCTC 13227 / J2315 / CF5610) OX=216591 GN=BCAL2583 PE=4 SV=1;>BURCENK562V_RS00545 ref|WP_0064…				6	6	6	5	6	6	6	5	6	6	6	6	5	5	5	4	6	6	6	6	6	5	6	3	FALSE	FALSE	FALSE	FALSE	FALSE	FALSE	FALSE	FALSE	FALSE	FALSE	FALSE	FALSE	FALSE	FALSE	FALSE	FALSE
0	1.16484	B4E5J5;BURCENK562V_RS25340	B4E5J5;BURCENK562V_RS25340	BCAL1315;ref|WP_034195705.1|gi|736050062|	B4E5J5;	>tr|B4E5J5|B4E5J5_BURCJ Uncharacterized protein OS=Burkholderia cenocepacia (strain ATCC BAA-245 / DSM 16553 / LMG 16656 / NCTC 13227 / J2315 / CF5610) OX=216591 GN=BCAL1315 PE=4 SV=1;>BURCENK562V_RS25340 ref|WP_034195705.1|gi|736050062| DNA helicase				16	13	16	15	16	13	14	16	15	13	14	15	12	8	7	12	10	11	11	12	11	11	12	12	FALSE	FALSE	FALSE	FALSE	FALSE	FALSE	FALSE	FALSE	FALSE	FALSE	FALSE	FALSE	FALSE	FALSE	FALSE	FALSE
0	1.17368	B4E5J6;BURCENK562V_RS25335	B4E5J6;BURCENK562V_RS25335	BCAL1316;ref|WP_006490612.1|gi|493536668|	B4E5J6;	>tr|B4E5J6|B4E5J6_BURCJ Uncharacterized protein OS=Burkholderia cenocepacia (strain ATCC BAA-245 / DSM 16553 / LMG 16656 / NCTC 13227 / J2315 / CF5610) OX=216591 GN=BCAL1316 PE=4 SV=1;>BURCENK562V_RS25335 ref|WP_006490612.1|gi|493536668| hypothetical protein				7	7	7	7	8	8	7	8	8	7	8	8	7	6	7	6	8	7	7	7	7	8	8	8	FALSE	FALSE	FALSE	FALSE	FALSE	FALSE	FALSE	FALSE	FALSE	FALSE	FALSE	FALSE	FALSE	FALSE	FALSE	FALSE
0	1.18544	B4E5J7;BURCENK562V_RS25330	B4E5J7;BURCENK562V_RS25330	BCAL1317;ref|WP_006490566.1|gi|493536621|	B4E5J7;	>tr|B4E5J7|B4E5J7_BURCJ Putative phage integrase OS=Burkholderia cenocepacia (strain ATCC BAA-245 / DSM 16553 / LMG 16656 / NCTC 13227 / J2315 / CF5610) OX=216591 GN=BCAL1317 PE=4 SV=1;>BURCENK562V_RS25330 ref|WP_006490566.1|gi|493536621| preprotein translocase				7	8	8	8	9	9	8	8	9	8	8	8	8	9	8	7	8	8	8	8	8	8	8	9	FALSE	FALSE	FALSE	FALSE	FALSE	FALSE	FALSE	FALSE	FALSE	FALSE	FALSE	FALSE	FALSE	FALSE	FALSE	FALSE
0	1.16658	B4E5L0;BURCENK562V_RS25265	B4E5L0;BURCENK562V_RS25265	BCAL1330;ref|WP_006490528.1|gi|493536582|	B4E5L0;	>tr|B4E5L0|B4E5L0_BURCJ 2Fe-2S ferredoxin OS=Burkholderia cenocepacia (strain ATCC BAA-245 / DSM 16553 / LMG 16656 / NCTC 13227 / J2315 / CF5610) OX=216591 GN=BCAL1330 PE=4 SV=1;>BURCENK562V_RS25265 ref|WP_006490528.1|gi|493536582| (2Fe-2S)-binding protein				2	3	2	3	4	3	4	4	5	4	3	4	5	5	5	5	4	5	5	5	5	4	5	5	FALSE	FALSE	FALSE	FALSE	FALSE	FALSE	FALSE	FALSE	FALSE	FALSE	FALSE	FALSE	FALSE	FALSE	FALSE	FALSE
0	1.19549	B4E5L1;BURCENK562V_RS27470	B4E5L1;BURCENK562V_RS27470	nuoL;ref|WP_006484887.1|gi|493530881|	B4E5L1;	>tr|B4E5L1|B4E5L1_BURCJ NADH-ubiquinone oxidoreductase I chain L OS=Burkholderia cenocepacia (strain ATCC BAA-245 / DSM 16553 / LMG 16656 / NCTC 13227 / J2315 / CF5610) OX=216591 GN=nuoL PE=4 SV=1;>BURCENK562V_RS27470 ref|WP_006484887.1|gi|493530881| NADH:ubiquinone oxidoreductase subunit L				6	6	6	6	7	6	7	7	8	7	7	7	6	7	7	6	5	6	6	6	7	6	7	6	FALSE	FALSE	FALSE	FALSE	FALSE	FALSE	FALSE	FALSE	FALSE	FALSE	FALSE	FALSE	FALSE	FALSE	FALSE	FALSE
0	1.17811	B4E5L2;BURCENK562V_RS27465	B4E5L2;BURCENK562V_RS27465	nuoK;ref|WP_006478272.1|gi|493524208|	B4E5L2;	>sp|B4E5L2|NUOK_BURCJ NADH-quinone oxidoreductase subunit K OS=Burkholderia cenocepacia (strain ATCC BAA-245 / DSM 16553 / LMG 16656 / NCTC 13227 / J2315 / CF5610) OX=216591 GN=nuoK PE=3 SV=1;>BURCENK562V_RS27465 ref|WP_006478272.1|gi|493524208| NADH-quinone oxidoreductase subunit K				2	4	4	3	4	4	3	4	4	3	4	4	4	4	4	4	4	4	4	3	3	3	3	3	FALSE	FALSE	FALSE	FALSE	FALSE	FALSE	FALSE	FALSE	FALSE	FALSE	FALSE	FALSE	FALSE	FALSE	FALSE	FALSE
0	1.1892	B4E5L3;BURCENK562V_RS27460	B4E5L3;BURCENK562V_RS27460	nuoJ;ref|WP_006484877.1|gi|493530871|	B4E5L3;	>tr|B4E5L3|B4E5L3_BURCJ NADH-quinone oxidoreductase subunit J OS=Burkholderia cenocepacia (strain ATCC BAA-245 / DSM 16553 / LMG 16656 / NCTC 13227 / J2315 / CF5610) OX=216591 GN=nuoJ PE=3 SV=1;>BURCENK562V_RS27460 ref|WP_006484877.1|gi|493530871| NADH:ubiquinone oxidoreductase subunit J				3	4	4	3	4	4	4	4	4	4	4	4	3	3	3	3	3	3	4	3	3	3	3	3	FALSE	FALSE	FALSE	FALSE	FALSE	FALSE	FALSE	FALSE	FALSE	FALSE	FALSE	FALSE	FALSE	FALSE	FALSE	FALSE
0	1.20334	B4E5L4;BURCENK562V_RS27455	B4E5L4;BURCENK562V_RS27455	nuoI;ref|WP_006484869.1|gi|493530863|	B4E5L4;	>sp|B4E5L4|NUOI_BURCJ NADH-quinone oxidoreductase subunit I OS=Burkholderia cenocepacia (strain ATCC BAA-245 / DSM 16553 / LMG 16656 / NCTC 13227 / J2315 / CF5610) OX=216591 GN=nuoI PE=3 SV=1;>BURCENK562V_RS27455 ref|WP_006484869.1|gi|493530863| NADH dehydrogenase subunit I				23	23	24	23	24	25	25	25	25	24	24	24	24	25	24	24	24	25	25	24	24	25	25	23	FALSE	FALSE	FALSE	FALSE	FALSE	FALSE	FALSE	FALSE	FALSE	FALSE	FALSE	FALSE	FALSE	FALSE	FALSE	FALSE
0	1.18115	B4E5L5;BURCENK562V_RS27450	B4E5L5;BURCENK562V_RS27450	nuoH;ref|WP_006484885.1|gi|493530879|	B4E5L5;	>sp|B4E5L5|NUOH_BURCJ NADH-quinone oxidoreductase subunit H OS=Burkholderia cenocepacia (strain ATCC BAA-245 / DSM 16553 / LMG 16656 / NCTC 13227 / J2315 / CF5610) OX=216591 GN=nuoH PE=3 SV=1;>BURCENK562V_RS27450 ref|WP_006484885.1|gi|493530879| NADH:ubiquinone oxidoreductase subunit H				3	4	4	3	3	5	5	5	5	5	5	5	4	4	3	4	4	4	4	4	4	4	5	4	FALSE	FALSE	FALSE	FALSE	FALSE	FALSE	FALSE	FALSE	FALSE	FALSE	FALSE	FALSE	FALSE	FALSE	FALSE	FALSE
0	1.21763	B4E5L6;BURCENK562V_RS27445	B4E5L6;BURCENK562V_RS27445	BCAL2338;ref|WP_006484875.1|gi|493530869|	B4E5L6;	>tr|B4E5L6|B4E5L6_BURCJ NADH-quinone oxidoreductase OS=Burkholderia cenocepacia (strain ATCC BAA-245 / DSM 16553 / LMG 16656 / NCTC 13227 / J2315 / CF5610) OX=216591 GN=BCAL2338 PE=3 SV=1;>BURCENK562V_RS27445 ref|WP_006484875.1|gi|493530869| NADH dehydrogenase subunit G				73	73	73	70	73	71	77	75	77	72	70	76	73	74	74	72	73	73	74	76	72	70	73	74	FALSE	FALSE	FALSE	FALSE	FALSE	FALSE	FALSE	FALSE	FALSE	FALSE	FALSE	FALSE	FALSE	FALSE	FALSE	FALSE
0	1.20735	B4E5L7;BURCENK562V_RS27440	B4E5L7;BURCENK562V_RS27440	nuoF;ref|WP_006493083.1|gi|493539195|	B4E5L7;	>tr|B4E5L7|B4E5L7_BURCJ NADH-quinone oxidoreductase subunit F OS=Burkholderia cenocepacia (strain ATCC BAA-245 / DSM 16553 / LMG 16656 / NCTC 13227 / J2315 / CF5610) OX=216591 GN=nuoF PE=3 SV=1;>BURCENK562V_RS27440 ref|WP_006493083.1|gi|493539195| NADH oxidoreductase (quinone), F subunit				29	31	30	30	32	30	32	32	32	32	30	32	30	30	32	29	24	30	29	30	28	25	29	27	FALSE	FALSE	FALSE	FALSE	FALSE	FALSE	FALSE	FALSE	FALSE	FALSE	FALSE	FALSE	FALSE	FALSE	FALSE	FALSE
0	1.2104	B4E5L8;BURCENK562V_RS27435	B4E5L8;BURCENK562V_RS27435	BCAL2340;ref|WP_006478266.1|gi|493524202|	B4E5L8;	>tr|B4E5L8|B4E5L8_BURCJ Putative NADH dehydrogenase I chain E OS=Burkholderia cenocepacia (strain ATCC BAA-245 / DSM 16553 / LMG 16656 / NCTC 13227 / J2315 / CF5610) OX=216591 GN=BCAL2340 PE=4 SV=1;>BURCENK562V_RS27435 ref|WP_006478266.1|gi|493524202| NADH dehydrogenase subunit E				14	14	14	13	13	13	14	14	14	14	14	13	14	14	14	13	13	14	14	14	13	14	13	14	FALSE	FALSE	FALSE	FALSE	FALSE	FALSE	FALSE	FALSE	FALSE	FALSE	FALSE	FALSE	FALSE	FALSE	FALSE	FALSE
0	1.21518	B4E5L9	B4E5L9	nuoD	B4E5L9	>sp|B4E5L9|NUOD_BURCJ NADH-quinone oxidoreductase subunit D OS=Burkholderia cenocepacia (strain ATCC BAA-245 / DSM 16553 / LMG 16656 / NCTC 13227 / J2315 / CF5610) OX=216591 GN=nuoD PE=3 SV=1				56	54	53	51	55	54	54	56	57	55	53	55	56	56	54	48	51	51	53	51	51	49	53	48	FALSE	FALSE	FALSE	FALSE	FALSE	FALSE	FALSE	FALSE	FALSE	FALSE	FALSE	FALSE	FALSE	FALSE	FALSE	FALSE
0	1.22009	B4E5M0;BURCENK562V_RS27425	B4E5M0;BURCENK562V_RS27425	nuoC;ref|WP_006478264.1|gi|493524200|	B4E5M0;	>sp|B4E5M0|NUOC_BURCJ NADH-quinone oxidoreductase subunit C OS=Burkholderia cenocepacia (strain ATCC BAA-245 / DSM 16553 / LMG 16656 / NCTC 13227 / J2315 / CF5610) OX=216591 GN=nuoC PE=3 SV=1;>BURCENK562V_RS27425 ref|WP_006478264.1|gi|493524200| NADH dehydrogenase subunit C				20	20	20	19	21	22	22	22	21	22	21	21	20	20	19	19	20	19	20	19	19	19	21	20	FALSE	FALSE	FALSE	FALSE	FALSE	FALSE	FALSE	FALSE	FALSE	FALSE	FALSE	FALSE	FALSE	FALSE	FALSE	FALSE
0	1.18582	B4E5M1;BURCENK562V_RS27420	B4E5M1;BURCENK562V_RS27420	nuoB;ref|WP_006398799.1|gi|493443394|	B4E5M1;	>sp|B4E5M1|NUOB_BURCJ NADH-quinone oxidoreductase subunit B OS=Burkholderia cenocepacia (strain ATCC BAA-245 / DSM 16553 / LMG 16656 / NCTC 13227 / J2315 / CF5610) OX=216591 GN=nuoB PE=3 SV=2;>BURCENK562V_RS27420 ref|WP_006398799.1|gi|493443394| NADH dehydrogenase subunit B				12	12	12	11	15	12	13	14	14	14	14	13	11	12	10	10	12	10	11	11	13	12	12	12	FALSE	FALSE	FALSE	FALSE	FALSE	FALSE	FALSE	FALSE	FALSE	FALSE	FALSE	FALSE	FALSE	FALSE	FALSE	FALSE
0	1.18588	B4E5M2;BURCENK562V_RS27415	B4E5M2;BURCENK562V_RS27415	nuoA;ref|WP_006398798.1|gi|493443393|	B4E5M2;	>sp|B4E5M2|NUOA_BURCJ NADH-quinone oxidoreductase subunit A OS=Burkholderia cenocepacia (strain ATCC BAA-245 / DSM 16553 / LMG 16656 / NCTC 13227 / J2315 / CF5610) OX=216591 GN=nuoA PE=3 SV=1;>BURCENK562V_RS27415 ref|WP_006398798.1|gi|493443393| NADH:ubiquinone oxidoreductase subunit A				3	3	3	3	3	3	3	3	3	3	3	3	3	3	3	3	3	3	3	3	3	3	3	3	FALSE	FALSE	FALSE	FALSE	FALSE	FALSE	FALSE	FALSE	FALSE	FALSE	FALSE	FALSE	FALSE	FALSE	FALSE	FALSE
0	1.2053	B4E5M4;BURCENK562V_RS27400	B4E5M4;BURCENK562V_RS27400	tpiA;ref|WP_006484882.1|gi|493530876|	B4E5M4;	>tr|B4E5M4|B4E5M4_BURCJ Triosephosphate isomerase OS=Burkholderia cenocepacia (strain ATCC BAA-245 / DSM 16553 / LMG 16656 / NCTC 13227 / J2315 / CF5610) OX=216591 GN=tpiA PE=3 SV=1;>BURCENK562V_RS27400 ref|WP_006484882.1|gi|493530876| triosephosphate isomerase				12	10	11	11	12	9	10	10	10	11	10	10	10	10	10	10	10	10	10	10	10	10	9	10	FALSE	FALSE	FALSE	FALSE	FALSE	FALSE	FALSE	FALSE	FALSE	FALSE	FALSE	FALSE	FALSE	FALSE	FALSE	FALSE
0	1.20536	B4E5M5;BURCENK562V_RS27395	B4E5M5;BURCENK562V_RS27395	BCAL2347;ref|WP_012492734.1|gi|501469289|	B4E5M5;	>tr|B4E5M5|B4E5M5_BURCJ Putative oxidoreductase OS=Burkholderia cenocepacia (strain ATCC BAA-245 / DSM 16553 / LMG 16656 / NCTC 13227 / J2315 / CF5610) OX=216591 GN=BCAL2347 PE=4 SV=1;>BURCENK562V_RS27395 ref|WP_012492734.1|gi|501469289| NAD(P)H quinone oxidoreductase				19	20	17	18	22	18	22	22	22	20	16	22	23	21	20	21	18	21	22	20	19	19	23	23	FALSE	FALSE	FALSE	FALSE	FALSE	FALSE	FALSE	FALSE	FALSE	FALSE	FALSE	FALSE	FALSE	FALSE	FALSE	FALSE
0	1.21346	B4E5M6;BURCENK562V_RS27390	B4E5M6;BURCENK562V_RS27390	pnp;ref|WP_034178497.1|gi|736004579|	B4E5M6;	>sp|B4E5M6|PNP_BURCJ Polyribonucleotide nucleotidyltransferase OS=Burkholderia cenocepacia (strain ATCC BAA-245 / DSM 16553 / LMG 16656 / NCTC 13227 / J2315 / CF5610) OX=216591 GN=pnp PE=3 SV=1;>BURCENK562V_RS27390 ref|WP_034178497.1|gi|736004579| polynucleotide phosphorylase/polyadenylase				61	60	56	53	61	60	60	60	60	61	60	60	58	59	58	56	59	59	60	57	59	60	60	60	FALSE	FALSE	FALSE	FALSE	FALSE	FALSE	FALSE	FALSE	FALSE	FALSE	FALSE	FALSE	FALSE	FALSE	FALSE	FALSE
0	1.21554	B4E5M7;BURCENK562V_RS27385	B4E5M7;BURCENK562V_RS27385	rpsO;ref|WP_006398792.1|gi|493443387|	B4E5M7;	>sp|B4E5M7|RS15_BURCJ 30S ribosomal protein S15 OS=Burkholderia cenocepacia (strain ATCC BAA-245 / DSM 16553 / LMG 16656 / NCTC 13227 / J2315 / CF5610) OX=216591 GN=rpsO PE=3 SV=1;>BURCENK562V_RS27385 ref|WP_006398792.1|gi|493443387| 30S ribosomal protein S15				10	10	10	9	11	11	11	11	11	11	11	11	9	9	10	10	10	11	10	11	10	9	9	10	FALSE	FALSE	FALSE	FALSE	FALSE	FALSE	FALSE	FALSE	FALSE	FALSE	FALSE	FALSE	FALSE	FALSE	FALSE	FALSE
0	1.19067	B4E5M8;BURCENK562V_RS27380	B4E5M8;BURCENK562V_RS27380	BCAL2350;ref|WP_034178498.1|gi|736004580|	B4E5M8;	>tr|B4E5M8|B4E5M8_BURCJ Putative amino acid transporter exported protein OS=Burkholderia cenocepacia (strain ATCC BAA-245 / DSM 16553 / LMG 16656 / NCTC 13227 / J2315 / CF5610) OX=216591 GN=BCAL2350 PE=4 SV=1;>BURCENK562V_RS27380 ref|WP_034178498.1|gi|736004580| ABC transporter permease				18	19	18	19	19	20	19	21	20	20	19	20	18	18	18	17	20	17	19	18	20	20	21	20	FALSE	FALSE	FALSE	FALSE	FALSE	FALSE	FALSE	FALSE	FALSE	FALSE	FALSE	FALSE	FALSE	FALSE	FALSE	FALSE
0	1.18307	B4E5M9;BURCENK562V_RS27375	B4E5M9;BURCENK562V_RS27375	BCAL2351;ref|WP_006484895.1|gi|493530889|	B4E5M9;	>tr|B4E5M9|B4E5M9_BURCJ Putative lipoprotein OS=Burkholderia cenocepacia (strain ATCC BAA-245 / DSM 16553 / LMG 16656 / NCTC 13227 / J2315 / CF5610) OX=216591 GN=BCAL2351 PE=4 SV=1;>BURCENK562V_RS27375 ref|WP_006484895.1|gi|493530889| hypothetical protein				8	8	7	7	8	8	7	8	8	9	8	8	9	9	8	7	9	8	9	8	9	8	9	9	FALSE	FALSE	FALSE	FALSE	FALSE	FALSE	FALSE	FALSE	FALSE	FALSE	FALSE	FALSE	FALSE	FALSE	FALSE	FALSE
0	1.20292	B4E5N0;BURCENK562V_RS27370	B4E5N0;BURCENK562V_RS27370	BCAL2352;ref|WP_006497012.1|gi|493543152|	B4E5N0;	>tr|B4E5N0|B4E5N0_BURCJ Carbonic anhydrase OS=Burkholderia cenocepacia (strain ATCC BAA-245 / DSM 16553 / LMG 16656 / NCTC 13227 / J2315 / CF5610) OX=216591 GN=BCAL2352 PE=3 SV=1;>BURCENK562V_RS27370 ref|WP_006497012.1|gi|493543152| carbonic anhydrase				13	13	13	13	16	17	15	17	17	17	15	16	16	16	17	17	18	15	16	18	17	17	17	18	FALSE	FALSE	FALSE	FALSE	FALSE	FALSE	FALSE	FALSE	FALSE	FALSE	FALSE	FALSE	FALSE	FALSE	FALSE	FALSE
0	1.15813	B4E5N1;BURCENK562V_RS27365	B4E5N1;BURCENK562V_RS27365	BCAL2353;ref|WP_006493526.1|gi|493539640|	B4E5N1;	>tr|B4E5N1|B4E5N1_BURCJ Putative sulfate transporter OS=Burkholderia cenocepacia (strain ATCC BAA-245 / DSM 16553 / LMG 16656 / NCTC 13227 / J2315 / CF5610) OX=216591 GN=BCAL2353 PE=4 SV=1;>BURCENK562V_RS27365 ref|WP_006493526.1|gi|493539640| membrane protein				3	5	4	4	8	6	8	7	7	5	4	6	7	6	6	5	6	6	6	7	7	6	6	6	FALSE	FALSE	FALSE	FALSE	FALSE	FALSE	FALSE	FALSE	FALSE	FALSE	FALSE	FALSE	FALSE	FALSE	FALSE	FALSE
0	1.20684	B4E5N2;BURCENK562V_RS27360	B4E5N2;BURCENK562V_RS27360	leuA;ref|WP_006491031.1|gi|493537099|	B4E5N2;	>sp|B4E5N2|LEU1_BURCJ 2-isopropylmalate synthase OS=Burkholderia cenocepacia (strain ATCC BAA-245 / DSM 16553 / LMG 16656 / NCTC 13227 / J2315 / CF5610) OX=216591 GN=leuA PE=3 SV=1;>BURCENK562V_RS27360 ref|WP_006491031.1|gi|493537099| 2-isopropylmalate synthase				42	42	42	41	44	42	44	44	44	43	41	44	44	43	43	42	41	42	43	43	41	42	43	44	FALSE	FALSE	FALSE	FALSE	FALSE	FALSE	FALSE	FALSE	FALSE	FALSE	FALSE	FALSE	FALSE	FALSE	FALSE	FALSE
0	1.19257	B4E5N3;BURCENK562V_RS27355	B4E5N3;BURCENK562V_RS27355	BCAL2355;ref|WP_006491034.1|gi|493537102|	B4E5N3;	>tr|B4E5N3|B4E5N3_BURCJ Putative phosphatidyltransferase OS=Burkholderia cenocepacia (strain ATCC BAA-245 / DSM 16553 / LMG 16656 / NCTC 13227 / J2315 / CF5610) OX=216591 GN=BCAL2355 PE=3 SV=1;>BURCENK562V_RS27355 ref|WP_006491034.1|gi|493537102| CDP-diacylglycerol--serine O-phosphatidyltransferase				4	3	3	3	3	3	4	3	4	4	4	4	3	3	3	3	4	3	4	3	4	4	4	4	FALSE	FALSE	FALSE	FALSE	FALSE	FALSE	FALSE	FALSE	FALSE	FALSE	FALSE	FALSE	FALSE	FALSE	FALSE	FALSE
0	1.19186	B4E5N4;BURCENK562V_RS27350	B4E5N4;BURCENK562V_RS27350	psd;ref|WP_006491035.1|gi|493537103|	B4E5N4;	>sp|B4E5N4|PSD_BURCJ Phosphatidylserine decarboxylase proenzyme OS=Burkholderia cenocepacia (strain ATCC BAA-245 / DSM 16553 / LMG 16656 / NCTC 13227 / J2315 / CF5610) OX=216591 GN=psd PE=3 SV=1;>BURCENK562V_RS27350 ref|WP_006491035.1|gi|493537103| phosphatidylserine decarboxylase				10	10	9	10	11	10	11	11	11	10	10	11	11	10	10	9	10	11	11	10	9	9	10	10	FALSE	FALSE	FALSE	FALSE	FALSE	FALSE	FALSE	FALSE	FALSE	FALSE	FALSE	FALSE	FALSE	FALSE	FALSE	FALSE
0	1.21742	B4E5N5;BURCENK562V_RS27345	B4E5N5;BURCENK562V_RS27345	ilvC;ref|WP_006491032.1|gi|493537100|	B4E5N5;	>sp|B4E5N5|ILVC_BURCJ Ketol-acid reductoisomerase (NADP(+)) OS=Burkholderia cenocepacia (strain ATCC BAA-245 / DSM 16553 / LMG 16656 / NCTC 13227 / J2315 / CF5610) OX=216591 GN=ilvC PE=3 SV=1;>BURCENK562V_RS27345 ref|WP_006491032.1|gi|493537100| ketol-acid reductoisomerase				42	38	40	37	42	38	39	39	42	37	39	38	39	38	40	35	38	35	37	37	38	39	38	39	FALSE	FALSE	FALSE	FALSE	FALSE	FALSE	FALSE	FALSE	FALSE	FALSE	FALSE	FALSE	FALSE	FALSE	FALSE	FALSE
0	1.20312	B4E5N6;BURCENK562V_RS27340	B4E5N6;BURCENK562V_RS27340	ilvH;ref|WP_006398781.1|gi|493443376|	B4E5N6;	>tr|B4E5N6|B4E5N6_BURCJ Acetolactate synthase isozyme III small subunit OS=Burkholderia cenocepacia (strain ATCC BAA-245 / DSM 16553 / LMG 16656 / NCTC 13227 / J2315 / CF5610) OX=216591 GN=ilvH PE=4 SV=1;>BURCENK562V_RS27340 ref|WP_006398781.1|gi|493443376| acetolactate synthase				11	11	11	11	11	11	11	11	11	11	11	11	11	11	11	10	11	11	11	11	11	11	11	10	FALSE	FALSE	FALSE	FALSE	FALSE	FALSE	FALSE	FALSE	FALSE	FALSE	FALSE	FALSE	FALSE	FALSE	FALSE	FALSE
0	1.20092	B4E5N7;BURCENK562V_RS27335	B4E5N7;BURCENK562V_RS27335	ilvI;ref|WP_012492736.1|gi|501469291|	B4E5N7;	>tr|B4E5N7|B4E5N7_BURCJ Acetolactate synthase OS=Burkholderia cenocepacia (strain ATCC BAA-245 / DSM 16553 / LMG 16656 / NCTC 13227 / J2315 / CF5610) OX=216591 GN=ilvI PE=3 SV=1;>BURCENK562V_RS27335 ref|WP_012492736.1|gi|501469291| acetolactate synthase				37	39	36	36	40	40	40	40	40	40	40	40	38	36	37	38	37	38	39	39	36	37	38	36	FALSE	FALSE	FALSE	FALSE	FALSE	FALSE	FALSE	FALSE	FALSE	FALSE	FALSE	FALSE	FALSE	FALSE	FALSE	FALSE
0	1.18766	B4E5N8;BURCENK562V_RS27330	B4E5N8;BURCENK562V_RS27330	BCAL2360;ref|WP_006491033.1|gi|493537101|	B4E5N8;	>tr|B4E5N8|B4E5N8_BURCJ Putative sigma factor OS=Burkholderia cenocepacia (strain ATCC BAA-245 / DSM 16553 / LMG 16656 / NCTC 13227 / J2315 / CF5610) OX=216591 GN=BCAL2360 PE=3 SV=1;>BURCENK562V_RS27330 ref|WP_006491033.1|gi|493537101| RNA polymerase sigma70 factor				9	10	7	10	9	9	11	9	10	11	10	9	9	9	9	8	8	10	11	9	10	10	10	10	FALSE	FALSE	FALSE	FALSE	FALSE	FALSE	FALSE	FALSE	FALSE	FALSE	FALSE	FALSE	FALSE	FALSE	FALSE	FALSE
0	1.16553	B4E5N9;BURCENK562V_RS27325	B4E5N9;BURCENK562V_RS27325	BCAL2361;ref|WP_006497015.1|gi|493543155|	B4E5N9;	>tr|B4E5N9|B4E5N9_BURCJ Putative membrane protein OS=Burkholderia cenocepacia (strain ATCC BAA-245 / DSM 16553 / LMG 16656 / NCTC 13227 / J2315 / CF5610) OX=216591 GN=BCAL2361 PE=4 SV=1;>BURCENK562V_RS27325 ref|WP_006497015.1|gi|493543155| membrane protein				3	3	3	3	3	3	3	3	3	3	3	3	3	3	3	3	3	3	3	3	3	3	3	3	FALSE	FALSE	FALSE	FALSE	FALSE	FALSE	FALSE	FALSE	FALSE	FALSE	FALSE	FALSE	FALSE	FALSE	FALSE	FALSE
0	1.17335	B4E5P0;BURCENK562V_RS27320	B4E5P0;BURCENK562V_RS27320	BCAL2362;ref|WP_020979871.1|gi|537744497|	B4E5P0;	>tr|B4E5P0|B4E5P0_BURCJ Putative exported protein OS=Burkholderia cenocepacia (strain ATCC BAA-245 / DSM 16553 / LMG 16656 / NCTC 13227 / J2315 / CF5610) OX=216591 GN=BCAL2362 PE=4 SV=1;>BURCENK562V_RS27320 ref|WP_020979871.1|gi|537744497| PF11304 family protein				2	3	2	2	2	4	4	4	4	4	4	4	4	4	4	4	4	4	4	4	4	4	4	4	FALSE	FALSE	FALSE	FALSE	FALSE	FALSE	FALSE	FALSE	FALSE	FALSE	FALSE	FALSE	FALSE	FALSE	FALSE	FALSE
0	1.17807	B4E5P5;BURCENK562V_RS27295	B4E5P5;BURCENK562V_RS27295	BCAL2367;ref|WP_006488215.1|gi|493534236|	B4E5P5;	>tr|B4E5P5|B4E5P5_BURCJ TetR family regulatory protein OS=Burkholderia cenocepacia (strain ATCC BAA-245 / DSM 16553 / LMG 16656 / NCTC 13227 / J2315 / CF5610) OX=216591 GN=BCAL2367 PE=4 SV=1;>BURCENK562V_RS27295 ref|WP_006488215.1|gi|493534236| TetR family transcriptional regulator				16	16	15	15	15	16	15	15	17	15	16	16	17	17	17	16	16	16	16	16	16	17	17	15	FALSE	FALSE	FALSE	FALSE	FALSE	FALSE	FALSE	FALSE	FALSE	FALSE	FALSE	FALSE	FALSE	FALSE	FALSE	FALSE
0	1.18532	B4E5P6;BURCENK562V_RS27290	B4E5P6;BURCENK562V_RS27290	BCAL2368;ref|WP_006488208.1|gi|493534229|	B4E5P6;	>tr|B4E5P6|B4E5P6_BURCJ Cytokinin riboside 5'-monophosphate phosphoribohydrolase OS=Burkholderia cenocepacia (strain ATCC BAA-245 / DSM 16553 / LMG 16656 / NCTC 13227 / J2315 / CF5610) OX=216591 GN=BCAL2368 PE=3 SV=1;>BURCENK562V_RS27290 ref|WP_006488208.1|gi|493534229| LOG family protein				13	12	13	13	16	13	15	14	16	14	13	16	16	15	16	14	15	15	15	15	15	14	16	16	FALSE	FALSE	FALSE	FALSE	FALSE	FALSE	FALSE	FALSE	FALSE	FALSE	FALSE	FALSE	FALSE	FALSE	FALSE	FALSE
0	1.18378	B4E5P7;BURCENK562V_RS27285	B4E5P7;BURCENK562V_RS27285	BCAL2369;ref|WP_006488202.1|gi|493534223|	B4E5P7;	>tr|B4E5P7|B4E5P7_BURCJ Putative dehydrogenase OS=Burkholderia cenocepacia (strain ATCC BAA-245 / DSM 16553 / LMG 16656 / NCTC 13227 / J2315 / CF5610) OX=216591 GN=BCAL2369 PE=1 SV=1;>BURCENK562V_RS27285 ref|WP_006488202.1|gi|493534223| glucose-1-dehydrogenase				10	8	8	10	10	9	9	9	10	9	9	9	10	10	10	10	12	10	10	9	11	12	10	13	FALSE	FALSE	FALSE	FALSE	FALSE	FALSE	FALSE	FALSE	FALSE	FALSE	FALSE	FALSE	FALSE	FALSE	FALSE	FALSE
0	1.15963	B4E5P9;BURCENK562V_RS27275	B4E5P9;BURCENK562V_RS27275	BCAL2371;ref|WP_006488213.1|gi|493534234|	B4E5P9;	>tr|B4E5P9|B4E5P9_BURCJ Uncharacterized protein OS=Burkholderia cenocepacia (strain ATCC BAA-245 / DSM 16553 / LMG 16656 / NCTC 13227 / J2315 / CF5610) OX=216591 GN=BCAL2371 PE=4 SV=1;>BURCENK562V_RS27275 ref|WP_006488213.1|gi|493534234| membrane protein				7	8	7	7	8	8	8	8	8	8	7	7	8	8	8	8	8	8	8	8	8	8	8	8	FALSE	FALSE	FALSE	FALSE	FALSE	FALSE	FALSE	FALSE	FALSE	FALSE	FALSE	FALSE	FALSE	FALSE	FALSE	FALSE
0	1.18553	B4E5Q0;BURCENK562V_RS27270	B4E5Q0;BURCENK562V_RS27270	BCAL2372;ref|WP_006488196.1|gi|493534217|	B4E5Q0;	>tr|B4E5Q0|B4E5Q0_BURCJ Putative alanyl-tRNA synthetase OS=Burkholderia cenocepacia (strain ATCC BAA-245 / DSM 16553 / LMG 16656 / NCTC 13227 / J2315 / CF5610) OX=216591 GN=BCAL2372 PE=4 SV=1;>BURCENK562V_RS27270 ref|WP_006488196.1|gi|493534217| Ala-tRNA(Pro) hydrolase				7	8	7	7	8	8	8	8	8	7	7	8	8	9	8	8	9	9	9	8	9	9	9	9	FALSE	FALSE	FALSE	FALSE	FALSE	FALSE	FALSE	FALSE	FALSE	FALSE	FALSE	FALSE	FALSE	FALSE	FALSE	FALSE
0	1.19628	B4E5Q1;BURCENK562V_RS27265	B4E5Q1;BURCENK562V_RS27265	BCAL2373;ref|WP_006488211.1|gi|493534232|	B4E5Q1;	>tr|B4E5Q1|B4E5Q1_BURCJ Putative globin OS=Burkholderia cenocepacia (strain ATCC BAA-245 / DSM 16553 / LMG 16656 / NCTC 13227 / J2315 / CF5610) OX=216591 GN=BCAL2373 PE=4 SV=1;>BURCENK562V_RS27265 ref|WP_006488211.1|gi|493534232| globin, protozoan/cyanobacterial family				7	8	9	8	9	9	9	9	9	9	9	9	7	8	7	8	7	7	9	9	9	7	8	8	FALSE	FALSE	FALSE	FALSE	FALSE	FALSE	FALSE	FALSE	FALSE	FALSE	FALSE	FALSE	FALSE	FALSE	FALSE	FALSE
0	1.1507	B4E5Q2;BURCENK562V_RS27260	B4E5Q2;BURCENK562V_RS27260	BCAL2374;ref|WP_006492973.1|gi|493539083|	B4E5Q2;	>tr|B4E5Q2|B4E5Q2_BURCJ Permease protein OS=Burkholderia cenocepacia (strain ATCC BAA-245 / DSM 16553 / LMG 16656 / NCTC 13227 / J2315 / CF5610) OX=216591 GN=BCAL2374 PE=4 SV=1;>BURCENK562V_RS27260 ref|WP_006492973.1|gi|493539083| efflux ABC transporter, permease protein				4	5	6	6	11	12	11	10	8	9	11	9	12	14	14	10	13	12	14	13	14	14	13	13	FALSE	FALSE	FALSE	FALSE	FALSE	FALSE	FALSE	FALSE	FALSE	FALSE	FALSE	FALSE	FALSE	FALSE	FALSE	FALSE
0	1.17212	B4E5Q5;BURCENK562V_RS16415;BURCENK562V_RS24455;BURCENK562V_RS27245;BURCENK562V_RS30595;BURCENK562V_RS33815;BURCENK562V_RS34135	B4E5Q5;BURCENK562V_RS16415;BURCENK562V_RS24455;BURCENK562V_RS27245;BURCENK562V_RS30595;BURCENK562V_RS33815;BURCENK562V_RS34135	BCAL1017;ref|WP_006476181.1|gi|493522087|;ref|WP_006476181.1|gi|493522087|;ref|WP_006476181.1|gi|493522087|;ref|WP_006476181.1|gi|493522087|;ref|WP_006476181.1|gi|493522087|;ref|WP_006476181.1|gi|493522087|	B4E5Q5;;;;;;	>tr|B4E5Q5|B4E5Q5_BURCJ Putative transposase OS=Burkholderia cenocepacia (strain ATCC BAA-245 / DSM 16553 / LMG 16656 / NCTC 13227 / J2315 / CF5610) OX=216591 GN=BCAL1017 PE=4 SV=1;>BURCENK562V_RS16415 ref|WP_006476181.1|gi|493522087| transposase;>BURCENK562V_RS24455 ref|WP_006476181.1|gi|493522087| transposase;>BURCENK562V_RS27245 ref|WP_006476181.1|gi|493522087| transposase;>BURCENK562V_RS30595…				2	4	3	4	5	4	4	5	4	3	3	4	5	4	5	4	6	5	5	4	6	6	6	6	FALSE	FALSE	FALSE	FALSE	FALSE	FALSE	FALSE	FALSE	FALSE	FALSE	FALSE	FALSE	FALSE	FALSE	FALSE	FALSE
0	1.15879	B4E5Q6;BURCENK562V_RS27240	B4E5Q6;BURCENK562V_RS27240	BCAL2378;ref|WP_006483516.1|gi|493529501|	B4E5Q6;	>tr|B4E5Q6|B4E5Q6_BURCJ Putative exported protein OS=Burkholderia cenocepacia (strain ATCC BAA-245 / DSM 16553 / LMG 16656 / NCTC 13227 / J2315 / CF5610) OX=216591 GN=BCAL2378 PE=4 SV=1;>BURCENK562V_RS27240 ref|WP_006483516.1|gi|493529501| hypothetical protein				0	0	1	0	3	1	2	3	0	1	0	0	3	3	2	3	3	3	3	3	3	3	3	3	FALSE	FALSE	FALSE	FALSE	FALSE	FALSE	FALSE	FALSE	FALSE	FALSE	FALSE	FALSE	FALSE	FALSE	FALSE	FALSE
0	1.18793	B4E5Q7;BURCENK562V_RS27235	B4E5Q7;BURCENK562V_RS27235	kdpE;ref|WP_006483513.1|gi|493529498|	B4E5Q7;	>tr|B4E5Q7|B4E5Q7_BURCJ Two-component regulatory system, response regulator protein KdpE OS=Burkholderia cenocepacia (strain ATCC BAA-245 / DSM 16553 / LMG 16656 / NCTC 13227 / J2315 / CF5610) OX=216591 GN=kdpE PE=4 SV=1;>BURCENK562V_RS27235 ref|WP_006483513.1|gi|493529498| transcriptional regulator				10	14	12	11	15	14	15	15	15	15	15	15	15	15	15	15	15	15	15	15	15	15	15	14	FALSE	FALSE	FALSE	FALSE	FALSE	FALSE	FALSE	FALSE	FALSE	FALSE	FALSE	FALSE	FALSE	FALSE	FALSE	FALSE
0	1.16842	B4E5Q8;BURCENK562V_RS27230	B4E5Q8;BURCENK562V_RS27230	kdpD;ref|WP_012492741.1|gi|501469296|	B4E5Q8;	>tr|B4E5Q8|B4E5Q8_BURCJ Two-component regulatory system, sensor kinase protein OS=Burkholderia cenocepacia (strain ATCC BAA-245 / DSM 16553 / LMG 16656 / NCTC 13227 / J2315 / CF5610) OX=216591 GN=kdpD PE=4 SV=1;>BURCENK562V_RS27230 ref|WP_012492741.1|gi|501469296| histidine kinase				9	10	11	9	11	11	12	12	11	11	10	12	12	12	12	12	12	12	12	12	12	12	12	12	FALSE	FALSE	FALSE	FALSE	FALSE	FALSE	FALSE	FALSE	FALSE	FALSE	FALSE	FALSE	FALSE	FALSE	FALSE	FALSE
0	1.20409	B4E5R2;BURCENK562V_RS27200	B4E5R2;BURCENK562V_RS27200	qor;ref|WP_006481869.1|gi|493527838|	B4E5R2;	>tr|B4E5R2|B4E5R2_BURCJ Quinone oxidoreductase OS=Burkholderia cenocepacia (strain ATCC BAA-245 / DSM 16553 / LMG 16656 / NCTC 13227 / J2315 / CF5610) OX=216591 GN=qor PE=4 SV=1;>BURCENK562V_RS27200 ref|WP_006481869.1|gi|493527838| quinone oxidoreductase				16	15	15	16	16	16	16	16	15	16	16	16	16	16	16	16	15	16	16	16	16	16	16	14	FALSE	FALSE	FALSE	FALSE	FALSE	FALSE	FALSE	FALSE	FALSE	FALSE	FALSE	FALSE	FALSE	FALSE	FALSE	FALSE
0	1.19402	B4E5R3;BURCENK562V_RS27195	B4E5R3;BURCENK562V_RS27195	mgsA;ref|WP_006478230.1|gi|493524165|	B4E5R3;	>sp|B4E5R3|MGSA_BURCJ Methylglyoxal synthase OS=Burkholderia cenocepacia (strain ATCC BAA-245 / DSM 16553 / LMG 16656 / NCTC 13227 / J2315 / CF5610) OX=216591 GN=mgsA PE=3 SV=1;>BURCENK562V_RS27195 ref|WP_006478230.1|gi|493524165| methylglyoxal synthase				16	16	15	15	16	15	17	17	17	17	17	17	17	17	17	17	16	16	17	17	17	17	17	17	FALSE	FALSE	FALSE	FALSE	FALSE	FALSE	FALSE	FALSE	FALSE	FALSE	FALSE	FALSE	FALSE	FALSE	FALSE	FALSE
0	1.20338	B4E5R4;BURCENK562V_RS27190	B4E5R4;BURCENK562V_RS27190	BCAL2386;ref|WP_006481870.1|gi|493527839|	B4E5R4;	>tr|B4E5R4|B4E5R4_BURCJ Putative dehydrogenase OS=Burkholderia cenocepacia (strain ATCC BAA-245 / DSM 16553 / LMG 16656 / NCTC 13227 / J2315 / CF5610) OX=216591 GN=BCAL2386 PE=4 SV=1;>BURCENK562V_RS27190 ref|WP_006481870.1|gi|493527839| oxidoreductase				15	15	13	12	14	14	14	15	15	12	13	15	15	15	15	14	14	14	15	15	14	14	15	15	FALSE	FALSE	FALSE	FALSE	FALSE	FALSE	FALSE	FALSE	FALSE	FALSE	FALSE	FALSE	FALSE	FALSE	FALSE	FALSE
0	1.19837	B4E5R5;BURCENK562V_RS27185	B4E5R5;BURCENK562V_RS27185	upp;ref|WP_006481871.1|gi|493527840|	B4E5R5;	>sp|B4E5R5|UPP_BURCJ Uracil phosphoribosyltransferase OS=Burkholderia cenocepacia (strain ATCC BAA-245 / DSM 16553 / LMG 16656 / NCTC 13227 / J2315 / CF5610) OX=216591 GN=upp PE=3 SV=1;>BURCENK562V_RS27185 ref|WP_006481871.1|gi|493527840| uracil phosphoribosyltransferase				21	22	22	22	22	22	21	22	22	22	21	20	22	22	22	22	22	22	22	22	22	22	22	22	FALSE	FALSE	FALSE	FALSE	FALSE	FALSE	FALSE	FALSE	FALSE	FALSE	FALSE	FALSE	FALSE	FALSE	FALSE	FALSE
0	1.1898	B4E5R6;BURCENK562V_RS27180	B4E5R6;BURCENK562V_RS27180	BceJ2315_23480;ref|WP_006478227.1|gi|493524162|	B4E5R6;	>sp|B4E5R6|Y2348_BURCJ Probable transcriptional regulatory protein BceJ2315_23480 OS=Burkholderia cenocepacia (strain ATCC BAA-245 / DSM 16553 / LMG 16656 / NCTC 13227 / J2315 / CF5610) OX=216591 GN=BceJ2315_23480 PE=3 SV=1;>BURCENK562V_RS27180 ref|WP_006478227.1|gi|493524162| transcriptional regulator				6	5	6	5	6	5	5	5	6	5	5	6	6	5	5	5	5	6	5	6	5	5	5	5	FALSE	FALSE	FALSE	FALSE	FALSE	FALSE	FALSE	FALSE	FALSE	FALSE	FALSE	FALSE	FALSE	FALSE	FALSE	FALSE
0	1.21065	B4E5R7;BURCENK562V_RS27175	B4E5R7;BURCENK562V_RS27175	purD;ref|WP_006484263.1|gi|493530251|	B4E5R7;	>tr|B4E5R7|B4E5R7_BURCJ Phosphoribosylamine--glycine ligase OS=Burkholderia cenocepacia (strain ATCC BAA-245 / DSM 16553 / LMG 16656 / NCTC 13227 / J2315 / CF5610) OX=216591 GN=purD PE=3 SV=1;>BURCENK562V_RS27175 ref|WP_006484263.1|gi|493530251| phosphoribosylamine--glycine ligase				32	31	33	32	32	36	35	37	36	35	35	34	34	35	34	34	36	34	34	32	36	35	34	35	FALSE	FALSE	FALSE	FALSE	FALSE	FALSE	FALSE	FALSE	FALSE	FALSE	FALSE	FALSE	FALSE	FALSE	FALSE	FALSE
0	1.19832	B4E5R8;BURCENK562V_RS27170	B4E5R8;BURCENK562V_RS27170	hemF;ref|WP_006484264.1|gi|493530252|	B4E5R8;	>sp|B4E5R8|HEM6_BURCJ Oxygen-dependent coproporphyrinogen-III oxidase OS=Burkholderia cenocepacia (strain ATCC BAA-245 / DSM 16553 / LMG 16656 / NCTC 13227 / J2315 / CF5610) OX=216591 GN=hemF PE=3 SV=1;>BURCENK562V_RS27170 ref|WP_006484264.1|gi|493530252| coproporphyrinogen III oxidase				16	16	14	16	15	15	16	16	16	16	16	16	16	16	16	15	16	16	15	14	16	16	16	15	FALSE	FALSE	FALSE	FALSE	FALSE	FALSE	FALSE	FALSE	FALSE	FALSE	FALSE	FALSE	FALSE	FALSE	FALSE	FALSE
0	1.1503	B4E5R9;BURCENK562V_RS27165	B4E5R9;BURCENK562V_RS27165	nadD;ref|WP_034178533.1|gi|736004615|	B4E5R9;	>sp|B4E5R9|NADD_BURCJ Probable nicotinate-nucleotide adenylyltransferase OS=Burkholderia cenocepacia (strain ATCC BAA-245 / DSM 16553 / LMG 16656 / NCTC 13227 / J2315 / CF5610) OX=216591 GN=nadD PE=3 SV=1;>BURCENK562V_RS27165 ref|WP_034178533.1|gi|736004615| nicotinic acid mononucleotide adenylyltransferase				1	1	1	0	2	2	2	2	2	2	2	2	2	2	2	0	2	0	1	0	2	2	2	1	FALSE	FALSE	FALSE	FALSE	FALSE	FALSE	FALSE	FALSE	FALSE	FALSE	FALSE	FALSE	FALSE	FALSE	FALSE	FALSE
0	1.2165	B4E5S0;BURCENK562V_RS27160	B4E5S0;BURCENK562V_RS27160	rsfS;ref|WP_006484266.1|gi|493530254|	B4E5S0;	>tr|B4E5S0|B4E5S0_BURCJ Ribosomal silencing factor RsfS OS=Burkholderia cenocepacia (strain ATCC BAA-245 / DSM 16553 / LMG 16656 / NCTC 13227 / J2315 / CF5610) OX=216591 GN=rsfS PE=3 SV=1;>BURCENK562V_RS27160 ref|WP_006484266.1|gi|493530254| iojap-like protein				5	5	5	5	5	6	6	6	5	6	5	5	5	5	5	5	6	5	5	5	6	6	6	6	FALSE	FALSE	FALSE	FALSE	FALSE	FALSE	FALSE	FALSE	FALSE	FALSE	FALSE	FALSE	FALSE	FALSE	FALSE	FALSE
0	1.16695	B4E5S1;BURCENK562V_RS27155	B4E5S1;BURCENK562V_RS27155	rlmH;ref|WP_006484265.1|gi|493530253|	B4E5S1;	>sp|B4E5S1|RLMH_BURCJ Ribosomal RNA large subunit methyltransferase H OS=Burkholderia cenocepacia (strain ATCC BAA-245 / DSM 16553 / LMG 16656 / NCTC 13227 / J2315 / CF5610) OX=216591 GN=rlmH PE=3 SV=1;>BURCENK562V_RS27155 ref|WP_006484265.1|gi|493530253| 50S rRNA methyltransferase				6	8	7	7	7	9	10	9	7	9	9	7	7	7	7	7	10	7	7	7	7	10	7	9	FALSE	FALSE	FALSE	FALSE	FALSE	FALSE	FALSE	FALSE	FALSE	FALSE	FALSE	FALSE	FALSE	FALSE	FALSE	FALSE
0	1.14812	B4E5S2;BURCENK562V_RS27150	B4E5S2;BURCENK562V_RS27150	BCAL2394;ref|WP_006492981.1|gi|493539091|	B4E5S2;	>tr|B4E5S2|B4E5S2_BURCJ dTTP/UTP pyrophosphatase OS=Burkholderia cenocepacia (strain ATCC BAA-245 / DSM 16553 / LMG 16656 / NCTC 13227 / J2315 / CF5610) OX=216591 GN=BCAL2394 PE=1 SV=1;>BURCENK562V_RS27150 ref|WP_006492981.1|gi|493539091| septum formation protein Maf				4	3	4	4	4	3	4	4	4	3	3	4	4	4	4	4	3	4	4	4	4	4	3	4	FALSE	FALSE	FALSE	FALSE	FALSE	FALSE	FALSE	FALSE	FALSE	FALSE	FALSE	FALSE	FALSE	FALSE	FALSE	FALSE
0	1.19411	B4E5S3;BURCENK562V_RS27145	B4E5S3;BURCENK562V_RS27145	cafA;ref|WP_006490773.1|gi|493536834|	B4E5S3;	>tr|B4E5S3|B4E5S3_BURCJ Ribonuclease G OS=Burkholderia cenocepacia (strain ATCC BAA-245 / DSM 16553 / LMG 16656 / NCTC 13227 / J2315 / CF5610) OX=216591 GN=cafA PE=4 SV=1;>BURCENK562V_RS27145 ref|WP_006490773.1|gi|493536834| ribonuclease				22	24	23	21	24	24	24	24	24	24	24	24	24	24	24	22	24	24	24	24	24	22	24	24	FALSE	FALSE	FALSE	FALSE	FALSE	FALSE	FALSE	FALSE	FALSE	FALSE	FALSE	FALSE	FALSE	FALSE	FALSE	FALSE
0	1.19559	B4E5S4;BURCENK562V_RS27140	B4E5S4;BURCENK562V_RS27140	BCAL2396;ref|WP_006490771.1|gi|493536832|	B4E5S4;	>tr|B4E5S4|B4E5S4_BURCJ Uncharacterized protein OS=Burkholderia cenocepacia (strain ATCC BAA-245 / DSM 16553 / LMG 16656 / NCTC 13227 / J2315 / CF5610) OX=216591 GN=BCAL2396 PE=4 SV=1;>BURCENK562V_RS27140 ref|WP_006490771.1|gi|493536832| hypothetical protein				6	5	5	5	5	6	6	6	6	7	7	6	6	5	5	5	5	5	5	6	5	6	6	5	FALSE	FALSE	FALSE	FALSE	FALSE	FALSE	FALSE	FALSE	FALSE	FALSE	FALSE	FALSE	FALSE	FALSE	FALSE	FALSE
0	1.18592	B4E5S6;BURCENK562V_RS00970	B4E5S6;BURCENK562V_RS00970	thiL;ref|WP_006496735.1|gi|493542874|	B4E5S6;	>tr|B4E5S6|B4E5S6_BURCJ Thiamine-monophosphate kinase OS=Burkholderia cenocepacia (strain ATCC BAA-245 / DSM 16553 / LMG 16656 / NCTC 13227 / J2315 / CF5610) OX=216591 GN=thiL PE=3 SV=1;>BURCENK562V_RS00970 ref|WP_006496735.1|gi|493542874| thiamine monophosphate kinase				12	12	12	12	13	13	12	13	13	13	13	14	12	13	11	12	13	12	12	12	13	13	13	13	FALSE	FALSE	FALSE	FALSE	FALSE	FALSE	FALSE	FALSE	FALSE	FALSE	FALSE	FALSE	FALSE	FALSE	FALSE	FALSE
0	1.18434	B4E5S8	B4E5S8	BCAL3398	B4E5S8	>tr|B4E5S8|B4E5S8_BURCJ Putative competence-damaged related protein OS=Burkholderia cenocepacia (strain ATCC BAA-245 / DSM 16553 / LMG 16656 / NCTC 13227 / J2315 / CF5610) OX=216591 GN=BCAL3398 PE=3 SV=1				11	7	9	10	11	7	9	9	9	8	8	10	10	10	9	9	8	8	9	10	9	9	10	9	FALSE	FALSE	FALSE	FALSE	FALSE	FALSE	FALSE	FALSE	FALSE	FALSE	FALSE	FALSE	FALSE	FALSE	FALSE	FALSE
0	1.21012	B4E5T0;BURCENK562V_RS00950	B4E5T0;BURCENK562V_RS00950	pyrF;ref|WP_006483119.1|gi|493529103|	B4E5T0;	>tr|B4E5T0|B4E5T0_BURCJ Orotidine 5'-phosphate decarboxylase OS=Burkholderia cenocepacia (strain ATCC BAA-245 / DSM 16553 / LMG 16656 / NCTC 13227 / J2315 / CF5610) OX=216591 GN=pyrF PE=3 SV=1;>BURCENK562V_RS00950 ref|WP_006483119.1|gi|493529103| orotidine 5'-phosphate decarboxylase				23	25	24	22	24	24	25	25	26	23	21	24	25	26	25	25	24	25	26	24	24	25	26	25	FALSE	FALSE	FALSE	FALSE	FALSE	FALSE	FALSE	FALSE	FALSE	FALSE	FALSE	FALSE	FALSE	FALSE	FALSE	FALSE
0	1.16695	B4E5T1;BURCENK562V_RS00945	B4E5T1;BURCENK562V_RS00945	BCAL3401;ref|WP_020979358.1|gi|537729427|	B4E5T1;	>tr|B4E5T1|B4E5T1_BURCJ Putative epimerase OS=Burkholderia cenocepacia (strain ATCC BAA-245 / DSM 16553 / LMG 16656 / NCTC 13227 / J2315 / CF5610) OX=216591 GN=BCAL3401 PE=4 SV=1;>BURCENK562V_RS00945 ref|WP_020979358.1|gi|537729427| aldose 1-epimerase				0	1	1	1	2	2	2	2	2	2	2	2	2	2	2	2	2	2	2	2	2	2	2	2	FALSE	FALSE	FALSE	FALSE	FALSE	FALSE	FALSE	FALSE	FALSE	FALSE	FALSE	FALSE	FALSE	FALSE	FALSE	FALSE
0	1.17332	B4E5T2;BURCENK562V_RS00940	B4E5T2;BURCENK562V_RS00940	BCAL3402;ref|WP_006491029.1|gi|493537097|	B4E5T2;	>tr|B4E5T2|B4E5T2_BURCJ Putative dehydrogenase OS=Burkholderia cenocepacia (strain ATCC BAA-245 / DSM 16553 / LMG 16656 / NCTC 13227 / J2315 / CF5610) OX=216591 GN=BCAL3402 PE=4 SV=1;>BURCENK562V_RS00940 ref|WP_006491029.1|gi|493537097| 3-oxoacyl-ACP reductase				7	12	10	11	12	11	12	13	12	11	10	10	15	15	14	15	15	15	15	15	15	15	15	15	FALSE	FALSE	FALSE	FALSE	FALSE	FALSE	FALSE	FALSE	FALSE	FALSE	FALSE	FALSE	FALSE	FALSE	FALSE	FALSE
0	1.15092	B4E5T4;BURCENK562V_RS00930	B4E5T4;BURCENK562V_RS00930	araG;ref|WP_006493228.1|gi|493539341|	B4E5T4;	>tr|B4E5T4|B4E5T4_BURCJ Arabinose import ATP-binding protein AraG OS=Burkholderia cenocepacia (strain ATCC BAA-245 / DSM 16553 / LMG 16656 / NCTC 13227 / J2315 / CF5610) OX=216591 GN=araG PE=3 SV=1;>BURCENK562V_RS00930 ref|WP_006493228.1|gi|493539341| ABC transporter, ATP-binding protein				0	2	1	1	3	3	3	4	2	1	1	2	4	4	4	4	4	4	4	4	4	4	4	4	FALSE	FALSE	FALSE	FALSE	FALSE	FALSE	FALSE	FALSE	FALSE	FALSE	FALSE	FALSE	FALSE	FALSE	FALSE	FALSE
0	1.19795	B4E5T5;BURCENK562V_RS00925	B4E5T5;BURCENK562V_RS00925	BCAL3405;ref|WP_006491025.1|gi|493537093|	B4E5T5;	>tr|B4E5T5|B4E5T5_BURCJ L-arabinose-binding periplasmic protein OS=Burkholderia cenocepacia (strain ATCC BAA-245 / DSM 16553 / LMG 16656 / NCTC 13227 / J2315 / CF5610) OX=216591 GN=BCAL3405 PE=3 SV=1;>BURCENK562V_RS00925 ref|WP_006491025.1|gi|493537093| arabinose ABC transporter substrate-binding protein				7	13	11	13	12	12	12	15	9	10	6	11	23	23	23	24	21	25	23	24	21	21	22	22	FALSE	FALSE	FALSE	FALSE	FALSE	FALSE	FALSE	FALSE	FALSE	FALSE	FALSE	FALSE	FALSE	FALSE	FALSE	FALSE
0	1.18954	B4E5T7;BURCENK562V_RS00915	B4E5T7;BURCENK562V_RS00915	BCAL3407;ref|WP_006487539.1|gi|493533559|	B4E5T7;	>tr|B4E5T7|B4E5T7_BURCJ Putative aldolase OS=Burkholderia cenocepacia (strain ATCC BAA-245 / DSM 16553 / LMG 16656 / NCTC 13227 / J2315 / CF5610) OX=216591 GN=BCAL3407 PE=4 SV=1;>BURCENK562V_RS00915 ref|WP_006487539.1|gi|493533559| 2-dehydro-3-deoxy-6-phosphogalactonate aldolase				4	4	4	5	5	6	7	7	6	3	5	8	9	9	9	9	9	9	9	9	9	9	9	9	FALSE	FALSE	FALSE	FALSE	FALSE	FALSE	FALSE	FALSE	FALSE	FALSE	FALSE	FALSE	FALSE	FALSE	FALSE	FALSE
0	1.15506	B4E5T8;BURCENK562V_RS00910	B4E5T8;BURCENK562V_RS00910	BCAL3408;ref|WP_006487542.1|gi|493533562|	B4E5T8;	>tr|B4E5T8|B4E5T8_BURCJ Putative galactonokinase OS=Burkholderia cenocepacia (strain ATCC BAA-245 / DSM 16553 / LMG 16656 / NCTC 13227 / J2315 / CF5610) OX=216591 GN=BCAL3408 PE=4 SV=1;>BURCENK562V_RS00910 ref|WP_006487542.1|gi|493533562| 2-dehydro-3-deoxygalactonokinase				2	2	2	2	2	2	2	2	2	2	2	2	2	3	2	3	3	3	3	3	3	4	3	3	FALSE	FALSE	FALSE	FALSE	FALSE	FALSE	FALSE	FALSE	FALSE	FALSE	FALSE	FALSE	FALSE	FALSE	FALSE	FALSE
0	1.18131	B4E5T9;BURCENK562V_RS00905	B4E5T9;BURCENK562V_RS00905	BCAL3409;ref|WP_012492967.1|gi|501469522|	B4E5T9;	>tr|B4E5T9|B4E5T9_BURCJ IclR family regulatory protein OS=Burkholderia cenocepacia (strain ATCC BAA-245 / DSM 16553 / LMG 16656 / NCTC 13227 / J2315 / CF5610) OX=216591 GN=BCAL3409 PE=4 SV=1;>BURCENK562V_RS00905 ref|WP_012492967.1|gi|501469522| IclR family transcriptional regulator				5	4	4	5	6	3	6	6	5	4	4	4	6	6	7	7	7	6	7	6	7	7	7	7	FALSE	FALSE	FALSE	FALSE	FALSE	FALSE	FALSE	FALSE	FALSE	FALSE	FALSE	FALSE	FALSE	FALSE	FALSE	FALSE
0	1.13706	B4E5U2;BURCENK562V_RS00890	B4E5U2;BURCENK562V_RS00890	mtgA;ref|WP_006484660.1|gi|493530652|	B4E5U2;	>tr|B4E5U2|B4E5U2_BURCJ Biosynthetic peptidoglycan transglycosylase OS=Burkholderia cenocepacia (strain ATCC BAA-245 / DSM 16553 / LMG 16656 / NCTC 13227 / J2315 / CF5610) OX=216591 GN=mtgA PE=3 SV=1;>BURCENK562V_RS00890 ref|WP_006484660.1|gi|493530652| peptidoglycan transglycosylase				2	2	2	2	3	3	3	3	3	3	3	3	2	2	3	3	3	2	3	3	3	3	3	3	FALSE	FALSE	FALSE	FALSE	FALSE	FALSE	FALSE	FALSE	FALSE	FALSE	FALSE	FALSE	FALSE	FALSE	FALSE	FALSE
0	1.19756	B4E5U3;BURCENK562V_RS00885	B4E5U3;BURCENK562V_RS00885	aroE;ref|WP_006493556.1|gi|493539671|	B4E5U3;	>tr|B4E5U3|B4E5U3_BURCJ Shikimate dehydrogenase (NADP(+)) OS=Burkholderia cenocepacia (strain ATCC BAA-245 / DSM 16553 / LMG 16656 / NCTC 13227 / J2315 / CF5610) OX=216591 GN=aroE PE=3 SV=1;>BURCENK562V_RS00885 ref|WP_006493556.1|gi|493539671| shikimate 5-dehydrogenase				18	20	19	18	20	19	20	20	20	20	20	20	19	19	19	18	19	19	20	19	19	18	20	20	FALSE	FALSE	FALSE	FALSE	FALSE	FALSE	FALSE	FALSE	FALSE	FALSE	FALSE	FALSE	FALSE	FALSE	FALSE	FALSE
0	1.21544	B4E5U4;BURCENK562V_RS00880	B4E5U4;BURCENK562V_RS00880	BCAL3414;ref|WP_006489403.1|gi|493535449|	B4E5U4;	>tr|B4E5U4|B4E5U4_BURCJ Putative exoribonuclease II OS=Burkholderia cenocepacia (strain ATCC BAA-245 / DSM 16553 / LMG 16656 / NCTC 13227 / J2315 / CF5610) OX=216591 GN=BCAL3414 PE=4 SV=1;>BURCENK562V_RS00880 ref|WP_006489403.1|gi|493535449| ribonuclease II				35	35	36	36	36	37	37	36	36	36	35	37	33	31	33	33	29	30	31	33	31	31	32	28	FALSE	FALSE	FALSE	FALSE	FALSE	FALSE	FALSE	FALSE	FALSE	FALSE	FALSE	FALSE	FALSE	FALSE	FALSE	FALSE
0	1.18512	B4E5U5;BURCENK562V_RS00875	B4E5U5;BURCENK562V_RS00875	BCAL3415;ref|WP_006489407.1|gi|493535453|	B4E5U5;	>tr|B4E5U5|B4E5U5_BURCJ Uncharacterized protein OS=Burkholderia cenocepacia (strain ATCC BAA-245 / DSM 16553 / LMG 16656 / NCTC 13227 / J2315 / CF5610) OX=216591 GN=BCAL3415 PE=4 SV=1;>BURCENK562V_RS00875 ref|WP_006489407.1|gi|493535453| esterase				9	9	10	9	9	10	9	10	9	9	10	10	10	9	9	9	9	9	10	10	9	10	9	10	FALSE	FALSE	FALSE	FALSE	FALSE	FALSE	FALSE	FALSE	FALSE	FALSE	FALSE	FALSE	FALSE	FALSE	FALSE	FALSE
0	1.20534	B4E5U6;BURCENK562V_RS00870	B4E5U6;BURCENK562V_RS00870	mpl;ref|WP_006489410.1|gi|493535456|	B4E5U6;	>tr|B4E5U6|B4E5U6_BURCJ UDP-N-acetylmuramate--L-alanyl-gamma-D-glutamyl-meso-2,6-diaminoheptandioate ligase OS=Burkholderia cenocepacia (strain ATCC BAA-245 / DSM 16553 / LMG 16656 / NCTC 13227 / J2315 / CF5610) OX=216591 GN=mpl PE=3 SV=1;>BURCENK562V_RS00870 ref|WP_006489410.1|gi|493535456| UDP-N-acetylmuramate:L-alanyl-gamma-D-glutamyl- meso-diaminopimelate ligase				24	26	26	25	26	26	26	26	26	26	26	26	26	26	26	26	25	25	26	25	26	25	25	26	FALSE	FALSE	FALSE	FALSE	FALSE	FALSE	FALSE	FALSE	FALSE	FALSE	FALSE	FALSE	FALSE	FALSE	FALSE	FALSE
0	1.19605	B4E5U7;BURCENK562V_RS00865	B4E5U7;BURCENK562V_RS00865	BCAL3417;ref|WP_012492969.1|gi|501469524|	B4E5U7;	>tr|B4E5U7|B4E5U7_BURCJ Uncharacterized protein OS=Burkholderia cenocepacia (strain ATCC BAA-245 / DSM 16553 / LMG 16656 / NCTC 13227 / J2315 / CF5610) OX=216591 GN=BCAL3417 PE=4 SV=1;>BURCENK562V_RS00865 ref|WP_012492969.1|gi|501469524| UDP-N-acetylmuramate--alanine ligase				5	7	5	6	8	8	7	8	8	8	7	8	9	7	7	7	9	7	8	7	9	8	9	8	FALSE	FALSE	FALSE	FALSE	FALSE	FALSE	FALSE	FALSE	FALSE	FALSE	FALSE	FALSE	FALSE	FALSE	FALSE	FALSE
0	1.17266	B4E5U8;BURCENK562V_RS00860	B4E5U8;BURCENK562V_RS00860	BCAL3418;ref|WP_006491130.1|gi|493537200|	B4E5U8;	>tr|B4E5U8|B4E5U8_BURCJ Putative thioredoxin protein OS=Burkholderia cenocepacia (strain ATCC BAA-245 / DSM 16553 / LMG 16656 / NCTC 13227 / J2315 / CF5610) OX=216591 GN=BCAL3418 PE=4 SV=1;>BURCENK562V_RS00860 ref|WP_006491130.1|gi|493537200| redoxin				5	5	5	4	4	5	6	6	5	5	5	5	5	5	4	5	6	4	5	5	6	5	4	5	FALSE	FALSE	FALSE	FALSE	FALSE	FALSE	FALSE	FALSE	FALSE	FALSE	FALSE	FALSE	FALSE	FALSE	FALSE	FALSE
0	1.20694	B4E5U9;BURCENK562V_RS00855	B4E5U9;BURCENK562V_RS00855	aroQ;ref|WP_012492970.1|gi|501469525|	B4E5U9;	>tr|B4E5U9|B4E5U9_BURCJ 3-dehydroquinate dehydratase OS=Burkholderia cenocepacia (strain ATCC BAA-245 / DSM 16553 / LMG 16656 / NCTC 13227 / J2315 / CF5610) OX=216591 GN=aroQ PE=3 SV=1;>BURCENK562V_RS00855 ref|WP_012492970.1|gi|501469525| 3-dehydroquinate dehydratase				11	11	11	11	11	11	12	12	12	12	12	12	11	11	11	11	11	12	11	11	12	12	12	11	FALSE	FALSE	FALSE	FALSE	FALSE	FALSE	FALSE	FALSE	FALSE	FALSE	FALSE	FALSE	FALSE	FALSE	FALSE	FALSE
0	1.182	B4E5V0;BURCENK562V_RS00850	B4E5V0;BURCENK562V_RS00850	accB;ref|WP_006496751.1|gi|493542890|	B4E5V0;	>tr|B4E5V0|B4E5V0_BURCJ Biotin carboxyl carrier protein of acetyl-CoA carboxylase OS=Burkholderia cenocepacia (strain ATCC BAA-245 / DSM 16553 / LMG 16656 / NCTC 13227 / J2315 / CF5610) OX=216591 GN=accB PE=4 SV=1;>BURCENK562V_RS00850 ref|WP_006496751.1|gi|493542890| acetyl-CoA carboxylase				3	3	3	3	3	3	3	3	3	3	3	3	2	3	2	2	2	2	2	2	3	3	3	3	FALSE	FALSE	FALSE	FALSE	FALSE	FALSE	FALSE	FALSE	FALSE	FALSE	FALSE	FALSE	FALSE	FALSE	FALSE	FALSE
0	1.21138	B4E5V1;BURCENK562V_RS00845	B4E5V1;BURCENK562V_RS00845	accC;ref|WP_006490723.1|gi|493536783|	B4E5V1;	>tr|B4E5V1|B4E5V1_BURCJ Biotin carboxylase OS=Burkholderia cenocepacia (strain ATCC BAA-245 / DSM 16553 / LMG 16656 / NCTC 13227 / J2315 / CF5610) OX=216591 GN=accC PE=4 SV=1;>BURCENK562V_RS00845 ref|WP_006490723.1|gi|493536783| acetyl-CoA carboxylase biotin carboxylase subunit				35	36	37	37	36	36	37	36	37	37	37	37	36	35	36	34	36	36	35	37	36	35	37	36	FALSE	FALSE	FALSE	FALSE	FALSE	FALSE	FALSE	FALSE	FALSE	FALSE	FALSE	FALSE	FALSE	FALSE	FALSE	FALSE
0	1.2057	B4E5V2;BURCENK562V_RS00840	B4E5V2;BURCENK562V_RS00840	prmA;ref|WP_006490720.1|gi|493536780|	B4E5V2;	>sp|B4E5V2|PRMA_BURCJ Ribosomal protein L11 methyltransferase OS=Burkholderia cenocepacia (strain ATCC BAA-245 / DSM 16553 / LMG 16656 / NCTC 13227 / J2315 / CF5610) OX=216591 GN=prmA PE=3 SV=1;>BURCENK562V_RS00840 ref|WP_006490720.1|gi|493536780| ribosomal protein L11 methyltransferase				11	11	11	11	9	11	11	11	11	11	11	11	11	11	11	11	11	11	11	10	11	11	11	11	FALSE	FALSE	FALSE	FALSE	FALSE	FALSE	FALSE	FALSE	FALSE	FALSE	FALSE	FALSE	FALSE	FALSE	FALSE	FALSE
0	1.18389	B4E5V3;BURCENK562V_RS00835	B4E5V3;BURCENK562V_RS00835	BCAL3423;ref|WP_006490718.1|gi|493536778|	B4E5V3;	>tr|B4E5V3|B4E5V3_BURCJ Putative membrane protein OS=Burkholderia cenocepacia (strain ATCC BAA-245 / DSM 16553 / LMG 16656 / NCTC 13227 / J2315 / CF5610) OX=216591 GN=BCAL3423 PE=4 SV=1;>BURCENK562V_RS00835 ref|WP_006490718.1|gi|493536778| hypothetical protein				16	18	17	12	17	18	18	17	19	18	17	17	18	17	16	15	17	15	17	16	18	18	17	18	FALSE	FALSE	FALSE	FALSE	FALSE	FALSE	FALSE	FALSE	FALSE	FALSE	FALSE	FALSE	FALSE	FALSE	FALSE	FALSE
0	1.2198	B4E5V4;BURCENK562V_RS00830	B4E5V4;BURCENK562V_RS00830	tpx;ref|WP_006476975.1|gi|493522894|	B4E5V4;	>tr|B4E5V4|B4E5V4_BURCJ Thiol peroxidase OS=Burkholderia cenocepacia (strain ATCC BAA-245 / DSM 16553 / LMG 16656 / NCTC 13227 / J2315 / CF5610) OX=216591 GN=tpx PE=1 SV=1;>BURCENK562V_RS00830 ref|WP_006476975.1|gi|493522894| lipid hydroperoxide peroxidase				13	14	14	12	15	17	17	18	17	17	15	17	17	17	15	16	16	16	16	16	17	17	18	17	FALSE	FALSE	FALSE	FALSE	FALSE	FALSE	FALSE	FALSE	FALSE	FALSE	FALSE	FALSE	FALSE	FALSE	FALSE	FALSE
0	1.19697	B4E5V5;BURCENK562V_RS00825	B4E5V5;BURCENK562V_RS00825	BCAL3425;ref|WP_006490717.1|gi|493536776|	B4E5V5;	>tr|B4E5V5|B4E5V5_BURCJ Putative sugar kinase OS=Burkholderia cenocepacia (strain ATCC BAA-245 / DSM 16553 / LMG 16656 / NCTC 13227 / J2315 / CF5610) OX=216591 GN=BCAL3425 PE=4 SV=1;>BURCENK562V_RS00825 ref|WP_006490717.1|gi|493536776| sugar kinase				29	29	29	27	30	31	33	34	34	33	33	33	33	32	31	27	28	31	31	30	34	33	34	33	FALSE	FALSE	FALSE	FALSE	FALSE	FALSE	FALSE	FALSE	FALSE	FALSE	FALSE	FALSE	FALSE	FALSE	FALSE	FALSE
0	1.22749	B4E5V6;BURCENK562V_RS00820	B4E5V6;BURCENK562V_RS00820	BCAL3426;ref|WP_006476977.1|gi|493522896|	B4E5V6;	>tr|B4E5V6|B4E5V6_BURCJ Putative lipoprotein OS=Burkholderia cenocepacia (strain ATCC BAA-245 / DSM 16553 / LMG 16656 / NCTC 13227 / J2315 / CF5610) OX=216591 GN=BCAL3426 PE=4 SV=1;>BURCENK562V_RS00820 ref|WP_006476977.1|gi|493522896| membrane protein				7	7	7	7	6	6	7	7	7	6	6	7	7	7	7	7	5	7	7	7	6	6	7	6	FALSE	FALSE	FALSE	FALSE	FALSE	FALSE	FALSE	FALSE	FALSE	FALSE	FALSE	FALSE	FALSE	FALSE	FALSE	FALSE
0	1.20812	B4E5V7;BURCENK562V_RS00815	B4E5V7;BURCENK562V_RS00815	hctB;ref|WP_006490719.1|gi|493536779|	B4E5V7;	>tr|B4E5V7|B4E5V7_BURCJ Histone H1-like protein OS=Burkholderia cenocepacia (strain ATCC BAA-245 / DSM 16553 / LMG 16656 / NCTC 13227 / J2315 / CF5610) OX=216591 GN=hctB PE=4 SV=1;>BURCENK562V_RS00815 ref|WP_006490719.1|gi|493536779| histone				6	6	6	6	6	6	6	6	6	6	6	6	6	6	6	6	6	6	6	6	6	6	6	6	FALSE	FALSE	FALSE	FALSE	FALSE	FALSE	FALSE	FALSE	FALSE	FALSE	FALSE	FALSE	FALSE	FALSE	FALSE	FALSE
0	1.21663	B4E5V8;BURCENK562V_RS00810	B4E5V8;BURCENK562V_RS00810	nrdB;ref|WP_006476978.1|gi|493522897|	B4E5V8;	>tr|B4E5V8|B4E5V8_BURCJ Ribonucleoside-diphosphate reductase subunit beta OS=Burkholderia cenocepacia (strain ATCC BAA-245 / DSM 16553 / LMG 16656 / NCTC 13227 / J2315 / CF5610) OX=216591 GN=nrdB PE=3 SV=1;>BURCENK562V_RS00810 ref|WP_006476978.1|gi|493522897| ribonucleotide-diphosphate reductase subunit beta				38	35	39	37	39	34	36	36	40	36	35	38	38	34	37	34	33	32	34	34	34	35	35	33	FALSE	FALSE	FALSE	FALSE	FALSE	FALSE	FALSE	FALSE	FALSE	FALSE	FALSE	FALSE	FALSE	FALSE	FALSE	FALSE
0	1.1862	B4E5W0;BURCENK562V_RS00800	B4E5W0;BURCENK562V_RS00800	ampD;ref|WP_006490721.1|gi|493536781|	B4E5W0;	>tr|B4E5W0|B4E5W0_BURCJ N-acetylmuramyl-L-alanine amidase OS=Burkholderia cenocepacia (strain ATCC BAA-245 / DSM 16553 / LMG 16656 / NCTC 13227 / J2315 / CF5610) OX=216591 GN=ampD PE=4 SV=1;>BURCENK562V_RS00800 ref|WP_006490721.1|gi|493536781| N-acetyl-anhydromuranmyl-L-alanine amidase				12	13	12	13	13	13	13	13	13	13	13	13	13	13	13	13	13	13	13	13	13	13	13	13	FALSE	FALSE	FALSE	FALSE	FALSE	FALSE	FALSE	FALSE	FALSE	FALSE	FALSE	FALSE	FALSE	FALSE	FALSE	FALSE
0	1.17924	B4E5W1;BURCENK562V_RS00795	B4E5W1;BURCENK562V_RS00795	BCAL3431;ref|WP_006491491.1|gi|493537577|	B4E5W1;	>tr|B4E5W1|B4E5W1_BURCJ Putative exported protein OS=Burkholderia cenocepacia (strain ATCC BAA-245 / DSM 16553 / LMG 16656 / NCTC 13227 / J2315 / CF5610) OX=216591 GN=BCAL3431 PE=4 SV=1;>BURCENK562V_RS00795 ref|WP_006491491.1|gi|493537577| pyrimidine deaminase				4	4	4	4	4	4	4	4	4	4	4	4	4	4	4	4	4	4	4	4	4	4	4	4	FALSE	FALSE	FALSE	FALSE	FALSE	FALSE	FALSE	FALSE	FALSE	FALSE	FALSE	FALSE	FALSE	FALSE	FALSE	FALSE
0	1.20903	B4E5W3;BURCENK562V_RS00785	B4E5W3;BURCENK562V_RS00785	ffh;ref|WP_006476982.1|gi|493522901|	B4E5W3;	>tr|B4E5W3|B4E5W3_BURCJ Signal recognition particle protein OS=Burkholderia cenocepacia (strain ATCC BAA-245 / DSM 16553 / LMG 16656 / NCTC 13227 / J2315 / CF5610) OX=216591 GN=ffh PE=3 SV=1;>BURCENK562V_RS00785 ref|WP_006476982.1|gi|493522901| signal recognition particle protein				35	32	35	34	34	31	33	32	37	32	32	36	35	33	34	33	31	32	34	33	32	32	33	33	FALSE	FALSE	FALSE	FALSE	FALSE	FALSE	FALSE	FALSE	FALSE	FALSE	FALSE	FALSE	FALSE	FALSE	FALSE	FALSE
0	1.22212	B4E5W6;BURCENK562V_RS00770	B4E5W6;BURCENK562V_RS00770	proS;ref|WP_006489236.1|gi|493535282|	B4E5W6;	>sp|B4E5W6|SYP_BURCJ Proline--tRNA ligase OS=Burkholderia cenocepacia (strain ATCC BAA-245 / DSM 16553 / LMG 16656 / NCTC 13227 / J2315 / CF5610) OX=216591 GN=proS PE=3 SV=1;>BURCENK562V_RS00770 ref|WP_006489236.1|gi|493535282| prolyl-tRNA synthetase				43	44	42	41	43	41	47	48	48	46	42	47	47	47	45	42	42	43	45	43	44	41	45	42	FALSE	FALSE	FALSE	FALSE	FALSE	FALSE	FALSE	FALSE	FALSE	FALSE	FALSE	FALSE	FALSE	FALSE	FALSE	FALSE
0	1.19227	B4E5W7;BURCENK562V_RS00765	B4E5W7;BURCENK562V_RS00765	rppH;ref|WP_006496762.1|gi|493542901|	B4E5W7;	>sp|B4E5W7|RPPH_BURCJ RNA pyrophosphohydrolase OS=Burkholderia cenocepacia (strain ATCC BAA-245 / DSM 16553 / LMG 16656 / NCTC 13227 / J2315 / CF5610) OX=216591 GN=rppH PE=3 SV=1;>BURCENK562V_RS00765 ref|WP_006496762.1|gi|493542901| RNA pyrophosphohydrolase				8	7	8	8	8	7	8	8	8	7	8	8	8	8	7	7	7	7	7	8	8	7	8	8	FALSE	FALSE	FALSE	FALSE	FALSE	FALSE	FALSE	FALSE	FALSE	FALSE	FALSE	FALSE	FALSE	FALSE	FALSE	FALSE
0	1.17963	B4E5W8;BURCENK562V_RS00760	B4E5W8;BURCENK562V_RS00760	BCAL3438;ref|WP_006489238.1|gi|493535284|	B4E5W8;	>tr|B4E5W8|B4E5W8_BURCJ Putative lipoprotein OS=Burkholderia cenocepacia (strain ATCC BAA-245 / DSM 16553 / LMG 16656 / NCTC 13227 / J2315 / CF5610) OX=216591 GN=BCAL3438 PE=4 SV=1;>BURCENK562V_RS00760 ref|WP_006489238.1|gi|493535284| hypothetical protein				16	16	15	17	17	16	17	17	17	16	14	17	16	17	16	16	15	17	17	17	16	16	17	17	FALSE	FALSE	FALSE	FALSE	FALSE	FALSE	FALSE	FALSE	FALSE	FALSE	FALSE	FALSE	FALSE	FALSE	FALSE	FALSE
0	1.2167	B4E5W9;BURCENK562V_RS00755	B4E5W9;BURCENK562V_RS00755	proB;ref|WP_006476997.1|gi|493522917|	B4E5W9;	>sp|B4E5W9|PROB_BURCJ Glutamate 5-kinase OS=Burkholderia cenocepacia (strain ATCC BAA-245 / DSM 16553 / LMG 16656 / NCTC 13227 / J2315 / CF5610) OX=216591 GN=proB PE=3 SV=1;>BURCENK562V_RS00755 ref|WP_006476997.1|gi|493522917| gamma-glutamyl kinase				26	24	26	25	27	25	25	27	25	25	23	26	26	26	26	24	22	24	26	24	22	21	24	24	FALSE	FALSE	FALSE	FALSE	FALSE	FALSE	FALSE	FALSE	FALSE	FALSE	FALSE	FALSE	FALSE	FALSE	FALSE	FALSE
0	1.21092	B4E5X0;BURCENK562V_RS00750	B4E5X0;BURCENK562V_RS00750	obg;ref|WP_006489254.1|gi|493535300|	B4E5X0;	>sp|B4E5X0|OBG_BURCJ GTPase Obg OS=Burkholderia cenocepacia (strain ATCC BAA-245 / DSM 16553 / LMG 16656 / NCTC 13227 / J2315 / CF5610) OX=216591 GN=obg PE=3 SV=1;>BURCENK562V_RS00750 ref|WP_006489254.1|gi|493535300| GTPase CgtA				24	21	22	24	24	23	25	24	25	24	24	23	24	26	25	23	24	25	26	25	25	24	26	25	FALSE	FALSE	FALSE	FALSE	FALSE	FALSE	FALSE	FALSE	FALSE	FALSE	FALSE	FALSE	FALSE	FALSE	FALSE	FALSE
0	1.20677	B4E5X1;BURCENK562V_RS00745	B4E5X1;BURCENK562V_RS00745	rpmA;ref|WP_006476999.1|gi|493522919|	B4E5X1;	>sp|B4E5X1|RL27_BURCJ 50S ribosomal protein L27 OS=Burkholderia cenocepacia (strain ATCC BAA-245 / DSM 16553 / LMG 16656 / NCTC 13227 / J2315 / CF5610) OX=216591 GN=rpmA PE=3 SV=1;>BURCENK562V_RS00745 ref|WP_006476999.1|gi|493522919| 50S ribosomal protein L27				14	15	16	15	15	15	17	17	16	17	13	17	14	14	14	15	11	14	15	15	10	9	14	13	FALSE	FALSE	FALSE	FALSE	FALSE	FALSE	FALSE	FALSE	FALSE	FALSE	FALSE	FALSE	FALSE	FALSE	FALSE	FALSE
0	1.21033	B4E5X2;BURCENK562V_RS00740	B4E5X2;BURCENK562V_RS00740	rplU;ref|WP_006025184.1|gi|492894778|	B4E5X2;	>sp|B4E5X2|RL21_BURCJ 50S ribosomal protein L21 OS=Burkholderia cenocepacia (strain ATCC BAA-245 / DSM 16553 / LMG 16656 / NCTC 13227 / J2315 / CF5610) OX=216591 GN=rplU PE=3 SV=1;>BURCENK562V_RS00740 ref|WP_006025184.1|gi|492894778| 50S ribosomal protein L21				5	6	5	6	5	5	5	5	5	5	4	5	4	4	5	4	5	4	4	4	4	4	4	4	FALSE	FALSE	FALSE	FALSE	FALSE	FALSE	FALSE	FALSE	FALSE	FALSE	FALSE	FALSE	FALSE	FALSE	FALSE	FALSE
0	1.20434	B4E5X3;BURCENK562V_RS00735	B4E5X3;BURCENK562V_RS00735	ispB;ref|WP_006489248.1|gi|493535294|	B4E5X3;	>tr|B4E5X3|B4E5X3_BURCJ Octaprenyl-diphosphate synthase OS=Burkholderia cenocepacia (strain ATCC BAA-245 / DSM 16553 / LMG 16656 / NCTC 13227 / J2315 / CF5610) OX=216591 GN=ispB PE=3 SV=1;>BURCENK562V_RS00735 ref|WP_006489248.1|gi|493535294| octaprenyl diphosphate synthase				17	18	14	16	18	16	17	19	18	16	17	18	15	16	14	14	15	14	15	17	15	16	15	17	FALSE	FALSE	FALSE	FALSE	FALSE	FALSE	FALSE	FALSE	FALSE	FALSE	FALSE	FALSE	FALSE	FALSE	FALSE	FALSE
0	1.16774	B4E5X4;BURCENK562V_RS00725	B4E5X4;BURCENK562V_RS00725	BCAL3444;ref|WP_006489250.1|gi|493535296|	B4E5X4;	>tr|B4E5X4|B4E5X4_BURCJ Putative membrane protein OS=Burkholderia cenocepacia (strain ATCC BAA-245 / DSM 16553 / LMG 16656 / NCTC 13227 / J2315 / CF5610) OX=216591 GN=BCAL3444 PE=4 SV=1;>BURCENK562V_RS00725 ref|WP_006489250.1|gi|493535296| hypothetical protein				7	7	7	7	7	7	7	7	7	7	7	7	7	7	7	7	7	7	7	7	7	7	7	7	FALSE	FALSE	FALSE	FALSE	FALSE	FALSE	FALSE	FALSE	FALSE	FALSE	FALSE	FALSE	FALSE	FALSE	FALSE	FALSE
0	1.19217	B4E5X8;BURCENK562V_RS00705	B4E5X8;BURCENK562V_RS00705	coaE;ref|WP_006487123.1|gi|493533143|	B4E5X8;	>tr|B4E5X8|B4E5X8_BURCJ Dephospho-CoA kinase OS=Burkholderia cenocepacia (strain ATCC BAA-245 / DSM 16553 / LMG 16656 / NCTC 13227 / J2315 / CF5610) OX=216591 GN=coaE PE=3 SV=1;>BURCENK562V_RS00705 ref|WP_006487123.1|gi|493533143| dephospho-CoA kinase				13	13	14	14	14	13	14	14	14	14	13	14	14	14	14	13	13	14	14	13	13	13	14	13	FALSE	FALSE	FALSE	FALSE	FALSE	FALSE	FALSE	FALSE	FALSE	FALSE	FALSE	FALSE	FALSE	FALSE	FALSE	FALSE
0	1.20699	B4E5X9;BURCENK562V_RS00700	B4E5X9;BURCENK562V_RS00700	zapD;ref|WP_006487143.1|gi|493533163|	B4E5X9;	>sp|B4E5X9|ZAPD_BURCJ Cell division protein ZapD OS=Burkholderia cenocepacia (strain ATCC BAA-245 / DSM 16553 / LMG 16656 / NCTC 13227 / J2315 / CF5610) OX=216591 GN=zapD PE=3 SV=1;>BURCENK562V_RS00700 ref|WP_006487143.1|gi|493533163| hypothetical protein				19	23	20	19	22	22	23	22	22	23	22	21	23	23	23	22	22	23	23	23	22	22	23	23	FALSE	FALSE	FALSE	FALSE	FALSE	FALSE	FALSE	FALSE	FALSE	FALSE	FALSE	FALSE	FALSE	FALSE	FALSE	FALSE
0	1.17823	B4E5Y0;BURCENK562V_RS00690	B4E5Y0;BURCENK562V_RS00690	BCAL3450;ref|WP_006487137.1|gi|493533157|	B4E5Y0;	>tr|B4E5Y0|B4E5Y0_BURCJ NUDIX hydrolase OS=Burkholderia cenocepacia (strain ATCC BAA-245 / DSM 16553 / LMG 16656 / NCTC 13227 / J2315 / CF5610) OX=216591 GN=BCAL3450 PE=3 SV=1;>BURCENK562V_RS00690 ref|WP_006487137.1|gi|493533157| 7,8-dihydro-8-oxoguanine-triphosphatase				9	12	11	9	10	13	12	12	12	12	12	12	13	12	13	13	11	13	12	12	13	13	12	11	FALSE	FALSE	FALSE	FALSE	FALSE	FALSE	FALSE	FALSE	FALSE	FALSE	FALSE	FALSE	FALSE	FALSE	FALSE	FALSE
0	1.2014	B4E5Y1;BURCENK562V_RS00685	B4E5Y1;BURCENK562V_RS00685	BCAL3451;ref|WP_006487097.1|gi|493533117|	B4E5Y1;	>tr|B4E5Y1|B4E5Y1_BURCJ AAA domain-containing protein OS=Burkholderia cenocepacia (strain ATCC BAA-245 / DSM 16553 / LMG 16656 / NCTC 13227 / J2315 / CF5610) OX=216591 GN=BCAL3451 PE=4 SV=1;>BURCENK562V_RS00685 ref|WP_006487097.1|gi|493533117| ATPase AAA				29	29	28	29	29	29	29	29	29	28	28	29	29	29	29	28	25	29	29	29	29	28	29	28	FALSE	FALSE	FALSE	FALSE	FALSE	FALSE	FALSE	FALSE	FALSE	FALSE	FALSE	FALSE	FALSE	FALSE	FALSE	FALSE
0	1.21545	B4E5Y2;BURCENK562V_RS00680	B4E5Y2;BURCENK562V_RS00680	argJ;ref|WP_006496770.1|gi|493542909|	B4E5Y2;	>tr|B4E5Y2|B4E5Y2_BURCJ Arginine biosynthesis bifunctional protein ArgJ OS=Burkholderia cenocepacia (strain ATCC BAA-245 / DSM 16553 / LMG 16656 / NCTC 13227 / J2315 / CF5610) OX=216591 GN=argJ PE=3 SV=1;>BURCENK562V_RS00680 ref|WP_006496770.1|gi|493542909| N-acetylglutamate synthase				22	22	22	21	22	22	22	22	22	21	22	22	22	22	22	22	22	22	22	22	22	22	22	21	FALSE	FALSE	FALSE	FALSE	FALSE	FALSE	FALSE	FALSE	FALSE	FALSE	FALSE	FALSE	FALSE	FALSE	FALSE	FALSE
0	1.2148	B4E5Y3;BURCENK562V_RS00675	B4E5Y3;BURCENK562V_RS00675	secA;ref|WP_006493335.1|gi|493539448|	B4E5Y3;	>sp|B4E5Y3|SECA_BURCJ Protein translocase subunit SecA OS=Burkholderia cenocepacia (strain ATCC BAA-245 / DSM 16553 / LMG 16656 / NCTC 13227 / J2315 / CF5610) OX=216591 GN=secA PE=3 SV=1;>BURCENK562V_RS00675 ref|WP_006493335.1|gi|493539448| preprotein translocase subunit SecA				73	69	72	71	74	70	72	72	74	73	67	73	73	71	73	68	68	68	69	71	67	69	70	67	FALSE	FALSE	FALSE	FALSE	FALSE	FALSE	FALSE	FALSE	FALSE	FALSE	FALSE	FALSE	FALSE	FALSE	FALSE	FALSE
0	1.20127	B4E5Y4;BURCENK562V_RS00670	B4E5Y4;BURCENK562V_RS00670	BCAL3454;ref|WP_006487136.1|gi|493533156|	B4E5Y4;	>tr|B4E5Y4|B4E5Y4_BURCJ Uncharacterized protein OS=Burkholderia cenocepacia (strain ATCC BAA-245 / DSM 16553 / LMG 16656 / NCTC 13227 / J2315 / CF5610) OX=216591 GN=BCAL3454 PE=4 SV=1;>BURCENK562V_RS00670 ref|WP_006487136.1|gi|493533156| hypothetical protein				6	6	7	6	7	7	7	7	7	7	7	7	6	7	7	6	6	7	7	7	6	6	6	7	FALSE	FALSE	FALSE	FALSE	FALSE	FALSE	FALSE	FALSE	FALSE	FALSE	FALSE	FALSE	FALSE	FALSE	FALSE	FALSE
0	1.17394	B4E5Y5;BURCENK562V_RS00665	B4E5Y5;BURCENK562V_RS00665	lpxC;ref|WP_006487145.1|gi|493533165|	B4E5Y5;	>sp|B4E5Y5|LPXC_BURCJ UDP-3-O-acyl-N-acetylglucosamine deacetylase OS=Burkholderia cenocepacia (strain ATCC BAA-245 / DSM 16553 / LMG 16656 / NCTC 13227 / J2315 / CF5610) OX=216591 GN=lpxC PE=3 SV=1;>BURCENK562V_RS00665 ref|WP_006487145.1|gi|493533165| UDP-3-O-(3-hydroxymyristoyl) glucosamine N-acyltransferase				17	18	17	17	18	16	18	17	19	17	16	18	18	18	18	17	18	16	16	16	16	15	16	16	FALSE	FALSE	FALSE	FALSE	FALSE	FALSE	FALSE	FALSE	FALSE	FALSE	FALSE	FALSE	FALSE	FALSE	FALSE	FALSE
0	1.1963	B4E5Y6;BURCENK562V_RS00660	B4E5Y6;BURCENK562V_RS00660	BCAL3456;ref|WP_012492974.1|gi|501469529|	B4E5Y6;	>tr|B4E5Y6|B4E5Y6_BURCJ Peroxiredoxin OS=Burkholderia cenocepacia (strain ATCC BAA-245 / DSM 16553 / LMG 16656 / NCTC 13227 / J2315 / CF5610) OX=216591 GN=BCAL3456 PE=1 SV=1;>BURCENK562V_RS00660 ref|WP_012492974.1|gi|501469529| peroxiredoxin				6	7	6	7	8	7	7	7	7	7	6	8	8	8	8	8	8	8	8	8	8	8	7	8	FALSE	FALSE	FALSE	FALSE	FALSE	FALSE	FALSE	FALSE	FALSE	FALSE	FALSE	FALSE	FALSE	FALSE	FALSE	FALSE
0	1.20584	B4E5Y7;BURCENK562V_RS00655	B4E5Y7;BURCENK562V_RS00655	ftsZ;ref|WP_006487140.1|gi|493533160|	B4E5Y7;	>tr|B4E5Y7|B4E5Y7_BURCJ Cell division protein FtsZ OS=Burkholderia cenocepacia (strain ATCC BAA-245 / DSM 16553 / LMG 16656 / NCTC 13227 / J2315 / CF5610) OX=216591 GN=ftsZ PE=3 SV=1;>BURCENK562V_RS00655 ref|WP_006487140.1|gi|493533160| cell division protein FtsZ				41	42	42	38	43	42	43	43	46	45	40	45	42	44	43	40	42	42	44	43	41	42	43	44	FALSE	FALSE	FALSE	FALSE	FALSE	FALSE	FALSE	FALSE	FALSE	FALSE	FALSE	FALSE	FALSE	FALSE	FALSE	FALSE
0	1.21298	B4E5Y8;BURCENK562V_RS27850	B4E5Y8;BURCENK562V_RS27850	hemB;ref|WP_006482872.1|gi|493528855|	B4E5Y8;	>tr|B4E5Y8|B4E5Y8_BURCJ Delta-aminolevulinic acid dehydratase OS=Burkholderia cenocepacia (strain ATCC BAA-245 / DSM 16553 / LMG 16656 / NCTC 13227 / J2315 / CF5610) OX=216591 GN=hemB PE=3 SV=1;>BURCENK562V_RS27850 ref|WP_006482872.1|gi|493528855| delta-aminolevulinic acid dehydratase				32	35	33	33	34	34	38	38	38	36	36	38	38	38	38	34	36	36	38	38	36	36	38	36	FALSE	FALSE	FALSE	FALSE	FALSE	FALSE	FALSE	FALSE	FALSE	FALSE	FALSE	FALSE	FALSE	FALSE	FALSE	FALSE
0	1.19508	B4E5Y9;BURCENK562V_RS27855	B4E5Y9;BURCENK562V_RS27855	engB;ref|WP_006477171.1|gi|493523094|	B4E5Y9;	>sp|B4E5Y9|ENGB_BURCJ Probable GTP-binding protein EngB OS=Burkholderia cenocepacia (strain ATCC BAA-245 / DSM 16553 / LMG 16656 / NCTC 13227 / J2315 / CF5610) OX=216591 GN=engB PE=3 SV=1;>BURCENK562V_RS27855 ref|WP_006477171.1|gi|493523094| GTP-binding protein YsxC				22	22	21	21	22	22	22	22	22	22	22	22	22	22	22	20	22	22	22	22	22	22	22	22	FALSE	FALSE	FALSE	FALSE	FALSE	FALSE	FALSE	FALSE	FALSE	FALSE	FALSE	FALSE	FALSE	FALSE	FALSE	FALSE
0	1.17666	B4E5Z0;BURCENK562V_RS27860	B4E5Z0;BURCENK562V_RS27860	BCAL0266;ref|WP_012492295.1|gi|501468850|	B4E5Z0;	>tr|B4E5Z0|B4E5Z0_BURCJ Putative cytochrome c4 OS=Burkholderia cenocepacia (strain ATCC BAA-245 / DSM 16553 / LMG 16656 / NCTC 13227 / J2315 / CF5610) OX=216591 GN=BCAL0266 PE=4 SV=1;>BURCENK562V_RS27860 ref|WP_012492295.1|gi|501468850| cytochrome C				8	9	7	6	9	8	7	9	7	7	7	7	13	13	13	13	12	13	13	13	12	13	13	13	FALSE	FALSE	FALSE	FALSE	FALSE	FALSE	FALSE	FALSE	FALSE	FALSE	FALSE	FALSE	FALSE	FALSE	FALSE	FALSE
0	1.19235	B4E5Z1;BURCENK562V_RS27865	B4E5Z1;BURCENK562V_RS27865	BCAL0267;ref|WP_006482902.1|gi|493528885|	B4E5Z1;	>tr|B4E5Z1|B4E5Z1_BURCJ Putative cytochrome c biogenesis protein OS=Burkholderia cenocepacia (strain ATCC BAA-245 / DSM 16553 / LMG 16656 / NCTC 13227 / J2315 / CF5610) OX=216591 GN=BCAL0267 PE=4 SV=1;>BURCENK562V_RS27865 ref|WP_006482902.1|gi|493528885| cytochrome C biogenesis protein ResB				24	23	21	22	27	26	23	25	27	21	25	25	25	25	25	24	26	24	25	26	24	23	25	24	FALSE	FALSE	FALSE	FALSE	FALSE	FALSE	FALSE	FALSE	FALSE	FALSE	FALSE	FALSE	FALSE	FALSE	FALSE	FALSE
0	1.19266	B4E5Z2;BURCENK562V_RS27870	B4E5Z2;BURCENK562V_RS27870	BCAL0268;ref|WP_006482903.1|gi|493528886|	B4E5Z2;	>tr|B4E5Z2|B4E5Z2_BURCJ Putative cytochrome c biogenesis protein OS=Burkholderia cenocepacia (strain ATCC BAA-245 / DSM 16553 / LMG 16656 / NCTC 13227 / J2315 / CF5610) OX=216591 GN=BCAL0268 PE=4 SV=1;>BURCENK562V_RS27870 ref|WP_006482903.1|gi|493528886| cytochrome C biogenesis protein				2	2	2	2	2	2	2	2	2	2	2	2	2	2	2	2	2	2	2	2	2	2	2	2	FALSE	FALSE	FALSE	FALSE	FALSE	FALSE	FALSE	FALSE	FALSE	FALSE	FALSE	FALSE	FALSE	FALSE	FALSE	FALSE
0	1.08636	B4E5Z4;BURCENK562V_RS27880	B4E5Z4;BURCENK562V_RS27880	msrQ;ref|WP_006482924.1|gi|493528907|	B4E5Z4;	>tr|B4E5Z4|B4E5Z4_BURCJ Protein-methionine-sulfoxide reductase heme-binding subunit MsrQ OS=Burkholderia cenocepacia (strain ATCC BAA-245 / DSM 16553 / LMG 16656 / NCTC 13227 / J2315 / CF5610) OX=216591 GN=msrQ PE=3 SV=1;>BURCENK562V_RS27880 ref|WP_006482924.1|gi|493528907| sulfite oxidase				3	4	3	2	4	5	3	4	4	3	4	4	5	5	4	4	4	5	5	5	5	5	5	5	FALSE	FALSE	FALSE	FALSE	FALSE	FALSE	FALSE	FALSE	FALSE	FALSE	FALSE	FALSE	FALSE	FALSE	FALSE	FALSE
0	1.19203	B4E5Z6;BURCENK562V_RS27890	B4E5Z6;BURCENK562V_RS27890	cyaY;ref|WP_006482891.1|gi|493528874|	B4E5Z6;	>sp|B4E5Z6|CYAY_BURCJ Iron-sulfur cluster assembly protein CyaY OS=Burkholderia cenocepacia (strain ATCC BAA-245 / DSM 16553 / LMG 16656 / NCTC 13227 / J2315 / CF5610) OX=216591 GN=cyaY PE=1 SV=1;>BURCENK562V_RS27890 ref|WP_006482891.1|gi|493528874| frataxin				10	10	10	10	10	10	10	10	10	10	10	10	10	10	10	10	10	10	10	10	10	10	10	10	FALSE	FALSE	FALSE	FALSE	FALSE	FALSE	FALSE	FALSE	FALSE	FALSE	FALSE	FALSE	FALSE	FALSE	FALSE	FALSE
0	1.1991	B4E5Z7	B4E5Z7	mrcA	B4E5Z7	>tr|B4E5Z7|B4E5Z7_BURCJ Penicillin-binding protein 1A OS=Burkholderia cenocepacia (strain ATCC BAA-245 / DSM 16553 / LMG 16656 / NCTC 13227 / J2315 / CF5610) OX=216591 GN=mrcA PE=4 SV=1				36	37	38	35	38	36	37	37	39	36	34	37	37	37	36	34	37	36	37	36	36	35	35	35	FALSE	FALSE	FALSE	FALSE	FALSE	FALSE	FALSE	FALSE	FALSE	FALSE	FALSE	FALSE	FALSE	FALSE	FALSE	FALSE
0	1.19794	B4E602;BURCENK562V_RS27920	B4E602;BURCENK562V_RS27920	aroK;ref|WP_012492299.1|gi|501468854|	B4E602;	>tr|B4E602|B4E602_BURCJ Shikimate kinase OS=Burkholderia cenocepacia (strain ATCC BAA-245 / DSM 16553 / LMG 16656 / NCTC 13227 / J2315 / CF5610) OX=216591 GN=aroK PE=3 SV=1;>BURCENK562V_RS27920 ref|WP_012492299.1|gi|501468854| shikimate kinase				14	14	13	13	14	14	14	14	14	14	14	14	14	14	13	13	14	13	13	12	14	14	14	14	FALSE	FALSE	FALSE	FALSE	FALSE	FALSE	FALSE	FALSE	FALSE	FALSE	FALSE	FALSE	FALSE	FALSE	FALSE	FALSE
0	1.20422	B4E603;BURCENK562V_RS27925	B4E603;BURCENK562V_RS27925	aroB;ref|WP_006481864.1|gi|493527833|	B4E603;	>sp|B4E603|AROB_BURCJ 3-dehydroquinate synthase OS=Burkholderia cenocepacia (strain ATCC BAA-245 / DSM 16553 / LMG 16656 / NCTC 13227 / J2315 / CF5610) OX=216591 GN=aroB PE=3 SV=1;>BURCENK562V_RS27925 ref|WP_006481864.1|gi|493527833| 3-dehydroquinate synthase				21	22	20	20	22	23	22	25	23	24	20	24	23	23	21	20	24	22	20	21	23	23	23	21	FALSE	FALSE	FALSE	FALSE	FALSE	FALSE	FALSE	FALSE	FALSE	FALSE	FALSE	FALSE	FALSE	FALSE	FALSE	FALSE
0	1.21146	B4E605;BURCENK562V_RS27935	B4E605;BURCENK562V_RS27935	BCAL0282;ref|WP_006481865.1|gi|493527834|	B4E605;	>tr|B4E605|B4E605_BURCJ Putative ABC transporter extracellular solute-binding protein OS=Burkholderia cenocepacia (strain ATCC BAA-245 / DSM 16553 / LMG 16656 / NCTC 13227 / J2315 / CF5610) OX=216591 GN=BCAL0282 PE=4 SV=1;>BURCENK562V_RS27935 ref|WP_006481865.1|gi|493527834| glycerol-3-phosphate ABC transporter substrate-binding protein				23	19	18	22	23	18	20	24	23	19	18	21	28	28	28	27	26	28	28	27	27	26	27	27	FALSE	FALSE	FALSE	FALSE	FALSE	FALSE	FALSE	FALSE	FALSE	FALSE	FALSE	FALSE	FALSE	FALSE	FALSE	FALSE
0	1.18465	B4E608;BURCENK562V_RS27950	B4E608;BURCENK562V_RS27950	ugpC;ref|WP_006481861.1|gi|493527830|	B4E608;	>tr|B4E608|B4E608_BURCJ sn-glycerol-3-phosphate import ATP-binding protein UgpC OS=Burkholderia cenocepacia (strain ATCC BAA-245 / DSM 16553 / LMG 16656 / NCTC 13227 / J2315 / CF5610) OX=216591 GN=ugpC PE=3 SV=1;>BURCENK562V_RS27950 ref|WP_006481861.1|gi|493527830| glycerol-3-phosphate ABC transporter ATP-binding protein				9	9	6	8	9	10	11	10	10	11	10	10	11	11	11	10	11	10	11	10	11	10	11	11	FALSE	FALSE	FALSE	FALSE	FALSE	FALSE	FALSE	FALSE	FALSE	FALSE	FALSE	FALSE	FALSE	FALSE	FALSE	FALSE
0	1.19143	B4E609;BURCENK562V_RS27955	B4E609;BURCENK562V_RS27955	ugpQ;ref|WP_006491785.1|gi|493537881|	B4E609;	>tr|B4E609|B4E609_BURCJ Glycerophosphoryl diester phosphodiesterase OS=Burkholderia cenocepacia (strain ATCC BAA-245 / DSM 16553 / LMG 16656 / NCTC 13227 / J2315 / CF5610) OX=216591 GN=ugpQ PE=4 SV=1;>BURCENK562V_RS27955 ref|WP_006491785.1|gi|493537881| membrane protein				13	13	13	11	15	13	15	15	14	14	12	14	16	16	16	16	18	16	16	16	16	18	16	18	FALSE	FALSE	FALSE	FALSE	FALSE	FALSE	FALSE	FALSE	FALSE	FALSE	FALSE	FALSE	FALSE	FALSE	FALSE	FALSE
0	1.20948	B4E610;BURCENK562V_RS27960	B4E610;BURCENK562V_RS27960	BCAL0287;ref|WP_006490624.1|gi|493536680|	B4E610;	>tr|B4E610|B4E610_BURCJ Putative outer membrane protein OS=Burkholderia cenocepacia (strain ATCC BAA-245 / DSM 16553 / LMG 16656 / NCTC 13227 / J2315 / CF5610) OX=216591 GN=BCAL0287 PE=4 SV=1;>BURCENK562V_RS27960 ref|WP_006490624.1|gi|493536680| membrane protein				4	7	6	6	7	7	7	6	5	6	5	6	8	8	8	8	8	7	8	7	7	8	6	6	FALSE	FALSE	FALSE	FALSE	FALSE	FALSE	FALSE	FALSE	FALSE	FALSE	FALSE	FALSE	FALSE	FALSE	FALSE	FALSE
0	1.21188	B4E611;BURCENK562V_RS27965	B4E611;BURCENK562V_RS27965	BCAL0288;ref|WP_006490629.1|gi|493536686|	B4E611;	>tr|B4E611|B4E611_BURCJ Y1_Tnp domain-containing protein OS=Burkholderia cenocepacia (strain ATCC BAA-245 / DSM 16553 / LMG 16656 / NCTC 13227 / J2315 / CF5610) OX=216591 GN=BCAL0288 PE=4 SV=1;>BURCENK562V_RS27965 ref|WP_006490629.1|gi|493536686| transposase				17	18	15	17	18	16	17	17	17	15	15	17	18	18	18	17	18	18	18	18	18	18	18	16	FALSE	FALSE	FALSE	FALSE	FALSE	FALSE	FALSE	FALSE	FALSE	FALSE	FALSE	FALSE	FALSE	FALSE	FALSE	FALSE
0	1.20869	B4E612;BURCENK562V_RS27970	B4E612;BURCENK562V_RS27970	glt1;ref|WP_006490631.1|gi|493536688|	B4E612;	>tr|B4E612|B4E612_BURCJ Glutamate synthase large subunit OS=Burkholderia cenocepacia (strain ATCC BAA-245 / DSM 16553 / LMG 16656 / NCTC 13227 / J2315 / CF5610) OX=216591 GN=glt1 PE=4 SV=1;>BURCENK562V_RS27970 ref|WP_006490631.1|gi|493536688| glutamate synthase				117	120	117	112	124	122	125	125	126	121	124	124	119	118	118	116	121	117	120	118	123	121	122	115	FALSE	FALSE	FALSE	FALSE	FALSE	FALSE	FALSE	FALSE	FALSE	FALSE	FALSE	FALSE	FALSE	FALSE	FALSE	FALSE
0	1.19603	B4E615;BURCENK562V_RS27985	B4E615;BURCENK562V_RS27985	BCAL0292;ref|WP_012492302.1|gi|501468857|	B4E615;	>tr|B4E615|B4E615_BURCJ RNA 2',3'-cyclic phosphodiesterase OS=Burkholderia cenocepacia (strain ATCC BAA-245 / DSM 16553 / LMG 16656 / NCTC 13227 / J2315 / CF5610) OX=216591 GN=BCAL0292 PE=3 SV=1;>BURCENK562V_RS27985 ref|WP_012492302.1|gi|501468857| 2'-5' RNA ligase				5	9	7	5	6	9	8	7	7	9	7	6	6	8	5	7	7	8	8	6	7	9	6	6	FALSE	FALSE	FALSE	FALSE	FALSE	FALSE	FALSE	FALSE	FALSE	FALSE	FALSE	FALSE	FALSE	FALSE	FALSE	FALSE
0	1.11461	B4E617;BURCENK562V_RS27995	B4E617;BURCENK562V_RS27995	BCAL0294;ref|WP_006482644.1|gi|493528625|	B4E617;	>tr|B4E617|B4E617_BURCJ Major Facilitator Superfamily protein OS=Burkholderia cenocepacia (strain ATCC BAA-245 / DSM 16553 / LMG 16656 / NCTC 13227 / J2315 / CF5610) OX=216591 GN=BCAL0294 PE=4 SV=1;>BURCENK562V_RS27995 ref|WP_006482644.1|gi|493528625| MFS transporter				2	3	2	1	3	1	2	1	2	1	1	1	3	3	3	3	3	3	3	3	3	3	3	3	FALSE	FALSE	FALSE	FALSE	FALSE	FALSE	FALSE	FALSE	FALSE	FALSE	FALSE	FALSE	FALSE	FALSE	FALSE	FALSE
0	1.15811	B4E618;BURCENK562V_RS28000	B4E618;BURCENK562V_RS28000	BCAL0295;ref|WP_012492303.1|gi|501468858|	B4E618;	>tr|B4E618|B4E618_BURCJ Putative dehydrogenase/reductase OS=Burkholderia cenocepacia (strain ATCC BAA-245 / DSM 16553 / LMG 16656 / NCTC 13227 / J2315 / CF5610) OX=216591 GN=BCAL0295 PE=4 SV=1;>BURCENK562V_RS28000 ref|WP_012492303.1|gi|501468858| short-chain dehydrogenase				3	3	2	1	3	3	3	3	3	3	3	3	3	3	3	2	3	2	2	2	3	2	3	3	FALSE	FALSE	FALSE	FALSE	FALSE	FALSE	FALSE	FALSE	FALSE	FALSE	FALSE	FALSE	FALSE	FALSE	FALSE	FALSE
0	1.20347	B4E619;BURCENK562V_RS28005	B4E619;BURCENK562V_RS28005	BCAL0296;ref|WP_006488528.1|gi|493534553|	B4E619;	>tr|B4E619|B4E619_BURCJ ABC transporter ATP-binding membrane protein OS=Burkholderia cenocepacia (strain ATCC BAA-245 / DSM 16553 / LMG 16656 / NCTC 13227 / J2315 / CF5610) OX=216591 GN=BCAL0296 PE=4 SV=1;>BURCENK562V_RS28005 ref|WP_006488528.1|gi|493534553| ABC transporter ATP-binding protein				22	19	21	22	23	20	21	21	21	21	20	19	22	21	22	21	21	22	21	22	22	21	20	21	FALSE	FALSE	FALSE	FALSE	FALSE	FALSE	FALSE	FALSE	FALSE	FALSE	FALSE	FALSE	FALSE	FALSE	FALSE	FALSE
0	1.19914	B4E620;BURCENK562V_RS28010	B4E620;BURCENK562V_RS28010	thiO;ref|WP_006488532.1|gi|493534557|	B4E620;	>tr|B4E620|B4E620_BURCJ Putative thiamine biosynthesis oxidoreductase ThiO OS=Burkholderia cenocepacia (strain ATCC BAA-245 / DSM 16553 / LMG 16656 / NCTC 13227 / J2315 / CF5610) OX=216591 GN=thiO PE=4 SV=1;>BURCENK562V_RS28010 ref|WP_006488532.1|gi|493534557| cytochrome C biogenesis protein CcdA				11	12	12	11	12	12	12	12	12	12	12	11	12	12	12	12	12	11	12	12	12	12	12	11	FALSE	FALSE	FALSE	FALSE	FALSE	FALSE	FALSE	FALSE	FALSE	FALSE	FALSE	FALSE	FALSE	FALSE	FALSE	FALSE
0	1.18591	B4E622;BURCENK562V_RS28020	B4E622;BURCENK562V_RS28020	thiG;ref|WP_006488530.1|gi|493534555|	B4E622;	>tr|B4E622|B4E622_BURCJ Thiazole synthase OS=Burkholderia cenocepacia (strain ATCC BAA-245 / DSM 16553 / LMG 16656 / NCTC 13227 / J2315 / CF5610) OX=216591 GN=thiG PE=3 SV=1;>BURCENK562V_RS28020 ref|WP_006488530.1|gi|493534555| thiazole synthase				12	13	13	13	13	13	13	13	12	13	13	11	13	13	13	13	13	13	13	13	12	12	13	11	FALSE	FALSE	FALSE	FALSE	FALSE	FALSE	FALSE	FALSE	FALSE	FALSE	FALSE	FALSE	FALSE	FALSE	FALSE	FALSE
0	1.17928	B4E623	B4E623	thiE	B4E623	>tr|B4E623|B4E623_BURCJ Thiamine-phosphate synthase OS=Burkholderia cenocepacia (strain ATCC BAA-245 / DSM 16553 / LMG 16656 / NCTC 13227 / J2315 / CF5610) OX=216591 GN=thiE PE=3 SV=1				11	11	11	12	11	10	11	11	10	10	11	10	11	12	12	12	11	11	11	11	10	11	11	11	FALSE	FALSE	FALSE	FALSE	FALSE	FALSE	FALSE	FALSE	FALSE	FALSE	FALSE	FALSE	FALSE	FALSE	FALSE	FALSE
0	1.20901	B4E624;BURCENK562V_RS28030	B4E624;BURCENK562V_RS28030	BCAL0301;ref|WP_006477138.1|gi|493523060|	B4E624;	>tr|B4E624|B4E624_BURCJ ABC transporter ATP-binding protein OS=Burkholderia cenocepacia (strain ATCC BAA-245 / DSM 16553 / LMG 16656 / NCTC 13227 / J2315 / CF5610) OX=216591 GN=BCAL0301 PE=4 SV=1;>BURCENK562V_RS28030 ref|WP_006477138.1|gi|493523060| toluene ABC transporter ATP-binding protein				15	14	15	15	15	15	16	15	15	16	15	15	15	14	15	15	14	15	15	15	15	16	15	15	FALSE	FALSE	FALSE	FALSE	FALSE	FALSE	FALSE	FALSE	FALSE	FALSE	FALSE	FALSE	FALSE	FALSE	FALSE	FALSE
0	1.16074	B4E625;BURCENK562V_RS28035	B4E625;BURCENK562V_RS28035	BCAL0302;ref|WP_006486220.1|gi|493532238|	B4E625;	>tr|B4E625|B4E625_BURCJ Putative membrane protein OS=Burkholderia cenocepacia (strain ATCC BAA-245 / DSM 16553 / LMG 16656 / NCTC 13227 / J2315 / CF5610) OX=216591 GN=BCAL0302 PE=3 SV=1;>BURCENK562V_RS28035 ref|WP_006486220.1|gi|493532238| ABC transporter permease				7	7	7	7	7	7	7	6	7	6	5	7	6	6	5	5	6	5	6	6	6	6	6	5	FALSE	FALSE	FALSE	FALSE	FALSE	FALSE	FALSE	FALSE	FALSE	FALSE	FALSE	FALSE	FALSE	FALSE	FALSE	FALSE
0	1.19627	B4E626;BURCENK562V_RS28040	B4E626;BURCENK562V_RS28040	BCAL0303;ref|WP_006486221.1|gi|493532239|	B4E626;	>tr|B4E626|B4E626_BURCJ Putative membrane protein OS=Burkholderia cenocepacia (strain ATCC BAA-245 / DSM 16553 / LMG 16656 / NCTC 13227 / J2315 / CF5610) OX=216591 GN=BCAL0303 PE=4 SV=1;>BURCENK562V_RS28040 ref|WP_006486221.1|gi|493532239| ABC transporter substrate-binding protein				4	4	3	3	4	4	5	5	5	4	4	4	5	4	3	3	4	4	3	3	3	3	5	4	FALSE	FALSE	FALSE	FALSE	FALSE	FALSE	FALSE	FALSE	FALSE	FALSE	FALSE	FALSE	FALSE	FALSE	FALSE	FALSE
0	1.19858	B4E627;BURCENK562V_RS28045	B4E627;BURCENK562V_RS28045	BCAL0304;ref|WP_020979879.1|gi|537744561|	B4E627;	>tr|B4E627|B4E627_BURCJ VacJ-like lipoprotein OS=Burkholderia cenocepacia (strain ATCC BAA-245 / DSM 16553 / LMG 16656 / NCTC 13227 / J2315 / CF5610) OX=216591 GN=BCAL0304 PE=4 SV=1;>BURCENK562V_RS28045 ref|WP_020979879.1|gi|537744561| lipid assymetry maintenance protein MlaA				13	13	13	14	13	11	14	14	14	12	12	14	14	14	14	14	13	14	14	14	12	12	14	14	FALSE	FALSE	FALSE	FALSE	FALSE	FALSE	FALSE	FALSE	FALSE	FALSE	FALSE	FALSE	FALSE	FALSE	FALSE	FALSE
0	1.2033	B4E628;BURCENK562V_RS28050	B4E628;BURCENK562V_RS28050	BCAL0305;ref|WP_012492305.1|gi|501468860|	B4E628;	>tr|B4E628|B4E628_BURCJ Putative exported protein OS=Burkholderia cenocepacia (strain ATCC BAA-245 / DSM 16553 / LMG 16656 / NCTC 13227 / J2315 / CF5610) OX=216591 GN=BCAL0305 PE=4 SV=1;>BURCENK562V_RS28050 ref|WP_012492305.1|gi|501468860| hypothetical protein				14	15	15	15	15	13	15	15	15	13	14	15	15	15	15	15	13	15	15	14	14	15	15	14	FALSE	FALSE	FALSE	FALSE	FALSE	FALSE	FALSE	FALSE	FALSE	FALSE	FALSE	FALSE	FALSE	FALSE	FALSE	FALSE
0	1.20676	B4E629;BURCENK562V_RS28055	B4E629;BURCENK562V_RS28055	BCAL0306;ref|WP_006485329.1|gi|493531329|	B4E629;	>tr|B4E629|B4E629_BURCJ STAS domain-containing protein OS=Burkholderia cenocepacia (strain ATCC BAA-245 / DSM 16553 / LMG 16656 / NCTC 13227 / J2315 / CF5610) OX=216591 GN=BCAL0306 PE=4 SV=1;>BURCENK562V_RS28055 ref|WP_006485329.1|gi|493531329| anti-anti-sigma regulatory factor				6	5	6	6	6	6	6	6	6	6	6	6	6	6	6	6	6	6	6	6	6	6	6	6	FALSE	FALSE	FALSE	FALSE	FALSE	FALSE	FALSE	FALSE	FALSE	FALSE	FALSE	FALSE	FALSE	FALSE	FALSE	FALSE
0	1.18767	B4E630;BURCENK562V_RS28060	B4E630;BURCENK562V_RS28060	BCAL0307;ref|WP_006485348.1|gi|493531348|	B4E630;	>tr|B4E630|B4E630_BURCJ ABC transporter ATP-binding protein OS=Burkholderia cenocepacia (strain ATCC BAA-245 / DSM 16553 / LMG 16656 / NCTC 13227 / J2315 / CF5610) OX=216591 GN=BCAL0307 PE=4 SV=1;>BURCENK562V_RS28060 ref|WP_006485348.1|gi|493531348| ABC transporter ATP-binding protein				17	17	17	15	18	17	17	18	18	18	18	18	17	16	16	14	18	15	16	15	16	16	17	18	FALSE	FALSE	FALSE	FALSE	FALSE	FALSE	FALSE	FALSE	FALSE	FALSE	FALSE	FALSE	FALSE	FALSE	FALSE	FALSE
0	1.1115	B4E631;BURCENK562V_RS28065	B4E631;BURCENK562V_RS28065	BCAL0308;ref|WP_023476193.1|gi|558013809|	B4E631;	>tr|B4E631|B4E631_BURCJ Transport permease protein OS=Burkholderia cenocepacia (strain ATCC BAA-245 / DSM 16553 / LMG 16656 / NCTC 13227 / J2315 / CF5610) OX=216591 GN=BCAL0308 PE=3 SV=1;>BURCENK562V_RS28065 ref|WP_023476193.1|gi|558013809| ABC-type multidrug transport system, permease component				2	2	2	2	2	1	2	2	2	1	2	2	1	2	1	2	1	2	2	2	2	2	2	1	FALSE	FALSE	FALSE	FALSE	FALSE	FALSE	FALSE	FALSE	FALSE	FALSE	FALSE	FALSE	FALSE	FALSE	FALSE	FALSE
0	1.2001	B4E632;BURCENK562V_RS28070	B4E632;BURCENK562V_RS28070	BCAL0309;ref|WP_006477131.1|gi|493523053|	B4E632;	>tr|B4E632|B4E632_BURCJ BolA-like protein OS=Burkholderia cenocepacia (strain ATCC BAA-245 / DSM 16553 / LMG 16656 / NCTC 13227 / J2315 / CF5610) OX=216591 GN=BCAL0309 PE=3 SV=1;>BURCENK562V_RS28070 ref|WP_006477131.1|gi|493523053| BolA family transcriptional regulator				7	7	8	6	8	9	9	9	9	9	9	9	9	9	9	8	8	9	9	9	8	9	9	9	FALSE	FALSE	FALSE	FALSE	FALSE	FALSE	FALSE	FALSE	FALSE	FALSE	FALSE	FALSE	FALSE	FALSE	FALSE	FALSE
0	1.18595	B4E633;BURCENK562V_RS28075	B4E633;BURCENK562V_RS28075	murA;ref|WP_006485350.1|gi|493531350|	B4E633;	>tr|B4E633|B4E633_BURCJ UDP-N-acetylglucosamine 1-carboxyvinyltransferase OS=Burkholderia cenocepacia (strain ATCC BAA-245 / DSM 16553 / LMG 16656 / NCTC 13227 / J2315 / CF5610) OX=216591 GN=murA PE=3 SV=1;>BURCENK562V_RS28075 ref|WP_006485350.1|gi|493531350| UDP-N-acetylglucosamine 1-carboxyvinyltransferase				26	24	27	27	27	25	26	27	27	26	24	26	21	21	21	23	18	20	18	22	19	20	17	22	FALSE	FALSE	FALSE	FALSE	FALSE	FALSE	FALSE	FALSE	FALSE	FALSE	FALSE	FALSE	FALSE	FALSE	FALSE	FALSE
0	1.20182	B4E634;BURCENK562V_RS28080	B4E634;BURCENK562V_RS28080	hisG;ref|WP_006477129.1|gi|493523051|	B4E634;	>sp|B4E634|HIS1_BURCJ ATP phosphoribosyltransferase OS=Burkholderia cenocepacia (strain ATCC BAA-245 / DSM 16553 / LMG 16656 / NCTC 13227 / J2315 / CF5610) OX=216591 GN=hisG PE=3 SV=1;>BURCENK562V_RS28080 ref|WP_006477129.1|gi|493523051| ATP phosphoribosyltransferase				14	14	14	14	14	14	14	14	14	14	14	14	14	14	14	14	14	14	14	14	14	14	14	14	FALSE	FALSE	FALSE	FALSE	FALSE	FALSE	FALSE	FALSE	FALSE	FALSE	FALSE	FALSE	FALSE	FALSE	FALSE	FALSE
0	1.19463	B4E635;BURCENK562V_RS28085	B4E635;BURCENK562V_RS28085	hisD;ref|WP_006485330.1|gi|493531330|	B4E635;	>tr|B4E635|B4E635_BURCJ Histidinol dehydrogenase OS=Burkholderia cenocepacia (strain ATCC BAA-245 / DSM 16553 / LMG 16656 / NCTC 13227 / J2315 / CF5610) OX=216591 GN=hisD PE=3 SV=1;>BURCENK562V_RS28085 ref|WP_006485330.1|gi|493531330| histidinol dehydrogenase				19	19	19	21	20	20	20	20	22	20	20	21	20	20	22	19	20	18	21	20	20	19	20	20	FALSE	FALSE	FALSE	FALSE	FALSE	FALSE	FALSE	FALSE	FALSE	FALSE	FALSE	FALSE	FALSE	FALSE	FALSE	FALSE
0	1.20416	B4E636;BURCENK562V_RS28090	B4E636;BURCENK562V_RS28090	hisC;ref|WP_006485351.1|gi|493531351|	B4E636;	>tr|B4E636|B4E636_BURCJ Histidinol-phosphate aminotransferase OS=Burkholderia cenocepacia (strain ATCC BAA-245 / DSM 16553 / LMG 16656 / NCTC 13227 / J2315 / CF5610) OX=216591 GN=hisC PE=3 SV=1;>BURCENK562V_RS28090 ref|WP_006485351.1|gi|493531351| histidinol-phosphate aminotransferase				14	14	15	15	15	14	15	15	15	14	13	15	14	14	14	15	12	14	15	12	13	14	14	14	FALSE	FALSE	FALSE	FALSE	FALSE	FALSE	FALSE	FALSE	FALSE	FALSE	FALSE	FALSE	FALSE	FALSE	FALSE	FALSE
0	1.20769	B4E637;BURCENK562V_RS28095	B4E637;BURCENK562V_RS28095	hisB;ref|WP_006477126.1|gi|493523048|	B4E637;	>sp|B4E637|HIS7_BURCJ Imidazoleglycerol-phosphate dehydratase OS=Burkholderia cenocepacia (strain ATCC BAA-245 / DSM 16553 / LMG 16656 / NCTC 13227 / J2315 / CF5610) OX=216591 GN=hisB PE=3 SV=1;>BURCENK562V_RS28095 ref|WP_006477126.1|gi|493523048| imidazoleglycerol-phosphate dehydratase				20	22	21	20	22	22	21	22	22	22	22	22	20	20	20	20	21	21	21	22	22	21	22	21	FALSE	FALSE	FALSE	FALSE	FALSE	FALSE	FALSE	FALSE	FALSE	FALSE	FALSE	FALSE	FALSE	FALSE	FALSE	FALSE
0	1.19546	B4E639;BURCENK562V_RS28105	B4E639;BURCENK562V_RS28105	hisH;ref|WP_012492306.1|gi|501468861|	B4E639;	>tr|B4E639|B4E639_BURCJ Imidazole glycerol phosphate synthase subunit HisH OS=Burkholderia cenocepacia (strain ATCC BAA-245 / DSM 16553 / LMG 16656 / NCTC 13227 / J2315 / CF5610) OX=216591 GN=hisH PE=3 SV=1;>BURCENK562V_RS28105 ref|WP_012492306.1|gi|501468861| imidazole glycerol phosphate synthase				14	15	14	14	15	14	15	16	15	14	15	14	15	15	15	15	15	15	15	14	14	15	15	15	FALSE	FALSE	FALSE	FALSE	FALSE	FALSE	FALSE	FALSE	FALSE	FALSE	FALSE	FALSE	FALSE	FALSE	FALSE	FALSE
0	1.21417	B4E640;BURCENK562V_RS28110	B4E640;BURCENK562V_RS28110	hisA;ref|WP_006477123.1|gi|493523045|	B4E640;	>sp|B4E640|HIS4_BURCJ 1-(5-phosphoribosyl)-5-[(5-phosphoribosylamino)methylideneamino] imidazole-4-carboxamide isomerase OS=Burkholderia cenocepacia (strain ATCC BAA-245 / DSM 16553 / LMG 16656 / NCTC 13227 / J2315 / CF5610) OX=216591 GN=hisA PE=3 SV=1;>BURCENK562V_RS28110 ref|WP_006477123.1|gi|493523045| 1-(5-phosphoribosyl)-5-[(5- phosphoribosylamino)methylideneamino] imidazole-4-carboxamide is…				29	29	29	29	30	29	29	29	30	29	26	29	30	29	29	29	27	28	28	30	28	28	29	29	FALSE	FALSE	FALSE	FALSE	FALSE	FALSE	FALSE	FALSE	FALSE	FALSE	FALSE	FALSE	FALSE	FALSE	FALSE	FALSE
0	1.22634	B4E641;BURCENK562V_RS28115	B4E641;BURCENK562V_RS28115	hisF;ref|WP_006485327.1|gi|493531326|	B4E641;	>sp|B4E641|HIS6_BURCJ Imidazole glycerol phosphate synthase subunit HisF OS=Burkholderia cenocepacia (strain ATCC BAA-245 / DSM 16553 / LMG 16656 / NCTC 13227 / J2315 / CF5610) OX=216591 GN=hisF PE=3 SV=1;>BURCENK562V_RS28115 ref|WP_006485327.1|gi|493531326| imidazole glycerol phosphate synthase				24	24	22	21	26	25	26	25	25	24	26	26	26	25	25	25	25	24	24	24	26	26	26	25	FALSE	FALSE	FALSE	FALSE	FALSE	FALSE	FALSE	FALSE	FALSE	FALSE	FALSE	FALSE	FALSE	FALSE	FALSE	FALSE
0	1.18743	B4E643;BURCENK562V_RS28125	B4E643;BURCENK562V_RS28125	hisE;ref|WP_006485344.1|gi|493531344|	B4E643;	>sp|B4E643|HIS2_BURCJ Phosphoribosyl-ATP pyrophosphatase OS=Burkholderia cenocepacia (strain ATCC BAA-245 / DSM 16553 / LMG 16656 / NCTC 13227 / J2315 / CF5610) OX=216591 GN=hisE PE=3 SV=1;>BURCENK562V_RS28125 ref|WP_006485344.1|gi|493531344| phosphoribosyl-ATP pyrophosphatase				10	8	9	9	8	9	9	8	9	8	8	8	10	9	9	8	8	8	9	8	8	8	8	8	FALSE	FALSE	FALSE	FALSE	FALSE	FALSE	FALSE	FALSE	FALSE	FALSE	FALSE	FALSE	FALSE	FALSE	FALSE	FALSE
0	1.1697	B4E644;BURCENK562V_RS28130	B4E644;BURCENK562V_RS28130	BCAL0321;ref|WP_006485332.1|gi|493531332|	B4E644;	>tr|B4E644|B4E644_BURCJ Putative membrane protein OS=Burkholderia cenocepacia (strain ATCC BAA-245 / DSM 16553 / LMG 16656 / NCTC 13227 / J2315 / CF5610) OX=216591 GN=BCAL0321 PE=4 SV=1;>BURCENK562V_RS28130 ref|WP_006485332.1|gi|493531332| membrane protein				2	2	2	2	2	2	2	2	2	2	2	2	2	2	2	2	2	2	2	2	2	2	2	2	FALSE	FALSE	FALSE	FALSE	FALSE	FALSE	FALSE	FALSE	FALSE	FALSE	FALSE	FALSE	FALSE	FALSE	FALSE	FALSE
0	1.2183	B4E645;BURCENK562V_RS28135	B4E645;BURCENK562V_RS28135	BCAL0322;ref|WP_006485352.1|gi|493531352|	B4E645;	>tr|B4E645|B4E645_BURCJ HIT domain-containing protein OS=Burkholderia cenocepacia (strain ATCC BAA-245 / DSM 16553 / LMG 16656 / NCTC 13227 / J2315 / CF5610) OX=216591 GN=BCAL0322 PE=4 SV=1;>BURCENK562V_RS28135 ref|WP_006485352.1|gi|493531352| HIT family hydrolase				16	17	17	16	17	17	17	17	17	17	17	17	17	17	17	17	17	16	17	17	17	17	17	17	FALSE	FALSE	FALSE	FALSE	FALSE	FALSE	FALSE	FALSE	FALSE	FALSE	FALSE	FALSE	FALSE	FALSE	FALSE	FALSE
0	1.19191	B4E646;BURCENK562V_RS28140	B4E646;BURCENK562V_RS28140	tatA;ref|WP_006477115.1|gi|493523036|	B4E646;	>sp|B4E646|TATA_BURCJ Sec-independent protein translocase protein TatA OS=Burkholderia cenocepacia (strain ATCC BAA-245 / DSM 16553 / LMG 16656 / NCTC 13227 / J2315 / CF5610) OX=216591 GN=tatA PE=3 SV=1;>BURCENK562V_RS28140 ref|WP_006477115.1|gi|493523036| preprotein translocase subunit TatA				2	2	3	2	2	2	3	2	2	2	2	3	3	3	3	2	2	3	2	3	2	2	2	2	FALSE	FALSE	FALSE	FALSE	FALSE	FALSE	FALSE	FALSE	FALSE	FALSE	FALSE	FALSE	FALSE	FALSE	FALSE	FALSE
0	1.18712	B4E647;BURCENK562V_RS28145	B4E647;BURCENK562V_RS28145	tatB;ref|WP_006485331.1|gi|493531331|	B4E647;	>tr|B4E647|B4E647_BURCJ Sec-independent protein translocase protein TatB OS=Burkholderia cenocepacia (strain ATCC BAA-245 / DSM 16553 / LMG 16656 / NCTC 13227 / J2315 / CF5610) OX=216591 GN=tatB PE=3 SV=1;>BURCENK562V_RS28145 ref|WP_006485331.1|gi|493531331| translocase				7	6	7	6	6	6	7	6	6	6	6	6	6	6	6	6	7	6	5	6	7	6	7	6	FALSE	FALSE	FALSE	FALSE	FALSE	FALSE	FALSE	FALSE	FALSE	FALSE	FALSE	FALSE	FALSE	FALSE	FALSE	FALSE
0	1.19271	B4E649;BURCENK562V_RS28155	B4E649;BURCENK562V_RS28155	BCAL0326;ref|WP_006485345.1|gi|493531345|	B4E649;	>tr|B4E649|B4E649_BURCJ Periplasmic serine endoprotease DegP-like OS=Burkholderia cenocepacia (strain ATCC BAA-245 / DSM 16553 / LMG 16656 / NCTC 13227 / J2315 / CF5610) OX=216591 GN=BCAL0326 PE=3 SV=1;>BURCENK562V_RS28155 ref|WP_006485345.1|gi|493531345| 2-alkenal reductase				12	11	11	11	11	11	12	11	11	12	11	11	11	11	11	11	11	11	12	11	11	11	11	12	FALSE	FALSE	FALSE	FALSE	FALSE	FALSE	FALSE	FALSE	FALSE	FALSE	FALSE	FALSE	FALSE	FALSE	FALSE	FALSE
0	1.20185	B4E650;BURCENK562V_RS28160	B4E650;BURCENK562V_RS28160	BCAL0327;ref|WP_006485336.1|gi|493531336|	B4E650;	>tr|B4E650|B4E650_BURCJ Uncharacterized protein OS=Burkholderia cenocepacia (strain ATCC BAA-245 / DSM 16553 / LMG 16656 / NCTC 13227 / J2315 / CF5610) OX=216591 GN=BCAL0327 PE=4 SV=1;>BURCENK562V_RS28160 ref|WP_006485336.1|gi|493531336| metal-binding protein				18	18	18	17	19	17	19	19	19	18	17	18	18	18	18	17	17	17	19	19	18	17	18	17	FALSE	FALSE	FALSE	FALSE	FALSE	FALSE	FALSE	FALSE	FALSE	FALSE	FALSE	FALSE	FALSE	FALSE	FALSE	FALSE
0	1.19434	B4E651;BURCENK562V_RS28165	B4E651;BURCENK562V_RS28165	petA;ref|WP_006491868.1|gi|493537970|	B4E651;	>tr|B4E651|B4E651_BURCJ Ubiquinol-cytochrome c reductase iron-sulfur subunit OS=Burkholderia cenocepacia (strain ATCC BAA-245 / DSM 16553 / LMG 16656 / NCTC 13227 / J2315 / CF5610) OX=216591 GN=petA PE=4 SV=1;>BURCENK562V_RS28165 ref|WP_006491868.1|gi|493537970| ubiquinol-cytochrome C reductase				5	6	5	4	5	7	7	6	6	6	6	6	11	11	11	10	11	11	11	11	11	11	11	10	FALSE	FALSE	FALSE	FALSE	FALSE	FALSE	FALSE	FALSE	FALSE	FALSE	FALSE	FALSE	FALSE	FALSE	FALSE	FALSE
0	1.18956	B4E652;BURCENK562V_RS25260	B4E652;BURCENK562V_RS25260	BCAL1331;ref|WP_006490526.1|gi|493536580|	B4E652;	>tr|B4E652|B4E652_BURCJ Putative aldehyde dehydrogenase OS=Burkholderia cenocepacia (strain ATCC BAA-245 / DSM 16553 / LMG 16656 / NCTC 13227 / J2315 / CF5610) OX=216591 GN=BCAL1331 PE=4 SV=1;>BURCENK562V_RS25260 ref|WP_006490526.1|gi|493536580| acylaldehyde oxidase				28	29	28	29	33	29	34	34	36	34	32	35	35	35	35	31	34	34	35	36	36	36	36	36	FALSE	FALSE	FALSE	FALSE	FALSE	FALSE	FALSE	FALSE	FALSE	FALSE	FALSE	FALSE	FALSE	FALSE	FALSE	FALSE
0	1.18599	B4E653;BURCENK562V_RS25255	B4E653;BURCENK562V_RS25255	BCAL1332;ref|WP_006490608.1|gi|493536664|	B4E653;	>tr|B4E653|B4E653_BURCJ Putative aldolase OS=Burkholderia cenocepacia (strain ATCC BAA-245 / DSM 16553 / LMG 16656 / NCTC 13227 / J2315 / CF5610) OX=216591 GN=BCAL1332 PE=4 SV=1;>BURCENK562V_RS25255 ref|WP_006490608.1|gi|493536664| membrane protein				1	1	1	1	1	1	1	2	2	1	1	1	2	2	2	1	2	2	2	2	2	2	2	2	FALSE	FALSE	FALSE	FALSE	FALSE	FALSE	FALSE	FALSE	FALSE	FALSE	FALSE	FALSE	FALSE	FALSE	FALSE	FALSE
0	1.21058	B4E654;BURCENK562V_RS25250	B4E654;BURCENK562V_RS25250	BCAL1333;ref|WP_006490595.1|gi|493536650|	B4E654;	>tr|B4E654|B4E654_BURCJ Putative Acyl-CoA dehydrogenase OS=Burkholderia cenocepacia (strain ATCC BAA-245 / DSM 16553 / LMG 16656 / NCTC 13227 / J2315 / CF5610) OX=216591 GN=BCAL1333 PE=3 SV=1;>BURCENK562V_RS25250 ref|WP_006490595.1|gi|493536650| acyl-CoA dehydrogenase				12	12	12	14	16	15	14	16	14	11	13	13	19	19	19	19	18	19	18	19	19	19	19	17	FALSE	FALSE	FALSE	FALSE	FALSE	FALSE	FALSE	FALSE	FALSE	FALSE	FALSE	FALSE	FALSE	FALSE	FALSE	FALSE
0	1.18599	B4E655;BURCENK562V_RS25245	B4E655;BURCENK562V_RS25245	BCAL1334;ref|WP_006490601.1|gi|493536656|	B4E655;	>tr|B4E655|B4E655_BURCJ Putative dehydrogenase OS=Burkholderia cenocepacia (strain ATCC BAA-245 / DSM 16553 / LMG 16656 / NCTC 13227 / J2315 / CF5610) OX=216591 GN=BCAL1334 PE=4 SV=1;>BURCENK562V_RS25245 ref|WP_006490601.1|gi|493536656| NADPH:quinone oxidoreductase				9	3	7	6	7	5	8	7	6	6	5	6	11	11	11	11	11	11	11	11	11	11	10	11	FALSE	FALSE	FALSE	FALSE	FALSE	FALSE	FALSE	FALSE	FALSE	FALSE	FALSE	FALSE	FALSE	FALSE	FALSE	FALSE
0	1.17761	B4E656;BURCENK562V_RS25240	B4E656;BURCENK562V_RS25240	BCAL1335;ref|WP_006490577.1|gi|493536632|	B4E656;	>tr|B4E656|B4E656_BURCJ PadR family regulatory protein OS=Burkholderia cenocepacia (strain ATCC BAA-245 / DSM 16553 / LMG 16656 / NCTC 13227 / J2315 / CF5610) OX=216591 GN=BCAL1335 PE=4 SV=1;>BURCENK562V_RS25240 ref|WP_006490577.1|gi|493536632| virulence activator alpha C-terminal protein				4	3	4	4	5	5	5	5	5	4	5	5	4	4	4	5	4	5	5	5	4	5	4	4	FALSE	FALSE	FALSE	FALSE	FALSE	FALSE	FALSE	FALSE	FALSE	FALSE	FALSE	FALSE	FALSE	FALSE	FALSE	FALSE
0	1.1766	B4E658;BURCENK562V_RS25230	B4E658;BURCENK562V_RS25230	BCAL1337;ref|WP_006490563.1|gi|493536618|	B4E658;	>tr|B4E658|B4E658_BURCJ Putative membrane protein OS=Burkholderia cenocepacia (strain ATCC BAA-245 / DSM 16553 / LMG 16656 / NCTC 13227 / J2315 / CF5610) OX=216591 GN=BCAL1337 PE=4 SV=1;>BURCENK562V_RS25230 ref|WP_006490563.1|gi|493536618| polyketide cyclase				4	7	6	5	8	8	8	8	7	8	8	7	8	7	8	8	7	7	8	7	8	7	8	6	FALSE	FALSE	FALSE	FALSE	FALSE	FALSE	FALSE	FALSE	FALSE	FALSE	FALSE	FALSE	FALSE	FALSE	FALSE	FALSE
0	1.13835	B4E659;BURCENK562V_RS25225	B4E659;BURCENK562V_RS25225	BCAL1338;ref|WP_006490585.1|gi|493536640|	B4E659;	>tr|B4E659|B4E659_BURCJ Uncharacterized protein OS=Burkholderia cenocepacia (strain ATCC BAA-245 / DSM 16553 / LMG 16656 / NCTC 13227 / J2315 / CF5610) OX=216591 GN=BCAL1338 PE=4 SV=1;>BURCENK562V_RS25225 ref|WP_006490585.1|gi|493536640| dipeptidyl aminopeptidase				3	4	2	4	5	4	3	5	5	3	3	4	5	4	5	5	3	5	5	5	3	3	5	5	FALSE	FALSE	FALSE	FALSE	FALSE	FALSE	FALSE	FALSE	FALSE	FALSE	FALSE	FALSE	FALSE	FALSE	FALSE	FALSE
0	1.1348	B4E660;BURCENK562V_RS25220	B4E660;BURCENK562V_RS25220	BCAL1339;ref|WP_006490575.1|gi|493536630|	B4E660;	>tr|B4E660|B4E660_BURCJ Aromatic hydrocarbon catabolic monooxygenase OS=Burkholderia cenocepacia (strain ATCC BAA-245 / DSM 16553 / LMG 16656 / NCTC 13227 / J2315 / CF5610) OX=216591 GN=BCAL1339 PE=4 SV=1;>BURCENK562V_RS25220 ref|WP_006490575.1|gi|493536630| 3-(3-hydroxyphenyl)propionate hydroxylase				4	5	3	4	6	5	6	6	6	5	3	5	3	3	3	3	4	5	4	5	4	3	4	4	FALSE	FALSE	FALSE	FALSE	FALSE	FALSE	FALSE	FALSE	FALSE	FALSE	FALSE	FALSE	FALSE	FALSE	FALSE	FALSE
0	1.08414	B4E661;BURCENK562V_RS25215	B4E661;BURCENK562V_RS25215	tftE;ref|WP_006490547.1|gi|493536601|	B4E661;	>tr|B4E661|B4E661_BURCJ Putative maleylacetate reductase OS=Burkholderia cenocepacia (strain ATCC BAA-245 / DSM 16553 / LMG 16656 / NCTC 13227 / J2315 / CF5610) OX=216591 GN=tftE PE=4 SV=1;>BURCENK562V_RS25215 ref|WP_006490547.1|gi|493536601| alcohol dehydrogenase, iron-dependent				0	2	1	2	2	2	2	2	2	2	2	2	2	2	2	2	2	2	2	2	2	2	2	2	FALSE	FALSE	FALSE	FALSE	FALSE	FALSE	FALSE	FALSE	FALSE	FALSE	FALSE	FALSE	FALSE	FALSE	FALSE	FALSE
0	1.15744	B4E663;BURCENK562V_RS25205	B4E663;BURCENK562V_RS25205	BCAL1342;ref|WP_006490560.1|gi|493536615|	B4E663;	>tr|B4E663|B4E663_BURCJ Putative hydroxyquinol 1,2-dioxygenase OS=Burkholderia cenocepacia (strain ATCC BAA-245 / DSM 16553 / LMG 16656 / NCTC 13227 / J2315 / CF5610) OX=216591 GN=BCAL1342 PE=4 SV=1;>BURCENK562V_RS25205 ref|WP_006490560.1|gi|493536615| 6-chlorohydroxyquinol-1,2-dioxygenase				3	2	3	4	4	3	4	3	3	3	3	3	4	3	3	3	3	3	3	3	3	4	4	3	FALSE	FALSE	FALSE	FALSE	FALSE	FALSE	FALSE	FALSE	FALSE	FALSE	FALSE	FALSE	FALSE	FALSE	FALSE	FALSE
0	1.10182	B4E664;BURCENK562V_RS25200	B4E664;BURCENK562V_RS25200	BCAL1343;ref|WP_006490514.1|gi|493536567|	B4E664;	>tr|B4E664|B4E664_BURCJ LysR family regulatory protein OS=Burkholderia cenocepacia (strain ATCC BAA-245 / DSM 16553 / LMG 16656 / NCTC 13227 / J2315 / CF5610) OX=216591 GN=BCAL1343 PE=3 SV=1;>BURCENK562V_RS25200 ref|WP_006490514.1|gi|493536567| LysR family transcriptional regulator				2	3	3	2	4	4	4	4	4	4	4	4	4	4	4	4	4	4	4	4	4	4	4	4	FALSE	FALSE	FALSE	FALSE	FALSE	FALSE	FALSE	FALSE	FALSE	FALSE	FALSE	FALSE	FALSE	FALSE	FALSE	FALSE
0	1.15813	B4E666;BURCENK562V_RS25185	B4E666;BURCENK562V_RS25185	BCAL1345;ref|WP_034178414.1|gi|736004496|	B4E666;	>tr|B4E666|B4E666_BURCJ Putative TonB-dependent siderophore receptor OS=Burkholderia cenocepacia (strain ATCC BAA-245 / DSM 16553 / LMG 16656 / NCTC 13227 / J2315 / CF5610) OX=216591 GN=BCAL1345 PE=3 SV=1;>BURCENK562V_RS25185 ref|WP_034178414.1|gi|736004496| TonB-dependent receptor				8	9	9	8	10	9	10	10	9	10	10	10	9	10	9	10	10	10	10	10	8	9	10	8	FALSE	FALSE	FALSE	FALSE	FALSE	FALSE	FALSE	FALSE	FALSE	FALSE	FALSE	FALSE	FALSE	FALSE	FALSE	FALSE
0	1.1361	B4E667;BURCENK562V_RS25180	B4E667;BURCENK562V_RS25180	BCAL1346;ref|WP_012492514.1|gi|501469069|	B4E667;	>tr|B4E667|B4E667_BURCJ Putative Fe uptake system ATP-binding protein OS=Burkholderia cenocepacia (strain ATCC BAA-245 / DSM 16553 / LMG 16656 / NCTC 13227 / J2315 / CF5610) OX=216591 GN=BCAL1346 PE=4 SV=1;>BURCENK562V_RS25180 ref|WP_012492514.1|gi|501469069| ABC transporter				2	3	3	2	2	3	3	3	3	3	3	3	2	1	0	1	3	1	3	3	3	3	3	3	FALSE	FALSE	FALSE	FALSE	FALSE	FALSE	FALSE	FALSE	FALSE	FALSE	FALSE	FALSE	FALSE	FALSE	FALSE	FALSE
0	1.13834	B4E673;BURCENK562V_RS25150	B4E673;BURCENK562V_RS25150	BCAL1352;ref|WP_012492516.1|gi|501469071|	B4E673;	>tr|B4E673|B4E673_BURCJ Putative exported protein OS=Burkholderia cenocepacia (strain ATCC BAA-245 / DSM 16553 / LMG 16656 / NCTC 13227 / J2315 / CF5610) OX=216591 GN=BCAL1352 PE=4 SV=1;>BURCENK562V_RS25150 ref|WP_012492516.1|gi|501469071| hypothetical protein				3	3	3	4	4	3	4	4	4	2	3	3	4	4	4	4	4	4	4	4	4	4	4	4	FALSE	FALSE	FALSE	FALSE	FALSE	FALSE	FALSE	FALSE	FALSE	FALSE	FALSE	FALSE	FALSE	FALSE	FALSE	FALSE
0	1.20577	B4E674;BURCENK562V_RS25145	B4E674;BURCENK562V_RS25145	BCAL1353;ref|WP_006490611.1|gi|493536667|	B4E674;	>tr|B4E674|B4E674_BURCJ Putative membrane protein OS=Burkholderia cenocepacia (strain ATCC BAA-245 / DSM 16553 / LMG 16656 / NCTC 13227 / J2315 / CF5610) OX=216591 GN=BCAL1353 PE=4 SV=1;>BURCENK562V_RS25145 ref|WP_006490611.1|gi|493536667| membrane protein				11	13	12	11	13	13	13	13	13	13	13	13	12	12	12	11	13	11	12	11	13	13	13	13	FALSE	FALSE	FALSE	FALSE	FALSE	FALSE	FALSE	FALSE	FALSE	FALSE	FALSE	FALSE	FALSE	FALSE	FALSE	FALSE
0	1.18752	B4E675;BURCENK562V_RS25140	B4E675;BURCENK562V_RS25140	BCAL1354;ref|WP_006490523.1|gi|493536577|	B4E675;	>tr|B4E675|B4E675_BURCJ Uncharacterized protein OS=Burkholderia cenocepacia (strain ATCC BAA-245 / DSM 16553 / LMG 16656 / NCTC 13227 / J2315 / CF5610) OX=216591 GN=BCAL1354 PE=4 SV=1;>BURCENK562V_RS25140 ref|WP_006490523.1|gi|493536577| hypothetical protein				5	7	6	5	7	6	7	7	7	7	7	7	7	6	7	4	7	5	7	6	7	7	6	7	FALSE	FALSE	FALSE	FALSE	FALSE	FALSE	FALSE	FALSE	FALSE	FALSE	FALSE	FALSE	FALSE	FALSE	FALSE	FALSE
0	1.14816	B4E676;BURCENK562V_RS25135	B4E676;BURCENK562V_RS25135	BCAL1355;ref|WP_006490556.1|gi|493536611|	B4E676;	>tr|B4E676|B4E676_BURCJ Uncharacterized protein OS=Burkholderia cenocepacia (strain ATCC BAA-245 / DSM 16553 / LMG 16656 / NCTC 13227 / J2315 / CF5610) OX=216591 GN=BCAL1355 PE=4 SV=1;>BURCENK562V_RS25135 ref|WP_006490556.1|gi|493536611| type IV secretion protein Rhs				3	8	6	3	11	13	13	12	12	13	12	13	12	11	12	13	13	11	13	12	12	12	12	13	FALSE	FALSE	FALSE	FALSE	FALSE	FALSE	FALSE	FALSE	FALSE	FALSE	FALSE	FALSE	FALSE	FALSE	FALSE	FALSE
0	1.18378	B4E677;BURCENK562V_RS25130	B4E677;BURCENK562V_RS25130	BCAL1356;ref|WP_006490520.1|gi|493536574|	B4E677;	>tr|B4E677|B4E677_BURCJ DUF4123 domain-containing protein OS=Burkholderia cenocepacia (strain ATCC BAA-245 / DSM 16553 / LMG 16656 / NCTC 13227 / J2315 / CF5610) OX=216591 GN=BCAL1356 PE=4 SV=1;>BURCENK562V_RS25130 ref|WP_006490520.1|gi|493536574| hypothetical protein				3	5	4	3	6	6	6	6	6	6	6	6	6	6	6	6	6	6	6	6	6	6	6	6	FALSE	FALSE	FALSE	FALSE	FALSE	FALSE	FALSE	FALSE	FALSE	FALSE	FALSE	FALSE	FALSE	FALSE	FALSE	FALSE
0	1.12396	B4E678;BURCENK562V_RS25125	B4E678;BURCENK562V_RS25125	BCAL1357;ref|WP_006490559.1|gi|493536614|	B4E678;	>tr|B4E678|B4E678_BURCJ Putative exported protein OS=Burkholderia cenocepacia (strain ATCC BAA-245 / DSM 16553 / LMG 16656 / NCTC 13227 / J2315 / CF5610) OX=216591 GN=BCAL1357 PE=4 SV=1;>BURCENK562V_RS25125 ref|WP_006490559.1|gi|493536614| hypothetical protein				1	2	1	2	2	2	2	2	2	2	2	2	2	2	2	2	1	2	2	2	2	2	2	2	FALSE	FALSE	FALSE	FALSE	FALSE	FALSE	FALSE	FALSE	FALSE	FALSE	FALSE	FALSE	FALSE	FALSE	FALSE	FALSE
0	1.12461	B4E679;BURCENK562V_RS25120	B4E679;BURCENK562V_RS25120	BCAL1358;ref|WP_006490570.1|gi|493536625|	B4E679;	>tr|B4E679|B4E679_BURCJ Uncharacterized protein OS=Burkholderia cenocepacia (strain ATCC BAA-245 / DSM 16553 / LMG 16656 / NCTC 13227 / J2315 / CF5610) OX=216591 GN=BCAL1358 PE=4 SV=1;>BURCENK562V_RS25120 ref|WP_006490570.1|gi|493536625| Hcp				2	3	3	2	5	4	4	4	5	5	4	5	5	4	4	4	5	4	5	4	4	5	5	5	FALSE	FALSE	FALSE	FALSE	FALSE	FALSE	FALSE	FALSE	FALSE	FALSE	FALSE	FALSE	FALSE	FALSE	FALSE	FALSE
0	1.17318	B4E680;BURCENK562V_RS25115	B4E680;BURCENK562V_RS25115	BCAL1359;ref|WP_012492517.1|gi|501469072|	B4E680;	>tr|B4E680|B4E680_BURCJ Uncharacterized protein OS=Burkholderia cenocepacia (strain ATCC BAA-245 / DSM 16553 / LMG 16656 / NCTC 13227 / J2315 / CF5610) OX=216591 GN=BCAL1359 PE=4 SV=1;>BURCENK562V_RS25115 ref|WP_012492517.1|gi|501469072| type IV secretion protein Rhs				11	17	16	13	24	26	26	27	27	26	27	23	27	28	26	26	29	23	25	23	29	29	29	29	FALSE	FALSE	FALSE	FALSE	FALSE	FALSE	FALSE	FALSE	FALSE	FALSE	FALSE	FALSE	FALSE	FALSE	FALSE	FALSE
0	1.16204	B4E682;BURCENK562V_RS25105	B4E682;BURCENK562V_RS25105	BCAL1362;ref|WP_006490576.1|gi|493536631|	B4E682;	>tr|B4E682|B4E682_BURCJ Uncharacterized protein OS=Burkholderia cenocepacia (strain ATCC BAA-245 / DSM 16553 / LMG 16656 / NCTC 13227 / J2315 / CF5610) OX=216591 GN=BCAL1362 PE=4 SV=1;>BURCENK562V_RS25105 ref|WP_006490576.1|gi|493536631| type IV secretion protein Rhs				0	8	6	4	8	8	8	9	9	10	8	8	9	8	9	6	9	7	9	7	10	10	10	10	FALSE	FALSE	FALSE	FALSE	FALSE	FALSE	FALSE	FALSE	FALSE	FALSE	FALSE	FALSE	FALSE	FALSE	FALSE	FALSE
0	1.14435	B4E683	B4E683	BCAL1363	B4E683	>tr|B4E683|B4E683_BURCJ DUF4123 domain-containing protein OS=Burkholderia cenocepacia (strain ATCC BAA-245 / DSM 16553 / LMG 16656 / NCTC 13227 / J2315 / CF5610) OX=216591 GN=BCAL1363 PE=4 SV=1				4	5	4	3	4	6	5	5	6	6	5	5	5	5	5	5	5	5	5	6	5	5	5	4	FALSE	FALSE	FALSE	FALSE	FALSE	FALSE	FALSE	FALSE	FALSE	FALSE	FALSE	FALSE	FALSE	FALSE	FALSE	FALSE
0	1.17444	B4E685;BURCENK562V_RS25090	B4E685;BURCENK562V_RS25090	BCAL1365;ref|WP_012492520.1|gi|501469075|	B4E685;	>tr|B4E685|B4E685_BURCJ Putative lipoprotein OS=Burkholderia cenocepacia (strain ATCC BAA-245 / DSM 16553 / LMG 16656 / NCTC 13227 / J2315 / CF5610) OX=216591 GN=BCAL1365 PE=4 SV=1;>BURCENK562V_RS25090 ref|WP_012492520.1|gi|501469075| hypothetical protein				6	6	5	6	6	6	6	6	6	6	6	6	6	6	6	6	6	6	6	6	6	6	6	6	FALSE	FALSE	FALSE	FALSE	FALSE	FALSE	FALSE	FALSE	FALSE	FALSE	FALSE	FALSE	FALSE	FALSE	FALSE	FALSE
0	1.15459	B4E686;BURCENK562V_RS25085	B4E686;BURCENK562V_RS25085	BCAL1366;ref|WP_006490603.1|gi|493536658|	B4E686;	>tr|B4E686|B4E686_BURCJ Uncharacterized protein OS=Burkholderia cenocepacia (strain ATCC BAA-245 / DSM 16553 / LMG 16656 / NCTC 13227 / J2315 / CF5610) OX=216591 GN=BCAL1366 PE=4 SV=1;>BURCENK562V_RS25085 ref|WP_006490603.1|gi|493536658| hypothetical protein				8	8	7	7	9	9	9	9	9	9	9	9	7	7	7	8	8	7	8	8	9	9	8	8	FALSE	FALSE	FALSE	FALSE	FALSE	FALSE	FALSE	FALSE	FALSE	FALSE	FALSE	FALSE	FALSE	FALSE	FALSE	FALSE
0	1.1478	B4E687	B4E687	BCAL1367	B4E687	>tr|B4E687|B4E687_BURCJ Puatative invasion protein OS=Burkholderia cenocepacia (strain ATCC BAA-245 / DSM 16553 / LMG 16656 / NCTC 13227 / J2315 / CF5610) OX=216591 GN=BCAL1367 PE=4 SV=1				4	4	4	3	4	3	4	4	4	4	3	4	3	3	3	3	2	3	4	3	3	2	4	4	FALSE	FALSE	FALSE	FALSE	FALSE	FALSE	FALSE	FALSE	FALSE	FALSE	FALSE	FALSE	FALSE	FALSE	FALSE	FALSE
0	1.19067	B4E688;BURCENK562V_RS25070	B4E688;BURCENK562V_RS25070	BCAL1368;ref|WP_012492521.1|gi|501469076|	B4E688;	>tr|B4E688|B4E688_BURCJ Putative porin OS=Burkholderia cenocepacia (strain ATCC BAA-245 / DSM 16553 / LMG 16656 / NCTC 13227 / J2315 / CF5610) OX=216591 GN=BCAL1368 PE=4 SV=1;>BURCENK562V_RS25070 ref|WP_012492521.1|gi|501469076| porin				8	10	9	8	10	10	10	10	10	10	10	10	10	9	9	9	9	9	10	10	10	10	10	10	FALSE	FALSE	FALSE	FALSE	FALSE	FALSE	FALSE	FALSE	FALSE	FALSE	FALSE	FALSE	FALSE	FALSE	FALSE	FALSE
0	1.13109	B4E691;BURCENK562V_RS25055	B4E691;BURCENK562V_RS25055	BCAL1371;ref|WP_034195703.1|gi|736050060|	B4E691;	>tr|B4E691|B4E691_BURCJ Putative TonB-dependent siderophore receptor OS=Burkholderia cenocepacia (strain ATCC BAA-245 / DSM 16553 / LMG 16656 / NCTC 13227 / J2315 / CF5610) OX=216591 GN=BCAL1371 PE=3 SV=1;>BURCENK562V_RS25055 ref|WP_034195703.1|gi|736050060| TonB-dependent receptor				4	5	4	3	4	3	3	3	5	5	5	5	3	2	1	2	0	1	2	1	1	3	2	3	FALSE	FALSE	FALSE	FALSE	FALSE	FALSE	FALSE	FALSE	FALSE	FALSE	FALSE	FALSE	FALSE	FALSE	FALSE	FALSE
0	1.16719	B4E693;BURCENK562V_RS25045	B4E693;BURCENK562V_RS25045	BCAL1373;ref|WP_006481573.1|gi|493527538|	B4E693;	>tr|B4E693|B4E693_BURCJ LysR family regulatory protein OS=Burkholderia cenocepacia (strain ATCC BAA-245 / DSM 16553 / LMG 16656 / NCTC 13227 / J2315 / CF5610) OX=216591 GN=BCAL1373 PE=3 SV=1;>BURCENK562V_RS25045 ref|WP_006481573.1|gi|493527538| LysR family transcriptional regulator				3	3	3	3	3	3	3	3	3	3	3	3	3	3	3	3	3	3	2	3	3	3	3	3	FALSE	FALSE	FALSE	FALSE	FALSE	FALSE	FALSE	FALSE	FALSE	FALSE	FALSE	FALSE	FALSE	FALSE	FALSE	FALSE
0	1.16965	B4E694;BURCENK562V_RS25040	B4E694;BURCENK562V_RS25040	BCAL1374;ref|WP_006481570.1|gi|493527535|	B4E694;	>tr|B4E694|B4E694_BURCJ Glyoxalase/bleomycin resistance protein/dioxygenase superfamily protein OS=Burkholderia cenocepacia (strain ATCC BAA-245 / DSM 16553 / LMG 16656 / NCTC 13227 / J2315 / CF5610) OX=216591 GN=BCAL1374 PE=4 SV=1;>BURCENK562V_RS25040 ref|WP_006481570.1|gi|493527535| glyoxalase				4	4	4	4	4	4	4	4	4	4	4	4	4	4	4	4	4	4	4	4	4	4	4	4	FALSE	FALSE	FALSE	FALSE	FALSE	FALSE	FALSE	FALSE	FALSE	FALSE	FALSE	FALSE	FALSE	FALSE	FALSE	FALSE
0	1.19666	B4E695;BURCENK562V_RS25035	B4E695;BURCENK562V_RS25035	BCAL1375;ref|WP_006481567.1|gi|493527532|	B4E695;	>tr|B4E695|B4E695_BURCJ Flavin reductase family protein OS=Burkholderia cenocepacia (strain ATCC BAA-245 / DSM 16553 / LMG 16656 / NCTC 13227 / J2315 / CF5610) OX=216591 GN=BCAL1375 PE=4 SV=1;>BURCENK562V_RS25035 ref|WP_006481567.1|gi|493527532| flavin reductase				9	10	9	8	11	9	10	11	11	10	10	10	10	10	10	9	11	10	8	10	11	11	11	11	FALSE	FALSE	FALSE	FALSE	FALSE	FALSE	FALSE	FALSE	FALSE	FALSE	FALSE	FALSE	FALSE	FALSE	FALSE	FALSE
0	1.15885	B4E698;BURCENK562V_RS25020	B4E698;BURCENK562V_RS25020	BCAL1378;ref|WP_012492524.1|gi|501469079|	B4E698;	>tr|B4E698|B4E698_BURCJ Uncharacterized protein OS=Burkholderia cenocepacia (strain ATCC BAA-245 / DSM 16553 / LMG 16656 / NCTC 13227 / J2315 / CF5610) OX=216591 GN=BCAL1378 PE=4 SV=1;>BURCENK562V_RS25020 ref|WP_012492524.1|gi|501469079| ABC transporter substrate-binding protein				5	3	3	4	4	5	6	4	7	5	4	5	7	7	7	6	7	7	7	7	7	7	7	7	FALSE	FALSE	FALSE	FALSE	FALSE	FALSE	FALSE	FALSE	FALSE	FALSE	FALSE	FALSE	FALSE	FALSE	FALSE	FALSE
0	1.15856	B4E699;BURCENK562V_RS25015	B4E699;BURCENK562V_RS25015	BCAL1379;ref|WP_006481849.1|gi|493527818|	B4E699;	>tr|B4E699|B4E699_BURCJ Uncharacterized protein OS=Burkholderia cenocepacia (strain ATCC BAA-245 / DSM 16553 / LMG 16656 / NCTC 13227 / J2315 / CF5610) OX=216591 GN=BCAL1379 PE=4 SV=1;>BURCENK562V_RS25015 ref|WP_006481849.1|gi|493527818| beta-lactamase				2	3	1	2	2	2	4	4	4	3	4	4	5	6	6	5	6	6	6	7	6	6	5	6	FALSE	FALSE	FALSE	FALSE	FALSE	FALSE	FALSE	FALSE	FALSE	FALSE	FALSE	FALSE	FALSE	FALSE	FALSE	FALSE
0	1.13455	B4E6A2;BURCENK562V_RS25000	B4E6A2;BURCENK562V_RS25000	BCAL1382;ref|WP_006481846.1|gi|493527815|	B4E6A2;	>tr|B4E6A2|B4E6A2_BURCJ Putative exported protein OS=Burkholderia cenocepacia (strain ATCC BAA-245 / DSM 16553 / LMG 16656 / NCTC 13227 / J2315 / CF5610) OX=216591 GN=BCAL1382 PE=4 SV=1;>BURCENK562V_RS25000 ref|WP_006481846.1|gi|493527815| topoisomerase VI subunit A				0	0	1	1	2	1	1	1	1	1	1	1	1	1	0	0	1	0	0	0	1	1	1	1	FALSE	FALSE	FALSE	FALSE	FALSE	FALSE	FALSE	FALSE	FALSE	FALSE	FALSE	FALSE	FALSE	FALSE	FALSE	FALSE
0	1.1579	B4E6A3;BURCENK562V_RS24995	B4E6A3;BURCENK562V_RS24995	BCAL1383;ref|WP_006481850.1|gi|493527819|	B4E6A3;	>tr|B4E6A3|B4E6A3_BURCJ Cytidylyltransferase family protein OS=Burkholderia cenocepacia (strain ATCC BAA-245 / DSM 16553 / LMG 16656 / NCTC 13227 / J2315 / CF5610) OX=216591 GN=BCAL1383 PE=4 SV=1;>BURCENK562V_RS24995 ref|WP_006481850.1|gi|493527819| phosphatidate cytidylyltransferase				3	2	3	3	3	3	3	3	3	3	3	3	3	3	2	1	3	3	3	3	3	3	3	3	FALSE	FALSE	FALSE	FALSE	FALSE	FALSE	FALSE	FALSE	FALSE	FALSE	FALSE	FALSE	FALSE	FALSE	FALSE	FALSE
0	1.18317	B4E6A4;BURCENK562V_RS24990	B4E6A4;BURCENK562V_RS24990	BCAL1384;ref|WP_006481857.1|gi|493527826|	B4E6A4;	>tr|B4E6A4|B4E6A4_BURCJ Putative acyltransferase OS=Burkholderia cenocepacia (strain ATCC BAA-245 / DSM 16553 / LMG 16656 / NCTC 13227 / J2315 / CF5610) OX=216591 GN=BCAL1384 PE=4 SV=1;>BURCENK562V_RS24990 ref|WP_006481857.1|gi|493527826| acyltransferase				9	10	9	9	11	11	10	11	11	11	11	10	11	11	10	10	11	10	10	10	11	11	11	11	FALSE	FALSE	FALSE	FALSE	FALSE	FALSE	FALSE	FALSE	FALSE	FALSE	FALSE	FALSE	FALSE	FALSE	FALSE	FALSE
0	1.1539	B4E6A6;BURCENK562V_RS24980	B4E6A6;BURCENK562V_RS24980	BCAL1386;ref|WP_006491846.1|gi|493537946|	B4E6A6;	>tr|B4E6A6|B4E6A6_BURCJ Putative hydrolase OS=Burkholderia cenocepacia (strain ATCC BAA-245 / DSM 16553 / LMG 16656 / NCTC 13227 / J2315 / CF5610) OX=216591 GN=BCAL1386 PE=4 SV=1;>BURCENK562V_RS24980 ref|WP_006491846.1|gi|493537946| putative lysophospholipase				7	7	5	5	11	8	10	12	11	9	10	11	14	14	14	13	14	14	14	14	14	13	14	14	FALSE	FALSE	FALSE	FALSE	FALSE	FALSE	FALSE	FALSE	FALSE	FALSE	FALSE	FALSE	FALSE	FALSE	FALSE	FALSE
0	1.18001	B4E6A9;BURCENK562V_RS24965	B4E6A9;BURCENK562V_RS24965	bcsB;ref|WP_012492527.1|gi|501469082|	B4E6A9;	>tr|B4E6A9|B4E6A9_BURCJ Cyclic di-GMP-binding protein OS=Burkholderia cenocepacia (strain ATCC BAA-245 / DSM 16553 / LMG 16656 / NCTC 13227 / J2315 / CF5610) OX=216591 GN=bcsB PE=3 SV=1;>BURCENK562V_RS24965 ref|WP_012492527.1|gi|501469082| cellulose synthase				22	21	22	21	22	19	21	21	21	21	21	20	18	16	14	15	20	17	18	18	21	21	21	20	FALSE	FALSE	FALSE	FALSE	FALSE	FALSE	FALSE	FALSE	FALSE	FALSE	FALSE	FALSE	FALSE	FALSE	FALSE	FALSE
0	1.18041	B4E6B0;BURCENK562V_RS24960	B4E6B0;BURCENK562V_RS24960	bcsZ;ref|WP_034195702.1|gi|736050059|	B4E6B0;	>tr|B4E6B0|B4E6B0_BURCJ Glucanase OS=Burkholderia cenocepacia (strain ATCC BAA-245 / DSM 16553 / LMG 16656 / NCTC 13227 / J2315 / CF5610) OX=216591 GN=bcsZ PE=3 SV=1;>BURCENK562V_RS24960 ref|WP_034195702.1|gi|736050059| 1,4-D-glucanase				8	12	11	11	12	12	12	12	12	13	12	12	13	11	12	11	12	11	12	12	13	12	12	13	FALSE	FALSE	FALSE	FALSE	FALSE	FALSE	FALSE	FALSE	FALSE	FALSE	FALSE	FALSE	FALSE	FALSE	FALSE	FALSE
0	1.17429	B4E6B1;BURCENK562V_RS24955	B4E6B1;BURCENK562V_RS24955	BCAL1391;ref|WP_020979845.1|gi|537744370|	B4E6B1;	>tr|B4E6B1|B4E6B1_BURCJ Putative cellulose biosynthesis protein OS=Burkholderia cenocepacia (strain ATCC BAA-245 / DSM 16553 / LMG 16656 / NCTC 13227 / J2315 / CF5610) OX=216591 GN=BCAL1391 PE=4 SV=1;>BURCENK562V_RS24955 ref|WP_020979845.1|gi|537744370| cellulose synthase operon protein C C-terminal domain protein				13	18	16	15	16	17	19	17	18	18	18	17	19	19	19	18	18	17	18	17	17	18	19	18	FALSE	FALSE	FALSE	FALSE	FALSE	FALSE	FALSE	FALSE	FALSE	FALSE	FALSE	FALSE	FALSE	FALSE	FALSE	FALSE
0	1.18663	B4E6B2;BURCENK562V_RS24950	B4E6B2;BURCENK562V_RS24950	BCAL1392;ref|WP_006499000.1|gi|493545159|	B4E6B2;	>tr|B4E6B2|B4E6B2_BURCJ Uncharacterized protein OS=Burkholderia cenocepacia (strain ATCC BAA-245 / DSM 16553 / LMG 16656 / NCTC 13227 / J2315 / CF5610) OX=216591 GN=BCAL1392 PE=4 SV=1;>BURCENK562V_RS24950 ref|WP_006499000.1|gi|493545159| hypothetical protein				8	9	9	6	11	11	10	11	12	12	10	12	12	9	10	9	11	10	11	9	11	11	11	12	FALSE	FALSE	FALSE	FALSE	FALSE	FALSE	FALSE	FALSE	FALSE	FALSE	FALSE	FALSE	FALSE	FALSE	FALSE	FALSE
0	1.17363	B4E6B4;BURCENK562V_RS24940	B4E6B4;BURCENK562V_RS24940	BCAL1394;ref|WP_012492531.1|gi|501469086|	B4E6B4;	>tr|B4E6B4|B4E6B4_BURCJ Putative exported protein OS=Burkholderia cenocepacia (strain ATCC BAA-245 / DSM 16553 / LMG 16656 / NCTC 13227 / J2315 / CF5610) OX=216591 GN=BCAL1394 PE=4 SV=1;>BURCENK562V_RS24940 ref|WP_012492531.1|gi|501469086| cellulose biosynthesis protein				9	10	10	8	10	10	11	11	11	11	12	11	12	12	12	12	12	12	12	12	12	12	12	12	FALSE	FALSE	FALSE	FALSE	FALSE	FALSE	FALSE	FALSE	FALSE	FALSE	FALSE	FALSE	FALSE	FALSE	FALSE	FALSE
0	1.16019	B4E6B5;BURCENK562V_RS24935	B4E6B5;BURCENK562V_RS24935	bcsA;ref|WP_006482677.1|gi|493528658|	B4E6B5;	>tr|B4E6B5|B4E6B5_BURCJ Cellulose synthase catalytic subunit [UDP-forming] OS=Burkholderia cenocepacia (strain ATCC BAA-245 / DSM 16553 / LMG 16656 / NCTC 13227 / J2315 / CF5610) OX=216591 GN=bcsA PE=4 SV=1;>BURCENK562V_RS24935 ref|WP_006482677.1|gi|493528658| cellulose synthase				3	3	3	3	3	3	3	3	3	3	3	3	3	3	3	1	2	3	3	3	3	3	3	3	FALSE	FALSE	FALSE	FALSE	FALSE	FALSE	FALSE	FALSE	FALSE	FALSE	FALSE	FALSE	FALSE	FALSE	FALSE	FALSE
0	1.19137	B4E6B6;BURCENK562V_RS24930	B4E6B6;BURCENK562V_RS24930	BCAL1396;ref|WP_006482675.1|gi|493528656|	B4E6B6;	>tr|B4E6B6|B4E6B6_BURCJ Putative membrane protein OS=Burkholderia cenocepacia (strain ATCC BAA-245 / DSM 16553 / LMG 16656 / NCTC 13227 / J2315 / CF5610) OX=216591 GN=BCAL1396 PE=4 SV=1;>BURCENK562V_RS24930 ref|WP_006482675.1|gi|493528656| cellulose synthase operon protein YhjU				13	15	14	13	15	15	15	15	15	15	15	15	15	15	15	14	15	15	15	15	15	15	15	15	FALSE	FALSE	FALSE	FALSE	FALSE	FALSE	FALSE	FALSE	FALSE	FALSE	FALSE	FALSE	FALSE	FALSE	FALSE	FALSE
0	1.13668	B4E6B7;BURCENK562V_RS24925	B4E6B7;BURCENK562V_RS24925	BCAL1397;ref|WP_006482672.1|gi|493528653|	B4E6B7;	>tr|B4E6B7|B4E6B7_BURCJ Uncharacterized protein OS=Burkholderia cenocepacia (strain ATCC BAA-245 / DSM 16553 / LMG 16656 / NCTC 13227 / J2315 / CF5610) OX=216591 GN=BCAL1397 PE=4 SV=1;>BURCENK562V_RS24925 ref|WP_006482672.1|gi|493528653| hypothetical protein				1	1	1	1	1	1	2	2	2	2	2	2	2	2	2	2	2	2	2	2	2	2	2	2	FALSE	FALSE	FALSE	FALSE	FALSE	FALSE	FALSE	FALSE	FALSE	FALSE	FALSE	FALSE	FALSE	FALSE	FALSE	FALSE
0	1.19718	B4E6B8;BURCENK562V_RS24920	B4E6B8;BURCENK562V_RS24920	BCAL1398;ref|WP_006482682.1|gi|493528663|	B4E6B8;	>tr|B4E6B8|B4E6B8_BURCJ Pirin-like protein OS=Burkholderia cenocepacia (strain ATCC BAA-245 / DSM 16553 / LMG 16656 / NCTC 13227 / J2315 / CF5610) OX=216591 GN=BCAL1398 PE=3 SV=1;>BURCENK562V_RS24920 ref|WP_006482682.1|gi|493528663| pirin				11	14	15	14	14	15	16	15	14	15	16	15	16	16	16	14	13	15	16	15	15	16	16	14	FALSE	FALSE	FALSE	FALSE	FALSE	FALSE	FALSE	FALSE	FALSE	FALSE	FALSE	FALSE	FALSE	FALSE	FALSE	FALSE
0	1.18807	B4E6B9;BURCENK562V_RS24915	B4E6B9;BURCENK562V_RS24915	BCAL1399;ref|WP_006482674.1|gi|493528655|	B4E6B9;	>tr|B4E6B9|B4E6B9_BURCJ OsmC-like protein OS=Burkholderia cenocepacia (strain ATCC BAA-245 / DSM 16553 / LMG 16656 / NCTC 13227 / J2315 / CF5610) OX=216591 GN=BCAL1399 PE=4 SV=1;>BURCENK562V_RS24915 ref|WP_006482674.1|gi|493528655| peroxiredoxin				11	11	10	11	11	11	11	11	11	11	11	11	11	11	11	11	11	11	11	11	11	11	11	10	FALSE	FALSE	FALSE	FALSE	FALSE	FALSE	FALSE	FALSE	FALSE	FALSE	FALSE	FALSE	FALSE	FALSE	FALSE	FALSE
0	1.1398	B4E6C0;BURCENK562V_RS24910	B4E6C0;BURCENK562V_RS24910	BCAL1400;ref|WP_006482678.1|gi|493528659|	B4E6C0;	>tr|B4E6C0|B4E6C0_BURCJ Sodium/hydrogen exchanger family protein OS=Burkholderia cenocepacia (strain ATCC BAA-245 / DSM 16553 / LMG 16656 / NCTC 13227 / J2315 / CF5610) OX=216591 GN=BCAL1400 PE=4 SV=1;>BURCENK562V_RS24910 ref|WP_006482678.1|gi|493528659| sodium/hydrogen exchanger				2	3	3	3	3	3	3	3	3	3	2	3	3	3	3	2	2	3	3	3	3	2	3	3	FALSE	FALSE	FALSE	FALSE	FALSE	FALSE	FALSE	FALSE	FALSE	FALSE	FALSE	FALSE	FALSE	FALSE	FALSE	FALSE
0	1.1909	B4E6C3;BURCENK562V_RS24895	B4E6C3;BURCENK562V_RS24895	BCAL1403;ref|WP_006482668.1|gi|493528649|	B4E6C3;	>tr|B4E6C3|B4E6C3_BURCJ LysR family regulatory protein OS=Burkholderia cenocepacia (strain ATCC BAA-245 / DSM 16553 / LMG 16656 / NCTC 13227 / J2315 / CF5610) OX=216591 GN=BCAL1403 PE=3 SV=1;>BURCENK562V_RS24895 ref|WP_006482668.1|gi|493528649| LysR family transcriptional regulator				11	12	11	12	12	12	12	13	13	11	12	12	13	12	10	11	13	11	13	12	13	13	12	14	FALSE	FALSE	FALSE	FALSE	FALSE	FALSE	FALSE	FALSE	FALSE	FALSE	FALSE	FALSE	FALSE	FALSE	FALSE	FALSE
0	1.1795	B4E6C4;BURCENK562V_RS27130	B4E6C4;BURCENK562V_RS27130	BCAL2398;ref|WP_006489610.1|gi|493535656|	B4E6C4;	>tr|B4E6C4|B4E6C4_BURCJ Putative lipoprotein OS=Burkholderia cenocepacia (strain ATCC BAA-245 / DSM 16553 / LMG 16656 / NCTC 13227 / J2315 / CF5610) OX=216591 GN=BCAL2398 PE=4 SV=1;>BURCENK562V_RS27130 ref|WP_006489610.1|gi|493535656| photosystem reaction center subunit H				10	11	11	11	12	13	13	12	13	13	11	13	12	12	12	12	14	12	13	12	13	13	14	14	FALSE	FALSE	FALSE	FALSE	FALSE	FALSE	FALSE	FALSE	FALSE	FALSE	FALSE	FALSE	FALSE	FALSE	FALSE	FALSE
0	1.20646	B4E6C7;BURCENK562V_RS27115	B4E6C7;BURCENK562V_RS27115	BCAL2401;ref|WP_006497040.1|gi|493543180|	B4E6C7;	>tr|B4E6C7|B4E6C7_BURCJ Putative exported protein OS=Burkholderia cenocepacia (strain ATCC BAA-245 / DSM 16553 / LMG 16656 / NCTC 13227 / J2315 / CF5610) OX=216591 GN=BCAL2401 PE=4 SV=1;>BURCENK562V_RS27115 ref|WP_006497040.1|gi|493543180| membrane protein				5	4	4	3	5	5	4	5	5	3	3	4	5	5	5	5	5	5	5	5	5	5	5	5	FALSE	FALSE	FALSE	FALSE	FALSE	FALSE	FALSE	FALSE	FALSE	FALSE	FALSE	FALSE	FALSE	FALSE	FALSE	FALSE
0	1.19353	B4E6C8;BURCENK562V_RS27110	B4E6C8;BURCENK562V_RS27110	BCAL2402;ref|WP_006489606.1|gi|493535652|	B4E6C8;	>tr|B4E6C8|B4E6C8_BURCJ Putative LPS biosynthesis-related protein OS=Burkholderia cenocepacia (strain ATCC BAA-245 / DSM 16553 / LMG 16656 / NCTC 13227 / J2315 / CF5610) OX=216591 GN=BCAL2402 PE=4 SV=1;>BURCENK562V_RS27110 ref|WP_006489606.1|gi|493535652| LPS biosynthesis				8	8	8	8	8	6	7	8	8	7	7	8	8	8	8	8	6	7	7	7	6	7	7	7	FALSE	FALSE	FALSE	FALSE	FALSE	FALSE	FALSE	FALSE	FALSE	FALSE	FALSE	FALSE	FALSE	FALSE	FALSE	FALSE
0	1.18256	B4E6C9;BURCENK562V_RS27105	B4E6C9;BURCENK562V_RS27105	BCAL2403;ref|WP_006489618.1|gi|493535664|	B4E6C9;	>tr|B4E6C9|B4E6C9_BURCJ Putative LPS core biosynthesis protein OS=Burkholderia cenocepacia (strain ATCC BAA-245 / DSM 16553 / LMG 16656 / NCTC 13227 / J2315 / CF5610) OX=216591 GN=BCAL2403 PE=4 SV=1;>BURCENK562V_RS27105 ref|WP_006489618.1|gi|493535664| glycosyl transferase family 1				28	28	29	25	30	30	30	30	30	29	28	29	26	27	28	26	27	29	27	28	28	29	29	30	FALSE	FALSE	FALSE	FALSE	FALSE	FALSE	FALSE	FALSE	FALSE	FALSE	FALSE	FALSE	FALSE	FALSE	FALSE	FALSE
0	1.18499	B4E6D1;BURCENK562V_RS27095	B4E6D1;BURCENK562V_RS27095	BCAL2405;ref|WP_012492743.1|gi|501469298|	B4E6D1;	>tr|B4E6D1|B4E6D1_BURCJ Putative membrane protein OS=Burkholderia cenocepacia (strain ATCC BAA-245 / DSM 16553 / LMG 16656 / NCTC 13227 / J2315 / CF5610) OX=216591 GN=BCAL2405 PE=4 SV=1;>BURCENK562V_RS27095 ref|WP_012492743.1|gi|501469298| membrane protein				4	4	4	4	4	4	4	4	4	4	4	4	4	4	4	4	4	4	4	4	4	4	4	3	FALSE	FALSE	FALSE	FALSE	FALSE	FALSE	FALSE	FALSE	FALSE	FALSE	FALSE	FALSE	FALSE	FALSE	FALSE	FALSE
0	1.19709	B4E6D2;BURCENK562V_RS27090	B4E6D2;BURCENK562V_RS27090	BCAL2406;ref|WP_012492744.1|gi|501469299|	B4E6D2;	>tr|B4E6D2|B4E6D2_BURCJ Putative glycosyltransferase OS=Burkholderia cenocepacia (strain ATCC BAA-245 / DSM 16553 / LMG 16656 / NCTC 13227 / J2315 / CF5610) OX=216591 GN=BCAL2406 PE=4 SV=1;>BURCENK562V_RS27090 ref|WP_012492744.1|gi|501469299| heptosyltransferase				16	17	15	15	16	17	17	17	17	17	17	17	16	15	15	15	17	16	15	15	15	16	17	15	FALSE	FALSE	FALSE	FALSE	FALSE	FALSE	FALSE	FALSE	FALSE	FALSE	FALSE	FALSE	FALSE	FALSE	FALSE	FALSE
0	1.17629	B4E6D3;BURCENK562V_RS27080	B4E6D3;BURCENK562V_RS27080	BCAL2407;ref|WP_034195718.1|gi|736050075|	B4E6D3;	>tr|B4E6D3|B4E6D3_BURCJ Putative glycosyltransferase OS=Burkholderia cenocepacia (strain ATCC BAA-245 / DSM 16553 / LMG 16656 / NCTC 13227 / J2315 / CF5610) OX=216591 GN=BCAL2407 PE=4 SV=1;>BURCENK562V_RS27080 ref|WP_034195718.1|gi|736050075| glycosyl transferase family 1				8	10	7	8	8	8	9	10	8	9	9	8	6	8	6	8	8	8	7	9	8	9	8	7	FALSE	FALSE	FALSE	FALSE	FALSE	FALSE	FALSE	FALSE	FALSE	FALSE	FALSE	FALSE	FALSE	FALSE	FALSE	FALSE
0	1.16363	B4E6D4;BURCENK562V_RS27075	B4E6D4;BURCENK562V_RS27075	msbA;ref|WP_012492746.1|gi|501469301|	B4E6D4;	>tr|B4E6D4|B4E6D4_BURCJ Lipid A export ATP-binding/permease protein MsbA OS=Burkholderia cenocepacia (strain ATCC BAA-245 / DSM 16553 / LMG 16656 / NCTC 13227 / J2315 / CF5610) OX=216591 GN=msbA PE=3 SV=1;>BURCENK562V_RS27075 ref|WP_012492746.1|gi|501469301| ATP-binding protein				11	11	8	8	12	12	12	12	12	12	10	12	10	11	10	9	13	12	11	11	11	12	13	12	FALSE	FALSE	FALSE	FALSE	FALSE	FALSE	FALSE	FALSE	FALSE	FALSE	FALSE	FALSE	FALSE	FALSE	FALSE	FALSE
0	1.21535	B4E6D5;BURCENK562V_RS27070	B4E6D5;BURCENK562V_RS27070	dnaE;ref|WP_006489624.1|gi|493535670|	B4E6D5;	>tr|B4E6D5|B4E6D5_BURCJ DNA polymerase III subunit alpha OS=Burkholderia cenocepacia (strain ATCC BAA-245 / DSM 16553 / LMG 16656 / NCTC 13227 / J2315 / CF5610) OX=216591 GN=dnaE PE=4 SV=1;>BURCENK562V_RS27070 ref|WP_006489624.1|gi|493535670| DNA polymerase III subunit alpha				63	68	62	63	69	68	70	69	70	67	64	68	67	67	62	62	62	62	65	65	62	60	63	59	FALSE	FALSE	FALSE	FALSE	FALSE	FALSE	FALSE	FALSE	FALSE	FALSE	FALSE	FALSE	FALSE	FALSE	FALSE	FALSE
0	1.18744	B4E6D6;BURCENK562V_RS27065	B4E6D6;BURCENK562V_RS27065	BceJ2315_23700;ref|WP_006489627.1|gi|493535673|	B4E6D6;	>sp|B4E6D6|Y2370_BURCJ UPF0176 protein BceJ2315_23700 OS=Burkholderia cenocepacia (strain ATCC BAA-245 / DSM 16553 / LMG 16656 / NCTC 13227 / J2315 / CF5610) OX=216591 GN=BceJ2315_23700 PE=3 SV=1;>BURCENK562V_RS27065 ref|WP_006489627.1|gi|493535673| rhodanese				21	22	21	19	23	22	23	23	23	20	21	23	21	21	19	18	20	18	20	20	17	18	21	18	FALSE	FALSE	FALSE	FALSE	FALSE	FALSE	FALSE	FALSE	FALSE	FALSE	FALSE	FALSE	FALSE	FALSE	FALSE	FALSE
0	1.1363	B4E6D7;BURCENK562V_RS27060	B4E6D7;BURCENK562V_RS27060	gluQ;ref|WP_006489612.1|gi|493535658|	B4E6D7;	>sp|B4E6D7|GLUQ_BURCJ Glutamyl-Q tRNA(Asp) synthetase OS=Burkholderia cenocepacia (strain ATCC BAA-245 / DSM 16553 / LMG 16656 / NCTC 13227 / J2315 / CF5610) OX=216591 GN=gluQ PE=3 SV=1;>BURCENK562V_RS27060 ref|WP_006489612.1|gi|493535658| glutamyl-Q tRNA(Asp) ligase				4	7	3	4	7	8	7	8	7	9	9	8	7	8	8	6	8	6	7	6	7	7	8	8	FALSE	FALSE	FALSE	FALSE	FALSE	FALSE	FALSE	FALSE	FALSE	FALSE	FALSE	FALSE	FALSE	FALSE	FALSE	FALSE
0	1.20318	B4E6D8	B4E6D8	rhlE2	B4E6D8	>tr|B4E6D8|B4E6D8_BURCJ Putative ATP-dependent RNA helicase 2 OS=Burkholderia cenocepacia (strain ATCC BAA-245 / DSM 16553 / LMG 16656 / NCTC 13227 / J2315 / CF5610) OX=216591 GN=rhlE2 PE=3 SV=1				39	38	37	38	41	39	39	39	41	39	37	39	37	34	37	33	36	35	35	34	37	36	36	38	FALSE	FALSE	FALSE	FALSE	FALSE	FALSE	FALSE	FALSE	FALSE	FALSE	FALSE	FALSE	FALSE	FALSE	FALSE	FALSE
0	1.18416	B4E6D9;BURCENK562V_RS27050	B4E6D9;BURCENK562V_RS27050	BCAL2413;ref|WP_006489598.1|gi|493535644|	B4E6D9;	>tr|B4E6D9|B4E6D9_BURCJ Putative exported protein OS=Burkholderia cenocepacia (strain ATCC BAA-245 / DSM 16553 / LMG 16656 / NCTC 13227 / J2315 / CF5610) OX=216591 GN=BCAL2413 PE=4 SV=1;>BURCENK562V_RS27050 ref|WP_006489598.1|gi|493535644| hypothetical protein				4	4	4	3	4	4	4	4	4	4	4	4	4	4	4	4	4	4	4	4	4	4	4	4	FALSE	FALSE	FALSE	FALSE	FALSE	FALSE	FALSE	FALSE	FALSE	FALSE	FALSE	FALSE	FALSE	FALSE	FALSE	FALSE
0	1.21963	B4E6E1;BURCENK562V_RS27040	B4E6E1;BURCENK562V_RS27040	purT;ref|WP_006489597.1|gi|493535643|	B4E6E1;	>tr|B4E6E1|B4E6E1_BURCJ Formate-dependent phosphoribosylglycinamide formyltransferase OS=Burkholderia cenocepacia (strain ATCC BAA-245 / DSM 16553 / LMG 16656 / NCTC 13227 / J2315 / CF5610) OX=216591 GN=purT PE=3 SV=1;>BURCENK562V_RS27040 ref|WP_006489597.1|gi|493535643| phosphoribosylglycinamide formyltransferase				39	39	40	39	41	37	38	39	41	39	38	39	41	41	41	37	38	39	39	39	38	37	40	37	FALSE	FALSE	FALSE	FALSE	FALSE	FALSE	FALSE	FALSE	FALSE	FALSE	FALSE	FALSE	FALSE	FALSE	FALSE	FALSE
0	1.1732	B4E6E2;BURCENK562V_RS27035	B4E6E2;BURCENK562V_RS27035	BCAL2416;ref|WP_006489608.1|gi|493535654|	B4E6E2;	>tr|B4E6E2|B4E6E2_BURCJ Putative lipoprotein OS=Burkholderia cenocepacia (strain ATCC BAA-245 / DSM 16553 / LMG 16656 / NCTC 13227 / J2315 / CF5610) OX=216591 GN=BCAL2416 PE=4 SV=1;>BURCENK562V_RS27035 ref|WP_006489608.1|gi|493535654| hypothetical protein				7	8	7	7	8	8	10	10	10	10	8	9	10	10	10	10	10	10	10	10	10	10	10	9	FALSE	FALSE	FALSE	FALSE	FALSE	FALSE	FALSE	FALSE	FALSE	FALSE	FALSE	FALSE	FALSE	FALSE	FALSE	FALSE
0	1.18737	B4E6E3	B4E6E3	BCAL2417	B4E6E3	>tr|B4E6E3|B4E6E3_BURCJ Putative DNA translocase OS=Burkholderia cenocepacia (strain ATCC BAA-245 / DSM 16553 / LMG 16656 / NCTC 13227 / J2315 / CF5610) OX=216591 GN=BCAL2417 PE=3 SV=1				43	43	42	42	45	45	45	45	45	42	42	47	42	43	35	36	40	39	41	42	42	35	39	40	FALSE	FALSE	FALSE	FALSE	FALSE	FALSE	FALSE	FALSE	FALSE	FALSE	FALSE	FALSE	FALSE	FALSE	FALSE	FALSE
0	1.19728	B4E6E4;BURCENK562V_RS27025	B4E6E4;BURCENK562V_RS27025	BCAL2418;ref|WP_006486781.1|gi|493532801|	B4E6E4;	>tr|B4E6E4|B4E6E4_BURCJ Putative exported protein OS=Burkholderia cenocepacia (strain ATCC BAA-245 / DSM 16553 / LMG 16656 / NCTC 13227 / J2315 / CF5610) OX=216591 GN=BCAL2418 PE=4 SV=1;>BURCENK562V_RS27025 ref|WP_006486781.1|gi|493532801| 3-carboxymuconate cyclase				30	29	31	30	29	30	33	32	32	31	31	31	32	33	32	32	35	32	32	33	35	35	33	35	FALSE	FALSE	FALSE	FALSE	FALSE	FALSE	FALSE	FALSE	FALSE	FALSE	FALSE	FALSE	FALSE	FALSE	FALSE	FALSE
0	1.19376	B4E6E5;BURCENK562V_RS27020	B4E6E5;BURCENK562V_RS27020	BCAL2419;ref|WP_006493407.1|gi|493539520|	B4E6E5;	>tr|B4E6E5|B4E6E5_BURCJ Glycosyl hydrolases family protein OS=Burkholderia cenocepacia (strain ATCC BAA-245 / DSM 16553 / LMG 16656 / NCTC 13227 / J2315 / CF5610) OX=216591 GN=BCAL2419 PE=4 SV=1;>BURCENK562V_RS27020 ref|WP_006493407.1|gi|493539520| glycosyl hydrolase, family 15				25	27	26	23	27	26	27	27	27	27	27	26	27	26	27	26	27	26	27	26	27	27	27	26	FALSE	FALSE	FALSE	FALSE	FALSE	FALSE	FALSE	FALSE	FALSE	FALSE	FALSE	FALSE	FALSE	FALSE	FALSE	FALSE
0	1.19164	B4E6E6;BURCENK562V_RS27015	B4E6E6;BURCENK562V_RS27015	BCAL2420;ref|WP_006493406.1|gi|493539519|	B4E6E6;	>tr|B4E6E6|B4E6E6_BURCJ Putative depolymerase/histone-like protein OS=Burkholderia cenocepacia (strain ATCC BAA-245 / DSM 16553 / LMG 16656 / NCTC 13227 / J2315 / CF5610) OX=216591 GN=BCAL2420 PE=4 SV=1;>BURCENK562V_RS27015 ref|WP_006493406.1|gi|493539519| esterase				34	38	36	34	40	39	40	42	40	40	40	38	41	40	41	36	42	39	41	40	42	41	41	40	FALSE	FALSE	FALSE	FALSE	FALSE	FALSE	FALSE	FALSE	FALSE	FALSE	FALSE	FALSE	FALSE	FALSE	FALSE	FALSE
0	1.18912	B4E6E9;BURCENK562V_RS27000	B4E6E9;BURCENK562V_RS27000	BCAL2423;ref|WP_006485466.1|gi|493531467|	B4E6E9;	>tr|B4E6E9|B4E6E9_BURCJ TetR family regulatory protein OS=Burkholderia cenocepacia (strain ATCC BAA-245 / DSM 16553 / LMG 16656 / NCTC 13227 / J2315 / CF5610) OX=216591 GN=BCAL2423 PE=4 SV=1;>BURCENK562V_RS27000 ref|WP_006485466.1|gi|493531467| TetR family transcriptional regulator				12	13	14	13	12	12	13	12	12	11	13	12	14	14	14	14	13	14	14	14	12	13	14	14	FALSE	FALSE	FALSE	FALSE	FALSE	FALSE	FALSE	FALSE	FALSE	FALSE	FALSE	FALSE	FALSE	FALSE	FALSE	FALSE
0	1.18002	B4E6F0;BURCENK562V_RS26995	B4E6F0;BURCENK562V_RS26995	BCAL2424;ref|WP_020979874.1|gi|537744517|	B4E6F0;	>tr|B4E6F0|B4E6F0_BURCJ Ion-translocating oxidoreductase complex subunit B OS=Burkholderia cenocepacia (strain ATCC BAA-245 / DSM 16553 / LMG 16656 / NCTC 13227 / J2315 / CF5610) OX=216591 GN=BCAL2424 PE=3 SV=1;>BURCENK562V_RS26995 ref|WP_020979874.1|gi|537744517| electron transport complex, RnfABCDGE type, B subunit				6	6	6	6	7	6	6	7	7	5	7	5	6	6	6	6	7	6	6	6	5	6	7	7	FALSE	FALSE	FALSE	FALSE	FALSE	FALSE	FALSE	FALSE	FALSE	FALSE	FALSE	FALSE	FALSE	FALSE	FALSE	FALSE
0	1.16626	B4E6F1;BURCENK562V_RS26990	B4E6F1;BURCENK562V_RS26990	nth;ref|WP_006490653.1|gi|493536711|	B4E6F1;	>tr|B4E6F1|B4E6F1_BURCJ Endonuclease III OS=Burkholderia cenocepacia (strain ATCC BAA-245 / DSM 16553 / LMG 16656 / NCTC 13227 / J2315 / CF5610) OX=216591 GN=nth PE=3 SV=1;>BURCENK562V_RS26990 ref|WP_006490653.1|gi|493536711| endonuclease IV				4	4	4	4	4	4	4	4	4	4	4	4	4	4	4	4	4	4	4	4	4	4	4	4	FALSE	FALSE	FALSE	FALSE	FALSE	FALSE	FALSE	FALSE	FALSE	FALSE	FALSE	FALSE	FALSE	FALSE	FALSE	FALSE
0	1.18135	B4E6F3;BURCENK562V_RS26980	B4E6F3;BURCENK562V_RS26980	BCAL2427;ref|WP_006490655.1|gi|493536713|	B4E6F3;	>tr|B4E6F3|B4E6F3_BURCJ Uncharacterized protein OS=Burkholderia cenocepacia (strain ATCC BAA-245 / DSM 16553 / LMG 16656 / NCTC 13227 / J2315 / CF5610) OX=216591 GN=BCAL2427 PE=4 SV=1;>BURCENK562V_RS26980 ref|WP_006490655.1|gi|493536713| hypothetical protein				7	7	7	7	7	7	7	7	7	7	7	7	7	7	7	7	7	7	7	7	7	7	7	7	FALSE	FALSE	FALSE	FALSE	FALSE	FALSE	FALSE	FALSE	FALSE	FALSE	FALSE	FALSE	FALSE	FALSE	FALSE	FALSE
0	1.19506	B4E6F4;BURCENK562V_RS26975	B4E6F4;BURCENK562V_RS26975	BCAL2428;ref|WP_006490657.1|gi|493536715|	B4E6F4;	>tr|B4E6F4|B4E6F4_BURCJ Putative cytochrome C-related protein OS=Burkholderia cenocepacia (strain ATCC BAA-245 / DSM 16553 / LMG 16656 / NCTC 13227 / J2315 / CF5610) OX=216591 GN=BCAL2428 PE=4 SV=1;>BURCENK562V_RS26975 ref|WP_006490657.1|gi|493536715| cytochrome C				12	13	13	12	13	15	15	15	15	15	15	15	15	15	15	15	15	15	15	15	15	15	15	15	FALSE	FALSE	FALSE	FALSE	FALSE	FALSE	FALSE	FALSE	FALSE	FALSE	FALSE	FALSE	FALSE	FALSE	FALSE	FALSE
0	1.17367	B4E6F5;BURCENK562V_RS26970	B4E6F5;BURCENK562V_RS26970	BCAL2429;ref|WP_006478192.1|gi|493524127|	B4E6F5;	>tr|B4E6F5|B4E6F5_BURCJ Putative cytochrome C-related protein OS=Burkholderia cenocepacia (strain ATCC BAA-245 / DSM 16553 / LMG 16656 / NCTC 13227 / J2315 / CF5610) OX=216591 GN=BCAL2429 PE=4 SV=1;>BURCENK562V_RS26970 ref|WP_006478192.1|gi|493524127| cytochrome C				7	8	8	8	8	8	8	8	8	8	8	8	8	8	8	8	8	8	8	8	8	8	8	8	FALSE	FALSE	FALSE	FALSE	FALSE	FALSE	FALSE	FALSE	FALSE	FALSE	FALSE	FALSE	FALSE	FALSE	FALSE	FALSE
0	1.16409	B4E6F7;BURCENK562V_RS26960	B4E6F7;BURCENK562V_RS26960	BCAL2431;ref|WP_006490659.1|gi|493536717|	B4E6F7;	>tr|B4E6F7|B4E6F7_BURCJ Uncharacterized protein OS=Burkholderia cenocepacia (strain ATCC BAA-245 / DSM 16553 / LMG 16656 / NCTC 13227 / J2315 / CF5610) OX=216591 GN=BCAL2431 PE=4 SV=1;>BURCENK562V_RS26960 ref|WP_006490659.1|gi|493536717| von Willebrand factor A				5	8	8	8	10	9	9	8	9	8	8	8	10	10	10	10	10	10	10	10	10	10	9	10	FALSE	FALSE	FALSE	FALSE	FALSE	FALSE	FALSE	FALSE	FALSE	FALSE	FALSE	FALSE	FALSE	FALSE	FALSE	FALSE
0	1.21177	B4E6F9;BURCENK562V_RS26950	B4E6F9;BURCENK562V_RS26950	tal;ref|WP_012492750.1|gi|501469305|	B4E6F9;	>sp|B4E6F9|TAL_BURCJ Transaldolase OS=Burkholderia cenocepacia (strain ATCC BAA-245 / DSM 16553 / LMG 16656 / NCTC 13227 / J2315 / CF5610) OX=216591 GN=tal PE=3 SV=1;>BURCENK562V_RS26950 ref|WP_012492750.1|gi|501469305| transaldolase				31	29	28	27	30	29	30	30	31	32	31	31	30	31	29	29	31	30	30	30	31	31	31	32	FALSE	FALSE	FALSE	FALSE	FALSE	FALSE	FALSE	FALSE	FALSE	FALSE	FALSE	FALSE	FALSE	FALSE	FALSE	FALSE
0	1.19705	B4E6G0;BURCENK562V_RS26945	B4E6G0;BURCENK562V_RS26945	BCAL2434;ref|WP_006490663.1|gi|493536721|	B4E6G0;	>tr|B4E6G0|B4E6G0_BURCJ Glyoxalase/bleomycin resistance protein/dioxygenase superfamily protein OS=Burkholderia cenocepacia (strain ATCC BAA-245 / DSM 16553 / LMG 16656 / NCTC 13227 / J2315 / CF5610) OX=216591 GN=BCAL2434 PE=4 SV=1;>BURCENK562V_RS26945 ref|WP_006490663.1|gi|493536721| 3-demethylubiquinone-9 3-methyltransferase				7	9	7	9	7	8	9	10	8	7	8	7	11	11	11	10	11	11	11	11	11	11	10	11	FALSE	FALSE	FALSE	FALSE	FALSE	FALSE	FALSE	FALSE	FALSE	FALSE	FALSE	FALSE	FALSE	FALSE	FALSE	FALSE
0	1.14807	B4E6G1;BURCENK562V_RS26940	B4E6G1;BURCENK562V_RS26940	BCAL2435;ref|WP_006490666.1|gi|493536724|	B4E6G1;	>tr|B4E6G1|B4E6G1_BURCJ Na+/solute symporter family protein OS=Burkholderia cenocepacia (strain ATCC BAA-245 / DSM 16553 / LMG 16656 / NCTC 13227 / J2315 / CF5610) OX=216591 GN=BCAL2435 PE=4 SV=1;>BURCENK562V_RS26940 ref|WP_006490666.1|gi|493536724| sodium:solute symporter				1	0	1	1	1	1	1	1	1	1	0	1	2	2	2	2	1	2	2	1	1	2	1	2	FALSE	FALSE	FALSE	FALSE	FALSE	FALSE	FALSE	FALSE	FALSE	FALSE	FALSE	FALSE	FALSE	FALSE	FALSE	FALSE
0	1.22431	B4E6G3;BURCENK562V_RS26930	B4E6G3;BURCENK562V_RS26930	BCAL2437;ref|WP_006490669.1|gi|493536727|	B4E6G3;	>tr|B4E6G3|B4E6G3_BURCJ Uncharacterized protein OS=Burkholderia cenocepacia (strain ATCC BAA-245 / DSM 16553 / LMG 16656 / NCTC 13227 / J2315 / CF5610) OX=216591 GN=BCAL2437 PE=4 SV=1;>BURCENK562V_RS26930 ref|WP_006490669.1|gi|493536727| spermidine synthase				17	18	17	16	18	18	18	18	18	18	16	18	17	16	16	14	17	15	14	16	17	17	18	16	FALSE	FALSE	FALSE	FALSE	FALSE	FALSE	FALSE	FALSE	FALSE	FALSE	FALSE	FALSE	FALSE	FALSE	FALSE	FALSE
0	1.19235	B4E6G6;BURCENK562V_RS26915	B4E6G6;BURCENK562V_RS26915	BCAL2440;ref|WP_006490664.1|gi|493536722|	B4E6G6;	>tr|B4E6G6|B4E6G6_BURCJ UDG domain-containing protein OS=Burkholderia cenocepacia (strain ATCC BAA-245 / DSM 16553 / LMG 16656 / NCTC 13227 / J2315 / CF5610) OX=216591 GN=BCAL2440 PE=4 SV=1;>BURCENK562V_RS26915 ref|WP_006490664.1|gi|493536722| 2-hydroxyacid dehydrogenase				7	7	7	6	7	6	8	6	8	7	5	7	8	8	8	5	5	6	8	8	7	6	7	7	FALSE	FALSE	FALSE	FALSE	FALSE	FALSE	FALSE	FALSE	FALSE	FALSE	FALSE	FALSE	FALSE	FALSE	FALSE	FALSE
0	1.18129	B4E6G7;BURCENK562V_RS26910	B4E6G7;BURCENK562V_RS26910	ubiC;ref|WP_006493701.1|gi|493539819|	B4E6G7;	>tr|B4E6G7|B4E6G7_BURCJ Probable chorismate pyruvate-lyase OS=Burkholderia cenocepacia (strain ATCC BAA-245 / DSM 16553 / LMG 16656 / NCTC 13227 / J2315 / CF5610) OX=216591 GN=ubiC PE=3 SV=1;>BURCENK562V_RS26910 ref|WP_006493701.1|gi|493539819| chorismate--pyruvate lyase				11	14	12	8	14	14	14	15	14	15	13	14	13	14	15	12	15	13	13	14	14	14	14	14	FALSE	FALSE	FALSE	FALSE	FALSE	FALSE	FALSE	FALSE	FALSE	FALSE	FALSE	FALSE	FALSE	FALSE	FALSE	FALSE
0	1.22555	B4E6G8;BURCENK562V_RS26905	B4E6G8;BURCENK562V_RS26905	htpG;ref|WP_006483764.1|gi|493529749|	B4E6G8;	>tr|B4E6G8|B4E6G8_BURCJ Chaperone protein HtpG OS=Burkholderia cenocepacia (strain ATCC BAA-245 / DSM 16553 / LMG 16656 / NCTC 13227 / J2315 / CF5610) OX=216591 GN=htpG PE=3 SV=1;>BURCENK562V_RS26905 ref|WP_006483764.1|gi|493529749| heat shock protein 90				81	81	74	71	83	83	88	87	89	85	85	87	89	85	88	79	81	81	81	82	88	84	88	81	FALSE	FALSE	FALSE	FALSE	FALSE	FALSE	FALSE	FALSE	FALSE	FALSE	FALSE	FALSE	FALSE	FALSE	FALSE	FALSE
0	1.21457	B4E6H0;BURCENK562V_RS26895	B4E6H0;BURCENK562V_RS26895	BCAL2444;ref|WP_006494064.1|gi|493540185|	B4E6H0;	>tr|B4E6H0|B4E6H0_BURCJ Glyoxalase-like_dom domain-containing protein OS=Burkholderia cenocepacia (strain ATCC BAA-245 / DSM 16553 / LMG 16656 / NCTC 13227 / J2315 / CF5610) OX=216591 GN=BCAL2444 PE=4 SV=1;>BURCENK562V_RS26895 ref|WP_006494064.1|gi|493540185| glyoxalase				10	10	10	9	10	11	10	11	10	11	10	10	10	10	10	10	10	10	10	10	10	10	10	10	FALSE	FALSE	FALSE	FALSE	FALSE	FALSE	FALSE	FALSE	FALSE	FALSE	FALSE	FALSE	FALSE	FALSE	FALSE	FALSE
0	1.21545	B4E6H2;BURCENK562V_RS26885	B4E6H2;BURCENK562V_RS26885	BCAL2446;ref|WP_006485752.1|gi|493531759|	B4E6H2;	>tr|B4E6H2|B4E6H2_BURCJ Putative aminotransferase OS=Burkholderia cenocepacia (strain ATCC BAA-245 / DSM 16553 / LMG 16656 / NCTC 13227 / J2315 / CF5610) OX=216591 GN=BCAL2446 PE=4 SV=1;>BURCENK562V_RS26885 ref|WP_006485752.1|gi|493531759| 2-aminoadipate aminotransferase				27	25	26	27	28	25	26	28	27	26	26	25	28	28	26	27	26	26	27	28	27	27	25	25	FALSE	FALSE	FALSE	FALSE	FALSE	FALSE	FALSE	FALSE	FALSE	FALSE	FALSE	FALSE	FALSE	FALSE	FALSE	FALSE
0	1.16742	B4E6H3;BURCENK562V_RS26880	B4E6H3;BURCENK562V_RS26880	BCAL2447;ref|WP_006478174.1|gi|493524109|	B4E6H3;	>tr|B4E6H3|B4E6H3_BURCJ Endoribonuclease L-PSP family protein OS=Burkholderia cenocepacia (strain ATCC BAA-245 / DSM 16553 / LMG 16656 / NCTC 13227 / J2315 / CF5610) OX=216591 GN=BCAL2447 PE=4 SV=1;>BURCENK562V_RS26880 ref|WP_006478174.1|gi|493524109| Endoribonuclease L-PSP				6	6	6	6	6	5	6	6	6	5	6	6	6	6	6	6	6	6	6	6	6	6	6	6	FALSE	FALSE	FALSE	FALSE	FALSE	FALSE	FALSE	FALSE	FALSE	FALSE	FALSE	FALSE	FALSE	FALSE	FALSE	FALSE
0	1.18803	B4E6H4;BURCENK562V_RS26875	B4E6H4;BURCENK562V_RS26875	BCAL2448;ref|WP_006494065.1|gi|493540186|	B4E6H4;	>tr|B4E6H4|B4E6H4_BURCJ Putative phenazine biosynthesis-like protein OS=Burkholderia cenocepacia (strain ATCC BAA-245 / DSM 16553 / LMG 16656 / NCTC 13227 / J2315 / CF5610) OX=216591 GN=BCAL2448 PE=4 SV=1;>BURCENK562V_RS26875 ref|WP_006494065.1|gi|493540186| hypothetical protein				10	11	11	10	11	11	11	11	10	11	11	11	11	11	11	10	11	11	11	10	10	11	11	11	FALSE	FALSE	FALSE	FALSE	FALSE	FALSE	FALSE	FALSE	FALSE	FALSE	FALSE	FALSE	FALSE	FALSE	FALSE	FALSE
0	1.15102	B4E6H5;BURCENK562V_RS26870	B4E6H5;BURCENK562V_RS26870	BCAL2449;ref|WP_006487653.1|gi|493533673|	B4E6H5;	>tr|B4E6H5|B4E6H5_BURCJ Putative cyclic-di-GMP signaling protein OS=Burkholderia cenocepacia (strain ATCC BAA-245 / DSM 16553 / LMG 16656 / NCTC 13227 / J2315 / CF5610) OX=216591 GN=BCAL2449 PE=4 SV=1;>BURCENK562V_RS26870 ref|WP_006487653.1|gi|493533673| dGTP triphosphohydrolase				8	10	7	9	11	10	11	12	12	11	11	12	12	11	12	12	11	12	12	12	12	11	12	9	FALSE	FALSE	FALSE	FALSE	FALSE	FALSE	FALSE	FALSE	FALSE	FALSE	FALSE	FALSE	FALSE	FALSE	FALSE	FALSE
0	1.14535	B4E6H8;BURCENK562V_RS26855	B4E6H8;BURCENK562V_RS26855	BCAL2452;ref|WP_006487670.1|gi|493533690|	B4E6H8;	>tr|B4E6H8|B4E6H8_BURCJ LysR family regulatory protein OS=Burkholderia cenocepacia (strain ATCC BAA-245 / DSM 16553 / LMG 16656 / NCTC 13227 / J2315 / CF5610) OX=216591 GN=BCAL2452 PE=3 SV=1;>BURCENK562V_RS26855 ref|WP_006487670.1|gi|493533690| transcriptional regulator				1	3	2	2	3	3	2	3	3	3	3	2	2	2	2	2	3	2	2	2	3	3	2	2	FALSE	FALSE	FALSE	FALSE	FALSE	FALSE	FALSE	FALSE	FALSE	FALSE	FALSE	FALSE	FALSE	FALSE	FALSE	FALSE
0	1.18738	B4E6H9;BURCENK562V_RS26850	B4E6H9;BURCENK562V_RS26850	BCAL2453;ref|WP_006487629.1|gi|493533649|	B4E6H9;	>tr|B4E6H9|B4E6H9_BURCJ Putative membrane protein OS=Burkholderia cenocepacia (strain ATCC BAA-245 / DSM 16553 / LMG 16656 / NCTC 13227 / J2315 / CF5610) OX=216591 GN=BCAL2453 PE=4 SV=1;>BURCENK562V_RS26850 ref|WP_006487629.1|gi|493533649| membrane protein				2	2	2	2	2	2	2	2	2	2	2	2	2	2	2	2	2	2	2	2	2	2	2	2	FALSE	FALSE	FALSE	FALSE	FALSE	FALSE	FALSE	FALSE	FALSE	FALSE	FALSE	FALSE	FALSE	FALSE	FALSE	FALSE
0	1.19693	B4E6I0;BURCENK562V_RS26845	B4E6I0;BURCENK562V_RS26845	parC;ref|WP_006487625.1|gi|493533645|	B4E6I0;	>tr|B4E6I0|B4E6I0_BURCJ DNA topoisomerase 4 subunit A OS=Burkholderia cenocepacia (strain ATCC BAA-245 / DSM 16553 / LMG 16656 / NCTC 13227 / J2315 / CF5610) OX=216591 GN=parC PE=3 SV=1;>BURCENK562V_RS26845 ref|WP_006487625.1|gi|493533645| DNA topoisomerase IV subunit A				48	45	44	41	45	44	46	46	46	45	46	46	46	46	43	46	47	45	46	45	45	44	46	46	FALSE	FALSE	FALSE	FALSE	FALSE	FALSE	FALSE	FALSE	FALSE	FALSE	FALSE	FALSE	FALSE	FALSE	FALSE	FALSE
0	1.20547	B4E6I1;BURCENK562V_RS26840	B4E6I1;BURCENK562V_RS26840	parE;ref|WP_006487633.1|gi|493533653|	B4E6I1;	>tr|B4E6I1|B4E6I1_BURCJ DNA topoisomerase 4 subunit B OS=Burkholderia cenocepacia (strain ATCC BAA-245 / DSM 16553 / LMG 16656 / NCTC 13227 / J2315 / CF5610) OX=216591 GN=parE PE=3 SV=1;>BURCENK562V_RS26840 ref|WP_006487633.1|gi|493533653| DNA topoisomerase IV subunit B				47	47	47	47	47	47	49	47	47	49	48	47	49	48	47	46	47	46	47	45	48	48	49	49	FALSE	FALSE	FALSE	FALSE	FALSE	FALSE	FALSE	FALSE	FALSE	FALSE	FALSE	FALSE	FALSE	FALSE	FALSE	FALSE
0	1.20194	B4E6I2;BURCENK562V_RS26835	B4E6I2;BURCENK562V_RS26835	BCAL2456;ref|WP_006487664.1|gi|493533684|	B4E6I2;	>tr|B4E6I2|B4E6I2_BURCJ ABC transporter ATP-binding protein OS=Burkholderia cenocepacia (strain ATCC BAA-245 / DSM 16553 / LMG 16656 / NCTC 13227 / J2315 / CF5610) OX=216591 GN=BCAL2456 PE=4 SV=1;>BURCENK562V_RS26835 ref|WP_006487664.1|gi|493533684| ABC transporter ATP-binding protein				31	31	33	31	33	31	32	32	33	32	32	33	33	33	33	31	31	29	31	31	31	28	31	32	FALSE	FALSE	FALSE	FALSE	FALSE	FALSE	FALSE	FALSE	FALSE	FALSE	FALSE	FALSE	FALSE	FALSE	FALSE	FALSE
0	1.21044	B4E6I3;BURCENK562V_RS26830	B4E6I3;BURCENK562V_RS26830	BCAL2457;ref|WP_011694346.1|gi|500013628|	B4E6I3;	>tr|B4E6I3|B4E6I3_BURCJ Putative exported protein OS=Burkholderia cenocepacia (strain ATCC BAA-245 / DSM 16553 / LMG 16656 / NCTC 13227 / J2315 / CF5610) OX=216591 GN=BCAL2457 PE=4 SV=1;>BURCENK562V_RS26830 ref|WP_011694346.1|gi|500013628| rod shape-determining protein RodA				13	14	14	13	15	13	15	15	15	14	14	15	15	14	14	13	13	15	15	15	14	13	15	14	FALSE	FALSE	FALSE	FALSE	FALSE	FALSE	FALSE	FALSE	FALSE	FALSE	FALSE	FALSE	FALSE	FALSE	FALSE	FALSE
0	1.10442	B4E6I6;BURCENK562V_RS26810	B4E6I6;BURCENK562V_RS26810	BCAL2460;ref|WP_006487655.1|gi|493533675|	B4E6I6;	>tr|B4E6I6|B4E6I6_BURCJ 4Fe-4S ferredoxin OS=Burkholderia cenocepacia (strain ATCC BAA-245 / DSM 16553 / LMG 16656 / NCTC 13227 / J2315 / CF5610) OX=216591 GN=BCAL2460 PE=4 SV=1;>BURCENK562V_RS26810 ref|WP_006487655.1|gi|493533675| 4Fe-4S ferredoxin				2	2	2	1	2	2	2	2	2	1	2	2	2	2	2	2	2	2	2	2	2	2	2	2	FALSE	FALSE	FALSE	FALSE	FALSE	FALSE	FALSE	FALSE	FALSE	FALSE	FALSE	FALSE	FALSE	FALSE	FALSE	FALSE
0	1.13461	B4E6I7;BURCENK562V_RS26805	B4E6I7;BURCENK562V_RS26805	BCAL2461;ref|WP_006487637.1|gi|493533657|	B4E6I7;	>tr|B4E6I7|B4E6I7_BURCJ Putative membrane protein OS=Burkholderia cenocepacia (strain ATCC BAA-245 / DSM 16553 / LMG 16656 / NCTC 13227 / J2315 / CF5610) OX=216591 GN=BCAL2461 PE=4 SV=1;>BURCENK562V_RS26805 ref|WP_006487637.1|gi|493533657| hypothetical protein				2	2	2	2	2	2	2	2	2	2	2	2	2	2	2	2	2	2	2	2	2	2	2	2	FALSE	FALSE	FALSE	FALSE	FALSE	FALSE	FALSE	FALSE	FALSE	FALSE	FALSE	FALSE	FALSE	FALSE	FALSE	FALSE
0	1.20155	B4E6I8;BURCENK562V_RS00650	B4E6I8;BURCENK562V_RS00650	ftsA;ref|WP_006487138.1|gi|493533158|	B4E6I8;	>tr|B4E6I8|B4E6I8_BURCJ Cell division protein FtsA OS=Burkholderia cenocepacia (strain ATCC BAA-245 / DSM 16553 / LMG 16656 / NCTC 13227 / J2315 / CF5610) OX=216591 GN=ftsA PE=3 SV=1;>BURCENK562V_RS00650 ref|WP_006487138.1|gi|493533158| cell division protein FtsA				26	28	27	27	29	27	28	28	29	28	27	29	28	28	28	27	27	28	27	27	27	27	27	27	FALSE	FALSE	FALSE	FALSE	FALSE	FALSE	FALSE	FALSE	FALSE	FALSE	FALSE	FALSE	FALSE	FALSE	FALSE	FALSE
0	1.20308	B4E6I9;BURCENK562V_RS00645	B4E6I9;BURCENK562V_RS00645	ftsQ;ref|WP_006477014.1|gi|493522934|	B4E6I9;	>tr|B4E6I9|B4E6I9_BURCJ Cell division protein FtsQ OS=Burkholderia cenocepacia (strain ATCC BAA-245 / DSM 16553 / LMG 16656 / NCTC 13227 / J2315 / CF5610) OX=216591 GN=ftsQ PE=3 SV=1;>BURCENK562V_RS00645 ref|WP_006477014.1|gi|493522934| cell division protein FtsQ				8	7	8	8	6	5	8	8	7	7	7	6	8	8	8	8	7	8	8	8	7	7	7	7	FALSE	FALSE	FALSE	FALSE	FALSE	FALSE	FALSE	FALSE	FALSE	FALSE	FALSE	FALSE	FALSE	FALSE	FALSE	FALSE
0	1.21125	B4E6J0;BURCENK562V_RS00640	B4E6J0;BURCENK562V_RS00640	ddl;ref|WP_006487105.1|gi|493533125|	B4E6J0;	>sp|B4E6J0|DDL_BURCJ D-alanine--D-alanine ligase OS=Burkholderia cenocepacia (strain ATCC BAA-245 / DSM 16553 / LMG 16656 / NCTC 13227 / J2315 / CF5610) OX=216591 GN=ddl PE=3 SV=1;>BURCENK562V_RS00640 ref|WP_006487105.1|gi|493533125| D-alanine--D-alanine ligase				24	23	22	21	22	22	24	25	24	24	25	23	23	22	24	20	25	22	22	22	24	24	24	25	FALSE	FALSE	FALSE	FALSE	FALSE	FALSE	FALSE	FALSE	FALSE	FALSE	FALSE	FALSE	FALSE	FALSE	FALSE	FALSE
0	1.20618	B4E6J1;BURCENK562V_RS00635	B4E6J1;BURCENK562V_RS00635	murC;ref|WP_006487095.1|gi|493533115|	B4E6J1;	>sp|B4E6J1|MURC_BURCJ UDP-N-acetylmuramate--L-alanine ligase OS=Burkholderia cenocepacia (strain ATCC BAA-245 / DSM 16553 / LMG 16656 / NCTC 13227 / J2315 / CF5610) OX=216591 GN=murC PE=3 SV=1;>BURCENK562V_RS00635 ref|WP_006487095.1|gi|493533115| UDP-N-acetylmuramate--alanine ligase				24	22	24	23	24	22	22	22	24	23	20	24	24	23	24	23	21	24	24	23	22	22	22	21	FALSE	FALSE	FALSE	FALSE	FALSE	FALSE	FALSE	FALSE	FALSE	FALSE	FALSE	FALSE	FALSE	FALSE	FALSE	FALSE
0	1.20437	B4E6J2;BURCENK562V_RS00630	B4E6J2;BURCENK562V_RS00630	murG;ref|WP_006487111.1|gi|493533131|	B4E6J2;	>sp|B4E6J2|MURG_BURCJ UDP-N-acetylglucosamine--N-acetylmuramyl-(pentapeptide) pyrophosphoryl-undecaprenol N-acetylglucosamine transferase OS=Burkholderia cenocepacia (strain ATCC BAA-245 / DSM 16553 / LMG 16656 / NCTC 13227 / J2315 / CF5610) OX=216591 GN=murG PE=3 SV=1;>BURCENK562V_RS00630 ref|WP_006487111.1|gi|493533131| UDP-N-acetylglucosamine--N-acetylmuramyl- (pentapeptide) pyrophosphoryl-UDP…				15	15	17	16	18	19	17	19	18	18	18	16	16	17	16	16	19	17	18	16	17	17	18	19	FALSE	FALSE	FALSE	FALSE	FALSE	FALSE	FALSE	FALSE	FALSE	FALSE	FALSE	FALSE	FALSE	FALSE	FALSE	FALSE
0	1.18189	B4E6J3;BURCENK562V_RS00625	B4E6J3;BURCENK562V_RS00625	ftsW;ref|WP_006487115.1|gi|493533135|	B4E6J3;	>tr|B4E6J3|B4E6J3_BURCJ Probable peptidoglycan glycosyltransferase FtsW OS=Burkholderia cenocepacia (strain ATCC BAA-245 / DSM 16553 / LMG 16656 / NCTC 13227 / J2315 / CF5610) OX=216591 GN=ftsW PE=3 SV=1;>BURCENK562V_RS00625 ref|WP_006487115.1|gi|493533135| cell division protein FtsW				3	4	4	3	5	4	4	4	5	5	5	5	5	4	5	4	4	5	5	4	5	4	5	4	FALSE	FALSE	FALSE	FALSE	FALSE	FALSE	FALSE	FALSE	FALSE	FALSE	FALSE	FALSE	FALSE	FALSE	FALSE	FALSE
0	1.21726	B4E6J4;BURCENK562V_RS00620	B4E6J4;BURCENK562V_RS00620	murD;ref|WP_006487155.1|gi|493533175|	B4E6J4;	>tr|B4E6J4|B4E6J4_BURCJ UDP-N-acetylmuramoylalanine--D-glutamate ligase OS=Burkholderia cenocepacia (strain ATCC BAA-245 / DSM 16553 / LMG 16656 / NCTC 13227 / J2315 / CF5610) OX=216591 GN=murD PE=3 SV=1;>BURCENK562V_RS00620 ref|WP_006487155.1|gi|493533175| UDP-N-acetylmuramoyl-L-alanine--D-glutamate ligase				23	24	23	23	24	23	24	23	24	24	23	23	24	24	24	24	24	24	25	24	23	22	23	24	FALSE	FALSE	FALSE	FALSE	FALSE	FALSE	FALSE	FALSE	FALSE	FALSE	FALSE	FALSE	FALSE	FALSE	FALSE	FALSE
0	1.16274	B4E6J5;BURCENK562V_RS00615	B4E6J5;BURCENK562V_RS00615	mraY;ref|WP_006477019.1|gi|493522939|	B4E6J5;	>sp|B4E6J5|MRAY_BURCJ Phospho-N-acetylmuramoyl-pentapeptide-transferase OS=Burkholderia cenocepacia (strain ATCC BAA-245 / DSM 16553 / LMG 16656 / NCTC 13227 / J2315 / CF5610) OX=216591 GN=mraY PE=3 SV=1;>BURCENK562V_RS00615 ref|WP_006477019.1|gi|493522939| phospho-N-acetylmuramoyl-pentapeptide- transferase				4	4	4	4	5	3	4	4	5	3	2	4	4	4	4	4	3	4	4	4	2	3	4	3	FALSE	FALSE	FALSE	FALSE	FALSE	FALSE	FALSE	FALSE	FALSE	FALSE	FALSE	FALSE	FALSE	FALSE	FALSE	FALSE
0	1.2076	B4E6J6;BURCENK562V_RS00610	B4E6J6;BURCENK562V_RS00610	murF;ref|WP_006487084.1|gi|493533104|	B4E6J6;	>tr|B4E6J6|B4E6J6_BURCJ UDP-N-acetylmuramoyl-tripeptide--D-alanyl-D-alanine ligase OS=Burkholderia cenocepacia (strain ATCC BAA-245 / DSM 16553 / LMG 16656 / NCTC 13227 / J2315 / CF5610) OX=216591 GN=murF PE=3 SV=1;>BURCENK562V_RS00610 ref|WP_006487084.1|gi|493533104| UDP-N-acetylmuramoyl-tripeptide--D-alanyl-D- alanine ligase				34	37	33	34	36	37	38	39	38	37	37	38	38	39	38	37	39	36	38	39	39	38	39	38	FALSE	FALSE	FALSE	FALSE	FALSE	FALSE	FALSE	FALSE	FALSE	FALSE	FALSE	FALSE	FALSE	FALSE	FALSE	FALSE
0	1.18536	B4E6J7;BURCENK562V_RS00605	B4E6J7;BURCENK562V_RS00605	murE;ref|WP_006487098.1|gi|493533118|	B4E6J7;	>tr|B4E6J7|B4E6J7_BURCJ UDP-N-acetylmuramoyl-L-alanyl-D-glutamate--2,6-diaminopimelate ligase OS=Burkholderia cenocepacia (strain ATCC BAA-245 / DSM 16553 / LMG 16656 / NCTC 13227 / J2315 / CF5610) OX=216591 GN=murE PE=3 SV=1;>BURCENK562V_RS00605 ref|WP_006487098.1|gi|493533118| UDP-N-acetylmuramoylalanyl-D-glutamate--2, 6-diaminopimelate ligase				21	23	24	19	22	22	24	23	24	24	23	24	23	24	24	23	24	24	24	23	23	24	24	24	FALSE	FALSE	FALSE	FALSE	FALSE	FALSE	FALSE	FALSE	FALSE	FALSE	FALSE	FALSE	FALSE	FALSE	FALSE	FALSE
0	1.07291	B4E6J8;BURCENK562V_RS00600	B4E6J8;BURCENK562V_RS00600	ftsI;ref|WP_006487157.1|gi|493533177|	B4E6J8;	>tr|B4E6J8|B4E6J8_BURCJ Peptidoglycan D,D-transpeptidase FtsI OS=Burkholderia cenocepacia (strain ATCC BAA-245 / DSM 16553 / LMG 16656 / NCTC 13227 / J2315 / CF5610) OX=216591 GN=ftsI PE=3 SV=1;>BURCENK562V_RS00600 ref|WP_006487157.1|gi|493533177| cell division protein				3	3	3	3	3	3	3	3	3	3	3	3	2	3	2	2	3	3	3	2	1	2	2	3	FALSE	FALSE	FALSE	FALSE	FALSE	FALSE	FALSE	FALSE	FALSE	FALSE	FALSE	FALSE	FALSE	FALSE	FALSE	FALSE
0	1.18912	B4E6K0;BURCENK562V_RS00590	B4E6K0;BURCENK562V_RS00590	rsmH;ref|WP_006487159.1|gi|493533179|	B4E6K0;	>sp|B4E6K0|RSMH_BURCJ Ribosomal RNA small subunit methyltransferase H OS=Burkholderia cenocepacia (strain ATCC BAA-245 / DSM 16553 / LMG 16656 / NCTC 13227 / J2315 / CF5610) OX=216591 GN=rsmH PE=3 SV=1;>BURCENK562V_RS00590 ref|WP_006487159.1|gi|493533179| 16S rRNA methyltransferase				20	21	20	20	19	20	21	21	21	20	19	21	21	21	21	20	20	21	21	21	20	20	21	21	FALSE	FALSE	FALSE	FALSE	FALSE	FALSE	FALSE	FALSE	FALSE	FALSE	FALSE	FALSE	FALSE	FALSE	FALSE	FALSE
0	1.19974	B4E6K1;BURCENK562V_RS00585	B4E6K1;BURCENK562V_RS00585	mraZ;ref|WP_006487094.1|gi|493533114|	B4E6K1;	>sp|B4E6K1|MRAZ_BURCJ Transcriptional regulator MraZ OS=Burkholderia cenocepacia (strain ATCC BAA-245 / DSM 16553 / LMG 16656 / NCTC 13227 / J2315 / CF5610) OX=216591 GN=mraZ PE=3 SV=1;>BURCENK562V_RS00585 ref|WP_006487094.1|gi|493533114| cell division protein MraZ				12	12	13	13	13	13	15	13	14	13	13	12	15	15	15	15	15	15	15	15	15	14	15	15	FALSE	FALSE	FALSE	FALSE	FALSE	FALSE	FALSE	FALSE	FALSE	FALSE	FALSE	FALSE	FALSE	FALSE	FALSE	FALSE
0	1.20146	B4E6K2;BURCENK562V_RS00580	B4E6K2;BURCENK562V_RS00580	coq7;ref|WP_006487096.1|gi|493533116|	B4E6K2;	>sp|B4E6K2|COQ7_BURCJ 3-demethoxyubiquinol 3-hydroxylase OS=Burkholderia cenocepacia (strain ATCC BAA-245 / DSM 16553 / LMG 16656 / NCTC 13227 / J2315 / CF5610) OX=216591 GN=coq7 PE=3 SV=1;>BURCENK562V_RS00580 ref|WP_006487096.1|gi|493533116| 2-nonaprenyl-3-methyl-6-methoxy-1,4-benzoquinol hydroxylase				24	22	23	21	25	24	24	26	27	24	25	27	26	24	24	23	24	24	24	25	26	25	26	27	FALSE	FALSE	FALSE	FALSE	FALSE	FALSE	FALSE	FALSE	FALSE	FALSE	FALSE	FALSE	FALSE	FALSE	FALSE	FALSE
0	1.18199	B4E6K3;BURCENK562V_RS00575	B4E6K3;BURCENK562V_RS00575	BCAL3473;ref|WP_006487141.1|gi|493533161|	B4E6K3;	>tr|B4E6K3|B4E6K3_BURCJ Putative outer membrane porin OS=Burkholderia cenocepacia (strain ATCC BAA-245 / DSM 16553 / LMG 16656 / NCTC 13227 / J2315 / CF5610) OX=216591 GN=BCAL3473 PE=4 SV=1;>BURCENK562V_RS00575 ref|WP_006487141.1|gi|493533161| porin				3	6	4	3	6	6	6	6	6	6	6	5	5	5	5	4	6	4	5	4	5	5	5	5	FALSE	FALSE	FALSE	FALSE	FALSE	FALSE	FALSE	FALSE	FALSE	FALSE	FALSE	FALSE	FALSE	FALSE	FALSE	FALSE
0	1.18262	B4E6K5;BURCENK562V_RS00565	B4E6K5;BURCENK562V_RS00565	BCAL3475;ref|WP_012492976.1|gi|501469531|	B4E6K5;	>tr|B4E6K5|B4E6K5_BURCJ Putative molybdopterin-containing oxidoreductase OS=Burkholderia cenocepacia (strain ATCC BAA-245 / DSM 16553 / LMG 16656 / NCTC 13227 / J2315 / CF5610) OX=216591 GN=BCAL3475 PE=3 SV=1;>BURCENK562V_RS00565 ref|WP_012492976.1|gi|501469531| molybdopterin oxidoreductase				28	28	29	29	28	28	29	29	28	30	29	30	30	30	29	30	32	29	30	32	32	32	30	32	FALSE	FALSE	FALSE	FALSE	FALSE	FALSE	FALSE	FALSE	FALSE	FALSE	FALSE	FALSE	FALSE	FALSE	FALSE	FALSE
0	1.1314	B4E6K7;BURCENK562V_RS00510	B4E6K7;BURCENK562V_RS00510	BCAL3477;ref|WP_006493049.1|gi|493539160|	B4E6K7;	>tr|B4E6K7|B4E6K7_BURCJ Catalase-related peroxidase OS=Burkholderia cenocepacia (strain ATCC BAA-245 / DSM 16553 / LMG 16656 / NCTC 13227 / J2315 / CF5610) OX=216591 GN=BCAL3477 PE=3 SV=1;>BURCENK562V_RS00510 ref|WP_006493049.1|gi|493539160| catalase				4	4	3	3	5	4	4	4	6	4	4	5	4	5	5	4	6	6	6	5	5	5	5	5	FALSE	FALSE	FALSE	FALSE	FALSE	FALSE	FALSE	FALSE	FALSE	FALSE	FALSE	FALSE	FALSE	FALSE	FALSE	FALSE
0	1.08802	B4E6K8;BURCENK562V_RS00505	B4E6K8;BURCENK562V_RS00505	BCAL3478;ref|WP_006487309.1|gi|493533329|	B4E6K8;	>tr|B4E6K8|B4E6K8_BURCJ Putative RNA polymerase sigma factor OS=Burkholderia cenocepacia (strain ATCC BAA-245 / DSM 16553 / LMG 16656 / NCTC 13227 / J2315 / CF5610) OX=216591 GN=BCAL3478 PE=3 SV=1;>BURCENK562V_RS00505 ref|WP_006487309.1|gi|493533329| RNA polymerase subunit sigma-24				0	1	1	2	2	2	2	2	2	2	2	2	2	2	2	2	2	2	2	2	2	2	2	2	FALSE	FALSE	FALSE	FALSE	FALSE	FALSE	FALSE	FALSE	FALSE	FALSE	FALSE	FALSE	FALSE	FALSE	FALSE	FALSE
0	1.10778	B4E6K9;BURCENK562V_RS00500	B4E6K9;BURCENK562V_RS00500	BCAL3479;ref|WP_006487304.1|gi|493533324|	B4E6K9;	>tr|B4E6K9|B4E6K9_BURCJ Putative transmembrane regulator OS=Burkholderia cenocepacia (strain ATCC BAA-245 / DSM 16553 / LMG 16656 / NCTC 13227 / J2315 / CF5610) OX=216591 GN=BCAL3479 PE=4 SV=1;>BURCENK562V_RS00500 ref|WP_006487304.1|gi|493533324| anti-sigma factor				3	3	2	2	3	3	2	2	3	3	2	3	3	3	1	2	2	3	2	2	2	2	3	3	FALSE	FALSE	FALSE	FALSE	FALSE	FALSE	FALSE	FALSE	FALSE	FALSE	FALSE	FALSE	FALSE	FALSE	FALSE	FALSE
0	1.18365	B4E6L4;B4E8L6;B4EMH1	B4E6L4;B4E8L6;B4EMH1	BCAL1125;BCAL0573;BCAM1906	B4E6L4;B4E8L6;B4EMH1	>tr|B4E6L4|B4E6L4_BURCJ Putative transposase OS=Burkholderia cenocepacia (strain ATCC BAA-245 / DSM 16553 / LMG 16656 / NCTC 13227 / J2315 / CF5610) OX=216591 GN=BCAL1125 PE=4 SV=1;>tr|B4E8L6|B4E8L6_BURCJ Putative transposase OS=Burkholderia cenocepacia (strain ATCC BAA-245 / DSM 16553 / LMG 16656 / NCTC 13227 / J2315 / CF5610) OX=216591 GN=BCAL0573 PE=4 SV=1;>tr|B4EMH1|B4EMH1_BURCJ Putative tran…				6	6	6	6	6	6	6	6	6	5	6	6	4	4	4	6	5	4	4	5	4	5	5	5	FALSE	FALSE	FALSE	FALSE	FALSE	FALSE	FALSE	FALSE	FALSE	FALSE	FALSE	FALSE	FALSE	FALSE	FALSE	FALSE
0	1.16074	B4E6L9;BURCENK562V_RS00445	B4E6L9;BURCENK562V_RS00445	BCAL3489;ref|WP_006487311.1|gi|493533331|	B4E6L9;	>tr|B4E6L9|B4E6L9_BURCJ Methyltransf_33 domain-containing protein OS=Burkholderia cenocepacia (strain ATCC BAA-245 / DSM 16553 / LMG 16656 / NCTC 13227 / J2315 / CF5610) OX=216591 GN=BCAL3489 PE=4 SV=1;>BURCENK562V_RS00445 ref|WP_006487311.1|gi|493533331| methyltransferase				1	4	4	2	4	2	4	6	3	3	3	3	13	14	14	14	15	15	15	13	15	14	15	13	FALSE	FALSE	FALSE	FALSE	FALSE	FALSE	FALSE	FALSE	FALSE	FALSE	FALSE	FALSE	FALSE	FALSE	FALSE	FALSE
0	1.19863	B4E6M3;BURCENK562V_RS00425	B4E6M3;BURCENK562V_RS00425	BCAL3493;ref|WP_006487322.1|gi|493533342|	B4E6M3;	>tr|B4E6M3|B4E6M3_BURCJ Type III restriction system endonuclease OS=Burkholderia cenocepacia (strain ATCC BAA-245 / DSM 16553 / LMG 16656 / NCTC 13227 / J2315 / CF5610) OX=216591 GN=BCAL3493 PE=4 SV=1;>BURCENK562V_RS00425 ref|WP_006487322.1|gi|493533342| type III restriction endonuclease subunit R				52	52	53	52	56	55	53	53	57	54	52	53	54	51	52	48	51	52	51	52	52	54	53	52	FALSE	FALSE	FALSE	FALSE	FALSE	FALSE	FALSE	FALSE	FALSE	FALSE	FALSE	FALSE	FALSE	FALSE	FALSE	FALSE
0	1.20479	B4E6M4;BURCENK562V_RS00420	B4E6M4;BURCENK562V_RS00420	BCAL3494;ref|WP_034178472.1|gi|736004554|	B4E6M4;	>tr|B4E6M4|B4E6M4_BURCJ Type III restriction-modification system methylase OS=Burkholderia cenocepacia (strain ATCC BAA-245 / DSM 16553 / LMG 16656 / NCTC 13227 / J2315 / CF5610) OX=216591 GN=BCAL3494 PE=4 SV=1;>BURCENK562V_RS00420 ref|WP_034178472.1|gi|736004554| adenine methyltransferase				57	60	58	58	61	63	63	63	63	60	63	63	56	58	56	56	55	60	55	58	55	53	60	53	FALSE	FALSE	FALSE	FALSE	FALSE	FALSE	FALSE	FALSE	FALSE	FALSE	FALSE	FALSE	FALSE	FALSE	FALSE	FALSE
0	1.02261	B4E6M6;BURCENK562V_RS00410	B4E6M6;BURCENK562V_RS00410	BCAL3496;ref|WP_006491276.1|gi|493537350|	B4E6M6;	>tr|B4E6M6|B4E6M6_BURCJ Two-component regulatory system, response regulator protein OS=Burkholderia cenocepacia (strain ATCC BAA-245 / DSM 16553 / LMG 16656 / NCTC 13227 / J2315 / CF5610) OX=216591 GN=BCAL3496 PE=4 SV=1;>BURCENK562V_RS00410 ref|WP_006491276.1|gi|493537350| transcriptional regulator				0	2	3	2	3	3	3	3	3	2	3	3	1	1	1	2	1	3	1	1	2	1	1	1	FALSE	FALSE	FALSE	FALSE	FALSE	FALSE	FALSE	FALSE	FALSE	FALSE	FALSE	FALSE	FALSE	FALSE	FALSE	FALSE
0	1.17987	B4E6N4;BURCENK562V_RS00370	B4E6N4;BURCENK562V_RS00370	fliO;ref|WP_006491284.1|gi|493537358|	B4E6N4;	>tr|B4E6N4|B4E6N4_BURCJ Flagellar protein OS=Burkholderia cenocepacia (strain ATCC BAA-245 / DSM 16553 / LMG 16656 / NCTC 13227 / J2315 / CF5610) OX=216591 GN=fliO PE=3 SV=1;>BURCENK562V_RS00370 ref|WP_006491284.1|gi|493537358| flagellar biosynthesis protein FliO				5	5	5	5	5	5	5	5	5	5	5	5	5	5	5	5	5	5	5	5	5	5	5	5	FALSE	FALSE	FALSE	FALSE	FALSE	FALSE	FALSE	FALSE	FALSE	FALSE	FALSE	FALSE	FALSE	FALSE	FALSE	FALSE
0	1.18876	B4E6N5;BURCENK562V_RS00365	B4E6N5;BURCENK562V_RS00365	fliN;ref|WP_006491286.1|gi|493537360|	B4E6N5;	>tr|B4E6N5|B4E6N5_BURCJ Flagellar motor switch protein FliN OS=Burkholderia cenocepacia (strain ATCC BAA-245 / DSM 16553 / LMG 16656 / NCTC 13227 / J2315 / CF5610) OX=216591 GN=fliN PE=4 SV=1;>BURCENK562V_RS00365 ref|WP_006491286.1|gi|493537360| flagellar motor switch protein FliN				7	7	7	7	7	7	7	7	7	7	7	7	7	7	7	7	7	7	7	7	7	7	7	7	FALSE	FALSE	FALSE	FALSE	FALSE	FALSE	FALSE	FALSE	FALSE	FALSE	FALSE	FALSE	FALSE	FALSE	FALSE	FALSE
0	1.17633	B4E6N6;BURCENK562V_RS00360	B4E6N6;BURCENK562V_RS00360	fliM;ref|WP_006477232.1|gi|493523156|	B4E6N6;	>tr|B4E6N6|B4E6N6_BURCJ Flagellar motor switch protein FliM OS=Burkholderia cenocepacia (strain ATCC BAA-245 / DSM 16553 / LMG 16656 / NCTC 13227 / J2315 / CF5610) OX=216591 GN=fliM PE=4 SV=1;>BURCENK562V_RS00360 ref|WP_006477232.1|gi|493523156| flagellar motor switch protein FliM				14	16	13	11	16	16	15	16	15	14	14	16	9	9	10	9	12	6	8	7	9	11	10	11	FALSE	FALSE	FALSE	FALSE	FALSE	FALSE	FALSE	FALSE	FALSE	FALSE	FALSE	FALSE	FALSE	FALSE	FALSE	FALSE
0	1.18458	B4E6N7;BURCENK562V_RS00355	B4E6N7;BURCENK562V_RS00355	fliL;ref|WP_006491281.1|gi|493537355|	B4E6N7;	>tr|B4E6N7|B4E6N7_BURCJ Flagellar protein FliL OS=Burkholderia cenocepacia (strain ATCC BAA-245 / DSM 16553 / LMG 16656 / NCTC 13227 / J2315 / CF5610) OX=216591 GN=fliL PE=3 SV=1;>BURCENK562V_RS00355 ref|WP_006491281.1|gi|493537355| flagellar basal body protein FliL				8	8	9	6	8	9	9	9	9	9	9	9	7	7	8	8	7	8	9	9	9	9	9	9	FALSE	FALSE	FALSE	FALSE	FALSE	FALSE	FALSE	FALSE	FALSE	FALSE	FALSE	FALSE	FALSE	FALSE	FALSE	FALSE
0	1.19469	B4E6P0;BURCENK562V_RS00340	B4E6P0;BURCENK562V_RS00340	BCAL3510;ref|WP_006491270.1|gi|493537344|	B4E6P0;	>tr|B4E6P0|B4E6P0_BURCJ LysR family regulatory protein OS=Burkholderia cenocepacia (strain ATCC BAA-245 / DSM 16553 / LMG 16656 / NCTC 13227 / J2315 / CF5610) OX=216591 GN=BCAL3510 PE=3 SV=1;>BURCENK562V_RS00340 ref|WP_006491270.1|gi|493537344| LysR family transcriptional regulator				3	3	3	3	3	3	5	4	3	3	5	5	5	5	5	5	4	5	4	4	5	5	5	4	FALSE	FALSE	FALSE	FALSE	FALSE	FALSE	FALSE	FALSE	FALSE	FALSE	FALSE	FALSE	FALSE	FALSE	FALSE	FALSE
0	1.15197	B4E6P3;BURCENK562V_RS00325	B4E6P3;BURCENK562V_RS00325	BCAL3512;ref|WP_006491271.1|gi|493537345|	B4E6P3;	>tr|B4E6P3|B4E6P3_BURCJ MarR family regulatory protein OS=Burkholderia cenocepacia (strain ATCC BAA-245 / DSM 16553 / LMG 16656 / NCTC 13227 / J2315 / CF5610) OX=216591 GN=BCAL3512 PE=4 SV=1;>BURCENK562V_RS00325 ref|WP_006491271.1|gi|493537345| MarR family transcriptional regulator				4	4	4	4	5	5	5	4	5	5	5	5	5	5	5	5	5	4	5	5	5	5	5	5	FALSE	FALSE	FALSE	FALSE	FALSE	FALSE	FALSE	FALSE	FALSE	FALSE	FALSE	FALSE	FALSE	FALSE	FALSE	FALSE
0	1.08706	B4E6P5	B4E6P5	BCAL3514	B4E6P5	>tr|B4E6P5|B4E6P5_BURCJ Outer membrane efflux protein OS=Burkholderia cenocepacia (strain ATCC BAA-245 / DSM 16553 / LMG 16656 / NCTC 13227 / J2315 / CF5610) OX=216591 GN=BCAL3514 PE=3 SV=1				4	7	5	5	7	6	7	6	8	7	5	7	4	4	3	3	5	1	5	5	6	7	6	7	FALSE	FALSE	FALSE	FALSE	FALSE	FALSE	FALSE	FALSE	FALSE	FALSE	FALSE	FALSE	FALSE	FALSE	FALSE	FALSE
0	1.18758	B4E6P6;BURCENK562V_RS00310	B4E6P6;BURCENK562V_RS00310	gspN;ref|WP_006491283.1|gi|493537357|	B4E6P6;	>tr|B4E6P6|B4E6P6_BURCJ Type II secretion system protein N OS=Burkholderia cenocepacia (strain ATCC BAA-245 / DSM 16553 / LMG 16656 / NCTC 13227 / J2315 / CF5610) OX=216591 GN=gspN PE=4 SV=1;>BURCENK562V_RS00310 ref|WP_006491283.1|gi|493537357| general secretion pathway protein N				4	4	4	4	5	4	5	4	5	5	5	5	5	5	4	4	4	4	4	4	4	4	4	5	FALSE	FALSE	FALSE	FALSE	FALSE	FALSE	FALSE	FALSE	FALSE	FALSE	FALSE	FALSE	FALSE	FALSE	FALSE	FALSE
0	1.18069	B4E6P7;BURCENK562V_RS00305	B4E6P7;BURCENK562V_RS00305	gspM;ref|WP_006491282.1|gi|493537356|	B4E6P7;	>tr|B4E6P7|B4E6P7_BURCJ Type II secretion system protein M OS=Burkholderia cenocepacia (strain ATCC BAA-245 / DSM 16553 / LMG 16656 / NCTC 13227 / J2315 / CF5610) OX=216591 GN=gspM PE=4 SV=1;>BURCENK562V_RS00305 ref|WP_006491282.1|gi|493537356| general secretion pathway protein M				10	11	11	11	11	11	11	11	11	11	11	11	11	11	10	10	11	11	11	11	11	10	11	11	FALSE	FALSE	FALSE	FALSE	FALSE	FALSE	FALSE	FALSE	FALSE	FALSE	FALSE	FALSE	FALSE	FALSE	FALSE	FALSE
0	1.19041	B4E6Q1;BURCENK562V_RS28170	B4E6Q1;BURCENK562V_RS28170	petB;ref|WP_006485333.1|gi|493531333|	B4E6Q1;	>tr|B4E6Q1|B4E6Q1_BURCJ Cytochrome b OS=Burkholderia cenocepacia (strain ATCC BAA-245 / DSM 16553 / LMG 16656 / NCTC 13227 / J2315 / CF5610) OX=216591 GN=petB PE=3 SV=1;>BURCENK562V_RS28170 ref|WP_006485333.1|gi|493531333| cytochrome B				5	9	8	6	6	8	7	8	6	6	8	5	9	9	9	9	8	9	9	9	8	8	8	8	FALSE	FALSE	FALSE	FALSE	FALSE	FALSE	FALSE	FALSE	FALSE	FALSE	FALSE	FALSE	FALSE	FALSE	FALSE	FALSE
0	1.19194	B4E6Q2;BURCENK562V_RS28175	B4E6Q2;BURCENK562V_RS28175	petC;ref|WP_006477108.1|gi|493523029|	B4E6Q2;	>tr|B4E6Q2|B4E6Q2_BURCJ Cytochrome c1 OS=Burkholderia cenocepacia (strain ATCC BAA-245 / DSM 16553 / LMG 16656 / NCTC 13227 / J2315 / CF5610) OX=216591 GN=petC PE=4 SV=1;>BURCENK562V_RS28175 ref|WP_006477108.1|gi|493523029| cytochrome C				5	10	8	6	8	10	12	9	9	9	10	9	15	14	14	14	16	14	14	14	16	16	16	16	FALSE	FALSE	FALSE	FALSE	FALSE	FALSE	FALSE	FALSE	FALSE	FALSE	FALSE	FALSE	FALSE	FALSE	FALSE	FALSE
0	1.22669	B4E6Q3;BURCENK562V_RS28180	B4E6Q3;BURCENK562V_RS28180	BCAL0331;ref|WP_006400565.1|gi|493445191|	B4E6Q3;	>tr|B4E6Q3|B4E6Q3_BURCJ Putative stringent starvation protein A OS=Burkholderia cenocepacia (strain ATCC BAA-245 / DSM 16553 / LMG 16656 / NCTC 13227 / J2315 / CF5610) OX=216591 GN=BCAL0331 PE=1 SV=1;>BURCENK562V_RS28180 ref|WP_006400565.1|gi|493445191| glutathione S-transferase, N- domain				25	24	23	23	23	24	24	24	24	25	26	25	24	24	24	24	25	24	24	24	24	25	25	25	FALSE	FALSE	FALSE	FALSE	FALSE	FALSE	FALSE	FALSE	FALSE	FALSE	FALSE	FALSE	FALSE	FALSE	FALSE	FALSE
0	1.20058	B4E6Q4	B4E6Q4	BCAL0332	B4E6Q4	>tr|B4E6Q4|B4E6Q4_BURCJ Putative stringent starvation protein B OS=Burkholderia cenocepacia (strain ATCC BAA-245 / DSM 16553 / LMG 16656 / NCTC 13227 / J2315 / CF5610) OX=216591 GN=BCAL0332 PE=4 SV=1				8	7	7	7	7	8	8	8	8	8	8	8	8	8	8	8	8	8	8	7	8	8	7	8	FALSE	FALSE	FALSE	FALSE	FALSE	FALSE	FALSE	FALSE	FALSE	FALSE	FALSE	FALSE	FALSE	FALSE	FALSE	FALSE
0	1.20675	B4E6Q6;BURCENK562V_RS28200	B4E6Q6;BURCENK562V_RS28200	BCAL0334;ref|WP_006485337.1|gi|493531337|	B4E6Q6;	>tr|B4E6Q6|B4E6Q6_BURCJ Periplasmic solute-binding protein OS=Burkholderia cenocepacia (strain ATCC BAA-245 / DSM 16553 / LMG 16656 / NCTC 13227 / J2315 / CF5610) OX=216591 GN=BCAL0334 PE=4 SV=1;>BURCENK562V_RS28200 ref|WP_006485337.1|gi|493531337| cysteine ABC transporter substrate-binding protein				15	17	16	16	15	17	16	16	16	16	16	16	17	17	17	17	17	17	17	17	17	17	17	16	FALSE	FALSE	FALSE	FALSE	FALSE	FALSE	FALSE	FALSE	FALSE	FALSE	FALSE	FALSE	FALSE	FALSE	FALSE	FALSE
0	1.20213	B4E6Q9;BURCENK562V_RS28215	B4E6Q9;BURCENK562V_RS28215	BCAL0337;ref|WP_006491869.1|gi|493537971|	B4E6Q9;	>tr|B4E6Q9|B4E6Q9_BURCJ Putative type VI secretion system protein TssL OS=Burkholderia cenocepacia (strain ATCC BAA-245 / DSM 16553 / LMG 16656 / NCTC 13227 / J2315 / CF5610) OX=216591 GN=BCAL0337 PE=4 SV=1;>BURCENK562V_RS28215 ref|WP_006491869.1|gi|493537971| type VI secretion system protein TssL				13	14	16	16	16	14	17	17	18	16	16	17	17	16	18	17	17	17	17	18	17	16	19	18	FALSE	FALSE	FALSE	FALSE	FALSE	FALSE	FALSE	FALSE	FALSE	FALSE	FALSE	FALSE	FALSE	FALSE	FALSE	FALSE
0	1.19267	B4E6R0;BURCENK562V_RS28220	B4E6R0;BURCENK562V_RS28220	BCAL0338;ref|WP_006477098.1|gi|493523019|	B4E6R0;	>tr|B4E6R0|B4E6R0_BURCJ Putative type VI secretion system protein TssK OS=Burkholderia cenocepacia (strain ATCC BAA-245 / DSM 16553 / LMG 16656 / NCTC 13227 / J2315 / CF5610) OX=216591 GN=BCAL0338 PE=4 SV=1;>BURCENK562V_RS28220 ref|WP_006477098.1|gi|493523019| type VI secretion system protein TssK				22	23	23	22	25	28	27	26	27	27	25	26	26	26	26	24	24	25	25	27	27	25	27	25	FALSE	FALSE	FALSE	FALSE	FALSE	FALSE	FALSE	FALSE	FALSE	FALSE	FALSE	FALSE	FALSE	FALSE	FALSE	FALSE
0	1.19646	B4E6R1;BURCENK562V_RS28225	B4E6R1;BURCENK562V_RS28225	BCAL0339;ref|WP_034178609.1|gi|736004691|	B4E6R1;	>tr|B4E6R1|B4E6R1_BURCJ Putative type VI secretion system protein TssJ OS=Burkholderia cenocepacia (strain ATCC BAA-245 / DSM 16553 / LMG 16656 / NCTC 13227 / J2315 / CF5610) OX=216591 GN=BCAL0339 PE=4 SV=1;>BURCENK562V_RS28225 ref|WP_034178609.1|gi|736004691| type VI secretion system protein TssJ				6	6	6	6	6	6	6	6	6	6	6	6	6	6	6	6	6	6	6	6	6	6	6	6	FALSE	FALSE	FALSE	FALSE	FALSE	FALSE	FALSE	FALSE	FALSE	FALSE	FALSE	FALSE	FALSE	FALSE	FALSE	FALSE
0	1.21585	B4E6R2;BURCENK562V_RS28230	B4E6R2;BURCENK562V_RS28230	BCAL0340;ref|WP_012492309.1|gi|501468864|	B4E6R2;	>tr|B4E6R2|B4E6R2_BURCJ Putative lipoprotein OS=Burkholderia cenocepacia (strain ATCC BAA-245 / DSM 16553 / LMG 16656 / NCTC 13227 / J2315 / CF5610) OX=216591 GN=BCAL0340 PE=4 SV=1;>BURCENK562V_RS28230 ref|WP_012492309.1|gi|501468864| hypothetical protein				13	12	11	11	12	13	13	13	13	13	13	13	13	13	13	12	12	11	12	12	13	13	13	13	FALSE	FALSE	FALSE	FALSE	FALSE	FALSE	FALSE	FALSE	FALSE	FALSE	FALSE	FALSE	FALSE	FALSE	FALSE	FALSE
0	1.19549	B4E6R3;BURCENK562V_RS28235	B4E6R3;BURCENK562V_RS28235	BCAL0341;ref|WP_006484395.1|gi|493530383|	B4E6R3;	>tr|B4E6R3|B4E6R3_BURCJ Putative type VI secretion system protein TssB OS=Burkholderia cenocepacia (strain ATCC BAA-245 / DSM 16553 / LMG 16656 / NCTC 13227 / J2315 / CF5610) OX=216591 GN=BCAL0341 PE=4 SV=1;>BURCENK562V_RS28235 ref|WP_006484395.1|gi|493530383| type VI secretion system protein TssB				15	15	15	14	15	15	16	16	17	16	16	17	17	17	17	17	16	17	17	17	16	16	17	16	FALSE	FALSE	FALSE	FALSE	FALSE	FALSE	FALSE	FALSE	FALSE	FALSE	FALSE	FALSE	FALSE	FALSE	FALSE	FALSE
0	1.22446	B4E6R4;BURCENK562V_RS28240	B4E6R4;BURCENK562V_RS28240	BCAL0342;ref|WP_006484397.1|gi|493530385|	B4E6R4;	>tr|B4E6R4|B4E6R4_BURCJ Putative type VI secretion system protein TssC OS=Burkholderia cenocepacia (strain ATCC BAA-245 / DSM 16553 / LMG 16656 / NCTC 13227 / J2315 / CF5610) OX=216591 GN=BCAL0342 PE=4 SV=1;>BURCENK562V_RS28240 ref|WP_006484397.1|gi|493530385| type VI secretion system protein TssC				33	36	34	32	37	38	38	39	39	41	38	39	37	38	37	38	41	37	37	37	39	39	40	41	FALSE	FALSE	FALSE	FALSE	FALSE	FALSE	FALSE	FALSE	FALSE	FALSE	FALSE	FALSE	FALSE	FALSE	FALSE	FALSE
0	1.20388	B4E6R5;BURCENK562V_RS28245	B4E6R5;BURCENK562V_RS28245	BCAL0343;ref|WP_006477093.1|gi|493523014|	B4E6R5;	>tr|B4E6R5|B4E6R5_BURCJ Putative type VI secretion system protein TssD OS=Burkholderia cenocepacia (strain ATCC BAA-245 / DSM 16553 / LMG 16656 / NCTC 13227 / J2315 / CF5610) OX=216591 GN=BCAL0343 PE=4 SV=1;>BURCENK562V_RS28245 ref|WP_006477093.1|gi|493523014| type VI secretion system protein TssD				23	24	24	24	28	27	27	27	27	28	27	27	29	28	28	29	28	29	29	29	28	28	29	28	FALSE	FALSE	FALSE	FALSE	FALSE	FALSE	FALSE	FALSE	FALSE	FALSE	FALSE	FALSE	FALSE	FALSE	FALSE	FALSE
0	1.1747	B4E6R6;BURCENK562V_RS28250	B4E6R6;BURCENK562V_RS28250	BCAL0344;ref|WP_006477092.1|gi|493523013|	B4E6R6;	>tr|B4E6R6|B4E6R6_BURCJ Putative type VI secretion system protein TssE OS=Burkholderia cenocepacia (strain ATCC BAA-245 / DSM 16553 / LMG 16656 / NCTC 13227 / J2315 / CF5610) OX=216591 GN=BCAL0344 PE=4 SV=1;>BURCENK562V_RS28250 ref|WP_006477092.1|gi|493523013| type VI secretion system protein TssE				6	7	7	7	6	6	7	7	7	7	7	7	7	7	7	7	7	7	7	6	7	7	7	7	FALSE	FALSE	FALSE	FALSE	FALSE	FALSE	FALSE	FALSE	FALSE	FALSE	FALSE	FALSE	FALSE	FALSE	FALSE	FALSE
0	1.18119	B4E6R7;BURCENK562V_RS28255	B4E6R7;BURCENK562V_RS28255	BCAL0345;ref|WP_006484396.1|gi|493530384|	B4E6R7;	>tr|B4E6R7|B4E6R7_BURCJ Putative type VI secretion system protein TssF OS=Burkholderia cenocepacia (strain ATCC BAA-245 / DSM 16553 / LMG 16656 / NCTC 13227 / J2315 / CF5610) OX=216591 GN=BCAL0345 PE=4 SV=1;>BURCENK562V_RS28255 ref|WP_006484396.1|gi|493530384| type VI secretion system protein TssF				12	14	14	14	14	12	14	13	12	14	14	13	13	15	14	15	14	12	14	12	14	13	13	14	FALSE	FALSE	FALSE	FALSE	FALSE	FALSE	FALSE	FALSE	FALSE	FALSE	FALSE	FALSE	FALSE	FALSE	FALSE	FALSE
0	1.19206	B4E6R8;BURCENK562V_RS28260	B4E6R8;BURCENK562V_RS28260	BCAL0346;ref|WP_006484394.1|gi|493530382|	B4E6R8;	>tr|B4E6R8|B4E6R8_BURCJ Putative type VI secretion system protein TssG OS=Burkholderia cenocepacia (strain ATCC BAA-245 / DSM 16553 / LMG 16656 / NCTC 13227 / J2315 / CF5610) OX=216591 GN=BCAL0346 PE=4 SV=1;>BURCENK562V_RS28260 ref|WP_006484394.1|gi|493530382| type VI secretion system protein TssG				13	15	14	14	16	14	14	15	15	14	14	15	14	15	16	15	16	14	15	15	15	16	16	16	FALSE	FALSE	FALSE	FALSE	FALSE	FALSE	FALSE	FALSE	FALSE	FALSE	FALSE	FALSE	FALSE	FALSE	FALSE	FALSE
0	1.20884	B4E6R9;BURCENK562V_RS28265	B4E6R9;BURCENK562V_RS28265	clpB;ref|WP_006484392.1|gi|493530380|	B4E6R9;	>tr|B4E6R9|B4E6R9_BURCJ Putative type VI secretion system protein TssH OS=Burkholderia cenocepacia (strain ATCC BAA-245 / DSM 16553 / LMG 16656 / NCTC 13227 / J2315 / CF5610) OX=216591 GN=clpB PE=3 SV=1;>BURCENK562V_RS28265 ref|WP_006484392.1|gi|493530380| type VI secretion system protein TssH				41	46	46	44	53	54	61	59	63	61	59	57	66	65	66	60	65	61	63	65	68	68	68	67	FALSE	FALSE	FALSE	FALSE	FALSE	FALSE	FALSE	FALSE	FALSE	FALSE	FALSE	FALSE	FALSE	FALSE	FALSE	FALSE
0	1.21399	B4E6S0;BURCENK562V_RS28270	B4E6S0;BURCENK562V_RS28270	BCAL0348;ref|WP_006484398.1|gi|493530386|	B4E6S0;	>tr|B4E6S0|B4E6S0_BURCJ Putative type VI secretion system protein TssA OS=Burkholderia cenocepacia (strain ATCC BAA-245 / DSM 16553 / LMG 16656 / NCTC 13227 / J2315 / CF5610) OX=216591 GN=BCAL0348 PE=4 SV=1;>BURCENK562V_RS28270 ref|WP_006484398.1|gi|493530386| type VI secretion system protein TssA				25	24	26	25	28	22	28	28	29	27	22	26	28	27	27	27	24	28	27	27	26	24	27	27	FALSE	FALSE	FALSE	FALSE	FALSE	FALSE	FALSE	FALSE	FALSE	FALSE	FALSE	FALSE	FALSE	FALSE	FALSE	FALSE
0	1.1838	B4E6S1;BURCENK562V_RS28275	B4E6S1;BURCENK562V_RS28275	BCAL0349;ref|WP_006494417.1|gi|493540541|	B4E6S1;	>tr|B4E6S1|B4E6S1_BURCJ Putative outer membrane protein OS=Burkholderia cenocepacia (strain ATCC BAA-245 / DSM 16553 / LMG 16656 / NCTC 13227 / J2315 / CF5610) OX=216591 GN=BCAL0349 PE=4 SV=1;>BURCENK562V_RS28275 ref|WP_006494417.1|gi|493540541| type VI secretion system-associated protein TagL				9	10	10	9	10	9	10	10	10	10	10	9	10	10	10	10	10	10	10	10	10	10	10	10	FALSE	FALSE	FALSE	FALSE	FALSE	FALSE	FALSE	FALSE	FALSE	FALSE	FALSE	FALSE	FALSE	FALSE	FALSE	FALSE
0	1.19171	B4E6S2;BURCENK562V_RS28280	B4E6S2;BURCENK562V_RS28280	BCAL0350;ref|WP_006483243.1|gi|493529227|	B4E6S2;	>tr|B4E6S2|B4E6S2_BURCJ Uncharacterized protein OS=Burkholderia cenocepacia (strain ATCC BAA-245 / DSM 16553 / LMG 16656 / NCTC 13227 / J2315 / CF5610) OX=216591 GN=BCAL0350 PE=4 SV=1;>BURCENK562V_RS28280 ref|WP_006483243.1|gi|493529227| type VI secretion system-associated protein TagF				16	17	16	13	18	18	18	17	18	18	18	18	17	17	18	17	17	18	18	16	18	17	18	18	FALSE	FALSE	FALSE	FALSE	FALSE	FALSE	FALSE	FALSE	FALSE	FALSE	FALSE	FALSE	FALSE	FALSE	FALSE	FALSE
0	1.19474	B4E6S3;BURCENK562V_RS28285	B4E6S3;BURCENK562V_RS28285	BCAL0351;ref|WP_012492310.1|gi|501468865|	B4E6S3;	>tr|B4E6S3|B4E6S3_BURCJ Putative type VI secretion system protein TssM OS=Burkholderia cenocepacia (strain ATCC BAA-245 / DSM 16553 / LMG 16656 / NCTC 13227 / J2315 / CF5610) OX=216591 GN=BCAL0351 PE=4 SV=1;>BURCENK562V_RS28285 ref|WP_012492310.1|gi|501468865| type VI secretion system protein TssM				53	57	52	48	59	59	62	61	61	62	60	62	62	61	60	56	63	59	61	60	62	63	63	62	FALSE	FALSE	FALSE	FALSE	FALSE	FALSE	FALSE	FALSE	FALSE	FALSE	FALSE	FALSE	FALSE	FALSE	FALSE	FALSE
0	1.16554	B4E6S4;BURCENK562V_RS28290	B4E6S4;BURCENK562V_RS28290	BCAL0352;ref|WP_006488977.1|gi|493535018|	B4E6S4;	>tr|B4E6S4|B4E6S4_BURCJ Metallo peptidase, subfamily M15C OS=Burkholderia cenocepacia (strain ATCC BAA-245 / DSM 16553 / LMG 16656 / NCTC 13227 / J2315 / CF5610) OX=216591 GN=BCAL0352 PE=4 SV=1;>BURCENK562V_RS28290 ref|WP_006488977.1|gi|493535018| serine-type D-Ala-D-Ala carboxypeptidase domain protein				7	10	8	6	11	11	11	11	11	11	11	11	11	11	11	11	10	11	11	11	11	10	11	10	FALSE	FALSE	FALSE	FALSE	FALSE	FALSE	FALSE	FALSE	FALSE	FALSE	FALSE	FALSE	FALSE	FALSE	FALSE	FALSE
0	1.2108	B4E6S5;BURCENK562V_RS28295	B4E6S5;BURCENK562V_RS28295	BCAL0353;ref|WP_020979881.1|gi|537744574|	B4E6S5;	>tr|B4E6S5|B4E6S5_BURCJ Putative membrane protein OS=Burkholderia cenocepacia (strain ATCC BAA-245 / DSM 16553 / LMG 16656 / NCTC 13227 / J2315 / CF5610) OX=216591 GN=BCAL0353 PE=4 SV=1;>BURCENK562V_RS28295 ref|WP_020979881.1|gi|537744574| hypothetical protein				10	9	11	8	10	11	13	13	12	14	12	14	10	11	12	9	11	8	12	9	11	12	12	13	FALSE	FALSE	FALSE	FALSE	FALSE	FALSE	FALSE	FALSE	FALSE	FALSE	FALSE	FALSE	FALSE	FALSE	FALSE	FALSE
0	1.1816	B4E6S6;BURCENK562V_RS28300	B4E6S6;BURCENK562V_RS28300	BCAL0354;ref|WP_006481924.1|gi|493527894|	B4E6S6;	>tr|B4E6S6|B4E6S6_BURCJ Putative cation transporter OS=Burkholderia cenocepacia (strain ATCC BAA-245 / DSM 16553 / LMG 16656 / NCTC 13227 / J2315 / CF5610) OX=216591 GN=BCAL0354 PE=4 SV=1;>BURCENK562V_RS28300 ref|WP_006481924.1|gi|493527894| magnesium transporter CorA				3	3	3	3	3	3	3	2	3	3	3	3	3	3	3	3	3	3	3	3	3	3	3	3	FALSE	FALSE	FALSE	FALSE	FALSE	FALSE	FALSE	FALSE	FALSE	FALSE	FALSE	FALSE	FALSE	FALSE	FALSE	FALSE
0	1.1521	B4E6S8;BURCENK562V_RS28305	B4E6S8;BURCENK562V_RS28305	BCAL0356;ref|WP_012492312.1|gi|501468867|	B4E6S8;	>tr|B4E6S8|B4E6S8_BURCJ Putative quinone oxidoreductase OS=Burkholderia cenocepacia (strain ATCC BAA-245 / DSM 16553 / LMG 16656 / NCTC 13227 / J2315 / CF5610) OX=216591 GN=BCAL0356 PE=4 SV=1;>BURCENK562V_RS28305 ref|WP_012492312.1|gi|501468867| oxidoreductase				4	5	5	3	4	4	5	5	4	5	4	4	5	5	5	5	5	5	5	5	5	5	5	5	FALSE	FALSE	FALSE	FALSE	FALSE	FALSE	FALSE	FALSE	FALSE	FALSE	FALSE	FALSE	FALSE	FALSE	FALSE	FALSE
0	1.05573	B4E6T0;BURCENK562V_RS28315	B4E6T0;BURCENK562V_RS28315	BCAL0358;ref|WP_006481916.1|gi|493527886|	B4E6T0;	>tr|B4E6T0|B4E6T0_BURCJ Aminopeptidase OS=Burkholderia cenocepacia (strain ATCC BAA-245 / DSM 16553 / LMG 16656 / NCTC 13227 / J2315 / CF5610) OX=216591 GN=BCAL0358 PE=3 SV=1;>BURCENK562V_RS28315 ref|WP_006481916.1|gi|493527886| peptidase M1				0	0	1	0	1	1	2	1	1	2	2	2	0	0	0	0	2	1	1	1	2	2	2	2	FALSE	FALSE	FALSE	FALSE	FALSE	FALSE	FALSE	FALSE	FALSE	FALSE	FALSE	FALSE	FALSE	FALSE	FALSE	FALSE
0	1.16176	B4E6T1;BURCENK562V_RS28320	B4E6T1;BURCENK562V_RS28320	BCAL0359;ref|WP_006481921.1|gi|493527891|	B4E6T1;	>tr|B4E6T1|B4E6T1_BURCJ Putative lipoprotein OS=Burkholderia cenocepacia (strain ATCC BAA-245 / DSM 16553 / LMG 16656 / NCTC 13227 / J2315 / CF5610) OX=216591 GN=BCAL0359 PE=4 SV=1;>BURCENK562V_RS28320 ref|WP_006481921.1|gi|493527891| late embryogenesis abundant protein				4	6	6	5	6	5	6	6	6	6	6	6	6	6	6	6	6	6	6	6	6	6	6	6	FALSE	FALSE	FALSE	FALSE	FALSE	FALSE	FALSE	FALSE	FALSE	FALSE	FALSE	FALSE	FALSE	FALSE	FALSE	FALSE
0	1.18091	B4E6T2;BURCENK562V_RS28325	B4E6T2;BURCENK562V_RS28325	BCAL0360;ref|WP_006481923.1|gi|493527893|	B4E6T2;	>tr|B4E6T2|B4E6T2_BURCJ Uncharacterized protein OS=Burkholderia cenocepacia (strain ATCC BAA-245 / DSM 16553 / LMG 16656 / NCTC 13227 / J2315 / CF5610) OX=216591 GN=BCAL0360 PE=4 SV=1;>BURCENK562V_RS28325 ref|WP_006481923.1|gi|493527893| hypothetical protein				4	5	4	4	6	4	6	7	7	7	7	7	7	7	7	7	7	7	7	7	7	7	7	7	FALSE	FALSE	FALSE	FALSE	FALSE	FALSE	FALSE	FALSE	FALSE	FALSE	FALSE	FALSE	FALSE	FALSE	FALSE	FALSE
0	1.19309	B4E6T3;BURCENK562V_RS28330	B4E6T3;BURCENK562V_RS28330	BCAL0361;ref|WP_006481918.1|gi|493527888|	B4E6T3;	>tr|B4E6T3|B4E6T3_BURCJ Putative methyltransferase OS=Burkholderia cenocepacia (strain ATCC BAA-245 / DSM 16553 / LMG 16656 / NCTC 13227 / J2315 / CF5610) OX=216591 GN=BCAL0361 PE=3 SV=1;>BURCENK562V_RS28330 ref|WP_006481918.1|gi|493527888| methylase				17	19	17	20	20	20	19	19	19	18	19	19	20	19	19	19	20	19	20	20	20	20	19	19	FALSE	FALSE	FALSE	FALSE	FALSE	FALSE	FALSE	FALSE	FALSE	FALSE	FALSE	FALSE	FALSE	FALSE	FALSE	FALSE
0	1.1975	B4E6T4	B4E6T4	BCAL0362	B4E6T4	>tr|B4E6T4|B4E6T4_BURCJ Methyltranfer_dom domain-containing protein OS=Burkholderia cenocepacia (strain ATCC BAA-245 / DSM 16553 / LMG 16656 / NCTC 13227 / J2315 / CF5610) OX=216591 GN=BCAL0362 PE=4 SV=1				14	14	14	15	16	16	16	17	17	17	18	17	16	16	15	14	17	16	16	16	15	17	17	15	FALSE	FALSE	FALSE	FALSE	FALSE	FALSE	FALSE	FALSE	FALSE	FALSE	FALSE	FALSE	FALSE	FALSE	FALSE	FALSE
0	1.17224	B4E6T5;BURCENK562V_RS28340	B4E6T5;BURCENK562V_RS28340	BCAL0363;ref|WP_006481922.1|gi|493527892|	B4E6T5;	>tr|B4E6T5|B4E6T5_BURCJ Uncharacterized protein OS=Burkholderia cenocepacia (strain ATCC BAA-245 / DSM 16553 / LMG 16656 / NCTC 13227 / J2315 / CF5610) OX=216591 GN=BCAL0363 PE=4 SV=1;>BURCENK562V_RS28340 ref|WP_006481922.1|gi|493527892| hypothetical protein				8	8	9	9	9	8	7	8	9	7	7	9	9	8	9	8	8	8	8	7	7	8	7	7	FALSE	FALSE	FALSE	FALSE	FALSE	FALSE	FALSE	FALSE	FALSE	FALSE	FALSE	FALSE	FALSE	FALSE	FALSE	FALSE
0	1.17598	B4E6T6;BURCENK562V_RS28345	B4E6T6;BURCENK562V_RS28345	BCAL0364;ref|WP_006481919.1|gi|493527889|	B4E6T6;	>tr|B4E6T6|B4E6T6_BURCJ TetR family regulatory protein OS=Burkholderia cenocepacia (strain ATCC BAA-245 / DSM 16553 / LMG 16656 / NCTC 13227 / J2315 / CF5610) OX=216591 GN=BCAL0364 PE=4 SV=1;>BURCENK562V_RS28345 ref|WP_006481919.1|gi|493527889| transcriptional regulator, TetR family				8	8	6	6	8	8	8	8	8	8	7	7	7	7	7	6	8	6	6	7	8	8	8	8	FALSE	FALSE	FALSE	FALSE	FALSE	FALSE	FALSE	FALSE	FALSE	FALSE	FALSE	FALSE	FALSE	FALSE	FALSE	FALSE
0	1.22202	B4E6T8;BURCENK562V_RS28355	B4E6T8;BURCENK562V_RS28355	BCAL0366;ref|WP_006482064.1|gi|493528035|	B4E6T8;	>tr|B4E6T8|B4E6T8_BURCJ Nitroreductase family protein OS=Burkholderia cenocepacia (strain ATCC BAA-245 / DSM 16553 / LMG 16656 / NCTC 13227 / J2315 / CF5610) OX=216591 GN=BCAL0366 PE=4 SV=1;>BURCENK562V_RS28355 ref|WP_006482064.1|gi|493528035| nitroreductase				13	13	13	13	13	12	13	13	13	13	13	13	13	13	13	13	13	13	13	13	13	13	13	12	FALSE	FALSE	FALSE	FALSE	FALSE	FALSE	FALSE	FALSE	FALSE	FALSE	FALSE	FALSE	FALSE	FALSE	FALSE	FALSE
0	1.21435	B4E6U0;BURCENK562V_RS28365	B4E6U0;BURCENK562V_RS28365	cspD;ref|WP_006477070.1|gi|493522991|	B4E6U0;	>tr|B4E6U0|B4E6U0_BURCJ Cold shock-like protein CspD OS=Burkholderia cenocepacia (strain ATCC BAA-245 / DSM 16553 / LMG 16656 / NCTC 13227 / J2315 / CF5610) OX=216591 GN=cspD PE=4 SV=1;>BURCENK562V_RS28365 ref|WP_006477070.1|gi|493522991| cold-shock protein				6	6	6	7	7	7	7	7	8	8	7	7	7	8	6	5	6	6	5	5	6	6	6	7	FALSE	FALSE	FALSE	FALSE	FALSE	FALSE	FALSE	FALSE	FALSE	FALSE	FALSE	FALSE	FALSE	FALSE	FALSE	FALSE
0	1.20634	B4E6U1;BURCENK562V_RS28370	B4E6U1;BURCENK562V_RS28370	BCAL0369;ref|WP_006482046.1|gi|493528017|	B4E6U1;	>tr|B4E6U1|B4E6U1_BURCJ Putative amino acid permease OS=Burkholderia cenocepacia (strain ATCC BAA-245 / DSM 16553 / LMG 16656 / NCTC 13227 / J2315 / CF5610) OX=216591 GN=BCAL0369 PE=4 SV=1;>BURCENK562V_RS28370 ref|WP_006482046.1|gi|493528017| amino acid:proton symporter				9	10	9	9	10	9	10	10	10	8	9	10	9	9	9	9	9	9	9	9	7	9	8	8	FALSE	FALSE	FALSE	FALSE	FALSE	FALSE	FALSE	FALSE	FALSE	FALSE	FALSE	FALSE	FALSE	FALSE	FALSE	FALSE
0	1.17984	B4E6U2;BURCENK562V_RS28375	B4E6U2;BURCENK562V_RS28375	BCAL0370;ref|WP_006494408.1|gi|493540532|	B4E6U2;	>tr|B4E6U2|B4E6U2_BURCJ Putative dioxygenase subunit OS=Burkholderia cenocepacia (strain ATCC BAA-245 / DSM 16553 / LMG 16656 / NCTC 13227 / J2315 / CF5610) OX=216591 GN=BCAL0370 PE=4 SV=1;>BURCENK562V_RS28375 ref|WP_006494408.1|gi|493540532| Class III extradiol-type catecholic dioxygenase family protein				7	12	10	11	11	12	12	11	12	12	11	11	12	11	11	11	12	11	11	11	12	12	11	12	FALSE	FALSE	FALSE	FALSE	FALSE	FALSE	FALSE	FALSE	FALSE	FALSE	FALSE	FALSE	FALSE	FALSE	FALSE	FALSE
0	1.12533	B4E6U3;BURCENK562V_RS28380	B4E6U3;BURCENK562V_RS28380	ubiX;ref|WP_006482052.1|gi|493528023|	B4E6U3;	>tr|B4E6U3|B4E6U3_BURCJ Flavin prenyltransferase UbiX OS=Burkholderia cenocepacia (strain ATCC BAA-245 / DSM 16553 / LMG 16656 / NCTC 13227 / J2315 / CF5610) OX=216591 GN=ubiX PE=3 SV=1;>BURCENK562V_RS28380 ref|WP_006482052.1|gi|493528023| 3-octaprenyl-4-hydroxybenzoate carboxy-lyase				4	4	4	4	4	4	4	4	3	4	4	4	4	4	4	4	4	4	4	3	4	4	4	3	FALSE	FALSE	FALSE	FALSE	FALSE	FALSE	FALSE	FALSE	FALSE	FALSE	FALSE	FALSE	FALSE	FALSE	FALSE	FALSE
0	1.20001	B4E6U4;BURCENK562V_RS28385	B4E6U4;BURCENK562V_RS28385	BCAL0372;ref|WP_006477066.1|gi|493522987|	B4E6U4;	>tr|B4E6U4|B4E6U4_BURCJ Glutaredoxin OS=Burkholderia cenocepacia (strain ATCC BAA-245 / DSM 16553 / LMG 16656 / NCTC 13227 / J2315 / CF5610) OX=216591 GN=BCAL0372 PE=3 SV=1;>BURCENK562V_RS28385 ref|WP_006477066.1|gi|493522987| glutaredoxin				8	9	8	8	8	7	9	8	7	8	7	8	8	8	9	9	7	9	9	8	8	7	8	8	FALSE	FALSE	FALSE	FALSE	FALSE	FALSE	FALSE	FALSE	FALSE	FALSE	FALSE	FALSE	FALSE	FALSE	FALSE	FALSE
0	1.14726	B4E6U5;BURCENK562V_RS28390	B4E6U5;BURCENK562V_RS28390	hemK;ref|WP_006482071.1|gi|493528043|	B4E6U5;	>tr|B4E6U5|B4E6U5_BURCJ Release factor glutamine methyltransferase OS=Burkholderia cenocepacia (strain ATCC BAA-245 / DSM 16553 / LMG 16656 / NCTC 13227 / J2315 / CF5610) OX=216591 GN=hemK PE=3 SV=1;>BURCENK562V_RS28390 ref|WP_006482071.1|gi|493528043| N5-glutamine S-adenosyl-L-methionine-dependent methyltransferase				6	8	5	5	6	8	9	9	8	8	8	8	6	7	5	6	9	6	6	5	7	8	8	9	FALSE	FALSE	FALSE	FALSE	FALSE	FALSE	FALSE	FALSE	FALSE	FALSE	FALSE	FALSE	FALSE	FALSE	FALSE	FALSE
0	1.20071	B4E6U6;BURCENK562V_RS28395	B4E6U6;BURCENK562V_RS28395	prfA;ref|WP_006494405.1|gi|493540529|	B4E6U6;	>sp|B4E6U6|RF1_BURCJ Peptide chain release factor 1 OS=Burkholderia cenocepacia (strain ATCC BAA-245 / DSM 16553 / LMG 16656 / NCTC 13227 / J2315 / CF5610) OX=216591 GN=prfA PE=3 SV=1;>BURCENK562V_RS28395 ref|WP_006494405.1|gi|493540529| peptide chain release factor 1				18	19	20	19	21	16	18	19	20	19	17	19	19	17	18	17	16	17	18	18	17	16	17	16	FALSE	FALSE	FALSE	FALSE	FALSE	FALSE	FALSE	FALSE	FALSE	FALSE	FALSE	FALSE	FALSE	FALSE	FALSE	FALSE
0	1.17754	B4E6U7;BURCENK562V_RS28400	B4E6U7;BURCENK562V_RS28400	hemA;ref|WP_006482047.1|gi|493528018|	B4E6U7;	>sp|B4E6U7|HEM1_BURCJ Glutamyl-tRNA reductase OS=Burkholderia cenocepacia (strain ATCC BAA-245 / DSM 16553 / LMG 16656 / NCTC 13227 / J2315 / CF5610) OX=216591 GN=hemA PE=3 SV=1;>BURCENK562V_RS28400 ref|WP_006482047.1|gi|493528018| glutamyl-tRNA reductase				16	18	17	14	19	15	17	17	19	18	15	19	18	16	16	16	16	15	16	14	14	15	15	13	FALSE	FALSE	FALSE	FALSE	FALSE	FALSE	FALSE	FALSE	FALSE	FALSE	FALSE	FALSE	FALSE	FALSE	FALSE	FALSE
0	1.19557	B4E6V0	B4E6V0	BCAL0377	B4E6V0	>tr|B4E6V0|B4E6V0_BURCJ Metallo peptidase, subfamily M24B OS=Burkholderia cenocepacia (strain ATCC BAA-245 / DSM 16553 / LMG 16656 / NCTC 13227 / J2315 / CF5610) OX=216591 GN=BCAL0377 PE=4 SV=1				38	39	38	34	37	36	39	38	39	39	38	39	39	39	39	38	36	39	38	39	37	35	38	34	FALSE	FALSE	FALSE	FALSE	FALSE	FALSE	FALSE	FALSE	FALSE	FALSE	FALSE	FALSE	FALSE	FALSE	FALSE	FALSE
0	1.17297	B4E6V1;BURCENK562V_RS28420	B4E6V1;BURCENK562V_RS28420	BCAL0378;ref|WP_006482082.1|gi|493528054|	B4E6V1;	>tr|B4E6V1|B4E6V1_BURCJ Putative hydrolase OS=Burkholderia cenocepacia (strain ATCC BAA-245 / DSM 16553 / LMG 16656 / NCTC 13227 / J2315 / CF5610) OX=216591 GN=BCAL0378 PE=4 SV=1;>BURCENK562V_RS28420 ref|WP_006482082.1|gi|493528054| hydrolase				6	8	7	7	6	8	7	8	7	8	7	8	8	7	7	6	7	7	8	7	7	8	7	7	FALSE	FALSE	FALSE	FALSE	FALSE	FALSE	FALSE	FALSE	FALSE	FALSE	FALSE	FALSE	FALSE	FALSE	FALSE	FALSE
0	1.18187	B4E6V2;BURCENK562V_RS28425	B4E6V2;BURCENK562V_RS28425	BCAL0379;ref|WP_006482054.1|gi|493528025|	B4E6V2;	>tr|B4E6V2|B4E6V2_BURCJ Putative hydrolase OS=Burkholderia cenocepacia (strain ATCC BAA-245 / DSM 16553 / LMG 16656 / NCTC 13227 / J2315 / CF5610) OX=216591 GN=BCAL0379 PE=4 SV=1;>BURCENK562V_RS28425 ref|WP_006482054.1|gi|493528025| haloacid dehalogenase				15	15	15	14	15	16	16	17	16	16	16	16	17	17	17	14	17	16	17	16	17	16	17	15	FALSE	FALSE	FALSE	FALSE	FALSE	FALSE	FALSE	FALSE	FALSE	FALSE	FALSE	FALSE	FALSE	FALSE	FALSE	FALSE
0	1.07396	B4E6V4;BURCENK562V_RS28435	B4E6V4;BURCENK562V_RS28435	BCAL0381;ref|WP_006482070.1|gi|493528042|	B4E6V4;	>tr|B4E6V4|B4E6V4_BURCJ Putative lipoprotein OS=Burkholderia cenocepacia (strain ATCC BAA-245 / DSM 16553 / LMG 16656 / NCTC 13227 / J2315 / CF5610) OX=216591 GN=BCAL0381 PE=4 SV=1;>BURCENK562V_RS28435 ref|WP_006482070.1|gi|493528042| hypothetical protein				1	1	1	1	1	2	1	1	1	2	1	2	1	2	2	1	1	1	1	1	2	2	2	2	FALSE	FALSE	FALSE	FALSE	FALSE	FALSE	FALSE	FALSE	FALSE	FALSE	FALSE	FALSE	FALSE	FALSE	FALSE	FALSE
0	1.18415	B4E6V7;BURCENK562V_RS28450	B4E6V7;BURCENK562V_RS28450	BCAL0384;ref|WP_006482050.1|gi|493528021|	B4E6V7;	>tr|B4E6V7|B4E6V7_BURCJ Uncharacterized protein OS=Burkholderia cenocepacia (strain ATCC BAA-245 / DSM 16553 / LMG 16656 / NCTC 13227 / J2315 / CF5610) OX=216591 GN=BCAL0384 PE=4 SV=1;>BURCENK562V_RS28450 ref|WP_006482050.1|gi|493528021| hypothetical protein				2	3	4	2	4	3	5	4	3	3	3	4	5	5	5	5	3	5	5	5	5	4	5	5	FALSE	FALSE	FALSE	FALSE	FALSE	FALSE	FALSE	FALSE	FALSE	FALSE	FALSE	FALSE	FALSE	FALSE	FALSE	FALSE
0	1.12479	B4E6V8;BURCENK562V_RS28455	B4E6V8;BURCENK562V_RS28455	BCAL0385;ref|WP_006494123.1|gi|493540246|	B4E6V8;	>tr|B4E6V8|B4E6V8_BURCJ Putative amino acid permease OS=Burkholderia cenocepacia (strain ATCC BAA-245 / DSM 16553 / LMG 16656 / NCTC 13227 / J2315 / CF5610) OX=216591 GN=BCAL0385 PE=4 SV=1;>BURCENK562V_RS28455 ref|WP_006494123.1|gi|493540246| GABA permease				2	2	2	2	3	3	2	3	3	2	2	2	3	2	3	3	3	3	3	3	3	3	3	2	FALSE	FALSE	FALSE	FALSE	FALSE	FALSE	FALSE	FALSE	FALSE	FALSE	FALSE	FALSE	FALSE	FALSE	FALSE	FALSE
0	1.14344	B4E6V9;BURCENK562V_RS28460	B4E6V9;BURCENK562V_RS28460	BCAL0386;ref|WP_006482081.1|gi|493528053|	B4E6V9;	>tr|B4E6V9|B4E6V9_BURCJ Putative exported metallo-beta-lactamase superfamily protein OS=Burkholderia cenocepacia (strain ATCC BAA-245 / DSM 16553 / LMG 16656 / NCTC 13227 / J2315 / CF5610) OX=216591 GN=BCAL0386 PE=4 SV=1;>BURCENK562V_RS28460 ref|WP_006482081.1|gi|493528053| beta-lactamase				2	2	2	2	2	2	2	2	2	2	1	2	2	2	2	2	2	2	2	2	2	2	2	2	FALSE	FALSE	FALSE	FALSE	FALSE	FALSE	FALSE	FALSE	FALSE	FALSE	FALSE	FALSE	FALSE	FALSE	FALSE	FALSE
0	1.21626	B4E6W0;BURCENK562V_RS28465	B4E6W0;BURCENK562V_RS28465	ychF;ref|WP_006482062.1|gi|493528033|	B4E6W0;	>tr|B4E6W0|B4E6W0_BURCJ Ribosome-binding ATPase YchF OS=Burkholderia cenocepacia (strain ATCC BAA-245 / DSM 16553 / LMG 16656 / NCTC 13227 / J2315 / CF5610) OX=216591 GN=ychF PE=3 SV=1;>BURCENK562V_RS28465 ref|WP_006482062.1|gi|493528033| GTP-binding protein YchF				26	28	25	25	26	27	29	28	28	29	29	29	27	28	29	28	27	25	27	26	29	29	29	28	FALSE	FALSE	FALSE	FALSE	FALSE	FALSE	FALSE	FALSE	FALSE	FALSE	FALSE	FALSE	FALSE	FALSE	FALSE	FALSE
0	1.20809	B4E6W1;BURCENK562V_RS28470	B4E6W1;BURCENK562V_RS28470	BCAL0388;ref|WP_006494124.1|gi|493540247|	B4E6W1;	>tr|B4E6W1|B4E6W1_BURCJ Putative monooxygenase OS=Burkholderia cenocepacia (strain ATCC BAA-245 / DSM 16553 / LMG 16656 / NCTC 13227 / J2315 / CF5610) OX=216591 GN=BCAL0388 PE=4 SV=1;>BURCENK562V_RS28470 ref|WP_006494124.1|gi|493540247| ubiquinone biosynthesis hydroxylase UbiH				23	23	23	23	21	23	23	22	23	23	23	23	23	23	22	22	23	23	23	23	23	23	23	23	FALSE	FALSE	FALSE	FALSE	FALSE	FALSE	FALSE	FALSE	FALSE	FALSE	FALSE	FALSE	FALSE	FALSE	FALSE	FALSE
0	1.20418	B4E6W2;BURCENK562V_RS28475	B4E6W2;BURCENK562V_RS28475	dsbC;ref|WP_006482072.1|gi|493528044|	B4E6W2;	>tr|B4E6W2|B4E6W2_BURCJ Thiol:disulfide interchange protein OS=Burkholderia cenocepacia (strain ATCC BAA-245 / DSM 16553 / LMG 16656 / NCTC 13227 / J2315 / CF5610) OX=216591 GN=dsbC PE=3 SV=1;>BURCENK562V_RS28475 ref|WP_006482072.1|gi|493528044| thiol:disulfide interchange protein				15	15	14	15	16	17	18	18	18	17	15	18	17	18	18	18	16	18	18	18	18	18	18	17	FALSE	FALSE	FALSE	FALSE	FALSE	FALSE	FALSE	FALSE	FALSE	FALSE	FALSE	FALSE	FALSE	FALSE	FALSE	FALSE
0	1.21363	B4E6W3;BURCENK562V_RS28480	B4E6W3;BURCENK562V_RS28480	BCAL0390;ref|WP_006482073.1|gi|493528045|	B4E6W3;	>tr|B4E6W3|B4E6W3_BURCJ Metallo peptidase, family M61 OS=Burkholderia cenocepacia (strain ATCC BAA-245 / DSM 16553 / LMG 16656 / NCTC 13227 / J2315 / CF5610) OX=216591 GN=BCAL0390 PE=4 SV=1;>BURCENK562V_RS28480 ref|WP_006482073.1|gi|493528045| peptidase M61				32	36	33	32	36	36	37	38	37	38	36	36	37	36	38	36	38	38	37	37	38	38	37	38	FALSE	FALSE	FALSE	FALSE	FALSE	FALSE	FALSE	FALSE	FALSE	FALSE	FALSE	FALSE	FALSE	FALSE	FALSE	FALSE
0	1.20804	B4E6W4;BURCENK562V_RS28485	B4E6W4;BURCENK562V_RS28485	acpD;ref|WP_006482079.1|gi|493528051|	B4E6W4;	>tr|B4E6W4|B4E6W4_BURCJ FMN-dependent NADH-azoreductase OS=Burkholderia cenocepacia (strain ATCC BAA-245 / DSM 16553 / LMG 16656 / NCTC 13227 / J2315 / CF5610) OX=216591 GN=acpD PE=3 SV=1;>BURCENK562V_RS28485 ref|WP_006482079.1|gi|493528051| FMN-dependent NADH-azoreductase				9	9	9	9	9	9	9	9	9	9	9	9	9	8	9	8	9	9	9	9	9	9	9	9	FALSE	FALSE	FALSE	FALSE	FALSE	FALSE	FALSE	FALSE	FALSE	FALSE	FALSE	FALSE	FALSE	FALSE	FALSE	FALSE
0	1.21498	B4E6W7;BURCENK562V_RS28490	B4E6W7;BURCENK562V_RS28490	ung;ref|WP_006482048.1|gi|493528019|	B4E6W7;	>tr|B4E6W7|B4E6W7_BURCJ Uracil-DNA glycosylase OS=Burkholderia cenocepacia (strain ATCC BAA-245 / DSM 16553 / LMG 16656 / NCTC 13227 / J2315 / CF5610) OX=216591 GN=ung PE=3 SV=1;>BURCENK562V_RS28490 ref|WP_006482048.1|gi|493528019| uracil-DNA glycosylase				17	19	18	18	19	19	19	19	19	19	19	19	19	19	19	19	19	19	19	19	19	18	19	18	FALSE	FALSE	FALSE	FALSE	FALSE	FALSE	FALSE	FALSE	FALSE	FALSE	FALSE	FALSE	FALSE	FALSE	FALSE	FALSE
0	1.14808	B4E6X1;BURCENK562V_RS24875	B4E6X1;BURCENK562V_RS24875	BCAL1406;ref|WP_006482679.1|gi|493528660|	B4E6X1;	>tr|B4E6X1|B4E6X1_BURCJ Putative exported protein OS=Burkholderia cenocepacia (strain ATCC BAA-245 / DSM 16553 / LMG 16656 / NCTC 13227 / J2315 / CF5610) OX=216591 GN=BCAL1406 PE=4 SV=1;>BURCENK562V_RS24875 ref|WP_006482679.1|gi|493528660| lactoylglutathione lyase				2	2	2	2	2	2	2	2	2	2	2	2	1	1	1	0	2	1	1	1	2	1	2	1	FALSE	FALSE	FALSE	FALSE	FALSE	FALSE	FALSE	FALSE	FALSE	FALSE	FALSE	FALSE	FALSE	FALSE	FALSE	FALSE
0	1.13943	B4E6X4;BURCENK562V_RS24860	B4E6X4;BURCENK562V_RS24860	BCAL1409;ref|WP_006490385.1|gi|493536434|	B4E6X4;	>tr|B4E6X4|B4E6X4_BURCJ Phosphoesterase family protein OS=Burkholderia cenocepacia (strain ATCC BAA-245 / DSM 16553 / LMG 16656 / NCTC 13227 / J2315 / CF5610) OX=216591 GN=BCAL1409 PE=4 SV=1;>BURCENK562V_RS24860 ref|WP_006490385.1|gi|493536434| acid phosphatase				2	1	0	2	2	0	0	2	2	1	1	2	2	0	0	2	0	0	0	2	2	0	0	0	FALSE	FALSE	FALSE	FALSE	FALSE	FALSE	FALSE	FALSE	FALSE	FALSE	FALSE	FALSE	FALSE	FALSE	FALSE	FALSE
0	1.11633	B4E6X5;BURCENK562V_RS24855	B4E6X5;BURCENK562V_RS24855	BCAL1410;ref|WP_020979792.1|gi|537740031|	B4E6X5;	>tr|B4E6X5|B4E6X5_BURCJ Di-haem cytochrome c peroxidase OS=Burkholderia cenocepacia (strain ATCC BAA-245 / DSM 16553 / LMG 16656 / NCTC 13227 / J2315 / CF5610) OX=216591 GN=BCAL1410 PE=4 SV=1;>BURCENK562V_RS24855 ref|WP_020979792.1|gi|537740031| di-heme cytochrome C peroxidase				2	2	0	2	2	1	1	2	1	2	0	2	1	0	1	0	1	1	0	1	0	0	1	1	FALSE	FALSE	FALSE	FALSE	FALSE	FALSE	FALSE	FALSE	FALSE	FALSE	FALSE	FALSE	FALSE	FALSE	FALSE	FALSE
0	1.19638	B4E6X6;BURCENK562V_RS24850	B4E6X6;BURCENK562V_RS24850	BCAL1411;ref|WP_006482251.1|gi|493528229|	B4E6X6;	>tr|B4E6X6|B4E6X6_BURCJ Putative exported protein OS=Burkholderia cenocepacia (strain ATCC BAA-245 / DSM 16553 / LMG 16656 / NCTC 13227 / J2315 / CF5610) OX=216591 GN=BCAL1411 PE=4 SV=1;>BURCENK562V_RS24850 ref|WP_006482251.1|gi|493528229| hypothetical protein				10	9	10	10	10	10	10	10	11	10	10	9	11	9	10	10	11	10	11	10	11	11	11	11	FALSE	FALSE	FALSE	FALSE	FALSE	FALSE	FALSE	FALSE	FALSE	FALSE	FALSE	FALSE	FALSE	FALSE	FALSE	FALSE
0	1.16194	B4E6X7;BURCENK562V_RS24845	B4E6X7;BURCENK562V_RS24845	BCAL1412;ref|WP_006482252.1|gi|493528230|	B4E6X7;	>tr|B4E6X7|B4E6X7_BURCJ NUDIX hydrolase OS=Burkholderia cenocepacia (strain ATCC BAA-245 / DSM 16553 / LMG 16656 / NCTC 13227 / J2315 / CF5610) OX=216591 GN=BCAL1412 PE=3 SV=1;>BURCENK562V_RS24845 ref|WP_006482252.1|gi|493528230| NUDIX hydrolase				2	5	5	4	5	5	5	5	5	5	5	5	5	5	5	5	5	5	5	5	5	5	5	5	FALSE	FALSE	FALSE	FALSE	FALSE	FALSE	FALSE	FALSE	FALSE	FALSE	FALSE	FALSE	FALSE	FALSE	FALSE	FALSE
0	1.21541	B4E6X8;BURCENK562V_RS24840	B4E6X8;BURCENK562V_RS24840	glnS;ref|WP_006482253.1|gi|493528231|	B4E6X8;	>tr|B4E6X8|B4E6X8_BURCJ Glutamine--tRNA ligase OS=Burkholderia cenocepacia (strain ATCC BAA-245 / DSM 16553 / LMG 16656 / NCTC 13227 / J2315 / CF5610) OX=216591 GN=glnS PE=3 SV=1;>BURCENK562V_RS24840 ref|WP_006482253.1|gi|493528231| glutaminyl-tRNA synthetase				51	53	49	47	55	53	54	55	56	56	56	55	51	54	53	52	54	52	53	53	56	54	56	52	FALSE	FALSE	FALSE	FALSE	FALSE	FALSE	FALSE	FALSE	FALSE	FALSE	FALSE	FALSE	FALSE	FALSE	FALSE	FALSE
0	1.19302	B4E6Y0;BURCENK562V_RS24830	B4E6Y0;BURCENK562V_RS24830	BCAL1414;ref|WP_006489670.1|gi|493535717|	B4E6Y0;	>tr|B4E6Y0|B4E6Y0_BURCJ Putative hydrolase OS=Burkholderia cenocepacia (strain ATCC BAA-245 / DSM 16553 / LMG 16656 / NCTC 13227 / J2315 / CF5610) OX=216591 GN=BCAL1414 PE=4 SV=1;>BURCENK562V_RS24830 ref|WP_006489670.1|gi|493535717| hypothetical protein				8	11	8	9	11	11	11	11	11	11	10	11	9	10	10	8	10	8	10	8	9	11	9	10	FALSE	FALSE	FALSE	FALSE	FALSE	FALSE	FALSE	FALSE	FALSE	FALSE	FALSE	FALSE	FALSE	FALSE	FALSE	FALSE
0	1.1748	B4E6Y1;BURCENK562V_RS24825	B4E6Y1;BURCENK562V_RS24825	BCAL1415;ref|WP_006489673.1|gi|493535720|	B4E6Y1;	>tr|B4E6Y1|B4E6Y1_BURCJ Putative lipid metabolism-related protein OS=Burkholderia cenocepacia (strain ATCC BAA-245 / DSM 16553 / LMG 16656 / NCTC 13227 / J2315 / CF5610) OX=216591 GN=BCAL1415 PE=3 SV=1;>BURCENK562V_RS24825 ref|WP_006489673.1|gi|493535720| CoA transferase				14	19	16	14	15	15	17	18	19	17	14	17	19	20	20	17	18	18	19	18	18	18	19	18	FALSE	FALSE	FALSE	FALSE	FALSE	FALSE	FALSE	FALSE	FALSE	FALSE	FALSE	FALSE	FALSE	FALSE	FALSE	FALSE
0	1.2287	B4E6Y2;BURCENK562V_RS24820	B4E6Y2;BURCENK562V_RS24820	alaS;ref|WP_006489675.1|gi|493535722|	B4E6Y2;	>tr|B4E6Y2|B4E6Y2_BURCJ Alanine--tRNA ligase OS=Burkholderia cenocepacia (strain ATCC BAA-245 / DSM 16553 / LMG 16656 / NCTC 13227 / J2315 / CF5610) OX=216591 GN=alaS PE=3 SV=1;>BURCENK562V_RS24820 ref|WP_006489675.1|gi|493535722| alanyl-tRNA synthetase				88	82	83	79	87	82	85	82	87	84	82	86	88	87	84	78	77	82	84	83	81	80	84	76	FALSE	FALSE	FALSE	FALSE	FALSE	FALSE	FALSE	FALSE	FALSE	FALSE	FALSE	FALSE	FALSE	FALSE	FALSE	FALSE
0	1.14453	B4E6Y3;BURCENK562V_RS24815	B4E6Y3;BURCENK562V_RS24815	BCAL1417;ref|WP_006489674.1|gi|493535721|	B4E6Y3;	>tr|B4E6Y3|B4E6Y3_BURCJ LysR family regulatory protein OS=Burkholderia cenocepacia (strain ATCC BAA-245 / DSM 16553 / LMG 16656 / NCTC 13227 / J2315 / CF5610) OX=216591 GN=BCAL1417 PE=3 SV=1;>BURCENK562V_RS24815 ref|WP_006489674.1|gi|493535721| LysR family transcriptional regulator				4	4	4	3	4	4	3	4	4	4	3	3	4	3	4	3	3	3	3	3	4	3	3	3	FALSE	FALSE	FALSE	FALSE	FALSE	FALSE	FALSE	FALSE	FALSE	FALSE	FALSE	FALSE	FALSE	FALSE	FALSE	FALSE
0	1.15461	B4E6Y5;BURCENK562V_RS24805	B4E6Y5;BURCENK562V_RS24805	BCAL1419;ref|WP_006494058.1|gi|493540179|	B4E6Y5;	>tr|B4E6Y5|B4E6Y5_BURCJ Putative phosphatase OS=Burkholderia cenocepacia (strain ATCC BAA-245 / DSM 16553 / LMG 16656 / NCTC 13227 / J2315 / CF5610) OX=216591 GN=BCAL1419 PE=4 SV=1;>BURCENK562V_RS24805 ref|WP_006494058.1|gi|493540179| ADP-ribose pyrophosphatase				3	4	3	3	3	3	3	3	3	3	3	3	4	3	3	3	3	4	3	2	3	3	3	3	FALSE	FALSE	FALSE	FALSE	FALSE	FALSE	FALSE	FALSE	FALSE	FALSE	FALSE	FALSE	FALSE	FALSE	FALSE	FALSE
0	1.1496	B4E6Y6;BURCENK562V_RS24800	B4E6Y6;BURCENK562V_RS24800	BCAL1420;ref|WP_006485994.1|gi|493532008|	B4E6Y6;	>tr|B4E6Y6|B4E6Y6_BURCJ Putative thioesterase OS=Burkholderia cenocepacia (strain ATCC BAA-245 / DSM 16553 / LMG 16656 / NCTC 13227 / J2315 / CF5610) OX=216591 GN=BCAL1420 PE=4 SV=1;>BURCENK562V_RS24800 ref|WP_006485994.1|gi|493532008| acyl-CoA thioester hydrolase, YbgC/YbaW family				3	3	2	2	4	4	4	4	4	4	4	3	2	2	2	3	3	3	4	3	4	4	3	3	FALSE	FALSE	FALSE	FALSE	FALSE	FALSE	FALSE	FALSE	FALSE	FALSE	FALSE	FALSE	FALSE	FALSE	FALSE	FALSE
0	1.18452	B4E6Z1;BURCENK562V_RS24775	B4E6Z1;BURCENK562V_RS24775	BCAL1425;ref|WP_006481604.1|gi|493527569|	B4E6Z1;	>tr|B4E6Z1|B4E6Z1_BURCJ Putative glucose 1-dehydrogenase OS=Burkholderia cenocepacia (strain ATCC BAA-245 / DSM 16553 / LMG 16656 / NCTC 13227 / J2315 / CF5610) OX=216591 GN=BCAL1425 PE=1 SV=1;>BURCENK562V_RS24775 ref|WP_006481604.1|gi|493527569| oxidoreductase				8	9	9	9	9	9	9	9	9	9	9	9	9	9	9	9	9	9	9	9	9	9	9	9	FALSE	FALSE	FALSE	FALSE	FALSE	FALSE	FALSE	FALSE	FALSE	FALSE	FALSE	FALSE	FALSE	FALSE	FALSE	FALSE
0	1.15511	B4E6Z3;BURCENK562V_RS24765	B4E6Z3;BURCENK562V_RS24765	BCAL1427;ref|WP_006481608.1|gi|493527573|	B4E6Z3;	>tr|B4E6Z3|B4E6Z3_BURCJ Myo-inositol catabolism protein OS=Burkholderia cenocepacia (strain ATCC BAA-245 / DSM 16553 / LMG 16656 / NCTC 13227 / J2315 / CF5610) OX=216591 GN=BCAL1427 PE=4 SV=1;>BURCENK562V_RS24765 ref|WP_006481608.1|gi|493527573| 5-deoxyglucuronate isomerase				7	6	4	6	8	3	5	9	7	7	5	8	12	13	13	12	11	13	13	12	11	11	11	11	FALSE	FALSE	FALSE	FALSE	FALSE	FALSE	FALSE	FALSE	FALSE	FALSE	FALSE	FALSE	FALSE	FALSE	FALSE	FALSE
0	1.18007	B4E6Z4;BURCENK562V_RS24760	B4E6Z4;BURCENK562V_RS24760	BCAL1428;ref|WP_006481603.1|gi|493527568|	B4E6Z4;	>tr|B4E6Z4|B4E6Z4_BURCJ Putative amine catabolism-related protein OS=Burkholderia cenocepacia (strain ATCC BAA-245 / DSM 16553 / LMG 16656 / NCTC 13227 / J2315 / CF5610) OX=216591 GN=BCAL1428 PE=4 SV=1;>BURCENK562V_RS24760 ref|WP_006481603.1|gi|493527568| xylose isomerase				1	2	3	3	3	4	5	5	4	3	5	4	5	7	7	5	6	7	7	7	5	3	4	2	FALSE	FALSE	FALSE	FALSE	FALSE	FALSE	FALSE	FALSE	FALSE	FALSE	FALSE	FALSE	FALSE	FALSE	FALSE	FALSE
0	1.17806	B4E6Z5;BURCENK562V_RS24755	B4E6Z5;BURCENK562V_RS24755	BCAL1429;ref|WP_006494057.1|gi|493540178|	B4E6Z5;	>tr|B4E6Z5|B4E6Z5_BURCJ Putative TPP-binding acetolactate synthase OS=Burkholderia cenocepacia (strain ATCC BAA-245 / DSM 16553 / LMG 16656 / NCTC 13227 / J2315 / CF5610) OX=216591 GN=BCAL1429 PE=3 SV=1;>BURCENK562V_RS24755 ref|WP_006494057.1|gi|493540178| 3D-(3,5/4)-trihydroxycyclohexane-1,2-dione hydrolase				4	5	6	3	8	6	11	9	7	7	6	7	20	20	20	15	19	20	20	16	17	11	13	11	FALSE	FALSE	FALSE	FALSE	FALSE	FALSE	FALSE	FALSE	FALSE	FALSE	FALSE	FALSE	FALSE	FALSE	FALSE	FALSE
0	1.1977	B4E6Z6;BURCENK562V_RS24750	B4E6Z6;BURCENK562V_RS24750	BCAL1430;ref|WP_006489372.1|gi|493535418|	B4E6Z6;	>tr|B4E6Z6|B4E6Z6_BURCJ Putative carbohydrate kinase OS=Burkholderia cenocepacia (strain ATCC BAA-245 / DSM 16553 / LMG 16656 / NCTC 13227 / J2315 / CF5610) OX=216591 GN=BCAL1430 PE=4 SV=1;>BURCENK562V_RS24750 ref|WP_006489372.1|gi|493535418| 5-dehydro-2-deoxygluconokinase				2	7	1	5	9	4	5	5	4	4	6	5	18	21	21	12	19	22	22	16	12	11	9	11	FALSE	FALSE	FALSE	FALSE	FALSE	FALSE	FALSE	FALSE	FALSE	FALSE	FALSE	FALSE	FALSE	FALSE	FALSE	FALSE
0	1.1777	B4E6Z7;BURCENK562V_RS24745	B4E6Z7;BURCENK562V_RS24745	BCAL1431;ref|WP_012492538.1|gi|501469093|	B4E6Z7;	>tr|B4E6Z7|B4E6Z7_BURCJ Putative ribose ABC transport system, substrate-binding exported protein OS=Burkholderia cenocepacia (strain ATCC BAA-245 / DSM 16553 / LMG 16656 / NCTC 13227 / J2315 / CF5610) OX=216591 GN=BCAL1431 PE=4 SV=1;>BURCENK562V_RS24745 ref|WP_012492538.1|gi|501469093| rhizopine-binding protein				3	4	3	2	5	5	5	4	3	5	3	5	12	14	14	12	12	14	14	13	11	10	9	9	FALSE	FALSE	FALSE	FALSE	FALSE	FALSE	FALSE	FALSE	FALSE	FALSE	FALSE	FALSE	FALSE	FALSE	FALSE	FALSE
0	1.15859	B4E6Z8;BURCENK562V_RS24740	B4E6Z8;BURCENK562V_RS24740	rbsA;ref|WP_012492539.1|gi|501469094|	B4E6Z8;	>tr|B4E6Z8|B4E6Z8_BURCJ Ribose import ATP-binding protein RbsA OS=Burkholderia cenocepacia (strain ATCC BAA-245 / DSM 16553 / LMG 16656 / NCTC 13227 / J2315 / CF5610) OX=216591 GN=rbsA PE=3 SV=1;>BURCENK562V_RS24740 ref|WP_012492539.1|gi|501469094| D-ribose transporter ATP binding protein				3	1	1	2	2	4	2	3	1	2	2	3	9	10	10	8	9	10	10	8	7	4	3	5	FALSE	FALSE	FALSE	FALSE	FALSE	FALSE	FALSE	FALSE	FALSE	FALSE	FALSE	FALSE	FALSE	FALSE	FALSE	FALSE
0	1.07941	B4E700;BURCENK562V_RS24730	B4E700;BURCENK562V_RS24730	BCAL1434;ref|WP_006488926.1|gi|493534965|	B4E700;	>tr|B4E700|B4E700_BURCJ Putative myo-inositol catabolism protein OS=Burkholderia cenocepacia (strain ATCC BAA-245 / DSM 16553 / LMG 16656 / NCTC 13227 / J2315 / CF5610) OX=216591 GN=BCAL1434 PE=4 SV=1;>BURCENK562V_RS24730 ref|WP_006488926.1|gi|493534965| protein iolH				0	0	0	0	0	0	0	0	0	0	0	0	0	3	2	0	1	3	3	2	0	1	0	0	FALSE	FALSE	FALSE	FALSE	FALSE	FALSE	FALSE	FALSE	FALSE	FALSE	FALSE	FALSE	FALSE	FALSE	FALSE	FALSE
0	1.15414	B4E701;BURCENK562V_RS24725	B4E701;BURCENK562V_RS24725	idh;ref|WP_006488925.1|gi|493534964|	B4E701;	>tr|B4E701|B4E701_BURCJ Inositol 2-dehydrogenase OS=Burkholderia cenocepacia (strain ATCC BAA-245 / DSM 16553 / LMG 16656 / NCTC 13227 / J2315 / CF5610) OX=216591 GN=idh PE=3 SV=1;>BURCENK562V_RS24725 ref|WP_006488925.1|gi|493534964| inositol 2-dehydrogenase				0	5	4	2	6	4	5	8	4	4	4	4	9	8	9	7	6	9	9	9	5	6	6	7	FALSE	FALSE	FALSE	FALSE	FALSE	FALSE	FALSE	FALSE	FALSE	FALSE	FALSE	FALSE	FALSE	FALSE	FALSE	FALSE
0	1.15917	B4E702;BURCENK562V_RS24720	B4E702;BURCENK562V_RS24720	BCAL1436;ref|WP_006488923.1|gi|493534962|	B4E702;	>tr|B4E702|B4E702_BURCJ Putative dehydratase OS=Burkholderia cenocepacia (strain ATCC BAA-245 / DSM 16553 / LMG 16656 / NCTC 13227 / J2315 / CF5610) OX=216591 GN=BCAL1436 PE=4 SV=1;>BURCENK562V_RS24720 ref|WP_006488923.1|gi|493534962| AP endonuclease, family 2				2	2	2	2	3	3	3	3	2	3	3	3	3	3	3	3	3	3	3	3	3	3	3	2	FALSE	FALSE	FALSE	FALSE	FALSE	FALSE	FALSE	FALSE	FALSE	FALSE	FALSE	FALSE	FALSE	FALSE	FALSE	FALSE
0	1.17326	B4E703;BURCENK562V_RS24715	B4E703;BURCENK562V_RS24715	BCAL1437;ref|WP_006488917.1|gi|493534956|	B4E703;	>tr|B4E703|B4E703_BURCJ Putative oxidoreductase OS=Burkholderia cenocepacia (strain ATCC BAA-245 / DSM 16553 / LMG 16656 / NCTC 13227 / J2315 / CF5610) OX=216591 GN=BCAL1437 PE=4 SV=1;>BURCENK562V_RS24715 ref|WP_006488917.1|gi|493534956| oxidoreductase				3	2	1	1	3	3	5	4	3	4	4	3	6	9	7	5	8	9	8	7	5	4	4	5	FALSE	FALSE	FALSE	FALSE	FALSE	FALSE	FALSE	FALSE	FALSE	FALSE	FALSE	FALSE	FALSE	FALSE	FALSE	FALSE
0	1.20412	B4E705;BURCENK562V_RS24705	B4E705;BURCENK562V_RS24705	msdA;ref|WP_006488924.1|gi|493534963|	B4E705;	>tr|B4E705|B4E705_BURCJ Methylmalonic acid semialdehyde dehydrogenase OS=Burkholderia cenocepacia (strain ATCC BAA-245 / DSM 16553 / LMG 16656 / NCTC 13227 / J2315 / CF5610) OX=216591 GN=msdA PE=4 SV=1;>BURCENK562V_RS24705 ref|WP_006488924.1|gi|493534963| methylmalonate-semialdehyde dehydrogenase				36	34	36	37	32	29	30	32	30	30	26	30	36	36	36	36	33	36	36	34	33	34	33	32	FALSE	FALSE	FALSE	FALSE	FALSE	FALSE	FALSE	FALSE	FALSE	FALSE	FALSE	FALSE	FALSE	FALSE	FALSE	FALSE
0	1.12869	B4E706;BURCENK562V_RS24700	B4E706;BURCENK562V_RS24700	BCAL1440;ref|WP_012492541.1|gi|501469096|	B4E706;	>tr|B4E706|B4E706_BURCJ LysR family regulatory protein OS=Burkholderia cenocepacia (strain ATCC BAA-245 / DSM 16553 / LMG 16656 / NCTC 13227 / J2315 / CF5610) OX=216591 GN=BCAL1440 PE=3 SV=1;>BURCENK562V_RS24700 ref|WP_012492541.1|gi|501469096| LysR family transcriptional regulator				5	6	6	6	6	6	6	6	6	6	6	6	6	6	6	6	6	6	6	6	6	6	6	6	FALSE	FALSE	FALSE	FALSE	FALSE	FALSE	FALSE	FALSE	FALSE	FALSE	FALSE	FALSE	FALSE	FALSE	FALSE	FALSE
0	1.19985	B4E707;BURCENK562V_RS24695	B4E707;BURCENK562V_RS24695	BCAL1441;ref|WP_006402122.1|gi|493446775|	B4E707;	>tr|B4E707|B4E707_BURCJ SirA-like protein OS=Burkholderia cenocepacia (strain ATCC BAA-245 / DSM 16553 / LMG 16656 / NCTC 13227 / J2315 / CF5610) OX=216591 GN=BCAL1441 PE=3 SV=1;>BURCENK562V_RS24695 ref|WP_006402122.1|gi|493446775| response regulator SirA				7	7	7	7	7	7	7	7	7	7	7	7	7	7	7	7	7	7	7	7	7	7	7	7	FALSE	FALSE	FALSE	FALSE	FALSE	FALSE	FALSE	FALSE	FALSE	FALSE	FALSE	FALSE	FALSE	FALSE	FALSE	FALSE
0	1.2068	B4E709;BURCENK562V_RS24685	B4E709;BURCENK562V_RS24685	BCAL1443;ref|WP_006490421.1|gi|493536470|	B4E709;	>tr|B4E709|B4E709_BURCJ Two-component regulatory system, response regulator protein OS=Burkholderia cenocepacia (strain ATCC BAA-245 / DSM 16553 / LMG 16656 / NCTC 13227 / J2315 / CF5610) OX=216591 GN=BCAL1443 PE=4 SV=1;>BURCENK562V_RS24685 ref|WP_006490421.1|gi|493536470| XRE family transcriptional regulator				14	14	14	12	17	17	15	16	16	17	16	16	15	15	13	12	17	14	12	14	15	16	15	17	FALSE	FALSE	FALSE	FALSE	FALSE	FALSE	FALSE	FALSE	FALSE	FALSE	FALSE	FALSE	FALSE	FALSE	FALSE	FALSE
0	1.2016	B4E710;BURCENK562V_RS24680	B4E710;BURCENK562V_RS24680	BCAL1444;ref|WP_012492544.1|gi|501469099|	B4E710;	>tr|B4E710|B4E710_BURCJ Putative exported protein OS=Burkholderia cenocepacia (strain ATCC BAA-245 / DSM 16553 / LMG 16656 / NCTC 13227 / J2315 / CF5610) OX=216591 GN=BCAL1444 PE=4 SV=1;>BURCENK562V_RS24680 ref|WP_012492544.1|gi|501469099| peptidase M23B				23	22	23	23	23	25	27	25	25	27	26	26	26	26	26	27	27	26	26	26	27	27	26	26	FALSE	FALSE	FALSE	FALSE	FALSE	FALSE	FALSE	FALSE	FALSE	FALSE	FALSE	FALSE	FALSE	FALSE	FALSE	FALSE
0	1.17057	B4E711;BURCENK562V_RS24675	B4E711;BURCENK562V_RS24675	BCAL1445;ref|WP_006490408.1|gi|493536457|	B4E711;	>tr|B4E711|B4E711_BURCJ Two-component regulatory system, sensor kinase protein OS=Burkholderia cenocepacia (strain ATCC BAA-245 / DSM 16553 / LMG 16656 / NCTC 13227 / J2315 / CF5610) OX=216591 GN=BCAL1445 PE=4 SV=1;>BURCENK562V_RS24675 ref|WP_006490408.1|gi|493536457| sensor histidine kinase				8	10	10	8	10	9	10	9	10	9	9	9	10	10	10	10	10	10	10	10	10	10	10	10	FALSE	FALSE	FALSE	FALSE	FALSE	FALSE	FALSE	FALSE	FALSE	FALSE	FALSE	FALSE	FALSE	FALSE	FALSE	FALSE
0	1.1839	B4E712;BURCENK562V_RS24670	B4E712;BURCENK562V_RS24670	BCAL1446;ref|WP_006490440.1|gi|493536490|	B4E712;	>tr|B4E712|B4E712_BURCJ Putative lipoprotein OS=Burkholderia cenocepacia (strain ATCC BAA-245 / DSM 16553 / LMG 16656 / NCTC 13227 / J2315 / CF5610) OX=216591 GN=BCAL1446 PE=4 SV=1;>BURCENK562V_RS24670 ref|WP_006490440.1|gi|493536490| hypothetical protein				11	11	10	10	12	13	11	11	12	12	12	11	12	11	12	11	12	10	10	11	13	12	11	13	FALSE	FALSE	FALSE	FALSE	FALSE	FALSE	FALSE	FALSE	FALSE	FALSE	FALSE	FALSE	FALSE	FALSE	FALSE	FALSE
0	1.2157	B4E713;BURCENK562V_RS24665	B4E713;BURCENK562V_RS24665	galU;ref|WP_006490437.1|gi|493536487|	B4E713;	>tr|B4E713|B4E713_BURCJ UTP--glucose-1-phosphate uridylyltransferase OS=Burkholderia cenocepacia (strain ATCC BAA-245 / DSM 16553 / LMG 16656 / NCTC 13227 / J2315 / CF5610) OX=216591 GN=galU PE=3 SV=1;>BURCENK562V_RS24665 ref|WP_006490437.1|gi|493536487| UTP--glucose-1-phosphate uridylyltransferase				30	31	31	29	28	30	31	31	31	31	30	31	31	31	31	30	29	31	31	29	29	30	31	30	FALSE	FALSE	FALSE	FALSE	FALSE	FALSE	FALSE	FALSE	FALSE	FALSE	FALSE	FALSE	FALSE	FALSE	FALSE	FALSE
0	1.21386	B4E714;BURCENK562V_RS24660	B4E714;BURCENK562V_RS24660	valS;ref|WP_006490439.1|gi|493536489|	B4E714;	>tr|B4E714|B4E714_BURCJ Valine--tRNA ligase OS=Burkholderia cenocepacia (strain ATCC BAA-245 / DSM 16553 / LMG 16656 / NCTC 13227 / J2315 / CF5610) OX=216591 GN=valS PE=3 SV=1;>BURCENK562V_RS24660 ref|WP_006490439.1|gi|493536489| valyl-tRNA synthetase				80	78	81	75	78	76	80	81	83	79	79	82	78	77	75	79	71	78	76	77	75	77	78	76	FALSE	FALSE	FALSE	FALSE	FALSE	FALSE	FALSE	FALSE	FALSE	FALSE	FALSE	FALSE	FALSE	FALSE	FALSE	FALSE
0	1.18588	B4E715;BURCENK562V_RS24655	B4E715;BURCENK562V_RS24655	BCAL1449;ref|WP_006490410.1|gi|493536459|	B4E715;	>tr|B4E715|B4E715_BURCJ DNA helicase OS=Burkholderia cenocepacia (strain ATCC BAA-245 / DSM 16553 / LMG 16656 / NCTC 13227 / J2315 / CF5610) OX=216591 GN=BCAL1449 PE=3 SV=1;>BURCENK562V_RS24655 ref|WP_006490410.1|gi|493536459| DNA-dependent helicase				32	35	31	31	36	33	35	36	37	35	34	37	30	28	29	27	33	29	32	30	33	34	33	32	FALSE	FALSE	FALSE	FALSE	FALSE	FALSE	FALSE	FALSE	FALSE	FALSE	FALSE	FALSE	FALSE	FALSE	FALSE	FALSE
0	1.16656	B4E716;BURCENK562V_RS24650	B4E716;BURCENK562V_RS24650	BCAL1450;ref|WP_006490412.1|gi|493536461|	B4E716;	>tr|B4E716|B4E716_BURCJ 5'-methylthioadenosine/S-adenosylhomocysteine nucleosidase OS=Burkholderia cenocepacia (strain ATCC BAA-245 / DSM 16553 / LMG 16656 / NCTC 13227 / J2315 / CF5610) OX=216591 GN=BCAL1450 PE=3 SV=1;>BURCENK562V_RS24650 ref|WP_006490412.1|gi|493536461| S-adenosylhomocysteine nucleosidase				5	5	5	5	5	5	5	5	5	5	5	5	4	3	3	3	4	3	3	4	4	3	4	4	FALSE	FALSE	FALSE	FALSE	FALSE	FALSE	FALSE	FALSE	FALSE	FALSE	FALSE	FALSE	FALSE	FALSE	FALSE	FALSE
0	1.19019	B4E719;BURCENK562V_RS24635	B4E719;BURCENK562V_RS24635	BCAL1453;ref|WP_006490438.1|gi|493536488|	B4E719;	>tr|B4E719|B4E719_BURCJ Putative fusaric acid resistance transport protein OS=Burkholderia cenocepacia (strain ATCC BAA-245 / DSM 16553 / LMG 16656 / NCTC 13227 / J2315 / CF5610) OX=216591 GN=BCAL1453 PE=3 SV=1;>BURCENK562V_RS24635 ref|WP_006490438.1|gi|493536488| membrane protein				11	13	13	13	13	11	14	15	15	14	15	15	5	5	7	7	4	9	9	6	9	8	9	10	FALSE	FALSE	FALSE	FALSE	FALSE	FALSE	FALSE	FALSE	FALSE	FALSE	FALSE	FALSE	FALSE	FALSE	FALSE	FALSE
0	1.1665	B4E721;BURCENK562V_RS24625	B4E721;BURCENK562V_RS24625	BCAL1455;ref|WP_006490436.1|gi|493536486|	B4E721;	>tr|B4E721|B4E721_BURCJ Putative fusaric acid resistance transporter protein OS=Burkholderia cenocepacia (strain ATCC BAA-245 / DSM 16553 / LMG 16656 / NCTC 13227 / J2315 / CF5610) OX=216591 GN=BCAL1455 PE=4 SV=1;>BURCENK562V_RS24625 ref|WP_006490436.1|gi|493536486| fusaric acid resistance protein				6	6	6	6	7	6	7	6	6	7	7	5	5	3	1	2	2	2	4	3	3	7	5	4	FALSE	FALSE	FALSE	FALSE	FALSE	FALSE	FALSE	FALSE	FALSE	FALSE	FALSE	FALSE	FALSE	FALSE	FALSE	FALSE
0	1.1715	B4E722;BURCENK562V_RS24620	B4E722;BURCENK562V_RS24620	BCAL1456;ref|WP_012492547.1|gi|501469102|	B4E722;	>tr|B4E722|B4E722_BURCJ Putative fusaric acid resistance outer membrane efflux protein OS=Burkholderia cenocepacia (strain ATCC BAA-245 / DSM 16553 / LMG 16656 / NCTC 13227 / J2315 / CF5610) OX=216591 GN=BCAL1456 PE=3 SV=1;>BURCENK562V_RS24620 ref|WP_012492547.1|gi|501469102| RND transporter				17	17	17	17	18	14	18	17	18	17	17	18	15	15	15	14	15	15	14	16	16	16	17	16	FALSE	FALSE	FALSE	FALSE	FALSE	FALSE	FALSE	FALSE	FALSE	FALSE	FALSE	FALSE	FALSE	FALSE	FALSE	FALSE
0	1.19459	B4E723;BURCENK562V_RS24615	B4E723;BURCENK562V_RS24615	BCAL1457;ref|WP_006485634.1|gi|493531638|	B4E723;	>tr|B4E723|B4E723_BURCJ LysR family regulatory protein OS=Burkholderia cenocepacia (strain ATCC BAA-245 / DSM 16553 / LMG 16656 / NCTC 13227 / J2315 / CF5610) OX=216591 GN=BCAL1457 PE=3 SV=1;>BURCENK562V_RS24615 ref|WP_006485634.1|gi|493531638| LysR family transcriptional regulator				18	20	18	16	20	21	22	22	21	21	22	22	17	16	16	14	22	17	20	17	22	21	20	22	FALSE	FALSE	FALSE	FALSE	FALSE	FALSE	FALSE	FALSE	FALSE	FALSE	FALSE	FALSE	FALSE	FALSE	FALSE	FALSE
0	1.18981	B4E725;BURCENK562V_RS24610	B4E725;BURCENK562V_RS24610	BCAL1459;ref|WP_006485635.1|gi|493531639|	B4E725;	>tr|B4E725|B4E725_BURCJ Calcineurin-like phosphoesterase OS=Burkholderia cenocepacia (strain ATCC BAA-245 / DSM 16553 / LMG 16656 / NCTC 13227 / J2315 / CF5610) OX=216591 GN=BCAL1459 PE=4 SV=1;>BURCENK562V_RS24610 ref|WP_006485635.1|gi|493531639| metallophosphoesterase				11	14	12	11	14	13	14	14	14	13	12	14	14	12	14	12	14	13	12	11	14	14	14	14	FALSE	FALSE	FALSE	FALSE	FALSE	FALSE	FALSE	FALSE	FALSE	FALSE	FALSE	FALSE	FALSE	FALSE	FALSE	FALSE
0	1.20114	B4E726;BURCENK562V_RS24605	B4E726;BURCENK562V_RS24605	BCAL1460;ref|WP_006485637.1|gi|493531641|	B4E726;	>tr|B4E726|B4E726_BURCJ Putative FAD-binding reductase OS=Burkholderia cenocepacia (strain ATCC BAA-245 / DSM 16553 / LMG 16656 / NCTC 13227 / J2315 / CF5610) OX=216591 GN=BCAL1460 PE=4 SV=1;>BURCENK562V_RS24605 ref|WP_006485637.1|gi|493531641| D-2-hydroxyacid dehydrogenase				22	24	25	24	27	28	28	29	26	29	28	28	29	28	28	28	28	28	28	28	29	27	29	29	FALSE	FALSE	FALSE	FALSE	FALSE	FALSE	FALSE	FALSE	FALSE	FALSE	FALSE	FALSE	FALSE	FALSE	FALSE	FALSE
0	1.15846	B4E729;BURCENK562V_RS26790	B4E729;BURCENK562V_RS26790	BCAL2463;ref|WP_006487649.1|gi|493533669|	B4E729;	>tr|B4E729|B4E729_BURCJ Putative exported protein OS=Burkholderia cenocepacia (strain ATCC BAA-245 / DSM 16553 / LMG 16656 / NCTC 13227 / J2315 / CF5610) OX=216591 GN=BCAL2463 PE=4 SV=1;>BURCENK562V_RS26790 ref|WP_006487649.1|gi|493533669| hypothetical protein				2	2	2	2	2	3	3	3	3	3	3	3	2	3	2	2	3	2	2	2	3	3	3	3	FALSE	FALSE	FALSE	FALSE	FALSE	FALSE	FALSE	FALSE	FALSE	FALSE	FALSE	FALSE	FALSE	FALSE	FALSE	FALSE
0	1.20073	B4E730;BURCENK562V_RS26785	B4E730;BURCENK562V_RS26785	BCAL2464;ref|WP_006487647.1|gi|493533667|	B4E730;	>tr|B4E730|B4E730_BURCJ Short chain dehydrogenase OS=Burkholderia cenocepacia (strain ATCC BAA-245 / DSM 16553 / LMG 16656 / NCTC 13227 / J2315 / CF5610) OX=216591 GN=BCAL2464 PE=1 SV=1;>BURCENK562V_RS26785 ref|WP_006487647.1|gi|493533667| 3-ketoacyl-ACP reductase				18	18	17	17	18	17	18	18	18	18	18	18	18	18	17	18	18	18	18	18	17	17	18	18	FALSE	FALSE	FALSE	FALSE	FALSE	FALSE	FALSE	FALSE	FALSE	FALSE	FALSE	FALSE	FALSE	FALSE	FALSE	FALSE
0	1.10837	B4E731;BURCENK562V_RS26780	B4E731;BURCENK562V_RS26780	BCAL2465;ref|WP_006487662.1|gi|493533682|	B4E731;	>tr|B4E731|B4E731_BURCJ TetR family regulatory protein OS=Burkholderia cenocepacia (strain ATCC BAA-245 / DSM 16553 / LMG 16656 / NCTC 13227 / J2315 / CF5610) OX=216591 GN=BCAL2465 PE=4 SV=1;>BURCENK562V_RS26780 ref|WP_006487662.1|gi|493533682| TetR family transcriptional regulator				2	2	2	2	2	2	2	2	2	2	2	2	2	2	2	2	2	2	2	2	2	2	2	2	FALSE	FALSE	FALSE	FALSE	FALSE	FALSE	FALSE	FALSE	FALSE	FALSE	FALSE	FALSE	FALSE	FALSE	FALSE	FALSE
0	1.21193	B4E732;BURCENK562V_RS26775	B4E732;BURCENK562V_RS26775	eco;ref|WP_006487668.1|gi|493533688|	B4E732;	>tr|B4E732|B4E732_BURCJ Ecotin OS=Burkholderia cenocepacia (strain ATCC BAA-245 / DSM 16553 / LMG 16656 / NCTC 13227 / J2315 / CF5610) OX=216591 GN=eco PE=4 SV=1;>BURCENK562V_RS26775 ref|WP_006487668.1|gi|493533688| ecotin				11	9	9	9	10	10	10	10	10	10	10	9	10	9	10	10	9	10	10	10	10	10	10	10	FALSE	FALSE	FALSE	FALSE	FALSE	FALSE	FALSE	FALSE	FALSE	FALSE	FALSE	FALSE	FALSE	FALSE	FALSE	FALSE
0	1.17783	B4E735;BURCENK562V_RS26760	B4E735;BURCENK562V_RS26760	BCAL2469;ref|WP_006487642.1|gi|493533662|	B4E735;	>tr|B4E735|B4E735_BURCJ DUF5594 domain-containing protein OS=Burkholderia cenocepacia (strain ATCC BAA-245 / DSM 16553 / LMG 16656 / NCTC 13227 / J2315 / CF5610) OX=216591 GN=BCAL2469 PE=4 SV=1;>BURCENK562V_RS26760 ref|WP_006487642.1|gi|493533662| hypothetical protein				4	8	7	4	7	8	8	8	9	8	9	8	9	9	9	8	9	8	9	8	9	9	9	9	FALSE	FALSE	FALSE	FALSE	FALSE	FALSE	FALSE	FALSE	FALSE	FALSE	FALSE	FALSE	FALSE	FALSE	FALSE	FALSE
0	1.16736	B4E738;BURCENK562V_RS26745	B4E738;BURCENK562V_RS26745	otsA;ref|WP_006487666.1|gi|493533686|	B4E738;	>tr|B4E738|B4E738_BURCJ Trehalose-6-phosphate synthase OS=Burkholderia cenocepacia (strain ATCC BAA-245 / DSM 16553 / LMG 16656 / NCTC 13227 / J2315 / CF5610) OX=216591 GN=otsA PE=3 SV=1;>BURCENK562V_RS26745 ref|WP_006487666.1|gi|493533686| trehalose-6-phosphate synthase				3	10	7	4	11	11	11	11	8	10	5	9	9	12	11	9	12	10	10	10	12	12	12	12	FALSE	FALSE	FALSE	FALSE	FALSE	FALSE	FALSE	FALSE	FALSE	FALSE	FALSE	FALSE	FALSE	FALSE	FALSE	FALSE
0	1.17431	B4E739;BURCENK562V_RS26740	B4E739;BURCENK562V_RS26740	BCAL2473;ref|WP_006487661.1|gi|493533681|	B4E739;	>tr|B4E739|B4E739_BURCJ Putative lipoprotein OS=Burkholderia cenocepacia (strain ATCC BAA-245 / DSM 16553 / LMG 16656 / NCTC 13227 / J2315 / CF5610) OX=216591 GN=BCAL2473 PE=4 SV=1;>BURCENK562V_RS26740 ref|WP_006487661.1|gi|493533681| putative lipoprotein				5	4	5	5	7	6	7	7	6	6	7	6	7	7	6	7	7	7	7	7	7	7	7	7	FALSE	FALSE	FALSE	FALSE	FALSE	FALSE	FALSE	FALSE	FALSE	FALSE	FALSE	FALSE	FALSE	FALSE	FALSE	FALSE
0	1.16628	B4E740	B4E740	BCAL2474	B4E740	>tr|B4E740|B4E740_BURCJ Putative lipoprotein OS=Burkholderia cenocepacia (strain ATCC BAA-245 / DSM 16553 / LMG 16656 / NCTC 13227 / J2315 / CF5610) OX=216591 GN=BCAL2474 PE=4 SV=1				3	3	4	4	5	5	5	5	5	4	3	4	5	5	5	5	5	5	5	5	5	5	5	5	FALSE	FALSE	FALSE	FALSE	FALSE	FALSE	FALSE	FALSE	FALSE	FALSE	FALSE	FALSE	FALSE	FALSE	FALSE	FALSE
0	1.13719	B4E795;BURCENK562V_RS00285	B4E795;BURCENK562V_RS00285	gspI;ref|WP_012492988.1|gi|501469543|	B4E795;	>tr|B4E795|B4E795_BURCJ Type II secretion system protein I OS=Burkholderia cenocepacia (strain ATCC BAA-245 / DSM 16553 / LMG 16656 / NCTC 13227 / J2315 / CF5610) OX=216591 GN=gspI PE=4 SV=1;>BURCENK562V_RS00285 ref|WP_012492988.1|gi|501469543| general secretion pathway protein I				3	3	3	3	3	2	3	3	3	3	2	3	3	3	3	3	2	3	3	3	3	2	2	3	FALSE	FALSE	FALSE	FALSE	FALSE	FALSE	FALSE	FALSE	FALSE	FALSE	FALSE	FALSE	FALSE	FALSE	FALSE	FALSE
0	1.19548	B4E797;BURCENK562V_RS00275	B4E797;BURCENK562V_RS00275	gspG;ref|WP_012492990.1|gi|501469545|	B4E797;	>tr|B4E797|B4E797_BURCJ Type II secretion system protein G OS=Burkholderia cenocepacia (strain ATCC BAA-245 / DSM 16553 / LMG 16656 / NCTC 13227 / J2315 / CF5610) OX=216591 GN=gspG PE=4 SV=1;>BURCENK562V_RS00275 ref|WP_012492990.1|gi|501469545| general secretion pathway protein G				7	7	8	6	10	9	8	9	9	8	7	10	9	9	9	7	9	9	10	8	8	8	8	9	FALSE	FALSE	FALSE	FALSE	FALSE	FALSE	FALSE	FALSE	FALSE	FALSE	FALSE	FALSE	FALSE	FALSE	FALSE	FALSE
0	1.17796	B4E798;BURCENK562V_RS00270	B4E798;BURCENK562V_RS00270	gspC;ref|WP_006488485.1|gi|493534508|	B4E798;	>tr|B4E798|B4E798_BURCJ Putative type II secretion system protein OS=Burkholderia cenocepacia (strain ATCC BAA-245 / DSM 16553 / LMG 16656 / NCTC 13227 / J2315 / CF5610) OX=216591 GN=gspC PE=4 SV=1;>BURCENK562V_RS00270 ref|WP_006488485.1|gi|493534508| general secretion pathway protein C				4	3	4	4	4	4	4	4	4	4	4	4	4	4	4	4	4	4	4	4	4	4	4	4	FALSE	FALSE	FALSE	FALSE	FALSE	FALSE	FALSE	FALSE	FALSE	FALSE	FALSE	FALSE	FALSE	FALSE	FALSE	FALSE
0	1.19842	B4E799;BURCENK562V_RS00265	B4E799;BURCENK562V_RS00265	gspF;ref|WP_006491634.1|gi|493537728|	B4E799;	>tr|B4E799|B4E799_BURCJ Type II secretion system protein F OS=Burkholderia cenocepacia (strain ATCC BAA-245 / DSM 16553 / LMG 16656 / NCTC 13227 / J2315 / CF5610) OX=216591 GN=gspF PE=4 SV=1;>BURCENK562V_RS00265 ref|WP_006491634.1|gi|493537728| general secretion pathway protein F				4	4	4	3	4	4	4	4	3	4	3	4	4	4	4	4	4	4	4	4	4	4	4	4	FALSE	FALSE	FALSE	FALSE	FALSE	FALSE	FALSE	FALSE	FALSE	FALSE	FALSE	FALSE	FALSE	FALSE	FALSE	FALSE
0	1.17982	B4E7A1;BURCENK562V_RS00255	B4E7A1;BURCENK562V_RS00255	gspD;ref|WP_034195634.1|gi|736049991|	B4E7A1;	>tr|B4E7A1|B4E7A1_BURCJ Type II secretion system protein D OS=Burkholderia cenocepacia (strain ATCC BAA-245 / DSM 16553 / LMG 16656 / NCTC 13227 / J2315 / CF5610) OX=216591 GN=gspD PE=3 SV=1;>BURCENK562V_RS00255 ref|WP_034195634.1|gi|736049991| general secretion pathway protein GspD				12	11	11	12	12	11	12	12	12	12	12	12	12	11	11	11	13	11	11	11	11	11	9	12	FALSE	FALSE	FALSE	FALSE	FALSE	FALSE	FALSE	FALSE	FALSE	FALSE	FALSE	FALSE	FALSE	FALSE	FALSE	FALSE
0	1.21099	B4E7A3;BURCENK562V_RS00245	B4E7A3;BURCENK562V_RS00245	BCAL3529;ref|WP_020979349.1|gi|537729392|	B4E7A3;	>tr|B4E7A3|B4E7A3_BURCJ Putative cobalamin synthesis protein/P47K OS=Burkholderia cenocepacia (strain ATCC BAA-245 / DSM 16553 / LMG 16656 / NCTC 13227 / J2315 / CF5610) OX=216591 GN=BCAL3529 PE=4 SV=1;>BURCENK562V_RS00245 ref|WP_020979349.1|gi|537729392| CobW/P47K family protein				19	21	20	20	22	22	22	22	22	22	22	22	22	21	20	19	22	21	22	20	22	20	22	20	FALSE	FALSE	FALSE	FALSE	FALSE	FALSE	FALSE	FALSE	FALSE	FALSE	FALSE	FALSE	FALSE	FALSE	FALSE	FALSE
0	1.22963	B4E7A4;BURCENK562V_RS00240	B4E7A4;BURCENK562V_RS00240	hupA;ref|WP_006401505.1|gi|493446149|	B4E7A4;	>tr|B4E7A4|B4E7A4_BURCJ DNA-binding protein HU-alpha OS=Burkholderia cenocepacia (strain ATCC BAA-245 / DSM 16553 / LMG 16656 / NCTC 13227 / J2315 / CF5610) OX=216591 GN=hupA PE=3 SV=1;>BURCENK562V_RS00240 ref|WP_006401505.1|gi|493446149| DNA-binding protein				16	19	17	15	18	20	19	18	21	21	20	19	21	21	20	20	21	20	20	19	21	19	21	21	FALSE	FALSE	FALSE	FALSE	FALSE	FALSE	FALSE	FALSE	FALSE	FALSE	FALSE	FALSE	FALSE	FALSE	FALSE	FALSE
0	1.1736	B4E7A5;BURCENK562V_RS00235	B4E7A5;BURCENK562V_RS00235	mnmC;ref|WP_006489986.1|gi|493536035|	B4E7A5;	>tr|B4E7A5|B4E7A5_BURCJ tRNA 5-methylaminomethyl-2-thiouridine biosynthesis bifunctional protein MnmC OS=Burkholderia cenocepacia (strain ATCC BAA-245 / DSM 16553 / LMG 16656 / NCTC 13227 / J2315 / CF5610) OX=216591 GN=mnmC PE=3 SV=1;>BURCENK562V_RS00235 ref|WP_006489986.1|gi|493536035| FAD-dependent cmnm(5)s(2)U34 oxidoreductase				15	19	17	17	18	20	19	20	20	20	18	19	16	19	18	16	20	18	19	18	20	18	18	20	FALSE	FALSE	FALSE	FALSE	FALSE	FALSE	FALSE	FALSE	FALSE	FALSE	FALSE	FALSE	FALSE	FALSE	FALSE	FALSE
0	1.16121	B4E7A6;BURCENK562V_RS28495	B4E7A6;BURCENK562V_RS28495	BCAL0395;ref|WP_006482076.1|gi|493528048|	B4E7A6;	>tr|B4E7A6|B4E7A6_BURCJ Putative adenylate cyclase OS=Burkholderia cenocepacia (strain ATCC BAA-245 / DSM 16553 / LMG 16656 / NCTC 13227 / J2315 / CF5610) OX=216591 GN=BCAL0395 PE=4 SV=1;>BURCENK562V_RS28495 ref|WP_006482076.1|gi|493528048| adenylate cyclase				3	3	4	4	4	2	2	2	4	2	2	2	3	2	3	2	2	2	3	3	2	3	3	2	FALSE	FALSE	FALSE	FALSE	FALSE	FALSE	FALSE	FALSE	FALSE	FALSE	FALSE	FALSE	FALSE	FALSE	FALSE	FALSE
0	1.2101	B4E7A7;BURCENK562V_RS28500	B4E7A7;BURCENK562V_RS28500	trpC;ref|WP_006482074.1|gi|493528046|	B4E7A7;	>tr|B4E7A7|B4E7A7_BURCJ Indole-3-glycerol phosphate synthase OS=Burkholderia cenocepacia (strain ATCC BAA-245 / DSM 16553 / LMG 16656 / NCTC 13227 / J2315 / CF5610) OX=216591 GN=trpC PE=3 SV=1;>BURCENK562V_RS28500 ref|WP_006482074.1|gi|493528046| indole-3-glycerol-phosphate synthase				20	20	20	20	21	20	20	21	21	20	20	21	21	21	21	20	20	21	21	20	20	20	21	20	FALSE	FALSE	FALSE	FALSE	FALSE	FALSE	FALSE	FALSE	FALSE	FALSE	FALSE	FALSE	FALSE	FALSE	FALSE	FALSE
0	1.19499	B4E7A8;BURCENK562V_RS28505	B4E7A8;BURCENK562V_RS28505	trpD;ref|WP_006482067.1|gi|493528038|	B4E7A8;	>sp|B4E7A8|TRPD_BURCJ Anthranilate phosphoribosyltransferase OS=Burkholderia cenocepacia (strain ATCC BAA-245 / DSM 16553 / LMG 16656 / NCTC 13227 / J2315 / CF5610) OX=216591 GN=trpD PE=3 SV=1;>BURCENK562V_RS28505 ref|WP_006482067.1|gi|493528038| anthranilate phosphoribosyltransferase				12	13	12	14	15	15	15	15	15	14	14	15	14	14	14	13	15	14	14	15	14	13	14	15	FALSE	FALSE	FALSE	FALSE	FALSE	FALSE	FALSE	FALSE	FALSE	FALSE	FALSE	FALSE	FALSE	FALSE	FALSE	FALSE
0	1.20477	B4E7A9;BURCENK562V_RS28510	B4E7A9;BURCENK562V_RS28510	trpG;ref|WP_006482053.1|gi|493528024|	B4E7A9;	>tr|B4E7A9|B4E7A9_BURCJ Anthranilate synthase component II OS=Burkholderia cenocepacia (strain ATCC BAA-245 / DSM 16553 / LMG 16656 / NCTC 13227 / J2315 / CF5610) OX=216591 GN=trpG PE=4 SV=1;>BURCENK562V_RS28510 ref|WP_006482053.1|gi|493528024| anthranilate synthase subunit II				8	8	8	8	8	8	8	8	8	8	8	8	8	8	8	8	8	8	8	8	8	8	8	8	FALSE	FALSE	FALSE	FALSE	FALSE	FALSE	FALSE	FALSE	FALSE	FALSE	FALSE	FALSE	FALSE	FALSE	FALSE	FALSE
0	1.20928	B4E7B0;BURCENK562V_RS28515	B4E7B0;BURCENK562V_RS28515	trpE;ref|WP_006482077.1|gi|493528049|	B4E7B0;	>tr|B4E7B0|B4E7B0_BURCJ Anthranilate synthase component 1 OS=Burkholderia cenocepacia (strain ATCC BAA-245 / DSM 16553 / LMG 16656 / NCTC 13227 / J2315 / CF5610) OX=216591 GN=trpE PE=3 SV=1;>BURCENK562V_RS28515 ref|WP_006482077.1|gi|493528049| anthranilate synthase subunit I				29	31	30	32	33	33	33	31	33	33	32	31	33	33	32	32	33	32	33	33	33	33	33	33	FALSE	FALSE	FALSE	FALSE	FALSE	FALSE	FALSE	FALSE	FALSE	FALSE	FALSE	FALSE	FALSE	FALSE	FALSE	FALSE
0	1.17296	B4E7B1;BURCENK562V_RS28520	B4E7B1;BURCENK562V_RS28520	gph;ref|WP_006482056.1|gi|493528027|	B4E7B1;	>tr|B4E7B1|B4E7B1_BURCJ Phosphoglycolate phosphatase OS=Burkholderia cenocepacia (strain ATCC BAA-245 / DSM 16553 / LMG 16656 / NCTC 13227 / J2315 / CF5610) OX=216591 GN=gph PE=3 SV=1;>BURCENK562V_RS28520 ref|WP_006482056.1|gi|493528027| phosphoglycolate phosphatase				11	11	11	10	11	10	13	12	14	14	12	13	13	12	12	11	11	12	11	11	12	12	13	13	FALSE	FALSE	FALSE	FALSE	FALSE	FALSE	FALSE	FALSE	FALSE	FALSE	FALSE	FALSE	FALSE	FALSE	FALSE	FALSE
0	1.20707	B4E7B2;BURCENK562V_RS28525	B4E7B2;BURCENK562V_RS28525	BCAL0401;ref|WP_006482066.1|gi|493528037|	B4E7B2;	>tr|B4E7B2|B4E7B2_BURCJ Ribulose-phosphate 3-epimerase OS=Burkholderia cenocepacia (strain ATCC BAA-245 / DSM 16553 / LMG 16656 / NCTC 13227 / J2315 / CF5610) OX=216591 GN=BCAL0401 PE=3 SV=1;>BURCENK562V_RS28525 ref|WP_006482066.1|gi|493528037| ribulose-phosphate 3-epimerase				13	13	13	13	13	10	12	12	12	11	10	12	13	13	12	13	11	12	13	13	11	10	13	11	FALSE	FALSE	FALSE	FALSE	FALSE	FALSE	FALSE	FALSE	FALSE	FALSE	FALSE	FALSE	FALSE	FALSE	FALSE	FALSE
0	1.21439	B4E7B3;BURCENK562V_RS28530	B4E7B3;BURCENK562V_RS28530	apaG;ref|WP_006477037.1|gi|493522957|	B4E7B3;	>tr|B4E7B3|B4E7B3_BURCJ Protein ApaG OS=Burkholderia cenocepacia (strain ATCC BAA-245 / DSM 16553 / LMG 16656 / NCTC 13227 / J2315 / CF5610) OX=216591 GN=apaG PE=3 SV=1;>BURCENK562V_RS28530 ref|WP_006477037.1|gi|493522957| magnesium transporter ApaG				10	10	9	10	11	11	11	11	11	11	11	11	10	10	11	11	10	10	11	11	11	10	11	10	FALSE	FALSE	FALSE	FALSE	FALSE	FALSE	FALSE	FALSE	FALSE	FALSE	FALSE	FALSE	FALSE	FALSE	FALSE	FALSE
0	1.19346	B4E7B4;BURCENK562V_RS28535	B4E7B4;BURCENK562V_RS28535	BCAL0403;ref|WP_034195720.1|gi|736050077|	B4E7B4;	>tr|B4E7B4|B4E7B4_BURCJ Putative outer membrane-bound lytic murein transglycosylase OS=Burkholderia cenocepacia (strain ATCC BAA-245 / DSM 16553 / LMG 16656 / NCTC 13227 / J2315 / CF5610) OX=216591 GN=BCAL0403 PE=4 SV=1;>BURCENK562V_RS28535 ref|WP_034195720.1|gi|736050077| hypothetical protein				15	15	14	12	14	15	15	15	15	15	14	14	13	15	15	14	13	13	15	14	13	12	14	14	FALSE	FALSE	FALSE	FALSE	FALSE	FALSE	FALSE	FALSE	FALSE	FALSE	FALSE	FALSE	FALSE	FALSE	FALSE	FALSE
0	1.19307	B4E7B5;BURCENK562V_RS28540	B4E7B5;BURCENK562V_RS28540	paaK;ref|WP_006491104.1|gi|493537174|	B4E7B5;	>tr|B4E7B5|B4E7B5_BURCJ Phenylacetate-coenzyme A ligase OS=Burkholderia cenocepacia (strain ATCC BAA-245 / DSM 16553 / LMG 16656 / NCTC 13227 / J2315 / CF5610) OX=216591 GN=paaK PE=1 SV=1;>BURCENK562V_RS28540 ref|WP_006491104.1|gi|493537174| PaaK1				27	26	27	26	25	26	27	28	20	24	24	20	27	27	27	24	28	27	27	26	27	27	27	27	FALSE	FALSE	FALSE	FALSE	FALSE	FALSE	FALSE	FALSE	FALSE	FALSE	FALSE	FALSE	FALSE	FALSE	FALSE	FALSE
0	1.19905	B4E7B6;BURCENK562V_RS28545	B4E7B6;BURCENK562V_RS28545	paaI;ref|WP_006491098.1|gi|493537168|	B4E7B6;	>tr|B4E7B6|B4E7B6_BURCJ Phenylacetic acid degradation protein PaaI OS=Burkholderia cenocepacia (strain ATCC BAA-245 / DSM 16553 / LMG 16656 / NCTC 13227 / J2315 / CF5610) OX=216591 GN=paaI PE=4 SV=1;>BURCENK562V_RS28545 ref|WP_006491098.1|gi|493537168| phenylacetic acid degradation protein				9	10	11	10	9	10	11	11	10	10	9	10	10	11	10	11	11	11	11	11	11	11	11	10	FALSE	FALSE	FALSE	FALSE	FALSE	FALSE	FALSE	FALSE	FALSE	FALSE	FALSE	FALSE	FALSE	FALSE	FALSE	FALSE
0	1.20302	B4E7B7;BURCENK562V_RS28550	B4E7B7;BURCENK562V_RS28550	paaG;ref|WP_006491103.1|gi|493537173|	B4E7B7;	>tr|B4E7B7|B4E7B7_BURCJ Probable enoyl-CoA hydratase PaaG OS=Burkholderia cenocepacia (strain ATCC BAA-245 / DSM 16553 / LMG 16656 / NCTC 13227 / J2315 / CF5610) OX=216591 GN=paaG PE=3 SV=1;>BURCENK562V_RS28550 ref|WP_006491103.1|gi|493537173| PaaG				14	17	15	14	16	16	17	17	17	17	17	16	17	17	17	17	17	17	17	17	17	17	17	17	FALSE	FALSE	FALSE	FALSE	FALSE	FALSE	FALSE	FALSE	FALSE	FALSE	FALSE	FALSE	FALSE	FALSE	FALSE	FALSE
0	1.21763	B4E7B8;BURCENK562V_RS28555	B4E7B8;BURCENK562V_RS28555	pcaF;ref|WP_006491099.1|gi|493537169|	B4E7B8;	>tr|B4E7B8|B4E7B8_BURCJ Beta-ketoadipyl CoA thiolase OS=Burkholderia cenocepacia (strain ATCC BAA-245 / DSM 16553 / LMG 16656 / NCTC 13227 / J2315 / CF5610) OX=216591 GN=pcaF PE=3 SV=1;>BURCENK562V_RS28555 ref|WP_006491099.1|gi|493537169| PaaJ				39	41	40	39	41	37	41	42	40	38	37	40	43	43	40	43	40	43	42	43	41	39	43	40	FALSE	FALSE	FALSE	FALSE	FALSE	FALSE	FALSE	FALSE	FALSE	FALSE	FALSE	FALSE	FALSE	FALSE	FALSE	FALSE
0	1.23176	B4E7B9;BURCENK562V_RS28560	B4E7B9;BURCENK562V_RS28560	paaZ;ref|WP_006491101.1|gi|493537171|	B4E7B9;	>tr|B4E7B9|B4E7B9_BURCJ Putative phenylacetic acid degradation oxidoreductase OS=Burkholderia cenocepacia (strain ATCC BAA-245 / DSM 16553 / LMG 16656 / NCTC 13227 / J2315 / CF5610) OX=216591 GN=paaZ PE=4 SV=1;>BURCENK562V_RS28560 ref|WP_006491101.1|gi|493537171| PacL				39	41	40	40	46	40	44	45	43	44	41	42	45	45	42	40	43	41	43	42	44	42	46	43	FALSE	FALSE	FALSE	FALSE	FALSE	FALSE	FALSE	FALSE	FALSE	FALSE	FALSE	FALSE	FALSE	FALSE	FALSE	FALSE
0	1.21219	B4E7C0;BURCENK562V_RS28565	B4E7C0;BURCENK562V_RS28565	paaF;ref|WP_006491102.1|gi|493537172|	B4E7C0;	>tr|B4E7C0|B4E7C0_BURCJ Putative phenylacetic acid degradation enoyl-CoA hydratase PaaF OS=Burkholderia cenocepacia (strain ATCC BAA-245 / DSM 16553 / LMG 16656 / NCTC 13227 / J2315 / CF5610) OX=216591 GN=paaF PE=3 SV=1;>BURCENK562V_RS28565 ref|WP_006491102.1|gi|493537172| enoyl-CoA hydratase				24	24	24	24	24	24	24	24	24	24	24	23	24	24	24	24	24	24	24	24	24	24	24	24	FALSE	FALSE	FALSE	FALSE	FALSE	FALSE	FALSE	FALSE	FALSE	FALSE	FALSE	FALSE	FALSE	FALSE	FALSE	FALSE
0	1.18274	B4E7C3	B4E7C3	BCAL0413	B4E7C3	>tr|B4E7C3|B4E7C3_BURCJ Uncharacterized protein OS=Burkholderia cenocepacia (strain ATCC BAA-245 / DSM 16553 / LMG 16656 / NCTC 13227 / J2315 / CF5610) OX=216591 GN=BCAL0413 PE=4 SV=1				12	13	13	11	14	14	14	14	15	15	15	15	15	15	15	14	15	13	15	15	15	15	15	15	FALSE	FALSE	FALSE	FALSE	FALSE	FALSE	FALSE	FALSE	FALSE	FALSE	FALSE	FALSE	FALSE	FALSE	FALSE	FALSE
0	1.21876	B4E7C9;BURCENK562V_RS05025	B4E7C9;BURCENK562V_RS05025	gyrB;ref|WP_006490993.1|gi|493537060|	B4E7C9;	>tr|B4E7C9|B4E7C9_BURCJ DNA gyrase subunit B OS=Burkholderia cenocepacia (strain ATCC BAA-245 / DSM 16553 / LMG 16656 / NCTC 13227 / J2315 / CF5610) OX=216591 GN=gyrB PE=3 SV=1;>BURCENK562V_RS05025 ref|WP_006490993.1|gi|493537060| DNA gyrase subunit B				58	57	56	56	60	58	61	61	60	59	60	61	60	59	59	59	58	58	58	61	60	59	58	59	FALSE	FALSE	FALSE	FALSE	FALSE	FALSE	FALSE	FALSE	FALSE	FALSE	FALSE	FALSE	FALSE	FALSE	FALSE	FALSE
0	1.20516	B4E7D1;BURCENK562V_RS05015	B4E7D1;BURCENK562V_RS05015	dnaA;ref|WP_012492323.1|gi|501468878|	B4E7D1;	>sp|B4E7D1|DNAA_BURCJ Chromosomal replication initiator protein DnaA OS=Burkholderia cenocepacia (strain ATCC BAA-245 / DSM 16553 / LMG 16656 / NCTC 13227 / J2315 / CF5610) OX=216591 GN=dnaA PE=3 SV=1;>BURCENK562V_RS05015 ref|WP_012492323.1|gi|501468878| chromosomal replication initiator protein DnaA				18	19	18	17	19	23	22	23	21	23	22	23	20	20	18	18	22	19	21	20	20	20	23	22	FALSE	FALSE	FALSE	FALSE	FALSE	FALSE	FALSE	FALSE	FALSE	FALSE	FALSE	FALSE	FALSE	FALSE	FALSE	FALSE
0	1.12115	B4E7D3;BURCENK562V_RS05005	B4E7D3;BURCENK562V_RS05005	rnpA;ref|WP_006489941.1|gi|493535990|	B4E7D3;	>tr|B4E7D3|B4E7D3_BURCJ Ribonuclease P protein component OS=Burkholderia cenocepacia (strain ATCC BAA-245 / DSM 16553 / LMG 16656 / NCTC 13227 / J2315 / CF5610) OX=216591 GN=rnpA PE=3 SV=1;>BURCENK562V_RS05005 ref|WP_006489941.1|gi|493535990| ribonuclease P				3	3	3	2	3	3	3	3	3	3	3	2	3	3	3	3	3	3	2	3	3	3	3	3	FALSE	FALSE	FALSE	FALSE	FALSE	FALSE	FALSE	FALSE	FALSE	FALSE	FALSE	FALSE	FALSE	FALSE	FALSE	FALSE
0	1.20661	B4E7D5;BURCENK562V_RS04995	B4E7D5;BURCENK562V_RS04995	yidC;ref|WP_006489931.1|gi|493535980|	B4E7D5;	>sp|B4E7D5|YIDC_BURCJ Membrane protein insertase YidC OS=Burkholderia cenocepacia (strain ATCC BAA-245 / DSM 16553 / LMG 16656 / NCTC 13227 / J2315 / CF5610) OX=216591 GN=yidC PE=3 SV=1;>BURCENK562V_RS04995 ref|WP_006489931.1|gi|493535980| insertase				22	23	22	21	24	23	24	25	25	25	24	25	23	23	21	23	20	24	22	24	22	24	24	22	FALSE	FALSE	FALSE	FALSE	FALSE	FALSE	FALSE	FALSE	FALSE	FALSE	FALSE	FALSE	FALSE	FALSE	FALSE	FALSE
0	1.18637	B4E7D6;BURCENK562V_RS04990	B4E7D6;BURCENK562V_RS04990	BCAL0427;ref|WP_006489946.1|gi|493535995|	B4E7D6;	>tr|B4E7D6|B4E7D6_BURCJ Uncharacterized protein OS=Burkholderia cenocepacia (strain ATCC BAA-245 / DSM 16553 / LMG 16656 / NCTC 13227 / J2315 / CF5610) OX=216591 GN=BCAL0427 PE=4 SV=1;>BURCENK562V_RS04990 ref|WP_006489946.1|gi|493535995| hypothetical protein				8	8	8	8	8	8	8	8	8	7	8	8	8	8	8	8	8	8	8	8	8	8	8	8	FALSE	FALSE	FALSE	FALSE	FALSE	FALSE	FALSE	FALSE	FALSE	FALSE	FALSE	FALSE	FALSE	FALSE	FALSE	FALSE
0	1.19754	B4E7D7;BURCENK562V_RS04985	B4E7D7;BURCENK562V_RS04985	mnmE;ref|WP_006489926.1|gi|493535975|	B4E7D7;	>tr|B4E7D7|B4E7D7_BURCJ tRNA modification GTPase MnmE OS=Burkholderia cenocepacia (strain ATCC BAA-245 / DSM 16553 / LMG 16656 / NCTC 13227 / J2315 / CF5610) OX=216591 GN=mnmE PE=3 SV=1;>BURCENK562V_RS04985 ref|WP_006489926.1|gi|493535975| tRNA modification GTPase TrmE				25	24	24	22	26	26	25	26	26	27	25	27	26	26	26	25	26	25	26	26	26	26	26	25	FALSE	FALSE	FALSE	FALSE	FALSE	FALSE	FALSE	FALSE	FALSE	FALSE	FALSE	FALSE	FALSE	FALSE	FALSE	FALSE
0	1.10499	B4E7D8;BURCENK562V_RS04980	B4E7D8;BURCENK562V_RS04980	BCAL0430;ref|WP_006489952.1|gi|493536001|	B4E7D8;	>tr|B4E7D8|B4E7D8_BURCJ Putative diguanylate cyclase OS=Burkholderia cenocepacia (strain ATCC BAA-245 / DSM 16553 / LMG 16656 / NCTC 13227 / J2315 / CF5610) OX=216591 GN=BCAL0430 PE=4 SV=1;>BURCENK562V_RS04980 ref|WP_006489952.1|gi|493536001| DeoR family transcriptional regulator				0	0	0	0	1	1	1	1	0	1	1	1	2	2	2	2	2	2	2	1	2	2	2	2	FALSE	FALSE	FALSE	FALSE	FALSE	FALSE	FALSE	FALSE	FALSE	FALSE	FALSE	FALSE	FALSE	FALSE	FALSE	FALSE
0	1.18219	B4E7E2;BURCENK562V_RS04960	B4E7E2;BURCENK562V_RS04960	BCAL0434;ref|WP_006489950.1|gi|493535999|	B4E7E2;	>tr|B4E7E2|B4E7E2_BURCJ Putative exported protein OS=Burkholderia cenocepacia (strain ATCC BAA-245 / DSM 16553 / LMG 16656 / NCTC 13227 / J2315 / CF5610) OX=216591 GN=BCAL0434 PE=4 SV=1;>BURCENK562V_RS04960 ref|WP_006489950.1|gi|493535999| hypothetical protein				1	1	1	1	2	0	2	1	0	2	0	0	5	5	4	5	5	5	5	5	4	4	4	4	FALSE	FALSE	FALSE	FALSE	FALSE	FALSE	FALSE	FALSE	FALSE	FALSE	FALSE	FALSE	FALSE	FALSE	FALSE	FALSE
0	1.16508	B4E7E3;BURCENK562V_RS04955	B4E7E3;BURCENK562V_RS04955	BCAL0435;ref|WP_006489935.1|gi|493535984|	B4E7E3;	>tr|B4E7E3|B4E7E3_BURCJ Uncharacterized protein OS=Burkholderia cenocepacia (strain ATCC BAA-245 / DSM 16553 / LMG 16656 / NCTC 13227 / J2315 / CF5610) OX=216591 GN=BCAL0435 PE=4 SV=1;>BURCENK562V_RS04955 ref|WP_006489935.1|gi|493535984| hypothetical protein				6	7	6	6	6	6	7	7	6	6	7	7	6	7	7	6	6	7	6	7	6	6	6	6	FALSE	FALSE	FALSE	FALSE	FALSE	FALSE	FALSE	FALSE	FALSE	FALSE	FALSE	FALSE	FALSE	FALSE	FALSE	FALSE
0	1.19193	B4E7E4;BURCENK562V_RS04950	B4E7E4;BURCENK562V_RS04950	BCAL0436;ref|WP_006489956.1|gi|493536005|	B4E7E4;	>tr|B4E7E4|B4E7E4_BURCJ Glyoxalase/bleomycin resistance protein/dioxygenase superfamily protein OS=Burkholderia cenocepacia (strain ATCC BAA-245 / DSM 16553 / LMG 16656 / NCTC 13227 / J2315 / CF5610) OX=216591 GN=BCAL0436 PE=4 SV=1;>BURCENK562V_RS04950 ref|WP_006489956.1|gi|493536005| lactoylglutathione lyase				8	9	9	9	9	8	7	9	8	7	8	7	10	10	10	10	10	10	10	10	10	10	10	10	FALSE	FALSE	FALSE	FALSE	FALSE	FALSE	FALSE	FALSE	FALSE	FALSE	FALSE	FALSE	FALSE	FALSE	FALSE	FALSE
0	1.188	B4E7E5;BURCENK562V_RS04945	B4E7E5;BURCENK562V_RS04945	BCAL0437;ref|WP_006489944.1|gi|493535993|	B4E7E5;	>tr|B4E7E5|B4E7E5_BURCJ Methylated-DNA--protein-cysteine methyltransferase OS=Burkholderia cenocepacia (strain ATCC BAA-245 / DSM 16553 / LMG 16656 / NCTC 13227 / J2315 / CF5610) OX=216591 GN=BCAL0437 PE=3 SV=1;>BURCENK562V_RS04945 ref|WP_006489944.1|gi|493535993| AraC family transcriptional regulator				9	12	12	12	12	15	16	15	12	14	12	15	18	18	18	16	18	18	18	16	18	18	18	18	FALSE	FALSE	FALSE	FALSE	FALSE	FALSE	FALSE	FALSE	FALSE	FALSE	FALSE	FALSE	FALSE	FALSE	FALSE	FALSE
0	1.19172	B4E7E6;BURCENK562V_RS04940	B4E7E6;BURCENK562V_RS04940	BCAL0438;ref|WP_006492382.1|gi|493538486|	B4E7E6;	>tr|B4E7E6|B4E7E6_BURCJ Putative DNA-3-methyladenine glycosylase II OS=Burkholderia cenocepacia (strain ATCC BAA-245 / DSM 16553 / LMG 16656 / NCTC 13227 / J2315 / CF5610) OX=216591 GN=BCAL0438 PE=4 SV=1;>BURCENK562V_RS04940 ref|WP_006492382.1|gi|493538486| DNA-3-methyladenine glycosylase				10	11	9	10	14	15	16	14	13	14	15	15	18	18	18	18	19	19	19	18	19	18	19	18	FALSE	FALSE	FALSE	FALSE	FALSE	FALSE	FALSE	FALSE	FALSE	FALSE	FALSE	FALSE	FALSE	FALSE	FALSE	FALSE
0	1.19543	B4E7E7;BURCENK562V_RS04935	B4E7E7;BURCENK562V_RS04935	gshA;ref|WP_006485793.1|gi|493531801|	B4E7E7;	>tr|B4E7E7|B4E7E7_BURCJ Glutamate--cysteine ligase OS=Burkholderia cenocepacia (strain ATCC BAA-245 / DSM 16553 / LMG 16656 / NCTC 13227 / J2315 / CF5610) OX=216591 GN=gshA PE=3 SV=1;>BURCENK562V_RS04935 ref|WP_006485793.1|gi|493531801| glutamate--cysteine ligase				30	30	30	32	33	32	33	33	33	31	30	32	33	33	33	32	31	33	33	33	31	31	32	29	FALSE	FALSE	FALSE	FALSE	FALSE	FALSE	FALSE	FALSE	FALSE	FALSE	FALSE	FALSE	FALSE	FALSE	FALSE	FALSE
0	1.16555	B4E7F2;BURCENK562V_RS04910	B4E7F2;BURCENK562V_RS04910	BCAL0444;ref|WP_006485791.1|gi|493531799|	B4E7F2;	>tr|B4E7F2|B4E7F2_BURCJ GntR family regulatory protein OS=Burkholderia cenocepacia (strain ATCC BAA-245 / DSM 16553 / LMG 16656 / NCTC 13227 / J2315 / CF5610) OX=216591 GN=BCAL0444 PE=4 SV=1;>BURCENK562V_RS04910 ref|WP_006485791.1|gi|493531799| GntR family transcriptional regulator				12	12	10	11	13	13	13	13	13	11	12	12	12	12	11	12	11	13	13	12	12	12	12	12	FALSE	FALSE	FALSE	FALSE	FALSE	FALSE	FALSE	FALSE	FALSE	FALSE	FALSE	FALSE	FALSE	FALSE	FALSE	FALSE
0	1.13976	B4E7F4;BURCENK562V_RS04900	B4E7F4;BURCENK562V_RS04900	phnW;ref|WP_006485770.1|gi|493531778|	B4E7F4;	>tr|B4E7F4|B4E7F4_BURCJ 2-aminoethylphosphonate--pyruvate transaminase OS=Burkholderia cenocepacia (strain ATCC BAA-245 / DSM 16553 / LMG 16656 / NCTC 13227 / J2315 / CF5610) OX=216591 GN=phnW PE=3 SV=1;>BURCENK562V_RS04900 ref|WP_006485770.1|gi|493531778| 2-aminoethylphosphonate:pyruvate aminotransferase				5	5	4	3	5	4	3	5	5	4	4	5	4	4	5	4	5	5	4	4	4	4	4	4	FALSE	FALSE	FALSE	FALSE	FALSE	FALSE	FALSE	FALSE	FALSE	FALSE	FALSE	FALSE	FALSE	FALSE	FALSE	FALSE
0	1.19005	B4E7F8;BURCENK562V_RS04880	B4E7F8;BURCENK562V_RS04880	BCAL0450;ref|WP_006485766.1|gi|493531774|	B4E7F8;	>tr|B4E7F8|B4E7F8_BURCJ Putative phosphonoacetate hydrolase OS=Burkholderia cenocepacia (strain ATCC BAA-245 / DSM 16553 / LMG 16656 / NCTC 13227 / J2315 / CF5610) OX=216591 GN=BCAL0450 PE=4 SV=1;>BURCENK562V_RS04880 ref|WP_006485766.1|gi|493531774| phosphonoacetate hydrolase				10	9	9	10	10	9	9	10	10	10	9	10	8	9	10	8	8	9	10	9	10	10	9	8	FALSE	FALSE	FALSE	FALSE	FALSE	FALSE	FALSE	FALSE	FALSE	FALSE	FALSE	FALSE	FALSE	FALSE	FALSE	FALSE
0	1.07962	B4E7F9;B4EGU1;BURCENK562V_RS04875;BURCENK562V_RS09230	B4E7F9;B4EGU1;BURCENK562V_RS04875;BURCENK562V_RS09230	BCAL0451;BCAM1186;ref|WP_006485777.1|gi|493531785|;ref|WP_006491137.1|gi|493537208|	B4E7F9;B4EGU1;;	>tr|B4E7F9|B4E7F9_BURCJ Putative NADP-dependent glyceraldehyde-3-phosphate dehydrogenase OS=Burkholderia cenocepacia (strain ATCC BAA-245 / DSM 16553 / LMG 16656 / NCTC 13227 / J2315 / CF5610) OX=216591 GN=BCAL0451 PE=3 SV=1;>tr|B4EGU1|B4EGU1_BURCJ Putative NADP-dependent glyceraldehyde-3-phosphate dehydrogenase OS=Burkholderia cenocepacia (strain ATCC BAA-245 / DSM 16553 / LMG 16656 / NCTC 13227…				3	3	2	3	3	3	3	3	3	2	2	3	2	3	2	2	2	1	2	3	2	2	2	3	FALSE	FALSE	FALSE	FALSE	FALSE	FALSE	FALSE	FALSE	FALSE	FALSE	FALSE	FALSE	FALSE	FALSE	FALSE	FALSE
0	1.13943	B4E7G0;BURCENK562V_RS04870	B4E7G0;BURCENK562V_RS04870	BCAL0452;ref|WP_006485790.1|gi|493531798|	B4E7G0;	>tr|B4E7G0|B4E7G0_BURCJ Periplasmic solute-binding protein OS=Burkholderia cenocepacia (strain ATCC BAA-245 / DSM 16553 / LMG 16656 / NCTC 13227 / J2315 / CF5610) OX=216591 GN=BCAL0452 PE=3 SV=1;>BURCENK562V_RS04870 ref|WP_006485790.1|gi|493531798| amino acid ABC transporter substrate-binding protein				9	9	9	9	9	9	9	9	9	9	9	9	9	9	8	9	8	9	8	9	8	8	9	6	FALSE	FALSE	FALSE	FALSE	FALSE	FALSE	FALSE	FALSE	FALSE	FALSE	FALSE	FALSE	FALSE	FALSE	FALSE	FALSE
0	1.1489	B4E7G3;BURCENK562V_RS04855	B4E7G3;BURCENK562V_RS04855	BCAL0455;ref|WP_006485775.1|gi|493531783|	B4E7G3;	>tr|B4E7G3|B4E7G3_BURCJ Putative hydrolase OS=Burkholderia cenocepacia (strain ATCC BAA-245 / DSM 16553 / LMG 16656 / NCTC 13227 / J2315 / CF5610) OX=216591 GN=BCAL0455 PE=4 SV=1;>BURCENK562V_RS04855 ref|WP_006485775.1|gi|493531783| alpha/beta hydrolase				5	7	7	7	7	9	12	10	8	8	9	8	11	12	11	12	11	12	12	12	12	12	12	11	FALSE	FALSE	FALSE	FALSE	FALSE	FALSE	FALSE	FALSE	FALSE	FALSE	FALSE	FALSE	FALSE	FALSE	FALSE	FALSE
0	1.19088	B4E7G6;BURCENK562V_RS04835	B4E7G6;BURCENK562V_RS04835	BCAL0458;ref|WP_012492331.1|gi|501468886|	B4E7G6;	>tr|B4E7G6|B4E7G6_BURCJ Thioesterase superfamily protein OS=Burkholderia cenocepacia (strain ATCC BAA-245 / DSM 16553 / LMG 16656 / NCTC 13227 / J2315 / CF5610) OX=216591 GN=BCAL0458 PE=4 SV=1;>BURCENK562V_RS04835 ref|WP_012492331.1|gi|501468886| phenylacetic acid degradation protein				7	5	7	7	6	6	7	7	7	7	5	7	7	7	7	7	5	7	7	7	7	5	7	7	FALSE	FALSE	FALSE	FALSE	FALSE	FALSE	FALSE	FALSE	FALSE	FALSE	FALSE	FALSE	FALSE	FALSE	FALSE	FALSE
0	1.16219	B4E7G7;BURCENK562V_RS24595	B4E7G7;BURCENK562V_RS24595	BCAL1462;ref|WP_012492548.1|gi|501469103|	B4E7G7;	>tr|B4E7G7|B4E7G7_BURCJ Putative Trp repressor binding protein OS=Burkholderia cenocepacia (strain ATCC BAA-245 / DSM 16553 / LMG 16656 / NCTC 13227 / J2315 / CF5610) OX=216591 GN=BCAL1462 PE=3 SV=1;>BURCENK562V_RS24595 ref|WP_012492548.1|gi|501469103| NAD(P)H quinone oxidoreductase				7	10	10	7	8	10	10	9	9	9	8	8	9	10	10	7	9	9	7	7	9	9	10	8	FALSE	FALSE	FALSE	FALSE	FALSE	FALSE	FALSE	FALSE	FALSE	FALSE	FALSE	FALSE	FALSE	FALSE	FALSE	FALSE
0	1.16926	B4E7G9;BURCENK562V_RS24585	B4E7G9;BURCENK562V_RS24585	BCAL1464;ref|WP_006488510.1|gi|493534534|	B4E7G9;	>tr|B4E7G9|B4E7G9_BURCJ Putative membrane protein OS=Burkholderia cenocepacia (strain ATCC BAA-245 / DSM 16553 / LMG 16656 / NCTC 13227 / J2315 / CF5610) OX=216591 GN=BCAL1464 PE=4 SV=1;>BURCENK562V_RS24585 ref|WP_006488510.1|gi|493534534| membrane protein				0	1	0	0	2	2	1	3	2	2	2	2	3	4	3	4	4	4	4	4	4	4	4	2	FALSE	FALSE	FALSE	FALSE	FALSE	FALSE	FALSE	FALSE	FALSE	FALSE	FALSE	FALSE	FALSE	FALSE	FALSE	FALSE
0	1.22935	B4E7H0;BURCENK562V_RS24580	B4E7H0;BURCENK562V_RS24580	BCAL1465;ref|WP_006488504.1|gi|493534528|	B4E7H0;	>tr|B4E7H0|B4E7H0_BURCJ Uncharacterized protein OS=Burkholderia cenocepacia (strain ATCC BAA-245 / DSM 16553 / LMG 16656 / NCTC 13227 / J2315 / CF5610) OX=216591 GN=BCAL1465 PE=4 SV=1;>BURCENK562V_RS24580 ref|WP_006488504.1|gi|493534528| CBS domain protein				19	20	19	15	20	19	20	19	20	19	19	20	19	20	20	20	20	20	20	20	20	20	20	19	FALSE	FALSE	FALSE	FALSE	FALSE	FALSE	FALSE	FALSE	FALSE	FALSE	FALSE	FALSE	FALSE	FALSE	FALSE	FALSE
0	1.21444	B4E7H1;BURCENK562V_RS24575	B4E7H1;BURCENK562V_RS24575	BCAL1466;ref|WP_006488514.1|gi|493534538|	B4E7H1;	>tr|B4E7H1|B4E7H1_BURCJ Major Facilitator Superfamily protein OS=Burkholderia cenocepacia (strain ATCC BAA-245 / DSM 16553 / LMG 16656 / NCTC 13227 / J2315 / CF5610) OX=216591 GN=BCAL1466 PE=4 SV=1;>BURCENK562V_RS24575 ref|WP_006488514.1|gi|493534538| glycerol acyltransferase				6	8	7	8	9	10	10	10	9	10	8	8	10	10	10	9	10	10	10	9	9	10	10	10	FALSE	FALSE	FALSE	FALSE	FALSE	FALSE	FALSE	FALSE	FALSE	FALSE	FALSE	FALSE	FALSE	FALSE	FALSE	FALSE
0	1.20825	B4E7H2;BURCENK562V_RS24570	B4E7H2;BURCENK562V_RS24570	aroC;ref|WP_006488506.1|gi|493534530|	B4E7H2;	>sp|B4E7H2|AROC_BURCJ Chorismate synthase OS=Burkholderia cenocepacia (strain ATCC BAA-245 / DSM 16553 / LMG 16656 / NCTC 13227 / J2315 / CF5610) OX=216591 GN=aroC PE=3 SV=1;>BURCENK562V_RS24570 ref|WP_006488506.1|gi|493534530| chorismate synthase				15	17	17	16	16	17	18	17	17	17	17	18	17	16	17	16	17	16	16	16	18	17	18	16	FALSE	FALSE	FALSE	FALSE	FALSE	FALSE	FALSE	FALSE	FALSE	FALSE	FALSE	FALSE	FALSE	FALSE	FALSE	FALSE
0	1.19795	B4E7H4;BURCENK562V_RS24560	B4E7H4;BURCENK562V_RS24560	BCAL1469;ref|WP_011545236.1|gi|499864502|	B4E7H4;	>tr|B4E7H4|B4E7H4_BURCJ Putative short chain dehydrogenase OS=Burkholderia cenocepacia (strain ATCC BAA-245 / DSM 16553 / LMG 16656 / NCTC 13227 / J2315 / CF5610) OX=216591 GN=BCAL1469 PE=4 SV=1;>BURCENK562V_RS24560 ref|WP_011545236.1|gi|499864502| short-chain dehydrogenase				12	12	12	12	12	10	12	12	12	12	12	12	12	12	12	12	12	12	12	12	12	11	12	12	FALSE	FALSE	FALSE	FALSE	FALSE	FALSE	FALSE	FALSE	FALSE	FALSE	FALSE	FALSE	FALSE	FALSE	FALSE	FALSE
0	1.19002	B4E7H5;BURCENK562V_RS24555	B4E7H5;BURCENK562V_RS24555	BCAL1470;ref|WP_006495370.1|gi|493541498|	B4E7H5;	>tr|B4E7H5|B4E7H5_BURCJ Putative thioesterase OS=Burkholderia cenocepacia (strain ATCC BAA-245 / DSM 16553 / LMG 16656 / NCTC 13227 / J2315 / CF5610) OX=216591 GN=BCAL1470 PE=4 SV=1;>BURCENK562V_RS24555 ref|WP_006495370.1|gi|493541498| thioesterase				11	10	11	11	11	9	10	10	11	9	9	10	11	9	10	10	8	9	10	10	10	8	9	10	FALSE	FALSE	FALSE	FALSE	FALSE	FALSE	FALSE	FALSE	FALSE	FALSE	FALSE	FALSE	FALSE	FALSE	FALSE	FALSE
0	1.16096	B4E7H6;BURCENK562V_RS24550	B4E7H6;BURCENK562V_RS24550	BCAL1471;ref|WP_006488515.1|gi|493534539|	B4E7H6;	>tr|B4E7H6|B4E7H6_BURCJ LuxR superfamily regulatory protein OS=Burkholderia cenocepacia (strain ATCC BAA-245 / DSM 16553 / LMG 16656 / NCTC 13227 / J2315 / CF5610) OX=216591 GN=BCAL1471 PE=4 SV=1;>BURCENK562V_RS24550 ref|WP_006488515.1|gi|493534539| LuxR family transcriptional regulator				8	8	6	7	10	10	9	9	10	12	11	7	9	9	9	9	11	9	10	10	11	12	12	10	FALSE	FALSE	FALSE	FALSE	FALSE	FALSE	FALSE	FALSE	FALSE	FALSE	FALSE	FALSE	FALSE	FALSE	FALSE	FALSE
0	1.22314	B4E7H7;BURCENK562V_RS24545	B4E7H7;BURCENK562V_RS24545	scoA;ref|WP_006488507.1|gi|493534531|	B4E7H7;	>tr|B4E7H7|B4E7H7_BURCJ Succinyl-CoA:3-ketoacid-coenzyme A transferase subunit A OS=Burkholderia cenocepacia (strain ATCC BAA-245 / DSM 16553 / LMG 16656 / NCTC 13227 / J2315 / CF5610) OX=216591 GN=scoA PE=4 SV=1;>BURCENK562V_RS24545 ref|WP_006488507.1|gi|493534531| succinyl-CoA:3-ketoacid-CoA transferase				13	14	12	10	14	13	15	15	17	16	15	14	20	20	21	17	21	22	21	20	20	22	21	22	FALSE	FALSE	FALSE	FALSE	FALSE	FALSE	FALSE	FALSE	FALSE	FALSE	FALSE	FALSE	FALSE	FALSE	FALSE	FALSE
0	1.22786	B4E7H8;BURCENK562V_RS24540	B4E7H8;BURCENK562V_RS24540	scoB;ref|WP_006488513.1|gi|493534537|	B4E7H8;	>tr|B4E7H8|B4E7H8_BURCJ Succinyl-CoA:3-ketoacid-coenzyme A transferase subunit B OS=Burkholderia cenocepacia (strain ATCC BAA-245 / DSM 16553 / LMG 16656 / NCTC 13227 / J2315 / CF5610) OX=216591 GN=scoB PE=4 SV=1;>BURCENK562V_RS24540 ref|WP_006488513.1|gi|493534537| succinyl-CoA:3-ketoacid-CoA transferase				11	15	13	14	15	14	15	15	15	15	14	14	15	15	14	14	15	15	15	15	15	16	15	16	FALSE	FALSE	FALSE	FALSE	FALSE	FALSE	FALSE	FALSE	FALSE	FALSE	FALSE	FALSE	FALSE	FALSE	FALSE	FALSE
0	1.2133	B4E7H9;BURCENK562V_RS24535	B4E7H9;BURCENK562V_RS24535	BCAL1474;ref|WP_006488511.1|gi|493534535|	B4E7H9;	>tr|B4E7H9|B4E7H9_BURCJ Putative dehydrogenase OS=Burkholderia cenocepacia (strain ATCC BAA-245 / DSM 16553 / LMG 16656 / NCTC 13227 / J2315 / CF5610) OX=216591 GN=BCAL1474 PE=4 SV=1;>BURCENK562V_RS24535 ref|WP_006488511.1|gi|493534535| KR domain protein				3	2	3	3	5	6	8	6	6	6	6	4	9	9	9	9	9	9	9	9	9	9	9	9	FALSE	FALSE	FALSE	FALSE	FALSE	FALSE	FALSE	FALSE	FALSE	FALSE	FALSE	FALSE	FALSE	FALSE	FALSE	FALSE
0	1.15203	B4E7I2;BURCENK562V_RS24520	B4E7I2;BURCENK562V_RS24520	BCAL1477;ref|WP_012492552.1|gi|501469107|	B4E7I2;	>tr|B4E7I2|B4E7I2_BURCJ LysR family regulatory protein OS=Burkholderia cenocepacia (strain ATCC BAA-245 / DSM 16553 / LMG 16656 / NCTC 13227 / J2315 / CF5610) OX=216591 GN=BCAL1477 PE=3 SV=1;>BURCENK562V_RS24520 ref|WP_012492552.1|gi|501469107| LysR family transcriptional regulator				3	4	4	3	4	4	4	4	4	4	4	4	4	4	4	4	4	4	4	4	4	4	4	4	FALSE	FALSE	FALSE	FALSE	FALSE	FALSE	FALSE	FALSE	FALSE	FALSE	FALSE	FALSE	FALSE	FALSE	FALSE	FALSE
0	1.19984	B4E7I3;BURCENK562V_RS24515	B4E7I3;BURCENK562V_RS24515	BCAL1478;ref|WP_012492553.1|gi|501469108|	B4E7I3;	>tr|B4E7I3|B4E7I3_BURCJ Putative hydrolase OS=Burkholderia cenocepacia (strain ATCC BAA-245 / DSM 16553 / LMG 16656 / NCTC 13227 / J2315 / CF5610) OX=216591 GN=BCAL1478 PE=4 SV=1;>BURCENK562V_RS24515 ref|WP_012492553.1|gi|501469108| alpha/beta hydrolase				23	23	23	23	24	23	22	23	24	24	23	23	22	23	23	23	22	23	23	23	23	23	23	24	FALSE	FALSE	FALSE	FALSE	FALSE	FALSE	FALSE	FALSE	FALSE	FALSE	FALSE	FALSE	FALSE	FALSE	FALSE	FALSE
0	1.19376	B4E7I4;BURCENK562V_RS24510	B4E7I4;BURCENK562V_RS24510	BCAL1479;ref|WP_006486103.1|gi|493532118|	B4E7I4;	>tr|B4E7I4|B4E7I4_BURCJ Endoribonuclease L-PSP family protein OS=Burkholderia cenocepacia (strain ATCC BAA-245 / DSM 16553 / LMG 16656 / NCTC 13227 / J2315 / CF5610) OX=216591 GN=BCAL1479 PE=4 SV=1;>BURCENK562V_RS24510 ref|WP_006486103.1|gi|493532118| aminoacrylate peracid reductase				7	5	5	6	5	5	5	5	5	5	5	5	5	5	5	5	5	5	5	5	5	5	5	5	FALSE	FALSE	FALSE	FALSE	FALSE	FALSE	FALSE	FALSE	FALSE	FALSE	FALSE	FALSE	FALSE	FALSE	FALSE	FALSE
0	1.19423	B4E7I5;BURCENK562V_RS24505	B4E7I5;BURCENK562V_RS24505	relA;ref|WP_006486099.1|gi|493532114|	B4E7I5;	>tr|B4E7I5|B4E7I5_BURCJ GTP pyrophosphokinase OS=Burkholderia cenocepacia (strain ATCC BAA-245 / DSM 16553 / LMG 16656 / NCTC 13227 / J2315 / CF5610) OX=216591 GN=relA PE=3 SV=1;>BURCENK562V_RS24505 ref|WP_006486099.1|gi|493532114| GTP pyrophosphokinase				30	32	30	30	33	32	34	34	34	32	32	33	31	32	32	32	34	28	33	32	31	30	32	30	FALSE	FALSE	FALSE	FALSE	FALSE	FALSE	FALSE	FALSE	FALSE	FALSE	FALSE	FALSE	FALSE	FALSE	FALSE	FALSE
0	1.21147	B4E7I6;BURCENK562V_RS24495	B4E7I6;BURCENK562V_RS24495	thrS;ref|WP_006486105.1|gi|493532120|	B4E7I6;	>sp|B4E7I6|SYT_BURCJ Threonine--tRNA ligase OS=Burkholderia cenocepacia (strain ATCC BAA-245 / DSM 16553 / LMG 16656 / NCTC 13227 / J2315 / CF5610) OX=216591 GN=thrS PE=3 SV=1;>BURCENK562V_RS24495 ref|WP_006486105.1|gi|493532120| threonyl-tRNA synthetase				69	67	61	62	70	69	70	72	74	69	68	73	68	67	66	63	63	64	67	67	66	61	68	65	FALSE	FALSE	FALSE	FALSE	FALSE	FALSE	FALSE	FALSE	FALSE	FALSE	FALSE	FALSE	FALSE	FALSE	FALSE	FALSE
0	1.17892	B4E7I7;BURCENK562V_RS24485	B4E7I7;BURCENK562V_RS24485	rpmI;ref|WP_004191477.1|gi|490296013|	B4E7I7;	>sp|B4E7I7|RL35_BURCJ 50S ribosomal protein L35 OS=Burkholderia cenocepacia (strain ATCC BAA-245 / DSM 16553 / LMG 16656 / NCTC 13227 / J2315 / CF5610) OX=216591 GN=rpmI PE=3 SV=1;>BURCENK562V_RS24485 ref|WP_004191477.1|gi|490296013| 50S ribosomal protein L35				3	3	3	3	3	3	3	3	3	3	2	3	3	3	3	3	3	3	3	3	3	3	3	3	FALSE	FALSE	FALSE	FALSE	FALSE	FALSE	FALSE	FALSE	FALSE	FALSE	FALSE	FALSE	FALSE	FALSE	FALSE	FALSE
0	1.20944	B4E7I8;BURCENK562V_RS24480	B4E7I8;BURCENK562V_RS24480	rplT;ref|WP_004192938.1|gi|490297495|	B4E7I8;	>sp|B4E7I8|RL20_BURCJ 50S ribosomal protein L20 OS=Burkholderia cenocepacia (strain ATCC BAA-245 / DSM 16553 / LMG 16656 / NCTC 13227 / J2315 / CF5610) OX=216591 GN=rplT PE=3 SV=1;>BURCENK562V_RS24480 ref|WP_004192938.1|gi|490297495| 50S ribosomal protein L20				18	18	19	18	16	12	17	15	18	17	15	17	16	17	16	15	13	15	17	17	14	12	17	14	FALSE	FALSE	FALSE	FALSE	FALSE	FALSE	FALSE	FALSE	FALSE	FALSE	FALSE	FALSE	FALSE	FALSE	FALSE	FALSE
0	1.21144	B4E7I9;BURCENK562V_RS24475	B4E7I9;BURCENK562V_RS24475	pheS;ref|WP_006486107.1|gi|493532122|	B4E7I9;	>sp|B4E7I9|SYFA_BURCJ Phenylalanine--tRNA ligase alpha subunit OS=Burkholderia cenocepacia (strain ATCC BAA-245 / DSM 16553 / LMG 16656 / NCTC 13227 / J2315 / CF5610) OX=216591 GN=pheS PE=3 SV=1;>BURCENK562V_RS24475 ref|WP_006486107.1|gi|493532122| phenylalanyl-tRNA synthetase subunit alpha				27	27	27	26	28	24	27	28	28	26	24	26	25	26	27	24	21	25	25	26	22	25	23	23	FALSE	FALSE	FALSE	FALSE	FALSE	FALSE	FALSE	FALSE	FALSE	FALSE	FALSE	FALSE	FALSE	FALSE	FALSE	FALSE
0	1.23823	B4E7J0;BURCENK562V_RS24470	B4E7J0;BURCENK562V_RS24470	pheT;ref|WP_012492555.1|gi|501469110|	B4E7J0;	>tr|B4E7J0|B4E7J0_BURCJ Phenylalanine--tRNA ligase beta subunit OS=Burkholderia cenocepacia (strain ATCC BAA-245 / DSM 16553 / LMG 16656 / NCTC 13227 / J2315 / CF5610) OX=216591 GN=pheT PE=3 SV=1;>BURCENK562V_RS24470 ref|WP_012492555.1|gi|501469110| phenylalanyl-tRNA synthetase subunit beta				61	58	60	59	60	59	61	62	62	62	59	60	57	58	59	55	59	59	58	58	59	60	58	56	FALSE	FALSE	FALSE	FALSE	FALSE	FALSE	FALSE	FALSE	FALSE	FALSE	FALSE	FALSE	FALSE	FALSE	FALSE	FALSE
0	1.20893	B4E7J1;BURCENK562V_RS24465	B4E7J1;BURCENK562V_RS24465	ihfA;ref|WP_006486093.1|gi|493532108|	B4E7J1;	>tr|B4E7J1|B4E7J1_BURCJ Integration host factor subunit alpha OS=Burkholderia cenocepacia (strain ATCC BAA-245 / DSM 16553 / LMG 16656 / NCTC 13227 / J2315 / CF5610) OX=216591 GN=ihfA PE=3 SV=1;>BURCENK562V_RS24465 ref|WP_006486093.1|gi|493532108| integration host factor subunit alpha				11	11	11	10	12	10	13	12	13	13	10	13	11	12	11	11	9	11	12	12	12	12	12	12	FALSE	FALSE	FALSE	FALSE	FALSE	FALSE	FALSE	FALSE	FALSE	FALSE	FALSE	FALSE	FALSE	FALSE	FALSE	FALSE
0	1.19523	B4E7J2;BURCENK562V_RS24460	B4E7J2;BURCENK562V_RS24460	BCAL1488;ref|WP_006486110.1|gi|493532125|	B4E7J2;	>tr|B4E7J2|B4E7J2_BURCJ MerR family regulatory protein OS=Burkholderia cenocepacia (strain ATCC BAA-245 / DSM 16553 / LMG 16656 / NCTC 13227 / J2315 / CF5610) OX=216591 GN=BCAL1488 PE=4 SV=1;>BURCENK562V_RS24460 ref|WP_006486110.1|gi|493532125| MerR family transcriptional regulator				11	12	12	10	12	12	12	12	12	12	12	12	12	12	12	12	12	12	12	12	12	12	12	12	FALSE	FALSE	FALSE	FALSE	FALSE	FALSE	FALSE	FALSE	FALSE	FALSE	FALSE	FALSE	FALSE	FALSE	FALSE	FALSE
0	1.10483	B4E7J6;BURCENK562V_RS24440	B4E7J6;BURCENK562V_RS24440	BCAL1492;ref|WP_006486100.1|gi|493532115|	B4E7J6;	>tr|B4E7J6|B4E7J6_BURCJ Uncharacterized protein OS=Burkholderia cenocepacia (strain ATCC BAA-245 / DSM 16553 / LMG 16656 / NCTC 13227 / J2315 / CF5610) OX=216591 GN=BCAL1492 PE=4 SV=1;>BURCENK562V_RS24440 ref|WP_006486100.1|gi|493532115| methyltransferase				2	1	2	3	3	5	2	3	2	3	3	4	7	8	7	7	8	8	8	7	8	8	8	7	FALSE	FALSE	FALSE	FALSE	FALSE	FALSE	FALSE	FALSE	FALSE	FALSE	FALSE	FALSE	FALSE	FALSE	FALSE	FALSE
0	1.20692	B4E7J7;BURCENK562V_RS24430	B4E7J7;BURCENK562V_RS24430	BCAL1493;ref|WP_012492557.1|gi|501469112|	B4E7J7;	>tr|B4E7J7|B4E7J7_BURCJ Putative exported protein OS=Burkholderia cenocepacia (strain ATCC BAA-245 / DSM 16553 / LMG 16656 / NCTC 13227 / J2315 / CF5610) OX=216591 GN=BCAL1493 PE=4 SV=1;>BURCENK562V_RS24430 ref|WP_012492557.1|gi|501469112| hypothetical protein				32	34	33	31	33	34	37	37	38	38	37	35	35	37	36	35	35	36	33	35	37	36	38	38	FALSE	FALSE	FALSE	FALSE	FALSE	FALSE	FALSE	FALSE	FALSE	FALSE	FALSE	FALSE	FALSE	FALSE	FALSE	FALSE
0	1.19357	B4E7J8;BURCENK562V_RS24425	B4E7J8;BURCENK562V_RS24425	BCAL1494;ref|WP_006486097.1|gi|493532112|	B4E7J8;	>tr|B4E7J8|B4E7J8_BURCJ Putative monooxygenase OS=Burkholderia cenocepacia (strain ATCC BAA-245 / DSM 16553 / LMG 16656 / NCTC 13227 / J2315 / CF5610) OX=216591 GN=BCAL1494 PE=4 SV=1;>BURCENK562V_RS24425 ref|WP_006486097.1|gi|493532112| antibiotic biosynthesis monooxygenase				10	10	11	10	10	11	11	11	11	11	11	11	11	11	11	10	11	11	11	11	11	11	11	11	FALSE	FALSE	FALSE	FALSE	FALSE	FALSE	FALSE	FALSE	FALSE	FALSE	FALSE	FALSE	FALSE	FALSE	FALSE	FALSE
0	1.16773	B4E7J9;BURCENK562V_RS24420	B4E7J9;BURCENK562V_RS24420	BCAL1495;ref|WP_006486090.1|gi|493532105|	B4E7J9;	>tr|B4E7J9|B4E7J9_BURCJ Uncharacterized protein OS=Burkholderia cenocepacia (strain ATCC BAA-245 / DSM 16553 / LMG 16656 / NCTC 13227 / J2315 / CF5610) OX=216591 GN=BCAL1495 PE=4 SV=1;>BURCENK562V_RS24420 ref|WP_006486090.1|gi|493532105| DNA-binding protein				3	5	4	4	5	4	5	5	5	4	5	4	4	4	5	4	4	4	5	5	5	5	5	4	FALSE	FALSE	FALSE	FALSE	FALSE	FALSE	FALSE	FALSE	FALSE	FALSE	FALSE	FALSE	FALSE	FALSE	FALSE	FALSE
0	1.21572	B4E7K0;BURCENK562V_RS24415	B4E7K0;BURCENK562V_RS24415	BCAL1496;ref|WP_006486101.1|gi|493532116|	B4E7K0;	>tr|B4E7K0|B4E7K0_BURCJ Putative exported protein OS=Burkholderia cenocepacia (strain ATCC BAA-245 / DSM 16553 / LMG 16656 / NCTC 13227 / J2315 / CF5610) OX=216591 GN=BCAL1496 PE=4 SV=1;>BURCENK562V_RS24415 ref|WP_006486101.1|gi|493532116| hypothetical protein				7	6	5	4	7	6	8	8	8	7	6	8	8	8	8	6	7	7	7	7	8	8	8	7	FALSE	FALSE	FALSE	FALSE	FALSE	FALSE	FALSE	FALSE	FALSE	FALSE	FALSE	FALSE	FALSE	FALSE	FALSE	FALSE
0	1.19573	B4E7K2;BURCENK562V_RS24405	B4E7K2;BURCENK562V_RS24405	BCAL1498;ref|WP_006495354.1|gi|493541482|	B4E7K2;	>tr|B4E7K2|B4E7K2_BURCJ Uncharacterized protein OS=Burkholderia cenocepacia (strain ATCC BAA-245 / DSM 16553 / LMG 16656 / NCTC 13227 / J2315 / CF5610) OX=216591 GN=BCAL1498 PE=4 SV=1;>BURCENK562V_RS24405 ref|WP_006495354.1|gi|493541482| hypothetical protein				4	4	5	5	3	5	4	5	4	4	3	4	6	6	6	6	6	6	6	6	6	6	6	6	FALSE	FALSE	FALSE	FALSE	FALSE	FALSE	FALSE	FALSE	FALSE	FALSE	FALSE	FALSE	FALSE	FALSE	FALSE	FALSE
0	1.12457	B4E7K4;BURCENK562V_RS24395	B4E7K4;BURCENK562V_RS24395	BCAL1500;ref|WP_006409263.1|gi|493453986|	B4E7K4;	>tr|B4E7K4|B4E7K4_BURCJ Uncharacterized protein OS=Burkholderia cenocepacia (strain ATCC BAA-245 / DSM 16553 / LMG 16656 / NCTC 13227 / J2315 / CF5610) OX=216591 GN=BCAL1500 PE=4 SV=1;>BURCENK562V_RS24395 ref|WP_006409263.1|gi|493453986| transposase				1	3	3	2	3	3	3	3	3	3	3	3	4	4	3	3	4	4	4	5	4	4	4	4	FALSE	FALSE	FALSE	FALSE	FALSE	FALSE	FALSE	FALSE	FALSE	FALSE	FALSE	FALSE	FALSE	FALSE	FALSE	FALSE
0	1.16485	B4E7K5;BURCENK562V_RS24390	B4E7K5;BURCENK562V_RS24390	BCAL1501;ref|WP_006486096.1|gi|493532111|	B4E7K5;	>tr|B4E7K5|B4E7K5_BURCJ LysR family regulatory protein OS=Burkholderia cenocepacia (strain ATCC BAA-245 / DSM 16553 / LMG 16656 / NCTC 13227 / J2315 / CF5610) OX=216591 GN=BCAL1501 PE=3 SV=1;>BURCENK562V_RS24390 ref|WP_006486096.1|gi|493532111| LysR family transcripitonal regulator				5	5	5	5	5	5	5	5	5	5	5	5	5	5	5	5	5	5	5	5	5	5	5	5	FALSE	FALSE	FALSE	FALSE	FALSE	FALSE	FALSE	FALSE	FALSE	FALSE	FALSE	FALSE	FALSE	FALSE	FALSE	FALSE
0	1.18085	B4E7K6;BURCENK562V_RS24385	B4E7K6;BURCENK562V_RS24385	BCAL1502;ref|WP_006486111.1|gi|493532126|	B4E7K6;	>tr|B4E7K6|B4E7K6_BURCJ Aminotransferase OS=Burkholderia cenocepacia (strain ATCC BAA-245 / DSM 16553 / LMG 16656 / NCTC 13227 / J2315 / CF5610) OX=216591 GN=BCAL1502 PE=3 SV=1;>BURCENK562V_RS24385 ref|WP_006486111.1|gi|493532126| aspartate aminotransferase				10	14	12	10	13	10	13	12	13	8	10	13	19	19	19	19	18	19	19	19	19	19	19	18	FALSE	FALSE	FALSE	FALSE	FALSE	FALSE	FALSE	FALSE	FALSE	FALSE	FALSE	FALSE	FALSE	FALSE	FALSE	FALSE
0	1.197	B4E7K7;BURCENK562V_RS24380	B4E7K7;BURCENK562V_RS24380	BCAL1503;ref|WP_012492559.1|gi|501469114|	B4E7K7;	>tr|B4E7K7|B4E7K7_BURCJ Segregation and condensation protein B OS=Burkholderia cenocepacia (strain ATCC BAA-245 / DSM 16553 / LMG 16656 / NCTC 13227 / J2315 / CF5610) OX=216591 GN=BCAL1503 PE=3 SV=1;>BURCENK562V_RS24380 ref|WP_012492559.1|gi|501469114| segregation and condensation protein B				12	14	12	12	13	13	14	14	14	13	14	14	12	12	12	12	13	12	12	12	12	13	14	14	FALSE	FALSE	FALSE	FALSE	FALSE	FALSE	FALSE	FALSE	FALSE	FALSE	FALSE	FALSE	FALSE	FALSE	FALSE	FALSE
0	1.21587	B4E7K8;BURCENK562V_RS24375	B4E7K8;BURCENK562V_RS24375	BCAL1504;ref|WP_012492560.1|gi|501469115|	B4E7K8;	>tr|B4E7K8|B4E7K8_BURCJ Pseudouridine synthase OS=Burkholderia cenocepacia (strain ATCC BAA-245 / DSM 16553 / LMG 16656 / NCTC 13227 / J2315 / CF5610) OX=216591 GN=BCAL1504 PE=3 SV=1;>BURCENK562V_RS24375 ref|WP_012492560.1|gi|501469115| RNA pseudouridylate synthase family protein				48	48	49	49	48	49	48	49	49	49	47	50	46	45	44	44	46	44	45	44	46	47	44	45	FALSE	FALSE	FALSE	FALSE	FALSE	FALSE	FALSE	FALSE	FALSE	FALSE	FALSE	FALSE	FALSE	FALSE	FALSE	FALSE
0	1.20141	B4E7K9;BURCENK562V_RS24370	B4E7K9;BURCENK562V_RS24370	rimP;ref|WP_006490686.1|gi|493536745|	B4E7K9;	>sp|B4E7K9|RIMP_BURCJ Ribosome maturation factor RimP OS=Burkholderia cenocepacia (strain ATCC BAA-245 / DSM 16553 / LMG 16656 / NCTC 13227 / J2315 / CF5610) OX=216591 GN=rimP PE=3 SV=1;>BURCENK562V_RS24370 ref|WP_006490686.1|gi|493536745| ribosome maturation protein RimP				16	16	15	16	16	16	16	16	16	16	16	16	16	16	16	16	15	16	16	16	15	15	16	15	FALSE	FALSE	FALSE	FALSE	FALSE	FALSE	FALSE	FALSE	FALSE	FALSE	FALSE	FALSE	FALSE	FALSE	FALSE	FALSE
0	1.22759	B4E7L0;BURCENK562V_RS24365	B4E7L0;BURCENK562V_RS24365	nusA;ref|WP_006495348.1|gi|493541476|	B4E7L0;	>tr|B4E7L0|B4E7L0_BURCJ Transcription termination/antitermination protein NusA OS=Burkholderia cenocepacia (strain ATCC BAA-245 / DSM 16553 / LMG 16656 / NCTC 13227 / J2315 / CF5610) OX=216591 GN=nusA PE=3 SV=1;>BURCENK562V_RS24365 ref|WP_006495348.1|gi|493541476| transcription termination factor NusA				48	46	42	39	44	47	48	48	48	50	48	47	46	46	46	46	49	46	46	46	49	50	47	51	FALSE	FALSE	FALSE	FALSE	FALSE	FALSE	FALSE	FALSE	FALSE	FALSE	FALSE	FALSE	FALSE	FALSE	FALSE	FALSE
0	1.218	B4E7L1;BURCENK562V_RS24360	B4E7L1;BURCENK562V_RS24360	infB;ref|WP_006490685.1|gi|493536744|	B4E7L1;	>sp|B4E7L1|IF2_BURCJ Translation initiation factor IF-2 OS=Burkholderia cenocepacia (strain ATCC BAA-245 / DSM 16553 / LMG 16656 / NCTC 13227 / J2315 / CF5610) OX=216591 GN=infB PE=3 SV=1;>BURCENK562V_RS24360 ref|WP_006490685.1|gi|493536744| translation initiation factor IF-2				73	72	70	69	75	73	75	73	78	75	69	74	74	71	70	68	70	70	70	68	71	70	71	71	FALSE	FALSE	FALSE	FALSE	FALSE	FALSE	FALSE	FALSE	FALSE	FALSE	FALSE	FALSE	FALSE	FALSE	FALSE	FALSE
0	1.20037	B4E7L2;BURCENK562V_RS24355	B4E7L2;BURCENK562V_RS24355	rbfA;ref|WP_006490681.1|gi|493536740|	B4E7L2;	>sp|B4E7L2|RBFA_BURCJ Ribosome-binding factor A OS=Burkholderia cenocepacia (strain ATCC BAA-245 / DSM 16553 / LMG 16656 / NCTC 13227 / J2315 / CF5610) OX=216591 GN=rbfA PE=3 SV=1;>BURCENK562V_RS24355 ref|WP_006490681.1|gi|493536740| ribosome-binding factor A				12	12	11	11	14	15	14	15	13	14	13	12	12	13	12	12	12	11	15	11	13	12	13	10	FALSE	FALSE	FALSE	FALSE	FALSE	FALSE	FALSE	FALSE	FALSE	FALSE	FALSE	FALSE	FALSE	FALSE	FALSE	FALSE
0	1.18514	B4E7L3;BURCENK562V_RS24350	B4E7L3;BURCENK562V_RS24350	truB;ref|WP_006490683.1|gi|493536742|	B4E7L3;	>tr|B4E7L3|B4E7L3_BURCJ tRNA pseudouridine synthase B OS=Burkholderia cenocepacia (strain ATCC BAA-245 / DSM 16553 / LMG 16656 / NCTC 13227 / J2315 / CF5610) OX=216591 GN=truB PE=3 SV=1;>BURCENK562V_RS24350 ref|WP_006490683.1|gi|493536742| tRNA pseudouridine synthase B				13	13	12	14	14	14	15	14	14	15	13	14	14	13	13	15	13	13	14	13	13	14	13	12	FALSE	FALSE	FALSE	FALSE	FALSE	FALSE	FALSE	FALSE	FALSE	FALSE	FALSE	FALSE	FALSE	FALSE	FALSE	FALSE
0	1.17497	B4E7L5;BURCENK562V_RS24340	B4E7L5;BURCENK562V_RS24340	emrA;ref|WP_006490688.1|gi|493536747|	B4E7L5;	>tr|B4E7L5|B4E7L5_BURCJ Putative multidrug resistance transport protein OS=Burkholderia cenocepacia (strain ATCC BAA-245 / DSM 16553 / LMG 16656 / NCTC 13227 / J2315 / CF5610) OX=216591 GN=emrA PE=4 SV=1;>BURCENK562V_RS24340 ref|WP_006490688.1|gi|493536747| hemolysin D				9	8	8	8	9	5	7	7	9	7	8	9	9	6	7	6	6	7	7	7	8	7	7	9	FALSE	FALSE	FALSE	FALSE	FALSE	FALSE	FALSE	FALSE	FALSE	FALSE	FALSE	FALSE	FALSE	FALSE	FALSE	FALSE
0	1.19816	B4E7L6;BURCENK562V_RS24335	B4E7L6;BURCENK562V_RS24335	BCAL1512;ref|WP_012492562.1|gi|501469117|	B4E7L6;	>tr|B4E7L6|B4E7L6_BURCJ Outer membrane efflux protein OS=Burkholderia cenocepacia (strain ATCC BAA-245 / DSM 16553 / LMG 16656 / NCTC 13227 / J2315 / CF5610) OX=216591 GN=BCAL1512 PE=3 SV=1;>BURCENK562V_RS24335 ref|WP_012492562.1|gi|501469117| MarR family transcriptional regulator				9	11	9	11	11	11	11	12	12	11	12	12	10	9	9	9	10	6	7	8	11	10	11	10	FALSE	FALSE	FALSE	FALSE	FALSE	FALSE	FALSE	FALSE	FALSE	FALSE	FALSE	FALSE	FALSE	FALSE	FALSE	FALSE
0	1.18612	B4E7L7;BURCENK562V_RS24330	B4E7L7;BURCENK562V_RS24330	BCAL1513;ref|WP_034178626.1|gi|736004708|	B4E7L7;	>tr|B4E7L7|B4E7L7_BURCJ MarR family regulatory protein OS=Burkholderia cenocepacia (strain ATCC BAA-245 / DSM 16553 / LMG 16656 / NCTC 13227 / J2315 / CF5610) OX=216591 GN=BCAL1513 PE=4 SV=1;>BURCENK562V_RS24330 ref|WP_034178626.1|gi|736004708| MarR family transcriptional regulator				3	3	3	2	3	3	3	3	3	3	3	3	3	3	3	3	3	3	3	3	3	3	3	3	FALSE	FALSE	FALSE	FALSE	FALSE	FALSE	FALSE	FALSE	FALSE	FALSE	FALSE	FALSE	FALSE	FALSE	FALSE	FALSE
0	1.23823	B4E7L8;BURCENK562V_RS24325	B4E7L8;BURCENK562V_RS24325	typA;ref|WP_006490690.1|gi|493536749|	B4E7L8;	>tr|B4E7L8|B4E7L8_BURCJ GTP-binding protein OS=Burkholderia cenocepacia (strain ATCC BAA-245 / DSM 16553 / LMG 16656 / NCTC 13227 / J2315 / CF5610) OX=216591 GN=typA PE=4 SV=1;>BURCENK562V_RS24325 ref|WP_006490690.1|gi|493536749| GTP-binding protein				62	61	62	59	63	62	66	67	68	66	63	64	61	60	58	53	58	58	61	61	59	64	62	59	FALSE	FALSE	FALSE	FALSE	FALSE	FALSE	FALSE	FALSE	FALSE	FALSE	FALSE	FALSE	FALSE	FALSE	FALSE	FALSE
0	1.21463	B4E7L9;BURCENK562V_RS24320	B4E7L9;BURCENK562V_RS24320	sucA;ref|WP_006495342.1|gi|493541470|	B4E7L9;	>tr|B4E7L9|B4E7L9_BURCJ 2-oxoglutarate dehydrogenase E1 component OS=Burkholderia cenocepacia (strain ATCC BAA-245 / DSM 16553 / LMG 16656 / NCTC 13227 / J2315 / CF5610) OX=216591 GN=sucA PE=4 SV=1;>BURCENK562V_RS24320 ref|WP_006495342.1|gi|493541470| 2-oxoglutarate dehydrogenase E1				91	94	86	81	92	102	103	101	104	103	98	101	98	94	95	87	98	90	91	88	94	99	97	97	FALSE	FALSE	FALSE	FALSE	FALSE	FALSE	FALSE	FALSE	FALSE	FALSE	FALSE	FALSE	FALSE	FALSE	FALSE	FALSE
0	1.23034	B4E7M0;BURCENK562V_RS24315	B4E7M0;BURCENK562V_RS24315	sucB;ref|WP_006493538.1|gi|493539652|	B4E7M0;	>tr|B4E7M0|B4E7M0_BURCJ Dihydrolipoyllysine-residue succinyltransferase component of 2-oxoglutarate dehydrogenase complex OS=Burkholderia cenocepacia (strain ATCC BAA-245 / DSM 16553 / LMG 16656 / NCTC 13227 / J2315 / CF5610) OX=216591 GN=sucB PE=3 SV=1;>BURCENK562V_RS24315 ref|WP_006493538.1|gi|493539652| dihydrolipoamide succinyltransferase				35	35	35	33	36	32	38	39	37	37	32	38	38	38	38	36	31	35	36	37	33	33	37	31	FALSE	FALSE	FALSE	FALSE	FALSE	FALSE	FALSE	FALSE	FALSE	FALSE	FALSE	FALSE	FALSE	FALSE	FALSE	FALSE
0	1.22	B4E7M1;BURCENK562V_RS24310	B4E7M1;BURCENK562V_RS24310	odhL;ref|WP_006483484.1|gi|493529469|	B4E7M1;	>tr|B4E7M1|B4E7M1_BURCJ Dihydrolipoyl dehydrogenase OS=Burkholderia cenocepacia (strain ATCC BAA-245 / DSM 16553 / LMG 16656 / NCTC 13227 / J2315 / CF5610) OX=216591 GN=odhL PE=3 SV=1;>BURCENK562V_RS24310 ref|WP_006483484.1|gi|493529469| dihydrolipoamide dehydrogenase				47	44	48	47	47	45	44	47	48	44	43	47	47	45	47	45	43	44	42	45	45	46	45	44	FALSE	FALSE	FALSE	FALSE	FALSE	FALSE	FALSE	FALSE	FALSE	FALSE	FALSE	FALSE	FALSE	FALSE	FALSE	FALSE
0	1.19542	B4E7M2;BURCENK562V_RS24305	B4E7M2;BURCENK562V_RS24305	BCAL1518;ref|WP_012492563.1|gi|501469118|	B4E7M2;	>tr|B4E7M2|B4E7M2_BURCJ AFG1-like ATPase OS=Burkholderia cenocepacia (strain ATCC BAA-245 / DSM 16553 / LMG 16656 / NCTC 13227 / J2315 / CF5610) OX=216591 GN=BCAL1518 PE=4 SV=1;>BURCENK562V_RS24305 ref|WP_012492563.1|gi|501469118| ATPase				25	25	23	23	25	26	26	26	26	26	26	26	25	23	21	23	24	22	21	22	23	24	25	23	FALSE	FALSE	FALSE	FALSE	FALSE	FALSE	FALSE	FALSE	FALSE	FALSE	FALSE	FALSE	FALSE	FALSE	FALSE	FALSE
0	1.23727	B4E7M4;BURCENK562V_RS24295	B4E7M4;BURCENK562V_RS24295	BCAL1520;ref|WP_006483501.1|gi|493529486|	B4E7M4;	>tr|B4E7M4|B4E7M4_BURCJ Putative lipoprotein OS=Burkholderia cenocepacia (strain ATCC BAA-245 / DSM 16553 / LMG 16656 / NCTC 13227 / J2315 / CF5610) OX=216591 GN=BCAL1520 PE=4 SV=1;>BURCENK562V_RS24295 ref|WP_006483501.1|gi|493529486| hypothetical protein				7	6	6	6	4	5	6	6	3	4	4	4	9	9	9	9	8	7	7	7	7	6	8	8	FALSE	FALSE	FALSE	FALSE	FALSE	FALSE	FALSE	FALSE	FALSE	FALSE	FALSE	FALSE	FALSE	FALSE	FALSE	FALSE
0	1.16397	B4E7M5;BURCENK562V_RS24290	B4E7M5;BURCENK562V_RS24290	BCAL1522;ref|WP_006483487.1|gi|493529472|	B4E7M5;	>tr|B4E7M5|B4E7M5_BURCJ Putative exported heme utilisation related protein OS=Burkholderia cenocepacia (strain ATCC BAA-245 / DSM 16553 / LMG 16656 / NCTC 13227 / J2315 / CF5610) OX=216591 GN=BCAL1522 PE=4 SV=1;>BURCENK562V_RS24290 ref|WP_006483487.1|gi|493529472| sugar transporter				5	8	5	4	5	8	7	9	8	9	8	7	11	12	12	9	8	8	8	7	12	12	11	12	FALSE	FALSE	FALSE	FALSE	FALSE	FALSE	FALSE	FALSE	FALSE	FALSE	FALSE	FALSE	FALSE	FALSE	FALSE	FALSE
0	1.1841	B4E7U4;BURCENK562V_RS26720	B4E7U4;BURCENK562V_RS26720	BCAL2605;ref|WP_006493396.1|gi|493539509|	B4E7U4;	>tr|B4E7U4|B4E7U4_BURCJ Two-component regulatory system, sensor kinase protein OS=Burkholderia cenocepacia (strain ATCC BAA-245 / DSM 16553 / LMG 16656 / NCTC 13227 / J2315 / CF5610) OX=216591 GN=BCAL2605 PE=4 SV=1;>BURCENK562V_RS26720 ref|WP_006493396.1|gi|493539509| GHKL domain protein				12	12	11	7	14	13	14	13	14	14	14	14	13	13	13	11	14	13	13	12	14	14	14	14	FALSE	FALSE	FALSE	FALSE	FALSE	FALSE	FALSE	FALSE	FALSE	FALSE	FALSE	FALSE	FALSE	FALSE	FALSE	FALSE
0	1.20522	B4E7U5;BURCENK562V_RS26715	B4E7U5;BURCENK562V_RS26715	BCAL2606;ref|WP_006493394.1|gi|493539507|	B4E7U5;	>tr|B4E7U5|B4E7U5_BURCJ Two-component regulatory system, response regulator protein OS=Burkholderia cenocepacia (strain ATCC BAA-245 / DSM 16553 / LMG 16656 / NCTC 13227 / J2315 / CF5610) OX=216591 GN=BCAL2606 PE=4 SV=1;>BURCENK562V_RS26715 ref|WP_006493394.1|gi|493539507| transcriptional regulator				24	24	24	24	26	25	26	26	26	26	24	26	25	25	25	25	25	26	26	26	26	26	26	26	FALSE	FALSE	FALSE	FALSE	FALSE	FALSE	FALSE	FALSE	FALSE	FALSE	FALSE	FALSE	FALSE	FALSE	FALSE	FALSE
0	1.19629	B4E7U6;BURCENK562V_RS26710	B4E7U6;BURCENK562V_RS26710	BCAL2607;ref|WP_006484082.1|gi|493530069|	B4E7U6;	>tr|B4E7U6|B4E7U6_BURCJ Putative exported protein OS=Burkholderia cenocepacia (strain ATCC BAA-245 / DSM 16553 / LMG 16656 / NCTC 13227 / J2315 / CF5610) OX=216591 GN=BCAL2607 PE=4 SV=1;>BURCENK562V_RS26710 ref|WP_006484082.1|gi|493530069| hypothetical protein				2	5	5	5	9	10	9	11	12	11	10	10	6	7	6	6	10	8	10	11	10	9	10	10	FALSE	FALSE	FALSE	FALSE	FALSE	FALSE	FALSE	FALSE	FALSE	FALSE	FALSE	FALSE	FALSE	FALSE	FALSE	FALSE
0	1.1984	B4E7U8;BURCENK562V_RS26700	B4E7U8;BURCENK562V_RS26700	hisJ;ref|WP_012492809.1|gi|501469364|	B4E7U8;	>tr|B4E7U8|B4E7U8_BURCJ Periplasmic histidine-binding protein OS=Burkholderia cenocepacia (strain ATCC BAA-245 / DSM 16553 / LMG 16656 / NCTC 13227 / J2315 / CF5610) OX=216591 GN=hisJ PE=3 SV=1;>BURCENK562V_RS26700 ref|WP_012492809.1|gi|501469364| ABC transporter substrate-binding protein				16	16	15	16	19	21	20	18	19	19	17	18	3	6	2	4	5	4	2	4	17	18	17	16	FALSE	FALSE	FALSE	FALSE	FALSE	FALSE	FALSE	FALSE	FALSE	FALSE	FALSE	FALSE	FALSE	FALSE	FALSE	FALSE
0	1.15106	B4E7V0;BURCENK562V_RS26690	B4E7V0;BURCENK562V_RS26690	hisM;ref|WP_006489646.1|gi|493535693|	B4E7V0;	>tr|B4E7V0|B4E7V0_BURCJ Histidine transport system permease protein OS=Burkholderia cenocepacia (strain ATCC BAA-245 / DSM 16553 / LMG 16656 / NCTC 13227 / J2315 / CF5610) OX=216591 GN=hisM PE=3 SV=1;>BURCENK562V_RS26690 ref|WP_006489646.1|gi|493535693| histidine/lysine/arginine/ornithine ABC transporter permease HisM				3	3	2	1	3	3	3	3	3	3	3	3	1	2	2	1	3	2	1	1	1	1	2	1	FALSE	FALSE	FALSE	FALSE	FALSE	FALSE	FALSE	FALSE	FALSE	FALSE	FALSE	FALSE	FALSE	FALSE	FALSE	FALSE
0	1.14072	B4E7V1;BURCENK562V_RS04830	B4E7V1;BURCENK562V_RS04830	BCAL0459;ref|WP_006491411.1|gi|493537494|	B4E7V1;	>tr|B4E7V1|B4E7V1_BURCJ Putative patatin-like phospholipase OS=Burkholderia cenocepacia (strain ATCC BAA-245 / DSM 16553 / LMG 16656 / NCTC 13227 / J2315 / CF5610) OX=216591 GN=BCAL0459 PE=4 SV=1;>BURCENK562V_RS04830 ref|WP_006491411.1|gi|493537494| phospholipase, patatin family				5	5	5	5	5	5	4	5	5	5	5	5	5	4	5	5	4	5	5	4	5	5	5	5	FALSE	FALSE	FALSE	FALSE	FALSE	FALSE	FALSE	FALSE	FALSE	FALSE	FALSE	FALSE	FALSE	FALSE	FALSE	FALSE
0	1.19936	B4E7V2;BURCENK562V_RS04825	B4E7V2;BURCENK562V_RS04825	BCAL0460;ref|WP_006485779.1|gi|493531787|	B4E7V2;	>tr|B4E7V2|B4E7V2_BURCJ D-isomer specific 2-hydroxyacid dehydrogenase OS=Burkholderia cenocepacia (strain ATCC BAA-245 / DSM 16553 / LMG 16656 / NCTC 13227 / J2315 / CF5610) OX=216591 GN=BCAL0460 PE=3 SV=1;>BURCENK562V_RS04825 ref|WP_006485779.1|gi|493531787| 3-phosphoglycerate dehydrogenase				17	16	17	16	19	18	19	19	19	18	17	19	17	17	17	17	17	18	18	17	18	16	19	18	FALSE	FALSE	FALSE	FALSE	FALSE	FALSE	FALSE	FALSE	FALSE	FALSE	FALSE	FALSE	FALSE	FALSE	FALSE	FALSE
0	1.19105	B4E7V3;BURCENK562V_RS04820	B4E7V3;BURCENK562V_RS04820	BCAL0461;ref|WP_006485796.1|gi|493531804|	B4E7V3;	>tr|B4E7V3|B4E7V3_BURCJ LysR family regulatory protein OS=Burkholderia cenocepacia (strain ATCC BAA-245 / DSM 16553 / LMG 16656 / NCTC 13227 / J2315 / CF5610) OX=216591 GN=BCAL0461 PE=3 SV=1;>BURCENK562V_RS04820 ref|WP_006485796.1|gi|493531804| LysR family transcriptional regulator				18	21	19	18	20	20	21	21	21	21	20	20	21	20	21	17	20	16	17	21	21	20	21	20	FALSE	FALSE	FALSE	FALSE	FALSE	FALSE	FALSE	FALSE	FALSE	FALSE	FALSE	FALSE	FALSE	FALSE	FALSE	FALSE
0	1.22115	B4E7V4;BURCENK562V_RS04815	B4E7V4;BURCENK562V_RS04815	BCAL0462;ref|WP_020979454.1|gi|537731047|	B4E7V4;	>tr|B4E7V4|B4E7V4_BURCJ Putative DNA topoisomerase III OS=Burkholderia cenocepacia (strain ATCC BAA-245 / DSM 16553 / LMG 16656 / NCTC 13227 / J2315 / CF5610) OX=216591 GN=BCAL0462 PE=4 SV=1;>BURCENK562V_RS04815 ref|WP_020979454.1|gi|537731047| DNA topoisomerase III				67	62	65	64	69	66	66	68	70	69	66	68	70	69	70	64	68	65	66	66	66	67	67	67	FALSE	FALSE	FALSE	FALSE	FALSE	FALSE	FALSE	FALSE	FALSE	FALSE	FALSE	FALSE	FALSE	FALSE	FALSE	FALSE
0	1.19803	B4E7V5;BURCENK562V_RS04810	B4E7V5;BURCENK562V_RS04810	BCAL0463;ref|WP_006485786.1|gi|493531794|	B4E7V5;	>tr|B4E7V5|B4E7V5_BURCJ Putative thioredoxin OS=Burkholderia cenocepacia (strain ATCC BAA-245 / DSM 16553 / LMG 16656 / NCTC 13227 / J2315 / CF5610) OX=216591 GN=BCAL0463 PE=4 SV=1;>BURCENK562V_RS04810 ref|WP_006485786.1|gi|493531794| thioredoxin				7	8	7	7	7	7	8	8	7	7	8	7	8	7	8	8	8	8	8	8	8	8	8	8	FALSE	FALSE	FALSE	FALSE	FALSE	FALSE	FALSE	FALSE	FALSE	FALSE	FALSE	FALSE	FALSE	FALSE	FALSE	FALSE
0	1.18953	B4E7V7;BURCENK562V_RS04800	B4E7V7;BURCENK562V_RS04800	def;ref|WP_006485794.1|gi|493531802|	B4E7V7;	>tr|B4E7V7|B4E7V7_BURCJ Peptide deformylase OS=Burkholderia cenocepacia (strain ATCC BAA-245 / DSM 16553 / LMG 16656 / NCTC 13227 / J2315 / CF5610) OX=216591 GN=def PE=3 SV=1;>BURCENK562V_RS04800 ref|WP_006485794.1|gi|493531802| peptide deformylase				16	15	16	16	16	16	17	15	16	16	15	16	17	17	17	16	16	16	15	17	17	17	17	17	FALSE	FALSE	FALSE	FALSE	FALSE	FALSE	FALSE	FALSE	FALSE	FALSE	FALSE	FALSE	FALSE	FALSE	FALSE	FALSE
0	1.19797	B4E7V8;BURCENK562V_RS04795	B4E7V8;BURCENK562V_RS04795	fmt;ref|WP_006485789.1|gi|493531797|	B4E7V8;	>sp|B4E7V8|FMT_BURCJ Methionyl-tRNA formyltransferase OS=Burkholderia cenocepacia (strain ATCC BAA-245 / DSM 16553 / LMG 16656 / NCTC 13227 / J2315 / CF5610) OX=216591 GN=fmt PE=3 SV=1;>BURCENK562V_RS04795 ref|WP_006485789.1|gi|493531797| methionyl-tRNA formyltransferase				18	17	19	17	18	17	19	19	20	16	17	20	19	19	19	17	16	18	20	19	17	18	19	18	FALSE	FALSE	FALSE	FALSE	FALSE	FALSE	FALSE	FALSE	FALSE	FALSE	FALSE	FALSE	FALSE	FALSE	FALSE	FALSE
0	1.20941	B4E7W0;BURCENK562V_RS04785	B4E7W0;BURCENK562V_RS04785	htpX;ref|WP_006485774.1|gi|493531782|	B4E7W0;	>sp|B4E7W0|HTPX_BURCJ Protease HtpX homolog OS=Burkholderia cenocepacia (strain ATCC BAA-245 / DSM 16553 / LMG 16656 / NCTC 13227 / J2315 / CF5610) OX=216591 GN=htpX PE=3 SV=1;>BURCENK562V_RS04785 ref|WP_006485774.1|gi|493531782| protease				9	10	8	8	10	12	12	10	12	12	11	11	11	11	10	9	12	10	10	11	12	12	11	12	FALSE	FALSE	FALSE	FALSE	FALSE	FALSE	FALSE	FALSE	FALSE	FALSE	FALSE	FALSE	FALSE	FALSE	FALSE	FALSE
0	1.18873	B4E7W1;BURCENK562V_RS04780	B4E7W1;BURCENK562V_RS04780	rsmB;ref|WP_006485768.1|gi|493531776|	B4E7W1;	>tr|B4E7W1|B4E7W1_BURCJ Ribosomal RNA small subunit methyltransferase B OS=Burkholderia cenocepacia (strain ATCC BAA-245 / DSM 16553 / LMG 16656 / NCTC 13227 / J2315 / CF5610) OX=216591 GN=rsmB PE=3 SV=1;>BURCENK562V_RS04780 ref|WP_006485768.1|gi|493531776| 16S rRNA methyltransferase				20	20	18	19	20	20	20	20	20	20	20	20	20	20	19	19	20	19	18	19	20	19	19	20	FALSE	FALSE	FALSE	FALSE	FALSE	FALSE	FALSE	FALSE	FALSE	FALSE	FALSE	FALSE	FALSE	FALSE	FALSE	FALSE
0	1.18316	B4E7W2;BURCENK562V_RS04775	B4E7W2;BURCENK562V_RS04775	BCAL0470;ref|WP_006477467.1|gi|493523395|	B4E7W2;	>tr|B4E7W2|B4E7W2_BURCJ Putative exported protein OS=Burkholderia cenocepacia (strain ATCC BAA-245 / DSM 16553 / LMG 16656 / NCTC 13227 / J2315 / CF5610) OX=216591 GN=BCAL0470 PE=4 SV=1;>BURCENK562V_RS04775 ref|WP_006477467.1|gi|493523395| signal peptide protein				14	15	13	13	14	13	14	15	14	15	14	15	14	14	15	15	14	14	14	14	14	13	14	14	FALSE	FALSE	FALSE	FALSE	FALSE	FALSE	FALSE	FALSE	FALSE	FALSE	FALSE	FALSE	FALSE	FALSE	FALSE	FALSE
0	1.18628	B4E7W3;BURCENK562V_RS04770	B4E7W3;BURCENK562V_RS04770	BCAL0471;ref|WP_034178451.1|gi|736004533|	B4E7W3;	>tr|B4E7W3|B4E7W3_BURCJ Two-component regulatory system, sensor kinase protein OS=Burkholderia cenocepacia (strain ATCC BAA-245 / DSM 16553 / LMG 16656 / NCTC 13227 / J2315 / CF5610) OX=216591 GN=BCAL0471 PE=4 SV=1;>BURCENK562V_RS04770 ref|WP_034178451.1|gi|736004533| histidine kinase				13	15	12	12	15	16	16	16	16	16	16	16	14	15	16	15	17	16	14	15	16	17	14	18	FALSE	FALSE	FALSE	FALSE	FALSE	FALSE	FALSE	FALSE	FALSE	FALSE	FALSE	FALSE	FALSE	FALSE	FALSE	FALSE
0	1.18816	B4E7W4;BURCENK562V_RS04765	B4E7W4;BURCENK562V_RS04765	BCAL0472;ref|WP_006495385.1|gi|493541513|	B4E7W4;	>tr|B4E7W4|B4E7W4_BURCJ Two-component regulatory system, response regulator protein OS=Burkholderia cenocepacia (strain ATCC BAA-245 / DSM 16553 / LMG 16656 / NCTC 13227 / J2315 / CF5610) OX=216591 GN=BCAL0472 PE=4 SV=1;>BURCENK562V_RS04765 ref|WP_006495385.1|gi|493541513| XRE family transcriptional regulator				12	10	10	12	10	9	10	10	10	10	10	10	10	10	10	10	10	10	10	10	10	10	10	10	FALSE	FALSE	FALSE	FALSE	FALSE	FALSE	FALSE	FALSE	FALSE	FALSE	FALSE	FALSE	FALSE	FALSE	FALSE	FALSE
0	1.1784	B4E7W5;BURCENK562V_RS04755	B4E7W5;BURCENK562V_RS04755	queC;ref|WP_006482568.1|gi|493528548|	B4E7W5;	>sp|B4E7W5|QUEC_BURCJ 7-cyano-7-deazaguanine synthase OS=Burkholderia cenocepacia (strain ATCC BAA-245 / DSM 16553 / LMG 16656 / NCTC 13227 / J2315 / CF5610) OX=216591 GN=queC PE=3 SV=1;>BURCENK562V_RS04755 ref|WP_006482568.1|gi|493528548| 7-cyano-7-deazaguanine synthase				8	9	9	10	10	9	10	10	10	10	10	10	10	10	10	10	10	10	10	10	10	10	10	8	FALSE	FALSE	FALSE	FALSE	FALSE	FALSE	FALSE	FALSE	FALSE	FALSE	FALSE	FALSE	FALSE	FALSE	FALSE	FALSE
0	1.17521	B4E7W6;BURCENK562V_RS04750	B4E7W6;BURCENK562V_RS04750	queE;ref|WP_006482565.1|gi|493528545|	B4E7W6;	>tr|B4E7W6|B4E7W6_BURCJ 7-carboxy-7-deazaguanine synthase OS=Burkholderia cenocepacia (strain ATCC BAA-245 / DSM 16553 / LMG 16656 / NCTC 13227 / J2315 / CF5610) OX=216591 GN=queE PE=3 SV=1;>BURCENK562V_RS04750 ref|WP_006482565.1|gi|493528545| 7-cyano-7-deazaguanine reductase				10	10	9	10	10	9	10	10	10	10	9	10	10	10	10	9	9	10	10	10	9	9	10	10	FALSE	FALSE	FALSE	FALSE	FALSE	FALSE	FALSE	FALSE	FALSE	FALSE	FALSE	FALSE	FALSE	FALSE	FALSE	FALSE
0	1.18439	B4E7W7;BURCENK562V_RS04745	B4E7W7;BURCENK562V_RS04745	BCAL0475;ref|WP_006482561.1|gi|493528541|	B4E7W7;	>tr|B4E7W7|B4E7W7_BURCJ Putative 6-pyruvoyl tetrahydropterin synthase OS=Burkholderia cenocepacia (strain ATCC BAA-245 / DSM 16553 / LMG 16656 / NCTC 13227 / J2315 / CF5610) OX=216591 GN=BCAL0475 PE=4 SV=1;>BURCENK562V_RS04745 ref|WP_006482561.1|gi|493528541| 6-carboxy-5,6,7,8-tetrahydropterin synthase				11	11	11	11	12	13	13	11	12	12	12	12	11	12	10	10	11	11	13	12	11	11	12	11	FALSE	FALSE	FALSE	FALSE	FALSE	FALSE	FALSE	FALSE	FALSE	FALSE	FALSE	FALSE	FALSE	FALSE	FALSE	FALSE
0	1.17738	B4E7W8;BURCENK562V_RS04740	B4E7W8;BURCENK562V_RS04740	BCAL0476;ref|WP_006494072.1|gi|493540194|	B4E7W8;	>tr|B4E7W8|B4E7W8_BURCJ HpcH/HpaI aldolase/citrate lyase family protein OS=Burkholderia cenocepacia (strain ATCC BAA-245 / DSM 16553 / LMG 16656 / NCTC 13227 / J2315 / CF5610) OX=216591 GN=BCAL0476 PE=1 SV=1;>BURCENK562V_RS04740 ref|WP_006494072.1|gi|493540194| 2-dehydro-3-deoxyglucarate aldolase				0	2	0	1	2	1	4	2	1	2	2	1	7	6	6	4	6	6	7	7	6	6	7	6	FALSE	FALSE	FALSE	FALSE	FALSE	FALSE	FALSE	FALSE	FALSE	FALSE	FALSE	FALSE	FALSE	FALSE	FALSE	FALSE
0	1.14265	B4E7X0;BURCENK562V_RS04730	B4E7X0;BURCENK562V_RS04730	rodA;ref|WP_006482564.1|gi|493528544|	B4E7X0;	>tr|B4E7X0|B4E7X0_BURCJ Peptidoglycan glycosyltransferase MrdB OS=Burkholderia cenocepacia (strain ATCC BAA-245 / DSM 16553 / LMG 16656 / NCTC 13227 / J2315 / CF5610) OX=216591 GN=rodA PE=3 SV=1;>BURCENK562V_RS04730 ref|WP_006482564.1|gi|493528544| cell wall shape-determining protein				2	2	1	2	2	2	2	2	2	2	1	2	2	2	1	2	2	2	2	2	1	2	1	1	FALSE	FALSE	FALSE	FALSE	FALSE	FALSE	FALSE	FALSE	FALSE	FALSE	FALSE	FALSE	FALSE	FALSE	FALSE	FALSE
0	1.14864	B4E7X1;BURCENK562V_RS04725	B4E7X1;BURCENK562V_RS04725	mrdA;ref|WP_020979412.1|gi|537730307|	B4E7X1;	>tr|B4E7X1|B4E7X1_BURCJ Peptidoglycan D,D-transpeptidase MrdA OS=Burkholderia cenocepacia (strain ATCC BAA-245 / DSM 16553 / LMG 16656 / NCTC 13227 / J2315 / CF5610) OX=216591 GN=mrdA PE=3 SV=1;>BURCENK562V_RS04725 ref|WP_020979412.1|gi|537730307| penicillin-binding protein 2				7	8	8	6	8	8	8	8	8	8	8	8	8	8	8	7	8	8	8	7	8	7	7	8	FALSE	FALSE	FALSE	FALSE	FALSE	FALSE	FALSE	FALSE	FALSE	FALSE	FALSE	FALSE	FALSE	FALSE	FALSE	FALSE
0	1.13614	B4E7X2;BURCENK562V_RS04720	B4E7X2;BURCENK562V_RS04720	BCAL0480;ref|WP_006482567.1|gi|493528547|	B4E7X2;	>tr|B4E7X2|B4E7X2_BURCJ Putative rod shape-determining protein OS=Burkholderia cenocepacia (strain ATCC BAA-245 / DSM 16553 / LMG 16656 / NCTC 13227 / J2315 / CF5610) OX=216591 GN=BCAL0480 PE=4 SV=1;>BURCENK562V_RS04720 ref|WP_006482567.1|gi|493528547| rod shape-determining protein MreD				3	3	3	3	3	3	3	3	3	3	3	3	3	3	3	3	3	3	3	3	3	3	3	3	FALSE	FALSE	FALSE	FALSE	FALSE	FALSE	FALSE	FALSE	FALSE	FALSE	FALSE	FALSE	FALSE	FALSE	FALSE	FALSE
0	1.18198	B4E7X3;BURCENK562V_RS04715	B4E7X3;BURCENK562V_RS04715	BCAL0481;ref|WP_012492334.1|gi|501468889|	B4E7X3;	>tr|B4E7X3|B4E7X3_BURCJ Putative rod shape-determining protein OS=Burkholderia cenocepacia (strain ATCC BAA-245 / DSM 16553 / LMG 16656 / NCTC 13227 / J2315 / CF5610) OX=216591 GN=BCAL0481 PE=4 SV=1;>BURCENK562V_RS04715 ref|WP_012492334.1|gi|501468889| rod shape-determining protein MreC				12	12	12	12	13	12	12	13	13	12	12	13	11	11	12	11	14	12	12	12	14	15	12	15	FALSE	FALSE	FALSE	FALSE	FALSE	FALSE	FALSE	FALSE	FALSE	FALSE	FALSE	FALSE	FALSE	FALSE	FALSE	FALSE
0	1.21857	B4E7X4;BURCENK562V_RS04710	B4E7X4;BURCENK562V_RS04710	mreB;ref|WP_004189550.1|gi|490293986|	B4E7X4;	>tr|B4E7X4|B4E7X4_BURCJ Putative rod shape-determining protein OS=Burkholderia cenocepacia (strain ATCC BAA-245 / DSM 16553 / LMG 16656 / NCTC 13227 / J2315 / CF5610) OX=216591 GN=mreB PE=4 SV=1;>BURCENK562V_RS04710 ref|WP_004189550.1|gi|490293986| rod shape-determining protein MreB				29	30	26	27	29	30	30	30	30	30	30	30	29	28	28	27	29	26	29	28	30	30	30	30	FALSE	FALSE	FALSE	FALSE	FALSE	FALSE	FALSE	FALSE	FALSE	FALSE	FALSE	FALSE	FALSE	FALSE	FALSE	FALSE
0	1.20083	B4E7X5;BURCENK562V_RS04705	B4E7X5;BURCENK562V_RS04705	gatC;ref|WP_006485929.1|gi|493531941|	B4E7X5;	>sp|B4E7X5|GATC_BURCJ Aspartyl/glutamyl-tRNA(Asn/Gln) amidotransferase subunit C OS=Burkholderia cenocepacia (strain ATCC BAA-245 / DSM 16553 / LMG 16656 / NCTC 13227 / J2315 / CF5610) OX=216591 GN=gatC PE=3 SV=1;>BURCENK562V_RS04705 ref|WP_006485929.1|gi|493531941| glutamyl-tRNA amidotransferase subunit C				5	5	6	5	5	5	6	6	7	6	7	6	5	6	5	5	6	5	5	5	6	7	6	7	FALSE	FALSE	FALSE	FALSE	FALSE	FALSE	FALSE	FALSE	FALSE	FALSE	FALSE	FALSE	FALSE	FALSE	FALSE	FALSE
0	1.20519	B4E7X6;BURCENK562V_RS04700	B4E7X6;BURCENK562V_RS04700	gatA;ref|WP_006494379.1|gi|493540503|	B4E7X6;	>sp|B4E7X6|GATA_BURCJ Glutamyl-tRNA(Gln) amidotransferase subunit A OS=Burkholderia cenocepacia (strain ATCC BAA-245 / DSM 16553 / LMG 16656 / NCTC 13227 / J2315 / CF5610) OX=216591 GN=gatA PE=3 SV=1;>BURCENK562V_RS04700 ref|WP_006494379.1|gi|493540503| glutamyl-tRNA amidotransferase subunit A				29	30	31	28	31	31	31	32	31	30	30	30	31	31	32	27	29	28	31	28	31	30	29	32	FALSE	FALSE	FALSE	FALSE	FALSE	FALSE	FALSE	FALSE	FALSE	FALSE	FALSE	FALSE	FALSE	FALSE	FALSE	FALSE
0	1.2183	B4E7X7;BURCENK562V_RS04695	B4E7X7;BURCENK562V_RS04695	gatB;ref|WP_006482505.1|gi|493528485|	B4E7X7;	>sp|B4E7X7|GATB_BURCJ Aspartyl/glutamyl-tRNA(Asn/Gln) amidotransferase subunit B OS=Burkholderia cenocepacia (strain ATCC BAA-245 / DSM 16553 / LMG 16656 / NCTC 13227 / J2315 / CF5610) OX=216591 GN=gatB PE=3 SV=1;>BURCENK562V_RS04695 ref|WP_006482505.1|gi|493528485| glutamyl-tRNA amidotransferase subunit B				28	27	27	27	29	28	27	29	28	28	26	29	28	27	29	27	28	27	27	28	28	28	29	29	FALSE	FALSE	FALSE	FALSE	FALSE	FALSE	FALSE	FALSE	FALSE	FALSE	FALSE	FALSE	FALSE	FALSE	FALSE	FALSE
0	1.21906	B4E7X8;BURCENK562V_RS04690	B4E7X8;BURCENK562V_RS04690	BCAL0486;ref|WP_006482508.1|gi|493528488|	B4E7X8;	>tr|B4E7X8|B4E7X8_BURCJ Putative polyphosphate kinase OS=Burkholderia cenocepacia (strain ATCC BAA-245 / DSM 16553 / LMG 16656 / NCTC 13227 / J2315 / CF5610) OX=216591 GN=BCAL0486 PE=4 SV=1;>BURCENK562V_RS04690 ref|WP_006482508.1|gi|493528488| polyphosphate kinase				23	25	24	22	25	26	25	25	25	26	25	25	26	26	26	26	26	25	26	26	25	26	26	25	FALSE	FALSE	FALSE	FALSE	FALSE	FALSE	FALSE	FALSE	FALSE	FALSE	FALSE	FALSE	FALSE	FALSE	FALSE	FALSE
0	1.21731	B4E7X9	B4E7X9	BCAL0487	B4E7X9	>tr|B4E7X9|B4E7X9_BURCJ Endonuclease/exonuclease/phosphatase family protein OS=Burkholderia cenocepacia (strain ATCC BAA-245 / DSM 16553 / LMG 16656 / NCTC 13227 / J2315 / CF5610) OX=216591 GN=BCAL0487 PE=4 SV=1				22	22	22	20	20	22	22	22	22	22	21	22	23	22	22	22	22	22	22	22	21	21	22	22	FALSE	FALSE	FALSE	FALSE	FALSE	FALSE	FALSE	FALSE	FALSE	FALSE	FALSE	FALSE	FALSE	FALSE	FALSE	FALSE
0	1.17705	B4E7Y0;BURCENK562V_RS04680	B4E7Y0;BURCENK562V_RS04680	BCAL0488;ref|WP_006482506.1|gi|493528486|	B4E7Y0;	>tr|B4E7Y0|B4E7Y0_BURCJ Putative alcohol dehydrogenase OS=Burkholderia cenocepacia (strain ATCC BAA-245 / DSM 16553 / LMG 16656 / NCTC 13227 / J2315 / CF5610) OX=216591 GN=BCAL0488 PE=3 SV=1;>BURCENK562V_RS04680 ref|WP_006482506.1|gi|493528486| zinc-binding dehydrogenase				10	10	10	12	12	12	10	12	12	13	11	11	11	11	11	11	10	10	12	11	10	11	12	11	FALSE	FALSE	FALSE	FALSE	FALSE	FALSE	FALSE	FALSE	FALSE	FALSE	FALSE	FALSE	FALSE	FALSE	FALSE	FALSE
0	1.20021	B4E7Y2;BURCENK562V_RS04670	B4E7Y2;BURCENK562V_RS04670	BCAL0490;ref|WP_012492336.1|gi|501468891|	B4E7Y2;	>tr|B4E7Y2|B4E7Y2_BURCJ Peptidase, family M48 OS=Burkholderia cenocepacia (strain ATCC BAA-245 / DSM 16553 / LMG 16656 / NCTC 13227 / J2315 / CF5610) OX=216591 GN=BCAL0490 PE=3 SV=1;>BURCENK562V_RS04670 ref|WP_012492336.1|gi|501468891| peptidase, family M48				15	14	14	13	15	15	15	13	13	14	15	12	15	16	15	15	16	15	15	14	15	15	15	15	FALSE	FALSE	FALSE	FALSE	FALSE	FALSE	FALSE	FALSE	FALSE	FALSE	FALSE	FALSE	FALSE	FALSE	FALSE	FALSE
0	1.18556	B4E7Y3;BURCENK562V_RS04665	B4E7Y3;BURCENK562V_RS04665	BCAL0491;ref|WP_006484646.1|gi|493530637|	B4E7Y3;	>tr|B4E7Y3|B4E7Y3_BURCJ Major Facilitator Superfamily protein OS=Burkholderia cenocepacia (strain ATCC BAA-245 / DSM 16553 / LMG 16656 / NCTC 13227 / J2315 / CF5610) OX=216591 GN=BCAL0491 PE=4 SV=1;>BURCENK562V_RS04665 ref|WP_006484646.1|gi|493530637| transporter, major facilitator family protein				7	7	7	7	7	6	7	7	7	6	6	7	7	7	7	6	7	7	7	7	7	7	7	7	FALSE	FALSE	FALSE	FALSE	FALSE	FALSE	FALSE	FALSE	FALSE	FALSE	FALSE	FALSE	FALSE	FALSE	FALSE	FALSE
0	1.17832	B4E7Y4;BURCENK562V_RS04660	B4E7Y4;BURCENK562V_RS04660	metW;ref|WP_006484645.1|gi|493530636|	B4E7Y4;	>tr|B4E7Y4|B4E7Y4_BURCJ Methionine biosynthesis protein MetW OS=Burkholderia cenocepacia (strain ATCC BAA-245 / DSM 16553 / LMG 16656 / NCTC 13227 / J2315 / CF5610) OX=216591 GN=metW PE=4 SV=1;>BURCENK562V_RS04660 ref|WP_006484645.1|gi|493530636| methionine biosynthesis protein MetW				5	7	6	5	8	7	8	7	7	7	7	6	8	7	7	7	7	7	7	5	7	7	7	7	FALSE	FALSE	FALSE	FALSE	FALSE	FALSE	FALSE	FALSE	FALSE	FALSE	FALSE	FALSE	FALSE	FALSE	FALSE	FALSE
0	1.20032	B4E7Y5;BURCENK562V_RS04655	B4E7Y5;BURCENK562V_RS04655	metXS;ref|WP_006484643.1|gi|493530634|	B4E7Y5;	>sp|B4E7Y5|METXS_BURCJ Homoserine O-succinyltransferase OS=Burkholderia cenocepacia (strain ATCC BAA-245 / DSM 16553 / LMG 16656 / NCTC 13227 / J2315 / CF5610) OX=216591 GN=metXS PE=3 SV=1;>BURCENK562V_RS04655 ref|WP_006484643.1|gi|493530634| homoserine O-acetyltransferase				12	13	13	12	11	13	13	13	13	13	12	13	13	13	13	13	13	13	13	13	13	13	13	12	FALSE	FALSE	FALSE	FALSE	FALSE	FALSE	FALSE	FALSE	FALSE	FALSE	FALSE	FALSE	FALSE	FALSE	FALSE	FALSE
0	1.1475	B4E7Y6;BURCENK562V_RS04650	B4E7Y6;BURCENK562V_RS04650	BCAL0494;ref|WP_012492337.1|gi|501468892|	B4E7Y6;	>tr|B4E7Y6|B4E7Y6_BURCJ TetR family regulatory protein OS=Burkholderia cenocepacia (strain ATCC BAA-245 / DSM 16553 / LMG 16656 / NCTC 13227 / J2315 / CF5610) OX=216591 GN=BCAL0494 PE=4 SV=1;>BURCENK562V_RS04650 ref|WP_012492337.1|gi|501468892| dihydroorotate oxidase				4	7	6	6	9	8	7	9	7	5	7	7	9	9	10	6	11	10	9	8	10	11	10	11	FALSE	FALSE	FALSE	FALSE	FALSE	FALSE	FALSE	FALSE	FALSE	FALSE	FALSE	FALSE	FALSE	FALSE	FALSE	FALSE
0	1.15601	B4E7Y7;BURCENK562V_RS04645	B4E7Y7;BURCENK562V_RS04645	BCAL0495;ref|WP_006495545.1|gi|493541673|	B4E7Y7;	>tr|B4E7Y7|B4E7Y7_BURCJ Haloacid dehalogenase-like hydrolase OS=Burkholderia cenocepacia (strain ATCC BAA-245 / DSM 16553 / LMG 16656 / NCTC 13227 / J2315 / CF5610) OX=216591 GN=BCAL0495 PE=4 SV=1;>BURCENK562V_RS04645 ref|WP_006495545.1|gi|493541673| HAD family hydrolase				5	5	5	5	6	7	7	5	7	6	6	5	6	7	6	5	6	5	6	5	6	6	6	4	FALSE	FALSE	FALSE	FALSE	FALSE	FALSE	FALSE	FALSE	FALSE	FALSE	FALSE	FALSE	FALSE	FALSE	FALSE	FALSE
0	1.21295	B4E7Y8;BURCENK562V_RS04640	B4E7Y8;BURCENK562V_RS04640	argB;ref|WP_006490510.1|gi|493536563|	B4E7Y8;	>sp|B4E7Y8|ARGB_BURCJ Acetylglutamate kinase OS=Burkholderia cenocepacia (strain ATCC BAA-245 / DSM 16553 / LMG 16656 / NCTC 13227 / J2315 / CF5610) OX=216591 GN=argB PE=3 SV=1;>BURCENK562V_RS04640 ref|WP_006490510.1|gi|493536563| acetylglutamate kinase				32	29	30	30	32	31	32	32	33	32	28	32	30	30	30	29	28	28	29	30	29	27	31	29	FALSE	FALSE	FALSE	FALSE	FALSE	FALSE	FALSE	FALSE	FALSE	FALSE	FALSE	FALSE	FALSE	FALSE	FALSE	FALSE
0	1.17754	B4E7Y9;BURCENK562V_RS04630	B4E7Y9;BURCENK562V_RS04630	BCAL0497;ref|WP_006495543.1|gi|493541671|	B4E7Y9;	>tr|B4E7Y9|B4E7Y9_BURCJ Two-component regulatory system, sensor kinase protein OS=Burkholderia cenocepacia (strain ATCC BAA-245 / DSM 16553 / LMG 16656 / NCTC 13227 / J2315 / CF5610) OX=216591 GN=BCAL0497 PE=4 SV=1;>BURCENK562V_RS04630 ref|WP_006495543.1|gi|493541671| sensor histidine kinase				6	6	6	6	7	8	8	8	7	8	7	7	6	7	7	6	9	6	7	6	8	8	7	8	FALSE	FALSE	FALSE	FALSE	FALSE	FALSE	FALSE	FALSE	FALSE	FALSE	FALSE	FALSE	FALSE	FALSE	FALSE	FALSE
0	1.18338	B4E7Z0;BURCENK562V_RS04625	B4E7Z0;BURCENK562V_RS04625	BCAL0499;ref|WP_006483687.1|gi|493529672|	B4E7Z0;	>tr|B4E7Z0|B4E7Z0_BURCJ Two-component regulatory system, response regulator protein OS=Burkholderia cenocepacia (strain ATCC BAA-245 / DSM 16553 / LMG 16656 / NCTC 13227 / J2315 / CF5610) OX=216591 GN=BCAL0499 PE=4 SV=1;>BURCENK562V_RS04625 ref|WP_006483687.1|gi|493529672| chemotaxis protein CheY				7	6	6	6	7	6	8	8	8	7	7	8	7	7	7	6	7	6	6	6	7	5	8	7	FALSE	FALSE	FALSE	FALSE	FALSE	FALSE	FALSE	FALSE	FALSE	FALSE	FALSE	FALSE	FALSE	FALSE	FALSE	FALSE
0	1.22334	B4E7Z1;BURCENK562V_RS04620	B4E7Z1;BURCENK562V_RS04620	hslU;ref|WP_006483681.1|gi|493529666|	B4E7Z1;	>sp|B4E7Z1|HSLU_BURCJ ATP-dependent protease ATPase subunit HslU OS=Burkholderia cenocepacia (strain ATCC BAA-245 / DSM 16553 / LMG 16656 / NCTC 13227 / J2315 / CF5610) OX=216591 GN=hslU PE=3 SV=1;>BURCENK562V_RS04620 ref|WP_006483681.1|gi|493529666| ATP-dependent protease				39	43	38	34	40	44	44	44	44	44	44	44	43	44	43	43	43	43	44	42	43	44	44	44	FALSE	FALSE	FALSE	FALSE	FALSE	FALSE	FALSE	FALSE	FALSE	FALSE	FALSE	FALSE	FALSE	FALSE	FALSE	FALSE
0	1.19582	B4E7Z2;BURCENK562V_RS04615	B4E7Z2;BURCENK562V_RS04615	hslV;ref|WP_006483683.1|gi|493529668|	B4E7Z2;	>sp|B4E7Z2|HSLV_BURCJ ATP-dependent protease subunit HslV OS=Burkholderia cenocepacia (strain ATCC BAA-245 / DSM 16553 / LMG 16656 / NCTC 13227 / J2315 / CF5610) OX=216591 GN=hslV PE=3 SV=1;>BURCENK562V_RS04615 ref|WP_006483683.1|gi|493529668| peptidase				9	9	9	10	10	10	10	10	10	10	10	10	10	10	9	9	10	9	9	10	10	10	9	9	FALSE	FALSE	FALSE	FALSE	FALSE	FALSE	FALSE	FALSE	FALSE	FALSE	FALSE	FALSE	FALSE	FALSE	FALSE	FALSE
0	1.20937	B4E7Z3;BURCENK562V_RS04610	B4E7Z3;BURCENK562V_RS04610	dksA;ref|WP_006477498.1|gi|493523426|	B4E7Z3;	>tr|B4E7Z3|B4E7Z3_BURCJ RNA polymerase-binding transcription factor DksA OS=Burkholderia cenocepacia (strain ATCC BAA-245 / DSM 16553 / LMG 16656 / NCTC 13227 / J2315 / CF5610) OX=216591 GN=dksA PE=3 SV=1;>BURCENK562V_RS04610 ref|WP_006477498.1|gi|493523426| molecular chaperone DnaK				17	16	17	18	17	17	20	17	19	20	19	19	19	18	17	16	20	17	18	19	18	19	20	20	FALSE	FALSE	FALSE	FALSE	FALSE	FALSE	FALSE	FALSE	FALSE	FALSE	FALSE	FALSE	FALSE	FALSE	FALSE	FALSE
0	1.20136	B4E7Z4;BURCENK562V_RS04605	B4E7Z4;BURCENK562V_RS04605	BCAL0503;ref|WP_012492339.1|gi|501468894|	B4E7Z4;	>tr|B4E7Z4|B4E7Z4_BURCJ Putative cobalamin synthesis protein OS=Burkholderia cenocepacia (strain ATCC BAA-245 / DSM 16553 / LMG 16656 / NCTC 13227 / J2315 / CF5610) OX=216591 GN=BCAL0503 PE=4 SV=1;>BURCENK562V_RS04605 ref|WP_012492339.1|gi|501468894| cobalamin biosynthesis protein CobW				24	26	30	26	31	24	33	29	34	30	28	31	31	29	31	28	25	29	29	27	30	27	30	29	FALSE	FALSE	FALSE	FALSE	FALSE	FALSE	FALSE	FALSE	FALSE	FALSE	FALSE	FALSE	FALSE	FALSE	FALSE	FALSE
0	1.18761	B4E7Z5;BURCENK562V_RS04600	B4E7Z5;BURCENK562V_RS04600	BCAL0504;ref|WP_006495541.1|gi|493541669|	B4E7Z5;	>tr|B4E7Z5|B4E7Z5_BURCJ PUA domain-containing protein OS=Burkholderia cenocepacia (strain ATCC BAA-245 / DSM 16553 / LMG 16656 / NCTC 13227 / J2315 / CF5610) OX=216591 GN=BCAL0504 PE=3 SV=1;>BURCENK562V_RS04600 ref|WP_006495541.1|gi|493541669| 23S rRNA methyltransferase				17	17	16	16	17	17	17	17	17	17	17	17	17	17	17	16	16	16	17	17	17	16	17	16	FALSE	FALSE	FALSE	FALSE	FALSE	FALSE	FALSE	FALSE	FALSE	FALSE	FALSE	FALSE	FALSE	FALSE	FALSE	FALSE
0	1.1488	B4E7Z6;BURCENK562V_RS04595	B4E7Z6;BURCENK562V_RS04595	xerC;ref|WP_006483686.1|gi|493529671|	B4E7Z6;	>tr|B4E7Z6|B4E7Z6_BURCJ Tyrosine recombinase XerC OS=Burkholderia cenocepacia (strain ATCC BAA-245 / DSM 16553 / LMG 16656 / NCTC 13227 / J2315 / CF5610) OX=216591 GN=xerC PE=3 SV=1;>BURCENK562V_RS04595 ref|WP_006483686.1|gi|493529671| tyrosine recombinase XerC				9	10	8	8	9	12	12	9	12	12	12	11	12	10	10	10	12	10	10	10	12	11	12	9	FALSE	FALSE	FALSE	FALSE	FALSE	FALSE	FALSE	FALSE	FALSE	FALSE	FALSE	FALSE	FALSE	FALSE	FALSE	FALSE
0	1.20192	B4E7Z7;BURCENK562V_RS04590	B4E7Z7;BURCENK562V_RS04590	BCAL0506;ref|WP_006495540.1|gi|493541668|	B4E7Z7;	>tr|B4E7Z7|B4E7Z7_BURCJ Uncharacterized protein OS=Burkholderia cenocepacia (strain ATCC BAA-245 / DSM 16553 / LMG 16656 / NCTC 13227 / J2315 / CF5610) OX=216591 GN=BCAL0506 PE=4 SV=1;>BURCENK562V_RS04590 ref|WP_006495540.1|gi|493541668| hypothetical protein				10	9	10	9	10	9	10	8	10	9	9	10	10	9	10	9	9	9	9	9	9	8	9	10	FALSE	FALSE	FALSE	FALSE	FALSE	FALSE	FALSE	FALSE	FALSE	FALSE	FALSE	FALSE	FALSE	FALSE	FALSE	FALSE
0	1.1927	B4E7Z8;BURCENK562V_RS04585	B4E7Z8;BURCENK562V_RS04585	dapF;ref|WP_006482985.1|gi|493528968|	B4E7Z8;	>tr|B4E7Z8|B4E7Z8_BURCJ Diaminopimelate epimerase OS=Burkholderia cenocepacia (strain ATCC BAA-245 / DSM 16553 / LMG 16656 / NCTC 13227 / J2315 / CF5610) OX=216591 GN=dapF PE=3 SV=1;>BURCENK562V_RS04585 ref|WP_006482985.1|gi|493528968| diaminopimelate epimerase				13	14	14	13	14	14	14	14	14	14	14	14	14	14	14	14	14	14	14	14	14	14	14	14	FALSE	FALSE	FALSE	FALSE	FALSE	FALSE	FALSE	FALSE	FALSE	FALSE	FALSE	FALSE	FALSE	FALSE	FALSE	FALSE
0	1.16774	B4E7Z9;BURCENK562V_RS04580	B4E7Z9;BURCENK562V_RS04580	BCAL0508;ref|WP_006482982.1|gi|493528965|	B4E7Z9;	>tr|B4E7Z9|B4E7Z9_BURCJ Putative lipid A biosynthesis acyltransferase OS=Burkholderia cenocepacia (strain ATCC BAA-245 / DSM 16553 / LMG 16656 / NCTC 13227 / J2315 / CF5610) OX=216591 GN=BCAL0508 PE=4 SV=1;>BURCENK562V_RS04580 ref|WP_006482982.1|gi|493528965| lipid A biosynthesis myristoyl acyltransferase LpxL				17	17	17	15	18	21	19	21	18	20	19	19	17	17	18	16	20	17	16	16	17	18	18	19	FALSE	FALSE	FALSE	FALSE	FALSE	FALSE	FALSE	FALSE	FALSE	FALSE	FALSE	FALSE	FALSE	FALSE	FALSE	FALSE
0	1.2167	B4E800;BURCENK562V_RS04575	B4E800;BURCENK562V_RS04575	metK;ref|WP_006482984.1|gi|493528967|	B4E800;	>sp|B4E800|METK_BURCJ S-adenosylmethionine synthase OS=Burkholderia cenocepacia (strain ATCC BAA-245 / DSM 16553 / LMG 16656 / NCTC 13227 / J2315 / CF5610) OX=216591 GN=metK PE=3 SV=1;>BURCENK562V_RS04575 ref|WP_006482984.1|gi|493528967| S-adenosylmethionine synthetase				41	43	38	35	41	43	43	44	44	43	43	44	43	42	42	41	42	42	42	42	42	42	44	44	FALSE	FALSE	FALSE	FALSE	FALSE	FALSE	FALSE	FALSE	FALSE	FALSE	FALSE	FALSE	FALSE	FALSE	FALSE	FALSE
0	1.20761	B4E802;BURCENK562V_RS04565	B4E802;BURCENK562V_RS04565	BCAL0511;ref|WP_006482801.1|gi|493528784|	B4E802;	>tr|B4E802|B4E802_BURCJ Putative deoxygenases OS=Burkholderia cenocepacia (strain ATCC BAA-245 / DSM 16553 / LMG 16656 / NCTC 13227 / J2315 / CF5610) OX=216591 GN=BCAL0511 PE=4 SV=1;>BURCENK562V_RS04565 ref|WP_006482801.1|gi|493528784| phytanoyl-CoA dioxygenase				13	13	13	10	13	14	14	14	14	13	13	14	14	14	14	14	14	14	14	14	14	14	13	14	FALSE	FALSE	FALSE	FALSE	FALSE	FALSE	FALSE	FALSE	FALSE	FALSE	FALSE	FALSE	FALSE	FALSE	FALSE	FALSE
0	1.21162	B4E804;BURCENK562V_RS04555	B4E804;BURCENK562V_RS04555	BCAL0513;ref|WP_006482799.1|gi|493528782|	B4E804;	>tr|B4E804|B4E804_BURCJ Aldo/keto reductase family protein OS=Burkholderia cenocepacia (strain ATCC BAA-245 / DSM 16553 / LMG 16656 / NCTC 13227 / J2315 / CF5610) OX=216591 GN=BCAL0513 PE=4 SV=1;>BURCENK562V_RS04555 ref|WP_006482799.1|gi|493528782| L-glyceraldehyde 3-phosphate reductase				31	30	29	28	31	29	31	30	33	32	29	32	33	32	32	30	30	30	29	29	30	30	31	31	FALSE	FALSE	FALSE	FALSE	FALSE	FALSE	FALSE	FALSE	FALSE	FALSE	FALSE	FALSE	FALSE	FALSE	FALSE	FALSE
0	1.17704	B4E807;BURCENK562V_RS04540	B4E807;BURCENK562V_RS04540	BCAL0516;ref|WP_006477514.1|gi|493523442|	B4E807;	>tr|B4E807|B4E807_BURCJ Uncharacterized protein OS=Burkholderia cenocepacia (strain ATCC BAA-245 / DSM 16553 / LMG 16656 / NCTC 13227 / J2315 / CF5610) OX=216591 GN=BCAL0516 PE=4 SV=1;>BURCENK562V_RS04540 ref|WP_006477514.1|gi|493523442| hypothetical protein				4	4	4	4	4	4	4	4	4	4	4	4	4	4	4	4	3	4	4	4	4	3	4	3	FALSE	FALSE	FALSE	FALSE	FALSE	FALSE	FALSE	FALSE	FALSE	FALSE	FALSE	FALSE	FALSE	FALSE	FALSE	FALSE
0	1.18061	B4E808;BURCENK562V_RS04535	B4E808;BURCENK562V_RS04535	srkA;ref|WP_006495536.1|gi|493541664|	B4E808;	>tr|B4E808|B4E808_BURCJ Stress response kinase A OS=Burkholderia cenocepacia (strain ATCC BAA-245 / DSM 16553 / LMG 16656 / NCTC 13227 / J2315 / CF5610) OX=216591 GN=srkA PE=3 SV=1;>BURCENK562V_RS04535 ref|WP_006495536.1|gi|493541664| serine/threonine protein kinase				11	12	11	12	14	12	14	14	13	13	13	14	14	12	12	13	13	13	13	13	14	13	13	13	FALSE	FALSE	FALSE	FALSE	FALSE	FALSE	FALSE	FALSE	FALSE	FALSE	FALSE	FALSE	FALSE	FALSE	FALSE	FALSE
0	1.1837	B4E809;BURCENK562V_RS04530	B4E809;BURCENK562V_RS04530	calB;ref|WP_006485442.1|gi|493531443|	B4E809;	>tr|B4E809|B4E809_BURCJ Aldehyde dehydrogenase OS=Burkholderia cenocepacia (strain ATCC BAA-245 / DSM 16553 / LMG 16656 / NCTC 13227 / J2315 / CF5610) OX=216591 GN=calB PE=3 SV=1;>BURCENK562V_RS04530 ref|WP_006485442.1|gi|493531443| coniferyl aldehyde dehydrogenase				3	6	3	4	6	6	6	10	7	6	3	5	20	20	18	17	15	15	15	15	16	16	17	16	FALSE	FALSE	FALSE	FALSE	FALSE	FALSE	FALSE	FALSE	FALSE	FALSE	FALSE	FALSE	FALSE	FALSE	FALSE	FALSE
0	1.17538	B4E810;BURCENK562V_RS04525	B4E810;BURCENK562V_RS04525	BCAL0519;ref|WP_006485445.1|gi|493531446|	B4E810;	>tr|B4E810|B4E810_BURCJ Putative GMC oxidoreductase OS=Burkholderia cenocepacia (strain ATCC BAA-245 / DSM 16553 / LMG 16656 / NCTC 13227 / J2315 / CF5610) OX=216591 GN=BCAL0519 PE=3 SV=1;>BURCENK562V_RS04525 ref|WP_006485445.1|gi|493531446| GMC family oxidoreductase				6	4	4	2	5	4	6	9	6	9	7	3	26	26	26	22	23	22	21	19	22	19	17	16	FALSE	FALSE	FALSE	FALSE	FALSE	FALSE	FALSE	FALSE	FALSE	FALSE	FALSE	FALSE	FALSE	FALSE	FALSE	FALSE
0	1.11105	B4E811;BURCENK562V_RS04520	B4E811;BURCENK562V_RS04520	fliK;ref|WP_012492342.1|gi|501468897|	B4E811;	>tr|B4E811|B4E811_BURCJ Putative flagellar hook-length control protein FliK OS=Burkholderia cenocepacia (strain ATCC BAA-245 / DSM 16553 / LMG 16656 / NCTC 13227 / J2315 / CF5610) OX=216591 GN=fliK PE=4 SV=1;>BURCENK562V_RS04520 ref|WP_012492342.1|gi|501468897| flagellar hook-length control protein				4	5	4	4	5	5	5	5	5	5	5	5	5	5	5	3	5	2	4	3	3	5	5	5	FALSE	FALSE	FALSE	FALSE	FALSE	FALSE	FALSE	FALSE	FALSE	FALSE	FALSE	FALSE	FALSE	FALSE	FALSE	FALSE
0	1.18908	B4E812;BURCENK562V_RS04515	B4E812;BURCENK562V_RS04515	fliJ;ref|WP_006489106.1|gi|493535150|	B4E812;	>tr|B4E812|B4E812_BURCJ Flagellar FliJ protein OS=Burkholderia cenocepacia (strain ATCC BAA-245 / DSM 16553 / LMG 16656 / NCTC 13227 / J2315 / CF5610) OX=216591 GN=fliJ PE=4 SV=1;>BURCENK562V_RS04515 ref|WP_006489106.1|gi|493535150| flagellar export protein FliJ				4	6	5	5	6	6	6	6	6	6	6	6	6	4	4	5	6	5	4	5	2	6	4	4	FALSE	FALSE	FALSE	FALSE	FALSE	FALSE	FALSE	FALSE	FALSE	FALSE	FALSE	FALSE	FALSE	FALSE	FALSE	FALSE
0	1.17996	B4E814;BURCENK562V_RS04505	B4E814;BURCENK562V_RS04505	fliH;ref|WP_006493319.1|gi|493539432|	B4E814;	>tr|B4E814|B4E814_BURCJ Flagellar assembly protein FliH OS=Burkholderia cenocepacia (strain ATCC BAA-245 / DSM 16553 / LMG 16656 / NCTC 13227 / J2315 / CF5610) OX=216591 GN=fliH PE=4 SV=1;>BURCENK562V_RS04505 ref|WP_006493319.1|gi|493539432| flagellar assembly protein FliH				5	7	7	6	8	8	8	8	8	8	8	8	6	6	6	5	7	5	6	6	7	7	7	7	FALSE	FALSE	FALSE	FALSE	FALSE	FALSE	FALSE	FALSE	FALSE	FALSE	FALSE	FALSE	FALSE	FALSE	FALSE	FALSE
0	1.19304	B4E815;BURCENK562V_RS04500	B4E815;BURCENK562V_RS04500	fliG;ref|WP_006484813.1|gi|493530807|	B4E815;	>tr|B4E815|B4E815_BURCJ Flagellar motor switch protein FliG OS=Burkholderia cenocepacia (strain ATCC BAA-245 / DSM 16553 / LMG 16656 / NCTC 13227 / J2315 / CF5610) OX=216591 GN=fliG PE=4 SV=1;>BURCENK562V_RS04500 ref|WP_006484813.1|gi|493530807| flagellar motor switch protein FliG				20	24	23	22	21	25	23	22	24	26	23	24	22	21	21	21	21	19	20	22	21	23	19	20	FALSE	FALSE	FALSE	FALSE	FALSE	FALSE	FALSE	FALSE	FALSE	FALSE	FALSE	FALSE	FALSE	FALSE	FALSE	FALSE
0	1.19033	B4E816;BURCENK562V_RS04495	B4E816;BURCENK562V_RS04495	fliF;ref|WP_006495531.1|gi|493541659|	B4E816;	>tr|B4E816|B4E816_BURCJ Flagellar M-ring protein OS=Burkholderia cenocepacia (strain ATCC BAA-245 / DSM 16553 / LMG 16656 / NCTC 13227 / J2315 / CF5610) OX=216591 GN=fliF PE=3 SV=1;>BURCENK562V_RS04495 ref|WP_006495531.1|gi|493541659| flagellar M-ring protein FliF				27	26	27	26	26	26	27	25	27	27	25	26	26	24	27	23	24	23	24	25	24	24	25	27	FALSE	FALSE	FALSE	FALSE	FALSE	FALSE	FALSE	FALSE	FALSE	FALSE	FALSE	FALSE	FALSE	FALSE	FALSE	FALSE
0	1.18126	B4E818;BURCENK562V_RS04485	B4E818;BURCENK562V_RS04485	fliS;ref|WP_006486995.1|gi|493533015|	B4E818;	>tr|B4E818|B4E818_BURCJ Flagellar secretion chaperone FliS OS=Burkholderia cenocepacia (strain ATCC BAA-245 / DSM 16553 / LMG 16656 / NCTC 13227 / J2315 / CF5610) OX=216591 GN=fliS PE=3 SV=1;>BURCENK562V_RS04485 ref|WP_006486995.1|gi|493533015| flagellar biosynthesis protein FliS				14	14	14	12	14	14	15	15	15	15	15	15	11	12	11	11	13	10	12	13	9	12	13	12	FALSE	FALSE	FALSE	FALSE	FALSE	FALSE	FALSE	FALSE	FALSE	FALSE	FALSE	FALSE	FALSE	FALSE	FALSE	FALSE
0	1.17085	B4E819;BURCENK562V_RS04480	B4E819;BURCENK562V_RS04480	BCAL0528;ref|WP_006486993.1|gi|493533013|	B4E819;	>tr|B4E819|B4E819_BURCJ Uncharacterized protein OS=Burkholderia cenocepacia (strain ATCC BAA-245 / DSM 16553 / LMG 16656 / NCTC 13227 / J2315 / CF5610) OX=216591 GN=BCAL0528 PE=4 SV=1;>BURCENK562V_RS04480 ref|WP_006486993.1|gi|493533013| flagellar biosynthesis protein FliT				5	5	5	5	3	5	5	5	5	5	5	5	2	4	4	4	3	2	4	4	4	3	2	2	FALSE	FALSE	FALSE	FALSE	FALSE	FALSE	FALSE	FALSE	FALSE	FALSE	FALSE	FALSE	FALSE	FALSE	FALSE	FALSE
0	1.19864	B4E823;BURCENK562V_RS24260	B4E823;BURCENK562V_RS24260	BCAL1527;ref|WP_006483496.1|gi|493529481|	B4E823;	>tr|B4E823|B4E823_BURCJ Flp type pilus assembly protein OS=Burkholderia cenocepacia (strain ATCC BAA-245 / DSM 16553 / LMG 16656 / NCTC 13227 / J2315 / CF5610) OX=216591 GN=BCAL1527 PE=4 SV=1;>BURCENK562V_RS24260 ref|WP_006483496.1|gi|493529481| pilus assembly protein CpaB				3	4	3	2	5	2	4	5	5	4	5	4	7	7	7	7	6	5	4	5	8	8	7	8	FALSE	FALSE	FALSE	FALSE	FALSE	FALSE	FALSE	FALSE	FALSE	FALSE	FALSE	FALSE	FALSE	FALSE	FALSE	FALSE
0	1.17205	B4E824;BURCENK562V_RS24255	B4E824;BURCENK562V_RS24255	BCAL1528;ref|WP_006483494.1|gi|493529479|	B4E824;	>tr|B4E824|B4E824_BURCJ Flp type pilus assembly protein OS=Burkholderia cenocepacia (strain ATCC BAA-245 / DSM 16553 / LMG 16656 / NCTC 13227 / J2315 / CF5610) OX=216591 GN=BCAL1528 PE=3 SV=1;>BURCENK562V_RS24255 ref|WP_006483494.1|gi|493529479| membrane protein				6	8	5	5	8	10	11	10	10	10	11	10	12	12	12	12	11	11	11	10	11	12	12	10	FALSE	FALSE	FALSE	FALSE	FALSE	FALSE	FALSE	FALSE	FALSE	FALSE	FALSE	FALSE	FALSE	FALSE	FALSE	FALSE
0	1.18345	B4E825;BURCENK562V_RS24250	B4E825;BURCENK562V_RS24250	BCAL1529;ref|WP_006483491.1|gi|493529476|	B4E825;	>tr|B4E825|B4E825_BURCJ Flp pilus type assembly-related protein OS=Burkholderia cenocepacia (strain ATCC BAA-245 / DSM 16553 / LMG 16656 / NCTC 13227 / J2315 / CF5610) OX=216591 GN=BCAL1529 PE=4 SV=1;>BURCENK562V_RS24250 ref|WP_006483491.1|gi|493529476| fimbrial protein				9	12	13	8	15	14	15	15	14	13	16	15	15	15	14	16	14	15	14	13	13	15	13	15	FALSE	FALSE	FALSE	FALSE	FALSE	FALSE	FALSE	FALSE	FALSE	FALSE	FALSE	FALSE	FALSE	FALSE	FALSE	FALSE
0	1.19749	B4E826;BURCENK562V_RS24245	B4E826;BURCENK562V_RS24245	BCAL1530;ref|WP_006483500.1|gi|493529485|	B4E826;	>tr|B4E826|B4E826_BURCJ Flp pilus type assembly protein OS=Burkholderia cenocepacia (strain ATCC BAA-245 / DSM 16553 / LMG 16656 / NCTC 13227 / J2315 / CF5610) OX=216591 GN=BCAL1530 PE=4 SV=1;>BURCENK562V_RS24245 ref|WP_006483500.1|gi|493529485| pilus assembly protein CpaF				21	32	28	23	38	37	39	38	40	41	41	36	44	44	44	39	41	39	42	42	43	43	45	44	FALSE	FALSE	FALSE	FALSE	FALSE	FALSE	FALSE	FALSE	FALSE	FALSE	FALSE	FALSE	FALSE	FALSE	FALSE	FALSE
0	1.05079	B4E827;BURCENK562V_RS24240	B4E827;BURCENK562V_RS24240	BCAL1531;ref|WP_012492566.1|gi|501469121|	B4E827;	>tr|B4E827|B4E827_BURCJ Flp type pilus assembly protein OS=Burkholderia cenocepacia (strain ATCC BAA-245 / DSM 16553 / LMG 16656 / NCTC 13227 / J2315 / CF5610) OX=216591 GN=BCAL1531 PE=4 SV=1;>BURCENK562V_RS24240 ref|WP_012492566.1|gi|501469121| pilus assembly protein				0	1	1	1	1	1	2	1	1	1	2	1	2	2	2	2	2	1	2	2	2	2	2	2	FALSE	FALSE	FALSE	FALSE	FALSE	FALSE	FALSE	FALSE	FALSE	FALSE	FALSE	FALSE	FALSE	FALSE	FALSE	FALSE
0	1.1357	B4E828;BURCENK562V_RS24235	B4E828;BURCENK562V_RS24235	BCAL1532;ref|WP_020979833.1|gi|537744354|	B4E828;	>tr|B4E828|B4E828_BURCJ Flp type pilus assembly protein OS=Burkholderia cenocepacia (strain ATCC BAA-245 / DSM 16553 / LMG 16656 / NCTC 13227 / J2315 / CF5610) OX=216591 GN=BCAL1532 PE=4 SV=1;>BURCENK562V_RS24235 ref|WP_020979833.1|gi|537744354| type II secretion system protein F				3	2	3	3	3	2	1	2	3	2	1	3	3	3	3	3	2	3	3	3	2	3	3	3	FALSE	FALSE	FALSE	FALSE	FALSE	FALSE	FALSE	FALSE	FALSE	FALSE	FALSE	FALSE	FALSE	FALSE	FALSE	FALSE
0	1.18147	B4E829;BURCENK562V_RS24230	B4E829;BURCENK562V_RS24230	BCAL1533;ref|WP_006483480.1|gi|493529465|	B4E829;	>tr|B4E829|B4E829_BURCJ Putative lipoprotein OS=Burkholderia cenocepacia (strain ATCC BAA-245 / DSM 16553 / LMG 16656 / NCTC 13227 / J2315 / CF5610) OX=216591 GN=BCAL1533 PE=4 SV=1;>BURCENK562V_RS24230 ref|WP_006483480.1|gi|493529465| putative lipoprotein				7	6	7	5	7	6	7	6	7	7	6	6	8	7	8	8	8	8	7	7	7	7	7	8	FALSE	FALSE	FALSE	FALSE	FALSE	FALSE	FALSE	FALSE	FALSE	FALSE	FALSE	FALSE	FALSE	FALSE	FALSE	FALSE
0	1.17692	B4E832;BURCENK562V_RS24215	B4E832;BURCENK562V_RS24215	BCAL1536;ref|WP_006483492.1|gi|493529477|	B4E832;	>tr|B4E832|B4E832_BURCJ Putative sigma-54 related transcriptional regulatory protein OS=Burkholderia cenocepacia (strain ATCC BAA-245 / DSM 16553 / LMG 16656 / NCTC 13227 / J2315 / CF5610) OX=216591 GN=BCAL1536 PE=4 SV=1;>BURCENK562V_RS24215 ref|WP_006483492.1|gi|493529477| alternative sigma factor RpoN				16	19	20	15	22	21	21	20	21	20	20	21	21	21	21	21	23	19	22	21	22	23	22	23	FALSE	FALSE	FALSE	FALSE	FALSE	FALSE	FALSE	FALSE	FALSE	FALSE	FALSE	FALSE	FALSE	FALSE	FALSE	FALSE
0	1.18383	B4E833;BURCENK562V_RS24210	B4E833;BURCENK562V_RS24210	BCAL1537;ref|WP_034178628.1|gi|736004710|	B4E833;	>tr|B4E833|B4E833_BURCJ Putative exported protein OS=Burkholderia cenocepacia (strain ATCC BAA-245 / DSM 16553 / LMG 16656 / NCTC 13227 / J2315 / CF5610) OX=216591 GN=BCAL1537 PE=4 SV=1;>BURCENK562V_RS24210 ref|WP_034178628.1|gi|736004710| signal peptide protein				9	7	8	8	7	8	9	8	9	9	9	9	7	8	7	7	8	9	7	8	9	9	8	9	FALSE	FALSE	FALSE	FALSE	FALSE	FALSE	FALSE	FALSE	FALSE	FALSE	FALSE	FALSE	FALSE	FALSE	FALSE	FALSE
0	1.17533	B4E834;BURCENK562V_RS24205	B4E834;BURCENK562V_RS24205	hfq;ref|WP_012492570.1|gi|501469125|	B4E834;	>tr|B4E834|B4E834_BURCJ RNA-binding protein Hfq OS=Burkholderia cenocepacia (strain ATCC BAA-245 / DSM 16553 / LMG 16656 / NCTC 13227 / J2315 / CF5610) OX=216591 GN=hfq PE=3 SV=1;>BURCENK562V_RS24205 ref|WP_012492570.1|gi|501469125| iron-sulfur cluster assembly protein HesB				12	11	9	10	12	11	11	11	12	12	10	10	11	11	11	9	11	10	10	9	11	11	12	12	FALSE	FALSE	FALSE	FALSE	FALSE	FALSE	FALSE	FALSE	FALSE	FALSE	FALSE	FALSE	FALSE	FALSE	FALSE	FALSE
0	1.15686	B4E836;BURCENK562V_RS24195	B4E836;BURCENK562V_RS24195	BCAL1540;ref|WP_006485282.1|gi|493531281|	B4E836;	>tr|B4E836|B4E836_BURCJ Putative exported protein OS=Burkholderia cenocepacia (strain ATCC BAA-245 / DSM 16553 / LMG 16656 / NCTC 13227 / J2315 / CF5610) OX=216591 GN=BCAL1540 PE=4 SV=1;>BURCENK562V_RS24195 ref|WP_006485282.1|gi|493531281| PF07608 family protein				1	1	2	2	2	2	2	2	2	2	2	2	2	2	2	2	2	2	2	2	2	2	2	2	FALSE	FALSE	FALSE	FALSE	FALSE	FALSE	FALSE	FALSE	FALSE	FALSE	FALSE	FALSE	FALSE	FALSE	FALSE	FALSE
0	1.19021	B4E837;BURCENK562V_RS24190	B4E837;BURCENK562V_RS24190	BCAL1541;ref|WP_006485283.1|gi|493531282|	B4E837;	>tr|B4E837|B4E837_BURCJ Putative acyl-CoA synthetase OS=Burkholderia cenocepacia (strain ATCC BAA-245 / DSM 16553 / LMG 16656 / NCTC 13227 / J2315 / CF5610) OX=216591 GN=BCAL1541 PE=4 SV=1;>BURCENK562V_RS24190 ref|WP_006485283.1|gi|493531282| long-chain fatty acid--CoA ligase				5	5	2	4	6	6	7	6	5	5	6	4	14	14	14	13	12	12	12	11	11	12	11	11	FALSE	FALSE	FALSE	FALSE	FALSE	FALSE	FALSE	FALSE	FALSE	FALSE	FALSE	FALSE	FALSE	FALSE	FALSE	FALSE
0	1.18424	B4E838;BURCENK562V_RS24185	B4E838;BURCENK562V_RS24185	BCAL1542;ref|WP_006485289.1|gi|493531288|	B4E838;	>tr|B4E838|B4E838_BURCJ TetR family regulatory protein OS=Burkholderia cenocepacia (strain ATCC BAA-245 / DSM 16553 / LMG 16656 / NCTC 13227 / J2315 / CF5610) OX=216591 GN=BCAL1542 PE=4 SV=1;>BURCENK562V_RS24185 ref|WP_006485289.1|gi|493531288| TetR family transcriptional regulator				3	5	4	3	5	6	6	5	6	7	6	4	11	11	10	10	9	7	4	6	9	7	9	9	FALSE	FALSE	FALSE	FALSE	FALSE	FALSE	FALSE	FALSE	FALSE	FALSE	FALSE	FALSE	FALSE	FALSE	FALSE	FALSE
0	1.19355	B4E841;BURCENK562V_RS24170	B4E841;BURCENK562V_RS24170	BCAL1545;ref|WP_006485279.1|gi|493531278|	B4E841;	>tr|B4E841|B4E841_BURCJ Uncharacterized protein OS=Burkholderia cenocepacia (strain ATCC BAA-245 / DSM 16553 / LMG 16656 / NCTC 13227 / J2315 / CF5610) OX=216591 GN=BCAL1545 PE=4 SV=1;>BURCENK562V_RS24170 ref|WP_006485279.1|gi|493531278| chromosome partitioning protein ParB				4	8	6	6	7	8	8	7	7	8	8	7	8	8	8	8	8	8	8	8	8	8	8	8	FALSE	FALSE	FALSE	FALSE	FALSE	FALSE	FALSE	FALSE	FALSE	FALSE	FALSE	FALSE	FALSE	FALSE	FALSE	FALSE
0	1.18129	B4E843;BURCENK562V_RS24160	B4E843;BURCENK562V_RS24160	BCAL1547;ref|WP_006485285.1|gi|493531284|	B4E843;	>tr|B4E843|B4E843_BURCJ Carbohydrate kinase OS=Burkholderia cenocepacia (strain ATCC BAA-245 / DSM 16553 / LMG 16656 / NCTC 13227 / J2315 / CF5610) OX=216591 GN=BCAL1547 PE=4 SV=1;>BURCENK562V_RS24160 ref|WP_006485285.1|gi|493531284| sugar kinase				12	13	13	13	13	16	13	16	12	13	13	15	15	14	15	13	16	16	15	16	16	15	16	15	FALSE	FALSE	FALSE	FALSE	FALSE	FALSE	FALSE	FALSE	FALSE	FALSE	FALSE	FALSE	FALSE	FALSE	FALSE	FALSE
0	1.20429	B4E844;BURCENK562V_RS24155	B4E844;BURCENK562V_RS24155	BCAL1548;ref|WP_006485275.1|gi|493531274|	B4E844;	>tr|B4E844|B4E844_BURCJ Putative sugar ABC transport system, lipoprotein OS=Burkholderia cenocepacia (strain ATCC BAA-245 / DSM 16553 / LMG 16656 / NCTC 13227 / J2315 / CF5610) OX=216591 GN=BCAL1548 PE=4 SV=1;>BURCENK562V_RS24155 ref|WP_006485275.1|gi|493531274| periplasmic binding protein and sugar binding domain of the LacI family protein				13	12	13	12	13	10	12	11	12	12	12	10	11	12	10	9	12	12	12	13	12	12	12	12	FALSE	FALSE	FALSE	FALSE	FALSE	FALSE	FALSE	FALSE	FALSE	FALSE	FALSE	FALSE	FALSE	FALSE	FALSE	FALSE
0	1.12391	B4E845;BURCENK562V_RS24150	B4E845;BURCENK562V_RS24150	BCAL1549;ref|WP_006485281.1|gi|493531280|	B4E845;	>tr|B4E845|B4E845_BURCJ Putative sugar ABC transport system, membrane protein OS=Burkholderia cenocepacia (strain ATCC BAA-245 / DSM 16553 / LMG 16656 / NCTC 13227 / J2315 / CF5610) OX=216591 GN=BCAL1549 PE=3 SV=1;>BURCENK562V_RS24150 ref|WP_006485281.1|gi|493531280| ribose ABC transporter permease				2	4	3	1	3	4	4	4	4	3	2	4	4	4	4	4	4	4	4	4	4	4	4	4	FALSE	FALSE	FALSE	FALSE	FALSE	FALSE	FALSE	FALSE	FALSE	FALSE	FALSE	FALSE	FALSE	FALSE	FALSE	FALSE
0	1.18948	B4E847;BURCENK562V_RS24140	B4E847;BURCENK562V_RS24140	BCAL1551;ref|WP_006491498.1|gi|493537584|	B4E847;	>tr|B4E847|B4E847_BURCJ ROK family regulatory protein OS=Burkholderia cenocepacia (strain ATCC BAA-245 / DSM 16553 / LMG 16656 / NCTC 13227 / J2315 / CF5610) OX=216591 GN=BCAL1551 PE=4 SV=1;>BURCENK562V_RS24140 ref|WP_006491498.1|gi|493537584| N-acylmannosamine kinase				9	9	10	8	9	7	8	8	7	8	7	7	8	12	9	9	12	9	10	11	12	13	13	13	FALSE	FALSE	FALSE	FALSE	FALSE	FALSE	FALSE	FALSE	FALSE	FALSE	FALSE	FALSE	FALSE	FALSE	FALSE	FALSE
0	1.10636	B4E848;BURCENK562V_RS24125	B4E848;BURCENK562V_RS24125	BCAL1552;ref|WP_006484154.1|gi|493530142|	B4E848;	>tr|B4E848|B4E848_BURCJ Putative extracellular substrate-binding protein OS=Burkholderia cenocepacia (strain ATCC BAA-245 / DSM 16553 / LMG 16656 / NCTC 13227 / J2315 / CF5610) OX=216591 GN=BCAL1552 PE=4 SV=1;>BURCENK562V_RS24125 ref|WP_006484154.1|gi|493530142| ABC transporter substrate-binding protein				2	3	2	3	3	3	3	3	2	3	3	3	2	2	2	3	3	2	2	2	3	2	2	2	FALSE	FALSE	FALSE	FALSE	FALSE	FALSE	FALSE	FALSE	FALSE	FALSE	FALSE	FALSE	FALSE	FALSE	FALSE	FALSE
0	1.21004	B4E849;BURCENK562V_RS24115	B4E849;BURCENK562V_RS24115	rnr;ref|WP_006484152.1|gi|493530140|	B4E849;	>tr|B4E849|B4E849_BURCJ Ribonuclease R OS=Burkholderia cenocepacia (strain ATCC BAA-245 / DSM 16553 / LMG 16656 / NCTC 13227 / J2315 / CF5610) OX=216591 GN=rnr PE=3 SV=1;>BURCENK562V_RS24115 ref|WP_006484152.1|gi|493530140| ribonuclease R				40	44	42	34	42	46	47	46	46	46	45	45	46	46	42	38	43	43	44	41	45	47	46	46	FALSE	FALSE	FALSE	FALSE	FALSE	FALSE	FALSE	FALSE	FALSE	FALSE	FALSE	FALSE	FALSE	FALSE	FALSE	FALSE
0	1.21029	B4E850;BURCENK562V_RS24110	B4E850;BURCENK562V_RS24110	rlmB;ref|WP_006484150.1|gi|493530138|	B4E850;	>tr|B4E850|B4E850_BURCJ 23S rRNA (guanosine-2'-O-)-methyltransferase RlmB OS=Burkholderia cenocepacia (strain ATCC BAA-245 / DSM 16553 / LMG 16656 / NCTC 13227 / J2315 / CF5610) OX=216591 GN=rlmB PE=3 SV=1;>BURCENK562V_RS24110 ref|WP_006484150.1|gi|493530138| 23S rRNA (guanosine-2'-O-)-methyltransferase				15	14	15	15	15	14	14	15	14	14	14	15	15	15	15	15	14	15	15	15	14	14	14	14	FALSE	FALSE	FALSE	FALSE	FALSE	FALSE	FALSE	FALSE	FALSE	FALSE	FALSE	FALSE	FALSE	FALSE	FALSE	FALSE
0	1.12466	B4E851;BURCENK562V_RS24105	B4E851;BURCENK562V_RS24105	BCAL1555;ref|WP_006484228.1|gi|493530216|	B4E851;	>tr|B4E851|B4E851_BURCJ Putative N-acetylmuramoyl-L-alanine amidase OS=Burkholderia cenocepacia (strain ATCC BAA-245 / DSM 16553 / LMG 16656 / NCTC 13227 / J2315 / CF5610) OX=216591 GN=BCAL1555 PE=4 SV=1;>BURCENK562V_RS24105 ref|WP_006484228.1|gi|493530216| N-acetylmuramoyl-L-alanine amidase				1	3	2	2	2	3	3	3	3	3	3	3	3	3	3	3	3	3	3	3	3	3	3	3	FALSE	FALSE	FALSE	FALSE	FALSE	FALSE	FALSE	FALSE	FALSE	FALSE	FALSE	FALSE	FALSE	FALSE	FALSE	FALSE
0	1.19436	B4E852;BURCENK562V_RS24100	B4E852;BURCENK562V_RS24100	rpiA;ref|WP_006484224.1|gi|493530212|	B4E852;	>sp|B4E852|RPIA_BURCJ Ribose-5-phosphate isomerase A OS=Burkholderia cenocepacia (strain ATCC BAA-245 / DSM 16553 / LMG 16656 / NCTC 13227 / J2315 / CF5610) OX=216591 GN=rpiA PE=3 SV=1;>BURCENK562V_RS24100 ref|WP_006484224.1|gi|493530212| ribose 5-phosphate isomerase				9	9	9	9	9	8	8	8	9	9	9	9	9	9	9	9	8	8	8	8	9	9	9	8	FALSE	FALSE	FALSE	FALSE	FALSE	FALSE	FALSE	FALSE	FALSE	FALSE	FALSE	FALSE	FALSE	FALSE	FALSE	FALSE
0	1.15847	B4E853;BURCENK562V_RS24095	B4E853;BURCENK562V_RS24095	BCAL1557;ref|WP_006484155.1|gi|493530143|	B4E853;	>tr|B4E853|B4E853_BURCJ GntR family regulatory protein OS=Burkholderia cenocepacia (strain ATCC BAA-245 / DSM 16553 / LMG 16656 / NCTC 13227 / J2315 / CF5610) OX=216591 GN=BCAL1557 PE=4 SV=1;>BURCENK562V_RS24095 ref|WP_006484155.1|gi|493530143| GntR family transcriptional regulator				6	6	6	6	6	6	6	6	6	6	6	6	6	6	6	6	5	6	6	6	5	5	6	6	FALSE	FALSE	FALSE	FALSE	FALSE	FALSE	FALSE	FALSE	FALSE	FALSE	FALSE	FALSE	FALSE	FALSE	FALSE	FALSE
0	1.10846	B4E855;BURCENK562V_RS24085	B4E855;BURCENK562V_RS24085	BCAL1559;ref|WP_006484160.1|gi|493530148|	B4E855;	>tr|B4E855|B4E855_BURCJ Hypothetical phage protein OS=Burkholderia cenocepacia (strain ATCC BAA-245 / DSM 16553 / LMG 16656 / NCTC 13227 / J2315 / CF5610) OX=216591 GN=BCAL1559 PE=4 SV=1;>BURCENK562V_RS24085 ref|WP_006484160.1|gi|493530148| hypothetical protein				3	3	3	3	3	3	3	3	3	3	3	3	3	3	3	3	3	3	3	3	3	3	3	3	FALSE	FALSE	FALSE	FALSE	FALSE	FALSE	FALSE	FALSE	FALSE	FALSE	FALSE	FALSE	FALSE	FALSE	FALSE	FALSE
0	1.12725	B4E861;BURCENK562V_RS24055	B4E861;BURCENK562V_RS24055	BCAL1565;ref|WP_006484159.1|gi|493530147|	B4E861;	>tr|B4E861|B4E861_BURCJ Hypothetical phage protein OS=Burkholderia cenocepacia (strain ATCC BAA-245 / DSM 16553 / LMG 16656 / NCTC 13227 / J2315 / CF5610) OX=216591 GN=BCAL1565 PE=4 SV=1;>BURCENK562V_RS24055 ref|WP_006484159.1|gi|493530147| baseplate assembly protein				3	4	2	3	4	4	4	4	4	4	4	4	3	3	3	3	3	2	3	3	4	3	4	4	FALSE	FALSE	FALSE	FALSE	FALSE	FALSE	FALSE	FALSE	FALSE	FALSE	FALSE	FALSE	FALSE	FALSE	FALSE	FALSE
0	1.15549	B4E865;BURCENK562V_RS24035	B4E865;BURCENK562V_RS24035	BCAL1569;ref|WP_006484197.1|gi|493530185|	B4E865;	>tr|B4E865|B4E865_BURCJ Hypothetical phage protein OS=Burkholderia cenocepacia (strain ATCC BAA-245 / DSM 16553 / LMG 16656 / NCTC 13227 / J2315 / CF5610) OX=216591 GN=BCAL1569 PE=4 SV=1;>BURCENK562V_RS24035 ref|WP_006484197.1|gi|493530185| hypothetical protein				4	4	4	4	4	4	4	4	4	4	4	4	3	4	3	3	4	4	4	4	4	4	4	4	FALSE	FALSE	FALSE	FALSE	FALSE	FALSE	FALSE	FALSE	FALSE	FALSE	FALSE	FALSE	FALSE	FALSE	FALSE	FALSE
0	1.0969	B4E867;BURCENK562V_RS24025	B4E867;BURCENK562V_RS24025	BCAL1571;ref|WP_006484128.1|gi|493530116|	B4E867;	>tr|B4E867|B4E867_BURCJ Putative prophage tail sheath protein OS=Burkholderia cenocepacia (strain ATCC BAA-245 / DSM 16553 / LMG 16656 / NCTC 13227 / J2315 / CF5610) OX=216591 GN=BCAL1571 PE=4 SV=1;>BURCENK562V_RS24025 ref|WP_006484128.1|gi|493530116| tail sheath protein				2	3	2	3	3	3	3	3	3	3	3	3	1	1	0	1	3	2	2	2	1	1	2	2	FALSE	FALSE	FALSE	FALSE	FALSE	FALSE	FALSE	FALSE	FALSE	FALSE	FALSE	FALSE	FALSE	FALSE	FALSE	FALSE
0	1.16552	B4E871;BURCENK562V_RS24005	B4E871;BURCENK562V_RS24005	BCAL1575;ref|WP_006484126.1|gi|493530114|	B4E871;	>tr|B4E871|B4E871_BURCJ Hypothetical phage protein OS=Burkholderia cenocepacia (strain ATCC BAA-245 / DSM 16553 / LMG 16656 / NCTC 13227 / J2315 / CF5610) OX=216591 GN=BCAL1575 PE=4 SV=1;>BURCENK562V_RS24005 ref|WP_006484126.1|gi|493530114| hypothetical protein				2	3	3	3	3	2	3	2	2	3	2	3	2	2	3	3	3	1	3	3	1	3	2	3	FALSE	FALSE	FALSE	FALSE	FALSE	FALSE	FALSE	FALSE	FALSE	FALSE	FALSE	FALSE	FALSE	FALSE	FALSE	FALSE
0	1.16599	B4E873;BURCENK562V_RS23995	B4E873;BURCENK562V_RS23995	BCAL1577;ref|WP_006484206.1|gi|493530194|	B4E873;	>tr|B4E873|B4E873_BURCJ Hypothetical phage protein OS=Burkholderia cenocepacia (strain ATCC BAA-245 / DSM 16553 / LMG 16656 / NCTC 13227 / J2315 / CF5610) OX=216591 GN=BCAL1577 PE=4 SV=1;>BURCENK562V_RS23995 ref|WP_006484206.1|gi|493530194| hypothetical protein				8	9	9	8	11	10	11	11	10	8	8	9	7	8	7	5	8	11	10	10	9	9	10	7	FALSE	FALSE	FALSE	FALSE	FALSE	FALSE	FALSE	FALSE	FALSE	FALSE	FALSE	FALSE	FALSE	FALSE	FALSE	FALSE
0	1.15784	B4E874;BURCENK562V_RS23990	B4E874;BURCENK562V_RS23990	BCAL1578;ref|WP_006484162.1|gi|493530150|	B4E874;	>tr|B4E874|B4E874_BURCJ Hypothetical phage protein OS=Burkholderia cenocepacia (strain ATCC BAA-245 / DSM 16553 / LMG 16656 / NCTC 13227 / J2315 / CF5610) OX=216591 GN=BCAL1578 PE=4 SV=1;>BURCENK562V_RS23990 ref|WP_006484162.1|gi|493530150| hypothetical protein				3	3	3	4	4	4	4	4	3	4	4	3	2	2	3	1	3	3	4	3	3	3	3	3	FALSE	FALSE	FALSE	FALSE	FALSE	FALSE	FALSE	FALSE	FALSE	FALSE	FALSE	FALSE	FALSE	FALSE	FALSE	FALSE
0	1.15115	B4E875;BURCENK562V_RS23985	B4E875;BURCENK562V_RS23985	BCAL1579;ref|WP_006484117.1|gi|493530105|	B4E875;	>tr|B4E875|B4E875_BURCJ Hypothetical phage protein OS=Burkholderia cenocepacia (strain ATCC BAA-245 / DSM 16553 / LMG 16656 / NCTC 13227 / J2315 / CF5610) OX=216591 GN=BCAL1579 PE=4 SV=1;>BURCENK562V_RS23985 ref|WP_006484117.1|gi|493530105| hypothetical protein				0	2	2	3	4	3	4	3	4	5	4	4	1	0	1	0	3	5	5	3	4	5	5	4	FALSE	FALSE	FALSE	FALSE	FALSE	FALSE	FALSE	FALSE	FALSE	FALSE	FALSE	FALSE	FALSE	FALSE	FALSE	FALSE
0	1.14652	B4E881;BURCENK562V_RS23960	B4E881;BURCENK562V_RS23960	hupB;ref|WP_006484135.1|gi|493530123|	B4E881;	>tr|B4E881|B4E881_BURCJ Histone-like DNA-binding phage protein OS=Burkholderia cenocepacia (strain ATCC BAA-245 / DSM 16553 / LMG 16656 / NCTC 13227 / J2315 / CF5610) OX=216591 GN=hupB PE=3 SV=1;>BURCENK562V_RS23960 ref|WP_006484135.1|gi|493530123| transcriptional regulator				3	3	3	3	3	3	3	3	3	3	3	3	3	2	3	3	3	3	3	3	3	3	3	3	FALSE	FALSE	FALSE	FALSE	FALSE	FALSE	FALSE	FALSE	FALSE	FALSE	FALSE	FALSE	FALSE	FALSE	FALSE	FALSE
0	1.18161	B4E883;BURCENK562V_RS23950	B4E883;BURCENK562V_RS23950	BCAL1587;ref|WP_006484130.1|gi|493530118|	B4E883;	>tr|B4E883|B4E883_BURCJ Hypothetical phage protein OS=Burkholderia cenocepacia (strain ATCC BAA-245 / DSM 16553 / LMG 16656 / NCTC 13227 / J2315 / CF5610) OX=216591 GN=BCAL1587 PE=4 SV=1;>BURCENK562V_RS23950 ref|WP_006484130.1|gi|493530118| sulfate transporter				5	6	6	4	7	8	8	7	8	8	8	8	3	4	6	2	7	8	8	3	8	8	8	7	FALSE	FALSE	FALSE	FALSE	FALSE	FALSE	FALSE	FALSE	FALSE	FALSE	FALSE	FALSE	FALSE	FALSE	FALSE	FALSE
0	1.13258	B4E884;BURCENK562V_RS23945	B4E884;BURCENK562V_RS23945	BCAL1588;ref|WP_006484204.1|gi|493530192|	B4E884;	>tr|B4E884|B4E884_BURCJ Hypothetical phage protein OS=Burkholderia cenocepacia (strain ATCC BAA-245 / DSM 16553 / LMG 16656 / NCTC 13227 / J2315 / CF5610) OX=216591 GN=BCAL1588 PE=4 SV=1;>BURCENK562V_RS23945 ref|WP_006484204.1|gi|493530192| hypothetical protein				2	2	2	1	2	2	2	2	2	2	2	0	0	1	1	1	1	2	2	2	2	2	2	2	FALSE	FALSE	FALSE	FALSE	FALSE	FALSE	FALSE	FALSE	FALSE	FALSE	FALSE	FALSE	FALSE	FALSE	FALSE	FALSE
0	1.1787	B4E887;BURCENK562V_RS23930	B4E887;BURCENK562V_RS23930	BCAL1591;ref|WP_006484208.1|gi|493530196|	B4E887;	>tr|B4E887|B4E887_BURCJ Putative phage DNA transposition protein OS=Burkholderia cenocepacia (strain ATCC BAA-245 / DSM 16553 / LMG 16656 / NCTC 13227 / J2315 / CF5610) OX=216591 GN=BCAL1591 PE=4 SV=1;>BURCENK562V_RS23930 ref|WP_006484208.1|gi|493530196| DNA transposition protein				8	9	8	8	9	9	9	9	8	9	9	9	6	6	7	7	9	9	9	8	9	9	9	8	FALSE	FALSE	FALSE	FALSE	FALSE	FALSE	FALSE	FALSE	FALSE	FALSE	FALSE	FALSE	FALSE	FALSE	FALSE	FALSE
0	1.16943	B4E889;BURCENK562V_RS23920	B4E889;BURCENK562V_RS23920	BCAL1593;ref|WP_012492582.1|gi|501469137|	B4E889;	>tr|B4E889|B4E889_BURCJ Hypothetical phage protein OS=Burkholderia cenocepacia (strain ATCC BAA-245 / DSM 16553 / LMG 16656 / NCTC 13227 / J2315 / CF5610) OX=216591 GN=BCAL1593 PE=4 SV=1;>BURCENK562V_RS23920 ref|WP_012492582.1|gi|501469137| hypothetical protein				2	3	2	2	3	3	3	3	3	3	3	3	1	1	1	1	1	3	3	2	3	3	3	2	FALSE	FALSE	FALSE	FALSE	FALSE	FALSE	FALSE	FALSE	FALSE	FALSE	FALSE	FALSE	FALSE	FALSE	FALSE	FALSE
0	1.09183	B4E890;BURCENK562V_RS23915	B4E890;BURCENK562V_RS23915	BCAL1594;ref|WP_006484183.1|gi|493530171|	B4E890;	>tr|B4E890|B4E890_BURCJ Hypothetical phage protein OS=Burkholderia cenocepacia (strain ATCC BAA-245 / DSM 16553 / LMG 16656 / NCTC 13227 / J2315 / CF5610) OX=216591 GN=BCAL1594 PE=4 SV=1;>BURCENK562V_RS23915 ref|WP_006484183.1|gi|493530171| phage-associated protein, BcepMu gp16 family				2	2	2	2	2	2	2	2	2	2	2	2	0	0	1	1	0	2	1	0	1	2	2	1	FALSE	FALSE	FALSE	FALSE	FALSE	FALSE	FALSE	FALSE	FALSE	FALSE	FALSE	FALSE	FALSE	FALSE	FALSE	FALSE
0	1.17767	B4E891	B4E891	BCAL1595	B4E891	>tr|B4E891|B4E891_BURCJ Putative DNA-binding phage protein OS=Burkholderia cenocepacia (strain ATCC BAA-245 / DSM 16553 / LMG 16656 / NCTC 13227 / J2315 / CF5610) OX=216591 GN=BCAL1595 PE=4 SV=1				6	6	6	6	6	5	6	6	6	6	6	6	5	6	6	6	6	6	6	6	6	6	6	6	FALSE	FALSE	FALSE	FALSE	FALSE	FALSE	FALSE	FALSE	FALSE	FALSE	FALSE	FALSE	FALSE	FALSE	FALSE	FALSE
0	1.13759	B4E892;BURCENK562V_RS23910	B4E892;BURCENK562V_RS23910	BCAL1596;ref|WP_006484125.1|gi|493530113|	B4E892;	>tr|B4E892|B4E892_BURCJ Hypothetical phage protein OS=Burkholderia cenocepacia (strain ATCC BAA-245 / DSM 16553 / LMG 16656 / NCTC 13227 / J2315 / CF5610) OX=216591 GN=BCAL1596 PE=4 SV=1;>BURCENK562V_RS23910 ref|WP_006484125.1|gi|493530113| hypothetical protein				4	4	4	4	4	4	4	4	4	4	4	4	4	3	3	4	4	4	2	3	4	4	2	3	FALSE	FALSE	FALSE	FALSE	FALSE	FALSE	FALSE	FALSE	FALSE	FALSE	FALSE	FALSE	FALSE	FALSE	FALSE	FALSE
0	1.16125	B4E893	B4E893	BCAL1597	B4E893	>tr|B4E893|B4E893_BURCJ Hypothetical phage protein OS=Burkholderia cenocepacia (strain ATCC BAA-245 / DSM 16553 / LMG 16656 / NCTC 13227 / J2315 / CF5610) OX=216591 GN=BCAL1597 PE=4 SV=1				6	11	9	8	11	11	11	10	10	11	11	12	11	11	11	10	11	9	10	10	11	11	12	12	FALSE	FALSE	FALSE	FALSE	FALSE	FALSE	FALSE	FALSE	FALSE	FALSE	FALSE	FALSE	FALSE	FALSE	FALSE	FALSE
0	1.13986	B4E894;BURCENK562V_RS23905	B4E894;BURCENK562V_RS23905	BCAL1598;ref|WP_006491508.1|gi|493537595|	B4E894;	>tr|B4E894|B4E894_BURCJ Hypothetical phage protein OS=Burkholderia cenocepacia (strain ATCC BAA-245 / DSM 16553 / LMG 16656 / NCTC 13227 / J2315 / CF5610) OX=216591 GN=BCAL1598 PE=4 SV=1;>BURCENK562V_RS23905 ref|WP_006491508.1|gi|493537595| membrane protein				3	3	3	3	2	3	3	3	2	3	2	2	3	3	1	1	2	3	2	0	3	3	3	2	FALSE	FALSE	FALSE	FALSE	FALSE	FALSE	FALSE	FALSE	FALSE	FALSE	FALSE	FALSE	FALSE	FALSE	FALSE	FALSE
0	1.12937	B4E8A1;BURCENK562V_RS23870	B4E8A1;BURCENK562V_RS23870	BCAL1604;ref|WP_006484142.1|gi|493530130|	B4E8A1;	>tr|B4E8A1|B4E8A1_BURCJ Hypothetical phage protein OS=Burkholderia cenocepacia (strain ATCC BAA-245 / DSM 16553 / LMG 16656 / NCTC 13227 / J2315 / CF5610) OX=216591 GN=BCAL1604 PE=4 SV=1;>BURCENK562V_RS23870 ref|WP_006484142.1|gi|493530130| PF06074 family protein				2	2	1	1	2	2	2	2	2	2	1	1	2	1	2	2	2	1	2	1	2	2	1	1	FALSE	FALSE	FALSE	FALSE	FALSE	FALSE	FALSE	FALSE	FALSE	FALSE	FALSE	FALSE	FALSE	FALSE	FALSE	FALSE
0	1.22128	B4E8A5;BURCENK562V_RS23845	B4E8A5;BURCENK562V_RS23845	BCAL1610;ref|WP_006476115.1|gi|493522020|	B4E8A5;	>tr|B4E8A5|B4E8A5_BURCJ Periplasmic cystine-binding protein OS=Burkholderia cenocepacia (strain ATCC BAA-245 / DSM 16553 / LMG 16656 / NCTC 13227 / J2315 / CF5610) OX=216591 GN=BCAL1610 PE=3 SV=1;>BURCENK562V_RS23845 ref|WP_006476115.1|gi|493522020| cysteine ABC transporter substrate-binding protein				32	33	32	30	32	34	34	34	34	33	33	33	34	34	34	33	34	33	33	34	34	34	34	34	FALSE	FALSE	FALSE	FALSE	FALSE	FALSE	FALSE	FALSE	FALSE	FALSE	FALSE	FALSE	FALSE	FALSE	FALSE	FALSE
0	1.19948	B4E8A6;BURCENK562V_RS26685	B4E8A6;BURCENK562V_RS26685	hisP;ref|WP_006489654.1|gi|493535701|	B4E8A6;	>tr|B4E8A6|B4E8A6_BURCJ Histidine ABC transporter ATP-binding protein OS=Burkholderia cenocepacia (strain ATCC BAA-245 / DSM 16553 / LMG 16656 / NCTC 13227 / J2315 / CF5610) OX=216591 GN=hisP PE=4 SV=1;>BURCENK562V_RS26685 ref|WP_006489654.1|gi|493535701| histidine ABC transporter ATP-binding protein				10	10	9	9	10	11	11	10	11	11	11	11	9	10	9	9	8	8	8	8	11	10	11	10	FALSE	FALSE	FALSE	FALSE	FALSE	FALSE	FALSE	FALSE	FALSE	FALSE	FALSE	FALSE	FALSE	FALSE	FALSE	FALSE
0	1.21719	B4E8A7;BURCENK562V_RS26680	B4E8A7;BURCENK562V_RS26680	BCAL2613;ref|WP_006489651.1|gi|493535698|	B4E8A7;	>tr|B4E8A7|B4E8A7_BURCJ Putative acetyltransferase OS=Burkholderia cenocepacia (strain ATCC BAA-245 / DSM 16553 / LMG 16656 / NCTC 13227 / J2315 / CF5610) OX=216591 GN=BCAL2613 PE=4 SV=1;>BURCENK562V_RS26680 ref|WP_006489651.1|gi|493535698| GCN5 family N-acetyltransferase				9	9	9	9	9	9	9	9	9	9	9	9	9	9	9	9	9	9	9	9	8	9	9	9	FALSE	FALSE	FALSE	FALSE	FALSE	FALSE	FALSE	FALSE	FALSE	FALSE	FALSE	FALSE	FALSE	FALSE	FALSE	FALSE
0	1.13624	B4E8A9;BURCENK562V_RS26670	B4E8A9;BURCENK562V_RS26670	BCAL2615;ref|WP_006491862.1|gi|493537964|	B4E8A9;	>tr|B4E8A9|B4E8A9_BURCJ Putative exported outer membrane porin protein OS=Burkholderia cenocepacia (strain ATCC BAA-245 / DSM 16553 / LMG 16656 / NCTC 13227 / J2315 / CF5610) OX=216591 GN=BCAL2615 PE=4 SV=1;>BURCENK562V_RS26670 ref|WP_006491862.1|gi|493537964| porin				2	1	2	3	4	3	3	4	3	3	3	3	5	5	4	3	5	5	5	5	4	4	4	5	FALSE	FALSE	FALSE	FALSE	FALSE	FALSE	FALSE	FALSE	FALSE	FALSE	FALSE	FALSE	FALSE	FALSE	FALSE	FALSE
0	1.19305	B4E8B0;BURCENK562V_RS26665	B4E8B0;BURCENK562V_RS26665	glnB2;ref|WP_006398637.1|gi|493443230|	B4E8B0;	>tr|B4E8B0|B4E8B0_BURCJ Nitrogen regulatory protein P-II 2 OS=Burkholderia cenocepacia (strain ATCC BAA-245 / DSM 16553 / LMG 16656 / NCTC 13227 / J2315 / CF5610) OX=216591 GN=glnB2 PE=3 SV=1;>BURCENK562V_RS26665 ref|WP_006398637.1|gi|493443230| nitrogen regulatory protein P-II 1				7	6	7	6	6	7	7	7	7	6	7	7	7	7	7	7	7	7	7	7	7	7	7	7	FALSE	FALSE	FALSE	FALSE	FALSE	FALSE	FALSE	FALSE	FALSE	FALSE	FALSE	FALSE	FALSE	FALSE	FALSE	FALSE
0	1.17832	B4E8B1;BURCENK562V_RS26660	B4E8B1;BURCENK562V_RS26660	nadE;ref|WP_006489649.1|gi|493535696|	B4E8B1;	>tr|B4E8B1|B4E8B1_BURCJ Glutamine-dependent NAD(+) synthetase OS=Burkholderia cenocepacia (strain ATCC BAA-245 / DSM 16553 / LMG 16656 / NCTC 13227 / J2315 / CF5610) OX=216591 GN=nadE PE=3 SV=1;>BURCENK562V_RS26660 ref|WP_006489649.1|gi|493535696| NAD synthetase				13	14	12	12	14	14	14	14	14	13	13	13	13	14	14	13	14	13	13	13	14	14	14	14	FALSE	FALSE	FALSE	FALSE	FALSE	FALSE	FALSE	FALSE	FALSE	FALSE	FALSE	FALSE	FALSE	FALSE	FALSE	FALSE
0	1.18698	B4E8B2;BURCENK562V_RS26655	B4E8B2;BURCENK562V_RS26655	BCAL2618;ref|WP_006489664.1|gi|493535711|	B4E8B2;	>tr|B4E8B2|B4E8B2_BURCJ Uncharacterized protein OS=Burkholderia cenocepacia (strain ATCC BAA-245 / DSM 16553 / LMG 16656 / NCTC 13227 / J2315 / CF5610) OX=216591 GN=BCAL2618 PE=4 SV=1;>BURCENK562V_RS26655 ref|WP_006489664.1|gi|493535711| hypothetical protein				12	11	11	10	14	14	14	14	14	14	13	13	12	12	11	10	13	13	11	13	13	14	14	13	FALSE	FALSE	FALSE	FALSE	FALSE	FALSE	FALSE	FALSE	FALSE	FALSE	FALSE	FALSE	FALSE	FALSE	FALSE	FALSE
0	1.21911	B4E8B6;BURCENK562V_RS26635	B4E8B6;BURCENK562V_RS26635	ppa;ref|WP_006489643.1|gi|493535690|	B4E8B6;	>tr|B4E8B6|B4E8B6_BURCJ Inorganic pyrophosphatase OS=Burkholderia cenocepacia (strain ATCC BAA-245 / DSM 16553 / LMG 16656 / NCTC 13227 / J2315 / CF5610) OX=216591 GN=ppa PE=3 SV=1;>BURCENK562V_RS26635 ref|WP_006489643.1|gi|493535690| inorganic pyrophosphatase				30	28	29	28	30	26	30	30	31	29	29	30	31	30	31	30	29	30	30	31	29	30	29	30	FALSE	FALSE	FALSE	FALSE	FALSE	FALSE	FALSE	FALSE	FALSE	FALSE	FALSE	FALSE	FALSE	FALSE	FALSE	FALSE
0	1.17992	B4E8B7;BURCENK562V_RS26630	B4E8B7;BURCENK562V_RS26630	BCAL2623;ref|WP_006489660.1|gi|493535707|	B4E8B7;	>tr|B4E8B7|B4E8B7_BURCJ Putative aldehyde dehydrogenase OS=Burkholderia cenocepacia (strain ATCC BAA-245 / DSM 16553 / LMG 16656 / NCTC 13227 / J2315 / CF5610) OX=216591 GN=BCAL2623 PE=1 SV=1;>BURCENK562V_RS26630 ref|WP_006489660.1|gi|493535707| aldehyde dehydrogenase				17	16	17	16	17	18	19	18	16	14	14	18	20	20	20	20	20	20	20	20	20	20	18	20	FALSE	FALSE	FALSE	FALSE	FALSE	FALSE	FALSE	FALSE	FALSE	FALSE	FALSE	FALSE	FALSE	FALSE	FALSE	FALSE
0	1.19147	B4E8B8;BURCENK562V_RS26625	B4E8B8;BURCENK562V_RS26625	BCAL2624;ref|WP_006489663.1|gi|493535710|	B4E8B8;	>tr|B4E8B8|B4E8B8_BURCJ Putative aromatic hydrocarbon catabolic dehydrogenase OS=Burkholderia cenocepacia (strain ATCC BAA-245 / DSM 16553 / LMG 16656 / NCTC 13227 / J2315 / CF5610) OX=216591 GN=BCAL2624 PE=4 SV=1;>BURCENK562V_RS26625 ref|WP_006489663.1|gi|493535710| 3-ketoacyl-ACP reductase				4	3	3	4	4	3	3	4	4	2	3	3	6	6	6	6	6	6	6	6	6	6	5	5	FALSE	FALSE	FALSE	FALSE	FALSE	FALSE	FALSE	FALSE	FALSE	FALSE	FALSE	FALSE	FALSE	FALSE	FALSE	FALSE
0	1.08818	B4E8B9;BURCENK562V_RS26620	B4E8B9;BURCENK562V_RS26620	BCAL2625;ref|WP_006489648.1|gi|493535695|	B4E8B9;	>tr|B4E8B9|B4E8B9_BURCJ Major Facilitator Superfamily protein OS=Burkholderia cenocepacia (strain ATCC BAA-245 / DSM 16553 / LMG 16656 / NCTC 13227 / J2315 / CF5610) OX=216591 GN=BCAL2625 PE=4 SV=1;>BURCENK562V_RS26620 ref|WP_006489648.1|gi|493535695| MFS transporter				0	1	1	1	1	0	0	0	0	0	0	0	2	2	2	2	2	2	2	2	1	1	1	1	FALSE	FALSE	FALSE	FALSE	FALSE	FALSE	FALSE	FALSE	FALSE	FALSE	FALSE	FALSE	FALSE	FALSE	FALSE	FALSE
0	1.13195	B4E8C0;BURCENK562V_RS26615	B4E8C0;BURCENK562V_RS26615	BCAL2626;ref|WP_006491864.1|gi|493537966|	B4E8C0;	>tr|B4E8C0|B4E8C0_BURCJ Putative DNA-binding protein OS=Burkholderia cenocepacia (strain ATCC BAA-245 / DSM 16553 / LMG 16656 / NCTC 13227 / J2315 / CF5610) OX=216591 GN=BCAL2626 PE=4 SV=1;>BURCENK562V_RS26615 ref|WP_006491864.1|gi|493537966| DNA binding domain protein, excisionase family				4	4	4	3	4	4	4	4	4	4	4	4	4	4	4	4	4	4	4	4	4	4	4	4	FALSE	FALSE	FALSE	FALSE	FALSE	FALSE	FALSE	FALSE	FALSE	FALSE	FALSE	FALSE	FALSE	FALSE	FALSE	FALSE
0	1.20723	B4E8C2;BURCENK562V_RS26605	B4E8C2;BURCENK562V_RS26605	BCAL2628;ref|WP_006489644.1|gi|493535691|	B4E8C2;	>tr|B4E8C2|B4E8C2_BURCJ Putative porphyrin biosynthesis related protein OS=Burkholderia cenocepacia (strain ATCC BAA-245 / DSM 16553 / LMG 16656 / NCTC 13227 / J2315 / CF5610) OX=216591 GN=BCAL2628 PE=4 SV=1;>BURCENK562V_RS26605 ref|WP_006489644.1|gi|493535691| heme biosynthesis protein HemY				31	31	32	30	30	32	31	33	31	33	30	32	32	32	32	30	34	31	32	32	32	34	32	34	FALSE	FALSE	FALSE	FALSE	FALSE	FALSE	FALSE	FALSE	FALSE	FALSE	FALSE	FALSE	FALSE	FALSE	FALSE	FALSE
0	1.20362	B4E8C3;BURCENK562V_RS26600	B4E8C3;BURCENK562V_RS26600	BCAL2629;ref|WP_034195716.1|gi|736050073|	B4E8C3;	>tr|B4E8C3|B4E8C3_BURCJ Putative bifunctional protein (Uroporphyrin-III C-methyltransferase and uroporphyrinogen-III synthase transmembrane protein) OS=Burkholderia cenocepacia (strain ATCC BAA-245 / DSM 16553 / LMG 16656 / NCTC 13227 / J2315 / CF5610) OX=216591 GN=BCAL2629 PE=4 SV=1;>BURCENK562V_RS26600 ref|WP_034195716.1|gi|736050073| uroporphyrinogen-III synthase				29	26	27	27	28	28	27	29	30	30	26	29	29	30	29	29	28	29	29	29	29	27	28	29	FALSE	FALSE	FALSE	FALSE	FALSE	FALSE	FALSE	FALSE	FALSE	FALSE	FALSE	FALSE	FALSE	FALSE	FALSE	FALSE
0	1.217	B4E8C4;BURCENK562V_RS26595	B4E8C4;BURCENK562V_RS26595	hemC;ref|WP_012492813.1|gi|501469368|	B4E8C4;	>sp|B4E8C4|HEM3_BURCJ Porphobilinogen deaminase OS=Burkholderia cenocepacia (strain ATCC BAA-245 / DSM 16553 / LMG 16656 / NCTC 13227 / J2315 / CF5610) OX=216591 GN=hemC PE=3 SV=1;>BURCENK562V_RS26595 ref|WP_012492813.1|gi|501469368| porphobilinogen deaminase				26	27	27	26	28	27	31	31	31	30	31	30	27	29	27	29	30	29	29	28	29	30	29	30	FALSE	FALSE	FALSE	FALSE	FALSE	FALSE	FALSE	FALSE	FALSE	FALSE	FALSE	FALSE	FALSE	FALSE	FALSE	FALSE
0	1.1385	B4E8C6;BURCENK562V_RS26585	B4E8C6;BURCENK562V_RS26585	BCAL2632;ref|WP_006491190.1|gi|493537262|	B4E8C6;	>tr|B4E8C6|B4E8C6_BURCJ Putative biotin biosyntehsis related protein OS=Burkholderia cenocepacia (strain ATCC BAA-245 / DSM 16553 / LMG 16656 / NCTC 13227 / J2315 / CF5610) OX=216591 GN=BCAL2632 PE=4 SV=1;>BURCENK562V_RS26585 ref|WP_006491190.1|gi|493537262| S-adenosyl-L-methionine (SAM)-dependent methyltransferase PhcB				5	7	5	7	6	6	8	8	7	7	8	8	7	8	7	7	6	7	6	7	7	7	7	7	FALSE	FALSE	FALSE	FALSE	FALSE	FALSE	FALSE	FALSE	FALSE	FALSE	FALSE	FALSE	FALSE	FALSE	FALSE	FALSE
0	1.1879	B4E8C7;BURCENK562V_RS26580	B4E8C7;BURCENK562V_RS26580	BCAL2633;ref|WP_006492931.1|gi|493539038|	B4E8C7;	>tr|B4E8C7|B4E8C7_BURCJ Putative DNA-binding protein OS=Burkholderia cenocepacia (strain ATCC BAA-245 / DSM 16553 / LMG 16656 / NCTC 13227 / J2315 / CF5610) OX=216591 GN=BCAL2633 PE=4 SV=1;>BURCENK562V_RS26580 ref|WP_006492931.1|gi|493539038| DNA-binding protein				8	8	8	8	9	9	9	9	8	8	8	8	8	8	8	7	9	8	8	8	8	9	8	9	FALSE	FALSE	FALSE	FALSE	FALSE	FALSE	FALSE	FALSE	FALSE	FALSE	FALSE	FALSE	FALSE	FALSE	FALSE	FALSE
0	1.17121	B4E8D0;BURCENK562V_RS26565	B4E8D0;BURCENK562V_RS26565	BCAL2636;ref|WP_006484014.1|gi|493530000|	B4E8D0;	>tr|B4E8D0|B4E8D0_BURCJ Putative fimbriae chaperone OS=Burkholderia cenocepacia (strain ATCC BAA-245 / DSM 16553 / LMG 16656 / NCTC 13227 / J2315 / CF5610) OX=216591 GN=BCAL2636 PE=4 SV=1;>BURCENK562V_RS26565 ref|WP_006484014.1|gi|493530000| pilus assembly protein PapD				1	3	1	0	2	1	3	1	1	1	1	1	3	3	3	3	3	3	3	3	3	3	3	3	FALSE	FALSE	FALSE	FALSE	FALSE	FALSE	FALSE	FALSE	FALSE	FALSE	FALSE	FALSE	FALSE	FALSE	FALSE	FALSE
0	1.20562	B4E8D2;BURCENK562V_RS26555	B4E8D2;BURCENK562V_RS26555	argH;ref|WP_006484010.1|gi|493529996|	B4E8D2;	>sp|B4E8D2|ARLY_BURCJ Argininosuccinate lyase OS=Burkholderia cenocepacia (strain ATCC BAA-245 / DSM 16553 / LMG 16656 / NCTC 13227 / J2315 / CF5610) OX=216591 GN=argH PE=3 SV=1;>BURCENK562V_RS26555 ref|WP_006484010.1|gi|493529996| argininosuccinate lyase				40	42	42	42	43	43	46	45	46	44	42	45	44	41	43	44	35	39	43	44	43	42	42	40	FALSE	FALSE	FALSE	FALSE	FALSE	FALSE	FALSE	FALSE	FALSE	FALSE	FALSE	FALSE	FALSE	FALSE	FALSE	FALSE
0	1.17991	B4E8D3;BURCENK562V_RS26550	B4E8D3;BURCENK562V_RS26550	BCAL2639;ref|WP_006484015.1|gi|493530001|	B4E8D3;	>tr|B4E8D3|B4E8D3_BURCJ Putative hydrolase OS=Burkholderia cenocepacia (strain ATCC BAA-245 / DSM 16553 / LMG 16656 / NCTC 13227 / J2315 / CF5610) OX=216591 GN=BCAL2639 PE=4 SV=1;>BURCENK562V_RS26550 ref|WP_006484015.1|gi|493530001| HAD family hydrolase				5	5	5	5	5	6	6	5	6	6	5	6	5	5	5	5	5	5	5	5	5	5	6	6	FALSE	FALSE	FALSE	FALSE	FALSE	FALSE	FALSE	FALSE	FALSE	FALSE	FALSE	FALSE	FALSE	FALSE	FALSE	FALSE
0	1.17069	B4E8D4;BURCENK562V_RS26545	B4E8D4;BURCENK562V_RS26545	BCAL2640;ref|WP_012492816.1|gi|501469371|	B4E8D4;	>tr|B4E8D4|B4E8D4_BURCJ Putative exported protein OS=Burkholderia cenocepacia (strain ATCC BAA-245 / DSM 16553 / LMG 16656 / NCTC 13227 / J2315 / CF5610) OX=216591 GN=BCAL2640 PE=4 SV=1;>BURCENK562V_RS26545 ref|WP_012492816.1|gi|501469371| hypothetical protein				5	7	6	5	8	7	6	6	8	7	5	6	5	6	5	5	8	5	6	5	5	7	5	7	FALSE	FALSE	FALSE	FALSE	FALSE	FALSE	FALSE	FALSE	FALSE	FALSE	FALSE	FALSE	FALSE	FALSE	FALSE	FALSE
0	1.20661	B4E8D5;BURCENK562V_RS26540	B4E8D5;BURCENK562V_RS26540	BCAL2641;ref|WP_006491304.1|gi|493537379|	B4E8D5;	>tr|B4E8D5|B4E8D5_BURCJ Putative ornithine decarboxylase OS=Burkholderia cenocepacia (strain ATCC BAA-245 / DSM 16553 / LMG 16656 / NCTC 13227 / J2315 / CF5610) OX=216591 GN=BCAL2641 PE=4 SV=1;>BURCENK562V_RS26540 ref|WP_006491304.1|gi|493537379| lysine decarboxylase				70	71	69	66	72	70	71	73	73	71	70	72	69	72	70	68	67	70	69	69	67	65	70	66	FALSE	FALSE	FALSE	FALSE	FALSE	FALSE	FALSE	FALSE	FALSE	FALSE	FALSE	FALSE	FALSE	FALSE	FALSE	FALSE
[truncated: 3,204 more rows]
[truncated: 56 more columns]

## Sheet: Imputed_with_stats
Supplementary Table 3. DIA Protein level analysis of B. cenocepacia K56-2 grown in LB, TSB and ASM culturing media (Stationary and Log growth phases).
(Imputed DIA data with statistical analysis )
[truncated: 3,924 more rows]
[truncated: 90 more columns]
