# Supplementary material for: Glycoproteomic and proteomic analysis of Burkholderia cenocepacia reveals glycosylation events within FliF and MotB are dispensable for motility
Source: Microbiol Spectr. 2024 May 6;12(6):e00346-24. doi: 10.1128/spectrum.00346-24 (PMC11237607; doi:10.1128/spectrum.00346-24)
Supplement: Table S4 — DIA Protein level analysis of B. cenocepacia K56-2 wildtype, ΔpglL and ΔpglLΔamrAB::native-promotor-pglL-his grown to stationary phase in LB, TSB and ASM culturing media. [file spectrum.00346-24-s0005.xlsx]

## Sheet: Spectronaut search results
Supplementary Table 4. DIA Protein level analysis of B. cenocepacia K56-2 wildtype, ΔpglL and ΔpglLΔamrAB::native-promotor-pglL-his grown to stationary phase in LB, TSB and ASM culturing media.
(Raw Spectronaut outputs)
PG.Qvalue	PG.Cscore	PG.ProteinGroups	PG.ProteinAccessions	PG.Genes	PG.ProteinDescriptions	PG.ProteinNames	PG.FASTAHeader	PG.WBGene	PG.Locus	PG.Status	[1] 211102_NSco-3291_PC_media_Comp_ASM_B1.raw.PG.NrOfPrecursorsIdentified	[2] 211102_NSco-3291_PC_media_Comp_ASM_B2.raw.PG.NrOfPrecursorsIdentified	[3] 211102_NSco-3291_PC_media_Comp_ASM_B3.raw.PG.NrOfPrecursorsIdentified	[4] 211102_NSco-3291_PC_media_Comp_ASM_B4.raw.PG.NrOfPrecursorsIdentified	[5] 211102_NSco-3291_PC_media_Comp_LB_B1.raw.PG.NrOfPrecursorsIdentified	[6] 211102_NSco-3291_PC_media_Comp_LB_B2.raw.PG.NrOfPrecursorsIdentified	[7] 211102_NSco-3291_PC_media_Comp_LB_B3.raw.PG.NrOfPrecursorsIdentified	[8] 211102_NSco-3291_PC_media_Comp_LB_B4.raw.PG.NrOfPrecursorsIdentified	[9] 211102_NSco-3291_PC_media_Comp_TSB_B1.raw.PG.NrOfPrecursorsIdentified	[10] 211102_NSco-3291_PC_media_Comp_TSB_B2.raw.PG.NrOfPrecursorsIdentified	[11] 211102_NSco-3291_PC_media_Comp_TSB_B3.raw.PG.NrOfPrecursorsIdentified	[12] 211102_NSco-3291_PC_media_Comp_TSB_B4.raw.PG.NrOfPrecursorsIdentified	[13] 211102_NSco-3291_PC_media_pglL_ASM_B1.raw.PG.NrOfPrecursorsIdentified	[14] 211102_NSco-3291_PC_media_pglL_ASM_B2.raw.PG.NrOfPrecursorsIdentified	[15] 211102_NSco-3291_PC_media_pglL_ASM_B3.raw.PG.NrOfPrecursorsIdentified	[16] 211102_NSco-3291_PC_media_pglL_ASM_B4.raw.PG.NrOfPrecursorsIdentified	[17] 211102_NSco-3291_PC_media_pglL_LB_B1.raw.PG.NrOfPrecursorsIdentified	[18] 211102_NSco-3291_PC_media_pglL_LB_B2.raw.PG.NrOfPrecursorsIdentified	[19] 211102_NSco-3291_PC_media_pglL_LB_B3.raw.PG.NrOfPrecursorsIdentified	[20] 211102_NSco-3291_PC_media_pglL_LB_B4.raw.PG.NrOfPrecursorsIdentified	[21] 211102_NSco-3291_PC_media_pglL_TSB_B1.raw.PG.NrOfPrecursorsIdentified	[22] 211102_NSco-3291_PC_media_pglL_TSB_B2.raw.PG.NrOfPrecursorsIdentified	[23] 211102_NSco-3291_PC_media_pglL_TSB_B3.raw.PG.NrOfPrecursorsIdentified	[24] 211102_NSco-3291_PC_media_pglL_TSB_B4.raw.PG.NrOfPrecursorsIdentified	[25] 211102_NSco-3291_PC_media_Wt_ASM_B1.raw.PG.NrOfPrecursorsIdentified	[26] 211102_NSco-3291_PC_media_Wt_ASM_B2.raw.PG.NrOfPrecursorsIdentified	[27] 211102_NSco-3291_PC_media_Wt_ASM_B3.raw.PG.NrOfPrecursorsIdentified	[28] 211102_NSco-3291_PC_media_Wt_ASM_B4.raw.PG.NrOfPrecursorsIdentified	[29] 211102_NSco-3291_PC_media_Wt_LB_B1.raw.PG.NrOfPrecursorsIdentified	[30] 211102_NSco-3291_PC_media_Wt_LB_B2.raw.PG.NrOfPrecursorsIdentified	[31] 211102_NSco-3291_PC_media_Wt_LB_B3.raw.PG.NrOfPrecursorsIdentified	[32] 211102_NSco-3291_PC_media_Wt_LB_B4.raw.PG.NrOfPrecursorsIdentified	[33] 211102_NSco-3291_PC_media_Wt_TSB_B1.raw.PG.NrOfPrecursorsIdentified	[34] 211102_NSco-3291_PC_media_Wt_TSB_B2.raw.PG.NrOfPrecursorsIdentified	[35] 211102_NSco-3291_PC_media_Wt_TSB_B3.raw.PG.NrOfPrecursorsIdentified	[36] 211102_NSco-3291_PC_media_Wt_TSB_B4.raw.PG.NrOfPrecursorsIdentified	[1] 211102_NSco-3291_PC_media_Comp_ASM_B1.raw.PG.IsSingleHit	[2] 211102_NSco-3291_PC_media_Comp_ASM_B2.raw.PG.IsSingleHit	[3] 211102_NSco-3291_PC_media_Comp_ASM_B3.raw.PG.IsSingleHit
3.5e-35	0.954695	B3KYE3;BURCENK562V_RS00230	B3KYE3;BURCENK562V_RS00230	BCAL0001;ref|WP_006490002.1|gi|493536051|	Sodium/hydrogen exchanger family protein;transporter, CPA2 family	B3KYE3_BURCJ;	>tr|B3KYE3|B3KYE3_BURCJ Sodium/hydrogen exchanger family protein OS=Burkholderia cenocepacia (strain ATCC BAA-245 / DSM 16553 / LMG 16656 / NCTC 13227 / J2315 / CF5610) OX=216591 GN=BCAL0001 PE=4 SV=1;>BURCENK562V_RS00230 ref|WP_006490002.1|gi|493536051| transporter, CPA2 family				3	3	3	2	2	2	3	3	3	2	3	2	3	3	2	3	3	3	3	3	3	2	2	3	2	3	3	3	2	3	3	2	2	2	3	2	FALSE	FALSE	FALSE
1.61e-97	1.04237	B3KYE4;BURCENK562V_RS17585	B3KYE4;BURCENK562V_RS17585	BCAM0001;ref|WP_006493629.1|gi|493539746|	Putative sigma factor;RNA polymerase sigma-70 factor, TIGR02943 family	B3KYE4_BURCJ;	>tr|B3KYE4|B3KYE4_BURCJ Putative sigma factor OS=Burkholderia cenocepacia (strain ATCC BAA-245 / DSM 16553 / LMG 16656 / NCTC 13227 / J2315 / CF5610) OX=216591 GN=BCAM0001 PE=3 SV=1;>BURCENK562V_RS17585 ref|WP_006493629.1|gi|493539746| RNA polymerase sigma-70 factor, TIGR02943 family				3	3	3	3	3	3	3	3	3	3	3	3	3	3	3	3	3	3	3	3	3	3	3	3	3	3	3	3	3	3	3	3	3	3	3	3	FALSE	FALSE	FALSE
1.19e-85	1.02868	B3KYE5;BURCENK562V_RS34150	B3KYE5;BURCENK562V_RS34150	BCAS0001;ref|WP_006489076.1|gi|493535120|	Rep_3 domain-containing protein;initiator RepB protein	B3KYE5_BURCJ;	>tr|B3KYE5|B3KYE5_BURCJ Rep_3 domain-containing protein OS=Burkholderia cenocepacia (strain ATCC BAA-245 / DSM 16553 / LMG 16656 / NCTC 13227 / J2315 / CF5610) OX=216591 GN=BCAS0001 PE=4 SV=1;>BURCENK562V_RS34150 ref|WP_006489076.1|gi|493535120| initiator RepB protein				17	17	18	17	16	18	18	18	17	18	18	17	17	19	19	18	16	17	18	18	18	18	17	18	17	18	18	18	18	17	17	16	19	18	16	18	FALSE	FALSE	FALSE
1.67e-94	1.03896	B3KYE6;BURCENK562V_RS34550	B3KYE6;BURCENK562V_RS34550	pBCA001;ref|WP_006482119.1|gi|493528091|	Putative partition protein;chromosome partitioning protein	B3KYE6_BURCJ;	>tr|B3KYE6|B3KYE6_BURCJ Putative partition protein OS=Burkholderia cenocepacia (strain ATCC BAA-245 / DSM 16553 / LMG 16656 / NCTC 13227 / J2315 / CF5610) OX=216591 GN=pBCA001 PE=4 SV=1;>BURCENK562V_RS34550 ref|WP_006482119.1|gi|493528091| chromosome partitioning protein				12	12	12	12	12	12	12	12	12	12	12	12	12	12	12	12	12	12	12	12	12	12	11	12	12	12	12	12	12	12	12	12	11	12	12	12	FALSE	FALSE	FALSE
2.31e-133	1.07989	B4E558;BURCENK562V_RS00225	B4E558;BURCENK562V_RS00225	BceJ2315_00010;ref|WP_006490006.1|gi|493536055|	Putative glutamate--cysteine ligase 2;gamma-glutamyl:cysteine ligase	GCS2_BURCJ;	>sp|B4E558|GCS2_BURCJ Putative glutamate--cysteine ligase 2 OS=Burkholderia cenocepacia (strain ATCC BAA-245 / DSM 16553 / LMG 16656 / NCTC 13227 / J2315 / CF5610) OX=216591 GN=BceJ2315_00010 PE=3 SV=1;>BURCENK562V_RS00225 ref|WP_006490006.1|gi|493536055| gamma-glutamyl:cysteine ligase				27	26	27	26	26	28	28	28	28	29	28	28	27	28	28	27	28	28	28	27	27	28	28	27	28	28	26	27	28	28	28	27	27	27	28	27	FALSE	FALSE	FALSE
2.55e-92	1.03646	B4E559;BURCENK562V_RS00220	B4E559;BURCENK562V_RS00220	BCAL0003;ref|WP_006489994.1|gi|493536043|	MarR family regulatory protein;MarR family transcriptional regulator	B4E559_BURCJ;	>tr|B4E559|B4E559_BURCJ MarR family regulatory protein OS=Burkholderia cenocepacia (strain ATCC BAA-245 / DSM 16553 / LMG 16656 / NCTC 13227 / J2315 / CF5610) OX=216591 GN=BCAL0003 PE=4 SV=1;>BURCENK562V_RS00220 ref|WP_006489994.1|gi|493536043| MarR family transcriptional regulator				17	17	17	17	17	17	17	17	17	17	17	17	17	17	17	17	17	17	17	17	17	17	17	17	17	17	17	17	17	17	17	17	17	17	17	17	FALSE	FALSE	FALSE
3.39e-100	1.04536	B4E560;BURCENK562V_RS00215	B4E560;BURCENK562V_RS00215	BCAL0004;ref|WP_012492236.1|gi|501468791|	Cysteine peptidase, family C26;glutamine amidotransferase	B4E560_BURCJ;	>tr|B4E560|B4E560_BURCJ Cysteine peptidase, family C26 OS=Burkholderia cenocepacia (strain ATCC BAA-245 / DSM 16553 / LMG 16656 / NCTC 13227 / J2315 / CF5610) OX=216591 GN=BCAL0004 PE=4 SV=1;>BURCENK562V_RS00215 ref|WP_012492236.1|gi|501468791| glutamine amidotransferase				8	8	9	7	7	9	9	9	9	9	8	9	8	9	9	9	9	8	9	8	9	8	9	9	8	8	8	7	9	9	9	7	9	9	9	9	FALSE	FALSE	FALSE
1.1e-98	1.04367	B4E561;BURCENK562V_RS00210	B4E561;BURCENK562V_RS00210	BCAL0005;ref|WP_006490000.1|gi|493536049|	Putative NADH-dependent flavin oxidoreductase;oxidoreductase	B4E561_BURCJ;	>tr|B4E561|B4E561_BURCJ Putative NADH-dependent flavin oxidoreductase OS=Burkholderia cenocepacia (strain ATCC BAA-245 / DSM 16553 / LMG 16656 / NCTC 13227 / J2315 / CF5610) OX=216591 GN=BCAL0005 PE=4 SV=1;>BURCENK562V_RS00210 ref|WP_006490000.1|gi|493536049| oxidoreductase				22	21	22	20	21	21	22	22	21	21	22	22	21	21	21	22	22	20	22	22	22	22	21	22	22	22	22	21	21	22	22	22	21	22	22	22	FALSE	FALSE	FALSE
1.05e-88	1.03228	B4E562;BURCENK562V_RS00205	B4E562;BURCENK562V_RS00205	BCAL0006;ref|WP_006491632.1|gi|493537726|	Uncharacterized protein;lysine methyltransferase	B4E562_BURCJ;	>tr|B4E562|B4E562_BURCJ Uncharacterized protein OS=Burkholderia cenocepacia (strain ATCC BAA-245 / DSM 16553 / LMG 16656 / NCTC 13227 / J2315 / CF5610) OX=216591 GN=BCAL0006 PE=4 SV=1;>BURCENK562V_RS00205 ref|WP_006491632.1|gi|493537726| lysine methyltransferase				7	7	7	7	7	7	7	7	7	7	7	7	7	7	7	7	7	7	7	7	7	7	7	7	7	7	7	7	7	7	7	7	7	7	7	7	FALSE	FALSE	FALSE
2.89e-71	1.01084	B4E563;BURCENK562V_RS00200	B4E563;BURCENK562V_RS00200	BCAL0007;ref|WP_012492237.1|gi|501468792|	Two-component regulatory system, sensor kinase protein;sensor histidine kinase	B4E563_BURCJ;	>tr|B4E563|B4E563_BURCJ Two-component regulatory system, sensor kinase protein OS=Burkholderia cenocepacia (strain ATCC BAA-245 / DSM 16553 / LMG 16656 / NCTC 13227 / J2315 / CF5610) OX=216591 GN=BCAL0007 PE=4 SV=1;>BURCENK562V_RS00200 ref|WP_012492237.1|gi|501468792| sensor histidine kinase				11	14	13	13	13	13	12	13	14	14	14	13	13	13	13	11	13	10	13	13	14	13	14	13	13	13	12	12	14	14	14	12	13	14	13	14	FALSE	FALSE	FALSE
2.83e-91	1.03526	B4E564;BURCENK562V_RS00195	B4E564;BURCENK562V_RS00195	BCAL0008;ref|WP_006401494.1|gi|493446138|	Two-component regulatory system, response regulator protein;XRE family transcriptional regulator	B4E564_BURCJ;	>tr|B4E564|B4E564_BURCJ Two-component regulatory system, response regulator protein OS=Burkholderia cenocepacia (strain ATCC BAA-245 / DSM 16553 / LMG 16656 / NCTC 13227 / J2315 / CF5610) OX=216591 GN=BCAL0008 PE=4 SV=1;>BURCENK562V_RS00195 ref|WP_006401494.1|gi|493446138| XRE family transcriptional regulator				21	18	22	18	21	21	22	20	21	21	21	22	19	22	22	22	22	21	20	20	22	22	22	21	20	20	21	22	22	21	21	22	21	22	22	22	FALSE	FALSE	FALSE
6.09e-73	1.01301	B4E565;BURCENK562V_RS00190	B4E565;BURCENK562V_RS00190	BCAL0008A;ref|WP_006493205.1|gi|493539318|	Uncharacterized protein;PF12512 family protein	B4E565_BURCJ;	>tr|B4E565|B4E565_BURCJ Uncharacterized protein OS=Burkholderia cenocepacia (strain ATCC BAA-245 / DSM 16553 / LMG 16656 / NCTC 13227 / J2315 / CF5610) OX=216591 GN=BCAL0008A PE=4 SV=1;>BURCENK562V_RS00190 ref|WP_006493205.1|gi|493539318| PF12512 family protein				9	9	9	9	9	8	9	9	9	9	9	9	9	9	8	9	8	9	9	9	9	9	8	9	9	9	9	8	9	9	9	9	9	9	9	9	FALSE	FALSE	FALSE
1.33e-114	1.06094	B4E566;BURCENK562V_RS00185	B4E566;BURCENK562V_RS00185	BceJ2315_00090;ref|WP_006486150.1|gi|493532166|	Putative pterin-4-alpha-carbinolamine dehydratase;pterin-4-alpha-carbinolamine dehydratase	PHS_BURCJ;	>sp|B4E566|PHS_BURCJ Putative pterin-4-alpha-carbinolamine dehydratase OS=Burkholderia cenocepacia (strain ATCC BAA-245 / DSM 16553 / LMG 16656 / NCTC 13227 / J2315 / CF5610) OX=216591 GN=BceJ2315_00090 PE=3 SV=1;>BURCENK562V_RS00185 ref|WP_006486150.1|gi|493532166| pterin-4-alpha-carbinolamine dehydratase				11	10	11	11	11	9	9	11	11	11	11	11	11	11	11	11	9	8	10	9	11	11	11	11	10	11	11	11	10	10	10	8	11	11	11	11	FALSE	FALSE	FALSE
3.23e-45	0.972743	B4E567;BURCENK562V_RS00180	B4E567;BURCENK562V_RS00180	phhA;ref|WP_012492238.1|gi|501468793|	Phenylalanine-4-hydroxylase;phenylalanine 4-monooxygenase	B4E567_BURCJ;	>tr|B4E567|B4E567_BURCJ Phenylalanine-4-hydroxylase OS=Burkholderia cenocepacia (strain ATCC BAA-245 / DSM 16553 / LMG 16656 / NCTC 13227 / J2315 / CF5610) OX=216591 GN=phhA PE=4 SV=1;>BURCENK562V_RS00180 ref|WP_012492238.1|gi|501468793| phenylalanine 4-monooxygenase				3	4	5	5	2	2	3	4	9	6	7	7	4	4	4	2	4	4	2	3	10	10	9	8	3	6	6	7	4	3	5	5	5	8	8	7	FALSE	FALSE	FALSE
1.49e-78	1.02008	B4E568;BURCENK562V_RS00175	B4E568;BURCENK562V_RS00175	BCAL0011;ref|WP_006408082.1|gi|493452805|	AnsC family regulatory protein;AsnC family transcriptional regulator	B4E568_BURCJ;	>tr|B4E568|B4E568_BURCJ AnsC family regulatory protein OS=Burkholderia cenocepacia (strain ATCC BAA-245 / DSM 16553 / LMG 16656 / NCTC 13227 / J2315 / CF5610) OX=216591 GN=BCAL0011 PE=4 SV=1;>BURCENK562V_RS00175 ref|WP_006408082.1|gi|493452805| AsnC family transcriptional regulator				11	12	10	10	12	11	10	12	11	11	12	10	11	11	11	11	11	11	11	12	10	11	12	11	11	12	10	11	11	11	11	11	10	10	11	11	FALSE	FALSE	FALSE
2.1e-107	1.05327	B4E569;BURCENK562V_RS00170	B4E569;BURCENK562V_RS00170	BCAL0012;ref|WP_006482724.1|gi|493528707|	Putative adenylate cyclase;adenylate cyclase	B4E569_BURCJ;	>tr|B4E569|B4E569_BURCJ Putative adenylate cyclase OS=Burkholderia cenocepacia (strain ATCC BAA-245 / DSM 16553 / LMG 16656 / NCTC 13227 / J2315 / CF5610) OX=216591 GN=BCAL0012 PE=4 SV=1;>BURCENK562V_RS00170 ref|WP_006482724.1|gi|493528707| adenylate cyclase				9	8	9	8	10	9	10	10	9	10	10	9	8	9	8	9	9	10	10	10	9	9	9	10	9	9	10	10	9	9	9	10	9	10	10	10	FALSE	FALSE	FALSE
1.27e-45	0.973422	B4E570;BURCENK562V_RS00165	B4E570;BURCENK562V_RS00165	BCAL0013;ref|WP_012492239.1|gi|501468794|	LysR family regulatory protein;LysR family transcriptional regulator	B4E570_BURCJ;	>tr|B4E570|B4E570_BURCJ LysR family regulatory protein OS=Burkholderia cenocepacia (strain ATCC BAA-245 / DSM 16553 / LMG 16656 / NCTC 13227 / J2315 / CF5610) OX=216591 GN=BCAL0013 PE=3 SV=1;>BURCENK562V_RS00165 ref|WP_012492239.1|gi|501468794| LysR family transcriptional regulator				4	4	4	4	4	4	4	4	4	4	4	4	4	4	4	4	4	4	4	4	4	4	4	4	4	4	4	4	4	4	4	4	4	4	4	4	FALSE	FALSE	FALSE
2.57e-51	0.982586	B4E571;BURCENK562V_RS00160	B4E571;BURCENK562V_RS00160	BCAL0014;ref|WP_006482708.1|gi|493528691|	Putative GMC oxidoreductase;choline dehydrogenase	B4E571_BURCJ;	>tr|B4E571|B4E571_BURCJ Putative GMC oxidoreductase OS=Burkholderia cenocepacia (strain ATCC BAA-245 / DSM 16553 / LMG 16656 / NCTC 13227 / J2315 / CF5610) OX=216591 GN=BCAL0014 PE=4 SV=1;>BURCENK562V_RS00160 ref|WP_006482708.1|gi|493528691| choline dehydrogenase				6	6	6	6	3	6	5	6	5	4	6	5	6	6	6	6	6	5	6	6	5	3	6	6	6	6	6	6	6	5	6	6	6	6	6	6	FALSE	FALSE	FALSE
3.59e-67	1.00543	B4E572;BURCENK562V_RS00155	B4E572;BURCENK562V_RS00155	BCAL0015;ref|WP_006477266.1|gi|493523191|	Putative branched-chain amino acid ABC transporter ATP-binding protein;amino acid ABC transporter ATP-binding protein	B4E572_BURCJ;	>tr|B4E572|B4E572_BURCJ Putative branched-chain amino acid ABC transporter ATP-binding protein OS=Burkholderia cenocepacia (strain ATCC BAA-245 / DSM 16553 / LMG 16656 / NCTC 13227 / J2315 / CF5610) OX=216591 GN=BCAL0015 PE=4 SV=1;>BURCENK562V_RS00155 ref|WP_006477266.1|gi|493523191| amino acid ABC transporter ATP-binding protein				3	3	3	3	2	1	2	2	0	1	3	1	2	2	3	3	2	2	2	3	1	0	2	1	2	2	2	4	3	2	2	2	2	2	1	1	FALSE	FALSE	FALSE
1.18e-75	1.01646	B4E573;BURCENK562V_RS00150	B4E573;BURCENK562V_RS00150	BCAL0016;ref|WP_006482721.1|gi|493528704|	Putative branched-chain amino acid ABC transporter ATP-binding protein;histidinol dehydrogenase	B4E573_BURCJ;	>tr|B4E573|B4E573_BURCJ Putative branched-chain amino acid ABC transporter ATP-binding protein OS=Burkholderia cenocepacia (strain ATCC BAA-245 / DSM 16553 / LMG 16656 / NCTC 13227 / J2315 / CF5610) OX=216591 GN=BCAL0016 PE=4 SV=1;>BURCENK562V_RS00150 ref|WP_006482721.1|gi|493528704| histidinol dehydrogenase				8	7	7	7	5	7	5	5	2	3	3	3	8	8	8	8	6	7	6	6	3	2	3	4	8	8	7	7	7	5	8	7	3	4	3	4	FALSE	FALSE	FALSE
9.77e-91	1.03463	B4E574;BURCENK562V_RS00145	B4E574;BURCENK562V_RS00145	BCAL0017;ref|WP_006482735.1|gi|493528718|	Putative branched-chain amino acid ABC transporter periplasmic protein;ABC transporter permease	B4E574_BURCJ;	>tr|B4E574|B4E574_BURCJ Putative branched-chain amino acid ABC transporter periplasmic protein OS=Burkholderia cenocepacia (strain ATCC BAA-245 / DSM 16553 / LMG 16656 / NCTC 13227 / J2315 / CF5610) OX=216591 GN=BCAL0017 PE=4 SV=1;>BURCENK562V_RS00145 ref|WP_006482735.1|gi|493528718| ABC transporter permease				17	17	18	17	15	17	16	13	11	11	11	7	15	17	18	18	14	15	14	12	8	4	10	10	18	17	18	17	16	16	15	18	5	11	10	9	FALSE	FALSE	FALSE
1.44e-85	1.02858	B4E577;BURCENK562V_RS00130	B4E577;BURCENK562V_RS00130	BCAL0020;ref|WP_006482734.1|gi|493528717|	Putative branched-chain amino acid ABC transporter periplasmic substrate binding protein;branched-chain amino acid ABC transporter substrate-binding protein	B4E577_BURCJ;	>tr|B4E577|B4E577_BURCJ Putative branched-chain amino acid ABC transporter periplasmic substrate binding protein OS=Burkholderia cenocepacia (strain ATCC BAA-245 / DSM 16553 / LMG 16656 / NCTC 13227 / J2315 / CF5610) OX=216591 GN=BCAL0020 PE=4 SV=1;>BURCENK562V_RS00130 ref|WP_006482734.1|gi|493528717| branched-chain amino acid ABC transporter substrate-binding protein				16	16	16	16	16	16	17	16	16	14	17	15	16	16	15	16	16	17	15	16	15	15	14	15	15	16	17	17	17	16	17	17	15	15	16	17	FALSE	FALSE	FALSE
2.54e-18	0.914937	B4E578;BURCENK562V_RS00125	B4E578;BURCENK562V_RS00125	BCAL0021;ref|WP_006482706.1|gi|493528688|	Putative branched-chain amino acid ABC transporter permease;ABC transporter permease	B4E578_BURCJ;	>tr|B4E578|B4E578_BURCJ Putative branched-chain amino acid ABC transporter permease OS=Burkholderia cenocepacia (strain ATCC BAA-245 / DSM 16553 / LMG 16656 / NCTC 13227 / J2315 / CF5610) OX=216591 GN=BCAL0021 PE=3 SV=1;>BURCENK562V_RS00125 ref|WP_006482706.1|gi|493528688| ABC transporter permease				1	1	1	1	0	1	1	1	1	1	0	1	1	1	0	1	1	1	1	1	1	1	1	0	1	1	1	1	1	1	1	1	1	1	1	1	TRUE	TRUE	TRUE
1.11e-69	1.00876	B4E579;BURCENK562V_RS00120	B4E579;BURCENK562V_RS00120	BCAL0022;ref|WP_034178374.1|gi|736004456|	Putative branched-chain amino acid ABC transporter ATP-binding membrane protein;ABC transporter permease	B4E579_BURCJ;	>tr|B4E579|B4E579_BURCJ Putative branched-chain amino acid ABC transporter ATP-binding membrane protein OS=Burkholderia cenocepacia (strain ATCC BAA-245 / DSM 16553 / LMG 16656 / NCTC 13227 / J2315 / CF5610) OX=216591 GN=BCAL0022 PE=3 SV=1;>BURCENK562V_RS00120 ref|WP_034178374.1|gi|736004456| ABC transporter permease				4	4	4	4	5	5	5	5	4	5	5	5	3	5	5	4	5	5	5	5	5	5	4	5	4	4	4	5	5	5	5	5	5	5	5	5	FALSE	FALSE	FALSE
1.21e-68	1.00739	B4E580;BURCENK562V_RS00115	B4E580;BURCENK562V_RS00115	BCAL0023;ref|WP_034178373.1|gi|736004455|	Putative branched-chain amino acid ABC transporter ATP-binding protein;metal-dependent hydrolase	B4E580_BURCJ;	>tr|B4E580|B4E580_BURCJ Putative branched-chain amino acid ABC transporter ATP-binding protein OS=Burkholderia cenocepacia (strain ATCC BAA-245 / DSM 16553 / LMG 16656 / NCTC 13227 / J2315 / CF5610) OX=216591 GN=BCAL0023 PE=4 SV=1;>BURCENK562V_RS00115 ref|WP_034178373.1|gi|736004455| metal-dependent hydrolase				6	5	6	5	5	6	6	6	6	6	6	5	6	5	5	6	6	6	6	6	6	6	6	6	5	6	6	6	6	6	6	6	5	6	6	6	FALSE	FALSE	FALSE
3.99e-88	1.0316	B4E581;BURCENK562V_RS00110	B4E581;BURCENK562V_RS00110	mnmG;ref|WP_006482726.1|gi|493528709|	tRNA uridine 5-carboxymethylaminomethyl modification enzyme MnmG;tRNA uridine 5-carboxymethylaminomethyl modification protein	MNMG_BURCJ;	>sp|B4E581|MNMG_BURCJ tRNA uridine 5-carboxymethylaminomethyl modification enzyme MnmG OS=Burkholderia cenocepacia (strain ATCC BAA-245 / DSM 16553 / LMG 16656 / NCTC 13227 / J2315 / CF5610) OX=216591 GN=mnmG PE=3 SV=1;>BURCENK562V_RS00110 ref|WP_006482726.1|gi|493528709| tRNA uridine 5-carboxymethylaminomethyl modification protein				25	26	26	25	26	27	27	27	27	26	27	27	24	26	26	27	26	26	27	25	27	26	26	27	26	26	27	26	27	27	26	25	27	27	27	27	FALSE	FALSE	FALSE
3.51e-89	1.03283	B4E582;BURCENK562V_RS00105	B4E582;BURCENK562V_RS00105	rsmG;ref|WP_012492241.1|gi|501468796|	Ribosomal RNA small subunit methyltransferase G;16S rRNA methyltransferase	RSMG_BURCJ;	>sp|B4E582|RSMG_BURCJ Ribosomal RNA small subunit methyltransferase G OS=Burkholderia cenocepacia (strain ATCC BAA-245 / DSM 16553 / LMG 16656 / NCTC 13227 / J2315 / CF5610) OX=216591 GN=rsmG PE=3 SV=1;>BURCENK562V_RS00105 ref|WP_012492241.1|gi|501468796| 16S rRNA methyltransferase				12	11	13	13	12	13	14	14	12	14	14	13	12	13	13	14	13	12	14	14	13	13	14	13	12	13	14	14	14	14	13	14	13	13	14	14	FALSE	FALSE	FALSE
5.15e-99	1.04404	B4E583;BURCENK562V_RS00100	B4E583;BURCENK562V_RS00100	BCAL0026;ref|WP_006482737.1|gi|493528720|	Chromosome partitioning protein ParA;cobyric acid synthase CobQ	B4E583_BURCJ;	>tr|B4E583|B4E583_BURCJ Chromosome partitioning protein ParA OS=Burkholderia cenocepacia (strain ATCC BAA-245 / DSM 16553 / LMG 16656 / NCTC 13227 / J2315 / CF5610) OX=216591 GN=BCAL0026 PE=4 SV=1;>BURCENK562V_RS00100 ref|WP_006482737.1|gi|493528720| cobyric acid synthase CobQ				8	8	8	8	8	8	8	8	8	8	8	8	8	8	8	8	8	8	8	8	8	8	8	8	8	8	8	8	8	8	8	8	8	8	8	8	FALSE	FALSE	FALSE
5.09e-97	1.04181	B4E584;BURCENK562V_RS00095	B4E584;BURCENK562V_RS00095	BCAL0027;ref|WP_006482728.1|gi|493528711|	Chromosome partitioning protein ParB;chromosome partitioning protein ParB	B4E584_BURCJ;	>tr|B4E584|B4E584_BURCJ Chromosome partitioning protein ParB OS=Burkholderia cenocepacia (strain ATCC BAA-245 / DSM 16553 / LMG 16656 / NCTC 13227 / J2315 / CF5610) OX=216591 GN=BCAL0027 PE=3 SV=1;>BURCENK562V_RS00095 ref|WP_006482728.1|gi|493528711| chromosome partitioning protein ParB				24	24	24	24	24	23	23	25	25	24	25	23	24	25	25	25	25	25	23	24	25	23	24	24	24	25	24	24	25	25	24	24	24	24	23	25	FALSE	FALSE	FALSE
2.45e-72	1.01223	B4E586;BURCENK562V_RS00085	B4E586;BURCENK562V_RS00085	BCAL0029;ref|WP_006482723.1|gi|493528706|	Putative ATP synthase protein I AtpI;ATP synthase subunit I	B4E586_BURCJ;	>tr|B4E586|B4E586_BURCJ Putative ATP synthase protein I AtpI OS=Burkholderia cenocepacia (strain ATCC BAA-245 / DSM 16553 / LMG 16656 / NCTC 13227 / J2315 / CF5610) OX=216591 GN=BCAL0029 PE=4 SV=1;>BURCENK562V_RS00085 ref|WP_006482723.1|gi|493528706| ATP synthase subunit I				3	3	3	3	3	3	3	3	3	3	3	3	3	3	3	3	3	3	3	3	3	3	3	3	3	3	3	3	3	3	3	3	3	3	3	3	FALSE	FALSE	FALSE
1.73e-97	1.04233	B4E587;BURCENK562V_RS00080	B4E587;BURCENK562V_RS00080	atpB;ref|WP_012492242.1|gi|501468797|	ATP synthase subunit a;ATP synthase subunit A	B4E587_BURCJ;	>tr|B4E587|B4E587_BURCJ ATP synthase subunit a OS=Burkholderia cenocepacia (strain ATCC BAA-245 / DSM 16553 / LMG 16656 / NCTC 13227 / J2315 / CF5610) OX=216591 GN=atpB PE=3 SV=1;>BURCENK562V_RS00080 ref|WP_012492242.1|gi|501468797| ATP synthase subunit A				3	3	3	3	3	3	3	3	3	3	3	3	3	3	3	3	3	3	3	3	3	3	3	3	3	3	3	3	3	3	3	3	2	3	3	3	FALSE	FALSE	FALSE
1.96e-106	1.05221	B4E589;BURCENK562V_RS05155	B4E589;BURCENK562V_RS05155	pyrE;ref|WP_006482887.1|gi|493528870|	Orotate phosphoribosyltransferase;orotate phosphoribosyltransferase	B4E589_BURCJ;	>tr|B4E589|B4E589_BURCJ Orotate phosphoribosyltransferase OS=Burkholderia cenocepacia (strain ATCC BAA-245 / DSM 16553 / LMG 16656 / NCTC 13227 / J2315 / CF5610) OX=216591 GN=pyrE PE=1 SV=1;>BURCENK562V_RS05155 ref|WP_006482887.1|gi|493528870| orotate phosphoribosyltransferase				23	24	24	24	24	24	24	24	24	24	24	24	24	24	22	24	23	24	24	23	24	24	24	24	23	24	24	24	24	24	24	24	22	24	24	24	FALSE	FALSE	FALSE
2.67e-105	1.05097	B4E590;BURCENK562V_RS05150	B4E590;BURCENK562V_RS05150	BCAL0205;ref|WP_006482927.1|gi|493528910|	NADP-dependent malic enzyme;phosphate acetyl/butyryl transferase	B4E590_BURCJ;	>tr|B4E590|B4E590_BURCJ NADP-dependent malic enzyme OS=Burkholderia cenocepacia (strain ATCC BAA-245 / DSM 16553 / LMG 16656 / NCTC 13227 / J2315 / CF5610) OX=216591 GN=BCAL0205 PE=3 SV=1;>BURCENK562V_RS05150 ref|WP_006482927.1|gi|493528910| phosphate acetyl/butyryl transferase				56	54	57	56	57	57	56	57	54	56	56	52	54	54	54	56	56	57	56	56	54	56	55	56	56	56	56	55	55	56	54	56	57	55	56	57	FALSE	FALSE	FALSE
6.69e-107	1.05273	B4E591;BURCENK562V_RS05145	B4E591;BURCENK562V_RS05145	BCAL0206;ref|WP_006491408.1|gi|493537489|	Putative pyruvate ferredoxin/flavodoxin oxidoreductase;MFS transporter	B4E591_BURCJ;	>tr|B4E591|B4E591_BURCJ Putative pyruvate ferredoxin/flavodoxin oxidoreductase OS=Burkholderia cenocepacia (strain ATCC BAA-245 / DSM 16553 / LMG 16656 / NCTC 13227 / J2315 / CF5610) OX=216591 GN=BCAL0206 PE=4 SV=1;>BURCENK562V_RS05145 ref|WP_006491408.1|gi|493537489| MFS transporter				77	73	77	77	74	76	75	76	64	71	64	64	72	76	75	77	76	75	76	74	71	67	74	72	75	73	77	77	75	74	76	77	74	69	71	70	FALSE	FALSE	FALSE
4.91e-120	1.06656	B4E593;BURCENK562V_RS05135	B4E593;BURCENK562V_RS05135	hppD;ref|WP_006482885.1|gi|493528868|	4-hydroxyphenylpyruvic acid dioxygenase;4-hydroxyphenylpyruvate dioxygenase	B4E593_BURCJ;	>tr|B4E593|B4E593_BURCJ 4-hydroxyphenylpyruvic acid dioxygenase OS=Burkholderia cenocepacia (strain ATCC BAA-245 / DSM 16553 / LMG 16656 / NCTC 13227 / J2315 / CF5610) OX=216591 GN=hppD PE=4 SV=1;>BURCENK562V_RS05135 ref|WP_006482885.1|gi|493528868| 4-hydroxyphenylpyruvate dioxygenase				26	25	27	25	27	26	27	26	19	19	20	20	24	27	27	26	27	27	26	26	21	19	20	18	26	24	26	26	26	26	27	27	24	23	23	23	FALSE	FALSE	FALSE
6.33e-75	1.01554	B4E594;BURCENK562V_RS05130	B4E594;BURCENK562V_RS05130	BCAL0208;ref|WP_006482889.1|gi|493528872|	AnsC family regulatory protein;AsnC family transcriptional regulator	B4E594_BURCJ;	>tr|B4E594|B4E594_BURCJ AnsC family regulatory protein OS=Burkholderia cenocepacia (strain ATCC BAA-245 / DSM 16553 / LMG 16656 / NCTC 13227 / J2315 / CF5610) OX=216591 GN=BCAL0208 PE=4 SV=1;>BURCENK562V_RS05130 ref|WP_006482889.1|gi|493528872| AsnC family transcriptional regulator				14	14	14	14	14	14	14	14	13	14	15	14	13	14	14	13	14	14	13	14	13	12	14	15	15	15	14	15	14	15	15	15	13	14	14	14	FALSE	FALSE	FALSE
4.46e-98	1.04299	B4E596;BURCENK562V_RS05120	B4E596;BURCENK562V_RS05120	BCAL0210;ref|WP_006482923.1|gi|493528906|	TetR family regulatory protein;transcriptional regulator, TetR family	B4E596_BURCJ;	>tr|B4E596|B4E596_BURCJ TetR family regulatory protein OS=Burkholderia cenocepacia (strain ATCC BAA-245 / DSM 16553 / LMG 16656 / NCTC 13227 / J2315 / CF5610) OX=216591 GN=BCAL0210 PE=4 SV=1;>BURCENK562V_RS05120 ref|WP_006482923.1|gi|493528906| transcriptional regulator, TetR family				12	13	12	12	13	13	13	13	13	13	12	12	13	13	12	13	13	13	13	13	12	13	13	13	12	13	12	13	12	12	13	12	11	13	12	13	FALSE	FALSE	FALSE
1.01e-95	1.04034	B4E597;BURCENK562V_RS05115	B4E597;BURCENK562V_RS05115	BCAL0211;ref|WP_012492290.1|gi|501468845|	Uncharacterized protein;hypothetical protein	B4E597_BURCJ;	>tr|B4E597|B4E597_BURCJ Uncharacterized protein OS=Burkholderia cenocepacia (strain ATCC BAA-245 / DSM 16553 / LMG 16656 / NCTC 13227 / J2315 / CF5610) OX=216591 GN=BCAL0211 PE=4 SV=1;>BURCENK562V_RS05115 ref|WP_012492290.1|gi|501468845| hypothetical protein				16	15	16	16	16	16	16	16	16	16	16	16	13	15	15	15	16	15	16	16	15	15	16	16	14	14	15	15	14	16	15	14	16	16	16	15	FALSE	FALSE	FALSE
7.62e-100	1.04496	B4E598;BURCENK562V_RS05110	B4E598;BURCENK562V_RS05110	paaE;ref|WP_006482925.1|gi|493528908|	Putative phenylacetic acid degradation NADH oxidoreductase PaaE;phenylacetic acid degradation protein	B4E598_BURCJ;	>tr|B4E598|B4E598_BURCJ Putative phenylacetic acid degradation NADH oxidoreductase PaaE OS=Burkholderia cenocepacia (strain ATCC BAA-245 / DSM 16553 / LMG 16656 / NCTC 13227 / J2315 / CF5610) OX=216591 GN=paaE PE=4 SV=1;>BURCENK562V_RS05110 ref|WP_006482925.1|gi|493528908| phenylacetic acid degradation protein				20	22	22	20	22	23	23	23	23	23	23	23	21	22	23	22	23	23	23	23	23	23	23	23	21	23	23	22	23	22	23	22	23	23	23	23	FALSE	FALSE	FALSE
2.85e-89	1.03294	B4E599;BURCENK562V_RS05105	B4E599;BURCENK562V_RS05105	paaD;ref|WP_006482879.1|gi|493528862|	Phenylacetic acid degradation protein PaaD;phenylacetate-CoA oxygenase subunit PaaJ	B4E599_BURCJ;	>tr|B4E599|B4E599_BURCJ Phenylacetic acid degradation protein PaaD OS=Burkholderia cenocepacia (strain ATCC BAA-245 / DSM 16553 / LMG 16656 / NCTC 13227 / J2315 / CF5610) OX=216591 GN=paaD PE=4 SV=1;>BURCENK562V_RS05105 ref|WP_006482879.1|gi|493528862| phenylacetate-CoA oxygenase subunit PaaJ				6	4	5	6	6	6	6	6	6	6	6	6	6	6	6	5	6	6	6	6	6	6	6	6	5	4	6	5	6	6	6	6	6	6	6	6	FALSE	FALSE	FALSE
2.44e-96	1.04104	B4E5A0;BURCENK562V_RS05100	B4E5A0;BURCENK562V_RS05100	paaC;ref|WP_006482907.1|gi|493528890|	Phenylacetic acid degradation protein PaaC;PaaC	B4E5A0_BURCJ;	>tr|B4E5A0|B4E5A0_BURCJ Phenylacetic acid degradation protein PaaC OS=Burkholderia cenocepacia (strain ATCC BAA-245 / DSM 16553 / LMG 16656 / NCTC 13227 / J2315 / CF5610) OX=216591 GN=paaC PE=4 SV=1;>BURCENK562V_RS05100 ref|WP_006482907.1|gi|493528890| PaaC				24	24	27	23	26	28	27	28	29	28	28	28	26	25	28	25	28	25	28	27	28	27	28	28	25	25	25	24	27	28	28	26	28	29	27	28	FALSE	FALSE	FALSE
2.33e-122	1.06891	B4E5A1;BURCENK562V_RS05095	B4E5A1;BURCENK562V_RS05095	paaB;ref|WP_006482881.1|gi|493528864|	Phenylacetic acid degradation protein PaaB;phenylacetate-CoA oxygenase subunit PaaB	B4E5A1_BURCJ;	>tr|B4E5A1|B4E5A1_BURCJ Phenylacetic acid degradation protein PaaB OS=Burkholderia cenocepacia (strain ATCC BAA-245 / DSM 16553 / LMG 16656 / NCTC 13227 / J2315 / CF5610) OX=216591 GN=paaB PE=4 SV=1;>BURCENK562V_RS05095 ref|WP_006482881.1|gi|493528864| phenylacetate-CoA oxygenase subunit PaaB				14	15	14	14	15	15	14	15	14	15	15	15	14	14	14	14	15	15	15	14	15	15	15	15	14	14	13	13	15	15	15	15	15	15	15	15	FALSE	FALSE	FALSE
7.68e-118	1.06432	B4E5A2;BURCENK562V_RS05090	B4E5A2;BURCENK562V_RS05090	paaA;ref|WP_006482888.1|gi|493528871|	Phenylacetic acid degradation protein PaaA;phenylacetate-CoA oxygenase subunit PaaA	B4E5A2_BURCJ;	>tr|B4E5A2|B4E5A2_BURCJ Phenylacetic acid degradation protein PaaA OS=Burkholderia cenocepacia (strain ATCC BAA-245 / DSM 16553 / LMG 16656 / NCTC 13227 / J2315 / CF5610) OX=216591 GN=paaA PE=4 SV=1;>BURCENK562V_RS05090 ref|WP_006482888.1|gi|493528871| phenylacetate-CoA oxygenase subunit PaaA				27	27	28	25	29	28	30	31	29	30	30	31	27	27	28	29	29	30	30	27	32	29	30	31	28	27	28	27	31	29	29	30	31	29	31	31	FALSE	FALSE	FALSE
4.81e-95	1.03957	B4E5A3;BURCENK562V_RS05085	B4E5A3;BURCENK562V_RS05085	BCAL0217;ref|WP_006482890.1|gi|493528873|	Putative exported GDSL-like lipase/acylhydrolase;GDSL-like protein	B4E5A3_BURCJ;	>tr|B4E5A3|B4E5A3_BURCJ Putative exported GDSL-like lipase/acylhydrolase OS=Burkholderia cenocepacia (strain ATCC BAA-245 / DSM 16553 / LMG 16656 / NCTC 13227 / J2315 / CF5610) OX=216591 GN=BCAL0217 PE=4 SV=1;>BURCENK562V_RS05085 ref|WP_006482890.1|gi|493528873| GDSL-like protein				12	12	13	13	13	13	13	13	13	13	13	13	13	13	13	13	13	13	13	13	13	13	13	13	13	13	13	13	13	13	13	12	13	13	13	13	FALSE	FALSE	FALSE
4.2e-112	1.05829	B4E5A5;BURCENK562V_RS27620;BURCENK562V_RS27690	B4E5A5;BURCENK562V_RS27620;BURCENK562V_RS27690	tufA1;ref|WP_006482910.1|gi|493528893|;ref|WP_006482910.1|gi|493528893|	Elongation factor Tu;elongation factor Tu;elongation factor Tu	B4E5A5_BURCJ;;	>tr|B4E5A5|B4E5A5_BURCJ Elongation factor Tu OS=Burkholderia cenocepacia (strain ATCC BAA-245 / DSM 16553 / LMG 16656 / NCTC 13227 / J2315 / CF5610) OX=216591 GN=tufA1 PE=3 SV=1;>BURCENK562V_RS27620 ref|WP_006482910.1|gi|493528893| elongation factor Tu;>BURCENK562V_RS27690 ref|WP_006482910.1|gi|493528893| elongation factor Tu				57	56	60	59	60	56	55	59	57	60	58	59	56	57	56	59	59	57	56	58	59	59	59	59	55	58	59	57	61	57	60	57	60	57	58	60	FALSE	FALSE	FALSE
1.25e-90	1.03451	B4E5A6;BURCENK562V_RS27630	B4E5A6;BURCENK562V_RS27630	secE;ref|WP_006482892.1|gi|493528875|	Protein translocase subunit SecE;preprotein translocase subunit SecE	B4E5A6_BURCJ;	>tr|B4E5A6|B4E5A6_BURCJ Protein translocase subunit SecE OS=Burkholderia cenocepacia (strain ATCC BAA-245 / DSM 16553 / LMG 16656 / NCTC 13227 / J2315 / CF5610) OX=216591 GN=secE PE=3 SV=1;>BURCENK562V_RS27630 ref|WP_006482892.1|gi|493528875| preprotein translocase subunit SecE				3	3	3	3	3	3	3	3	3	3	3	3	3	3	3	3	3	3	3	3	3	3	3	3	3	3	3	3	3	3	3	3	3	3	3	3	FALSE	FALSE	FALSE
1.18e-105	1.05136	B4E5A7;BURCENK562V_RS27635	B4E5A7;BURCENK562V_RS27635	nusG;ref|WP_006400672.1|gi|493445302|	Transcription termination/antitermination protein NusG;transcription termination/antitermination factor NusG	B4E5A7_BURCJ;	>tr|B4E5A7|B4E5A7_BURCJ Transcription termination/antitermination protein NusG OS=Burkholderia cenocepacia (strain ATCC BAA-245 / DSM 16553 / LMG 16656 / NCTC 13227 / J2315 / CF5610) OX=216591 GN=nusG PE=3 SV=1;>BURCENK562V_RS27635 ref|WP_006400672.1|gi|493445302| transcription termination/antitermination factor NusG				23	24	25	22	23	25	24	25	25	25	25	25	22	25	24	22	24	22	25	24	24	23	25	25	25	24	22	23	24	25	25	22	25	25	23	25	FALSE	FALSE	FALSE
4.99e-101	1.04627	B4E5A8;BURCENK562V_RS27640	B4E5A8;BURCENK562V_RS27640	rplK;ref|WP_006477201.1|gi|493523125|	50S ribosomal protein L11	RL11_BURCJ;	>sp|B4E5A8|RL11_BURCJ 50S ribosomal protein L11 OS=Burkholderia cenocepacia (strain ATCC BAA-245 / DSM 16553 / LMG 16656 / NCTC 13227 / J2315 / CF5610) OX=216591 GN=rplK PE=3 SV=1;>BURCENK562V_RS27640 ref|WP_006477201.1|gi|493523125| 50S ribosomal protein L11				13	14	15	14	14	15	13	15	14	15	15	15	15	14	15	15	14	15	15	14	15	15	15	15	15	15	14	15	15	15	14	15	15	15	11	15	FALSE	FALSE	FALSE
1.1e-102	1.04811	B4E5A9;BURCENK562V_RS27645	B4E5A9;BURCENK562V_RS27645	rplA;ref|WP_006482906.1|gi|493528889|	50S ribosomal protein L1	RL1_BURCJ;	>sp|B4E5A9|RL1_BURCJ 50S ribosomal protein L1 OS=Burkholderia cenocepacia (strain ATCC BAA-245 / DSM 16553 / LMG 16656 / NCTC 13227 / J2315 / CF5610) OX=216591 GN=rplA PE=3 SV=1;>BURCENK562V_RS27645 ref|WP_006482906.1|gi|493528889| 50S ribosomal protein L1				25	27	28	27	27	27	28	28	29	28	29	28	29	29	28	27	29	27	29	29	28	27	28	28	27	27	28	26	28	28	28	28	28	27	28	29	FALSE	FALSE	FALSE
5.27e-111	1.05714	B4E5B0;BURCENK562V_RS27650	B4E5B0;BURCENK562V_RS27650	rplJ;ref|WP_006482916.1|gi|493528899|	50S ribosomal protein L10	RL10_BURCJ;	>sp|B4E5B0|RL10_BURCJ 50S ribosomal protein L10 OS=Burkholderia cenocepacia (strain ATCC BAA-245 / DSM 16553 / LMG 16656 / NCTC 13227 / J2315 / CF5610) OX=216591 GN=rplJ PE=3 SV=1;>BURCENK562V_RS27650 ref|WP_006482916.1|gi|493528899| 50S ribosomal protein L10				9	9	9	9	9	9	9	9	9	9	9	9	9	9	9	9	9	9	9	9	9	9	9	9	9	9	9	9	9	9	9	9	9	9	9	9	FALSE	FALSE	FALSE
7.5e-99	1.04386	B4E5B1;BURCENK562V_RS27655	B4E5B1;BURCENK562V_RS27655	rplL;ref|WP_006482911.1|gi|493528894|	50S ribosomal protein L7/L12	RL7_BURCJ;	>sp|B4E5B1|RL7_BURCJ 50S ribosomal protein L7/L12 OS=Burkholderia cenocepacia (strain ATCC BAA-245 / DSM 16553 / LMG 16656 / NCTC 13227 / J2315 / CF5610) OX=216591 GN=rplL PE=3 SV=1;>BURCENK562V_RS27655 ref|WP_006482911.1|gi|493528894| 50S ribosomal protein L7/L12				6	6	6	6	6	6	6	6	6	6	6	6	5	6	6	6	6	6	6	6	6	6	6	6	6	6	6	6	6	6	6	6	5	6	6	6	FALSE	FALSE	FALSE
4.46e-117	1.06352	B4E5B2;BURCENK562V_RS27660	B4E5B2;BURCENK562V_RS27660	rpoB;ref|WP_006482874.1|gi|493528857|	DNA-directed RNA polymerase subunit beta	RPOB_BURCJ;	>sp|B4E5B2|RPOB_BURCJ DNA-directed RNA polymerase subunit beta OS=Burkholderia cenocepacia (strain ATCC BAA-245 / DSM 16553 / LMG 16656 / NCTC 13227 / J2315 / CF5610) OX=216591 GN=rpoB PE=3 SV=1;>BURCENK562V_RS27660 ref|WP_006482874.1|gi|493528857| DNA-directed RNA polymerase subunit beta				99	97	101	97	100	98	100	101	96	101	98	98	96	98	98	98	99	98	99	102	100	100	101	101	97	94	97	95	99	100	93	97	98	99	99	99	FALSE	FALSE	FALSE
4.39e-113	1.05935	B4E5B3;BURCENK562V_RS27665	B4E5B3;BURCENK562V_RS27665	rpoC;ref|WP_006493357.1|gi|493539470|	DNA-directed RNA polymerase subunit beta';DNA-directed RNA polymerase, beta' subunit	RPOC_BURCJ;	>sp|B4E5B3|RPOC_BURCJ DNA-directed RNA polymerase subunit beta' OS=Burkholderia cenocepacia (strain ATCC BAA-245 / DSM 16553 / LMG 16656 / NCTC 13227 / J2315 / CF5610) OX=216591 GN=rpoC PE=3 SV=1;>BURCENK562V_RS27665 ref|WP_006493357.1|gi|493539470| DNA-directed RNA polymerase, beta' subunit				144	141	144	143	144	145	143	144	143	145	141	141	140	140	140	144	144	142	145	144	144	143	145	144	137	139	143	143	143	146	145	143	144	143	145	143	FALSE	FALSE	FALSE
7.57e-92	1.03592	B4E5B5;BURCENK562V_RS27675	B4E5B5;BURCENK562V_RS27675	rpsL;ref|WP_006400662.1|gi|493445292|	30S ribosomal protein S12	RS12_BURCJ;	>sp|B4E5B5|RS12_BURCJ 30S ribosomal protein S12 OS=Burkholderia cenocepacia (strain ATCC BAA-245 / DSM 16553 / LMG 16656 / NCTC 13227 / J2315 / CF5610) OX=216591 GN=rpsL PE=3 SV=1;>BURCENK562V_RS27675 ref|WP_006400662.1|gi|493445292| 30S ribosomal protein S12				5	5	5	4	5	5	5	5	5	5	5	5	5	5	5	4	5	4	5	5	5	5	5	4	4	4	4	4	5	5	4	5	5	5	5	5	FALSE	FALSE	FALSE
2.6e-109	1.05534	B4E5B6;BURCENK562V_RS27680	B4E5B6;BURCENK562V_RS27680	rpsG;ref|WP_006477195.1|gi|493523119|	30S ribosomal protein S7	RS7_BURCJ;	>sp|B4E5B6|RS7_BURCJ 30S ribosomal protein S7 OS=Burkholderia cenocepacia (strain ATCC BAA-245 / DSM 16553 / LMG 16656 / NCTC 13227 / J2315 / CF5610) OX=216591 GN=rpsG PE=3 SV=1;>BURCENK562V_RS27680 ref|WP_006477195.1|gi|493523119| 30S ribosomal protein S7				21	22	22	21	22	22	21	22	22	22	22	22	22	22	22	21	22	21	22	21	22	22	22	21	21	21	21	21	22	22	21	21	22	22	22	22	FALSE	FALSE	FALSE
1.7e-121	1.06803	B4E5B7;BURCENK562V_RS27685	B4E5B7;BURCENK562V_RS27685	fusA;ref|WP_006482929.1|gi|493528912|	Elongation factor G;elongation factor G	B4E5B7_BURCJ;	>tr|B4E5B7|B4E5B7_BURCJ Elongation factor G OS=Burkholderia cenocepacia (strain ATCC BAA-245 / DSM 16553 / LMG 16656 / NCTC 13227 / J2315 / CF5610) OX=216591 GN=fusA PE=3 SV=1;>BURCENK562V_RS27685 ref|WP_006482929.1|gi|493528912| elongation factor G				52	52	52	52	53	54	53	54	52	52	52	53	50	50	52	54	52	52	51	52	53	55	53	53	50	49	51	51	53	53	51	53	52	51	52	51	FALSE	FALSE	FALSE
1.7e-107	1.05337	B4E5B9;BURCENK562V_RS27695	B4E5B9;BURCENK562V_RS27695	rpsJ;ref|WP_004199280.1|gi|490303963|	30S ribosomal protein S10	RS10_BURCJ;	>sp|B4E5B9|RS10_BURCJ 30S ribosomal protein S10 OS=Burkholderia cenocepacia (strain ATCC BAA-245 / DSM 16553 / LMG 16656 / NCTC 13227 / J2315 / CF5610) OX=216591 GN=rpsJ PE=3 SV=1;>BURCENK562V_RS27695 ref|WP_004199280.1|gi|490303963| 30S ribosomal protein S10				10	10	10	10	10	10	10	10	10	10	10	10	10	10	10	10	10	10	10	10	10	10	10	10	10	10	10	10	10	10	10	10	10	10	10	10	FALSE	FALSE	FALSE
7.54e-98	1.04274	B4E5C0;BURCENK562V_RS27700	B4E5C0;BURCENK562V_RS27700	rplC;ref|WP_006482922.1|gi|493528905|	50S ribosomal protein L3	RL3_BURCJ;	>sp|B4E5C0|RL3_BURCJ 50S ribosomal protein L3 OS=Burkholderia cenocepacia (strain ATCC BAA-245 / DSM 16553 / LMG 16656 / NCTC 13227 / J2315 / CF5610) OX=216591 GN=rplC PE=3 SV=1;>BURCENK562V_RS27700 ref|WP_006482922.1|gi|493528905| 50S ribosomal protein L3				20	20	21	21	21	21	21	21	21	21	20	21	19	20	21	21	21	21	21	21	21	21	21	21	21	19	21	19	21	20	20	21	21	21	21	21	FALSE	FALSE	FALSE
7.51e-115	1.06121	B4E5C1;BURCENK562V_RS27705	B4E5C1;BURCENK562V_RS27705	rplD;ref|WP_006482894.1|gi|493528877|	50S ribosomal protein L4	RL4_BURCJ;	>sp|B4E5C1|RL4_BURCJ 50S ribosomal protein L4 OS=Burkholderia cenocepacia (strain ATCC BAA-245 / DSM 16553 / LMG 16656 / NCTC 13227 / J2315 / CF5610) OX=216591 GN=rplD PE=3 SV=1;>BURCENK562V_RS27705 ref|WP_006482894.1|gi|493528877| 50S ribosomal protein L4				16	13	18	14	16	15	15	17	14	14	15	18	16	15	14	13	16	17	17	17	17	15	19	16	13	15	13	15	19	14	15	18	17	18	15	18	FALSE	FALSE	FALSE
1.65e-113	1.05979	B4E5C2;BURCENK562V_RS27710	B4E5C2;BURCENK562V_RS27710	rplW;ref|WP_004199275.1|gi|490303958|	50S ribosomal protein L23	RL23_BURCJ;	>sp|B4E5C2|RL23_BURCJ 50S ribosomal protein L23 OS=Burkholderia cenocepacia (strain ATCC BAA-245 / DSM 16553 / LMG 16656 / NCTC 13227 / J2315 / CF5610) OX=216591 GN=rplW PE=3 SV=1;>BURCENK562V_RS27710 ref|WP_004199275.1|gi|490303958| 50S ribosomal protein L23				9	9	9	9	9	9	9	9	9	9	9	9	9	9	9	9	9	9	9	9	9	9	9	9	9	9	9	9	9	9	9	9	9	9	9	9	FALSE	FALSE	FALSE
7.84e-104	1.04936	B4E5C3;BURCENK562V_RS27715	B4E5C3;BURCENK562V_RS27715	rplB;ref|WP_006482900.1|gi|493528883|	50S ribosomal protein L2	RL2_BURCJ;	>sp|B4E5C3|RL2_BURCJ 50S ribosomal protein L2 OS=Burkholderia cenocepacia (strain ATCC BAA-245 / DSM 16553 / LMG 16656 / NCTC 13227 / J2315 / CF5610) OX=216591 GN=rplB PE=3 SV=1;>BURCENK562V_RS27715 ref|WP_006482900.1|gi|493528883| 50S ribosomal protein L2				30	30	32	29	29	31	30	29	30	31	31	32	29	31	31	30	32	30	31	31	32	30	31	31	31	32	30	32	30	30	32	31	32	31	32	31	FALSE	FALSE	FALSE
1.62e-109	1.05555	B4E5C4;BURCENK562V_RS27720	B4E5C4;BURCENK562V_RS27720	rpsS;ref|WP_004199273.1|gi|490303956|	30S ribosomal protein S19	RS19_BURCJ;	>sp|B4E5C4|RS19_BURCJ 30S ribosomal protein S19 OS=Burkholderia cenocepacia (strain ATCC BAA-245 / DSM 16553 / LMG 16656 / NCTC 13227 / J2315 / CF5610) OX=216591 GN=rpsS PE=3 SV=1;>BURCENK562V_RS27720 ref|WP_004199273.1|gi|490303956| 30S ribosomal protein S19				13	13	13	13	13	12	12	12	13	12	12	13	12	12	13	12	12	12	12	12	13	13	12	13	13	13	12	13	12	13	13	12	13	12	13	13	FALSE	FALSE	FALSE
4.94e-125	1.07165	B4E5C5;BURCENK562V_RS27725	B4E5C5;BURCENK562V_RS27725	rplV;ref|WP_004199272.1|gi|490303955|	50S ribosomal protein L22	RL22_BURCJ;	>sp|B4E5C5|RL22_BURCJ 50S ribosomal protein L22 OS=Burkholderia cenocepacia (strain ATCC BAA-245 / DSM 16553 / LMG 16656 / NCTC 13227 / J2315 / CF5610) OX=216591 GN=rplV PE=3 SV=1;>BURCENK562V_RS27725 ref|WP_004199272.1|gi|490303955| 50S ribosomal protein L22				6	5	6	6	6	6	6	6	6	6	6	6	5	6	6	6	6	6	6	6	6	6	6	6	6	6	6	6	6	6	6	6	6	6	6	6	FALSE	FALSE	FALSE
2.04e-107	1.05329	B4E5C6;BURCENK562V_RS27730	B4E5C6;BURCENK562V_RS27730	rpsC;ref|WP_006482899.1|gi|493528882|	30S ribosomal protein S3	RS3_BURCJ;	>sp|B4E5C6|RS3_BURCJ 30S ribosomal protein S3 OS=Burkholderia cenocepacia (strain ATCC BAA-245 / DSM 16553 / LMG 16656 / NCTC 13227 / J2315 / CF5610) OX=216591 GN=rpsC PE=3 SV=1;>BURCENK562V_RS27730 ref|WP_006482899.1|gi|493528882| 30S ribosomal protein S3				26	25	26	26	26	26	26	26	26	26	26	26	24	26	26	26	26	26	26	26	26	26	26	26	26	26	26	26	26	26	26	26	26	26	26	26	FALSE	FALSE	FALSE
1e-106	1.05253	B4E5C7;BURCENK562V_RS27735	B4E5C7;BURCENK562V_RS27735	rplP;ref|WP_006482873.1|gi|493528856|	50S ribosomal protein L16	RL16_BURCJ;	>sp|B4E5C7|RL16_BURCJ 50S ribosomal protein L16 OS=Burkholderia cenocepacia (strain ATCC BAA-245 / DSM 16553 / LMG 16656 / NCTC 13227 / J2315 / CF5610) OX=216591 GN=rplP PE=3 SV=1;>BURCENK562V_RS27735 ref|WP_006482873.1|gi|493528856| 50S ribosomal protein L16				8	8	8	8	8	8	8	8	8	8	8	8	8	8	8	8	8	8	8	8	8	8	8	8	8	8	8	8	8	8	8	8	8	8	8	8	FALSE	FALSE	FALSE
1.81e-107	1.05334	B4E5C8;BURCENK562V_RS27740	B4E5C8;BURCENK562V_RS27740	rpmC;ref|WP_006400652.1|gi|493445281|	50S ribosomal protein L29	RL29_BURCJ;	>sp|B4E5C8|RL29_BURCJ 50S ribosomal protein L29 OS=Burkholderia cenocepacia (strain ATCC BAA-245 / DSM 16553 / LMG 16656 / NCTC 13227 / J2315 / CF5610) OX=216591 GN=rpmC PE=3 SV=1;>BURCENK562V_RS27740 ref|WP_006400652.1|gi|493445281| 50S ribosomal protein L29				6	6	5	6	6	6	6	6	6	6	6	6	6	6	6	5	6	6	6	6	6	4	6	6	6	5	6	6	6	6	5	6	6	6	6	6	FALSE	FALSE	FALSE
4.69e-90	1.03385	B4E5C9;BURCENK562V_RS27745	B4E5C9;BURCENK562V_RS27745	rpsQ;ref|WP_006477189.1|gi|493523112|	30S ribosomal protein S17	RS17_BURCJ;	>sp|B4E5C9|RS17_BURCJ 30S ribosomal protein S17 OS=Burkholderia cenocepacia (strain ATCC BAA-245 / DSM 16553 / LMG 16656 / NCTC 13227 / J2315 / CF5610) OX=216591 GN=rpsQ PE=3 SV=1;>BURCENK562V_RS27745 ref|WP_006477189.1|gi|493523112| 30S ribosomal protein S17				11	11	12	11	11	12	10	12	12	12	10	12	11	11	12	12	12	11	10	10	12	12	12	11	12	11	11	11	11	12	12	11	11	12	10	12	FALSE	FALSE	FALSE
2.01e-104	1.05001	B4E5D0;BURCENK562V_RS27750	B4E5D0;BURCENK562V_RS27750	rplN;ref|WP_006482918.1|gi|493528901|	50S ribosomal protein L14	RL14_BURCJ;	>sp|B4E5D0|RL14_BURCJ 50S ribosomal protein L14 OS=Burkholderia cenocepacia (strain ATCC BAA-245 / DSM 16553 / LMG 16656 / NCTC 13227 / J2315 / CF5610) OX=216591 GN=rplN PE=3 SV=1;>BURCENK562V_RS27750 ref|WP_006482918.1|gi|493528901| 50S ribosomal protein L14				11	11	11	11	11	11	11	11	11	11	11	11	11	11	11	11	11	11	11	11	11	11	11	11	11	10	11	11	11	11	11	11	11	11	11	11	FALSE	FALSE	FALSE
4.8e-105	1.05069	B4E5D1;BURCENK562V_RS27755	B4E5D1;BURCENK562V_RS27755	rplX;ref|WP_006477187.1|gi|493523110|	50S ribosomal protein L24	RL24_BURCJ;	>sp|B4E5D1|RL24_BURCJ 50S ribosomal protein L24 OS=Burkholderia cenocepacia (strain ATCC BAA-245 / DSM 16553 / LMG 16656 / NCTC 13227 / J2315 / CF5610) OX=216591 GN=rplX PE=3 SV=1;>BURCENK562V_RS27755 ref|WP_006477187.1|gi|493523110| 50S ribosomal protein L24				9	9	11	10	9	10	9	9	10	10	9	10	9	10	9	11	10	10	10	10	10	9	10	10	9	9	10	11	10	9	11	10	10	10	10	10	FALSE	FALSE	FALSE
2.21e-124	1.07099	B4E5D2;BURCENK562V_RS27760	B4E5D2;BURCENK562V_RS27760	rplE;ref|WP_006482882.1|gi|493528865|	50S ribosomal protein L5	RL5_BURCJ;	>sp|B4E5D2|RL5_BURCJ 50S ribosomal protein L5 OS=Burkholderia cenocepacia (strain ATCC BAA-245 / DSM 16553 / LMG 16656 / NCTC 13227 / J2315 / CF5610) OX=216591 GN=rplE PE=3 SV=1;>BURCENK562V_RS27760 ref|WP_006482882.1|gi|493528865| 50S ribosomal protein L5				29	26	29	29	30	29	28	29	28	29	28	29	26	27	27	30	27	29	29	28	28	30	29	28	27	28	30	29	28	29	27	28	28	28	30	29	FALSE	FALSE	FALSE
2.99e-110	1.05633	B4E5D3;BURCENK562V_RS27765	B4E5D3;BURCENK562V_RS27765	rpsN;ref|WP_006482884.1|gi|493528867|	30S ribosomal protein S14	RS14_BURCJ;	>sp|B4E5D3|RS14_BURCJ 30S ribosomal protein S14 OS=Burkholderia cenocepacia (strain ATCC BAA-245 / DSM 16553 / LMG 16656 / NCTC 13227 / J2315 / CF5610) OX=216591 GN=rpsN PE=3 SV=1;>BURCENK562V_RS27765 ref|WP_006482884.1|gi|493528867| 30S ribosomal protein S14				3	3	3	3	3	3	3	3	3	3	3	3	3	3	3	3	3	3	3	3	3	3	3	3	3	3	3	3	3	3	3	3	3	3	3	3	FALSE	FALSE	FALSE
4.57e-113	1.05933	B4E5D4;BURCENK562V_RS27770	B4E5D4;BURCENK562V_RS27770	rpsH;ref|WP_006477185.1|gi|493523108|	30S ribosomal protein S8	RS8_BURCJ;	>sp|B4E5D4|RS8_BURCJ 30S ribosomal protein S8 OS=Burkholderia cenocepacia (strain ATCC BAA-245 / DSM 16553 / LMG 16656 / NCTC 13227 / J2315 / CF5610) OX=216591 GN=rpsH PE=3 SV=1;>BURCENK562V_RS27770 ref|WP_006477185.1|gi|493523108| 30S ribosomal protein S8				15	15	15	15	15	15	15	15	15	15	15	15	14	15	15	15	14	15	15	15	15	15	15	15	15	13	15	15	15	15	15	15	15	15	15	15	FALSE	FALSE	FALSE
2.54e-113	1.0596	B4E5D5;BURCENK562V_RS27775	B4E5D5;BURCENK562V_RS27775	rplF;ref|WP_006477184.1|gi|493523107|	50S ribosomal protein L6	RL6_BURCJ;	>sp|B4E5D5|RL6_BURCJ 50S ribosomal protein L6 OS=Burkholderia cenocepacia (strain ATCC BAA-245 / DSM 16553 / LMG 16656 / NCTC 13227 / J2315 / CF5610) OX=216591 GN=rplF PE=3 SV=1;>BURCENK562V_RS27775 ref|WP_006477184.1|gi|493523107| 50S ribosomal protein L6				20	21	20	19	21	20	21	21	21	21	21	21	19	20	20	20	20	19	20	19	21	21	21	20	18	19	18	17	20	19	21	19	20	21	21	21	FALSE	FALSE	FALSE
4.07e-104	1.04967	B4E5D6;BURCENK562V_RS27780	B4E5D6;BURCENK562V_RS27780	rplR;ref|WP_006477183.1|gi|493523106|	50S ribosomal protein L18	RL18_BURCJ;	>sp|B4E5D6|RL18_BURCJ 50S ribosomal protein L18 OS=Burkholderia cenocepacia (strain ATCC BAA-245 / DSM 16553 / LMG 16656 / NCTC 13227 / J2315 / CF5610) OX=216591 GN=rplR PE=3 SV=1;>BURCENK562V_RS27780 ref|WP_006477183.1|gi|493523106| 50S ribosomal protein L18				7	8	8	8	8	8	8	7	8	8	8	8	8	8	8	8	8	7	8	8	8	8	8	8	8	7	8	8	8	8	8	7	7	8	7	8	FALSE	FALSE	FALSE
1.32e-103	1.04911	B4E5D7;BURCENK562V_RS27785	B4E5D7;BURCENK562V_RS27785	rpsE;ref|WP_006482895.1|gi|493528878|	30S ribosomal protein S5	RS5_BURCJ;	>sp|B4E5D7|RS5_BURCJ 30S ribosomal protein S5 OS=Burkholderia cenocepacia (strain ATCC BAA-245 / DSM 16553 / LMG 16656 / NCTC 13227 / J2315 / CF5610) OX=216591 GN=rpsE PE=3 SV=1;>BURCENK562V_RS27785 ref|WP_006482895.1|gi|493528878| 30S ribosomal protein S5				16	14	15	16	16	16	14	16	14	15	16	15	16	14	16	17	17	17	16	15	16	17	16	15	14	15	17	17	14	15	15	18	15	15	15	14	FALSE	FALSE	FALSE
8.33e-68	1.00628	B4E5D8;BURCENK562V_RS27790	B4E5D8;BURCENK562V_RS27790	rpmD;ref|WP_006400644.1|gi|493445273|	50S ribosomal protein L30	RL30_BURCJ;	>sp|B4E5D8|RL30_BURCJ 50S ribosomal protein L30 OS=Burkholderia cenocepacia (strain ATCC BAA-245 / DSM 16553 / LMG 16656 / NCTC 13227 / J2315 / CF5610) OX=216591 GN=rpmD PE=3 SV=1;>BURCENK562V_RS27790 ref|WP_006400644.1|gi|493445273| 50S ribosomal protein L30				1	1	1	1	1	1	1	1	1	1	1	1	1	1	1	1	1	1	1	1	1	1	1	1	1	1	1	1	1	1	1	1	1	1	1	1	TRUE	TRUE	TRUE
2.23e-106	1.05215	B4E5D9;BURCENK562V_RS27795	B4E5D9;BURCENK562V_RS27795	rplO;ref|WP_006482880.1|gi|493528863|	50S ribosomal protein L15	RL15_BURCJ;	>sp|B4E5D9|RL15_BURCJ 50S ribosomal protein L15 OS=Burkholderia cenocepacia (strain ATCC BAA-245 / DSM 16553 / LMG 16656 / NCTC 13227 / J2315 / CF5610) OX=216591 GN=rplO PE=3 SV=1;>BURCENK562V_RS27795 ref|WP_006482880.1|gi|493528863| 50S ribosomal protein L15				19	19	19	19	19	19	19	19	19	19	19	19	19	19	19	18	19	19	19	19	19	19	19	19	19	19	19	17	19	19	19	19	19	19	19	19	FALSE	FALSE	FALSE
2.6e-98	1.04326	B4E5E0;BURCENK562V_RS27800	B4E5E0;BURCENK562V_RS27800	secY;ref|WP_006482915.1|gi|493528898|	Protein translocase subunit SecY;preprotein translocase subunit SecY	B4E5E0_BURCJ;	>tr|B4E5E0|B4E5E0_BURCJ Protein translocase subunit SecY OS=Burkholderia cenocepacia (strain ATCC BAA-245 / DSM 16553 / LMG 16656 / NCTC 13227 / J2315 / CF5610) OX=216591 GN=secY PE=3 SV=1;>BURCENK562V_RS27800 ref|WP_006482915.1|gi|493528898| preprotein translocase subunit SecY				8	8	8	8	8	8	8	8	8	8	8	8	7	7	8	8	8	8	8	8	8	8	8	8	8	8	8	8	8	8	8	8	8	8	8	8	FALSE	FALSE	FALSE
1.18e-100	1.04586	B4E5E1;BURCENK562V_RS27805	B4E5E1;BURCENK562V_RS27805	infA;ref|WP_004521905.1|gi|490656915|	Translation initiation factor IF-1;translation initiation factor IF-1	B4E5E1_BURCJ;	>tr|B4E5E1|B4E5E1_BURCJ Translation initiation factor IF-1 OS=Burkholderia cenocepacia (strain ATCC BAA-245 / DSM 16553 / LMG 16656 / NCTC 13227 / J2315 / CF5610) OX=216591 GN=infA PE=3 SV=1;>BURCENK562V_RS27805 ref|WP_004521905.1|gi|490656915| translation initiation factor IF-1				5	6	6	6	6	6	6	6	6	6	6	6	6	6	6	5	6	6	6	6	6	6	6	6	6	6	6	6	6	6	6	6	6	6	6	6	FALSE	FALSE	FALSE
7.8e-114	1.06013	B4E5E3;BURCENK562V_RS27815	B4E5E3;BURCENK562V_RS27815	rpsM;ref|WP_006400641.1|gi|493445269|	30S ribosomal protein S13	RS13_BURCJ;	>sp|B4E5E3|RS13_BURCJ 30S ribosomal protein S13 OS=Burkholderia cenocepacia (strain ATCC BAA-245 / DSM 16553 / LMG 16656 / NCTC 13227 / J2315 / CF5610) OX=216591 GN=rpsM PE=3 SV=1;>BURCENK562V_RS27815 ref|WP_006400641.1|gi|493445269| 30S ribosomal protein S13				12	11	12	11	11	11	11	12	11	12	11	12	11	12	11	12	11	11	11	11	12	11	11	12	12	11	11	12	11	11	11	11	12	12	12	12	FALSE	FALSE	FALSE
8.64e-106	1.05151	B4E5E4;BURCENK562V_RS27820	B4E5E4;BURCENK562V_RS27820	rpsK;ref|WP_004197937.1|gi|490302555|	30S ribosomal protein S11	RS11_BURCJ;	>sp|B4E5E4|RS11_BURCJ 30S ribosomal protein S11 OS=Burkholderia cenocepacia (strain ATCC BAA-245 / DSM 16553 / LMG 16656 / NCTC 13227 / J2315 / CF5610) OX=216591 GN=rpsK PE=3 SV=1;>BURCENK562V_RS27820 ref|WP_004197937.1|gi|490302555| 30S ribosomal protein S11				9	8	7	8	8	7	7	8	7	7	7	7	7	7	7	9	8	8	7	7	7	9	8	7	7	7	7	8	7	7	8	8	7	7	9	7	FALSE	FALSE	FALSE
9.58e-103	1.04817	B4E5E5;BURCENK562V_RS27825	B4E5E5;BURCENK562V_RS27825	rpsD;ref|WP_006477177.1|gi|493523100|	30S ribosomal protein S4	RS4_BURCJ;	>sp|B4E5E5|RS4_BURCJ 30S ribosomal protein S4 OS=Burkholderia cenocepacia (strain ATCC BAA-245 / DSM 16553 / LMG 16656 / NCTC 13227 / J2315 / CF5610) OX=216591 GN=rpsD PE=3 SV=1;>BURCENK562V_RS27825 ref|WP_006477177.1|gi|493523100| 30S ribosomal protein S4				23	21	22	21	23	22	21	22	22	22	22	21	20	21	22	23	22	23	22	21	22	23	22	23	20	21	22	22	22	22	20	22	22	22	23	22	FALSE	FALSE	FALSE
6.1e-119	1.06544	B4E5E6;BURCENK562V_RS27830	B4E5E6;BURCENK562V_RS27830	rpoA;ref|WP_006477176.1|gi|493523099|	DNA-directed RNA polymerase subunit alpha	RPOA_BURCJ;	>sp|B4E5E6|RPOA_BURCJ DNA-directed RNA polymerase subunit alpha OS=Burkholderia cenocepacia (strain ATCC BAA-245 / DSM 16553 / LMG 16656 / NCTC 13227 / J2315 / CF5610) OX=216591 GN=rpoA PE=3 SV=1;>BURCENK562V_RS27830 ref|WP_006477176.1|gi|493523099| DNA-directed RNA polymerase subunit alpha				34	33	35	35	35	34	34	35	34	34	36	33	33	34	34	34	34	35	35	36	34	35	34	34	34	34	36	34	34	34	33	35	34	34	36	36	FALSE	FALSE	FALSE
8.94e-113	1.05901	B4E5E7;BURCENK562V_RS27835	B4E5E7;BURCENK562V_RS27835	rplQ;ref|WP_006477175.1|gi|493523098|	50S ribosomal protein L17	RL17_BURCJ;	>sp|B4E5E7|RL17_BURCJ 50S ribosomal protein L17 OS=Burkholderia cenocepacia (strain ATCC BAA-245 / DSM 16553 / LMG 16656 / NCTC 13227 / J2315 / CF5610) OX=216591 GN=rplQ PE=3 SV=1;>BURCENK562V_RS27835 ref|WP_006477175.1|gi|493523098| 50S ribosomal protein L17				9	9	9	9	9	9	9	9	9	9	9	9	9	9	9	9	9	9	9	9	9	9	9	9	9	9	9	9	9	9	9	9	9	9	9	9	FALSE	FALSE	FALSE
4.03e-64	1.00129	B4E5E8;BURCENK562V_RS27840	B4E5E8;BURCENK562V_RS27840	cutA;ref|WP_006494457.1|gi|493540582|	Putative divalent-cation tolerance protein CutA;cytochrome C biogenesis protein	B4E5E8_BURCJ;	>tr|B4E5E8|B4E5E8_BURCJ Putative divalent-cation tolerance protein CutA OS=Burkholderia cenocepacia (strain ATCC BAA-245 / DSM 16553 / LMG 16656 / NCTC 13227 / J2315 / CF5610) OX=216591 GN=cutA PE=4 SV=1;>BURCENK562V_RS27840 ref|WP_006494457.1|gi|493540582| cytochrome C biogenesis protein				2	1	1	2	1	2	1	1	2	1	1	1	2	2	2	2	2	1	1	1	1	1	2	1	1	2	2	1	1	1	1	2	2	2	1	2	TRUE	TRUE	TRUE
3.74e-85	1.02809	B4E5E9;BURCENK562V_RS27845	B4E5E9;BURCENK562V_RS27845	dsbD;ref|WP_012492294.1|gi|501468849|	Thiol:disulfide interchange protein DsbD;thiol:disulfide interchange protein	B4E5E9_BURCJ;	>tr|B4E5E9|B4E5E9_BURCJ Thiol:disulfide interchange protein DsbD OS=Burkholderia cenocepacia (strain ATCC BAA-245 / DSM 16553 / LMG 16656 / NCTC 13227 / J2315 / CF5610) OX=216591 GN=dsbD PE=4 SV=1;>BURCENK562V_RS27845 ref|WP_012492294.1|gi|501468849| thiol:disulfide interchange protein				18	19	19	18	19	20	19	19	20	20	20	19	20	19	19	19	19	19	20	20	19	20	19	19	19	18	19	19	19	20	20	18	18	20	19	18	FALSE	FALSE	FALSE
2.88e-89	1.03293	B4E5F0;BURCENK562V_RS25550	B4E5F0;BURCENK562V_RS25550	greA;ref|WP_006476345.1|gi|493522253|	Transcription elongation factor GreA;transcription elongation factor GreA	B4E5F0_BURCJ;	>tr|B4E5F0|B4E5F0_BURCJ Transcription elongation factor GreA OS=Burkholderia cenocepacia (strain ATCC BAA-245 / DSM 16553 / LMG 16656 / NCTC 13227 / J2315 / CF5610) OX=216591 GN=greA PE=3 SV=1;>BURCENK562V_RS25550 ref|WP_006476345.1|gi|493522253| transcription elongation factor GreA				9	10	11	10	10	11	11	11	11	11	11	11	10	10	11	11	11	10	11	11	11	11	11	11	10	10	11	11	11	11	10	11	10	11	11	11	FALSE	FALSE	FALSE
1.15e-79	1.02145	B4E5F1;BURCENK562V_RS25545	B4E5F1;BURCENK562V_RS25545	BCAL1264;ref|WP_012492493.1|gi|501469048|	Putative membrane protein;membrane protein	B4E5F1_BURCJ;	>tr|B4E5F1|B4E5F1_BURCJ Putative membrane protein OS=Burkholderia cenocepacia (strain ATCC BAA-245 / DSM 16553 / LMG 16656 / NCTC 13227 / J2315 / CF5610) OX=216591 GN=BCAL1264 PE=4 SV=1;>BURCENK562V_RS25545 ref|WP_012492493.1|gi|501469048| membrane protein				1	1	1	1	1	1	1	1	1	1	1	1	1	1	1	1	1	1	1	1	1	1	1	1	1	1	1	1	1	1	1	1	1	1	1	1	TRUE	TRUE	TRUE
2.48e-87	1.03067	B4E5F2;BURCENK562V_RS25540	B4E5F2;BURCENK562V_RS25540	BCAL1265;ref|WP_006490572.1|gi|493536627|	CRM domain-containing protein;RNA-binding protein	B4E5F2_BURCJ;	>tr|B4E5F2|B4E5F2_BURCJ CRM domain-containing protein OS=Burkholderia cenocepacia (strain ATCC BAA-245 / DSM 16553 / LMG 16656 / NCTC 13227 / J2315 / CF5610) OX=216591 GN=BCAL1265 PE=4 SV=1;>BURCENK562V_RS25540 ref|WP_006490572.1|gi|493536627| RNA-binding protein				14	14	14	14	14	14	14	14	14	14	14	14	13	14	14	14	14	14	14	14	14	14	14	14	14	14	14	14	14	14	13	14	14	14	14	14	FALSE	FALSE	FALSE
2.57e-82	1.02469	B4E5F3;BURCENK562V_RS25535	B4E5F3;BURCENK562V_RS25535	rlmE;ref|WP_006476343.1|gi|493522251|	Ribosomal RNA large subunit methyltransferase E;23S rRNA methyltransferase	RLME_BURCJ;	>sp|B4E5F3|RLME_BURCJ Ribosomal RNA large subunit methyltransferase E OS=Burkholderia cenocepacia (strain ATCC BAA-245 / DSM 16553 / LMG 16656 / NCTC 13227 / J2315 / CF5610) OX=216591 GN=rlmE PE=3 SV=1;>BURCENK562V_RS25535 ref|WP_006476343.1|gi|493522251| 23S rRNA methyltransferase				9	9	9	8	9	9	8	9	9	9	9	9	9	9	9	9	9	8	9	9	9	9	9	9	9	9	9	9	9	9	9	9	9	9	9	9	FALSE	FALSE	FALSE
3.79e-102	1.04751	B4E5F4;BURCENK562V_RS25530	B4E5F4;BURCENK562V_RS25530	ftsH;ref|WP_006490511.1|gi|493536564|	ATP-dependent zinc metalloprotease FtsH;ATP-dependent metalloprotease	B4E5F4_BURCJ;	>tr|B4E5F4|B4E5F4_BURCJ ATP-dependent zinc metalloprotease FtsH OS=Burkholderia cenocepacia (strain ATCC BAA-245 / DSM 16553 / LMG 16656 / NCTC 13227 / J2315 / CF5610) OX=216591 GN=ftsH PE=3 SV=1;>BURCENK562V_RS25530 ref|WP_006490511.1|gi|493536564| ATP-dependent metalloprotease				34	36	37	36	35	34	35	35	34	36	37	34	34	33	34	35	35	35	36	35	35	36	36	35	31	32	33	34	33	36	31	37	34	35	36	34	FALSE	FALSE	FALSE
1.62e-82	1.02493	B4E5F5;BURCENK562V_RS25525	B4E5F5;BURCENK562V_RS25525	folP;ref|WP_034178407.1|gi|736004489|	Dihydropteroate synthase;dihydropteroate synthase	B4E5F5_BURCJ;	>tr|B4E5F5|B4E5F5_BURCJ Dihydropteroate synthase OS=Burkholderia cenocepacia (strain ATCC BAA-245 / DSM 16553 / LMG 16656 / NCTC 13227 / J2315 / CF5610) OX=216591 GN=folP PE=1 SV=1;>BURCENK562V_RS25525 ref|WP_034178407.1|gi|736004489| dihydropteroate synthase				10	10	10	10	10	10	10	10	10	10	10	10	10	10	10	9	10	10	10	10	10	10	10	10	10	10	10	10	9	10	10	10	10	10	10	10	FALSE	FALSE	FALSE
4.42e-99	1.04411	B4E5F6;BURCENK562V_RS25520	B4E5F6;BURCENK562V_RS25520	glmM;ref|WP_006490564.1|gi|493536619|	Phosphoglucosamine mutase;phosphoglucosamine mutase	GLMM_BURCJ;	>sp|B4E5F6|GLMM_BURCJ Phosphoglucosamine mutase OS=Burkholderia cenocepacia (strain ATCC BAA-245 / DSM 16553 / LMG 16656 / NCTC 13227 / J2315 / CF5610) OX=216591 GN=glmM PE=3 SV=1;>BURCENK562V_RS25520 ref|WP_006490564.1|gi|493536619| phosphoglucosamine mutase				28	28	29	29	28	28	28	29	27	29	28	28	27	28	26	28	28	28	29	28	28	29	29	28	28	27	28	28	28	28	28	28	28	28	29	28	FALSE	FALSE	FALSE
1.87e-127	1.07404	B4E5F7;BURCENK562V_RS25515	B4E5F7;BURCENK562V_RS25515	pstS;ref|WP_006490565.1|gi|493536620|	Phosphate-binding protein PstS;phosphate ABC transporter substrate-binding protein	B4E5F7_BURCJ;	>tr|B4E5F7|B4E5F7_BURCJ Phosphate-binding protein PstS OS=Burkholderia cenocepacia (strain ATCC BAA-245 / DSM 16553 / LMG 16656 / NCTC 13227 / J2315 / CF5610) OX=216591 GN=pstS PE=3 SV=1;>BURCENK562V_RS25515 ref|WP_006490565.1|gi|493536620| phosphate ABC transporter substrate-binding protein				33	33	32	33	34	32	33	33	32	32	32	32	31	32	31	33	32	34	32	33	31	33	32	30	32	30	30	29	32	32	29	32	32	28	29	31	FALSE	FALSE	FALSE
6.49e-63	0.999616	B4E5F8;BURCENK562V_RS25510	B4E5F8;BURCENK562V_RS25510	pstC;ref|WP_006493120.1|gi|493539232|	Phosphate transport system permease protein;phosphate ABC transporter, permease protein PstC	B4E5F8_BURCJ;	>tr|B4E5F8|B4E5F8_BURCJ Phosphate transport system permease protein OS=Burkholderia cenocepacia (strain ATCC BAA-245 / DSM 16553 / LMG 16656 / NCTC 13227 / J2315 / CF5610) OX=216591 GN=pstC PE=3 SV=1;>BURCENK562V_RS25510 ref|WP_006493120.1|gi|493539232| phosphate ABC transporter, permease protein PstC				2	2	2	2	2	2	2	2	2	2	2	2	2	2	2	2	2	2	2	2	2	2	2	2	2	2	2	2	2	2	2	2	2	2	1	2	FALSE	FALSE	FALSE
4.63e-91	1.03501	B4E5G0;BURCENK562V_RS25500	B4E5G0;BURCENK562V_RS25500	pstB;ref|WP_006490515.1|gi|493536568|	Phosphate import ATP-binding protein PstB;phosphate ABC transporter ATP-binding protein	B4E5G0_BURCJ;	>tr|B4E5G0|B4E5G0_BURCJ Phosphate import ATP-binding protein PstB OS=Burkholderia cenocepacia (strain ATCC BAA-245 / DSM 16553 / LMG 16656 / NCTC 13227 / J2315 / CF5610) OX=216591 GN=pstB PE=3 SV=1;>BURCENK562V_RS25500 ref|WP_006490515.1|gi|493536568| phosphate ABC transporter ATP-binding protein				21	18	21	20	20	21	20	20	18	20	19	18	21	22	22	21	21	20	20	20	18	18	19	21	21	17	17	19	20	21	20	19	21	16	20	18	FALSE	FALSE	FALSE
1.73e-94	1.03894	B4E5G1;BURCENK562V_RS25495	B4E5G1;BURCENK562V_RS25495	BCAL1274;ref|WP_006490618.1|gi|493536674|	Phosphate-specific transport system accessory protein PhoU;transcriptional regulator	B4E5G1_BURCJ;	>tr|B4E5G1|B4E5G1_BURCJ Phosphate-specific transport system accessory protein PhoU OS=Burkholderia cenocepacia (strain ATCC BAA-245 / DSM 16553 / LMG 16656 / NCTC 13227 / J2315 / CF5610) OX=216591 GN=BCAL1274 PE=3 SV=1;>BURCENK562V_RS25495 ref|WP_006490618.1|gi|493536674| transcriptional regulator				26	26	26	26	26	26	26	26	26	26	26	26	26	26	26	26	26	26	25	26	26	26	26	25	26	24	23	24	26	26	26	24	26	25	26	25	FALSE	FALSE	FALSE
6.05e-88	1.03139	B4E5G2;BURCENK562V_RS25490	B4E5G2;BURCENK562V_RS25490	phoB;ref|WP_034195714.1|gi|736050071|	Phosphate regulon two-component regulatory system, response regulator protein;chemotaxis protein CheY	B4E5G2_BURCJ;	>tr|B4E5G2|B4E5G2_BURCJ Phosphate regulon two-component regulatory system, response regulator protein OS=Burkholderia cenocepacia (strain ATCC BAA-245 / DSM 16553 / LMG 16656 / NCTC 13227 / J2315 / CF5610) OX=216591 GN=phoB PE=4 SV=1;>BURCENK562V_RS25490 ref|WP_034195714.1|gi|736050071| chemotaxis protein CheY				13	13	13	13	12	13	13	13	13	13	13	13	12	13	13	13	12	12	13	13	13	13	13	13	13	11	12	11	13	12	11	12	13	13	12	12	FALSE	FALSE	FALSE
3.77e-82	1.02449	B4E5G3;BURCENK562V_RS25485	B4E5G3;BURCENK562V_RS25485	BCAL1276;ref|WP_006490622.1|gi|493536678|	Putative phosphate regulon two-component regulatory system, sensor kinase protein;sensor histidine kinase	B4E5G3_BURCJ;	>tr|B4E5G3|B4E5G3_BURCJ Putative phosphate regulon two-component regulatory system, sensor kinase protein OS=Burkholderia cenocepacia (strain ATCC BAA-245 / DSM 16553 / LMG 16656 / NCTC 13227 / J2315 / CF5610) OX=216591 GN=BCAL1276 PE=4 SV=1;>BURCENK562V_RS25485 ref|WP_006490622.1|gi|493536678| sensor histidine kinase				17	18	17	17	18	18	18	18	17	18	17	18	17	18	18	18	18	17	18	18	17	17	18	17	18	18	16	18	17	17	18	17	18	17	17	17	FALSE	FALSE	FALSE
2.84e-100	1.04544	B4E5G4;BURCENK562V_RS25480	B4E5G4;BURCENK562V_RS25480	ppk;ref|WP_006490552.1|gi|493536606|	Polyphosphate kinase;polyphosphate kinase	B4E5G4_BURCJ;	>tr|B4E5G4|B4E5G4_BURCJ Polyphosphate kinase OS=Burkholderia cenocepacia (strain ATCC BAA-245 / DSM 16553 / LMG 16656 / NCTC 13227 / J2315 / CF5610) OX=216591 GN=ppk PE=3 SV=1;>BURCENK562V_RS25480 ref|WP_006490552.1|gi|493536606| polyphosphate kinase				21	23	24	23	24	24	24	24	23	24	24	24	23	22	24	23	24	23	24	23	24	24	24	24	23	22	23	20	24	22	23	22	24	23	22	22	FALSE	FALSE	FALSE
1.11e-83	1.02633	B4E5G5;BURCENK562V_RS25475	B4E5G5;BURCENK562V_RS25475	BCAL1278;ref|WP_006490522.1|gi|493536576|	Putative exopolyphosphatase;exopolyphosphatase	B4E5G5_BURCJ;	>tr|B4E5G5|B4E5G5_BURCJ Putative exopolyphosphatase OS=Burkholderia cenocepacia (strain ATCC BAA-245 / DSM 16553 / LMG 16656 / NCTC 13227 / J2315 / CF5610) OX=216591 GN=BCAL1278 PE=4 SV=1;>BURCENK562V_RS25475 ref|WP_006490522.1|gi|493536576| exopolyphosphatase				24	21	22	21	22	23	22	24	20	23	23	21	21	19	21	23	21	22	22	23	21	23	22	21	21	21	23	24	21	21	22	23	23	22	24	22	FALSE	FALSE	FALSE
7.72e-67	1.00498	B4E5G6;BURCENK562V_RS25470	B4E5G6;BURCENK562V_RS25470	BCAL1279;ref|WP_012492497.1|gi|501469052|	Putative exported protein;hypothetical protein	B4E5G6_BURCJ;	>tr|B4E5G6|B4E5G6_BURCJ Putative exported protein OS=Burkholderia cenocepacia (strain ATCC BAA-245 / DSM 16553 / LMG 16656 / NCTC 13227 / J2315 / CF5610) OX=216591 GN=BCAL1279 PE=4 SV=1;>BURCENK562V_RS25470 ref|WP_012492497.1|gi|501469052| hypothetical protein				1	2	2	2	2	2	2	2	2	2	2	2	2	2	2	2	2	2	2	2	2	2	2	2	2	2	2	2	2	2	2	2	2	2	2	2	TRUE	TRUE	TRUE
3.23e-108	1.05415	B4E5G7;BURCENK562V_RS25460	B4E5G7;BURCENK562V_RS25460	BCAL1280;ref|WP_006490592.1|gi|493536647|	Putative hydrolase;phosphohistidine phosphatase	B4E5G7_BURCJ;	>tr|B4E5G7|B4E5G7_BURCJ Putative hydrolase OS=Burkholderia cenocepacia (strain ATCC BAA-245 / DSM 16553 / LMG 16656 / NCTC 13227 / J2315 / CF5610) OX=216591 GN=BCAL1280 PE=4 SV=1;>BURCENK562V_RS25460 ref|WP_006490592.1|gi|493536647| phosphohistidine phosphatase				6	6	6	6	6	6	6	6	6	6	6	6	5	6	6	6	6	6	6	6	6	6	6	6	6	6	6	6	6	6	6	6	6	6	6	6	FALSE	FALSE	FALSE
6.1e-80	1.02179	B4E5G8;BURCENK562V_RS25455	B4E5G8;BURCENK562V_RS25455	BCAL1281;ref|WP_006490555.1|gi|493536610|	Uncharacterized protein;hypothetical protein	B4E5G8_BURCJ;	>tr|B4E5G8|B4E5G8_BURCJ Uncharacterized protein OS=Burkholderia cenocepacia (strain ATCC BAA-245 / DSM 16553 / LMG 16656 / NCTC 13227 / J2315 / CF5610) OX=216591 GN=BCAL1281 PE=4 SV=1;>BURCENK562V_RS25455 ref|WP_006490555.1|gi|493536610| hypothetical protein				4	4	4	4	4	4	4	4	4	4	4	4	4	3	4	4	4	3	4	4	4	4	4	4	4	4	4	4	4	4	3	4	4	4	4	4	FALSE	FALSE	FALSE
4.76e-85	1.02797	B4E5H1;BURCENK562V_RS25440	B4E5H1;BURCENK562V_RS25440	BCAL1286;ref|WP_006493122.1|gi|493539234|	Uncharacterized protein;hypothetical protein	B4E5H1_BURCJ;	>tr|B4E5H1|B4E5H1_BURCJ Uncharacterized protein OS=Burkholderia cenocepacia (strain ATCC BAA-245 / DSM 16553 / LMG 16656 / NCTC 13227 / J2315 / CF5610) OX=216591 GN=BCAL1286 PE=4 SV=1;>BURCENK562V_RS25440 ref|WP_006493122.1|gi|493539234| hypothetical protein				7	7	7	7	7	5	7	7	7	7	7	6	7	7	6	6	7	7	7	7	7	7	7	7	7	7	6	6	7	7	7	6	6	6	7	7	FALSE	FALSE	FALSE
1.81e-84	1.02727	B4E5H2;BURCENK562V_RS25435	B4E5H2;BURCENK562V_RS25435	BCAL1287;ref|WP_006490583.1|gi|493536638|	Putative acetyl-CoA synthetase;AMP-dependent synthetase	B4E5H2_BURCJ;	>tr|B4E5H2|B4E5H2_BURCJ Putative acetyl-CoA synthetase OS=Burkholderia cenocepacia (strain ATCC BAA-245 / DSM 16553 / LMG 16656 / NCTC 13227 / J2315 / CF5610) OX=216591 GN=BCAL1287 PE=4 SV=1;>BURCENK562V_RS25435 ref|WP_006490583.1|gi|493536638| AMP-dependent synthetase				21	18	20	18	19	19	20	20	19	19	20	20	19	20	21	20	18	19	19	19	19	21	19	20	19	19	18	19	20	20	19	19	19	19	19	20	FALSE	FALSE	FALSE
5.79e-83	1.02547	B4E5H3;BURCENK562V_RS25430	B4E5H3;BURCENK562V_RS25430	BCAL1288;ref|WP_006490610.1|gi|493536666|	Family M23 peptidase;peptidase, M23 family	B4E5H3_BURCJ;	>tr|B4E5H3|B4E5H3_BURCJ Family M23 peptidase OS=Burkholderia cenocepacia (strain ATCC BAA-245 / DSM 16553 / LMG 16656 / NCTC 13227 / J2315 / CF5610) OX=216591 GN=BCAL1288 PE=4 SV=1;>BURCENK562V_RS25430 ref|WP_006490610.1|gi|493536666| peptidase, M23 family				7	7	7	6	7	7	7	7	7	7	7	7	7	7	7	7	7	7	7	7	7	7	7	7	7	7	7	7	7	7	7	7	7	7	7	7	FALSE	FALSE	FALSE
1.37e-99	1.04468	B4E5H4;BURCENK562V_RS25425	B4E5H4;BURCENK562V_RS25425	BCAL1289;ref|WP_006490569.1|gi|493536624|	Aldose 1-epimerase;aldose 1-epimerase	B4E5H4_BURCJ;	>tr|B4E5H4|B4E5H4_BURCJ Aldose 1-epimerase OS=Burkholderia cenocepacia (strain ATCC BAA-245 / DSM 16553 / LMG 16656 / NCTC 13227 / J2315 / CF5610) OX=216591 GN=BCAL1289 PE=4 SV=1;>BURCENK562V_RS25425 ref|WP_006490569.1|gi|493536624| aldose 1-epimerase				22	22	22	20	21	22	21	22	22	22	22	22	21	22	22	22	22	22	22	21	22	21	22	22	22	21	22	20	22	21	22	21	22	21	22	22	FALSE	FALSE	FALSE
4.69e-59	0.994158	B4E5H5;BURCENK562V_RS25420	B4E5H5;BURCENK562V_RS25420	uppP;ref|WP_006490581.1|gi|493536636|	Undecaprenyl-diphosphatase;UDP pyrophosphate phosphatase	B4E5H5_BURCJ;	>tr|B4E5H5|B4E5H5_BURCJ Undecaprenyl-diphosphatase OS=Burkholderia cenocepacia (strain ATCC BAA-245 / DSM 16553 / LMG 16656 / NCTC 13227 / J2315 / CF5610) OX=216591 GN=uppP PE=3 SV=1;>BURCENK562V_RS25420 ref|WP_006490581.1|gi|493536636| UDP pyrophosphate phosphatase				1	1	2	1	1	1	2	1	1	1	2	1	2	1	1	2	2	2	2	2	1	1	2	1	2	2	2	2	1	2	2	1	1	2	2	2	FALSE	FALSE	FALSE
3.02e-41	0.965918	B4E5H6;BURCENK562V_RS25410	B4E5H6;BURCENK562V_RS25410	BCAL1291;ref|WP_012492498.1|gi|501469053|	Putative membrane protein;hypothetical protein	B4E5H6_BURCJ;	>tr|B4E5H6|B4E5H6_BURCJ Putative membrane protein OS=Burkholderia cenocepacia (strain ATCC BAA-245 / DSM 16553 / LMG 16656 / NCTC 13227 / J2315 / CF5610) OX=216591 GN=BCAL1291 PE=4 SV=1;>BURCENK562V_RS25410 ref|WP_012492498.1|gi|501469053| hypothetical protein				4	4	4	4	4	4	4	4	4	4	4	4	4	4	4	4	4	4	4	4	4	4	4	4	4	4	4	4	3	4	4	4	4	4	4	4	FALSE	FALSE	FALSE
3.23e-75	1.01591	B4E5H7;BURCENK562V_RS25405	B4E5H7;BURCENK562V_RS25405	BCAL1292;ref|WP_012492499.1|gi|501469054|	Putative membrane protein;hypothetical protein	B4E5H7_BURCJ;	>tr|B4E5H7|B4E5H7_BURCJ Putative membrane protein OS=Burkholderia cenocepacia (strain ATCC BAA-245 / DSM 16553 / LMG 16656 / NCTC 13227 / J2315 / CF5610) OX=216591 GN=BCAL1292 PE=4 SV=1;>BURCENK562V_RS25405 ref|WP_012492499.1|gi|501469054| hypothetical protein				1	1	1	1	1	1	1	1	1	1	1	1	1	1	1	1	1	1	1	1	1	1	1	1	1	1	1	1	1	1	1	1	1	1	1	1	TRUE	TRUE	TRUE
6.84e-76	1.01676	B4E5H8;BURCENK562V_RS25400	B4E5H8;BURCENK562V_RS25400	BCAL1293;ref|WP_006490600.1|gi|493536655|	Uncharacterized protein;type VI secretion protein	B4E5H8_BURCJ;	>tr|B4E5H8|B4E5H8_BURCJ Uncharacterized protein OS=Burkholderia cenocepacia (strain ATCC BAA-245 / DSM 16553 / LMG 16656 / NCTC 13227 / J2315 / CF5610) OX=216591 GN=BCAL1293 PE=4 SV=1;>BURCENK562V_RS25400 ref|WP_006490600.1|gi|493536655| type VI secretion protein				4	4	4	4	4	3	4	3	4	4	4	4	4	4	4	3	4	3	4	4	4	4	4	4	3	3	4	4	3	4	4	4	4	4	4	4	FALSE	FALSE	FALSE
4.33e-75	1.01575	B4E5H9;BURCENK562V_RS25395	B4E5H9;BURCENK562V_RS25395	BCAL1294;ref|WP_006490582.1|gi|493536637|	Uncharacterized protein;phage-like baseplate assembly protein	B4E5H9_BURCJ;	>tr|B4E5H9|B4E5H9_BURCJ Uncharacterized protein OS=Burkholderia cenocepacia (strain ATCC BAA-245 / DSM 16553 / LMG 16656 / NCTC 13227 / J2315 / CF5610) OX=216591 GN=BCAL1294 PE=4 SV=1;>BURCENK562V_RS25395 ref|WP_006490582.1|gi|493536637| phage-like baseplate assembly protein				17	20	18	18	20	22	21	22	22	22	22	22	20	22	20	18	21	18	21	21	22	19	21	22	22	22	20	20	21	22	22	19	22	22	22	22	FALSE	FALSE	FALSE
2.08e-55	0.988818	B4E5I0;BURCENK562V_RS25390	B4E5I0;BURCENK562V_RS25390	BCAL1295;ref|WP_012492501.1|gi|501469056|	DUF2169 domain-containing protein;hypothetical protein	B4E5I0_BURCJ;	>tr|B4E5I0|B4E5I0_BURCJ DUF2169 domain-containing protein OS=Burkholderia cenocepacia (strain ATCC BAA-245 / DSM 16553 / LMG 16656 / NCTC 13227 / J2315 / CF5610) OX=216591 GN=BCAL1295 PE=4 SV=1;>BURCENK562V_RS25390 ref|WP_012492501.1|gi|501469056| hypothetical protein				3	3	4	5	5	5	5	5	5	5	5	5	3	4	4	4	5	5	5	4	5	5	5	5	4	4	5	5	5	5	5	5	5	5	5	5	FALSE	FALSE	FALSE
2.85e-52	0.984064	B4E5I1;BURCENK562V_RS25385	B4E5I1;BURCENK562V_RS25385	BCAL1296;ref|WP_020979811.1|gi|537740050|	DUF4150 domain-containing protein;PF13665 domain protein	B4E5I1_BURCJ;	>tr|B4E5I1|B4E5I1_BURCJ DUF4150 domain-containing protein OS=Burkholderia cenocepacia (strain ATCC BAA-245 / DSM 16553 / LMG 16656 / NCTC 13227 / J2315 / CF5610) OX=216591 GN=BCAL1296 PE=4 SV=1;>BURCENK562V_RS25385 ref|WP_020979811.1|gi|537740050| PF13665 domain protein				7	5	5	7	7	6	7	6	7	7	7	7	5	6	3	7	7	6	5	7	5	7	6	7	7	7	6	6	7	6	6	7	7	7	7	7	FALSE	FALSE	FALSE
9.77e-90	1.03348	B4E5I2;BURCENK562V_RS25380	B4E5I2;BURCENK562V_RS25380	BCAL1297;ref|WP_006490573.1|gi|493536628|	ANK_REP_REGION domain-containing protein;ankyrin repeat protein	B4E5I2_BURCJ;	>tr|B4E5I2|B4E5I2_BURCJ ANK_REP_REGION domain-containing protein OS=Burkholderia cenocepacia (strain ATCC BAA-245 / DSM 16553 / LMG 16656 / NCTC 13227 / J2315 / CF5610) OX=216591 GN=BCAL1297 PE=4 SV=1;>BURCENK562V_RS25380 ref|WP_006490573.1|gi|493536628| ankyrin repeat protein				9	7	9	6	10	10	9	10	9	10	9	9	7	7	9	9	8	8	10	9	9	10	10	10	7	7	9	10	10	9	9	10	10	9	10	10	FALSE	FALSE	FALSE
4.01e-70	1.00935	B4E5I3	B4E5I3	BCAL1298	Uncharacterized protein	B4E5I3_BURCJ	>tr|B4E5I3|B4E5I3_BURCJ Uncharacterized protein OS=Burkholderia cenocepacia (strain ATCC BAA-245 / DSM 16553 / LMG 16656 / NCTC 13227 / J2315 / CF5610) OX=216591 GN=BCAL1298 PE=4 SV=1				7	7	6	8	8	8	8	8	8	8	8	8	8	8	8	7	8	8	8	7	7	7	8	8	7	8	8	7	8	8	8	8	7	8	8	8	FALSE	FALSE	FALSE
3.01e-93	1.03753	B4E5I4;BURCENK562V_RS25370	B4E5I4;BURCENK562V_RS25370	BCAL1299;ref|WP_034178405.1|gi|736004487|	Uncharacterized protein;hypothetical protein	B4E5I4_BURCJ;	>tr|B4E5I4|B4E5I4_BURCJ Uncharacterized protein OS=Burkholderia cenocepacia (strain ATCC BAA-245 / DSM 16553 / LMG 16656 / NCTC 13227 / J2315 / CF5610) OX=216591 GN=BCAL1299 PE=4 SV=1;>BURCENK562V_RS25370 ref|WP_034178405.1|gi|736004487| hypothetical protein				17	17	17	17	17	17	17	17	17	17	17	17	17	17	17	17	17	17	17	17	17	17	17	17	17	17	17	17	17	17	17	17	17	17	17	17	FALSE	FALSE	FALSE
9.89e-94	1.03808	B4E5I5;BURCENK562V_RS25365	B4E5I5;BURCENK562V_RS25365	BCAL1300;ref|WP_012492505.1|gi|501469060|	TPR_REGION domain-containing protein;hypothetical protein	B4E5I5_BURCJ;	>tr|B4E5I5|B4E5I5_BURCJ TPR_REGION domain-containing protein OS=Burkholderia cenocepacia (strain ATCC BAA-245 / DSM 16553 / LMG 16656 / NCTC 13227 / J2315 / CF5610) OX=216591 GN=BCAL1300 PE=4 SV=1;>BURCENK562V_RS25365 ref|WP_012492505.1|gi|501469060| hypothetical protein				5	6	6	6	6	6	6	6	6	6	6	6	6	6	6	6	6	6	6	6	6	6	6	6	6	6	6	6	6	6	6	6	6	6	6	6	FALSE	FALSE	FALSE
2.39e-92	1.0365	B4E5I6;BURCENK562V_RS25360	B4E5I6;BURCENK562V_RS25360	BCAL1301;ref|WP_006490534.1|gi|493536588|	Putative membrane protein;hypothetical protein	B4E5I6_BURCJ;	>tr|B4E5I6|B4E5I6_BURCJ Putative membrane protein OS=Burkholderia cenocepacia (strain ATCC BAA-245 / DSM 16553 / LMG 16656 / NCTC 13227 / J2315 / CF5610) OX=216591 GN=BCAL1301 PE=4 SV=1;>BURCENK562V_RS25360 ref|WP_006490534.1|gi|493536588| hypothetical protein				29	29	31	31	31	30	31	31	31	31	31	31	31	31	29	31	30	31	30	31	31	31	31	31	30	31	31	31	30	31	29	31	30	31	31	31	FALSE	FALSE	FALSE
7.99e-71	1.01026	B4E5I8;B4E7S8;BURCENK562V_RS00545;BURCENK562V_RS05035;BURCENK562V_RS18970;BURCENK562V_RS22950;BURCENK562V_RS31100;BURCENK562V_RS31450;BURCENK562V_RS34495;BURCENK562V_RS34925	B4E5I8;B4E7S8;BURCENK562V_RS00545;BURCENK562V_RS05035;BURCENK562V_RS18970;BURCENK562V_RS22950;BURCENK562V_RS31100;BURCENK562V_RS31450;BURCENK562V_RS34495;BURCENK562V_RS34925	BCAL0410;BCAL2583;ref|WP_006481584.1|gi|493527549|;ref|WP_006481584.1|gi|493527549|;ref|WP_006481584.1|gi|493527549|;ref|WP_006481584.1|gi|493527549|;ref|WP_006481584.1|gi|493527549|;ref|WP_006481584.1|gi|493527549|;ref|WP_006481584.1|gi|493527549|;ref|WP_006481584.1|gi|493527549|	Putative insertion element protein;Transposase;transposase;transposase;transposase;transposase;transposase;transposase;transposase;transposase	B4E5I8_BURCJ;B4E7S8_BURCJ;;;;;;;;	>tr|B4E5I8|B4E5I8_BURCJ Putative insertion element protein OS=Burkholderia cenocepacia (strain ATCC BAA-245 / DSM 16553 / LMG 16656 / NCTC 13227 / J2315 / CF5610) OX=216591 GN=BCAL0410 PE=4 SV=1;>tr|B4E7S8|B4E7S8_BURCJ Transposase OS=Burkholderia cenocepacia (strain ATCC BAA-245 / DSM 16553 / LMG 16656 / NCTC 13227 / J2315 / CF5610) OX=216591 GN=BCAL2583 PE=4 SV=1;>BURCENK562V_RS00545 ref|WP_0064…				5	6	6	6	6	6	6	6	6	6	6	6	6	5	6	6	6	5	6	6	6	6	6	6	6	5	6	6	6	6	6	6	6	6	6	6	FALSE	FALSE	FALSE
1.02e-08	0.880632	B4E5J5;BURCENK562V_RS25340	B4E5J5;BURCENK562V_RS25340	BCAL1315;ref|WP_034195705.1|gi|736050062|	Uncharacterized protein;DNA helicase	B4E5J5_BURCJ;	>tr|B4E5J5|B4E5J5_BURCJ Uncharacterized protein OS=Burkholderia cenocepacia (strain ATCC BAA-245 / DSM 16553 / LMG 16656 / NCTC 13227 / J2315 / CF5610) OX=216591 GN=BCAL1315 PE=4 SV=1;>BURCENK562V_RS25340 ref|WP_034195705.1|gi|736050062| DNA helicase				1	1	1	1	1	1	1	1	1	1	1	1	1	1	1	1	2	1	1	1	2	1	1	1	1	1	0	1	1	2	1	1	1	2	1	2	FALSE	FALSE	FALSE
2.73e-83	1.02586	B4E5J6;BURCENK562V_RS25335	B4E5J6;BURCENK562V_RS25335	BCAL1316;ref|WP_006490612.1|gi|493536668|	Uncharacterized protein;hypothetical protein	B4E5J6_BURCJ;	>tr|B4E5J6|B4E5J6_BURCJ Uncharacterized protein OS=Burkholderia cenocepacia (strain ATCC BAA-245 / DSM 16553 / LMG 16656 / NCTC 13227 / J2315 / CF5610) OX=216591 GN=BCAL1316 PE=4 SV=1;>BURCENK562V_RS25335 ref|WP_006490612.1|gi|493536668| hypothetical protein				9	9	9	9	9	9	9	9	9	9	9	9	9	9	9	9	8	9	9	9	9	9	9	9	9	9	9	9	9	9	9	9	9	9	9	9	FALSE	FALSE	FALSE
3.29e-81	1.02334	B4E5J7;BURCENK562V_RS25330	B4E5J7;BURCENK562V_RS25330	BCAL1317;ref|WP_006490566.1|gi|493536621|	Putative phage integrase;preprotein translocase	B4E5J7_BURCJ;	>tr|B4E5J7|B4E5J7_BURCJ Putative phage integrase OS=Burkholderia cenocepacia (strain ATCC BAA-245 / DSM 16553 / LMG 16656 / NCTC 13227 / J2315 / CF5610) OX=216591 GN=BCAL1317 PE=4 SV=1;>BURCENK562V_RS25330 ref|WP_006490566.1|gi|493536621| preprotein translocase				7	5	6	3	7	7	7	7	6	7	7	7	6	6	6	5	6	5	7	6	6	5	6	7	6	5	6	6	5	7	7	6	6	6	5	6	FALSE	FALSE	FALSE
2.42e-85	1.02832	B4E5L0;BURCENK562V_RS25265	B4E5L0;BURCENK562V_RS25265	BCAL1330;ref|WP_006490528.1|gi|493536582|	2Fe-2S ferredoxin;(2Fe-2S)-binding protein	B4E5L0_BURCJ;	>tr|B4E5L0|B4E5L0_BURCJ 2Fe-2S ferredoxin OS=Burkholderia cenocepacia (strain ATCC BAA-245 / DSM 16553 / LMG 16656 / NCTC 13227 / J2315 / CF5610) OX=216591 GN=BCAL1330 PE=4 SV=1;>BURCENK562V_RS25265 ref|WP_006490528.1|gi|493536582| (2Fe-2S)-binding protein				3	3	3	2	3	2	3	3	3	3	3	3	2	3	3	3	3	3	3	2	3	3	3	3	3	3	2	3	3	3	3	3	3	3	3	3	FALSE	FALSE	FALSE
1.83e-96	1.04118	B4E5L1;BURCENK562V_RS27470	B4E5L1;BURCENK562V_RS27470	nuoL;ref|WP_006484887.1|gi|493530881|	NADH-ubiquinone oxidoreductase I chain L;NADH:ubiquinone oxidoreductase subunit L	B4E5L1_BURCJ;	>tr|B4E5L1|B4E5L1_BURCJ NADH-ubiquinone oxidoreductase I chain L OS=Burkholderia cenocepacia (strain ATCC BAA-245 / DSM 16553 / LMG 16656 / NCTC 13227 / J2315 / CF5610) OX=216591 GN=nuoL PE=4 SV=1;>BURCENK562V_RS27470 ref|WP_006484887.1|gi|493530881| NADH:ubiquinone oxidoreductase subunit L				8	9	8	8	8	8	8	8	8	8	8	8	8	8	8	8	8	8	8	8	8	8	9	8	8	9	8	8	8	8	8	9	9	8	8	8	FALSE	FALSE	FALSE
2.96e-98	1.0432	B4E5L2;BURCENK562V_RS27465	B4E5L2;BURCENK562V_RS27465	nuoK;ref|WP_006478272.1|gi|493524208|	NADH-quinone oxidoreductase subunit K	NUOK_BURCJ;	>sp|B4E5L2|NUOK_BURCJ NADH-quinone oxidoreductase subunit K OS=Burkholderia cenocepacia (strain ATCC BAA-245 / DSM 16553 / LMG 16656 / NCTC 13227 / J2315 / CF5610) OX=216591 GN=nuoK PE=3 SV=1;>BURCENK562V_RS27465 ref|WP_006478272.1|gi|493524208| NADH-quinone oxidoreductase subunit K				6	6	6	5	5	6	6	6	6	5	5	5	6	6	6	6	6	6	6	6	6	6	6	6	6	6	6	6	6	6	5	5	6	6	6	6	FALSE	FALSE	FALSE
1.14e-20	0.921658	B4E5L3;BURCENK562V_RS27460	B4E5L3;BURCENK562V_RS27460	nuoJ;ref|WP_006484877.1|gi|493530871|	NADH-quinone oxidoreductase subunit J;NADH:ubiquinone oxidoreductase subunit J	B4E5L3_BURCJ;	>tr|B4E5L3|B4E5L3_BURCJ NADH-quinone oxidoreductase subunit J OS=Burkholderia cenocepacia (strain ATCC BAA-245 / DSM 16553 / LMG 16656 / NCTC 13227 / J2315 / CF5610) OX=216591 GN=nuoJ PE=3 SV=1;>BURCENK562V_RS27460 ref|WP_006484877.1|gi|493530871| NADH:ubiquinone oxidoreductase subunit J				1	0	1	1	1	1	1	1	1	1	0	1	0	1	1	1	1	1	1	0	1	1	1	1	1	1	1	1	1	1	1	1	1	1	1	1	TRUE	TRUE	TRUE
1.42e-101	1.04687	B4E5L4;BURCENK562V_RS27455	B4E5L4;BURCENK562V_RS27455	nuoI;ref|WP_006484869.1|gi|493530863|	NADH-quinone oxidoreductase subunit I;NADH dehydrogenase subunit I	NUOI_BURCJ;	>sp|B4E5L4|NUOI_BURCJ NADH-quinone oxidoreductase subunit I OS=Burkholderia cenocepacia (strain ATCC BAA-245 / DSM 16553 / LMG 16656 / NCTC 13227 / J2315 / CF5610) OX=216591 GN=nuoI PE=3 SV=1;>BURCENK562V_RS27455 ref|WP_006484869.1|gi|493530863| NADH dehydrogenase subunit I				17	17	17	16	16	17	17	17	17	17	17	17	16	17	17	17	16	17	16	17	16	17	17	16	17	17	17	17	17	17	16	17	17	17	17	17	FALSE	FALSE	FALSE
3.5e-84	1.02693	B4E5L5;BURCENK562V_RS27450	B4E5L5;BURCENK562V_RS27450	nuoH;ref|WP_006484885.1|gi|493530879|	NADH-quinone oxidoreductase subunit H;NADH:ubiquinone oxidoreductase subunit H	NUOH_BURCJ;	>sp|B4E5L5|NUOH_BURCJ NADH-quinone oxidoreductase subunit H OS=Burkholderia cenocepacia (strain ATCC BAA-245 / DSM 16553 / LMG 16656 / NCTC 13227 / J2315 / CF5610) OX=216591 GN=nuoH PE=3 SV=1;>BURCENK562V_RS27450 ref|WP_006484885.1|gi|493530879| NADH:ubiquinone oxidoreductase subunit H				3	3	3	3	3	3	3	3	3	3	3	3	3	3	3	3	3	3	3	3	3	3	3	3	3	3	3	3	3	3	3	3	3	3	3	3	FALSE	FALSE	FALSE
1.41e-101	1.04688	B4E5L6;BURCENK562V_RS27445	B4E5L6;BURCENK562V_RS27445	BCAL2338;ref|WP_006484875.1|gi|493530869|	NADH-quinone oxidoreductase;NADH dehydrogenase subunit G	B4E5L6_BURCJ;	>tr|B4E5L6|B4E5L6_BURCJ NADH-quinone oxidoreductase OS=Burkholderia cenocepacia (strain ATCC BAA-245 / DSM 16553 / LMG 16656 / NCTC 13227 / J2315 / CF5610) OX=216591 GN=BCAL2338 PE=3 SV=1;>BURCENK562V_RS27445 ref|WP_006484875.1|gi|493530869| NADH dehydrogenase subunit G				65	62	63	65	64	63	64	65	63	66	63	65	61	62	63	66	62	67	63	64	63	65	64	64	63	63	66	64	62	62	62	68	62	63	65	63	FALSE	FALSE	FALSE
7.88e-100	1.04495	B4E5L7;BURCENK562V_RS27440	B4E5L7;BURCENK562V_RS27440	nuoF;ref|WP_006493083.1|gi|493539195|	NADH-quinone oxidoreductase subunit F;NADH oxidoreductase (quinone), F subunit	B4E5L7_BURCJ;	>tr|B4E5L7|B4E5L7_BURCJ NADH-quinone oxidoreductase subunit F OS=Burkholderia cenocepacia (strain ATCC BAA-245 / DSM 16553 / LMG 16656 / NCTC 13227 / J2315 / CF5610) OX=216591 GN=nuoF PE=3 SV=1;>BURCENK562V_RS27440 ref|WP_006493083.1|gi|493539195| NADH oxidoreductase (quinone), F subunit				20	20	23	20	21	22	20	22	22	22	22	23	22	22	22	20	21	19	21	21	22	20	22	22	22	21	22	22	22	22	21	17	21	22	22	19	FALSE	FALSE	FALSE
9.55e-96	1.04037	B4E5L8;BURCENK562V_RS27435	B4E5L8;BURCENK562V_RS27435	BCAL2340;ref|WP_006478266.1|gi|493524202|	Putative NADH dehydrogenase I chain E;NADH dehydrogenase subunit E	B4E5L8_BURCJ;	>tr|B4E5L8|B4E5L8_BURCJ Putative NADH dehydrogenase I chain E OS=Burkholderia cenocepacia (strain ATCC BAA-245 / DSM 16553 / LMG 16656 / NCTC 13227 / J2315 / CF5610) OX=216591 GN=BCAL2340 PE=4 SV=1;>BURCENK562V_RS27435 ref|WP_006478266.1|gi|493524202| NADH dehydrogenase subunit E				11	12	12	11	12	12	12	12	12	12	12	12	11	11	12	12	12	11	11	11	12	12	12	12	10	11	11	11	11	11	12	11	11	12	12	12	FALSE	FALSE	FALSE
1.11e-111	1.05785	B4E5L9	B4E5L9	nuoD	NADH-quinone oxidoreductase subunit D	NUOD_BURCJ	>sp|B4E5L9|NUOD_BURCJ NADH-quinone oxidoreductase subunit D OS=Burkholderia cenocepacia (strain ATCC BAA-245 / DSM 16553 / LMG 16656 / NCTC 13227 / J2315 / CF5610) OX=216591 GN=nuoD PE=3 SV=1				50	43	46	51	48	46	45	48	46	47	49	49	47	47	48	53	47	48	48	47	46	49	49	48	47	48	50	53	45	47	47	51	44	45	49	46	FALSE	FALSE	FALSE
2.54e-112	1.05853	B4E5M0;BURCENK562V_RS27425	B4E5M0;BURCENK562V_RS27425	nuoC;ref|WP_006478264.1|gi|493524200|	NADH-quinone oxidoreductase subunit C;NADH dehydrogenase subunit C	NUOC_BURCJ;	>sp|B4E5M0|NUOC_BURCJ NADH-quinone oxidoreductase subunit C OS=Burkholderia cenocepacia (strain ATCC BAA-245 / DSM 16553 / LMG 16656 / NCTC 13227 / J2315 / CF5610) OX=216591 GN=nuoC PE=3 SV=1;>BURCENK562V_RS27425 ref|WP_006478264.1|gi|493524200| NADH dehydrogenase subunit C				13	13	14	12	13	14	14	14	14	14	14	14	13	14	14	14	13	13	14	14	14	14	13	14	14	13	14	14	14	14	13	14	14	14	14	14	FALSE	FALSE	FALSE
1.46e-85	1.02858	B4E5M1;BURCENK562V_RS27420	B4E5M1;BURCENK562V_RS27420	nuoB;ref|WP_006398799.1|gi|493443394|	NADH-quinone oxidoreductase subunit B;NADH dehydrogenase subunit B	NUOB_BURCJ;	>sp|B4E5M1|NUOB_BURCJ NADH-quinone oxidoreductase subunit B OS=Burkholderia cenocepacia (strain ATCC BAA-245 / DSM 16553 / LMG 16656 / NCTC 13227 / J2315 / CF5610) OX=216591 GN=nuoB PE=3 SV=2;>BURCENK562V_RS27420 ref|WP_006398799.1|gi|493443394| NADH dehydrogenase subunit B				8	8	8	7	8	8	7	8	8	8	7	8	8	8	8	8	8	7	7	7	8	8	8	8	8	8	7	8	8	7	7	8	8	8	8	8	FALSE	FALSE	FALSE
9.1e-89	1.03235	B4E5M2;BURCENK562V_RS27415	B4E5M2;BURCENK562V_RS27415	nuoA;ref|WP_006398798.1|gi|493443393|	NADH-quinone oxidoreductase subunit A;NADH:ubiquinone oxidoreductase subunit A	NUOA_BURCJ;	>sp|B4E5M2|NUOA_BURCJ NADH-quinone oxidoreductase subunit A OS=Burkholderia cenocepacia (strain ATCC BAA-245 / DSM 16553 / LMG 16656 / NCTC 13227 / J2315 / CF5610) OX=216591 GN=nuoA PE=3 SV=1;>BURCENK562V_RS27415 ref|WP_006398798.1|gi|493443393| NADH:ubiquinone oxidoreductase subunit A				3	3	3	3	3	3	3	3	3	3	3	3	3	3	3	3	3	3	3	3	3	3	3	3	3	3	3	3	3	3	3	3	3	3	3	3	FALSE	FALSE	FALSE
7.46e-05	0.808784	B4E5M3;BURCENK562V_RS27405	B4E5M3;BURCENK562V_RS27405	secG;ref|WP_012492733.1|gi|501469288|	Protein-export membrane protein SecG;preprotein translocase subunit SecG	B4E5M3_BURCJ;	>tr|B4E5M3|B4E5M3_BURCJ Protein-export membrane protein SecG OS=Burkholderia cenocepacia (strain ATCC BAA-245 / DSM 16553 / LMG 16656 / NCTC 13227 / J2315 / CF5610) OX=216591 GN=secG PE=3 SV=1;>BURCENK562V_RS27405 ref|WP_012492733.1|gi|501469288| preprotein translocase subunit SecG				0	0	1	1	0	0	1	1	1	0	1	0	0	0	0	1	1	1	0	1	0	1	1	0	0	1	1	1	0	1	1	1	0	1	1	1	TRUE	TRUE	TRUE
4.59e-97	1.04186	B4E5M4;BURCENK562V_RS27400	B4E5M4;BURCENK562V_RS27400	tpiA;ref|WP_006484882.1|gi|493530876|	Triosephosphate isomerase;triosephosphate isomerase	B4E5M4_BURCJ;	>tr|B4E5M4|B4E5M4_BURCJ Triosephosphate isomerase OS=Burkholderia cenocepacia (strain ATCC BAA-245 / DSM 16553 / LMG 16656 / NCTC 13227 / J2315 / CF5610) OX=216591 GN=tpiA PE=3 SV=1;>BURCENK562V_RS27400 ref|WP_006484882.1|gi|493530876| triosephosphate isomerase				7	5	6	7	7	5	6	6	7	5	5	7	6	7	6	7	5	7	7	6	6	7	6	6	5	6	7	7	5	6	7	7	6	6	7	5	FALSE	FALSE	FALSE
8.62e-84	1.02646	B4E5M5;BURCENK562V_RS27395	B4E5M5;BURCENK562V_RS27395	BCAL2347;ref|WP_012492734.1|gi|501469289|	Putative oxidoreductase;NAD(P)H quinone oxidoreductase	B4E5M5_BURCJ;	>tr|B4E5M5|B4E5M5_BURCJ Putative oxidoreductase OS=Burkholderia cenocepacia (strain ATCC BAA-245 / DSM 16553 / LMG 16656 / NCTC 13227 / J2315 / CF5610) OX=216591 GN=BCAL2347 PE=4 SV=1;>BURCENK562V_RS27395 ref|WP_012492734.1|gi|501469289| NAD(P)H quinone oxidoreductase				17	15	16	15	16	17	16	17	17	16	17	17	14	16	16	16	16	17	16	17	16	16	17	17	17	13	14	16	16	16	17	17	16	18	17	17	FALSE	FALSE	FALSE
1.14e-106	1.05247	B4E5M6;BURCENK562V_RS27390	B4E5M6;BURCENK562V_RS27390	pnp;ref|WP_034178497.1|gi|736004579|	Polyribonucleotide nucleotidyltransferase;polynucleotide phosphorylase/polyadenylase	PNP_BURCJ;	>sp|B4E5M6|PNP_BURCJ Polyribonucleotide nucleotidyltransferase OS=Burkholderia cenocepacia (strain ATCC BAA-245 / DSM 16553 / LMG 16656 / NCTC 13227 / J2315 / CF5610) OX=216591 GN=pnp PE=3 SV=1;>BURCENK562V_RS27390 ref|WP_034178497.1|gi|736004579| polynucleotide phosphorylase/polyadenylase				51	49	51	49	50	50	50	51	50	50	49	51	51	50	51	51	50	51	51	50	51	50	51	50	51	49	49	49	51	50	51	51	51	50	51	51	FALSE	FALSE	FALSE
2.44e-94	1.03877	B4E5M7;BURCENK562V_RS27385	B4E5M7;BURCENK562V_RS27385	rpsO;ref|WP_006398792.1|gi|493443387|	30S ribosomal protein S15	RS15_BURCJ;	>sp|B4E5M7|RS15_BURCJ 30S ribosomal protein S15 OS=Burkholderia cenocepacia (strain ATCC BAA-245 / DSM 16553 / LMG 16656 / NCTC 13227 / J2315 / CF5610) OX=216591 GN=rpsO PE=3 SV=1;>BURCENK562V_RS27385 ref|WP_006398792.1|gi|493443387| 30S ribosomal protein S15				8	8	8	8	8	8	8	8	8	8	8	8	7	8	8	8	8	7	8	7	8	8	8	8	8	8	8	8	8	8	8	8	8	8	8	8	FALSE	FALSE	FALSE
2.08e-100	1.04559	B4E5M8;BURCENK562V_RS27380	B4E5M8;BURCENK562V_RS27380	BCAL2350;ref|WP_034178498.1|gi|736004580|	Putative amino acid transporter exported protein;ABC transporter permease	B4E5M8_BURCJ;	>tr|B4E5M8|B4E5M8_BURCJ Putative amino acid transporter exported protein OS=Burkholderia cenocepacia (strain ATCC BAA-245 / DSM 16553 / LMG 16656 / NCTC 13227 / J2315 / CF5610) OX=216591 GN=BCAL2350 PE=4 SV=1;>BURCENK562V_RS27380 ref|WP_034178498.1|gi|736004580| ABC transporter permease				13	13	15	15	13	13	13	13	14	14	13	13	13	12	13	14	14	14	14	13	14	15	13	14	12	12	13	13	12	12	13	13	13	13	13	15	FALSE	FALSE	FALSE
3.24e-86	1.02935	B4E5M9;BURCENK562V_RS27375	B4E5M9;BURCENK562V_RS27375	BCAL2351;ref|WP_006484895.1|gi|493530889|	Putative lipoprotein;hypothetical protein	B4E5M9_BURCJ;	>tr|B4E5M9|B4E5M9_BURCJ Putative lipoprotein OS=Burkholderia cenocepacia (strain ATCC BAA-245 / DSM 16553 / LMG 16656 / NCTC 13227 / J2315 / CF5610) OX=216591 GN=BCAL2351 PE=4 SV=1;>BURCENK562V_RS27375 ref|WP_006484895.1|gi|493530889| hypothetical protein				11	11	11	8	9	11	10	12	12	12	10	12	12	12	12	10	13	10	13	13	13	10	12	12	12	12	11	11	12	12	11	11	13	12	12	12	FALSE	FALSE	FALSE
4.44e-113	1.05934	B4E5N0;BURCENK562V_RS27370	B4E5N0;BURCENK562V_RS27370	BCAL2352;ref|WP_006497012.1|gi|493543152|	Carbonic anhydrase;carbonic anhydrase	B4E5N0_BURCJ;	>tr|B4E5N0|B4E5N0_BURCJ Carbonic anhydrase OS=Burkholderia cenocepacia (strain ATCC BAA-245 / DSM 16553 / LMG 16656 / NCTC 13227 / J2315 / CF5610) OX=216591 GN=BCAL2352 PE=3 SV=1;>BURCENK562V_RS27370 ref|WP_006497012.1|gi|493543152| carbonic anhydrase				16	15	18	17	18	19	19	19	19	19	18	19	18	18	19	19	19	19	19	19	19	19	19	19	18	16	16	16	18	19	18	18	19	19	19	19	FALSE	FALSE	FALSE
2.49e-87	1.03067	B4E5N1;BURCENK562V_RS27365	B4E5N1;BURCENK562V_RS27365	BCAL2353;ref|WP_006493526.1|gi|493539640|	Putative sulfate transporter;membrane protein	B4E5N1_BURCJ;	>tr|B4E5N1|B4E5N1_BURCJ Putative sulfate transporter OS=Burkholderia cenocepacia (strain ATCC BAA-245 / DSM 16553 / LMG 16656 / NCTC 13227 / J2315 / CF5610) OX=216591 GN=BCAL2353 PE=4 SV=1;>BURCENK562V_RS27365 ref|WP_006493526.1|gi|493539640| membrane protein				10	11	7	10	15	15	13	15	14	14	15	15	13	14	14	13	15	15	15	15	15	10	15	15	13	12	12	11	14	15	15	14	12	15	15	15	FALSE	FALSE	FALSE
3.89e-101	1.04639	B4E5N2;BURCENK562V_RS27360	B4E5N2;BURCENK562V_RS27360	leuA;ref|WP_006491031.1|gi|493537099|	2-isopropylmalate synthase	LEU1_BURCJ;	>sp|B4E5N2|LEU1_BURCJ 2-isopropylmalate synthase OS=Burkholderia cenocepacia (strain ATCC BAA-245 / DSM 16553 / LMG 16656 / NCTC 13227 / J2315 / CF5610) OX=216591 GN=leuA PE=3 SV=1;>BURCENK562V_RS27360 ref|WP_006491031.1|gi|493537099| 2-isopropylmalate synthase				37	36	37	37	35	36	36	37	35	37	37	36	36	36	36	36	36	35	36	37	36	37	36	36	37	36	37	36	35	36	35	37	36	37	36	36	FALSE	FALSE	FALSE
4.55e-73	1.01317	B4E5N3;BURCENK562V_RS27355	B4E5N3;BURCENK562V_RS27355	BCAL2355;ref|WP_006491034.1|gi|493537102|	Putative phosphatidyltransferase;CDP-diacylglycerol--serine O-phosphatidyltransferase	B4E5N3_BURCJ;	>tr|B4E5N3|B4E5N3_BURCJ Putative phosphatidyltransferase OS=Burkholderia cenocepacia (strain ATCC BAA-245 / DSM 16553 / LMG 16656 / NCTC 13227 / J2315 / CF5610) OX=216591 GN=BCAL2355 PE=3 SV=1;>BURCENK562V_RS27355 ref|WP_006491034.1|gi|493537102| CDP-diacylglycerol--serine O-phosphatidyltransferase				3	3	3	3	3	3	3	3	3	3	3	3	3	3	3	3	3	3	3	3	3	3	3	3	3	3	3	3	3	3	3	3	3	3	3	3	FALSE	FALSE	FALSE
3.75e-89	1.0328	B4E5N4;BURCENK562V_RS27350	B4E5N4;BURCENK562V_RS27350	psd;ref|WP_006491035.1|gi|493537103|	Phosphatidylserine decarboxylase proenzyme;phosphatidylserine decarboxylase	PSD_BURCJ;	>sp|B4E5N4|PSD_BURCJ Phosphatidylserine decarboxylase proenzyme OS=Burkholderia cenocepacia (strain ATCC BAA-245 / DSM 16553 / LMG 16656 / NCTC 13227 / J2315 / CF5610) OX=216591 GN=psd PE=3 SV=1;>BURCENK562V_RS27350 ref|WP_006491035.1|gi|493537103| phosphatidylserine decarboxylase				12	10	12	12	13	12	13	12	12	11	12	12	11	11	10	12	11	12	12	12	11	12	13	11	11	10	12	12	12	13	11	13	13	12	12	12	FALSE	FALSE	FALSE
1.69e-109	1.05553	B4E5N5;BURCENK562V_RS27345	B4E5N5;BURCENK562V_RS27345	ilvC;ref|WP_006491032.1|gi|493537100|	Ketol-acid reductoisomerase (NADP(+));ketol-acid reductoisomerase	ILVC_BURCJ;	>sp|B4E5N5|ILVC_BURCJ Ketol-acid reductoisomerase (NADP(+)) OS=Burkholderia cenocepacia (strain ATCC BAA-245 / DSM 16553 / LMG 16656 / NCTC 13227 / J2315 / CF5610) OX=216591 GN=ilvC PE=3 SV=1;>BURCENK562V_RS27345 ref|WP_006491032.1|gi|493537100| ketol-acid reductoisomerase				34	32	31	33	34	32	33	33	32	32	34	32	30	30	32	33	32	34	33	32	31	35	33	31	32	30	34	34	31	33	32	33	31	30	33	32	FALSE	FALSE	FALSE
1.64e-95	1.0401	B4E5N6;BURCENK562V_RS27340	B4E5N6;BURCENK562V_RS27340	ilvH;ref|WP_006398781.1|gi|493443376|	Acetolactate synthase isozyme III small subunit;acetolactate synthase	B4E5N6_BURCJ;	>tr|B4E5N6|B4E5N6_BURCJ Acetolactate synthase isozyme III small subunit OS=Burkholderia cenocepacia (strain ATCC BAA-245 / DSM 16553 / LMG 16656 / NCTC 13227 / J2315 / CF5610) OX=216591 GN=ilvH PE=4 SV=1;>BURCENK562V_RS27340 ref|WP_006398781.1|gi|493443376| acetolactate synthase				8	8	8	7	8	8	8	8	8	8	8	8	7	8	8	7	8	7	8	7	8	8	8	8	8	8	8	8	8	8	7	8	8	8	7	8	FALSE	FALSE	FALSE
2.18e-98	1.04334	B4E5N7;BURCENK562V_RS27335	B4E5N7;BURCENK562V_RS27335	ilvI;ref|WP_012492736.1|gi|501469291|	Acetolactate synthase;acetolactate synthase	B4E5N7_BURCJ;	>tr|B4E5N7|B4E5N7_BURCJ Acetolactate synthase OS=Burkholderia cenocepacia (strain ATCC BAA-245 / DSM 16553 / LMG 16656 / NCTC 13227 / J2315 / CF5610) OX=216591 GN=ilvI PE=3 SV=1;>BURCENK562V_RS27335 ref|WP_012492736.1|gi|501469291| acetolactate synthase				26	25	27	27	27	27	27	27	26	27	27	26	26	27	26	27	27	25	27	27	27	28	27	27	26	25	25	28	26	26	27	27	27	26	27	27	FALSE	FALSE	FALSE
2.53e-82	1.02469	B4E5N8;BURCENK562V_RS27330	B4E5N8;BURCENK562V_RS27330	BCAL2360;ref|WP_006491033.1|gi|493537101|	Putative sigma factor;RNA polymerase sigma70 factor	B4E5N8_BURCJ;	>tr|B4E5N8|B4E5N8_BURCJ Putative sigma factor OS=Burkholderia cenocepacia (strain ATCC BAA-245 / DSM 16553 / LMG 16656 / NCTC 13227 / J2315 / CF5610) OX=216591 GN=BCAL2360 PE=3 SV=1;>BURCENK562V_RS27330 ref|WP_006491033.1|gi|493537101| RNA polymerase sigma70 factor				8	8	7	6	7	7	8	7	7	8	8	8	7	7	8	7	7	7	7	6	8	7	7	7	8	8	6	7	6	7	8	7	8	8	6	8	FALSE	FALSE	FALSE
6.61e-74	1.01424	B4E5N9;BURCENK562V_RS27325	B4E5N9;BURCENK562V_RS27325	BCAL2361;ref|WP_006497015.1|gi|493543155|	Putative membrane protein;membrane protein	B4E5N9_BURCJ;	>tr|B4E5N9|B4E5N9_BURCJ Putative membrane protein OS=Burkholderia cenocepacia (strain ATCC BAA-245 / DSM 16553 / LMG 16656 / NCTC 13227 / J2315 / CF5610) OX=216591 GN=BCAL2361 PE=4 SV=1;>BURCENK562V_RS27325 ref|WP_006497015.1|gi|493543155| membrane protein				4	4	4	3	4	4	4	4	4	4	4	4	4	4	4	4	4	4	4	4	4	4	4	4	4	4	4	4	4	4	3	3	4	4	4	4	FALSE	FALSE	FALSE
1.52e-80	1.02253	B4E5P0;BURCENK562V_RS27320	B4E5P0;BURCENK562V_RS27320	BCAL2362;ref|WP_020979871.1|gi|537744497|	Putative exported protein;PF11304 family protein	B4E5P0_BURCJ;	>tr|B4E5P0|B4E5P0_BURCJ Putative exported protein OS=Burkholderia cenocepacia (strain ATCC BAA-245 / DSM 16553 / LMG 16656 / NCTC 13227 / J2315 / CF5610) OX=216591 GN=BCAL2362 PE=4 SV=1;>BURCENK562V_RS27320 ref|WP_020979871.1|gi|537744497| PF11304 family protein				3	3	3	2	3	3	3	3	3	3	3	3	3	3	3	3	3	3	3	3	3	3	3	3	3	3	3	3	3	3	3	3	3	3	3	3	FALSE	FALSE	FALSE
1.18e-91	1.0357	B4E5P5;BURCENK562V_RS27295	B4E5P5;BURCENK562V_RS27295	BCAL2367;ref|WP_006488215.1|gi|493534236|	TetR family regulatory protein;TetR family transcriptional regulator	B4E5P5_BURCJ;	>tr|B4E5P5|B4E5P5_BURCJ TetR family regulatory protein OS=Burkholderia cenocepacia (strain ATCC BAA-245 / DSM 16553 / LMG 16656 / NCTC 13227 / J2315 / CF5610) OX=216591 GN=BCAL2367 PE=4 SV=1;>BURCENK562V_RS27295 ref|WP_006488215.1|gi|493534236| TetR family transcriptional regulator				15	14	14	15	15	16	15	15	16	15	16	15	14	14	16	15	16	15	15	14	15	16	15	16	15	16	16	15	16	16	15	16	15	16	15	15	FALSE	FALSE	FALSE
8.97e-89	1.03236	B4E5P6;BURCENK562V_RS27290	B4E5P6;BURCENK562V_RS27290	BCAL2368;ref|WP_006488208.1|gi|493534229|	Cytokinin riboside 5'-monophosphate phosphoribohydrolase;LOG family protein	B4E5P6_BURCJ;	>tr|B4E5P6|B4E5P6_BURCJ Cytokinin riboside 5'-monophosphate phosphoribohydrolase OS=Burkholderia cenocepacia (strain ATCC BAA-245 / DSM 16553 / LMG 16656 / NCTC 13227 / J2315 / CF5610) OX=216591 GN=BCAL2368 PE=3 SV=1;>BURCENK562V_RS27290 ref|WP_006488208.1|gi|493534229| LOG family protein				13	12	13	12	13	13	13	14	14	13	14	14	13	13	13	13	13	13	13	13	14	13	13	14	14	14	14	13	14	13	12	14	14	14	13	14	FALSE	FALSE	FALSE
2.56e-78	1.01979	B4E5P7;BURCENK562V_RS27285	B4E5P7;BURCENK562V_RS27285	BCAL2369;ref|WP_006488202.1|gi|493534223|	Putative dehydrogenase;glucose-1-dehydrogenase	B4E5P7_BURCJ;	>tr|B4E5P7|B4E5P7_BURCJ Putative dehydrogenase OS=Burkholderia cenocepacia (strain ATCC BAA-245 / DSM 16553 / LMG 16656 / NCTC 13227 / J2315 / CF5610) OX=216591 GN=BCAL2369 PE=1 SV=1;>BURCENK562V_RS27285 ref|WP_006488202.1|gi|493534223| glucose-1-dehydrogenase				10	9	10	10	10	10	10	10	10	10	10	10	10	10	10	10	10	9	10	10	10	10	10	10	10	10	10	10	10	10	10	10	10	10	10	10	FALSE	FALSE	FALSE
1.65e-79	1.02126	B4E5P9;BURCENK562V_RS27275	B4E5P9;BURCENK562V_RS27275	BCAL2371;ref|WP_006488213.1|gi|493534234|	Uncharacterized protein;membrane protein	B4E5P9_BURCJ;	>tr|B4E5P9|B4E5P9_BURCJ Uncharacterized protein OS=Burkholderia cenocepacia (strain ATCC BAA-245 / DSM 16553 / LMG 16656 / NCTC 13227 / J2315 / CF5610) OX=216591 GN=BCAL2371 PE=4 SV=1;>BURCENK562V_RS27275 ref|WP_006488213.1|gi|493534234| membrane protein				6	5	6	6	6	6	6	5	6	6	6	6	6	6	6	6	5	5	6	5	6	6	6	6	6	6	6	6	6	6	5	6	6	6	6	6	FALSE	FALSE	FALSE
9.8e-87	1.02996	B4E5Q0;BURCENK562V_RS27270	B4E5Q0;BURCENK562V_RS27270	BCAL2372;ref|WP_006488196.1|gi|493534217|	Putative alanyl-tRNA synthetase;Ala-tRNA(Pro) hydrolase	B4E5Q0_BURCJ;	>tr|B4E5Q0|B4E5Q0_BURCJ Putative alanyl-tRNA synthetase OS=Burkholderia cenocepacia (strain ATCC BAA-245 / DSM 16553 / LMG 16656 / NCTC 13227 / J2315 / CF5610) OX=216591 GN=BCAL2372 PE=4 SV=1;>BURCENK562V_RS27270 ref|WP_006488196.1|gi|493534217| Ala-tRNA(Pro) hydrolase				8	9	9	9	9	9	9	9	9	9	9	9	9	9	9	9	9	9	9	9	9	9	9	9	9	9	9	9	9	9	9	9	9	9	9	9	FALSE	FALSE	FALSE
1.88e-73	1.01366	B4E5Q1;BURCENK562V_RS27265	B4E5Q1;BURCENK562V_RS27265	BCAL2373;ref|WP_006488211.1|gi|493534232|	Putative globin;globin, protozoan/cyanobacterial family	B4E5Q1_BURCJ;	>tr|B4E5Q1|B4E5Q1_BURCJ Putative globin OS=Burkholderia cenocepacia (strain ATCC BAA-245 / DSM 16553 / LMG 16656 / NCTC 13227 / J2315 / CF5610) OX=216591 GN=BCAL2373 PE=4 SV=1;>BURCENK562V_RS27265 ref|WP_006488211.1|gi|493534232| globin, protozoan/cyanobacterial family				10	10	9	10	10	10	9	9	10	10	9	10	9	10	10	9	9	10	10	9	9	9	9	9	9	9	10	10	10	10	9	10	10	9	10	10	FALSE	FALSE	FALSE
7.82e-16	0.9072	B4E5Q3;BURCENK562V_RS27255	B4E5Q3;BURCENK562V_RS27255	BCAL2375;ref|WP_006483514.1|gi|493529499|	Putative membrane protein;membrane protein	B4E5Q3_BURCJ;	>tr|B4E5Q3|B4E5Q3_BURCJ Putative membrane protein OS=Burkholderia cenocepacia (strain ATCC BAA-245 / DSM 16553 / LMG 16656 / NCTC 13227 / J2315 / CF5610) OX=216591 GN=BCAL2375 PE=4 SV=1;>BURCENK562V_RS27255 ref|WP_006483514.1|gi|493529499| membrane protein				1	1	1	1	1	1	1	1	1	1	1	1	1	1	1	1	1	1	1	1	1	1	1	1	1	1	1	1	1	1	1	1	1	1	1	1	TRUE	TRUE	TRUE
1.68e-47	0.976515	B4E5Q5;BURCENK562V_RS16415;BURCENK562V_RS24455;BURCENK562V_RS27245;BURCENK562V_RS30595;BURCENK562V_RS33815;BURCENK562V_RS34135	B4E5Q5;BURCENK562V_RS16415;BURCENK562V_RS24455;BURCENK562V_RS27245;BURCENK562V_RS30595;BURCENK562V_RS33815;BURCENK562V_RS34135	BCAL1017;ref|WP_006476181.1|gi|493522087|;ref|WP_006476181.1|gi|493522087|;ref|WP_006476181.1|gi|493522087|;ref|WP_006476181.1|gi|493522087|;ref|WP_006476181.1|gi|493522087|;ref|WP_006476181.1|gi|493522087|	Putative transposase;transposase;transposase;transposase;transposase;transposase;transposase	B4E5Q5_BURCJ;;;;;;	>tr|B4E5Q5|B4E5Q5_BURCJ Putative transposase OS=Burkholderia cenocepacia (strain ATCC BAA-245 / DSM 16553 / LMG 16656 / NCTC 13227 / J2315 / CF5610) OX=216591 GN=BCAL1017 PE=4 SV=1;>BURCENK562V_RS16415 ref|WP_006476181.1|gi|493522087| transposase;>BURCENK562V_RS24455 ref|WP_006476181.1|gi|493522087| transposase;>BURCENK562V_RS27245 ref|WP_006476181.1|gi|493522087| transposase;>BURCENK562V_RS30595…				7	6	6	4	6	7	6	7	7	7	7	7	6	6	7	6	7	7	7	6	7	6	7	7	6	7	7	7	7	7	7	6	7	7	7	7	FALSE	FALSE	FALSE
6.89e-69	1.00772	B4E5Q6;BURCENK562V_RS27240	B4E5Q6;BURCENK562V_RS27240	BCAL2378;ref|WP_006483516.1|gi|493529501|	Putative exported protein;hypothetical protein	B4E5Q6_BURCJ;	>tr|B4E5Q6|B4E5Q6_BURCJ Putative exported protein OS=Burkholderia cenocepacia (strain ATCC BAA-245 / DSM 16553 / LMG 16656 / NCTC 13227 / J2315 / CF5610) OX=216591 GN=BCAL2378 PE=4 SV=1;>BURCENK562V_RS27240 ref|WP_006483516.1|gi|493529501| hypothetical protein				2	2	2	2	2	2	2	2	2	2	2	2	2	2	2	2	2	2	2	2	2	2	2	2	2	2	2	2	2	2	2	2	2	2	2	2	FALSE	FALSE	FALSE
1.95e-99	1.04451	B4E5Q7;BURCENK562V_RS27235	B4E5Q7;BURCENK562V_RS27235	kdpE;ref|WP_006483513.1|gi|493529498|	Two-component regulatory system, response regulator protein KdpE;transcriptional regulator	B4E5Q7_BURCJ;	>tr|B4E5Q7|B4E5Q7_BURCJ Two-component regulatory system, response regulator protein KdpE OS=Burkholderia cenocepacia (strain ATCC BAA-245 / DSM 16553 / LMG 16656 / NCTC 13227 / J2315 / CF5610) OX=216591 GN=kdpE PE=4 SV=1;>BURCENK562V_RS27235 ref|WP_006483513.1|gi|493529498| transcriptional regulator				13	13	13	13	13	13	13	13	13	13	13	13	13	13	13	13	13	13	13	13	13	13	13	13	13	13	12	13	13	13	13	13	13	13	13	13	FALSE	FALSE	FALSE
2.51e-81	1.02349	B4E5Q8;BURCENK562V_RS27230	B4E5Q8;BURCENK562V_RS27230	kdpD;ref|WP_012492741.1|gi|501469296|	Two-component regulatory system, sensor kinase protein;histidine kinase	B4E5Q8_BURCJ;	>tr|B4E5Q8|B4E5Q8_BURCJ Two-component regulatory system, sensor kinase protein OS=Burkholderia cenocepacia (strain ATCC BAA-245 / DSM 16553 / LMG 16656 / NCTC 13227 / J2315 / CF5610) OX=216591 GN=kdpD PE=4 SV=1;>BURCENK562V_RS27230 ref|WP_012492741.1|gi|501469296| histidine kinase				14	14	14	13	14	16	14	14	14	16	16	13	15	14	15	14	16	15	15	14	14	15	15	14	14	15	14	15	13	13	14	14	14	15	14	13	FALSE	FALSE	FALSE
8.98e-95	1.03927	B4E5R2;BURCENK562V_RS27200	B4E5R2;BURCENK562V_RS27200	qor;ref|WP_006481869.1|gi|493527838|	Quinone oxidoreductase;quinone oxidoreductase	B4E5R2_BURCJ;	>tr|B4E5R2|B4E5R2_BURCJ Quinone oxidoreductase OS=Burkholderia cenocepacia (strain ATCC BAA-245 / DSM 16553 / LMG 16656 / NCTC 13227 / J2315 / CF5610) OX=216591 GN=qor PE=4 SV=1;>BURCENK562V_RS27200 ref|WP_006481869.1|gi|493527838| quinone oxidoreductase				18	19	19	17	19	19	19	19	19	19	19	19	18	19	19	19	19	19	19	19	19	19	19	19	19	19	19	19	18	19	19	18	17	19	17	19	FALSE	FALSE	FALSE
2.29e-102	1.04776	B4E5R3;BURCENK562V_RS27195	B4E5R3;BURCENK562V_RS27195	mgsA;ref|WP_006478230.1|gi|493524165|	Methylglyoxal synthase;methylglyoxal synthase	MGSA_BURCJ;	>sp|B4E5R3|MGSA_BURCJ Methylglyoxal synthase OS=Burkholderia cenocepacia (strain ATCC BAA-245 / DSM 16553 / LMG 16656 / NCTC 13227 / J2315 / CF5610) OX=216591 GN=mgsA PE=3 SV=1;>BURCENK562V_RS27195 ref|WP_006478230.1|gi|493524165| methylglyoxal synthase				14	13	14	14	14	13	14	14	14	14	13	14	13	14	14	14	14	14	14	14	14	14	14	14	14	14	14	14	14	13	14	13	14	14	14	14	FALSE	FALSE	FALSE
5.34e-90	1.03378	B4E5R4;BURCENK562V_RS27190	B4E5R4;BURCENK562V_RS27190	BCAL2386;ref|WP_006481870.1|gi|493527839|	Putative dehydrogenase;oxidoreductase	B4E5R4_BURCJ;	>tr|B4E5R4|B4E5R4_BURCJ Putative dehydrogenase OS=Burkholderia cenocepacia (strain ATCC BAA-245 / DSM 16553 / LMG 16656 / NCTC 13227 / J2315 / CF5610) OX=216591 GN=BCAL2386 PE=4 SV=1;>BURCENK562V_RS27190 ref|WP_006481870.1|gi|493527839| oxidoreductase				14	14	14	14	14	14	14	14	14	14	14	14	14	14	13	14	14	14	14	14	14	14	14	14	13	13	14	14	14	14	13	14	14	14	14	14	FALSE	FALSE	FALSE
9.36e-112	1.05793	B4E5R5;BURCENK562V_RS27185	B4E5R5;BURCENK562V_RS27185	upp;ref|WP_006481871.1|gi|493527840|	Uracil phosphoribosyltransferase;uracil phosphoribosyltransferase	UPP_BURCJ;	>sp|B4E5R5|UPP_BURCJ Uracil phosphoribosyltransferase OS=Burkholderia cenocepacia (strain ATCC BAA-245 / DSM 16553 / LMG 16656 / NCTC 13227 / J2315 / CF5610) OX=216591 GN=upp PE=3 SV=1;>BURCENK562V_RS27185 ref|WP_006481871.1|gi|493527840| uracil phosphoribosyltransferase				22	22	22	21	22	22	22	22	22	22	22	22	22	22	22	22	22	22	22	22	22	22	22	22	22	22	22	21	22	22	22	22	22	22	22	22	FALSE	FALSE	FALSE
5.99e-97	1.04173	B4E5R6;BURCENK562V_RS27180	B4E5R6;BURCENK562V_RS27180	BceJ2315_23480;ref|WP_006478227.1|gi|493524162|	Probable transcriptional regulatory protein BceJ2315_23480;transcriptional regulator	Y2348_BURCJ;	>sp|B4E5R6|Y2348_BURCJ Probable transcriptional regulatory protein BceJ2315_23480 OS=Burkholderia cenocepacia (strain ATCC BAA-245 / DSM 16553 / LMG 16656 / NCTC 13227 / J2315 / CF5610) OX=216591 GN=BceJ2315_23480 PE=3 SV=1;>BURCENK562V_RS27180 ref|WP_006478227.1|gi|493524162| transcriptional regulator				7	8	8	7	7	8	7	6	7	8	7	7	6	7	6	8	7	6	8	8	7	6	8	7	7	8	6	8	7	7	7	8	8	7	7	7	FALSE	FALSE	FALSE
1.45e-109	1.0556	B4E5R7;BURCENK562V_RS27175	B4E5R7;BURCENK562V_RS27175	purD;ref|WP_006484263.1|gi|493530251|	Phosphoribosylamine--glycine ligase;phosphoribosylamine--glycine ligase	B4E5R7_BURCJ;	>tr|B4E5R7|B4E5R7_BURCJ Phosphoribosylamine--glycine ligase OS=Burkholderia cenocepacia (strain ATCC BAA-245 / DSM 16553 / LMG 16656 / NCTC 13227 / J2315 / CF5610) OX=216591 GN=purD PE=3 SV=1;>BURCENK562V_RS27175 ref|WP_006484263.1|gi|493530251| phosphoribosylamine--glycine ligase				28	30	30	29	28	31	30	32	31	30	31	30	29	30	30	29	30	28	30	32	31	30	33	30	30	28	31	31	31	31	31	27	30	31	29	30	FALSE	FALSE	FALSE
1.14e-95	1.04028	B4E5R8;BURCENK562V_RS27170	B4E5R8;BURCENK562V_RS27170	hemF;ref|WP_006484264.1|gi|493530252|	Oxygen-dependent coproporphyrinogen-III oxidase;coproporphyrinogen III oxidase	HEM6_BURCJ;	>sp|B4E5R8|HEM6_BURCJ Oxygen-dependent coproporphyrinogen-III oxidase OS=Burkholderia cenocepacia (strain ATCC BAA-245 / DSM 16553 / LMG 16656 / NCTC 13227 / J2315 / CF5610) OX=216591 GN=hemF PE=3 SV=1;>BURCENK562V_RS27170 ref|WP_006484264.1|gi|493530252| coproporphyrinogen III oxidase				15	15	15	15	15	15	15	15	15	15	15	15	13	15	15	15	15	15	15	15	15	15	15	16	15	15	15	15	15	15	15	15	14	15	15	15	FALSE	FALSE	FALSE
3.07e-64	1.00145	B4E5R9;BURCENK562V_RS27165	B4E5R9;BURCENK562V_RS27165	nadD;ref|WP_034178533.1|gi|736004615|	Probable nicotinate-nucleotide adenylyltransferase;nicotinic acid mononucleotide adenylyltransferase	NADD_BURCJ;	>sp|B4E5R9|NADD_BURCJ Probable nicotinate-nucleotide adenylyltransferase OS=Burkholderia cenocepacia (strain ATCC BAA-245 / DSM 16553 / LMG 16656 / NCTC 13227 / J2315 / CF5610) OX=216591 GN=nadD PE=3 SV=1;>BURCENK562V_RS27165 ref|WP_034178533.1|gi|736004615| nicotinic acid mononucleotide adenylyltransferase				2	2	1	2	2	2	2	2	2	2	2	2	2	2	2	2	2	2	2	2	2	2	2	2	2	2	2	2	2	2	2	2	2	2	2	2	FALSE	FALSE	FALSE
2.26e-94	1.03881	B4E5S0;BURCENK562V_RS27160	B4E5S0;BURCENK562V_RS27160	rsfS;ref|WP_006484266.1|gi|493530254|	Ribosomal silencing factor RsfS;iojap-like protein	B4E5S0_BURCJ;	>tr|B4E5S0|B4E5S0_BURCJ Ribosomal silencing factor RsfS OS=Burkholderia cenocepacia (strain ATCC BAA-245 / DSM 16553 / LMG 16656 / NCTC 13227 / J2315 / CF5610) OX=216591 GN=rsfS PE=3 SV=1;>BURCENK562V_RS27160 ref|WP_006484266.1|gi|493530254| iojap-like protein				6	5	5	6	6	6	6	6	6	6	6	6	6	6	6	6	6	6	6	6	6	6	6	6	6	6	6	6	6	6	6	6	6	6	6	6	FALSE	FALSE	FALSE
8.74e-76	1.01662	B4E5S1;BURCENK562V_RS27155	B4E5S1;BURCENK562V_RS27155	rlmH;ref|WP_006484265.1|gi|493530253|	Ribosomal RNA large subunit methyltransferase H;50S rRNA methyltransferase	RLMH_BURCJ;	>sp|B4E5S1|RLMH_BURCJ Ribosomal RNA large subunit methyltransferase H OS=Burkholderia cenocepacia (strain ATCC BAA-245 / DSM 16553 / LMG 16656 / NCTC 13227 / J2315 / CF5610) OX=216591 GN=rlmH PE=3 SV=1;>BURCENK562V_RS27155 ref|WP_006484265.1|gi|493530253| 50S rRNA methyltransferase				7	7	8	6	8	8	8	8	8	7	7	8	7	8	8	7	7	7	7	8	8	8	8	8	8	7	8	7	8	7	7	7	8	8	8	8	FALSE	FALSE	FALSE
3.12e-68	1.00685	B4E5S2;BURCENK562V_RS27150	B4E5S2;BURCENK562V_RS27150	BCAL2394;ref|WP_006492981.1|gi|493539091|	dTTP/UTP pyrophosphatase;septum formation protein Maf	B4E5S2_BURCJ;	>tr|B4E5S2|B4E5S2_BURCJ dTTP/UTP pyrophosphatase OS=Burkholderia cenocepacia (strain ATCC BAA-245 / DSM 16553 / LMG 16656 / NCTC 13227 / J2315 / CF5610) OX=216591 GN=BCAL2394 PE=1 SV=1;>BURCENK562V_RS27150 ref|WP_006492981.1|gi|493539091| septum formation protein Maf				6	6	6	6	6	6	6	6	6	6	6	5	6	6	6	6	6	6	6	6	6	6	6	6	6	6	6	6	6	6	6	6	6	6	6	6	FALSE	FALSE	FALSE
5.1e-87	1.0303	B4E5S3;BURCENK562V_RS27145	B4E5S3;BURCENK562V_RS27145	cafA;ref|WP_006490773.1|gi|493536834|	Ribonuclease G;ribonuclease	B4E5S3_BURCJ;	>tr|B4E5S3|B4E5S3_BURCJ Ribonuclease G OS=Burkholderia cenocepacia (strain ATCC BAA-245 / DSM 16553 / LMG 16656 / NCTC 13227 / J2315 / CF5610) OX=216591 GN=cafA PE=4 SV=1;>BURCENK562V_RS27145 ref|WP_006490773.1|gi|493536834| ribonuclease				24	24	24	24	24	24	24	24	24	24	24	24	24	24	24	24	24	24	24	24	24	24	24	24	24	24	24	24	24	24	24	24	24	24	24	24	FALSE	FALSE	FALSE
1.31e-87	1.03099	B4E5S4;BURCENK562V_RS27140	B4E5S4;BURCENK562V_RS27140	BCAL2396;ref|WP_006490771.1|gi|493536832|	Uncharacterized protein;hypothetical protein	B4E5S4_BURCJ;	>tr|B4E5S4|B4E5S4_BURCJ Uncharacterized protein OS=Burkholderia cenocepacia (strain ATCC BAA-245 / DSM 16553 / LMG 16656 / NCTC 13227 / J2315 / CF5610) OX=216591 GN=BCAL2396 PE=4 SV=1;>BURCENK562V_RS27140 ref|WP_006490771.1|gi|493536832| hypothetical protein				6	6	6	5	6	6	6	6	6	6	6	6	6	6	6	6	6	6	6	6	6	6	6	6	6	6	6	6	6	6	6	6	6	6	6	6	FALSE	FALSE	FALSE
1.77e-83	1.02609	B4E5S6;BURCENK562V_RS00970	B4E5S6;BURCENK562V_RS00970	thiL;ref|WP_006496735.1|gi|493542874|	Thiamine-monophosphate kinase;thiamine monophosphate kinase	B4E5S6_BURCJ;	>tr|B4E5S6|B4E5S6_BURCJ Thiamine-monophosphate kinase OS=Burkholderia cenocepacia (strain ATCC BAA-245 / DSM 16553 / LMG 16656 / NCTC 13227 / J2315 / CF5610) OX=216591 GN=thiL PE=3 SV=1;>BURCENK562V_RS00970 ref|WP_006496735.1|gi|493542874| thiamine monophosphate kinase				14	14	14	13	13	14	14	13	14	14	14	14	14	14	14	14	14	13	14	14	14	14	14	14	13	14	13	14	13	14	12	14	14	13	14	14	FALSE	FALSE	FALSE
4.1e-10	0.886872	B4E5S7;BURCENK562V_RS00965	B4E5S7;BURCENK562V_RS00965	BCAL3397;ref|WP_006493898.1|gi|493540017|	Phosphatidylglycerophosphatase A;phosphatidylglycerophosphatase	B4E5S7_BURCJ;	>tr|B4E5S7|B4E5S7_BURCJ Phosphatidylglycerophosphatase A OS=Burkholderia cenocepacia (strain ATCC BAA-245 / DSM 16553 / LMG 16656 / NCTC 13227 / J2315 / CF5610) OX=216591 GN=BCAL3397 PE=4 SV=1;>BURCENK562V_RS00965 ref|WP_006493898.1|gi|493540017| phosphatidylglycerophosphatase				1	1	1	1	1	1	1	1	1	1	1	1	1	1	1	1	1	1	1	1	1	1	1	1	1	1	1	1	1	1	1	1	0	1	1	1	TRUE	TRUE	TRUE
3.01e-89	1.03291	B4E5S8	B4E5S8	BCAL3398	Putative competence-damaged related protein	B4E5S8_BURCJ	>tr|B4E5S8|B4E5S8_BURCJ Putative competence-damaged related protein OS=Burkholderia cenocepacia (strain ATCC BAA-245 / DSM 16553 / LMG 16656 / NCTC 13227 / J2315 / CF5610) OX=216591 GN=BCAL3398 PE=3 SV=1				8	7	8	8	8	7	7	8	7	7	7	7	7	7	7	8	7	8	7	7	7	8	7	7	7	7	8	8	7	7	7	8	7	7	7	7	FALSE	FALSE	FALSE
9.5e-103	1.04817	B4E5T0;BURCENK562V_RS00950	B4E5T0;BURCENK562V_RS00950	pyrF;ref|WP_006483119.1|gi|493529103|	Orotidine 5'-phosphate decarboxylase;orotidine 5'-phosphate decarboxylase	B4E5T0_BURCJ;	>tr|B4E5T0|B4E5T0_BURCJ Orotidine 5'-phosphate decarboxylase OS=Burkholderia cenocepacia (strain ATCC BAA-245 / DSM 16553 / LMG 16656 / NCTC 13227 / J2315 / CF5610) OX=216591 GN=pyrF PE=3 SV=1;>BURCENK562V_RS00950 ref|WP_006483119.1|gi|493529103| orotidine 5'-phosphate decarboxylase				21	22	21	20	18	20	21	21	19	22	22	21	19	22	20	19	21	16	22	21	21	18	21	21	20	19	19	17	20	21	20	18	21	20	20	20	FALSE	FALSE	FALSE
2.15e-47	0.97634	B4E5T1;BURCENK562V_RS00945	B4E5T1;BURCENK562V_RS00945	BCAL3401;ref|WP_020979358.1|gi|537729427|	Putative epimerase;aldose 1-epimerase	B4E5T1_BURCJ;	>tr|B4E5T1|B4E5T1_BURCJ Putative epimerase OS=Burkholderia cenocepacia (strain ATCC BAA-245 / DSM 16553 / LMG 16656 / NCTC 13227 / J2315 / CF5610) OX=216591 GN=BCAL3401 PE=4 SV=1;>BURCENK562V_RS00945 ref|WP_020979358.1|gi|537729427| aldose 1-epimerase				2	2	2	1	2	2	2	2	2	2	2	2	2	2	2	2	2	2	2	2	2	2	2	2	2	2	2	2	2	2	2	2	2	2	2	2	FALSE	FALSE	FALSE
5.5e-89	1.0326	B4E5T2;BURCENK562V_RS00940	B4E5T2;BURCENK562V_RS00940	BCAL3402;ref|WP_006491029.1|gi|493537097|	Putative dehydrogenase;3-oxoacyl-ACP reductase	B4E5T2_BURCJ;	>tr|B4E5T2|B4E5T2_BURCJ Putative dehydrogenase OS=Burkholderia cenocepacia (strain ATCC BAA-245 / DSM 16553 / LMG 16656 / NCTC 13227 / J2315 / CF5610) OX=216591 GN=BCAL3402 PE=4 SV=1;>BURCENK562V_RS00940 ref|WP_006491029.1|gi|493537097| 3-oxoacyl-ACP reductase				9	7	9	7	8	8	9	9	7	9	8	7	9	8	9	9	9	9	8	9	9	8	8	8	9	9	9	9	9	9	8	9	9	8	8	8	FALSE	FALSE	FALSE
4.19e-17	0.911228	B4E5T3;BURCENK562V_RS00935	B4E5T3;BURCENK562V_RS00935	araH;ref|WP_006491027.1|gi|493537095|	L-arabinose transport system, permease protein;arabinose ABC transporter permease	B4E5T3_BURCJ;	>tr|B4E5T3|B4E5T3_BURCJ L-arabinose transport system, permease protein OS=Burkholderia cenocepacia (strain ATCC BAA-245 / DSM 16553 / LMG 16656 / NCTC 13227 / J2315 / CF5610) OX=216591 GN=araH PE=3 SV=1;>BURCENK562V_RS00935 ref|WP_006491027.1|gi|493537095| arabinose ABC transporter permease				1	1	1	1	1	1	1	1	1	1	1	0	1	1	1	1	1	1	1	1	1	1	1	1	1	1	1	1	1	1	1	1	1	1	0	0	TRUE	TRUE	TRUE
5.91e-28	0.939645	B4E5T4;BURCENK562V_RS00930	B4E5T4;BURCENK562V_RS00930	araG;ref|WP_006493228.1|gi|493539341|	Arabinose import ATP-binding protein AraG;ABC transporter, ATP-binding protein	B4E5T4_BURCJ;	>tr|B4E5T4|B4E5T4_BURCJ Arabinose import ATP-binding protein AraG OS=Burkholderia cenocepacia (strain ATCC BAA-245 / DSM 16553 / LMG 16656 / NCTC 13227 / J2315 / CF5610) OX=216591 GN=araG PE=3 SV=1;>BURCENK562V_RS00930 ref|WP_006493228.1|gi|493539341| ABC transporter, ATP-binding protein				1	2	2	1	1	2	1	2	0	1	0	1	2	2	2	1	1	1	2	1	2	0	2	2	2	2	2	2	2	2	2	1	2	0	0	0	FALSE	FALSE	FALSE
3.4e-91	1.03516	B4E5T5;BURCENK562V_RS00925	B4E5T5;BURCENK562V_RS00925	BCAL3405;ref|WP_006491025.1|gi|493537093|	L-arabinose-binding periplasmic protein;arabinose ABC transporter substrate-binding protein	B4E5T5_BURCJ;	>tr|B4E5T5|B4E5T5_BURCJ L-arabinose-binding periplasmic protein OS=Burkholderia cenocepacia (strain ATCC BAA-245 / DSM 16553 / LMG 16656 / NCTC 13227 / J2315 / CF5610) OX=216591 GN=BCAL3405 PE=3 SV=1;>BURCENK562V_RS00925 ref|WP_006491025.1|gi|493537093| arabinose ABC transporter substrate-binding protein				18	17	17	17	18	17	18	16	11	12	9	12	17	17	17	18	16	18	17	17	14	12	15	15	17	18	18	18	18	16	17	18	16	14	12	12	FALSE	FALSE	FALSE
7.39e-71	1.01031	B4E5T7;BURCENK562V_RS00915	B4E5T7;BURCENK562V_RS00915	BCAL3407;ref|WP_006487539.1|gi|493533559|	Putative aldolase;2-dehydro-3-deoxy-6-phosphogalactonate aldolase	B4E5T7_BURCJ;	>tr|B4E5T7|B4E5T7_BURCJ Putative aldolase OS=Burkholderia cenocepacia (strain ATCC BAA-245 / DSM 16553 / LMG 16656 / NCTC 13227 / J2315 / CF5610) OX=216591 GN=BCAL3407 PE=4 SV=1;>BURCENK562V_RS00915 ref|WP_006487539.1|gi|493533559| 2-dehydro-3-deoxy-6-phosphogalactonate aldolase				8	8	8	6	7	8	8	8	8	7	7	8	7	8	8	7	8	7	8	8	8	8	7	8	8	8	8	8	8	8	8	8	8	7	8	6	FALSE	FALSE	FALSE
5.31e-88	1.03146	B4E5T9;BURCENK562V_RS00905	B4E5T9;BURCENK562V_RS00905	BCAL3409;ref|WP_012492967.1|gi|501469522|	IclR family regulatory protein;IclR family transcriptional regulator	B4E5T9_BURCJ;	>tr|B4E5T9|B4E5T9_BURCJ IclR family regulatory protein OS=Burkholderia cenocepacia (strain ATCC BAA-245 / DSM 16553 / LMG 16656 / NCTC 13227 / J2315 / CF5610) OX=216591 GN=BCAL3409 PE=4 SV=1;>BURCENK562V_RS00905 ref|WP_012492967.1|gi|501469522| IclR family transcriptional regulator				7	8	7	7	7	7	7	8	6	7	7	7	8	7	8	8	7	8	8	7	7	7	7	7	7	7	8	7	8	7	7	7	7	7	8	7	FALSE	FALSE	FALSE
8.31e-73	1.01283	B4E5U0;BURCENK562V_RS00900	B4E5U0;BURCENK562V_RS00900	BCAL3410;ref|WP_006496742.1|gi|493542881|	Putative exported protein;hypothetical protein	B4E5U0_BURCJ;	>tr|B4E5U0|B4E5U0_BURCJ Putative exported protein OS=Burkholderia cenocepacia (strain ATCC BAA-245 / DSM 16553 / LMG 16656 / NCTC 13227 / J2315 / CF5610) OX=216591 GN=BCAL3410 PE=4 SV=1;>BURCENK562V_RS00900 ref|WP_006496742.1|gi|493542881| hypothetical protein				2	2	2	2	2	2	2	2	2	2	2	2	2	2	2	2	2	1	2	2	2	2	2	2	2	2	2	2	2	2	2	2	2	2	2	2	TRUE	TRUE	TRUE
2.17e-55	0.988791	B4E5U1;BURCENK562V_RS00895	B4E5U1;BURCENK562V_RS00895	BCAL3411;ref|WP_006496743.1|gi|493542882|	Serine peptidase, family S10;peptidase S10	B4E5U1_BURCJ;	>tr|B4E5U1|B4E5U1_BURCJ Serine peptidase, family S10 OS=Burkholderia cenocepacia (strain ATCC BAA-245 / DSM 16553 / LMG 16656 / NCTC 13227 / J2315 / CF5610) OX=216591 GN=BCAL3411 PE=4 SV=1;>BURCENK562V_RS00895 ref|WP_006496743.1|gi|493542882| peptidase S10				4	3	3	3	3	3	3	3	2	2	3	2	3	3	3	3	3	3	2	2	3	3	3	1	3	3	3	3	3	3	3	3	2	3	3	3	FALSE	FALSE	FALSE
1.27e-57	0.992081	B4E5U2;BURCENK562V_RS00890	B4E5U2;BURCENK562V_RS00890	mtgA;ref|WP_006484660.1|gi|493530652|	Biosynthetic peptidoglycan transglycosylase;peptidoglycan transglycosylase	B4E5U2_BURCJ;	>tr|B4E5U2|B4E5U2_BURCJ Biosynthetic peptidoglycan transglycosylase OS=Burkholderia cenocepacia (strain ATCC BAA-245 / DSM 16553 / LMG 16656 / NCTC 13227 / J2315 / CF5610) OX=216591 GN=mtgA PE=3 SV=1;>BURCENK562V_RS00890 ref|WP_006484660.1|gi|493530652| peptidoglycan transglycosylase				2	2	2	2	2	2	2	2	2	2	2	2	2	2	2	2	2	2	2	2	2	2	2	2	2	2	2	2	2	2	2	2	2	2	2	2	FALSE	FALSE	FALSE
2.96e-104	1.04982	B4E5U3;BURCENK562V_RS00885	B4E5U3;BURCENK562V_RS00885	aroE;ref|WP_006493556.1|gi|493539671|	Shikimate dehydrogenase (NADP(+));shikimate 5-dehydrogenase	B4E5U3_BURCJ;	>tr|B4E5U3|B4E5U3_BURCJ Shikimate dehydrogenase (NADP(+)) OS=Burkholderia cenocepacia (strain ATCC BAA-245 / DSM 16553 / LMG 16656 / NCTC 13227 / J2315 / CF5610) OX=216591 GN=aroE PE=3 SV=1;>BURCENK562V_RS00885 ref|WP_006493556.1|gi|493539671| shikimate 5-dehydrogenase				14	15	15	14	15	15	15	15	15	15	15	15	14	14	15	15	15	15	15	15	15	15	14	15	15	14	15	14	15	15	15	15	15	15	15	15	FALSE	FALSE	FALSE
6.09e-118	1.06443	B4E5U4;BURCENK562V_RS00880	B4E5U4;BURCENK562V_RS00880	BCAL3414;ref|WP_006489403.1|gi|493535449|	Putative exoribonuclease II;ribonuclease II	B4E5U4_BURCJ;	>tr|B4E5U4|B4E5U4_BURCJ Putative exoribonuclease II OS=Burkholderia cenocepacia (strain ATCC BAA-245 / DSM 16553 / LMG 16656 / NCTC 13227 / J2315 / CF5610) OX=216591 GN=BCAL3414 PE=4 SV=1;>BURCENK562V_RS00880 ref|WP_006489403.1|gi|493535449| ribonuclease II				27	26	26	26	26	27	26	26	27	26	27	27	26	26	27	26	27	25	27	27	26	27	27	27	27	26	26	26	26	25	26	25	25	26	26	27	FALSE	FALSE	FALSE
4.6e-75	1.01571	B4E5U5;BURCENK562V_RS00875	B4E5U5;BURCENK562V_RS00875	BCAL3415;ref|WP_006489407.1|gi|493535453|	Uncharacterized protein;esterase	B4E5U5_BURCJ;	>tr|B4E5U5|B4E5U5_BURCJ Uncharacterized protein OS=Burkholderia cenocepacia (strain ATCC BAA-245 / DSM 16553 / LMG 16656 / NCTC 13227 / J2315 / CF5610) OX=216591 GN=BCAL3415 PE=4 SV=1;>BURCENK562V_RS00875 ref|WP_006489407.1|gi|493535453| esterase				9	9	9	8	9	9	9	9	9	9	9	9	9	9	9	9	9	9	9	9	9	9	9	9	9	9	9	9	9	9	9	9	9	9	9	9	FALSE	FALSE	FALSE
2.08e-100	1.04559	B4E5U6;BURCENK562V_RS00870	B4E5U6;BURCENK562V_RS00870	mpl;ref|WP_006489410.1|gi|493535456|	UDP-N-acetylmuramate--L-alanyl-gamma-D-glutamyl-meso-2,6-diaminoheptandioate ligase;UDP-N-acetylmuramate:L-alanyl-gamma-D-glutamyl- meso-diaminopimelate ligase	B4E5U6_BURCJ;	>tr|B4E5U6|B4E5U6_BURCJ UDP-N-acetylmuramate--L-alanyl-gamma-D-glutamyl-meso-2,6-diaminoheptandioate ligase OS=Burkholderia cenocepacia (strain ATCC BAA-245 / DSM 16553 / LMG 16656 / NCTC 13227 / J2315 / CF5610) OX=216591 GN=mpl PE=3 SV=1;>BURCENK562V_RS00870 ref|WP_006489410.1|gi|493535456| UDP-N-acetylmuramate:L-alanyl-gamma-D-glutamyl- meso-diaminopimelate ligase				22	22	22	22	22	22	21	22	22	22	22	21	22	22	22	22	22	22	22	22	22	21	22	22	22	22	22	22	22	22	22	22	20	22	22	22	FALSE	FALSE	FALSE
9.38e-77	1.01784	B4E5U7;BURCENK562V_RS00865	B4E5U7;BURCENK562V_RS00865	BCAL3417;ref|WP_012492969.1|gi|501469524|	Uncharacterized protein;UDP-N-acetylmuramate--alanine ligase	B4E5U7_BURCJ;	>tr|B4E5U7|B4E5U7_BURCJ Uncharacterized protein OS=Burkholderia cenocepacia (strain ATCC BAA-245 / DSM 16553 / LMG 16656 / NCTC 13227 / J2315 / CF5610) OX=216591 GN=BCAL3417 PE=4 SV=1;>BURCENK562V_RS00865 ref|WP_012492969.1|gi|501469524| UDP-N-acetylmuramate--alanine ligase				4	3	5	4	5	5	5	5	5	5	4	4	5	4	5	5	5	5	5	5	5	4	5	5	4	4	5	5	5	5	4	5	5	5	5	4	FALSE	FALSE	FALSE
2.16e-57	0.991746	B4E5U8;BURCENK562V_RS00860	B4E5U8;BURCENK562V_RS00860	BCAL3418;ref|WP_006491130.1|gi|493537200|	Putative thioredoxin protein;redoxin	B4E5U8_BURCJ;	>tr|B4E5U8|B4E5U8_BURCJ Putative thioredoxin protein OS=Burkholderia cenocepacia (strain ATCC BAA-245 / DSM 16553 / LMG 16656 / NCTC 13227 / J2315 / CF5610) OX=216591 GN=BCAL3418 PE=4 SV=1;>BURCENK562V_RS00860 ref|WP_006491130.1|gi|493537200| redoxin				3	3	3	3	3	3	3	3	3	3	3	3	3	3	3	3	3	3	3	3	3	3	3	3	3	3	3	3	3	2	3	3	3	3	3	3	FALSE	FALSE	FALSE
2.39e-94	1.03878	B4E5U9;BURCENK562V_RS00855	B4E5U9;BURCENK562V_RS00855	aroQ;ref|WP_012492970.1|gi|501469525|	3-dehydroquinate dehydratase	B4E5U9_BURCJ;	>tr|B4E5U9|B4E5U9_BURCJ 3-dehydroquinate dehydratase OS=Burkholderia cenocepacia (strain ATCC BAA-245 / DSM 16553 / LMG 16656 / NCTC 13227 / J2315 / CF5610) OX=216591 GN=aroQ PE=3 SV=1;>BURCENK562V_RS00855 ref|WP_012492970.1|gi|501469525| 3-dehydroquinate dehydratase				9	9	10	10	10	10	10	10	10	10	8	10	9	9	10	10	10	7	10	8	9	8	10	9	9	9	9	10	9	10	10	10	9	9	10	9	FALSE	FALSE	FALSE
7.38e-88	1.03129	B4E5V0;BURCENK562V_RS00850	B4E5V0;BURCENK562V_RS00850	accB;ref|WP_006496751.1|gi|493542890|	Biotin carboxyl carrier protein of acetyl-CoA carboxylase;acetyl-CoA carboxylase	B4E5V0_BURCJ;	>tr|B4E5V0|B4E5V0_BURCJ Biotin carboxyl carrier protein of acetyl-CoA carboxylase OS=Burkholderia cenocepacia (strain ATCC BAA-245 / DSM 16553 / LMG 16656 / NCTC 13227 / J2315 / CF5610) OX=216591 GN=accB PE=4 SV=1;>BURCENK562V_RS00850 ref|WP_006496751.1|gi|493542890| acetyl-CoA carboxylase				2	2	2	2	2	2	2	2	2	2	2	2	2	2	2	1	2	2	2	2	2	2	2	2	2	2	2	2	2	2	2	2	2	2	2	2	FALSE	FALSE	FALSE
1.29e-107	1.0535	B4E5V1;BURCENK562V_RS00845	B4E5V1;BURCENK562V_RS00845	accC;ref|WP_006490723.1|gi|493536783|	Biotin carboxylase;acetyl-CoA carboxylase biotin carboxylase subunit	B4E5V1_BURCJ;	>tr|B4E5V1|B4E5V1_BURCJ Biotin carboxylase OS=Burkholderia cenocepacia (strain ATCC BAA-245 / DSM 16553 / LMG 16656 / NCTC 13227 / J2315 / CF5610) OX=216591 GN=accC PE=4 SV=1;>BURCENK562V_RS00845 ref|WP_006490723.1|gi|493536783| acetyl-CoA carboxylase biotin carboxylase subunit				32	33	33	32	33	33	33	33	33	33	33	31	33	33	32	32	33	33	33	33	32	33	33	33	33	31	31	31	33	33	33	32	33	33	33	33	FALSE	FALSE	FALSE
1.08e-92	1.03689	B4E5V2;BURCENK562V_RS00840	B4E5V2;BURCENK562V_RS00840	prmA;ref|WP_006490720.1|gi|493536780|	Ribosomal protein L11 methyltransferase;ribosomal protein L11 methyltransferase	PRMA_BURCJ;	>sp|B4E5V2|PRMA_BURCJ Ribosomal protein L11 methyltransferase OS=Burkholderia cenocepacia (strain ATCC BAA-245 / DSM 16553 / LMG 16656 / NCTC 13227 / J2315 / CF5610) OX=216591 GN=prmA PE=3 SV=1;>BURCENK562V_RS00840 ref|WP_006490720.1|gi|493536780| ribosomal protein L11 methyltransferase				11	10	10	11	10	10	11	10	10	10	10	10	11	10	10	10	11	10	11	11	10	10	10	10	11	11	11	11	10	10	11	10	11	10	11	10	FALSE	FALSE	FALSE
2.51e-84	1.0271	B4E5V3;BURCENK562V_RS00835	B4E5V3;BURCENK562V_RS00835	BCAL3423;ref|WP_006490718.1|gi|493536778|	Putative membrane protein;hypothetical protein	B4E5V3_BURCJ;	>tr|B4E5V3|B4E5V3_BURCJ Putative membrane protein OS=Burkholderia cenocepacia (strain ATCC BAA-245 / DSM 16553 / LMG 16656 / NCTC 13227 / J2315 / CF5610) OX=216591 GN=BCAL3423 PE=4 SV=1;>BURCENK562V_RS00835 ref|WP_006490718.1|gi|493536778| hypothetical protein				14	13	14	13	14	14	14	14	13	14	13	14	13	14	14	14	13	13	14	14	14	14	14	14	13	13	13	14	14	14	13	14	14	14	14	14	FALSE	FALSE	FALSE
2.71e-108	1.05424	B4E5V4;BURCENK562V_RS00830	B4E5V4;BURCENK562V_RS00830	tpx;ref|WP_006476975.1|gi|493522894|	Thiol peroxidase;lipid hydroperoxide peroxidase	B4E5V4_BURCJ;	>tr|B4E5V4|B4E5V4_BURCJ Thiol peroxidase OS=Burkholderia cenocepacia (strain ATCC BAA-245 / DSM 16553 / LMG 16656 / NCTC 13227 / J2315 / CF5610) OX=216591 GN=tpx PE=1 SV=1;>BURCENK562V_RS00830 ref|WP_006476975.1|gi|493522894| lipid hydroperoxide peroxidase				12	13	14	13	14	14	14	14	14	14	14	14	13	13	13	13	13	14	13	13	14	14	13	12	13	13	14	13	13	14	13	14	12	13	13	13	FALSE	FALSE	FALSE
6.84e-97	1.04166	B4E5V5;BURCENK562V_RS00825	B4E5V5;BURCENK562V_RS00825	BCAL3425;ref|WP_006490717.1|gi|493536776|	Putative sugar kinase;sugar kinase	B4E5V5_BURCJ;	>tr|B4E5V5|B4E5V5_BURCJ Putative sugar kinase OS=Burkholderia cenocepacia (strain ATCC BAA-245 / DSM 16553 / LMG 16656 / NCTC 13227 / J2315 / CF5610) OX=216591 GN=BCAL3425 PE=4 SV=1;>BURCENK562V_RS00825 ref|WP_006490717.1|gi|493536776| sugar kinase				26	25	25	25	25	25	24	25	25	26	26	27	25	25	25	26	25	25	25	27	26	26	27	25	25	24	26	25	24	25	26	27	27	25	25	26	FALSE	FALSE	FALSE
8.75e-92	1.03585	B4E5V6;BURCENK562V_RS00820	B4E5V6;BURCENK562V_RS00820	BCAL3426;ref|WP_006476977.1|gi|493522896|	Putative lipoprotein;membrane protein	B4E5V6_BURCJ;	>tr|B4E5V6|B4E5V6_BURCJ Putative lipoprotein OS=Burkholderia cenocepacia (strain ATCC BAA-245 / DSM 16553 / LMG 16656 / NCTC 13227 / J2315 / CF5610) OX=216591 GN=BCAL3426 PE=4 SV=1;>BURCENK562V_RS00820 ref|WP_006476977.1|gi|493522896| membrane protein				8	8	8	8	8	7	8	8	7	7	8	7	8	8	7	8	8	8	8	8	7	7	7	8	7	8	8	7	7	8	6	8	7	8	8	7	FALSE	FALSE	FALSE
4.44e-122	1.06862	B4E5V7;BURCENK562V_RS00815	B4E5V7;BURCENK562V_RS00815	hctB;ref|WP_006490719.1|gi|493536779|	Histone H1-like protein;histone	B4E5V7_BURCJ;	>tr|B4E5V7|B4E5V7_BURCJ Histone H1-like protein OS=Burkholderia cenocepacia (strain ATCC BAA-245 / DSM 16553 / LMG 16656 / NCTC 13227 / J2315 / CF5610) OX=216591 GN=hctB PE=4 SV=1;>BURCENK562V_RS00815 ref|WP_006490719.1|gi|493536779| histone				4	4	4	3	4	4	4	4	4	4	4	4	3	4	4	4	4	4	4	4	4	4	4	4	4	4	4	4	4	4	4	4	4	4	4	4	FALSE	FALSE	FALSE
3.21e-96	1.0409	B4E5V8;BURCENK562V_RS00810	B4E5V8;BURCENK562V_RS00810	nrdB;ref|WP_006476978.1|gi|493522897|	Ribonucleoside-diphosphate reductase subunit beta;ribonucleotide-diphosphate reductase subunit beta	B4E5V8_BURCJ;	>tr|B4E5V8|B4E5V8_BURCJ Ribonucleoside-diphosphate reductase subunit beta OS=Burkholderia cenocepacia (strain ATCC BAA-245 / DSM 16553 / LMG 16656 / NCTC 13227 / J2315 / CF5610) OX=216591 GN=nrdB PE=3 SV=1;>BURCENK562V_RS00810 ref|WP_006476978.1|gi|493522897| ribonucleotide-diphosphate reductase subunit beta				29	27	31	29	29	27	29	30	28	29	29	28	26	28	27	30	30	29	27	29	29	31	29	29	29	27	30	30	28	27	29	28	29	30	30	30	FALSE	FALSE	FALSE
4.68e-76	1.01696	B4E5W0;BURCENK562V_RS00800	B4E5W0;BURCENK562V_RS00800	ampD;ref|WP_006490721.1|gi|493536781|	N-acetylmuramyl-L-alanine amidase;N-acetyl-anhydromuranmyl-L-alanine amidase	B4E5W0_BURCJ;	>tr|B4E5W0|B4E5W0_BURCJ N-acetylmuramyl-L-alanine amidase OS=Burkholderia cenocepacia (strain ATCC BAA-245 / DSM 16553 / LMG 16656 / NCTC 13227 / J2315 / CF5610) OX=216591 GN=ampD PE=4 SV=1;>BURCENK562V_RS00800 ref|WP_006490721.1|gi|493536781| N-acetyl-anhydromuranmyl-L-alanine amidase				9	9	10	10	9	10	10	10	10	10	9	10	9	10	10	10	10	9	9	9	10	10	10	10	10	10	10	10	10	10	10	7	10	10	10	10	FALSE	FALSE	FALSE
5.49e-86	1.02908	B4E5W1;BURCENK562V_RS00795	B4E5W1;BURCENK562V_RS00795	BCAL3431;ref|WP_006491491.1|gi|493537577|	Putative exported protein;pyrimidine deaminase	B4E5W1_BURCJ;	>tr|B4E5W1|B4E5W1_BURCJ Putative exported protein OS=Burkholderia cenocepacia (strain ATCC BAA-245 / DSM 16553 / LMG 16656 / NCTC 13227 / J2315 / CF5610) OX=216591 GN=BCAL3431 PE=4 SV=1;>BURCENK562V_RS00795 ref|WP_006491491.1|gi|493537577| pyrimidine deaminase				3	3	3	3	3	3	3	3	3	3	3	3	3	3	3	3	3	3	3	3	3	3	3	3	3	3	3	3	3	3	3	3	3	3	3	3	FALSE	FALSE	FALSE
1.29e-15	0.906496	B4E5W2;BURCENK562V_RS00790	B4E5W2;BURCENK562V_RS00790	BCAL3432;ref|WP_006489256.1|gi|493535302|	Cytochrome c assembly protein;ABC transporter permease	B4E5W2_BURCJ;	>tr|B4E5W2|B4E5W2_BURCJ Cytochrome c assembly protein OS=Burkholderia cenocepacia (strain ATCC BAA-245 / DSM 16553 / LMG 16656 / NCTC 13227 / J2315 / CF5610) OX=216591 GN=BCAL3432 PE=4 SV=1;>BURCENK562V_RS00790 ref|WP_006489256.1|gi|493535302| ABC transporter permease				2	2	1	2	2	1	2	2	2	1	2	1	2	2	1	1	2	2	2	2	2	2	2	1	1	2	2	2	2	2	1	2	1	1	2	1	FALSE	FALSE	FALSE
1.53e-114	1.06088	B4E5W3;BURCENK562V_RS00785	B4E5W3;BURCENK562V_RS00785	ffh;ref|WP_006476982.1|gi|493522901|	Signal recognition particle protein;signal recognition particle protein	B4E5W3_BURCJ;	>tr|B4E5W3|B4E5W3_BURCJ Signal recognition particle protein OS=Burkholderia cenocepacia (strain ATCC BAA-245 / DSM 16553 / LMG 16656 / NCTC 13227 / J2315 / CF5610) OX=216591 GN=ffh PE=3 SV=1;>BURCENK562V_RS00785 ref|WP_006476982.1|gi|493522901| signal recognition particle protein				29	29	28	28	30	29	30	30	31	30	30	27	29	29	28	28	28	29	30	30	30	30	29	30	29	28	30	28	30	30	31	30	28	30	30	29	FALSE	FALSE	FALSE
2.72e-102	1.04767	B4E5W4;BURCENK562V_RS00780	B4E5W4;BURCENK562V_RS00780	BCAL3434;ref|WP_006489240.1|gi|493535286|	Putative hypoxanthine phosphoribosyltransferase;hypoxanthine phosphoribosyltransferase	B4E5W4_BURCJ;	>tr|B4E5W4|B4E5W4_BURCJ Putative hypoxanthine phosphoribosyltransferase OS=Burkholderia cenocepacia (strain ATCC BAA-245 / DSM 16553 / LMG 16656 / NCTC 13227 / J2315 / CF5610) OX=216591 GN=BCAL3434 PE=4 SV=1;>BURCENK562V_RS00780 ref|WP_006489240.1|gi|493535286| hypoxanthine phosphoribosyltransferase				14	15	15	15	15	15	15	15	15	15	15	15	14	15	15	15	15	15	14	14	15	15	15	14	15	14	15	15	15	14	15	15	15	15	14	15	FALSE	FALSE	FALSE
3.08e-18	0.914685	B4E5W5;BURCENK562V_RS00775	B4E5W5;BURCENK562V_RS00775	BCAL3435;ref|WP_006489246.1|gi|493535292|	UPF0056 inner membrane protein;membrane protein	B4E5W5_BURCJ;	>tr|B4E5W5|B4E5W5_BURCJ UPF0056 inner membrane protein OS=Burkholderia cenocepacia (strain ATCC BAA-245 / DSM 16553 / LMG 16656 / NCTC 13227 / J2315 / CF5610) OX=216591 GN=BCAL3435 PE=3 SV=1;>BURCENK562V_RS00775 ref|WP_006489246.1|gi|493535292| membrane protein				1	1	1	1	1	1	1	1	1	1	1	1	1	1	1	1	1	1	1	1	1	1	1	1	1	1	1	1	1	1	1	1	1	1	1	1	TRUE	TRUE	TRUE
3.53e-117	1.06363	B4E5W6;BURCENK562V_RS00770	B4E5W6;BURCENK562V_RS00770	proS;ref|WP_006489236.1|gi|493535282|	Proline--tRNA ligase;prolyl-tRNA synthetase	SYP_BURCJ;	>sp|B4E5W6|SYP_BURCJ Proline--tRNA ligase OS=Burkholderia cenocepacia (strain ATCC BAA-245 / DSM 16553 / LMG 16656 / NCTC 13227 / J2315 / CF5610) OX=216591 GN=proS PE=3 SV=1;>BURCENK562V_RS00770 ref|WP_006489236.1|gi|493535282| prolyl-tRNA synthetase				43	39	43	41	43	39	42	43	40	42	42	40	41	41	40	44	41	41	43	43	40	43	41	43	41	40	44	43	41	42	39	43	39	41	42	42	FALSE	FALSE	FALSE
6.78e-66	1.00371	B4E5W7;BURCENK562V_RS00765	B4E5W7;BURCENK562V_RS00765	rppH;ref|WP_006496762.1|gi|493542901|	RNA pyrophosphohydrolase	RPPH_BURCJ;	>sp|B4E5W7|RPPH_BURCJ RNA pyrophosphohydrolase OS=Burkholderia cenocepacia (strain ATCC BAA-245 / DSM 16553 / LMG 16656 / NCTC 13227 / J2315 / CF5610) OX=216591 GN=rppH PE=3 SV=1;>BURCENK562V_RS00765 ref|WP_006496762.1|gi|493542901| RNA pyrophosphohydrolase				6	8	8	8	8	8	8	8	8	8	7	8	8	8	7	8	8	8	8	7	8	8	8	8	8	8	8	8	8	8	8	8	8	8	8	8	FALSE	FALSE	FALSE
2.72e-102	1.04767	B4E5W8;BURCENK562V_RS00760	B4E5W8;BURCENK562V_RS00760	BCAL3438;ref|WP_006489238.1|gi|493535284|	Putative lipoprotein;hypothetical protein	B4E5W8_BURCJ;	>tr|B4E5W8|B4E5W8_BURCJ Putative lipoprotein OS=Burkholderia cenocepacia (strain ATCC BAA-245 / DSM 16553 / LMG 16656 / NCTC 13227 / J2315 / CF5610) OX=216591 GN=BCAL3438 PE=4 SV=1;>BURCENK562V_RS00760 ref|WP_006489238.1|gi|493535284| hypothetical protein				13	13	13	11	13	12	13	13	12	13	13	12	12	11	11	13	13	13	13	13	13	13	13	12	12	11	13	13	12	13	11	13	12	13	13	12	FALSE	FALSE	FALSE
7.33e-110	1.05592	B4E5W9;BURCENK562V_RS00755	B4E5W9;BURCENK562V_RS00755	proB;ref|WP_006476997.1|gi|493522917|	Glutamate 5-kinase;gamma-glutamyl kinase	PROB_BURCJ;	>sp|B4E5W9|PROB_BURCJ Glutamate 5-kinase OS=Burkholderia cenocepacia (strain ATCC BAA-245 / DSM 16553 / LMG 16656 / NCTC 13227 / J2315 / CF5610) OX=216591 GN=proB PE=3 SV=1;>BURCENK562V_RS00755 ref|WP_006476997.1|gi|493522917| gamma-glutamyl kinase				22	22	23	20	20	22	21	21	21	20	20	21	23	22	23	22	22	19	23	22	23	23	21	22	23	22	20	22	23	23	20	23	22	22	20	20	FALSE	FALSE	FALSE
9.54e-122	1.06828	B4E5X0;BURCENK562V_RS00750	B4E5X0;BURCENK562V_RS00750	obg;ref|WP_006489254.1|gi|493535300|	GTPase Obg;GTPase CgtA	OBG_BURCJ;	>sp|B4E5X0|OBG_BURCJ GTPase Obg OS=Burkholderia cenocepacia (strain ATCC BAA-245 / DSM 16553 / LMG 16656 / NCTC 13227 / J2315 / CF5610) OX=216591 GN=obg PE=3 SV=1;>BURCENK562V_RS00750 ref|WP_006489254.1|gi|493535300| GTPase CgtA				25	26	26	26	25	26	25	26	26	26	26	26	26	26	25	26	26	25	25	25	25	25	26	25	26	26	26	26	26	26	25	26	26	25	26	25	FALSE	FALSE	FALSE
4.42e-117	1.06353	B4E5X1;BURCENK562V_RS00745	B4E5X1;BURCENK562V_RS00745	rpmA;ref|WP_006476999.1|gi|493522919|	50S ribosomal protein L27	RL27_BURCJ;	>sp|B4E5X1|RL27_BURCJ 50S ribosomal protein L27 OS=Burkholderia cenocepacia (strain ATCC BAA-245 / DSM 16553 / LMG 16656 / NCTC 13227 / J2315 / CF5610) OX=216591 GN=rpmA PE=3 SV=1;>BURCENK562V_RS00745 ref|WP_006476999.1|gi|493522919| 50S ribosomal protein L27				10	9	11	10	9	10	11	11	9	11	11	11	9	9	9	9	10	10	11	11	11	10	10	11	9	9	10	10	9	11	8	10	9	10	10	10	FALSE	FALSE	FALSE
1.07e-92	1.0369	B4E5X2;BURCENK562V_RS00740	B4E5X2;BURCENK562V_RS00740	rplU;ref|WP_006025184.1|gi|492894778|	50S ribosomal protein L21	RL21_BURCJ;	>sp|B4E5X2|RL21_BURCJ 50S ribosomal protein L21 OS=Burkholderia cenocepacia (strain ATCC BAA-245 / DSM 16553 / LMG 16656 / NCTC 13227 / J2315 / CF5610) OX=216591 GN=rplU PE=3 SV=1;>BURCENK562V_RS00740 ref|WP_006025184.1|gi|492894778| 50S ribosomal protein L21				3	3	3	3	3	3	3	3	3	3	3	3	3	3	3	3	3	3	3	3	3	3	3	3	3	3	3	3	3	3	3	3	3	3	3	3	FALSE	FALSE	FALSE
4.61e-96	1.04072	B4E5X3;BURCENK562V_RS00735	B4E5X3;BURCENK562V_RS00735	ispB;ref|WP_006489248.1|gi|493535294|	Octaprenyl-diphosphate synthase;octaprenyl diphosphate synthase	B4E5X3_BURCJ;	>tr|B4E5X3|B4E5X3_BURCJ Octaprenyl-diphosphate synthase OS=Burkholderia cenocepacia (strain ATCC BAA-245 / DSM 16553 / LMG 16656 / NCTC 13227 / J2315 / CF5610) OX=216591 GN=ispB PE=3 SV=1;>BURCENK562V_RS00735 ref|WP_006489248.1|gi|493535294| octaprenyl diphosphate synthase				9	10	10	10	10	10	11	11	10	11	10	11	10	10	11	10	10	11	11	10	11	10	11	11	10	11	10	11	11	10	10	10	11	11	10	10	FALSE	FALSE	FALSE
8.12e-87	1.03006	B4E5X4;BURCENK562V_RS00725	B4E5X4;BURCENK562V_RS00725	BCAL3444;ref|WP_006489250.1|gi|493535296|	Putative membrane protein;hypothetical protein	B4E5X4_BURCJ;	>tr|B4E5X4|B4E5X4_BURCJ Putative membrane protein OS=Burkholderia cenocepacia (strain ATCC BAA-245 / DSM 16553 / LMG 16656 / NCTC 13227 / J2315 / CF5610) OX=216591 GN=BCAL3444 PE=4 SV=1;>BURCENK562V_RS00725 ref|WP_006489250.1|gi|493535296| hypothetical protein				7	7	7	7	7	7	7	7	7	7	7	7	7	7	7	7	7	7	7	7	7	7	7	7	7	7	7	7	7	7	7	7	7	7	7	7	FALSE	FALSE	FALSE
5.95e-42	0.967157	B4E5X7;BURCENK562V_RS00710	B4E5X7;BURCENK562V_RS00710	gspO;ref|WP_006487139.1|gi|493533159|	Type 4 prepilin-like proteins leader peptide-processing enzyme;peptidase A24	B4E5X7_BURCJ;	>tr|B4E5X7|B4E5X7_BURCJ Type 4 prepilin-like proteins leader peptide-processing enzyme OS=Burkholderia cenocepacia (strain ATCC BAA-245 / DSM 16553 / LMG 16656 / NCTC 13227 / J2315 / CF5610) OX=216591 GN=gspO PE=3 SV=1;>BURCENK562V_RS00710 ref|WP_006487139.1|gi|493533159| peptidase A24				1	1	1	1	1	1	1	1	1	1	1	1	1	1	1	1	1	1	1	1	1	1	1	1	1	1	1	1	1	1	1	1	1	1	1	1	TRUE	TRUE	TRUE
1.17e-88	1.03222	B4E5X8;BURCENK562V_RS00705	B4E5X8;BURCENK562V_RS00705	coaE;ref|WP_006487123.1|gi|493533143|	Dephospho-CoA kinase;dephospho-CoA kinase	B4E5X8_BURCJ;	>tr|B4E5X8|B4E5X8_BURCJ Dephospho-CoA kinase OS=Burkholderia cenocepacia (strain ATCC BAA-245 / DSM 16553 / LMG 16656 / NCTC 13227 / J2315 / CF5610) OX=216591 GN=coaE PE=3 SV=1;>BURCENK562V_RS00705 ref|WP_006487123.1|gi|493533143| dephospho-CoA kinase				12	12	12	12	12	12	12	12	12	12	12	12	11	12	11	12	12	12	12	12	12	12	12	12	12	11	12	12	12	12	12	12	12	12	11	12	FALSE	FALSE	FALSE
2.2e-99	1.04445	B4E5X9;BURCENK562V_RS00700	B4E5X9;BURCENK562V_RS00700	zapD;ref|WP_006487143.1|gi|493533163|	Cell division protein ZapD;hypothetical protein	ZAPD_BURCJ;	>sp|B4E5X9|ZAPD_BURCJ Cell division protein ZapD OS=Burkholderia cenocepacia (strain ATCC BAA-245 / DSM 16553 / LMG 16656 / NCTC 13227 / J2315 / CF5610) OX=216591 GN=zapD PE=3 SV=1;>BURCENK562V_RS00700 ref|WP_006487143.1|gi|493533163| hypothetical protein				22	22	24	22	22	23	21	24	22	23	22	24	23	22	23	23	23	21	23	23	24	21	22	24	23	23	22	23	24	23	24	20	22	21	22	22	FALSE	FALSE	FALSE
2.67e-74	1.01474	B4E5Y0;BURCENK562V_RS00690	B4E5Y0;BURCENK562V_RS00690	BCAL3450;ref|WP_006487137.1|gi|493533157|	NUDIX hydrolase;7,8-dihydro-8-oxoguanine-triphosphatase	B4E5Y0_BURCJ;	>tr|B4E5Y0|B4E5Y0_BURCJ NUDIX hydrolase OS=Burkholderia cenocepacia (strain ATCC BAA-245 / DSM 16553 / LMG 16656 / NCTC 13227 / J2315 / CF5610) OX=216591 GN=BCAL3450 PE=3 SV=1;>BURCENK562V_RS00690 ref|WP_006487137.1|gi|493533157| 7,8-dihydro-8-oxoguanine-triphosphatase				11	11	11	11	11	11	11	11	11	11	11	11	11	11	11	11	11	10	11	11	11	11	11	11	11	11	11	11	11	11	11	11	11	11	11	11	FALSE	FALSE	FALSE
6.84e-105	1.05052	B4E5Y1;BURCENK562V_RS00685	B4E5Y1;BURCENK562V_RS00685	BCAL3451;ref|WP_006487097.1|gi|493533117|	AAA domain-containing protein;ATPase AAA	B4E5Y1_BURCJ;	>tr|B4E5Y1|B4E5Y1_BURCJ AAA domain-containing protein OS=Burkholderia cenocepacia (strain ATCC BAA-245 / DSM 16553 / LMG 16656 / NCTC 13227 / J2315 / CF5610) OX=216591 GN=BCAL3451 PE=4 SV=1;>BURCENK562V_RS00685 ref|WP_006487097.1|gi|493533117| ATPase AAA				26	26	28	26	27	27	27	27	27	27	26	27	26	27	27	27	27	27	27	26	27	27	27	27	28	27	27	27	27	27	26	27	27	27	27	27	FALSE	FALSE	FALSE
7.27e-94	1.03824	B4E5Y2;BURCENK562V_RS00680	B4E5Y2;BURCENK562V_RS00680	argJ;ref|WP_006496770.1|gi|493542909|	Arginine biosynthesis bifunctional protein ArgJ;N-acetylglutamate synthase	B4E5Y2_BURCJ;	>tr|B4E5Y2|B4E5Y2_BURCJ Arginine biosynthesis bifunctional protein ArgJ OS=Burkholderia cenocepacia (strain ATCC BAA-245 / DSM 16553 / LMG 16656 / NCTC 13227 / J2315 / CF5610) OX=216591 GN=argJ PE=3 SV=1;>BURCENK562V_RS00680 ref|WP_006496770.1|gi|493542909| N-acetylglutamate synthase				18	18	17	17	18	18	18	18	18	18	18	18	18	18	18	17	18	17	18	18	17	18	18	18	18	17	18	17	18	18	18	17	16	18	18	18	FALSE	FALSE	FALSE
6.46e-101	1.04615	B4E5Y3;BURCENK562V_RS00675	B4E5Y3;BURCENK562V_RS00675	secA;ref|WP_006493335.1|gi|493539448|	Protein translocase subunit SecA;preprotein translocase subunit SecA	SECA_BURCJ;	>sp|B4E5Y3|SECA_BURCJ Protein translocase subunit SecA OS=Burkholderia cenocepacia (strain ATCC BAA-245 / DSM 16553 / LMG 16656 / NCTC 13227 / J2315 / CF5610) OX=216591 GN=secA PE=3 SV=1;>BURCENK562V_RS00675 ref|WP_006493335.1|gi|493539448| preprotein translocase subunit SecA				61	59	61	59	61	60	61	60	58	59	60	57	58	60	58	62	58	60	60	61	58	61	59	59	58	60	61	60	60	60	59	60	60	58	59	59	FALSE	FALSE	FALSE
2.48e-70	1.00962	B4E5Y4;BURCENK562V_RS00670	B4E5Y4;BURCENK562V_RS00670	BCAL3454;ref|WP_006487136.1|gi|493533156|	Uncharacterized protein;hypothetical protein	B4E5Y4_BURCJ;	>tr|B4E5Y4|B4E5Y4_BURCJ Uncharacterized protein OS=Burkholderia cenocepacia (strain ATCC BAA-245 / DSM 16553 / LMG 16656 / NCTC 13227 / J2315 / CF5610) OX=216591 GN=BCAL3454 PE=4 SV=1;>BURCENK562V_RS00670 ref|WP_006487136.1|gi|493533156| hypothetical protein				5	5	5	5	5	5	5	5	5	5	4	5	5	5	5	5	5	5	5	5	5	5	5	5	5	5	5	5	5	5	5	5	5	5	5	5	FALSE	FALSE	FALSE
6.1e-88	1.03138	B4E5Y5;BURCENK562V_RS00665	B4E5Y5;BURCENK562V_RS00665	lpxC;ref|WP_006487145.1|gi|493533165|	UDP-3-O-acyl-N-acetylglucosamine deacetylase;UDP-3-O-(3-hydroxymyristoyl) glucosamine N-acyltransferase	LPXC_BURCJ;	>sp|B4E5Y5|LPXC_BURCJ UDP-3-O-acyl-N-acetylglucosamine deacetylase OS=Burkholderia cenocepacia (strain ATCC BAA-245 / DSM 16553 / LMG 16656 / NCTC 13227 / J2315 / CF5610) OX=216591 GN=lpxC PE=3 SV=1;>BURCENK562V_RS00665 ref|WP_006487145.1|gi|493533165| UDP-3-O-(3-hydroxymyristoyl) glucosamine N-acyltransferase				17	17	18	17	16	17	17	17	16	17	17	17	16	17	17	17	18	16	17	17	17	17	17	17	17	16	17	17	18	16	18	17	16	17	16	16	FALSE	FALSE	FALSE
3.06e-95	1.0398	B4E5Y6;BURCENK562V_RS00660	B4E5Y6;BURCENK562V_RS00660	BCAL3456;ref|WP_012492974.1|gi|501469529|	Peroxiredoxin;peroxiredoxin	B4E5Y6_BURCJ;	>tr|B4E5Y6|B4E5Y6_BURCJ Peroxiredoxin OS=Burkholderia cenocepacia (strain ATCC BAA-245 / DSM 16553 / LMG 16656 / NCTC 13227 / J2315 / CF5610) OX=216591 GN=BCAL3456 PE=1 SV=1;>BURCENK562V_RS00660 ref|WP_012492974.1|gi|501469529| peroxiredoxin				10	9	10	10	10	10	10	9	10	10	10	10	9	10	10	9	10	9	9	9	9	9	10	10	10	10	10	9	10	9	9	10	10	9	10	10	FALSE	FALSE	FALSE
9.84e-107	1.05254	B4E5Y7;BURCENK562V_RS00655	B4E5Y7;BURCENK562V_RS00655	ftsZ;ref|WP_006487140.1|gi|493533160|	Cell division protein FtsZ;cell division protein FtsZ	B4E5Y7_BURCJ;	>tr|B4E5Y7|B4E5Y7_BURCJ Cell division protein FtsZ OS=Burkholderia cenocepacia (strain ATCC BAA-245 / DSM 16553 / LMG 16656 / NCTC 13227 / J2315 / CF5610) OX=216591 GN=ftsZ PE=3 SV=1;>BURCENK562V_RS00655 ref|WP_006487140.1|gi|493533160| cell division protein FtsZ				40	39	39	39	39	38	39	39	38	39	39	39	37	38	39	38	39	39	39	39	40	39	38	39	38	37	39	38	38	39	38	39	38	39	39	38	FALSE	FALSE	FALSE
3.66e-102	1.04753	B4E5Y8;BURCENK562V_RS27850	B4E5Y8;BURCENK562V_RS27850	hemB;ref|WP_006482872.1|gi|493528855|	Delta-aminolevulinic acid dehydratase;delta-aminolevulinic acid dehydratase	B4E5Y8_BURCJ;	>tr|B4E5Y8|B4E5Y8_BURCJ Delta-aminolevulinic acid dehydratase OS=Burkholderia cenocepacia (strain ATCC BAA-245 / DSM 16553 / LMG 16656 / NCTC 13227 / J2315 / CF5610) OX=216591 GN=hemB PE=3 SV=1;>BURCENK562V_RS27850 ref|WP_006482872.1|gi|493528855| delta-aminolevulinic acid dehydratase				37	36	35	37	37	37	36	36	36	36	37	34	36	34	35	36	35	37	37	36	36	37	37	35	35	36	37	36	36	36	35	37	36	35	36	35	FALSE	FALSE	FALSE
2.24e-91	1.03537	B4E5Y9;BURCENK562V_RS27855	B4E5Y9;BURCENK562V_RS27855	engB;ref|WP_006477171.1|gi|493523094|	Probable GTP-binding protein EngB;GTP-binding protein YsxC	ENGB_BURCJ;	>sp|B4E5Y9|ENGB_BURCJ Probable GTP-binding protein EngB OS=Burkholderia cenocepacia (strain ATCC BAA-245 / DSM 16553 / LMG 16656 / NCTC 13227 / J2315 / CF5610) OX=216591 GN=engB PE=3 SV=1;>BURCENK562V_RS27855 ref|WP_006477171.1|gi|493523094| GTP-binding protein YsxC				18	17	18	17	18	18	17	17	17	17	17	17	18	18	18	18	17	17	18	17	18	18	18	18	18	17	17	17	17	17	18	17	18	18	18	17	FALSE	FALSE	FALSE
3.8e-76	1.01708	B4E5Z0;BURCENK562V_RS27860	B4E5Z0;BURCENK562V_RS27860	BCAL0266;ref|WP_012492295.1|gi|501468850|	Putative cytochrome c4;cytochrome C	B4E5Z0_BURCJ;	>tr|B4E5Z0|B4E5Z0_BURCJ Putative cytochrome c4 OS=Burkholderia cenocepacia (strain ATCC BAA-245 / DSM 16553 / LMG 16656 / NCTC 13227 / J2315 / CF5610) OX=216591 GN=BCAL0266 PE=4 SV=1;>BURCENK562V_RS27860 ref|WP_012492295.1|gi|501468850| cytochrome C				10	9	9	10	9	9	9	10	9	9	9	9	9	9	9	10	9	10	9	9	9	9	9	9	9	9	10	10	9	9	9	10	9	9	10	9	FALSE	FALSE	FALSE
1.31e-90	1.03449	B4E5Z1;BURCENK562V_RS27865	B4E5Z1;BURCENK562V_RS27865	BCAL0267;ref|WP_006482902.1|gi|493528885|	Putative cytochrome c biogenesis protein;cytochrome C biogenesis protein ResB	B4E5Z1_BURCJ;	>tr|B4E5Z1|B4E5Z1_BURCJ Putative cytochrome c biogenesis protein OS=Burkholderia cenocepacia (strain ATCC BAA-245 / DSM 16553 / LMG 16656 / NCTC 13227 / J2315 / CF5610) OX=216591 GN=BCAL0267 PE=4 SV=1;>BURCENK562V_RS27865 ref|WP_006482902.1|gi|493528885| cytochrome C biogenesis protein ResB				27	25	28	26	26	27	28	28	29	29	27	28	24	27	29	26	29	27	29	26	27	28	29	28	29	27	27	28	27	28	29	28	29	29	28	28	FALSE	FALSE	FALSE
6.36e-78	1.0193	B4E5Z2;BURCENK562V_RS27870	B4E5Z2;BURCENK562V_RS27870	BCAL0268;ref|WP_006482903.1|gi|493528886|	Putative cytochrome c biogenesis protein;cytochrome C biogenesis protein	B4E5Z2_BURCJ;	>tr|B4E5Z2|B4E5Z2_BURCJ Putative cytochrome c biogenesis protein OS=Burkholderia cenocepacia (strain ATCC BAA-245 / DSM 16553 / LMG 16656 / NCTC 13227 / J2315 / CF5610) OX=216591 GN=BCAL0268 PE=4 SV=1;>BURCENK562V_RS27870 ref|WP_006482903.1|gi|493528886| cytochrome C biogenesis protein				5	5	5	5	5	5	5	5	5	5	6	5	5	5	5	5	5	5	5	5	5	5	5	6	5	6	5	6	5	5	5	5	5	5	5	5	FALSE	FALSE	FALSE
5.33e-14	0.901138	B4E5Z4;BURCENK562V_RS27880	B4E5Z4;BURCENK562V_RS27880	msrQ;ref|WP_006482924.1|gi|493528907|	Protein-methionine-sulfoxide reductase heme-binding subunit MsrQ;sulfite oxidase	B4E5Z4_BURCJ;	>tr|B4E5Z4|B4E5Z4_BURCJ Protein-methionine-sulfoxide reductase heme-binding subunit MsrQ OS=Burkholderia cenocepacia (strain ATCC BAA-245 / DSM 16553 / LMG 16656 / NCTC 13227 / J2315 / CF5610) OX=216591 GN=msrQ PE=3 SV=1;>BURCENK562V_RS27880 ref|WP_006482924.1|gi|493528907| sulfite oxidase				1	1	0	1	1	1	1	1	1	1	1	0	1	1	1	1	1	0	1	1	1	1	1	1	1	1	1	0	1	1	1	1	1	1	1	0	TRUE	TRUE	TRUE
6.75e-107	1.05272	B4E5Z6;BURCENK562V_RS27890	B4E5Z6;BURCENK562V_RS27890	cyaY;ref|WP_006482891.1|gi|493528874|	Iron-sulfur cluster assembly protein CyaY;frataxin	CYAY_BURCJ;	>sp|B4E5Z6|CYAY_BURCJ Iron-sulfur cluster assembly protein CyaY OS=Burkholderia cenocepacia (strain ATCC BAA-245 / DSM 16553 / LMG 16656 / NCTC 13227 / J2315 / CF5610) OX=216591 GN=cyaY PE=1 SV=1;>BURCENK562V_RS27890 ref|WP_006482891.1|gi|493528874| frataxin				10	10	10	10	10	10	10	10	10	10	10	10	10	10	10	10	10	10	10	10	9	10	10	10	10	10	10	10	10	10	10	10	10	10	10	10	FALSE	FALSE	FALSE
3.8e-98	1.04307	B4E5Z7	B4E5Z7	mrcA	Penicillin-binding protein 1A	B4E5Z7_BURCJ	>tr|B4E5Z7|B4E5Z7_BURCJ Penicillin-binding protein 1A OS=Burkholderia cenocepacia (strain ATCC BAA-245 / DSM 16553 / LMG 16656 / NCTC 13227 / J2315 / CF5610) OX=216591 GN=mrcA PE=4 SV=1				35	34	36	34	36	35	35	36	35	36	35	35	34	33	36	36	36	35	35	36	36	35	36	36	34	33	33	35	36	35	35	34	35	36	36	34	FALSE	FALSE	FALSE
5.11e-85	1.02793	B4E602;BURCENK562V_RS27920	B4E602;BURCENK562V_RS27920	aroK;ref|WP_012492299.1|gi|501468854|	Shikimate kinase;shikimate kinase	B4E602_BURCJ;	>tr|B4E602|B4E602_BURCJ Shikimate kinase OS=Burkholderia cenocepacia (strain ATCC BAA-245 / DSM 16553 / LMG 16656 / NCTC 13227 / J2315 / CF5610) OX=216591 GN=aroK PE=3 SV=1;>BURCENK562V_RS27920 ref|WP_012492299.1|gi|501468854| shikimate kinase				12	11	12	12	12	12	11	12	12	11	12	12	12	12	12	12	12	11	12	11	12	11	12	12	11	11	11	12	12	12	12	11	12	11	11	12	FALSE	FALSE	FALSE
7.9e-106	1.05155	B4E603;BURCENK562V_RS27925	B4E603;BURCENK562V_RS27925	aroB;ref|WP_006481864.1|gi|493527833|	3-dehydroquinate synthase	AROB_BURCJ;	>sp|B4E603|AROB_BURCJ 3-dehydroquinate synthase OS=Burkholderia cenocepacia (strain ATCC BAA-245 / DSM 16553 / LMG 16656 / NCTC 13227 / J2315 / CF5610) OX=216591 GN=aroB PE=3 SV=1;>BURCENK562V_RS27925 ref|WP_006481864.1|gi|493527833| 3-dehydroquinate synthase				20	20	20	20	21	19	20	20	20	21	20	20	19	20	20	21	21	20	20	21	21	20	20	21	20	19	19	19	20	20	19	20	20	21	21	20	FALSE	FALSE	FALSE
2.15e-116	1.06282	B4E605;BURCENK562V_RS27935	B4E605;BURCENK562V_RS27935	BCAL0282;ref|WP_006481865.1|gi|493527834|	Putative ABC transporter extracellular solute-binding protein;glycerol-3-phosphate ABC transporter substrate-binding protein	B4E605_BURCJ;	>tr|B4E605|B4E605_BURCJ Putative ABC transporter extracellular solute-binding protein OS=Burkholderia cenocepacia (strain ATCC BAA-245 / DSM 16553 / LMG 16656 / NCTC 13227 / J2315 / CF5610) OX=216591 GN=BCAL0282 PE=4 SV=1;>BURCENK562V_RS27935 ref|WP_006481865.1|gi|493527834| glycerol-3-phosphate ABC transporter substrate-binding protein				21	20	21	22	20	20	20	21	20	21	21	20	19	19	20	23	20	20	20	19	19	20	21	21	20	21	21	23	21	20	20	23	20	20	22	21	FALSE	FALSE	FALSE
3.02e-65	1.00283	B4E606;BURCENK562V_RS27940	B4E606;BURCENK562V_RS27940	BCAL0283;ref|WP_006481867.1|gi|493527836|	Putative ABC transporter permease;glycerol-3-phosphate transporter permease	B4E606_BURCJ;	>tr|B4E606|B4E606_BURCJ Putative ABC transporter permease OS=Burkholderia cenocepacia (strain ATCC BAA-245 / DSM 16553 / LMG 16656 / NCTC 13227 / J2315 / CF5610) OX=216591 GN=BCAL0283 PE=3 SV=1;>BURCENK562V_RS27940 ref|WP_006481867.1|gi|493527836| glycerol-3-phosphate transporter permease				1	1	0	1	1	1	1	1	1	0	1	0	1	1	1	1	1	1	0	1	1	1	0	1	1	1	1	1	1	1	1	1	1	1	1	1	TRUE	TRUE	TRUE
2.14e-52	0.984254	B4E607;BURCENK562V_RS27945	B4E607;BURCENK562V_RS27945	ugpE;ref|WP_006481859.1|gi|493527828|	sn-glycerol-3-phosphate transport system permease protein UgpE;glycerol-3-phosphate transporter membrane protein	B4E607_BURCJ;	>tr|B4E607|B4E607_BURCJ sn-glycerol-3-phosphate transport system permease protein UgpE OS=Burkholderia cenocepacia (strain ATCC BAA-245 / DSM 16553 / LMG 16656 / NCTC 13227 / J2315 / CF5610) OX=216591 GN=ugpE PE=3 SV=1;>BURCENK562V_RS27945 ref|WP_006481859.1|gi|493527828| glycerol-3-phosphate transporter membrane protein				2	2	2	2	1	2	2	2	2	2	1	2	2	2	2	2	2	2	2	2	2	1	1	2	2	2	2	2	2	2	2	2	2	2	2	2	FALSE	FALSE	FALSE
2.38e-81	1.02352	B4E608;BURCENK562V_RS27950	B4E608;BURCENK562V_RS27950	ugpC;ref|WP_006481861.1|gi|493527830|	sn-glycerol-3-phosphate import ATP-binding protein UgpC;glycerol-3-phosphate ABC transporter ATP-binding protein	B4E608_BURCJ;	>tr|B4E608|B4E608_BURCJ sn-glycerol-3-phosphate import ATP-binding protein UgpC OS=Burkholderia cenocepacia (strain ATCC BAA-245 / DSM 16553 / LMG 16656 / NCTC 13227 / J2315 / CF5610) OX=216591 GN=ugpC PE=3 SV=1;>BURCENK562V_RS27950 ref|WP_006481861.1|gi|493527830| glycerol-3-phosphate ABC transporter ATP-binding protein				8	8	8	8	8	8	8	8	8	8	8	8	7	8	8	8	8	8	8	8	8	8	8	8	8	8	8	8	8	8	8	8	8	8	8	8	FALSE	FALSE	FALSE
7.67e-85	1.02772	B4E609;BURCENK562V_RS27955	B4E609;BURCENK562V_RS27955	ugpQ;ref|WP_006491785.1|gi|493537881|	Glycerophosphoryl diester phosphodiesterase;membrane protein	B4E609_BURCJ;	>tr|B4E609|B4E609_BURCJ Glycerophosphoryl diester phosphodiesterase OS=Burkholderia cenocepacia (strain ATCC BAA-245 / DSM 16553 / LMG 16656 / NCTC 13227 / J2315 / CF5610) OX=216591 GN=ugpQ PE=4 SV=1;>BURCENK562V_RS27955 ref|WP_006491785.1|gi|493537881| membrane protein				14	14	14	14	14	15	15	15	15	15	14	15	15	15	15	15	15	14	15	15	15	14	15	15	15	15	15	15	15	15	15	15	14	15	15	15	FALSE	FALSE	FALSE
3.01e-112	1.05845	B4E610;BURCENK562V_RS27960	B4E610;BURCENK562V_RS27960	BCAL0287;ref|WP_006490624.1|gi|493536680|	Putative outer membrane protein;membrane protein	B4E610_BURCJ;	>tr|B4E610|B4E610_BURCJ Putative outer membrane protein OS=Burkholderia cenocepacia (strain ATCC BAA-245 / DSM 16553 / LMG 16656 / NCTC 13227 / J2315 / CF5610) OX=216591 GN=BCAL0287 PE=4 SV=1;>BURCENK562V_RS27960 ref|WP_006490624.1|gi|493536680| membrane protein				5	5	5	5	5	4	4	5	4	4	4	4	5	5	5	5	4	4	5	4	4	5	4	4	5	5	5	5	5	4	4	5	4	4	5	4	FALSE	FALSE	FALSE
5.72e-105	1.0506	B4E611;BURCENK562V_RS27965	B4E611;BURCENK562V_RS27965	BCAL0288;ref|WP_006490629.1|gi|493536686|	Y1_Tnp domain-containing protein;transposase	B4E611_BURCJ;	>tr|B4E611|B4E611_BURCJ Y1_Tnp domain-containing protein OS=Burkholderia cenocepacia (strain ATCC BAA-245 / DSM 16553 / LMG 16656 / NCTC 13227 / J2315 / CF5610) OX=216591 GN=BCAL0288 PE=4 SV=1;>BURCENK562V_RS27965 ref|WP_006490629.1|gi|493536686| transposase				16	16	15	16	16	16	16	16	16	17	16	17	15	16	17	15	17	16	17	15	17	16	17	16	16	15	16	16	17	16	16	14	17	16	16	17	FALSE	FALSE	FALSE
1.83e-128	1.07502	B4E612;BURCENK562V_RS27970	B4E612;BURCENK562V_RS27970	glt1;ref|WP_006490631.1|gi|493536688|	Glutamate synthase large subunit;glutamate synthase	B4E612_BURCJ;	>tr|B4E612|B4E612_BURCJ Glutamate synthase large subunit OS=Burkholderia cenocepacia (strain ATCC BAA-245 / DSM 16553 / LMG 16656 / NCTC 13227 / J2315 / CF5610) OX=216591 GN=glt1 PE=4 SV=1;>BURCENK562V_RS27970 ref|WP_006490631.1|gi|493536688| glutamate synthase				102	100	103	95	103	106	102	106	109	108	107	105	97	102	100	101	104	100	106	104	106	104	105	106	103	102	100	99	105	104	106	99	106	107	107	106	FALSE	FALSE	FALSE
2.91e-34	0.952892	B4E614;BURCENK562V_RS27980	B4E614;BURCENK562V_RS27980	BCAL0291;ref|WP_020979890.1|gi|537744627|	Sodium:amino acid symporter family protein;amino acid carrier protein	B4E614_BURCJ;	>tr|B4E614|B4E614_BURCJ Sodium:amino acid symporter family protein OS=Burkholderia cenocepacia (strain ATCC BAA-245 / DSM 16553 / LMG 16656 / NCTC 13227 / J2315 / CF5610) OX=216591 GN=BCAL0291 PE=3 SV=1;>BURCENK562V_RS27980 ref|WP_020979890.1|gi|537744627| amino acid carrier protein				0	0	0	0	0	0	0	0	0	1	0	0	0	1	0	0	0	0	0	0	0	0	1	1	2	0	0	1	0	2	0	0	2	0	0	0	FALSE	FALSE	FALSE
2.21e-57	0.99173	B4E615;BURCENK562V_RS27985	B4E615;BURCENK562V_RS27985	BCAL0292;ref|WP_012492302.1|gi|501468857|	RNA 2',3'-cyclic phosphodiesterase;2'-5' RNA ligase	B4E615_BURCJ;	>tr|B4E615|B4E615_BURCJ RNA 2',3'-cyclic phosphodiesterase OS=Burkholderia cenocepacia (strain ATCC BAA-245 / DSM 16553 / LMG 16656 / NCTC 13227 / J2315 / CF5610) OX=216591 GN=BCAL0292 PE=3 SV=1;>BURCENK562V_RS27985 ref|WP_012492302.1|gi|501468857| 2'-5' RNA ligase				2	3	3	3	2	3	3	3	3	3	3	3	3	2	3	3	3	2	3	3	3	3	3	3	3	2	3	3	3	3	3	3	3	3	2	3	FALSE	FALSE	FALSE
4.75e-22	0.925361	B4E616;BURCENK562V_RS27990	B4E616;BURCENK562V_RS27990	BCAL0293;ref|WP_006482643.1|gi|493528624|	Putative D-amino acid dehydrogenase subunit;amino acid dehydrogenase	B4E616_BURCJ;	>tr|B4E616|B4E616_BURCJ Putative D-amino acid dehydrogenase subunit OS=Burkholderia cenocepacia (strain ATCC BAA-245 / DSM 16553 / LMG 16656 / NCTC 13227 / J2315 / CF5610) OX=216591 GN=BCAL0293 PE=4 SV=1;>BURCENK562V_RS27990 ref|WP_006482643.1|gi|493528624| amino acid dehydrogenase				2	1	2	1	1	1	2	2	1	1	2	1	2	2	1	2	1	1	2	1	1	1	2	2	2	2	2	2	2	1	1	2	0	2	1	2	FALSE	FALSE	FALSE
8.53e-61	0.996644	B4E617;BURCENK562V_RS27995	B4E617;BURCENK562V_RS27995	BCAL0294;ref|WP_006482644.1|gi|493528625|	Major Facilitator Superfamily protein;MFS transporter	B4E617_BURCJ;	>tr|B4E617|B4E617_BURCJ Major Facilitator Superfamily protein OS=Burkholderia cenocepacia (strain ATCC BAA-245 / DSM 16553 / LMG 16656 / NCTC 13227 / J2315 / CF5610) OX=216591 GN=BCAL0294 PE=4 SV=1;>BURCENK562V_RS27995 ref|WP_006482644.1|gi|493528625| MFS transporter				1	1	1	1	1	1	1	1	1	1	1	1	1	1	1	1	1	1	1	1	1	1	1	1	1	1	1	1	1	1	1	1	1	1	1	1	TRUE	TRUE	TRUE
3.21e-64	1.00142	B4E618;BURCENK562V_RS28000	B4E618;BURCENK562V_RS28000	BCAL0295;ref|WP_012492303.1|gi|501468858|	Putative dehydrogenase/reductase;short-chain dehydrogenase	B4E618_BURCJ;	>tr|B4E618|B4E618_BURCJ Putative dehydrogenase/reductase OS=Burkholderia cenocepacia (strain ATCC BAA-245 / DSM 16553 / LMG 16656 / NCTC 13227 / J2315 / CF5610) OX=216591 GN=BCAL0295 PE=4 SV=1;>BURCENK562V_RS28000 ref|WP_012492303.1|gi|501468858| short-chain dehydrogenase				4	4	5	4	4	3	5	5	5	3	5	4	4	3	3	3	3	5	5	4	4	4	5	4	5	5	4	5	4	4	4	5	4	4	5	4	FALSE	FALSE	FALSE
5.55e-81	1.02307	B4E619;BURCENK562V_RS28005	B4E619;BURCENK562V_RS28005	BCAL0296;ref|WP_006488528.1|gi|493534553|	ABC transporter ATP-binding membrane protein;ABC transporter ATP-binding protein	B4E619_BURCJ;	>tr|B4E619|B4E619_BURCJ ABC transporter ATP-binding membrane protein OS=Burkholderia cenocepacia (strain ATCC BAA-245 / DSM 16553 / LMG 16656 / NCTC 13227 / J2315 / CF5610) OX=216591 GN=BCAL0296 PE=4 SV=1;>BURCENK562V_RS28005 ref|WP_006488528.1|gi|493534553| ABC transporter ATP-binding protein				20	15	20	20	20	18	20	21	17	20	20	18	17	17	19	20	17	19	19	20	18	21	20	19	19	18	19	20	17	19	18	21	19	18	19	19	FALSE	FALSE	FALSE
5.82e-85	1.02786	B4E620;BURCENK562V_RS28010	B4E620;BURCENK562V_RS28010	thiO;ref|WP_006488532.1|gi|493534557|	Putative thiamine biosynthesis oxidoreductase ThiO;cytochrome C biogenesis protein CcdA	B4E620_BURCJ;	>tr|B4E620|B4E620_BURCJ Putative thiamine biosynthesis oxidoreductase ThiO OS=Burkholderia cenocepacia (strain ATCC BAA-245 / DSM 16553 / LMG 16656 / NCTC 13227 / J2315 / CF5610) OX=216591 GN=thiO PE=4 SV=1;>BURCENK562V_RS28010 ref|WP_006488532.1|gi|493534557| cytochrome C biogenesis protein CcdA				10	9	10	9	8	10	9	10	9	10	8	10	8	10	10	10	8	8	10	8	9	9	10	10	10	9	9	9	10	10	9	10	10	10	10	10	FALSE	FALSE	FALSE
4.98e-30	0.944192	B4E621;BURCENK562V_RS28015	B4E621;BURCENK562V_RS28015	thiS;ref|WP_006488534.1|gi|493534559|	Thiamine biosynthesis protein ThiS;sulfur carrier protein ThiS	B4E621_BURCJ;	>tr|B4E621|B4E621_BURCJ Thiamine biosynthesis protein ThiS OS=Burkholderia cenocepacia (strain ATCC BAA-245 / DSM 16553 / LMG 16656 / NCTC 13227 / J2315 / CF5610) OX=216591 GN=thiS PE=4 SV=1;>BURCENK562V_RS28015 ref|WP_006488534.1|gi|493534559| sulfur carrier protein ThiS				1	1	1	1	1	1	1	1	1	1	1	1	1	1	1	1	1	1	1	1	1	1	1	1	1	1	1	1	1	1	1	1	1	1	1	1	TRUE	TRUE	TRUE
3.13e-76	1.01719	B4E622;BURCENK562V_RS28020	B4E622;BURCENK562V_RS28020	thiG;ref|WP_006488530.1|gi|493534555|	Thiazole synthase;thiazole synthase	B4E622_BURCJ;	>tr|B4E622|B4E622_BURCJ Thiazole synthase OS=Burkholderia cenocepacia (strain ATCC BAA-245 / DSM 16553 / LMG 16656 / NCTC 13227 / J2315 / CF5610) OX=216591 GN=thiG PE=3 SV=1;>BURCENK562V_RS28020 ref|WP_006488530.1|gi|493534555| thiazole synthase				11	11	11	11	11	11	11	10	11	11	11	10	11	11	11	11	11	11	11	11	11	11	11	11	11	11	11	11	11	11	11	11	11	11	11	11	FALSE	FALSE	FALSE
2.72e-80	1.02222	B4E623	B4E623	thiE	Thiamine-phosphate synthase	B4E623_BURCJ	>tr|B4E623|B4E623_BURCJ Thiamine-phosphate synthase OS=Burkholderia cenocepacia (strain ATCC BAA-245 / DSM 16553 / LMG 16656 / NCTC 13227 / J2315 / CF5610) OX=216591 GN=thiE PE=3 SV=1				7	8	8	7	6	8	7	7	8	7	8	8	8	8	8	8	7	6	8	8	7	6	8	7	8	8	6	6	7	7	8	7	6	8	7	8	FALSE	FALSE	FALSE
8.87e-102	1.0471	B4E624;BURCENK562V_RS28030	B4E624;BURCENK562V_RS28030	BCAL0301;ref|WP_006477138.1|gi|493523060|	ABC transporter ATP-binding protein;toluene ABC transporter ATP-binding protein	B4E624_BURCJ;	>tr|B4E624|B4E624_BURCJ ABC transporter ATP-binding protein OS=Burkholderia cenocepacia (strain ATCC BAA-245 / DSM 16553 / LMG 16656 / NCTC 13227 / J2315 / CF5610) OX=216591 GN=BCAL0301 PE=4 SV=1;>BURCENK562V_RS28030 ref|WP_006477138.1|gi|493523060| toluene ABC transporter ATP-binding protein				12	13	12	12	12	13	12	12	13	12	11	11	13	13	13	12	13	13	13	13	12	12	12	13	12	13	13	13	12	12	13	13	12	12	13	12	FALSE	FALSE	FALSE
1.52e-89	1.03325	B4E625;BURCENK562V_RS28035	B4E625;BURCENK562V_RS28035	BCAL0302;ref|WP_006486220.1|gi|493532238|	Putative membrane protein;ABC transporter permease	B4E625_BURCJ;	>tr|B4E625|B4E625_BURCJ Putative membrane protein OS=Burkholderia cenocepacia (strain ATCC BAA-245 / DSM 16553 / LMG 16656 / NCTC 13227 / J2315 / CF5610) OX=216591 GN=BCAL0302 PE=3 SV=1;>BURCENK562V_RS28035 ref|WP_006486220.1|gi|493532238| ABC transporter permease				6	6	6	6	6	6	6	6	6	6	6	6	6	6	6	6	6	6	6	6	6	6	6	6	6	6	6	6	6	6	6	6	5	6	6	6	FALSE	FALSE	FALSE
8.56e-83	1.02526	B4E626;BURCENK562V_RS28040	B4E626;BURCENK562V_RS28040	BCAL0303;ref|WP_006486221.1|gi|493532239|	Putative membrane protein;ABC transporter substrate-binding protein	B4E626_BURCJ;	>tr|B4E626|B4E626_BURCJ Putative membrane protein OS=Burkholderia cenocepacia (strain ATCC BAA-245 / DSM 16553 / LMG 16656 / NCTC 13227 / J2315 / CF5610) OX=216591 GN=BCAL0303 PE=4 SV=1;>BURCENK562V_RS28040 ref|WP_006486221.1|gi|493532239| ABC transporter substrate-binding protein				5	5	7	6	6	4	6	5	5	5	6	5	6	5	6	5	5	5	5	5	5	5	5	6	6	5	6	7	6	5	5	6	4	5	5	5	FALSE	FALSE	FALSE
1e-106	1.05253	B4E627;BURCENK562V_RS28045	B4E627;BURCENK562V_RS28045	BCAL0304;ref|WP_020979879.1|gi|537744561|	VacJ-like lipoprotein;lipid assymetry maintenance protein MlaA	B4E627_BURCJ;	>tr|B4E627|B4E627_BURCJ VacJ-like lipoprotein OS=Burkholderia cenocepacia (strain ATCC BAA-245 / DSM 16553 / LMG 16656 / NCTC 13227 / J2315 / CF5610) OX=216591 GN=BCAL0304 PE=4 SV=1;>BURCENK562V_RS28045 ref|WP_020979879.1|gi|537744561| lipid assymetry maintenance protein MlaA				12	12	12	11	12	12	12	12	12	12	12	12	12	11	12	12	12	12	12	12	11	12	12	12	11	12	12	12	12	12	11	12	11	12	12	11	FALSE	FALSE	FALSE
3.2e-103	1.04869	B4E628;BURCENK562V_RS28050	B4E628;BURCENK562V_RS28050	BCAL0305;ref|WP_012492305.1|gi|501468860|	Putative exported protein;hypothetical protein	B4E628_BURCJ;	>tr|B4E628|B4E628_BURCJ Putative exported protein OS=Burkholderia cenocepacia (strain ATCC BAA-245 / DSM 16553 / LMG 16656 / NCTC 13227 / J2315 / CF5610) OX=216591 GN=BCAL0305 PE=4 SV=1;>BURCENK562V_RS28050 ref|WP_012492305.1|gi|501468860| hypothetical protein				15	14	15	15	15	14	15	15	14	15	15	13	13	14	13	15	13	15	15	14	14	15	13	14	13	13	15	15	13	15	13	15	12	14	15	15	FALSE	FALSE	FALSE
1.21e-108	1.05462	B4E629;BURCENK562V_RS28055	B4E629;BURCENK562V_RS28055	BCAL0306;ref|WP_006485329.1|gi|493531329|	STAS domain-containing protein;anti-anti-sigma regulatory factor	B4E629_BURCJ;	>tr|B4E629|B4E629_BURCJ STAS domain-containing protein OS=Burkholderia cenocepacia (strain ATCC BAA-245 / DSM 16553 / LMG 16656 / NCTC 13227 / J2315 / CF5610) OX=216591 GN=BCAL0306 PE=4 SV=1;>BURCENK562V_RS28055 ref|WP_006485329.1|gi|493531329| anti-anti-sigma regulatory factor				3	3	3	3	3	3	3	3	3	3	3	3	3	3	3	3	3	3	3	3	3	3	3	3	3	3	3	3	3	3	3	3	3	3	3	3	FALSE	FALSE	FALSE
2.02e-92	1.03658	B4E630;BURCENK562V_RS28060	B4E630;BURCENK562V_RS28060	BCAL0307;ref|WP_006485348.1|gi|493531348|	ABC transporter ATP-binding protein	B4E630_BURCJ;	>tr|B4E630|B4E630_BURCJ ABC transporter ATP-binding protein OS=Burkholderia cenocepacia (strain ATCC BAA-245 / DSM 16553 / LMG 16656 / NCTC 13227 / J2315 / CF5610) OX=216591 GN=BCAL0307 PE=4 SV=1;>BURCENK562V_RS28060 ref|WP_006485348.1|gi|493531348| ABC transporter ATP-binding protein				13	13	13	13	13	13	13	13	13	13	12	13	13	13	13	13	13	12	13	13	13	13	13	13	13	13	13	13	13	13	13	12	14	13	13	13	FALSE	FALSE	FALSE
4.02e-75	1.01578	B4E631;BURCENK562V_RS28065	B4E631;BURCENK562V_RS28065	BCAL0308;ref|WP_023476193.1|gi|558013809|	Transport permease protein;ABC-type multidrug transport system, permease component	B4E631_BURCJ;	>tr|B4E631|B4E631_BURCJ Transport permease protein OS=Burkholderia cenocepacia (strain ATCC BAA-245 / DSM 16553 / LMG 16656 / NCTC 13227 / J2315 / CF5610) OX=216591 GN=BCAL0308 PE=3 SV=1;>BURCENK562V_RS28065 ref|WP_023476193.1|gi|558013809| ABC-type multidrug transport system, permease component				2	2	2	2	2	2	2	2	2	2	2	2	2	2	2	2	2	2	2	2	2	2	2	2	2	2	2	2	2	2	2	2	2	2	2	2	FALSE	FALSE	FALSE
9.01e-78	1.01911	B4E632;BURCENK562V_RS28070	B4E632;BURCENK562V_RS28070	BCAL0309;ref|WP_006477131.1|gi|493523053|	BolA-like protein;BolA family transcriptional regulator	B4E632_BURCJ;	>tr|B4E632|B4E632_BURCJ BolA-like protein OS=Burkholderia cenocepacia (strain ATCC BAA-245 / DSM 16553 / LMG 16656 / NCTC 13227 / J2315 / CF5610) OX=216591 GN=BCAL0309 PE=3 SV=1;>BURCENK562V_RS28070 ref|WP_006477131.1|gi|493523053| BolA family transcriptional regulator				5	5	5	4	5	5	5	5	5	5	5	5	5	5	5	4	5	5	5	5	5	5	5	5	5	5	5	4	5	5	4	5	5	5	5	5	FALSE	FALSE	FALSE
3.04e-64	1.00145	B4E633;BURCENK562V_RS28075	B4E633;BURCENK562V_RS28075	murA;ref|WP_006485350.1|gi|493531350|	UDP-N-acetylglucosamine 1-carboxyvinyltransferase	B4E633_BURCJ;	>tr|B4E633|B4E633_BURCJ UDP-N-acetylglucosamine 1-carboxyvinyltransferase OS=Burkholderia cenocepacia (strain ATCC BAA-245 / DSM 16553 / LMG 16656 / NCTC 13227 / J2315 / CF5610) OX=216591 GN=murA PE=3 SV=1;>BURCENK562V_RS28075 ref|WP_006485350.1|gi|493531350| UDP-N-acetylglucosamine 1-carboxyvinyltransferase				9	9	8	8	9	9	9	9	9	9	9	9	9	8	9	9	9	9	9	9	9	9	9	9	8	9	9	9	9	9	9	9	9	9	9	9	FALSE	FALSE	FALSE
3.86e-104	1.04969	B4E634;BURCENK562V_RS28080	B4E634;BURCENK562V_RS28080	hisG;ref|WP_006477129.1|gi|493523051|	ATP phosphoribosyltransferase	HIS1_BURCJ;	>sp|B4E634|HIS1_BURCJ ATP phosphoribosyltransferase OS=Burkholderia cenocepacia (strain ATCC BAA-245 / DSM 16553 / LMG 16656 / NCTC 13227 / J2315 / CF5610) OX=216591 GN=hisG PE=3 SV=1;>BURCENK562V_RS28080 ref|WP_006477129.1|gi|493523051| ATP phosphoribosyltransferase				11	12	10	10	11	11	11	11	11	11	11	11	10	9	11	10	11	12	12	12	12	10	10	10	10	10	10	10	11	11	11	11	10	10	12	11	FALSE	FALSE	FALSE
1.11e-87	1.03108	B4E635;BURCENK562V_RS28085	B4E635;BURCENK562V_RS28085	hisD;ref|WP_006485330.1|gi|493531330|	Histidinol dehydrogenase;histidinol dehydrogenase	B4E635_BURCJ;	>tr|B4E635|B4E635_BURCJ Histidinol dehydrogenase OS=Burkholderia cenocepacia (strain ATCC BAA-245 / DSM 16553 / LMG 16656 / NCTC 13227 / J2315 / CF5610) OX=216591 GN=hisD PE=3 SV=1;>BURCENK562V_RS28085 ref|WP_006485330.1|gi|493531330| histidinol dehydrogenase				19	20	19	20	19	18	18	20	18	19	19	17	18	17	18	20	18	20	19	18	18	20	19	18	17	18	20	20	19	19	18	20	17	18	20	17	FALSE	FALSE	FALSE
2.73e-89	1.03296	B4E636;BURCENK562V_RS28090	B4E636;BURCENK562V_RS28090	hisC;ref|WP_006485351.1|gi|493531351|	Histidinol-phosphate aminotransferase;histidinol-phosphate aminotransferase	B4E636_BURCJ;	>tr|B4E636|B4E636_BURCJ Histidinol-phosphate aminotransferase OS=Burkholderia cenocepacia (strain ATCC BAA-245 / DSM 16553 / LMG 16656 / NCTC 13227 / J2315 / CF5610) OX=216591 GN=hisC PE=3 SV=1;>BURCENK562V_RS28090 ref|WP_006485351.1|gi|493531351| histidinol-phosphate aminotransferase				17	16	18	16	15	16	16	15	16	17	16	17	17	16	16	16	18	15	16	17	19	15	16	17	17	16	16	18	17	16	15	17	19	17	14	16	FALSE	FALSE	FALSE
2.07e-107	1.05328	B4E637;BURCENK562V_RS28095	B4E637;BURCENK562V_RS28095	hisB;ref|WP_006477126.1|gi|493523048|	Imidazoleglycerol-phosphate dehydratase;imidazoleglycerol-phosphate dehydratase	HIS7_BURCJ;	>sp|B4E637|HIS7_BURCJ Imidazoleglycerol-phosphate dehydratase OS=Burkholderia cenocepacia (strain ATCC BAA-245 / DSM 16553 / LMG 16656 / NCTC 13227 / J2315 / CF5610) OX=216591 GN=hisB PE=3 SV=1;>BURCENK562V_RS28095 ref|WP_006477126.1|gi|493523048| imidazoleglycerol-phosphate dehydratase				16	17	17	17	17	16	16	16	16	17	16	16	17	17	16	16	17	17	16	16	17	16	17	16	16	16	17	15	17	16	17	15	16	16	17	17	FALSE	FALSE	FALSE
3.31e-104	1.04977	B4E639;BURCENK562V_RS28105	B4E639;BURCENK562V_RS28105	hisH;ref|WP_012492306.1|gi|501468861|	Imidazole glycerol phosphate synthase subunit HisH;imidazole glycerol phosphate synthase	B4E639_BURCJ;	>tr|B4E639|B4E639_BURCJ Imidazole glycerol phosphate synthase subunit HisH OS=Burkholderia cenocepacia (strain ATCC BAA-245 / DSM 16553 / LMG 16656 / NCTC 13227 / J2315 / CF5610) OX=216591 GN=hisH PE=3 SV=1;>BURCENK562V_RS28105 ref|WP_012492306.1|gi|501468861| imidazole glycerol phosphate synthase				15	15	15	13	15	15	15	14	14	15	14	14	14	15	15	15	14	14	14	15	15	14	15	15	15	14	15	15	15	15	15	15	15	15	14	14	FALSE	FALSE	FALSE
3.79e-101	1.0464	B4E640;BURCENK562V_RS28110	B4E640;BURCENK562V_RS28110	hisA;ref|WP_006477123.1|gi|493523045|	1-(5-phosphoribosyl)-5-[(5-phosphoribosylamino)methylideneamino] imidazole-4-carboxamide isomerase;1-(5-phosphoribosyl)-5-[(5- phosphoribosylamino)methylideneamino] imidazole-4-carboxamide isomerase	HIS4_BURCJ;	>sp|B4E640|HIS4_BURCJ 1-(5-phosphoribosyl)-5-[(5-phosphoribosylamino)methylideneamino] imidazole-4-carboxamide isomerase OS=Burkholderia cenocepacia (strain ATCC BAA-245 / DSM 16553 / LMG 16656 / NCTC 13227 / J2315 / CF5610) OX=216591 GN=hisA PE=3 SV=1;>BURCENK562V_RS28110 ref|WP_006477123.1|gi|493523045| 1-(5-phosphoribosyl)-5-[(5- phosphoribosylamino)methylideneamino] imidazole-4-carboxamide is…				25	26	25	25	25	25	25	26	26	26	26	24	25	25	24	26	25	25	26	24	26	26	26	26	25	25	25	26	25	25	25	25	24	26	25	24	FALSE	FALSE	FALSE
2.57e-98	1.04326	B4E641;BURCENK562V_RS28115	B4E641;BURCENK562V_RS28115	hisF;ref|WP_006485327.1|gi|493531326|	Imidazole glycerol phosphate synthase subunit HisF;imidazole glycerol phosphate synthase	HIS6_BURCJ;	>sp|B4E641|HIS6_BURCJ Imidazole glycerol phosphate synthase subunit HisF OS=Burkholderia cenocepacia (strain ATCC BAA-245 / DSM 16553 / LMG 16656 / NCTC 13227 / J2315 / CF5610) OX=216591 GN=hisF PE=3 SV=1;>BURCENK562V_RS28115 ref|WP_006485327.1|gi|493531326| imidazole glycerol phosphate synthase				22	22	22	22	22	22	22	22	22	22	22	22	22	22	22	21	22	22	22	21	22	22	22	22	22	22	22	21	21	22	22	22	21	22	22	22	FALSE	FALSE	FALSE
7.26e-86	1.02893	B4E643;BURCENK562V_RS28125	B4E643;BURCENK562V_RS28125	hisE;ref|WP_006485344.1|gi|493531344|	Phosphoribosyl-ATP pyrophosphatase;phosphoribosyl-ATP pyrophosphatase	HIS2_BURCJ;	>sp|B4E643|HIS2_BURCJ Phosphoribosyl-ATP pyrophosphatase OS=Burkholderia cenocepacia (strain ATCC BAA-245 / DSM 16553 / LMG 16656 / NCTC 13227 / J2315 / CF5610) OX=216591 GN=hisE PE=3 SV=1;>BURCENK562V_RS28125 ref|WP_006485344.1|gi|493531344| phosphoribosyl-ATP pyrophosphatase				7	6	8	8	8	6	7	8	6	7	8	7	6	6	7	8	6	8	6	8	6	7	7	7	7	6	7	8	7	6	6	8	6	6	8	6	FALSE	FALSE	FALSE
5.76e-61	0.996885	B4E644;BURCENK562V_RS28130	B4E644;BURCENK562V_RS28130	BCAL0321;ref|WP_006485332.1|gi|493531332|	Putative membrane protein;membrane protein	B4E644_BURCJ;	>tr|B4E644|B4E644_BURCJ Putative membrane protein OS=Burkholderia cenocepacia (strain ATCC BAA-245 / DSM 16553 / LMG 16656 / NCTC 13227 / J2315 / CF5610) OX=216591 GN=BCAL0321 PE=4 SV=1;>BURCENK562V_RS28130 ref|WP_006485332.1|gi|493531332| membrane protein				2	2	2	2	2	2	2	2	2	2	2	2	2	2	2	2	2	2	2	2	2	2	2	2	2	2	2	2	2	2	2	2	2	2	2	2	FALSE	FALSE	FALSE
6.11e-93	1.03718	B4E645;BURCENK562V_RS28135	B4E645;BURCENK562V_RS28135	BCAL0322;ref|WP_006485352.1|gi|493531352|	HIT domain-containing protein;HIT family hydrolase	B4E645_BURCJ;	>tr|B4E645|B4E645_BURCJ HIT domain-containing protein OS=Burkholderia cenocepacia (strain ATCC BAA-245 / DSM 16553 / LMG 16656 / NCTC 13227 / J2315 / CF5610) OX=216591 GN=BCAL0322 PE=4 SV=1;>BURCENK562V_RS28135 ref|WP_006485352.1|gi|493531352| HIT family hydrolase				15	14	14	13	15	14	15	15	14	15	14	15	13	14	14	15	14	14	14	15	15	14	14	14	14	13	14	15	15	15	14	15	14	14	15	15	FALSE	FALSE	FALSE
2.37e-101	1.04663	B4E646;BURCENK562V_RS28140	B4E646;BURCENK562V_RS28140	tatA;ref|WP_006477115.1|gi|493523036|	Sec-independent protein translocase protein TatA;preprotein translocase subunit TatA	TATA_BURCJ;	>sp|B4E646|TATA_BURCJ Sec-independent protein translocase protein TatA OS=Burkholderia cenocepacia (strain ATCC BAA-245 / DSM 16553 / LMG 16656 / NCTC 13227 / J2315 / CF5610) OX=216591 GN=tatA PE=3 SV=1;>BURCENK562V_RS28140 ref|WP_006477115.1|gi|493523036| preprotein translocase subunit TatA				2	2	2	2	2	2	2	2	2	2	2	2	2	2	2	2	2	2	2	2	2	2	2	2	2	2	2	2	2	2	2	2	2	2	2	2	FALSE	FALSE	FALSE
3.79e-99	1.04419	B4E647;BURCENK562V_RS28145	B4E647;BURCENK562V_RS28145	tatB;ref|WP_006485331.1|gi|493531331|	Sec-independent protein translocase protein TatB;translocase	B4E647_BURCJ;	>tr|B4E647|B4E647_BURCJ Sec-independent protein translocase protein TatB OS=Burkholderia cenocepacia (strain ATCC BAA-245 / DSM 16553 / LMG 16656 / NCTC 13227 / J2315 / CF5610) OX=216591 GN=tatB PE=3 SV=1;>BURCENK562V_RS28145 ref|WP_006485331.1|gi|493531331| translocase				7	7	7	7	7	7	7	6	7	7	7	7	7	7	7	7	7	7	7	7	7	6	7	7	7	7	6	7	7	7	6	6	6	7	7	6	FALSE	FALSE	FALSE
2.87e-38	0.960539	B4E648;BURCENK562V_RS28150	B4E648;BURCENK562V_RS28150	tatC;ref|WP_006485341.1|gi|493531341|	Sec-independent protein translocase protein TatC;twin-arginine protein translocation system subunit TatC	B4E648_BURCJ;	>tr|B4E648|B4E648_BURCJ Sec-independent protein translocase protein TatC OS=Burkholderia cenocepacia (strain ATCC BAA-245 / DSM 16553 / LMG 16656 / NCTC 13227 / J2315 / CF5610) OX=216591 GN=tatC PE=3 SV=1;>BURCENK562V_RS28150 ref|WP_006485341.1|gi|493531341| twin-arginine protein translocation system subunit TatC				2	2	2	2	2	2	2	2	2	2	2	2	2	2	2	2	2	2	2	2	2	2	2	2	2	2	2	2	2	2	2	2	2	2	2	2	FALSE	FALSE	FALSE
4.56e-97	1.04186	B4E649;BURCENK562V_RS28155	B4E649;BURCENK562V_RS28155	BCAL0326;ref|WP_006485345.1|gi|493531345|	Periplasmic serine endoprotease DegP-like;2-alkenal reductase	B4E649_BURCJ;	>tr|B4E649|B4E649_BURCJ Periplasmic serine endoprotease DegP-like OS=Burkholderia cenocepacia (strain ATCC BAA-245 / DSM 16553 / LMG 16656 / NCTC 13227 / J2315 / CF5610) OX=216591 GN=BCAL0326 PE=3 SV=1;>BURCENK562V_RS28155 ref|WP_006485345.1|gi|493531345| 2-alkenal reductase				13	12	13	11	13	13	12	13	12	13	13	13	11	13	12	13	13	11	13	11	13	12	13	13	13	12	13	13	13	13	12	12	13	13	13	13	FALSE	FALSE	FALSE
4.57e-91	1.03502	B4E650;BURCENK562V_RS28160	B4E650;BURCENK562V_RS28160	BCAL0327;ref|WP_006485336.1|gi|493531336|	Uncharacterized protein;metal-binding protein	B4E650_BURCJ;	>tr|B4E650|B4E650_BURCJ Uncharacterized protein OS=Burkholderia cenocepacia (strain ATCC BAA-245 / DSM 16553 / LMG 16656 / NCTC 13227 / J2315 / CF5610) OX=216591 GN=BCAL0327 PE=4 SV=1;>BURCENK562V_RS28160 ref|WP_006485336.1|gi|493531336| metal-binding protein				14	14	15	14	16	16	15	15	14	14	15	14	16	14	13	15	15	15	15	15	15	15	15	13	15	16	15	15	15	14	15	14	14	14	16	13	FALSE	FALSE	FALSE
1.46e-109	1.0556	B4E651;BURCENK562V_RS28165	B4E651;BURCENK562V_RS28165	petA;ref|WP_006491868.1|gi|493537970|	Ubiquinol-cytochrome c reductase iron-sulfur subunit;ubiquinol-cytochrome C reductase	B4E651_BURCJ;	>tr|B4E651|B4E651_BURCJ Ubiquinol-cytochrome c reductase iron-sulfur subunit OS=Burkholderia cenocepacia (strain ATCC BAA-245 / DSM 16553 / LMG 16656 / NCTC 13227 / J2315 / CF5610) OX=216591 GN=petA PE=4 SV=1;>BURCENK562V_RS28165 ref|WP_006491868.1|gi|493537970| ubiquinol-cytochrome C reductase				6	6	6	6	6	5	6	6	6	5	6	5	6	6	6	6	6	6	6	5	6	6	6	6	6	6	6	6	6	6	6	6	5	6	6	6	FALSE	FALSE	FALSE
1.92e-98	1.04341	B4E652;BURCENK562V_RS25260	B4E652;BURCENK562V_RS25260	BCAL1331;ref|WP_006490526.1|gi|493536580|	Putative aldehyde dehydrogenase;acylaldehyde oxidase	B4E652_BURCJ;	>tr|B4E652|B4E652_BURCJ Putative aldehyde dehydrogenase OS=Burkholderia cenocepacia (strain ATCC BAA-245 / DSM 16553 / LMG 16656 / NCTC 13227 / J2315 / CF5610) OX=216591 GN=BCAL1331 PE=4 SV=1;>BURCENK562V_RS25260 ref|WP_006490526.1|gi|493536580| acylaldehyde oxidase				29	26	28	26	30	30	29	30	30	29	30	29	29	30	30	27	30	29	30	30	30	30	30	30	30	26	30	29	30	30	30	29	30	30	30	30	FALSE	FALSE	FALSE
2.5e-32	0.949003	B4E653;BURCENK562V_RS25255	B4E653;BURCENK562V_RS25255	BCAL1332;ref|WP_006490608.1|gi|493536664|	Putative aldolase;membrane protein	B4E653_BURCJ;	>tr|B4E653|B4E653_BURCJ Putative aldolase OS=Burkholderia cenocepacia (strain ATCC BAA-245 / DSM 16553 / LMG 16656 / NCTC 13227 / J2315 / CF5610) OX=216591 GN=BCAL1332 PE=4 SV=1;>BURCENK562V_RS25255 ref|WP_006490608.1|gi|493536664| membrane protein				4	3	4	3	4	3	4	4	4	4	4	3	3	4	4	4	4	4	4	4	4	4	4	4	4	4	3	3	3	3	4	2	4	4	4	3	FALSE	FALSE	FALSE
2.6e-94	1.03874	B4E654;BURCENK562V_RS25250	B4E654;BURCENK562V_RS25250	BCAL1333;ref|WP_006490595.1|gi|493536650|	Putative Acyl-CoA dehydrogenase;acyl-CoA dehydrogenase	B4E654_BURCJ;	>tr|B4E654|B4E654_BURCJ Putative Acyl-CoA dehydrogenase OS=Burkholderia cenocepacia (strain ATCC BAA-245 / DSM 16553 / LMG 16656 / NCTC 13227 / J2315 / CF5610) OX=216591 GN=BCAL1333 PE=3 SV=1;>BURCENK562V_RS25250 ref|WP_006490595.1|gi|493536650| acyl-CoA dehydrogenase				16	16	16	14	16	16	15	16	14	16	15	16	16	16	16	16	16	16	16	15	15	15	16	16	16	16	16	16	16	16	15	16	16	16	15	16	FALSE	FALSE	FALSE
3.28e-97	1.04202	B4E655;BURCENK562V_RS25245	B4E655;BURCENK562V_RS25245	BCAL1334;ref|WP_006490601.1|gi|493536656|	Putative dehydrogenase;NADPH:quinone oxidoreductase	B4E655_BURCJ;	>tr|B4E655|B4E655_BURCJ Putative dehydrogenase OS=Burkholderia cenocepacia (strain ATCC BAA-245 / DSM 16553 / LMG 16656 / NCTC 13227 / J2315 / CF5610) OX=216591 GN=BCAL1334 PE=4 SV=1;>BURCENK562V_RS25245 ref|WP_006490601.1|gi|493536656| NADPH:quinone oxidoreductase				10	8	8	9	9	10	10	10	8	10	10	8	9	9	8	10	9	10	8	9	9	10	8	9	8	9	9	9	10	9	8	9	9	9	10	8	FALSE	FALSE	FALSE
1.25e-82	1.02506	B4E656;BURCENK562V_RS25240	B4E656;BURCENK562V_RS25240	BCAL1335;ref|WP_006490577.1|gi|493536632|	PadR family regulatory protein;virulence activator alpha C-terminal protein	B4E656_BURCJ;	>tr|B4E656|B4E656_BURCJ PadR family regulatory protein OS=Burkholderia cenocepacia (strain ATCC BAA-245 / DSM 16553 / LMG 16656 / NCTC 13227 / J2315 / CF5610) OX=216591 GN=BCAL1335 PE=4 SV=1;>BURCENK562V_RS25240 ref|WP_006490577.1|gi|493536632| virulence activator alpha C-terminal protein				7	7	7	6	6	7	7	7	7	7	6	7	7	7	7	7	7	7	7	7	7	7	7	7	7	7	7	7	7	6	7	6	7	7	6	7	FALSE	FALSE	FALSE
2.26e-48	0.977925	B4E657;BURCENK562V_RS25235	B4E657;BURCENK562V_RS25235	fadH;ref|WP_006490590.1|gi|493536645|	Putative 2,4-dienoyl-CoA reductase;pyridine nucleotide-disulfide oxidoreductase	B4E657_BURCJ;	>tr|B4E657|B4E657_BURCJ Putative 2,4-dienoyl-CoA reductase OS=Burkholderia cenocepacia (strain ATCC BAA-245 / DSM 16553 / LMG 16656 / NCTC 13227 / J2315 / CF5610) OX=216591 GN=fadH PE=4 SV=1;>BURCENK562V_RS25235 ref|WP_006490590.1|gi|493536645| pyridine nucleotide-disulfide oxidoreductase				1	1	1	1	1	1	1	1	1	0	1	1	1	1	1	1	1	1	1	1	1	0	0	1	1	1	1	1	1	1	1	1	1	1	1	1	TRUE	TRUE	TRUE
1.95e-75	1.01618	B4E658;BURCENK562V_RS25230	B4E658;BURCENK562V_RS25230	BCAL1337;ref|WP_006490563.1|gi|493536618|	Putative membrane protein;polyketide cyclase	B4E658_BURCJ;	>tr|B4E658|B4E658_BURCJ Putative membrane protein OS=Burkholderia cenocepacia (strain ATCC BAA-245 / DSM 16553 / LMG 16656 / NCTC 13227 / J2315 / CF5610) OX=216591 GN=BCAL1337 PE=4 SV=1;>BURCENK562V_RS25230 ref|WP_006490563.1|gi|493536618| polyketide cyclase				4	4	4	4	4	4	4	4	4	4	4	4	4	4	4	4	4	4	4	4	4	4	4	4	4	4	4	4	4	4	4	4	4	4	4	4	FALSE	FALSE	FALSE
2.38e-53	0.985717	B4E659;BURCENK562V_RS25225	B4E659;BURCENK562V_RS25225	BCAL1338;ref|WP_006490585.1|gi|493536640|	Uncharacterized protein;dipeptidyl aminopeptidase	B4E659_BURCJ;	>tr|B4E659|B4E659_BURCJ Uncharacterized protein OS=Burkholderia cenocepacia (strain ATCC BAA-245 / DSM 16553 / LMG 16656 / NCTC 13227 / J2315 / CF5610) OX=216591 GN=BCAL1338 PE=4 SV=1;>BURCENK562V_RS25225 ref|WP_006490585.1|gi|493536640| dipeptidyl aminopeptidase				3	3	3	3	3	3	3	3	2	2	3	3	3	3	3	3	3	3	3	3	3	3	3	3	3	3	3	3	3	3	3	3	3	3	2	3	FALSE	FALSE	FALSE
9.01e-09	0.880891	B4E660;BURCENK562V_RS25220	B4E660;BURCENK562V_RS25220	BCAL1339;ref|WP_006490575.1|gi|493536630|	Aromatic hydrocarbon catabolic monooxygenase;3-(3-hydroxyphenyl)propionate hydroxylase	B4E660_BURCJ;	>tr|B4E660|B4E660_BURCJ Aromatic hydrocarbon catabolic monooxygenase OS=Burkholderia cenocepacia (strain ATCC BAA-245 / DSM 16553 / LMG 16656 / NCTC 13227 / J2315 / CF5610) OX=216591 GN=BCAL1339 PE=4 SV=1;>BURCENK562V_RS25220 ref|WP_006490575.1|gi|493536630| 3-(3-hydroxyphenyl)propionate hydroxylase				2	3	3	3	2	3	3	3	2	3	2	2	2	3	3	3	2	3	3	3	3	3	3	3	3	3	3	3	3	3	3	3	3	3	3	3	FALSE	FALSE	FALSE
1.78e-32	0.949307	B4E661;BURCENK562V_RS25215	B4E661;BURCENK562V_RS25215	tftE;ref|WP_006490547.1|gi|493536601|	Putative maleylacetate reductase;alcohol dehydrogenase, iron-dependent	B4E661_BURCJ;	>tr|B4E661|B4E661_BURCJ Putative maleylacetate reductase OS=Burkholderia cenocepacia (strain ATCC BAA-245 / DSM 16553 / LMG 16656 / NCTC 13227 / J2315 / CF5610) OX=216591 GN=tftE PE=4 SV=1;>BURCENK562V_RS25215 ref|WP_006490547.1|gi|493536601| alcohol dehydrogenase, iron-dependent				2	2	3	2	3	3	3	3	3	3	3	3	2	3	2	2	3	2	2	1	3	2	3	3	3	3	2	2	2	3	2	2	3	2	2	1	FALSE	FALSE	FALSE
1.44e-40	0.964713	B4E663;BURCENK562V_RS25205	B4E663;BURCENK562V_RS25205	BCAL1342;ref|WP_006490560.1|gi|493536615|	Putative hydroxyquinol 1,2-dioxygenase;6-chlorohydroxyquinol-1,2-dioxygenase	B4E663_BURCJ;	>tr|B4E663|B4E663_BURCJ Putative hydroxyquinol 1,2-dioxygenase OS=Burkholderia cenocepacia (strain ATCC BAA-245 / DSM 16553 / LMG 16656 / NCTC 13227 / J2315 / CF5610) OX=216591 GN=BCAL1342 PE=4 SV=1;>BURCENK562V_RS25205 ref|WP_006490560.1|gi|493536615| 6-chlorohydroxyquinol-1,2-dioxygenase				2	2	2	2	2	2	2	2	2	2	2	2	2	2	2	2	2	2	2	2	2	2	2	2	2	2	2	2	2	2	2	2	2	1	2	2	FALSE	FALSE	FALSE
2.39e-10	0.887841	B4E664;BURCENK562V_RS25200	B4E664;BURCENK562V_RS25200	BCAL1343;ref|WP_006490514.1|gi|493536567|	LysR family regulatory protein;LysR family transcriptional regulator	B4E664_BURCJ;	>tr|B4E664|B4E664_BURCJ LysR family regulatory protein OS=Burkholderia cenocepacia (strain ATCC BAA-245 / DSM 16553 / LMG 16656 / NCTC 13227 / J2315 / CF5610) OX=216591 GN=BCAL1343 PE=3 SV=1;>BURCENK562V_RS25200 ref|WP_006490514.1|gi|493536567| LysR family transcriptional regulator				2	3	3	2	2	3	3	3	3	3	3	3	3	3	3	3	3	1	3	3	3	3	3	3	3	3	3	3	3	3	3	3	3	3	3	3	FALSE	FALSE	FALSE
1.76e-38	0.960933	B4E666;BURCENK562V_RS25185	B4E666;BURCENK562V_RS25185	BCAL1345;ref|WP_034178414.1|gi|736004496|	Putative TonB-dependent siderophore receptor;TonB-dependent receptor	B4E666_BURCJ;	>tr|B4E666|B4E666_BURCJ Putative TonB-dependent siderophore receptor OS=Burkholderia cenocepacia (strain ATCC BAA-245 / DSM 16553 / LMG 16656 / NCTC 13227 / J2315 / CF5610) OX=216591 GN=BCAL1345 PE=3 SV=1;>BURCENK562V_RS25185 ref|WP_034178414.1|gi|736004496| TonB-dependent receptor				5	4	4	5	5	5	5	5	5	5	5	5	4	5	4	5	5	5	4	4	5	5	5	5	5	5	4	5	5	5	5	4	5	5	5	5	FALSE	FALSE	FALSE
5.2e-05	0.822992	B4E667;BURCENK562V_RS25180	B4E667;BURCENK562V_RS25180	BCAL1346;ref|WP_012492514.1|gi|501469069|	Putative Fe uptake system ATP-binding protein;ABC transporter	B4E667_BURCJ;	>tr|B4E667|B4E667_BURCJ Putative Fe uptake system ATP-binding protein OS=Burkholderia cenocepacia (strain ATCC BAA-245 / DSM 16553 / LMG 16656 / NCTC 13227 / J2315 / CF5610) OX=216591 GN=BCAL1346 PE=4 SV=1;>BURCENK562V_RS25180 ref|WP_012492514.1|gi|501469069| ABC transporter				1	0	1	1	0	1	1	1	0	1	1	1	1	1	1	0	0	0	1	1	1	0	1	1	1	1	1	1	1	1	1	0	1	1	1	1	TRUE	TRUE	TRUE
2.55e-43	0.969527	B4E671;BURCENK562V_RS25160	B4E671;BURCENK562V_RS25160	BCAL1350;ref|WP_006490542.1|gi|493536596|	Two-component regulatory system, response regulator protein;transcriptional regulator	B4E671_BURCJ;	>tr|B4E671|B4E671_BURCJ Two-component regulatory system, response regulator protein OS=Burkholderia cenocepacia (strain ATCC BAA-245 / DSM 16553 / LMG 16656 / NCTC 13227 / J2315 / CF5610) OX=216591 GN=BCAL1350 PE=4 SV=1;>BURCENK562V_RS25160 ref|WP_006490542.1|gi|493536596| transcriptional regulator				5	4	5	4	5	5	5	5	5	5	5	5	5	5	5	5	5	4	5	5	5	5	5	5	4	5	5	5	5	5	5	5	4	5	5	5	FALSE	FALSE	FALSE
1.33e-05	0.858079	B4E672;BURCENK562V_RS25155	B4E672;BURCENK562V_RS25155	BCAL1351;ref|WP_006490517.1|gi|493536571|	Putative exported protein;structural protein MipA	B4E672_BURCJ;	>tr|B4E672|B4E672_BURCJ Putative exported protein OS=Burkholderia cenocepacia (strain ATCC BAA-245 / DSM 16553 / LMG 16656 / NCTC 13227 / J2315 / CF5610) OX=216591 GN=BCAL1351 PE=4 SV=1;>BURCENK562V_RS25155 ref|WP_006490517.1|gi|493536571| structural protein MipA				0	1	0	0	1	1	1	1	1	1	1	0	0	0	1	0	1	1	1	1	1	1	1	1	1	0	0	0	1	1	1	1	1	1	1	1	TRUE	TRUE	TRUE
6.73e-77	1.01802	B4E673;BURCENK562V_RS25150	B4E673;BURCENK562V_RS25150	BCAL1352;ref|WP_012492516.1|gi|501469071|	Putative exported protein;hypothetical protein	B4E673_BURCJ;	>tr|B4E673|B4E673_BURCJ Putative exported protein OS=Burkholderia cenocepacia (strain ATCC BAA-245 / DSM 16553 / LMG 16656 / NCTC 13227 / J2315 / CF5610) OX=216591 GN=BCAL1352 PE=4 SV=1;>BURCENK562V_RS25150 ref|WP_012492516.1|gi|501469071| hypothetical protein				3	3	3	3	3	3	3	3	3	3	3	3	3	3	3	3	3	3	3	3	3	3	3	3	2	2	3	3	3	3	2	2	2	3	3	3	FALSE	FALSE	FALSE
5.79e-97	1.04174	B4E674;BURCENK562V_RS25145	B4E674;BURCENK562V_RS25145	BCAL1353;ref|WP_006490611.1|gi|493536667|	Putative membrane protein;membrane protein	B4E674_BURCJ;	>tr|B4E674|B4E674_BURCJ Putative membrane protein OS=Burkholderia cenocepacia (strain ATCC BAA-245 / DSM 16553 / LMG 16656 / NCTC 13227 / J2315 / CF5610) OX=216591 GN=BCAL1353 PE=4 SV=1;>BURCENK562V_RS25145 ref|WP_006490611.1|gi|493536667| membrane protein				11	12	12	12	12	12	12	12	12	12	12	12	12	12	12	12	12	12	12	12	12	12	12	12	12	12	11	0	12	12	1	12	12	12	3	12	FALSE	FALSE	FALSE
1.18e-88	1.03222	B4E675;BURCENK562V_RS25140	B4E675;BURCENK562V_RS25140	BCAL1354;ref|WP_006490523.1|gi|493536577|	Uncharacterized protein;hypothetical protein	B4E675_BURCJ;	>tr|B4E675|B4E675_BURCJ Uncharacterized protein OS=Burkholderia cenocepacia (strain ATCC BAA-245 / DSM 16553 / LMG 16656 / NCTC 13227 / J2315 / CF5610) OX=216591 GN=BCAL1354 PE=4 SV=1;>BURCENK562V_RS25140 ref|WP_006490523.1|gi|493536577| hypothetical protein				5	5	5	5	5	5	5	5	5	5	5	5	5	5	5	5	5	5	5	5	5	5	5	5	5	5	5	5	5	5	5	5	5	5	5	5	FALSE	FALSE	FALSE
1.37e-52	0.984555	B4E676;BURCENK562V_RS25135	B4E676;BURCENK562V_RS25135	BCAL1355;ref|WP_006490556.1|gi|493536611|	Uncharacterized protein;type IV secretion protein Rhs	B4E676_BURCJ;	>tr|B4E676|B4E676_BURCJ Uncharacterized protein OS=Burkholderia cenocepacia (strain ATCC BAA-245 / DSM 16553 / LMG 16656 / NCTC 13227 / J2315 / CF5610) OX=216591 GN=BCAL1355 PE=4 SV=1;>BURCENK562V_RS25135 ref|WP_006490556.1|gi|493536611| type IV secretion protein Rhs				8	8	10	6	8	9	9	10	9	9	10	10	9	8	10	10	9	7	10	10	11	9	11	10	8	7	7	9	10	11	9	9	9	9	9	11	FALSE	FALSE	FALSE
8.27e-109	1.0548	B4E677;BURCENK562V_RS25130	B4E677;BURCENK562V_RS25130	BCAL1356;ref|WP_006490520.1|gi|493536574|	DUF4123 domain-containing protein;hypothetical protein	B4E677_BURCJ;	>tr|B4E677|B4E677_BURCJ DUF4123 domain-containing protein OS=Burkholderia cenocepacia (strain ATCC BAA-245 / DSM 16553 / LMG 16656 / NCTC 13227 / J2315 / CF5610) OX=216591 GN=BCAL1356 PE=4 SV=1;>BURCENK562V_RS25130 ref|WP_006490520.1|gi|493536574| hypothetical protein				5	5	5	5	6	5	6	6	5	6	6	6	6	6	6	5	6	5	6	6	6	6	6	6	4	5	5	4	6	6	6	6	6	6	6	6	FALSE	FALSE	FALSE
1.19e-37	0.959391	B4E678;BURCENK562V_RS25125	B4E678;BURCENK562V_RS25125	BCAL1357;ref|WP_006490559.1|gi|493536614|	Putative exported protein;hypothetical protein	B4E678_BURCJ;	>tr|B4E678|B4E678_BURCJ Putative exported protein OS=Burkholderia cenocepacia (strain ATCC BAA-245 / DSM 16553 / LMG 16656 / NCTC 13227 / J2315 / CF5610) OX=216591 GN=BCAL1357 PE=4 SV=1;>BURCENK562V_RS25125 ref|WP_006490559.1|gi|493536614| hypothetical protein				2	3	2	3	3	3	3	3	3	3	3	2	3	3	2	2	2	3	3	3	3	3	3	2	3	3	3	3	1	3	3	3	1	3	3	2	FALSE	FALSE	FALSE
2.06e-55	0.988825	B4E679;BURCENK562V_RS25120	B4E679;BURCENK562V_RS25120	BCAL1358;ref|WP_006490570.1|gi|493536625|	Uncharacterized protein;Hcp	B4E679_BURCJ;	>tr|B4E679|B4E679_BURCJ Uncharacterized protein OS=Burkholderia cenocepacia (strain ATCC BAA-245 / DSM 16553 / LMG 16656 / NCTC 13227 / J2315 / CF5610) OX=216591 GN=BCAL1358 PE=4 SV=1;>BURCENK562V_RS25120 ref|WP_006490570.1|gi|493536625| Hcp				5	4	5	5	5	5	5	5	5	5	5	5	5	5	5	5	5	4	5	5	5	5	5	5	5	5	5	5	5	5	5	4	5	5	5	5	FALSE	FALSE	FALSE
4.23e-86	1.02921	B4E680;BURCENK562V_RS25115	B4E680;BURCENK562V_RS25115	BCAL1359;ref|WP_012492517.1|gi|501469072|	Uncharacterized protein;type IV secretion protein Rhs	B4E680_BURCJ;	>tr|B4E680|B4E680_BURCJ Uncharacterized protein OS=Burkholderia cenocepacia (strain ATCC BAA-245 / DSM 16553 / LMG 16656 / NCTC 13227 / J2315 / CF5610) OX=216591 GN=BCAL1359 PE=4 SV=1;>BURCENK562V_RS25115 ref|WP_012492517.1|gi|501469072| type IV secretion protein Rhs				27	29	29	27	29	30	30	28	31	31	30	31	29	30	31	30	31	27	30	30	31	30	31	31	28	28	28	27	31	30	30	30	31	31	30	30	FALSE	FALSE	FALSE
1.19e-54	0.987685	B4E682;BURCENK562V_RS25105	B4E682;BURCENK562V_RS25105	BCAL1362;ref|WP_006490576.1|gi|493536631|	Uncharacterized protein;type IV secretion protein Rhs	B4E682_BURCJ;	>tr|B4E682|B4E682_BURCJ Uncharacterized protein OS=Burkholderia cenocepacia (strain ATCC BAA-245 / DSM 16553 / LMG 16656 / NCTC 13227 / J2315 / CF5610) OX=216591 GN=BCAL1362 PE=4 SV=1;>BURCENK562V_RS25105 ref|WP_006490576.1|gi|493536631| type IV secretion protein Rhs				8	10	10	8	10	11	12	12	12	12	11	11	9	10	10	10	12	9	12	11	12	12	12	12	9	9	10	9	12	11	11	9	12	12	12	12	FALSE	FALSE	FALSE
6.36e-26	0.934978	B4E683	B4E683	BCAL1363	DUF4123 domain-containing protein	B4E683_BURCJ	>tr|B4E683|B4E683_BURCJ DUF4123 domain-containing protein OS=Burkholderia cenocepacia (strain ATCC BAA-245 / DSM 16553 / LMG 16656 / NCTC 13227 / J2315 / CF5610) OX=216591 GN=BCAL1363 PE=4 SV=1				3	4	4	3	4	4	4	4	4	4	4	3	4	4	4	4	4	4	4	4	4	4	4	4	4	4	4	4	4	4	4	4	4	4	4	4	FALSE	FALSE	FALSE
2.72e-95	1.03986	B4E685;BURCENK562V_RS25090	B4E685;BURCENK562V_RS25090	BCAL1365;ref|WP_012492520.1|gi|501469075|	Putative lipoprotein;hypothetical protein	B4E685_BURCJ;	>tr|B4E685|B4E685_BURCJ Putative lipoprotein OS=Burkholderia cenocepacia (strain ATCC BAA-245 / DSM 16553 / LMG 16656 / NCTC 13227 / J2315 / CF5610) OX=216591 GN=BCAL1365 PE=4 SV=1;>BURCENK562V_RS25090 ref|WP_012492520.1|gi|501469075| hypothetical protein				9	7	8	8	8	6	8	8	7	8	7	6	6	8	6	8	6	8	6	7	7	7	6	7	7	7	8	8	7	6	8	8	7	8	8	7	FALSE	FALSE	FALSE
4.89e-46	0.974109	B4E686;BURCENK562V_RS25085	B4E686;BURCENK562V_RS25085	BCAL1366;ref|WP_006490603.1|gi|493536658|	Uncharacterized protein;hypothetical protein	B4E686_BURCJ;	>tr|B4E686|B4E686_BURCJ Uncharacterized protein OS=Burkholderia cenocepacia (strain ATCC BAA-245 / DSM 16553 / LMG 16656 / NCTC 13227 / J2315 / CF5610) OX=216591 GN=BCAL1366 PE=4 SV=1;>BURCENK562V_RS25085 ref|WP_006490603.1|gi|493536658| hypothetical protein				5	6	7	6	5	6	6	6	5	6	6	6	5	7	7	6	6	6	7	7	6	6	7	7	7	5	6	6	5	7	6	5	7	6	5	6	FALSE	FALSE	FALSE
1.54e-16	0.909452	B4E687	B4E687	BCAL1367	Puatative invasion protein	B4E687_BURCJ	>tr|B4E687|B4E687_BURCJ Puatative invasion protein OS=Burkholderia cenocepacia (strain ATCC BAA-245 / DSM 16553 / LMG 16656 / NCTC 13227 / J2315 / CF5610) OX=216591 GN=BCAL1367 PE=4 SV=1				1	2	2	0	1	2	1	2	2	2	2	2	2	2	1	2	2	2	2	2	2	2	2	2	2	2	2	2	2	2	2	2	2	2	2	2	FALSE	FALSE	FALSE
2.29e-86	1.02953	B4E688;BURCENK562V_RS25070	B4E688;BURCENK562V_RS25070	BCAL1368;ref|WP_012492521.1|gi|501469076|	Putative porin;porin	B4E688_BURCJ;	>tr|B4E688|B4E688_BURCJ Putative porin OS=Burkholderia cenocepacia (strain ATCC BAA-245 / DSM 16553 / LMG 16656 / NCTC 13227 / J2315 / CF5610) OX=216591 GN=BCAL1368 PE=4 SV=1;>BURCENK562V_RS25070 ref|WP_012492521.1|gi|501469076| porin				8	8	9	8	9	9	9	9	8	9	9	9	6	7	8	8	9	9	9	8	9	9	8	9	8	8	7	8	9	9	9	9	9	9	9	9	FALSE	FALSE	FALSE
1.54e-42	0.96818	B4E691;BURCENK562V_RS25055	B4E691;BURCENK562V_RS25055	BCAL1371;ref|WP_034195703.1|gi|736050060|	Putative TonB-dependent siderophore receptor;TonB-dependent receptor	B4E691_BURCJ;	>tr|B4E691|B4E691_BURCJ Putative TonB-dependent siderophore receptor OS=Burkholderia cenocepacia (strain ATCC BAA-245 / DSM 16553 / LMG 16656 / NCTC 13227 / J2315 / CF5610) OX=216591 GN=BCAL1371 PE=3 SV=1;>BURCENK562V_RS25055 ref|WP_034195703.1|gi|736050060| TonB-dependent receptor				2	2	2	1	1	1	2	2	2	2	2	2	1	2	2	1	2	1	1	1	2	2	2	2	2	2	2	2	1	1	2	1	2	2	2	2	FALSE	FALSE	FALSE
5.39e-22	0.925216	B4E693;BURCENK562V_RS25045	B4E693;BURCENK562V_RS25045	BCAL1373;ref|WP_006481573.1|gi|493527538|	LysR family regulatory protein;LysR family transcriptional regulator	B4E693_BURCJ;	>tr|B4E693|B4E693_BURCJ LysR family regulatory protein OS=Burkholderia cenocepacia (strain ATCC BAA-245 / DSM 16553 / LMG 16656 / NCTC 13227 / J2315 / CF5610) OX=216591 GN=BCAL1373 PE=3 SV=1;>BURCENK562V_RS25045 ref|WP_006481573.1|gi|493527538| LysR family transcriptional regulator				2	1	2	1	1	2	1	1	2	2	2	2	1	2	2	2	2	2	2	2	2	2	2	2	2	2	2	2	2	1	2	2	1	2	2	2	FALSE	FALSE	FALSE
1.1e-68	1.00744	B4E694;BURCENK562V_RS25040	B4E694;BURCENK562V_RS25040	BCAL1374;ref|WP_006481570.1|gi|493527535|	Glyoxalase/bleomycin resistance protein/dioxygenase superfamily protein;glyoxalase	B4E694_BURCJ;	>tr|B4E694|B4E694_BURCJ Glyoxalase/bleomycin resistance protein/dioxygenase superfamily protein OS=Burkholderia cenocepacia (strain ATCC BAA-245 / DSM 16553 / LMG 16656 / NCTC 13227 / J2315 / CF5610) OX=216591 GN=BCAL1374 PE=4 SV=1;>BURCENK562V_RS25040 ref|WP_006481570.1|gi|493527535| glyoxalase				4	4	4	3	3	4	4	3	4	4	4	4	4	4	4	4	4	4	4	3	4	3	4	4	4	4	3	3	4	4	4	4	4	4	4	3	FALSE	FALSE	FALSE
4.95e-82	1.02434	B4E695;BURCENK562V_RS25035	B4E695;BURCENK562V_RS25035	BCAL1375;ref|WP_006481567.1|gi|493527532|	Flavin reductase family protein;flavin reductase	B4E695_BURCJ;	>tr|B4E695|B4E695_BURCJ Flavin reductase family protein OS=Burkholderia cenocepacia (strain ATCC BAA-245 / DSM 16553 / LMG 16656 / NCTC 13227 / J2315 / CF5610) OX=216591 GN=BCAL1375 PE=4 SV=1;>BURCENK562V_RS25035 ref|WP_006481567.1|gi|493527532| flavin reductase				9	8	9	9	9	9	9	9	9	9	9	9	8	9	9	8	9	9	9	9	9	9	9	9	7	7	8	8	9	9	9	9	8	9	9	9	FALSE	FALSE	FALSE
2.08e-69	1.0084	B4E696	B4E696	BCAL1376	LysR family regulatory protein	B4E696_BURCJ	>tr|B4E696|B4E696_BURCJ LysR family regulatory protein OS=Burkholderia cenocepacia (strain ATCC BAA-245 / DSM 16553 / LMG 16656 / NCTC 13227 / J2315 / CF5610) OX=216591 GN=BCAL1376 PE=3 SV=1				4	4	4	4	4	4	4	4	4	4	4	4	4	4	4	4	4	4	4	4	4	4	4	4	4	4	4	3	4	4	4	4	4	4	4	4	FALSE	FALSE	FALSE
2.97e-13	0.898597	B4E697;BURCENK562V_RS25025	B4E697;BURCENK562V_RS25025	BCAL1377;ref|WP_006481569.1|gi|493527534|	Citrate transporter;citrate transporter	B4E697_BURCJ;	>tr|B4E697|B4E697_BURCJ Citrate transporter OS=Burkholderia cenocepacia (strain ATCC BAA-245 / DSM 16553 / LMG 16656 / NCTC 13227 / J2315 / CF5610) OX=216591 GN=BCAL1377 PE=4 SV=1;>BURCENK562V_RS25025 ref|WP_006481569.1|gi|493527534| citrate transporter				1	1	1	1	1	2	2	1	1	1	1	1	1	1	1	1	2	1	1	1	0	1	1	1	2	2	1	0	2	2	2	1	1	1	2	1	FALSE	FALSE	FALSE
1.72e-80	1.02247	B4E698;BURCENK562V_RS25020	B4E698;BURCENK562V_RS25020	BCAL1378;ref|WP_012492524.1|gi|501469079|	Uncharacterized protein;ABC transporter substrate-binding protein	B4E698_BURCJ;	>tr|B4E698|B4E698_BURCJ Uncharacterized protein OS=Burkholderia cenocepacia (strain ATCC BAA-245 / DSM 16553 / LMG 16656 / NCTC 13227 / J2315 / CF5610) OX=216591 GN=BCAL1378 PE=4 SV=1;>BURCENK562V_RS25020 ref|WP_012492524.1|gi|501469079| ABC transporter substrate-binding protein				8	8	5	7	8	8	9	9	8	8	7	7	7	8	7	8	8	9	9	9	7	6	7	8	8	8	8	8	9	9	9	8	8	8	8	8	FALSE	FALSE	FALSE
2.26e-56	0.990248	B4E699;BURCENK562V_RS25015	B4E699;BURCENK562V_RS25015	BCAL1379;ref|WP_006481849.1|gi|493527818|	Uncharacterized protein;beta-lactamase	B4E699_BURCJ;	>tr|B4E699|B4E699_BURCJ Uncharacterized protein OS=Burkholderia cenocepacia (strain ATCC BAA-245 / DSM 16553 / LMG 16656 / NCTC 13227 / J2315 / CF5610) OX=216591 GN=BCAL1379 PE=4 SV=1;>BURCENK562V_RS25015 ref|WP_006481849.1|gi|493527818| beta-lactamase				3	3	3	3	3	3	3	3	3	3	2	2	3	3	3	3	3	3	3	3	3	3	3	3	3	3	3	3	3	3	3	3	3	3	3	3	FALSE	FALSE	FALSE
4.32e-43	0.969134	B4E6A0;BURCENK562V_RS25010	B4E6A0;BURCENK562V_RS25010	ramA;ref|WP_006481851.1|gi|493527820|	(R)-stereoselective amidase;carbon-nitrogen hydrolase	B4E6A0_BURCJ;	>tr|B4E6A0|B4E6A0_BURCJ (R)-stereoselective amidase OS=Burkholderia cenocepacia (strain ATCC BAA-245 / DSM 16553 / LMG 16656 / NCTC 13227 / J2315 / CF5610) OX=216591 GN=ramA PE=4 SV=1;>BURCENK562V_RS25010 ref|WP_006481851.1|gi|493527820| carbon-nitrogen hydrolase				3	3	3	2	2	1	2	3	3	3	3	3	2	3	3	3	3	2	3	3	3	3	3	3	3	2	3	2	2	3	3	2	3	2	3	3	FALSE	FALSE	FALSE
0.00119903	0.686461	B4E6A2;BURCENK562V_RS25000	B4E6A2;BURCENK562V_RS25000	BCAL1382;ref|WP_006481846.1|gi|493527815|	Putative exported protein;topoisomerase VI subunit A	B4E6A2_BURCJ;	>tr|B4E6A2|B4E6A2_BURCJ Putative exported protein OS=Burkholderia cenocepacia (strain ATCC BAA-245 / DSM 16553 / LMG 16656 / NCTC 13227 / J2315 / CF5610) OX=216591 GN=BCAL1382 PE=4 SV=1;>BURCENK562V_RS25000 ref|WP_006481846.1|gi|493527815| topoisomerase VI subunit A				1	0	1	1	0	1	1	0	1	0	0	0	0	0	0	0	1	1	0	1	0	1	1	0	1	0	0	1	0	0	0	0	1	1	0	0	TRUE	TRUE	TRUE
4.05e-48	0.977516	B4E6A3;BURCENK562V_RS24995	B4E6A3;BURCENK562V_RS24995	BCAL1383;ref|WP_006481850.1|gi|493527819|	Cytidylyltransferase family protein;phosphatidate cytidylyltransferase	B4E6A3_BURCJ;	>tr|B4E6A3|B4E6A3_BURCJ Cytidylyltransferase family protein OS=Burkholderia cenocepacia (strain ATCC BAA-245 / DSM 16553 / LMG 16656 / NCTC 13227 / J2315 / CF5610) OX=216591 GN=BCAL1383 PE=4 SV=1;>BURCENK562V_RS24995 ref|WP_006481850.1|gi|493527819| phosphatidate cytidylyltransferase				2	2	2	2	2	2	2	2	2	2	2	2	2	2	2	2	2	2	2	2	2	2	2	2	2	2	2	2	2	2	2	2	2	2	2	2	FALSE	FALSE	FALSE
4.82e-86	1.02915	B4E6A4;BURCENK562V_RS24990	B4E6A4;BURCENK562V_RS24990	BCAL1384;ref|WP_006481857.1|gi|493527826|	Putative acyltransferase;acyltransferase	B4E6A4_BURCJ;	>tr|B4E6A4|B4E6A4_BURCJ Putative acyltransferase OS=Burkholderia cenocepacia (strain ATCC BAA-245 / DSM 16553 / LMG 16656 / NCTC 13227 / J2315 / CF5610) OX=216591 GN=BCAL1384 PE=4 SV=1;>BURCENK562V_RS24990 ref|WP_006481857.1|gi|493527826| acyltransferase				10	9	10	9	10	9	9	10	10	10	9	11	8	9	9	9	9	8	9	9	10	10	11	11	9	10	10	10	9	9	9	11	10	11	10	11	FALSE	FALSE	FALSE
4.4e-70	1.00929	B4E6A5;BURCENK562V_RS24985	B4E6A5;BURCENK562V_RS24985	BCAL1385;ref|WP_006481852.1|gi|493527821|	Putative CDP-alcohol phosphatidyltransferase;CDP-alcohol phosphatidyltransferase	B4E6A5_BURCJ;	>tr|B4E6A5|B4E6A5_BURCJ Putative CDP-alcohol phosphatidyltransferase OS=Burkholderia cenocepacia (strain ATCC BAA-245 / DSM 16553 / LMG 16656 / NCTC 13227 / J2315 / CF5610) OX=216591 GN=BCAL1385 PE=4 SV=1;>BURCENK562V_RS24985 ref|WP_006481852.1|gi|493527821| CDP-alcohol phosphatidyltransferase				2	2	2	2	2	2	2	2	2	3	2	2	2	2	2	2	3	2	2	2	2	2	3	2	2	3	3	3	3	2	2	2	3	2	2	2	FALSE	FALSE	FALSE
1.95e-66	1.00444	B4E6A6;BURCENK562V_RS24980	B4E6A6;BURCENK562V_RS24980	BCAL1386;ref|WP_006491846.1|gi|493537946|	Putative hydrolase;putative lysophospholipase	B4E6A6_BURCJ;	>tr|B4E6A6|B4E6A6_BURCJ Putative hydrolase OS=Burkholderia cenocepacia (strain ATCC BAA-245 / DSM 16553 / LMG 16656 / NCTC 13227 / J2315 / CF5610) OX=216591 GN=BCAL1386 PE=4 SV=1;>BURCENK562V_RS24980 ref|WP_006491846.1|gi|493537946| putative lysophospholipase				15	15	14	13	15	14	15	15	15	15	15	15	15	15	15	14	15	14	14	15	15	14	15	15	15	15	15	15	15	15	15	15	15	14	15	15	FALSE	FALSE	FALSE
2.44e-80	1.02228	B4E6A9;BURCENK562V_RS24965	B4E6A9;BURCENK562V_RS24965	bcsB;ref|WP_012492527.1|gi|501469082|	Cyclic di-GMP-binding protein;cellulose synthase	B4E6A9_BURCJ;	>tr|B4E6A9|B4E6A9_BURCJ Cyclic di-GMP-binding protein OS=Burkholderia cenocepacia (strain ATCC BAA-245 / DSM 16553 / LMG 16656 / NCTC 13227 / J2315 / CF5610) OX=216591 GN=bcsB PE=3 SV=1;>BURCENK562V_RS24965 ref|WP_012492527.1|gi|501469082| cellulose synthase				17	17	19	18	16	17	16	17	20	20	21	20	15	16	15	18	15	16	15	16	20	22	20	20	18	16	20	18	17	17	18	16	20	21	22	20	FALSE	FALSE	FALSE
8.75e-61	0.996628	B4E6B0;BURCENK562V_RS24960	B4E6B0;BURCENK562V_RS24960	bcsZ;ref|WP_034195702.1|gi|736050059|	Glucanase;1,4-D-glucanase	B4E6B0_BURCJ;	>tr|B4E6B0|B4E6B0_BURCJ Glucanase OS=Burkholderia cenocepacia (strain ATCC BAA-245 / DSM 16553 / LMG 16656 / NCTC 13227 / J2315 / CF5610) OX=216591 GN=bcsZ PE=3 SV=1;>BURCENK562V_RS24960 ref|WP_034195702.1|gi|736050059| 1,4-D-glucanase				6	8	6	8	8	8	8	8	8	8	7	8	7	8	7	7	8	7	7	8	8	7	7	8	6	7	6	8	7	7	7	8	8	8	7	7	FALSE	FALSE	FALSE
4.33e-76	1.01701	B4E6B1;BURCENK562V_RS24955	B4E6B1;BURCENK562V_RS24955	BCAL1391;ref|WP_020979845.1|gi|537744370|	Putative cellulose biosynthesis protein;cellulose synthase operon protein C C-terminal domain protein	B4E6B1_BURCJ;	>tr|B4E6B1|B4E6B1_BURCJ Putative cellulose biosynthesis protein OS=Burkholderia cenocepacia (strain ATCC BAA-245 / DSM 16553 / LMG 16656 / NCTC 13227 / J2315 / CF5610) OX=216591 GN=BCAL1391 PE=4 SV=1;>BURCENK562V_RS24955 ref|WP_020979845.1|gi|537744370| cellulose synthase operon protein C C-terminal domain protein				19	18	20	19	17	19	20	19	20	19	18	20	19	19	18	17	19	15	20	18	19	19	19	20	19	19	20	19	19	18	19	20	20	20	19	20	FALSE	FALSE	FALSE
5.58e-80	1.02184	B4E6B2;BURCENK562V_RS24950	B4E6B2;BURCENK562V_RS24950	BCAL1392;ref|WP_006499000.1|gi|493545159|	Uncharacterized protein;hypothetical protein	B4E6B2_BURCJ;	>tr|B4E6B2|B4E6B2_BURCJ Uncharacterized protein OS=Burkholderia cenocepacia (strain ATCC BAA-245 / DSM 16553 / LMG 16656 / NCTC 13227 / J2315 / CF5610) OX=216591 GN=BCAL1392 PE=4 SV=1;>BURCENK562V_RS24950 ref|WP_006499000.1|gi|493545159| hypothetical protein				10	10	11	10	11	11	11	11	11	11	11	11	10	11	11	11	11	11	11	11	11	10	10	11	11	10	10	11	11	11	10	10	11	11	11	11	FALSE	FALSE	FALSE
1.55e-62	0.999091	B4E6B3;BURCENK562V_RS24945	B4E6B3;BURCENK562V_RS24945	BCAL1393;ref|WP_012492530.1|gi|501469085|	Putative membrane protein;hypothetical protein	B4E6B3_BURCJ;	>tr|B4E6B3|B4E6B3_BURCJ Putative membrane protein OS=Burkholderia cenocepacia (strain ATCC BAA-245 / DSM 16553 / LMG 16656 / NCTC 13227 / J2315 / CF5610) OX=216591 GN=BCAL1393 PE=4 SV=1;>BURCENK562V_RS24945 ref|WP_012492530.1|gi|501469085| hypothetical protein				2	2	2	2	2	2	2	2	2	2	2	2	2	2	2	2	2	2	2	2	2	2	2	2	2	2	2	2	2	2	2	2	2	2	2	2	FALSE	FALSE	FALSE
1.54e-94	1.039	B4E6B4;BURCENK562V_RS24940	B4E6B4;BURCENK562V_RS24940	BCAL1394;ref|WP_012492531.1|gi|501469086|	Putative exported protein;cellulose biosynthesis protein	B4E6B4_BURCJ;	>tr|B4E6B4|B4E6B4_BURCJ Putative exported protein OS=Burkholderia cenocepacia (strain ATCC BAA-245 / DSM 16553 / LMG 16656 / NCTC 13227 / J2315 / CF5610) OX=216591 GN=BCAL1394 PE=4 SV=1;>BURCENK562V_RS24940 ref|WP_012492531.1|gi|501469086| cellulose biosynthesis protein				8	8	8	8	8	8	8	8	8	8	8	8	8	8	8	8	8	8	8	8	8	8	8	8	8	8	8	8	8	8	8	8	8	8	8	8	FALSE	FALSE	FALSE
1.27e-19	0.918728	B4E6B5;BURCENK562V_RS24935	B4E6B5;BURCENK562V_RS24935	bcsA;ref|WP_006482677.1|gi|493528658|	Cellulose synthase catalytic subunit [UDP-forming];cellulose synthase	B4E6B5_BURCJ;	>tr|B4E6B5|B4E6B5_BURCJ Cellulose synthase catalytic subunit [UDP-forming] OS=Burkholderia cenocepacia (strain ATCC BAA-245 / DSM 16553 / LMG 16656 / NCTC 13227 / J2315 / CF5610) OX=216591 GN=bcsA PE=4 SV=1;>BURCENK562V_RS24935 ref|WP_006482677.1|gi|493528658| cellulose synthase				0	1	2	1	2	3	1	2	2	3	2	3	1	2	2	2	1	1	1	1	3	2	3	2	3	3	2	2	2	3	3	3	3	3	3	3	FALSE	FALSE	FALSE
7.02e-92	1.03596	B4E6B6;BURCENK562V_RS24930	B4E6B6;BURCENK562V_RS24930	BCAL1396;ref|WP_006482675.1|gi|493528656|	Putative membrane protein;cellulose synthase operon protein YhjU	B4E6B6_BURCJ;	>tr|B4E6B6|B4E6B6_BURCJ Putative membrane protein OS=Burkholderia cenocepacia (strain ATCC BAA-245 / DSM 16553 / LMG 16656 / NCTC 13227 / J2315 / CF5610) OX=216591 GN=BCAL1396 PE=4 SV=1;>BURCENK562V_RS24930 ref|WP_006482675.1|gi|493528656| cellulose synthase operon protein YhjU				15	15	15	15	15	15	15	16	14	16	15	15	16	16	16	15	16	13	16	16	15	14	14	15	16	16	16	16	16	15	16	15	15	16	15	15	FALSE	FALSE	FALSE
2.93e-66	1.0042	B4E6B7;BURCENK562V_RS24925	B4E6B7;BURCENK562V_RS24925	BCAL1397;ref|WP_006482672.1|gi|493528653|	Uncharacterized protein;hypothetical protein	B4E6B7_BURCJ;	>tr|B4E6B7|B4E6B7_BURCJ Uncharacterized protein OS=Burkholderia cenocepacia (strain ATCC BAA-245 / DSM 16553 / LMG 16656 / NCTC 13227 / J2315 / CF5610) OX=216591 GN=BCAL1397 PE=4 SV=1;>BURCENK562V_RS24925 ref|WP_006482672.1|gi|493528653| hypothetical protein				3	3	3	2	3	3	3	3	2	3	3	3	3	3	3	3	3	3	3	3	3	3	3	3	3	3	3	3	3	3	3	3	3	3	3	3	FALSE	FALSE	FALSE
2.9e-97	1.04208	B4E6B8;BURCENK562V_RS24920	B4E6B8;BURCENK562V_RS24920	BCAL1398;ref|WP_006482682.1|gi|493528663|	Pirin-like protein;pirin	B4E6B8_BURCJ;	>tr|B4E6B8|B4E6B8_BURCJ Pirin-like protein OS=Burkholderia cenocepacia (strain ATCC BAA-245 / DSM 16553 / LMG 16656 / NCTC 13227 / J2315 / CF5610) OX=216591 GN=BCAL1398 PE=3 SV=1;>BURCENK562V_RS24920 ref|WP_006482682.1|gi|493528663| pirin				9	9	11	9	8	11	10	11	11	11	10	11	9	11	11	11	12	9	11	10	11	9	11	11	11	10	9	9	11	11	10	9	11	10	10	11	FALSE	FALSE	FALSE
1.08e-91	1.03574	B4E6B9;BURCENK562V_RS24915	B4E6B9;BURCENK562V_RS24915	BCAL1399;ref|WP_006482674.1|gi|493528655|	OsmC-like protein;peroxiredoxin	B4E6B9_BURCJ;	>tr|B4E6B9|B4E6B9_BURCJ OsmC-like protein OS=Burkholderia cenocepacia (strain ATCC BAA-245 / DSM 16553 / LMG 16656 / NCTC 13227 / J2315 / CF5610) OX=216591 GN=BCAL1399 PE=4 SV=1;>BURCENK562V_RS24915 ref|WP_006482674.1|gi|493528655| peroxiredoxin				10	10	11	10	10	10	10	11	10	10	10	10	11	11	11	11	10	10	10	11	11	10	11	11	11	11	11	11	11	10	11	10	11	11	11	11	FALSE	FALSE	FALSE
2.39e-22	0.92614	B4E6C0;BURCENK562V_RS24910	B4E6C0;BURCENK562V_RS24910	BCAL1400;ref|WP_006482678.1|gi|493528659|	Sodium/hydrogen exchanger family protein;sodium/hydrogen exchanger	B4E6C0_BURCJ;	>tr|B4E6C0|B4E6C0_BURCJ Sodium/hydrogen exchanger family protein OS=Burkholderia cenocepacia (strain ATCC BAA-245 / DSM 16553 / LMG 16656 / NCTC 13227 / J2315 / CF5610) OX=216591 GN=BCAL1400 PE=4 SV=1;>BURCENK562V_RS24910 ref|WP_006482678.1|gi|493528659| sodium/hydrogen exchanger				1	1	1	0	1	1	1	1	1	1	1	1	1	1	1	1	1	0	1	1	1	1	1	1	1	1	0	0	1	1	1	0	1	1	1	1	TRUE	TRUE	TRUE
2.19e-78	1.01987	B4E6C3;BURCENK562V_RS24895	B4E6C3;BURCENK562V_RS24895	BCAL1403;ref|WP_006482668.1|gi|493528649|	LysR family regulatory protein;LysR family transcriptional regulator	B4E6C3_BURCJ;	>tr|B4E6C3|B4E6C3_BURCJ LysR family regulatory protein OS=Burkholderia cenocepacia (strain ATCC BAA-245 / DSM 16553 / LMG 16656 / NCTC 13227 / J2315 / CF5610) OX=216591 GN=BCAL1403 PE=3 SV=1;>BURCENK562V_RS24895 ref|WP_006482668.1|gi|493528649| LysR family transcriptional regulator				10	10	11	10	10	11	11	11	10	11	10	10	10	10	11	10	11	8	11	11	10	11	10	10	10	10	10	10	11	10	10	11	11	11	11	11	FALSE	FALSE	FALSE
2.59e-101	1.04658	B4E6C4;BURCENK562V_RS27130	B4E6C4;BURCENK562V_RS27130	BCAL2398;ref|WP_006489610.1|gi|493535656|	Putative lipoprotein;photosystem reaction center subunit H	B4E6C4_BURCJ;	>tr|B4E6C4|B4E6C4_BURCJ Putative lipoprotein OS=Burkholderia cenocepacia (strain ATCC BAA-245 / DSM 16553 / LMG 16656 / NCTC 13227 / J2315 / CF5610) OX=216591 GN=BCAL2398 PE=4 SV=1;>BURCENK562V_RS27130 ref|WP_006489610.1|gi|493535656| photosystem reaction center subunit H				10	10	10	10	10	10	10	10	10	10	10	10	10	10	10	10	10	10	10	10	10	10	10	10	10	10	10	10	10	10	10	10	10	10	10	10	FALSE	FALSE	FALSE
7.62e-58	0.992406	B4E6C5;BURCENK562V_RS27125	B4E6C5;BURCENK562V_RS27125	BCAL2399;ref|WP_006489615.1|gi|493535661|	Major Facilitator Superfamily protein;ABC transporter permease	B4E6C5_BURCJ;	>tr|B4E6C5|B4E6C5_BURCJ Major Facilitator Superfamily protein OS=Burkholderia cenocepacia (strain ATCC BAA-245 / DSM 16553 / LMG 16656 / NCTC 13227 / J2315 / CF5610) OX=216591 GN=BCAL2399 PE=4 SV=1;>BURCENK562V_RS27125 ref|WP_006489615.1|gi|493535661| ABC transporter permease				1	1	1	1	1	1	1	1	1	1	1	1	1	1	1	1	1	1	1	1	1	1	1	1	1	1	1	1	1	1	1	1	1	1	1	1	TRUE	TRUE	TRUE
5.95e-106	1.05169	B4E6C7;BURCENK562V_RS27115	B4E6C7;BURCENK562V_RS27115	BCAL2401;ref|WP_006497040.1|gi|493543180|	Putative exported protein;membrane protein	B4E6C7_BURCJ;	>tr|B4E6C7|B4E6C7_BURCJ Putative exported protein OS=Burkholderia cenocepacia (strain ATCC BAA-245 / DSM 16553 / LMG 16656 / NCTC 13227 / J2315 / CF5610) OX=216591 GN=BCAL2401 PE=4 SV=1;>BURCENK562V_RS27115 ref|WP_006497040.1|gi|493543180| membrane protein				4	3	3	4	4	4	4	4	4	3	4	3	3	4	3	4	4	4	4	4	4	4	4	3	3	4	4	4	4	3	4	4	3	4	4	3	FALSE	FALSE	FALSE
1.99e-65	1.00307	B4E6C8;BURCENK562V_RS27110	B4E6C8;BURCENK562V_RS27110	BCAL2402;ref|WP_006489606.1|gi|493535652|	Putative LPS biosynthesis-related protein;LPS biosynthesis	B4E6C8_BURCJ;	>tr|B4E6C8|B4E6C8_BURCJ Putative LPS biosynthesis-related protein OS=Burkholderia cenocepacia (strain ATCC BAA-245 / DSM 16553 / LMG 16656 / NCTC 13227 / J2315 / CF5610) OX=216591 GN=BCAL2402 PE=4 SV=1;>BURCENK562V_RS27110 ref|WP_006489606.1|gi|493535652| LPS biosynthesis				7	7	7	7	7	7	7	7	7	7	7	7	7	7	7	7	7	7	7	7	7	7	7	7	7	7	7	7	7	7	7	7	7	7	7	7	FALSE	FALSE	FALSE
3.48e-85	1.02813	B4E6C9;BURCENK562V_RS27105	B4E6C9;BURCENK562V_RS27105	BCAL2403;ref|WP_006489618.1|gi|493535664|	Putative LPS core biosynthesis protein;glycosyl transferase family 1	B4E6C9_BURCJ;	>tr|B4E6C9|B4E6C9_BURCJ Putative LPS core biosynthesis protein OS=Burkholderia cenocepacia (strain ATCC BAA-245 / DSM 16553 / LMG 16656 / NCTC 13227 / J2315 / CF5610) OX=216591 GN=BCAL2403 PE=4 SV=1;>BURCENK562V_RS27105 ref|WP_006489618.1|gi|493535664| glycosyl transferase family 1				22	21	22	21	22	22	22	22	22	22	22	22	21	22	22	22	21	21	22	21	22	22	22	22	22	21	22	22	22	21	21	22	22	22	22	22	FALSE	FALSE	FALSE
5.99e-05	0.816958	B4E6D0	B4E6D0	BCAL2404	Putative glycosyltransferase	B4E6D0_BURCJ	>tr|B4E6D0|B4E6D0_BURCJ Putative glycosyltransferase OS=Burkholderia cenocepacia (strain ATCC BAA-245 / DSM 16553 / LMG 16656 / NCTC 13227 / J2315 / CF5610) OX=216591 GN=BCAL2404 PE=4 SV=1				1	1	1	1	1	1	1	1	1	1	1	1	1	1	1	1	1	1	1	1	1	1	1	1	1	1	1	1	1	1	1	1	1	1	1	0	TRUE	TRUE	TRUE
1.58e-85	1.02853	B4E6D1;BURCENK562V_RS27095	B4E6D1;BURCENK562V_RS27095	BCAL2405;ref|WP_012492743.1|gi|501469298|	Putative membrane protein;membrane protein	B4E6D1_BURCJ;	>tr|B4E6D1|B4E6D1_BURCJ Putative membrane protein OS=Burkholderia cenocepacia (strain ATCC BAA-245 / DSM 16553 / LMG 16656 / NCTC 13227 / J2315 / CF5610) OX=216591 GN=BCAL2405 PE=4 SV=1;>BURCENK562V_RS27095 ref|WP_012492743.1|gi|501469298| membrane protein				7	7	7	7	7	6	7	7	6	7	7	6	7	7	7	7	6	7	7	7	7	6	7	6	7	8	7	8	7	7	7	7	7	7	8	7	FALSE	FALSE	FALSE
4.07e-74	1.01451	B4E6D2;BURCENK562V_RS27090	B4E6D2;BURCENK562V_RS27090	BCAL2406;ref|WP_012492744.1|gi|501469299|	Putative glycosyltransferase;heptosyltransferase	B4E6D2_BURCJ;	>tr|B4E6D2|B4E6D2_BURCJ Putative glycosyltransferase OS=Burkholderia cenocepacia (strain ATCC BAA-245 / DSM 16553 / LMG 16656 / NCTC 13227 / J2315 / CF5610) OX=216591 GN=BCAL2406 PE=4 SV=1;>BURCENK562V_RS27090 ref|WP_012492744.1|gi|501469299| heptosyltransferase				9	8	9	8	8	9	9	9	9	8	9	9	9	9	9	9	9	9	9	9	9	9	9	9	9	8	9	9	9	9	9	9	9	9	9	9	FALSE	FALSE	FALSE
3.83e-96	1.04082	B4E6D3;BURCENK562V_RS27080	B4E6D3;BURCENK562V_RS27080	BCAL2407;ref|WP_034195718.1|gi|736050075|	Putative glycosyltransferase;glycosyl transferase family 1	B4E6D3_BURCJ;	>tr|B4E6D3|B4E6D3_BURCJ Putative glycosyltransferase OS=Burkholderia cenocepacia (strain ATCC BAA-245 / DSM 16553 / LMG 16656 / NCTC 13227 / J2315 / CF5610) OX=216591 GN=BCAL2407 PE=4 SV=1;>BURCENK562V_RS27080 ref|WP_034195718.1|gi|736050075| glycosyl transferase family 1				14	15	15	14	15	15	14	15	14	15	14	15	14	14	15	15	14	13	15	15	15	14	15	15	15	15	14	14	15	15	14	14	15	15	14	15	FALSE	FALSE	FALSE
3.01e-36	0.956747	B4E6D4;BURCENK562V_RS27075	B4E6D4;BURCENK562V_RS27075	msbA;ref|WP_012492746.1|gi|501469301|	Lipid A export ATP-binding/permease protein MsbA;ATP-binding protein	B4E6D4_BURCJ;	>tr|B4E6D4|B4E6D4_BURCJ Lipid A export ATP-binding/permease protein MsbA OS=Burkholderia cenocepacia (strain ATCC BAA-245 / DSM 16553 / LMG 16656 / NCTC 13227 / J2315 / CF5610) OX=216591 GN=msbA PE=3 SV=1;>BURCENK562V_RS27075 ref|WP_012492746.1|gi|501469301| ATP-binding protein				6	8	7	7	8	8	8	8	8	8	8	8	7	7	8	6	8	8	8	8	8	8	8	8	8	8	8	8	8	8	8	8	7	8	8	8	FALSE	FALSE	FALSE
6.93e-89	1.03249	B4E6D5;BURCENK562V_RS27070	B4E6D5;BURCENK562V_RS27070	dnaE;ref|WP_006489624.1|gi|493535670|	DNA polymerase III subunit alpha	B4E6D5_BURCJ;	>tr|B4E6D5|B4E6D5_BURCJ DNA polymerase III subunit alpha OS=Burkholderia cenocepacia (strain ATCC BAA-245 / DSM 16553 / LMG 16656 / NCTC 13227 / J2315 / CF5610) OX=216591 GN=dnaE PE=4 SV=1;>BURCENK562V_RS27070 ref|WP_006489624.1|gi|493535670| DNA polymerase III subunit alpha				51	50	49	51	52	50	50	51	50	51	51	51	51	50	50	51	52	51	51	51	50	49	52	51	51	49	50	49	51	51	51	51	52	50	51	50	FALSE	FALSE	FALSE
2.47e-87	1.03067	B4E6D6;BURCENK562V_RS27065	B4E6D6;BURCENK562V_RS27065	BceJ2315_23700;ref|WP_006489627.1|gi|493535673|	UPF0176 protein BceJ2315_23700;rhodanese	Y2370_BURCJ;	>sp|B4E6D6|Y2370_BURCJ UPF0176 protein BceJ2315_23700 OS=Burkholderia cenocepacia (strain ATCC BAA-245 / DSM 16553 / LMG 16656 / NCTC 13227 / J2315 / CF5610) OX=216591 GN=BceJ2315_23700 PE=3 SV=1;>BURCENK562V_RS27065 ref|WP_006489627.1|gi|493535673| rhodanese				15	14	16	15	16	16	15	16	16	16	16	16	14	15	16	15	16	16	16	15	16	16	16	16	15	16	15	15	16	16	15	16	16	16	15	16	FALSE	FALSE	FALSE
1.86e-67	1.00581	B4E6D7;BURCENK562V_RS27060	B4E6D7;BURCENK562V_RS27060	gluQ;ref|WP_006489612.1|gi|493535658|	Glutamyl-Q tRNA(Asp) synthetase;glutamyl-Q tRNA(Asp) ligase	GLUQ_BURCJ;	>sp|B4E6D7|GLUQ_BURCJ Glutamyl-Q tRNA(Asp) synthetase OS=Burkholderia cenocepacia (strain ATCC BAA-245 / DSM 16553 / LMG 16656 / NCTC 13227 / J2315 / CF5610) OX=216591 GN=gluQ PE=3 SV=1;>BURCENK562V_RS27060 ref|WP_006489612.1|gi|493535658| glutamyl-Q tRNA(Asp) ligase				4	4	4	4	4	4	4	4	4	4	4	4	4	4	4	4	4	4	4	4	4	4	4	4	4	4	4	4	4	4	4	4	4	4	4	4	FALSE	FALSE	FALSE
8.05e-98	1.0427	B4E6D8	B4E6D8	rhlE2	Putative ATP-dependent RNA helicase 2	B4E6D8_BURCJ	>tr|B4E6D8|B4E6D8_BURCJ Putative ATP-dependent RNA helicase 2 OS=Burkholderia cenocepacia (strain ATCC BAA-245 / DSM 16553 / LMG 16656 / NCTC 13227 / J2315 / CF5610) OX=216591 GN=rhlE2 PE=3 SV=1				31	30	32	30	32	31	33	31	31	34	33	33	30	30	31	32	33	32	33	32	33	31	32	32	31	30	31	33	32	33	34	31	32	33	32	33	FALSE	FALSE	FALSE
1.05e-81	1.02394	B4E6D9;BURCENK562V_RS27050	B4E6D9;BURCENK562V_RS27050	BCAL2413;ref|WP_006489598.1|gi|493535644|	Putative exported protein;hypothetical protein	B4E6D9_BURCJ;	>tr|B4E6D9|B4E6D9_BURCJ Putative exported protein OS=Burkholderia cenocepacia (strain ATCC BAA-245 / DSM 16553 / LMG 16656 / NCTC 13227 / J2315 / CF5610) OX=216591 GN=BCAL2413 PE=4 SV=1;>BURCENK562V_RS27050 ref|WP_006489598.1|gi|493535644| hypothetical protein				3	3	3	3	3	3	3	3	3	3	3	3	3	3	3	3	3	3	3	3	3	3	3	3	3	3	3	3	3	3	3	3	3	3	3	3	FALSE	FALSE	FALSE
6.16e-105	1.05057	B4E6E1;BURCENK562V_RS27040	B4E6E1;BURCENK562V_RS27040	purT;ref|WP_006489597.1|gi|493535643|	Formate-dependent phosphoribosylglycinamide formyltransferase;phosphoribosylglycinamide formyltransferase	B4E6E1_BURCJ;	>tr|B4E6E1|B4E6E1_BURCJ Formate-dependent phosphoribosylglycinamide formyltransferase OS=Burkholderia cenocepacia (strain ATCC BAA-245 / DSM 16553 / LMG 16656 / NCTC 13227 / J2315 / CF5610) OX=216591 GN=purT PE=3 SV=1;>BURCENK562V_RS27040 ref|WP_006489597.1|gi|493535643| phosphoribosylglycinamide formyltransferase				33	35	35	34	33	34	35	35	32	34	34	34	33	32	34	35	32	34	34	34	34	34	35	34	35	32	34	35	33	34	33	34	35	35	35	35	FALSE	FALSE	FALSE
1.79e-79	1.02122	B4E6E2;BURCENK562V_RS27035	B4E6E2;BURCENK562V_RS27035	BCAL2416;ref|WP_006489608.1|gi|493535654|	Putative lipoprotein;hypothetical protein	B4E6E2_BURCJ;	>tr|B4E6E2|B4E6E2_BURCJ Putative lipoprotein OS=Burkholderia cenocepacia (strain ATCC BAA-245 / DSM 16553 / LMG 16656 / NCTC 13227 / J2315 / CF5610) OX=216591 GN=BCAL2416 PE=4 SV=1;>BURCENK562V_RS27035 ref|WP_006489608.1|gi|493535654| hypothetical protein				7	7	7	7	7	7	7	7	7	7	7	7	7	7	7	7	7	7	7	7	7	7	7	7	7	7	7	6	7	7	7	6	7	6	7	7	FALSE	FALSE	FALSE
5.39e-109	1.055	B4E6E3	B4E6E3	BCAL2417	Putative DNA translocase	B4E6E3_BURCJ	>tr|B4E6E3|B4E6E3_BURCJ Putative DNA translocase OS=Burkholderia cenocepacia (strain ATCC BAA-245 / DSM 16553 / LMG 16656 / NCTC 13227 / J2315 / CF5610) OX=216591 GN=BCAL2417 PE=3 SV=1				34	31	34	33	33	32	34	34	32	32	33	32	31	32	32	33	33	32	33	34	33	33	33	32	33	31	34	31	33	33	31	33	31	31	34	32	FALSE	FALSE	FALSE
8.23e-95	1.03931	B4E6E4;BURCENK562V_RS27025	B4E6E4;BURCENK562V_RS27025	BCAL2418;ref|WP_006486781.1|gi|493532801|	Putative exported protein;3-carboxymuconate cyclase	B4E6E4_BURCJ;	>tr|B4E6E4|B4E6E4_BURCJ Putative exported protein OS=Burkholderia cenocepacia (strain ATCC BAA-245 / DSM 16553 / LMG 16656 / NCTC 13227 / J2315 / CF5610) OX=216591 GN=BCAL2418 PE=4 SV=1;>BURCENK562V_RS27025 ref|WP_006486781.1|gi|493532801| 3-carboxymuconate cyclase				24	24	24	24	25	24	25	24	24	24	23	24	24	24	24	25	24	24	23	24	25	25	24	24	25	23	24	25	25	24	24	24	24	24	25	24	FALSE	FALSE	FALSE
1.26e-92	1.03682	B4E6E5;BURCENK562V_RS27020	B4E6E5;BURCENK562V_RS27020	BCAL2419;ref|WP_006493407.1|gi|493539520|	Glycosyl hydrolases family protein;glycosyl hydrolase, family 15	B4E6E5_BURCJ;	>tr|B4E6E5|B4E6E5_BURCJ Glycosyl hydrolases family protein OS=Burkholderia cenocepacia (strain ATCC BAA-245 / DSM 16553 / LMG 16656 / NCTC 13227 / J2315 / CF5610) OX=216591 GN=BCAL2419 PE=4 SV=1;>BURCENK562V_RS27020 ref|WP_006493407.1|gi|493539520| glycosyl hydrolase, family 15				23	22	22	22	22	22	22	24	22	22	22	23	23	21	22	21	21	22	22	20	21	22	23	22	21	24	22	22	21	22	23	22	21	23	23	21	FALSE	FALSE	FALSE
6.73e-98	1.04279	B4E6E6;BURCENK562V_RS27015	B4E6E6;BURCENK562V_RS27015	BCAL2420;ref|WP_006493406.1|gi|493539519|	Putative depolymerase/histone-like protein;esterase	B4E6E6_BURCJ;	>tr|B4E6E6|B4E6E6_BURCJ Putative depolymerase/histone-like protein OS=Burkholderia cenocepacia (strain ATCC BAA-245 / DSM 16553 / LMG 16656 / NCTC 13227 / J2315 / CF5610) OX=216591 GN=BCAL2420 PE=4 SV=1;>BURCENK562V_RS27015 ref|WP_006493406.1|gi|493539519| esterase				41	36	39	36	39	39	39	40	39	41	41	41	36	40	39	40	39	37	41	39	42	40	42	42	38	38	37	38	41	39	39	38	41	41	40	42	FALSE	FALSE	FALSE
1.34e-45	0.973381	B4E6E7;BURCENK562V_RS16560;BURCENK562V_RS20760;BURCENK562V_RS26225;BURCENK562V_RS27010;BURCENK562V_RS29505;BURCENK562V_RS30640	B4E6E7;BURCENK562V_RS16560;BURCENK562V_RS20760;BURCENK562V_RS26225;BURCENK562V_RS27010;BURCENK562V_RS29505;BURCENK562V_RS30640	BCAL0044;ref|WP_012492243.1|gi|501468798|;ref|WP_012492243.1|gi|501468798|;ref|WP_012492243.1|gi|501468798|;ref|WP_012492243.1|gi|501468798|;ref|WP_012492243.1|gi|501468798|;ref|WP_012492243.1|gi|501468798|	Putative transposase;transposase;transposase;transposase;transposase;transposase;transposase	B4E6E7_BURCJ;;;;;;	>tr|B4E6E7|B4E6E7_BURCJ Putative transposase OS=Burkholderia cenocepacia (strain ATCC BAA-245 / DSM 16553 / LMG 16656 / NCTC 13227 / J2315 / CF5610) OX=216591 GN=BCAL0044 PE=4 SV=1;>BURCENK562V_RS16560 ref|WP_012492243.1|gi|501468798| transposase;>BURCENK562V_RS20760 ref|WP_012492243.1|gi|501468798| transposase;>BURCENK562V_RS26225 ref|WP_012492243.1|gi|501468798| transposase;>BURCENK562V_RS27010…				1	1	1	1	1	1	1	1	1	1	1	1	1	1	1	1	1	0	1	1	1	1	1	1	1	1	1	1	1	1	1	1	1	1	1	1	TRUE	TRUE	TRUE
5.37e-87	1.03027	B4E6E9;BURCENK562V_RS27000	B4E6E9;BURCENK562V_RS27000	BCAL2423;ref|WP_006485466.1|gi|493531467|	TetR family regulatory protein;TetR family transcriptional regulator	B4E6E9_BURCJ;	>tr|B4E6E9|B4E6E9_BURCJ TetR family regulatory protein OS=Burkholderia cenocepacia (strain ATCC BAA-245 / DSM 16553 / LMG 16656 / NCTC 13227 / J2315 / CF5610) OX=216591 GN=BCAL2423 PE=4 SV=1;>BURCENK562V_RS27000 ref|WP_006485466.1|gi|493531467| TetR family transcriptional regulator				11	13	13	12	12	13	10	11	10	12	13	11	11	12	11	13	11	12	12	12	12	12	12	12	12	12	11	12	12	12	12	12	11	11	11	12	FALSE	FALSE	FALSE
3.58e-83	1.02572	B4E6F0;BURCENK562V_RS26995	B4E6F0;BURCENK562V_RS26995	BCAL2424;ref|WP_020979874.1|gi|537744517|	Ion-translocating oxidoreductase complex subunit B;electron transport complex, RnfABCDGE type, B subunit	B4E6F0_BURCJ;	>tr|B4E6F0|B4E6F0_BURCJ Ion-translocating oxidoreductase complex subunit B OS=Burkholderia cenocepacia (strain ATCC BAA-245 / DSM 16553 / LMG 16656 / NCTC 13227 / J2315 / CF5610) OX=216591 GN=BCAL2424 PE=3 SV=1;>BURCENK562V_RS26995 ref|WP_020979874.1|gi|537744517| electron transport complex, RnfABCDGE type, B subunit				6	6	6	6	6	6	6	6	6	6	6	6	6	6	6	6	6	6	6	6	6	6	6	6	6	6	6	6	6	6	6	6	6	6	6	6	FALSE	FALSE	FALSE
3.67e-77	1.01835	B4E6F1;BURCENK562V_RS26990	B4E6F1;BURCENK562V_RS26990	nth;ref|WP_006490653.1|gi|493536711|	Endonuclease III;endonuclease IV	B4E6F1_BURCJ;	>tr|B4E6F1|B4E6F1_BURCJ Endonuclease III OS=Burkholderia cenocepacia (strain ATCC BAA-245 / DSM 16553 / LMG 16656 / NCTC 13227 / J2315 / CF5610) OX=216591 GN=nth PE=3 SV=1;>BURCENK562V_RS26990 ref|WP_006490653.1|gi|493536711| endonuclease IV				6	5	5	6	6	5	5	5	5	5	5	5	5	5	5	6	5	6	5	5	5	6	5	5	5	5	6	6	5	5	5	6	5	5	6	5	FALSE	FALSE	FALSE
1.07e-71	1.0114	B4E6F3;BURCENK562V_RS26980	B4E6F3;BURCENK562V_RS26980	BCAL2427;ref|WP_006490655.1|gi|493536713|	Uncharacterized protein;hypothetical protein	B4E6F3_BURCJ;	>tr|B4E6F3|B4E6F3_BURCJ Uncharacterized protein OS=Burkholderia cenocepacia (strain ATCC BAA-245 / DSM 16553 / LMG 16656 / NCTC 13227 / J2315 / CF5610) OX=216591 GN=BCAL2427 PE=4 SV=1;>BURCENK562V_RS26980 ref|WP_006490655.1|gi|493536713| hypothetical protein				5	5	5	5	5	5	5	5	5	5	5	5	5	5	5	5	5	5	5	5	5	5	5	5	5	5	5	5	5	5	5	5	5	5	5	5	FALSE	FALSE	FALSE
2.4e-104	1.04992	B4E6F4;BURCENK562V_RS26975	B4E6F4;BURCENK562V_RS26975	BCAL2428;ref|WP_006490657.1|gi|493536715|	Putative cytochrome C-related protein;cytochrome C	B4E6F4_BURCJ;	>tr|B4E6F4|B4E6F4_BURCJ Putative cytochrome C-related protein OS=Burkholderia cenocepacia (strain ATCC BAA-245 / DSM 16553 / LMG 16656 / NCTC 13227 / J2315 / CF5610) OX=216591 GN=BCAL2428 PE=4 SV=1;>BURCENK562V_RS26975 ref|WP_006490657.1|gi|493536715| cytochrome C				8	8	10	8	8	10	10	10	10	10	10	10	7	10	10	8	9	8	10	9	10	7	10	10	9	7	8	7	9	10	10	9	10	9	10	9	FALSE	FALSE	FALSE
9.49e-85	1.02761	B4E6F5;BURCENK562V_RS26970	B4E6F5;BURCENK562V_RS26970	BCAL2429;ref|WP_006478192.1|gi|493524127|	Putative cytochrome C-related protein;cytochrome C	B4E6F5_BURCJ;	>tr|B4E6F5|B4E6F5_BURCJ Putative cytochrome C-related protein OS=Burkholderia cenocepacia (strain ATCC BAA-245 / DSM 16553 / LMG 16656 / NCTC 13227 / J2315 / CF5610) OX=216591 GN=BCAL2429 PE=4 SV=1;>BURCENK562V_RS26970 ref|WP_006478192.1|gi|493524127| cytochrome C				2	3	3	3	3	3	3	3	3	3	3	3	2	2	3	2	3	3	3	3	3	2	3	2	2	2	3	3	3	3	2	2	3	3	3	3	FALSE	FALSE	FALSE
1.06e-109	1.05576	B4E6F6;BURCENK562V_RS26965	B4E6F6;BURCENK562V_RS26965	BCAL2430;ref|WP_021033334.1|gi|543951015|	Putative ATPases;hypothetical protein	B4E6F6_BURCJ;	>tr|B4E6F6|B4E6F6_BURCJ Putative ATPases OS=Burkholderia cenocepacia (strain ATCC BAA-245 / DSM 16553 / LMG 16656 / NCTC 13227 / J2315 / CF5610) OX=216591 GN=BCAL2430 PE=4 SV=1;>BURCENK562V_RS26965 ref|WP_021033334.1|gi|543951015| hypothetical protein				26	27	26	27	26	26	26	26	26	26	26	26	27	27	25	27	26	26	27	26	26	27	27	27	27	27	26	26	26	27	26	26	25	25	27	27	FALSE	FALSE	FALSE
1.62e-104	1.05011	B4E6F7;BURCENK562V_RS26960	B4E6F7;BURCENK562V_RS26960	BCAL2431;ref|WP_006490659.1|gi|493536717|	Uncharacterized protein;von Willebrand factor A	B4E6F7_BURCJ;	>tr|B4E6F7|B4E6F7_BURCJ Uncharacterized protein OS=Burkholderia cenocepacia (strain ATCC BAA-245 / DSM 16553 / LMG 16656 / NCTC 13227 / J2315 / CF5610) OX=216591 GN=BCAL2431 PE=4 SV=1;>BURCENK562V_RS26960 ref|WP_006490659.1|gi|493536717| von Willebrand factor A				12	11	13	11	12	13	13	13	13	13	12	13	12	13	13	13	13	13	13	13	13	13	13	13	13	12	13	13	13	13	13	12	13	13	13	11	FALSE	FALSE	FALSE
4.91e-105	1.05068	B4E6F9;BURCENK562V_RS26950	B4E6F9;BURCENK562V_RS26950	tal;ref|WP_012492750.1|gi|501469305|	Transaldolase;transaldolase	TAL_BURCJ;	>sp|B4E6F9|TAL_BURCJ Transaldolase OS=Burkholderia cenocepacia (strain ATCC BAA-245 / DSM 16553 / LMG 16656 / NCTC 13227 / J2315 / CF5610) OX=216591 GN=tal PE=3 SV=1;>BURCENK562V_RS26950 ref|WP_012492750.1|gi|501469305| transaldolase				25	25	25	25	25	25	25	25	25	25	25	25	25	25	25	25	25	25	25	25	25	25	25	25	25	25	25	25	25	25	25	25	25	25	25	25	FALSE	FALSE	FALSE
2.37e-88	1.03187	B4E6G0;BURCENK562V_RS26945	B4E6G0;BURCENK562V_RS26945	BCAL2434;ref|WP_006490663.1|gi|493536721|	Glyoxalase/bleomycin resistance protein/dioxygenase superfamily protein;3-demethylubiquinone-9 3-methyltransferase	B4E6G0_BURCJ;	>tr|B4E6G0|B4E6G0_BURCJ Glyoxalase/bleomycin resistance protein/dioxygenase superfamily protein OS=Burkholderia cenocepacia (strain ATCC BAA-245 / DSM 16553 / LMG 16656 / NCTC 13227 / J2315 / CF5610) OX=216591 GN=BCAL2434 PE=4 SV=1;>BURCENK562V_RS26945 ref|WP_006490663.1|gi|493536721| 3-demethylubiquinone-9 3-methyltransferase				9	9	10	9	9	9	9	10	8	10	10	8	9	9	10	10	10	10	10	8	10	8	10	10	10	10	9	9	10	10	10	9	10	9	10	10	FALSE	FALSE	FALSE
2.88e-33	0.950907	B4E6G1;BURCENK562V_RS26940	B4E6G1;BURCENK562V_RS26940	BCAL2435;ref|WP_006490666.1|gi|493536724|	Na+/solute symporter family protein;sodium:solute symporter	B4E6G1_BURCJ;	>tr|B4E6G1|B4E6G1_BURCJ Na+/solute symporter family protein OS=Burkholderia cenocepacia (strain ATCC BAA-245 / DSM 16553 / LMG 16656 / NCTC 13227 / J2315 / CF5610) OX=216591 GN=BCAL2435 PE=4 SV=1;>BURCENK562V_RS26940 ref|WP_006490666.1|gi|493536724| sodium:solute symporter				2	3	4	3	1	0	1	2	0	0	0	0	3	4	4	4	2	0	2	2	0	0	0	0	4	4	4	3	2	1	3	2	0	1	0	0	FALSE	FALSE	FALSE
1.71e-111	1.05765	B4E6G3;BURCENK562V_RS26930	B4E6G3;BURCENK562V_RS26930	BCAL2437;ref|WP_006490669.1|gi|493536727|	Uncharacterized protein;spermidine synthase	B4E6G3_BURCJ;	>tr|B4E6G3|B4E6G3_BURCJ Uncharacterized protein OS=Burkholderia cenocepacia (strain ATCC BAA-245 / DSM 16553 / LMG 16656 / NCTC 13227 / J2315 / CF5610) OX=216591 GN=BCAL2437 PE=4 SV=1;>BURCENK562V_RS26930 ref|WP_006490669.1|gi|493536727| spermidine synthase				16	15	15	16	16	16	16	16	16	16	16	15	16	16	15	15	16	16	16	17	16	16	16	16	15	16	16	16	16	16	16	16	15	16	16	16	FALSE	FALSE	FALSE
4.71e-80	1.02193	B4E6G6;BURCENK562V_RS26915	B4E6G6;BURCENK562V_RS26915	BCAL2440;ref|WP_006490664.1|gi|493536722|	UDG domain-containing protein;2-hydroxyacid dehydrogenase	B4E6G6_BURCJ;	>tr|B4E6G6|B4E6G6_BURCJ UDG domain-containing protein OS=Burkholderia cenocepacia (strain ATCC BAA-245 / DSM 16553 / LMG 16656 / NCTC 13227 / J2315 / CF5610) OX=216591 GN=BCAL2440 PE=4 SV=1;>BURCENK562V_RS26915 ref|WP_006490664.1|gi|493536722| 2-hydroxyacid dehydrogenase				4	5	5	4	4	4	4	5	5	4	4	5	4	5	5	5	4	4	5	4	5	4	5	5	5	5	5	4	4	4	5	5	5	4	4	5	FALSE	FALSE	FALSE
7.19e-74	1.01419	B4E6G7;BURCENK562V_RS26910	B4E6G7;BURCENK562V_RS26910	ubiC;ref|WP_006493701.1|gi|493539819|	Probable chorismate pyruvate-lyase;chorismate--pyruvate lyase	B4E6G7_BURCJ;	>tr|B4E6G7|B4E6G7_BURCJ Probable chorismate pyruvate-lyase OS=Burkholderia cenocepacia (strain ATCC BAA-245 / DSM 16553 / LMG 16656 / NCTC 13227 / J2315 / CF5610) OX=216591 GN=ubiC PE=3 SV=1;>BURCENK562V_RS26910 ref|WP_006493701.1|gi|493539819| chorismate--pyruvate lyase				9	9	9	8	9	9	9	9	10	9	9	9	7	9	9	9	9	8	9	9	10	9	9	9	9	9	9	9	9	9	8	8	9	9	9	10	FALSE	FALSE	FALSE
4.89e-117	1.06348	B4E6G8;BURCENK562V_RS26905	B4E6G8;BURCENK562V_RS26905	htpG;ref|WP_006483764.1|gi|493529749|	Chaperone protein HtpG;heat shock protein 90	B4E6G8_BURCJ;	>tr|B4E6G8|B4E6G8_BURCJ Chaperone protein HtpG OS=Burkholderia cenocepacia (strain ATCC BAA-245 / DSM 16553 / LMG 16656 / NCTC 13227 / J2315 / CF5610) OX=216591 GN=htpG PE=3 SV=1;>BURCENK562V_RS26905 ref|WP_006483764.1|gi|493529749| heat shock protein 90				62	61	63	62	57	62	61	63	61	62	62	63	61	62	63	64	62	63	63	62	63	63	63	62	62	64	62	61	63	64	64	59	61	61	60	63	FALSE	FALSE	FALSE
3.44e-87	1.0305	B4E6G9;BURCENK562V_RS26900	B4E6G9;BURCENK562V_RS26900	BCAL2443;ref|WP_006493700.1|gi|493539818|	GntR family regulatory protein;transcriptional regulator, GntR family	B4E6G9_BURCJ;	>tr|B4E6G9|B4E6G9_BURCJ GntR family regulatory protein OS=Burkholderia cenocepacia (strain ATCC BAA-245 / DSM 16553 / LMG 16656 / NCTC 13227 / J2315 / CF5610) OX=216591 GN=BCAL2443 PE=4 SV=1;>BURCENK562V_RS26900 ref|WP_006493700.1|gi|493539818| transcriptional regulator, GntR family				12	12	13	12	12	13	11	13	13	13	13	13	13	13	13	11	13	12	12	13	13	12	13	13	13	13	13	13	12	13	13	13	13	13	13	13	FALSE	FALSE	FALSE
1.41e-94	1.03904	B4E6H0;BURCENK562V_RS26895	B4E6H0;BURCENK562V_RS26895	BCAL2444;ref|WP_006494064.1|gi|493540185|	Glyoxalase-like_dom domain-containing protein;glyoxalase	B4E6H0_BURCJ;	>tr|B4E6H0|B4E6H0_BURCJ Glyoxalase-like_dom domain-containing protein OS=Burkholderia cenocepacia (strain ATCC BAA-245 / DSM 16553 / LMG 16656 / NCTC 13227 / J2315 / CF5610) OX=216591 GN=BCAL2444 PE=4 SV=1;>BURCENK562V_RS26895 ref|WP_006494064.1|gi|493540185| glyoxalase				10	8	9	10	10	9	10	9	9	10	10	9	9	9	9	11	10	11	10	10	10	11	10	10	8	10	10	11	10	8	9	11	10	9	10	10	FALSE	FALSE	FALSE
7.54e-100	1.04497	B4E6H2;BURCENK562V_RS26885	B4E6H2;BURCENK562V_RS26885	BCAL2446;ref|WP_006485752.1|gi|493531759|	Putative aminotransferase;2-aminoadipate aminotransferase	B4E6H2_BURCJ;	>tr|B4E6H2|B4E6H2_BURCJ Putative aminotransferase OS=Burkholderia cenocepacia (strain ATCC BAA-245 / DSM 16553 / LMG 16656 / NCTC 13227 / J2315 / CF5610) OX=216591 GN=BCAL2446 PE=4 SV=1;>BURCENK562V_RS26885 ref|WP_006485752.1|gi|493531759| 2-aminoadipate aminotransferase				20	21	21	21	21	21	21	21	20	21	21	19	21	20	20	21	20	21	21	21	20	21	20	21	20	21	21	21	20	20	20	21	19	21	21	21	FALSE	FALSE	FALSE
1.27e-74	1.01515	B4E6H3;BURCENK562V_RS26880	B4E6H3;BURCENK562V_RS26880	BCAL2447;ref|WP_006478174.1|gi|493524109|	Endoribonuclease L-PSP family protein;Endoribonuclease L-PSP	B4E6H3_BURCJ;	>tr|B4E6H3|B4E6H3_BURCJ Endoribonuclease L-PSP family protein OS=Burkholderia cenocepacia (strain ATCC BAA-245 / DSM 16553 / LMG 16656 / NCTC 13227 / J2315 / CF5610) OX=216591 GN=BCAL2447 PE=4 SV=1;>BURCENK562V_RS26880 ref|WP_006478174.1|gi|493524109| Endoribonuclease L-PSP				4	4	4	4	4	4	4	4	4	4	4	4	4	4	4	4	4	4	4	4	4	4	4	4	4	4	4	4	4	4	4	4	4	4	4	4	FALSE	FALSE	FALSE
1.07e-92	1.0369	B4E6H4;BURCENK562V_RS26875	B4E6H4;BURCENK562V_RS26875	BCAL2448;ref|WP_006494065.1|gi|493540186|	Putative phenazine biosynthesis-like protein;hypothetical protein	B4E6H4_BURCJ;	>tr|B4E6H4|B4E6H4_BURCJ Putative phenazine biosynthesis-like protein OS=Burkholderia cenocepacia (strain ATCC BAA-245 / DSM 16553 / LMG 16656 / NCTC 13227 / J2315 / CF5610) OX=216591 GN=BCAL2448 PE=4 SV=1;>BURCENK562V_RS26875 ref|WP_006494065.1|gi|493540186| hypothetical protein				8	8	8	8	8	8	8	8	8	8	8	8	8	8	8	8	8	8	8	8	8	8	8	8	8	8	8	8	8	8	8	8	8	8	8	8	FALSE	FALSE	FALSE
7.93e-70	1.00896	B4E6H5;BURCENK562V_RS26870	B4E6H5;BURCENK562V_RS26870	BCAL2449;ref|WP_006487653.1|gi|493533673|	Putative cyclic-di-GMP signaling protein;dGTP triphosphohydrolase	B4E6H5_BURCJ;	>tr|B4E6H5|B4E6H5_BURCJ Putative cyclic-di-GMP signaling protein OS=Burkholderia cenocepacia (strain ATCC BAA-245 / DSM 16553 / LMG 16656 / NCTC 13227 / J2315 / CF5610) OX=216591 GN=BCAL2449 PE=4 SV=1;>BURCENK562V_RS26870 ref|WP_006487653.1|gi|493533673| dGTP triphosphohydrolase				14	16	15	13	14	16	16	16	15	16	16	16	15	15	16	16	16	16	16	16	16	16	16	16	16	14	16	15	16	16	16	13	16	16	16	16	FALSE	FALSE	FALSE
1.29e-80	1.02262	B4E6H9;BURCENK562V_RS26850	B4E6H9;BURCENK562V_RS26850	BCAL2453;ref|WP_006487629.1|gi|493533649|	Putative membrane protein;membrane protein	B4E6H9_BURCJ;	>tr|B4E6H9|B4E6H9_BURCJ Putative membrane protein OS=Burkholderia cenocepacia (strain ATCC BAA-245 / DSM 16553 / LMG 16656 / NCTC 13227 / J2315 / CF5610) OX=216591 GN=BCAL2453 PE=4 SV=1;>BURCENK562V_RS26850 ref|WP_006487629.1|gi|493533649| membrane protein				2	2	2	2	2	2	2	2	2	2	2	2	2	2	2	2	2	2	2	2	2	2	2	2	2	2	2	2	2	2	2	2	2	2	2	2	FALSE	FALSE	FALSE
6.95e-96	1.04052	B4E6I0;BURCENK562V_RS26845	B4E6I0;BURCENK562V_RS26845	parC;ref|WP_006487625.1|gi|493533645|	DNA topoisomerase 4 subunit A;DNA topoisomerase IV subunit A	B4E6I0_BURCJ;	>tr|B4E6I0|B4E6I0_BURCJ DNA topoisomerase 4 subunit A OS=Burkholderia cenocepacia (strain ATCC BAA-245 / DSM 16553 / LMG 16656 / NCTC 13227 / J2315 / CF5610) OX=216591 GN=parC PE=3 SV=1;>BURCENK562V_RS26845 ref|WP_006487625.1|gi|493533645| DNA topoisomerase IV subunit A				43	42	45	44	44	45	44	44	44	44	45	44	44	44	43	42	44	45	45	45	45	45	45	45	45	42	44	44	43	44	45	45	44	44	44	44	FALSE	FALSE	FALSE
3.82e-99	1.04418	B4E6I1;BURCENK562V_RS26840	B4E6I1;BURCENK562V_RS26840	parE;ref|WP_006487633.1|gi|493533653|	DNA topoisomerase 4 subunit B;DNA topoisomerase IV subunit B	B4E6I1_BURCJ;	>tr|B4E6I1|B4E6I1_BURCJ DNA topoisomerase 4 subunit B OS=Burkholderia cenocepacia (strain ATCC BAA-245 / DSM 16553 / LMG 16656 / NCTC 13227 / J2315 / CF5610) OX=216591 GN=parE PE=3 SV=1;>BURCENK562V_RS26840 ref|WP_006487633.1|gi|493533653| DNA topoisomerase IV subunit B				37	37	37	37	37	37	37	36	37	36	37	37	37	37	37	37	37	37	37	37	37	37	37	37	37	37	37	37	37	37	37	37	36	37	37	37	FALSE	FALSE	FALSE
1.74e-106	1.05227	B4E6I2;BURCENK562V_RS26835	B4E6I2;BURCENK562V_RS26835	BCAL2456;ref|WP_006487664.1|gi|493533684|	ABC transporter ATP-binding protein	B4E6I2_BURCJ;	>tr|B4E6I2|B4E6I2_BURCJ ABC transporter ATP-binding protein OS=Burkholderia cenocepacia (strain ATCC BAA-245 / DSM 16553 / LMG 16656 / NCTC 13227 / J2315 / CF5610) OX=216591 GN=BCAL2456 PE=4 SV=1;>BURCENK562V_RS26835 ref|WP_006487664.1|gi|493533684| ABC transporter ATP-binding protein				27	28	28	27	27	28	28	28	28	28	28	28	28	28	28	28	28	28	28	28	28	28	28	28	28	27	28	27	28	28	28	28	28	28	28	28	FALSE	FALSE	FALSE
7.88e-99	1.04383	B4E6I3;BURCENK562V_RS26830	B4E6I3;BURCENK562V_RS26830	BCAL2457;ref|WP_011694346.1|gi|500013628|	Putative exported protein;rod shape-determining protein RodA	B4E6I3_BURCJ;	>tr|B4E6I3|B4E6I3_BURCJ Putative exported protein OS=Burkholderia cenocepacia (strain ATCC BAA-245 / DSM 16553 / LMG 16656 / NCTC 13227 / J2315 / CF5610) OX=216591 GN=BCAL2457 PE=4 SV=1;>BURCENK562V_RS26830 ref|WP_011694346.1|gi|500013628| rod shape-determining protein RodA				15	15	16	14	14	17	15	17	17	16	16	16	16	16	16	16	16	17	17	17	16	14	16	17	15	15	16	15	16	16	15	17	16	16	17	16	FALSE	FALSE	FALSE
2.59e-76	1.01729	B4E6I4;BURCENK562V_RS26825	B4E6I4;BURCENK562V_RS26825	rubA;ref|WP_006478164.1|gi|493524099|	Rubredoxin;rubredoxin	B4E6I4_BURCJ;	>tr|B4E6I4|B4E6I4_BURCJ Rubredoxin OS=Burkholderia cenocepacia (strain ATCC BAA-245 / DSM 16553 / LMG 16656 / NCTC 13227 / J2315 / CF5610) OX=216591 GN=rubA PE=3 SV=1;>BURCENK562V_RS26825 ref|WP_006478164.1|gi|493524099| rubredoxin				1	1	1	1	1	1	1	1	1	1	1	1	1	1	1	1	1	1	1	1	1	1	1	1	1	1	1	1	1	1	1	1	1	1	1	1	TRUE	TRUE	TRUE
4.05e-14	0.901541	B4E6I5;BURCENK562V_RS26815	B4E6I5;BURCENK562V_RS26815	BCAL2459;ref|WP_006487657.1|gi|493533677|	Putative O-methyltransferase;SAM-dependent methlyltransferase	B4E6I5_BURCJ;	>tr|B4E6I5|B4E6I5_BURCJ Putative O-methyltransferase OS=Burkholderia cenocepacia (strain ATCC BAA-245 / DSM 16553 / LMG 16656 / NCTC 13227 / J2315 / CF5610) OX=216591 GN=BCAL2459 PE=4 SV=1;>BURCENK562V_RS26815 ref|WP_006487657.1|gi|493533677| SAM-dependent methlyltransferase				1	1	1	1	1	1	1	1	1	1	1	1	0	1	1	1	1	1	1	1	1	1	1	1	1	1	1	0	1	1	1	1	1	1	1	1	TRUE	TRUE	TRUE
3.81e-73	1.01327	B4E6I6;BURCENK562V_RS26810	B4E6I6;BURCENK562V_RS26810	BCAL2460;ref|WP_006487655.1|gi|493533675|	4Fe-4S ferredoxin	B4E6I6_BURCJ;	>tr|B4E6I6|B4E6I6_BURCJ 4Fe-4S ferredoxin OS=Burkholderia cenocepacia (strain ATCC BAA-245 / DSM 16553 / LMG 16656 / NCTC 13227 / J2315 / CF5610) OX=216591 GN=BCAL2460 PE=4 SV=1;>BURCENK562V_RS26810 ref|WP_006487655.1|gi|493533675| 4Fe-4S ferredoxin				2	2	2	2	2	2	2	2	2	2	2	2	2	2	2	2	2	2	2	2	2	2	1	2	2	2	2	2	2	2	2	2	1	2	2	2	FALSE	FALSE	FALSE
9.05e-85	1.02763	B4E6I7;BURCENK562V_RS26805	B4E6I7;BURCENK562V_RS26805	BCAL2461;ref|WP_006487637.1|gi|493533657|	Putative membrane protein;hypothetical protein	B4E6I7_BURCJ;	>tr|B4E6I7|B4E6I7_BURCJ Putative membrane protein OS=Burkholderia cenocepacia (strain ATCC BAA-245 / DSM 16553 / LMG 16656 / NCTC 13227 / J2315 / CF5610) OX=216591 GN=BCAL2461 PE=4 SV=1;>BURCENK562V_RS26805 ref|WP_006487637.1|gi|493533657| hypothetical protein				2	2	2	2	2	2	2	2	2	2	2	2	2	2	2	2	2	2	2	2	2	2	2	2	2	2	2	2	2	2	2	2	2	2	2	2	FALSE	FALSE	FALSE
6.51e-117	1.06335	B4E6I8;BURCENK562V_RS00650	B4E6I8;BURCENK562V_RS00650	ftsA;ref|WP_006487138.1|gi|493533158|	Cell division protein FtsA;cell division protein FtsA	B4E6I8_BURCJ;	>tr|B4E6I8|B4E6I8_BURCJ Cell division protein FtsA OS=Burkholderia cenocepacia (strain ATCC BAA-245 / DSM 16553 / LMG 16656 / NCTC 13227 / J2315 / CF5610) OX=216591 GN=ftsA PE=3 SV=1;>BURCENK562V_RS00650 ref|WP_006487138.1|gi|493533158| cell division protein FtsA				29	28	27	28	29	27	27	27	28	28	28	27	27	27	27	29	28	29	28	28	27	28	28	27	27	26	29	29	27	27	28	29	27	27	27	27	FALSE	FALSE	FALSE
1.28e-84	1.02745	B4E6I9;BURCENK562V_RS00645	B4E6I9;BURCENK562V_RS00645	ftsQ;ref|WP_006477014.1|gi|493522934|	Cell division protein FtsQ;cell division protein FtsQ	B4E6I9_BURCJ;	>tr|B4E6I9|B4E6I9_BURCJ Cell division protein FtsQ OS=Burkholderia cenocepacia (strain ATCC BAA-245 / DSM 16553 / LMG 16656 / NCTC 13227 / J2315 / CF5610) OX=216591 GN=ftsQ PE=3 SV=1;>BURCENK562V_RS00645 ref|WP_006477014.1|gi|493522934| cell division protein FtsQ				7	7	7	7	7	7	7	7	7	7	7	7	7	7	7	7	7	7	7	7	7	7	7	7	7	7	7	7	7	7	7	7	7	7	7	7	FALSE	FALSE	FALSE
1.22e-104	1.05024	B4E6J0;BURCENK562V_RS00640	B4E6J0;BURCENK562V_RS00640	ddl;ref|WP_006487105.1|gi|493533125|	D-alanine--D-alanine ligase	DDL_BURCJ;	>sp|B4E6J0|DDL_BURCJ D-alanine--D-alanine ligase OS=Burkholderia cenocepacia (strain ATCC BAA-245 / DSM 16553 / LMG 16656 / NCTC 13227 / J2315 / CF5610) OX=216591 GN=ddl PE=3 SV=1;>BURCENK562V_RS00640 ref|WP_006487105.1|gi|493533125| D-alanine--D-alanine ligase				24	21	22	24	23	23	24	22	22	22	22	22	21	22	21	24	24	24	23	22	21	24	22	22	22	22	24	25	21	21	23	25	23	22	23	21	FALSE	FALSE	FALSE
2.5e-95	1.0399	B4E6J1;BURCENK562V_RS00635	B4E6J1;BURCENK562V_RS00635	murC;ref|WP_006487095.1|gi|493533115|	UDP-N-acetylmuramate--L-alanine ligase;UDP-N-acetylmuramate--alanine ligase	MURC_BURCJ;	>sp|B4E6J1|MURC_BURCJ UDP-N-acetylmuramate--L-alanine ligase OS=Burkholderia cenocepacia (strain ATCC BAA-245 / DSM 16553 / LMG 16656 / NCTC 13227 / J2315 / CF5610) OX=216591 GN=murC PE=3 SV=1;>BURCENK562V_RS00635 ref|WP_006487095.1|gi|493533115| UDP-N-acetylmuramate--alanine ligase				22	21	22	21	21	21	22	22	22	22	21	22	21	22	23	22	22	21	21	21	23	21	23	23	22	22	21	21	22	21	22	21	21	21	21	22	FALSE	FALSE	FALSE
4.78e-82	1.02436	B4E6J2;BURCENK562V_RS00630	B4E6J2;BURCENK562V_RS00630	murG;ref|WP_006487111.1|gi|493533131|	UDP-N-acetylglucosamine--N-acetylmuramyl-(pentapeptide) pyrophosphoryl-undecaprenol N-acetylglucosamine transferase;UDP-N-acetylglucosamine--N-acetylmuramyl- (pentapeptide) pyrophosphoryl-UDP N-acetylglucosamine transferase	MURG_BURCJ;	>sp|B4E6J2|MURG_BURCJ UDP-N-acetylglucosamine--N-acetylmuramyl-(pentapeptide) pyrophosphoryl-undecaprenol N-acetylglucosamine transferase OS=Burkholderia cenocepacia (strain ATCC BAA-245 / DSM 16553 / LMG 16656 / NCTC 13227 / J2315 / CF5610) OX=216591 GN=murG PE=3 SV=1;>BURCENK562V_RS00630 ref|WP_006487111.1|gi|493533131| UDP-N-acetylglucosamine--N-acetylmuramyl- (pentapeptide) pyrophosphoryl-UDP…				13	14	15	14	15	16	15	16	16	15	14	15	14	14	14	14	15	16	16	14	16	15	16	16	14	14	15	15	15	15	15	15	14	15	16	16	FALSE	FALSE	FALSE
6.34e-86	1.029	B4E6J3;BURCENK562V_RS00625	B4E6J3;BURCENK562V_RS00625	ftsW;ref|WP_006487115.1|gi|493533135|	Probable peptidoglycan glycosyltransferase FtsW;cell division protein FtsW	B4E6J3_BURCJ;	>tr|B4E6J3|B4E6J3_BURCJ Probable peptidoglycan glycosyltransferase FtsW OS=Burkholderia cenocepacia (strain ATCC BAA-245 / DSM 16553 / LMG 16656 / NCTC 13227 / J2315 / CF5610) OX=216591 GN=ftsW PE=3 SV=1;>BURCENK562V_RS00625 ref|WP_006487115.1|gi|493533135| cell division protein FtsW				2	2	2	2	2	2	2	2	2	2	2	2	2	2	2	2	2	2	2	2	2	2	2	2	2	2	2	2	2	2	2	2	2	2	2	2	FALSE	FALSE	FALSE
1.22e-106	1.05243	B4E6J4	B4E6J4	murD	UDP-N-acetylmuramoylalanine--D-glutamate ligase	B4E6J4_BURCJ	>tr|B4E6J4|B4E6J4_BURCJ UDP-N-acetylmuramoylalanine--D-glutamate ligase OS=Burkholderia cenocepacia (strain ATCC BAA-245 / DSM 16553 / LMG 16656 / NCTC 13227 / J2315 / CF5610) OX=216591 GN=murD PE=3 SV=1				23	21	23	21	23	22	22	22	22	22	22	23	21	21	23	23	23	22	21	22	23	22	23	23	22	22	22	23	23	23	21	22	22	23	22	23	FALSE	FALSE	FALSE
9.7e-90	1.03348	B4E6J5;BURCENK562V_RS00615	B4E6J5;BURCENK562V_RS00615	mraY;ref|WP_006477019.1|gi|493522939|	Phospho-N-acetylmuramoyl-pentapeptide-transferase;phospho-N-acetylmuramoyl-pentapeptide- transferase	MRAY_BURCJ;	>sp|B4E6J5|MRAY_BURCJ Phospho-N-acetylmuramoyl-pentapeptide-transferase OS=Burkholderia cenocepacia (strain ATCC BAA-245 / DSM 16553 / LMG 16656 / NCTC 13227 / J2315 / CF5610) OX=216591 GN=mraY PE=3 SV=1;>BURCENK562V_RS00615 ref|WP_006477019.1|gi|493522939| phospho-N-acetylmuramoyl-pentapeptide- transferase				8	8	9	6	8	6	9	9	8	7	8	7	7	8	5	6	6	7	8	6	7	9	7	8	9	8	7	9	5	6	5	6	6	7	6	7	FALSE	FALSE	FALSE
6.72e-94	1.03827	B4E6J6;BURCENK562V_RS00610	B4E6J6;BURCENK562V_RS00610	murF;ref|WP_006487084.1|gi|493533104|	UDP-N-acetylmuramoyl-tripeptide--D-alanyl-D-alanine ligase;UDP-N-acetylmuramoyl-tripeptide--D-alanyl-D- alanine ligase	B4E6J6_BURCJ;	>tr|B4E6J6|B4E6J6_BURCJ UDP-N-acetylmuramoyl-tripeptide--D-alanyl-D-alanine ligase OS=Burkholderia cenocepacia (strain ATCC BAA-245 / DSM 16553 / LMG 16656 / NCTC 13227 / J2315 / CF5610) OX=216591 GN=murF PE=3 SV=1;>BURCENK562V_RS00610 ref|WP_006487084.1|gi|493533104| UDP-N-acetylmuramoyl-tripeptide--D-alanyl-D- alanine ligase				30	29	30	29	30	30	30	30	31	30	30	30	28	30	30	30	31	30	31	31	31	31	31	31	30	28	29	30	31	31	31	30	30	30	30	30	FALSE	FALSE	FALSE
1.76e-119	1.06599	B4E6J7;BURCENK562V_RS00605	B4E6J7;BURCENK562V_RS00605	murE;ref|WP_006487098.1|gi|493533118|	UDP-N-acetylmuramoyl-L-alanyl-D-glutamate--2,6-diaminopimelate ligase;UDP-N-acetylmuramoylalanyl-D-glutamate--2, 6-diaminopimelate ligase	B4E6J7_BURCJ;	>tr|B4E6J7|B4E6J7_BURCJ UDP-N-acetylmuramoyl-L-alanyl-D-glutamate--2,6-diaminopimelate ligase OS=Burkholderia cenocepacia (strain ATCC BAA-245 / DSM 16553 / LMG 16656 / NCTC 13227 / J2315 / CF5610) OX=216591 GN=murE PE=3 SV=1;>BURCENK562V_RS00605 ref|WP_006487098.1|gi|493533118| UDP-N-acetylmuramoylalanyl-D-glutamate--2, 6-diaminopimelate ligase				18	17	18	16	17	18	16	18	18	18	18	18	16	18	18	17	18	17	18	16	17	17	18	18	17	16	17	18	18	17	18	16	17	17	16	18	FALSE	FALSE	FALSE
2.53e-46	0.974583	B4E6J9;BURCENK562V_RS00595	B4E6J9;BURCENK562V_RS00595	ftsL;ref|WP_006487110.1|gi|493533130|	Cell division protein FtsL;cell division protein FtsL	B4E6J9_BURCJ;	>tr|B4E6J9|B4E6J9_BURCJ Cell division protein FtsL OS=Burkholderia cenocepacia (strain ATCC BAA-245 / DSM 16553 / LMG 16656 / NCTC 13227 / J2315 / CF5610) OX=216591 GN=ftsL PE=3 SV=1;>BURCENK562V_RS00595 ref|WP_006487110.1|gi|493533130| cell division protein FtsL				3	2	2	3	2	3	2	3	3	2	3	2	2	2	3	3	3	3	3	3	3	3	3	3	2	2	3	2	3	3	3	2	2	3	2	2	FALSE	FALSE	FALSE
1.19e-91	1.03569	B4E6K0;BURCENK562V_RS00590	B4E6K0;BURCENK562V_RS00590	rsmH;ref|WP_006487159.1|gi|493533179|	Ribosomal RNA small subunit methyltransferase H;16S rRNA methyltransferase	RSMH_BURCJ;	>sp|B4E6K0|RSMH_BURCJ Ribosomal RNA small subunit methyltransferase H OS=Burkholderia cenocepacia (strain ATCC BAA-245 / DSM 16553 / LMG 16656 / NCTC 13227 / J2315 / CF5610) OX=216591 GN=rsmH PE=3 SV=1;>BURCENK562V_RS00590 ref|WP_006487159.1|gi|493533179| 16S rRNA methyltransferase				17	16	19	15	17	17	18	18	17	17	16	17	17	18	16	19	17	15	17	16	18	17	19	16	15	16	16	18	17	16	17	17	16	17	18	18	FALSE	FALSE	FALSE
2.45e-90	1.03418	B4E6K1;BURCENK562V_RS00585	B4E6K1;BURCENK562V_RS00585	mraZ;ref|WP_006487094.1|gi|493533114|	Transcriptional regulator MraZ;cell division protein MraZ	MRAZ_BURCJ;	>sp|B4E6K1|MRAZ_BURCJ Transcriptional regulator MraZ OS=Burkholderia cenocepacia (strain ATCC BAA-245 / DSM 16553 / LMG 16656 / NCTC 13227 / J2315 / CF5610) OX=216591 GN=mraZ PE=3 SV=1;>BURCENK562V_RS00585 ref|WP_006487094.1|gi|493533114| cell division protein MraZ				11	12	12	12	11	11	12	12	12	12	12	11	12	12	13	12	12	12	12	12	12	12	12	12	12	12	13	12	12	12	13	12	12	12	12	12	FALSE	FALSE	FALSE
4.47e-89	1.03271	B4E6K2;BURCENK562V_RS00580	B4E6K2;BURCENK562V_RS00580	coq7;ref|WP_006487096.1|gi|493533116|	3-demethoxyubiquinol 3-hydroxylase;2-nonaprenyl-3-methyl-6-methoxy-1,4-benzoquinol hydroxylase	COQ7_BURCJ;	>sp|B4E6K2|COQ7_BURCJ 3-demethoxyubiquinol 3-hydroxylase OS=Burkholderia cenocepacia (strain ATCC BAA-245 / DSM 16553 / LMG 16656 / NCTC 13227 / J2315 / CF5610) OX=216591 GN=coq7 PE=3 SV=1;>BURCENK562V_RS00580 ref|WP_006487096.1|gi|493533116| 2-nonaprenyl-3-methyl-6-methoxy-1,4-benzoquinol hydroxylase				21	22	21	20	19	21	20	20	22	22	20	22	20	21	21	19	23	20	22	22	21	22	22	22	21	21	20	20	22	22	22	20	21	21	21	21	FALSE	FALSE	FALSE
2.14e-101	1.04668	B4E6K3;BURCENK562V_RS00575	B4E6K3;BURCENK562V_RS00575	BCAL3473;ref|WP_006487141.1|gi|493533161|	Putative outer membrane porin;porin	B4E6K3_BURCJ;	>tr|B4E6K3|B4E6K3_BURCJ Putative outer membrane porin OS=Burkholderia cenocepacia (strain ATCC BAA-245 / DSM 16553 / LMG 16656 / NCTC 13227 / J2315 / CF5610) OX=216591 GN=BCAL3473 PE=4 SV=1;>BURCENK562V_RS00575 ref|WP_006487141.1|gi|493533161| porin				7	8	8	7	8	8	7	7	7	8	8	8	6	8	8	7	7	5	7	7	6	7	7	6	8	9	8	8	7	8	8	7	7	8	8	8	FALSE	FALSE	FALSE
2.78e-90	1.03411	B4E6K5;BURCENK562V_RS00565	B4E6K5;BURCENK562V_RS00565	BCAL3475;ref|WP_012492976.1|gi|501469531|	Putative molybdopterin-containing oxidoreductase;molybdopterin oxidoreductase	B4E6K5_BURCJ;	>tr|B4E6K5|B4E6K5_BURCJ Putative molybdopterin-containing oxidoreductase OS=Burkholderia cenocepacia (strain ATCC BAA-245 / DSM 16553 / LMG 16656 / NCTC 13227 / J2315 / CF5610) OX=216591 GN=BCAL3475 PE=3 SV=1;>BURCENK562V_RS00565 ref|WP_012492976.1|gi|501469531| molybdopterin oxidoreductase				26	25	26	25	26	26	26	26	26	26	26	26	26	26	26	25	26	26	26	26	25	26	26	26	26	26	25	25	26	26	26	25	26	26	26	26	FALSE	FALSE	FALSE
1.71e-66	1.00452	B4E6K7;BURCENK562V_RS00510	B4E6K7;BURCENK562V_RS00510	BCAL3477;ref|WP_006493049.1|gi|493539160|	Catalase-related peroxidase;catalase	B4E6K7_BURCJ;	>tr|B4E6K7|B4E6K7_BURCJ Catalase-related peroxidase OS=Burkholderia cenocepacia (strain ATCC BAA-245 / DSM 16553 / LMG 16656 / NCTC 13227 / J2315 / CF5610) OX=216591 GN=BCAL3477 PE=3 SV=1;>BURCENK562V_RS00510 ref|WP_006493049.1|gi|493539160| catalase				7	7	7	7	7	7	7	7	7	7	7	7	7	7	7	7	7	7	7	7	7	7	7	7	7	7	7	7	6	7	7	7	7	7	7	7	FALSE	FALSE	FALSE
8.67e-21	0.921979	B4E6K8;BURCENK562V_RS00505	B4E6K8;BURCENK562V_RS00505	BCAL3478;ref|WP_006487309.1|gi|493533329|	Putative RNA polymerase sigma factor;RNA polymerase subunit sigma-24	B4E6K8_BURCJ;	>tr|B4E6K8|B4E6K8_BURCJ Putative RNA polymerase sigma factor OS=Burkholderia cenocepacia (strain ATCC BAA-245 / DSM 16553 / LMG 16656 / NCTC 13227 / J2315 / CF5610) OX=216591 GN=BCAL3478 PE=3 SV=1;>BURCENK562V_RS00505 ref|WP_006487309.1|gi|493533329| RNA polymerase subunit sigma-24				1	1	1	1	1	1	1	1	1	1	1	1	1	1	1	1	1	1	1	1	1	1	1	1	1	1	1	1	1	1	1	1	1	1	1	1	TRUE	TRUE	TRUE
1.4e-32	0.949516	B4E6K9;BURCENK562V_RS00500	B4E6K9;BURCENK562V_RS00500	BCAL3479;ref|WP_006487304.1|gi|493533324|	Putative transmembrane regulator;anti-sigma factor	B4E6K9_BURCJ;	>tr|B4E6K9|B4E6K9_BURCJ Putative transmembrane regulator OS=Burkholderia cenocepacia (strain ATCC BAA-245 / DSM 16553 / LMG 16656 / NCTC 13227 / J2315 / CF5610) OX=216591 GN=BCAL3479 PE=4 SV=1;>BURCENK562V_RS00500 ref|WP_006487304.1|gi|493533324| anti-sigma factor				2	2	2	2	2	1	2	2	1	2	2	2	2	1	2	1	2	2	1	2	2	2	2	2	1	1	1	1	1	1	2	2	2	2	1	2	FALSE	FALSE	FALSE
9.97e-07	0.870397	B4E6L2;BURCENK562V_RS00485	B4E6L2;BURCENK562V_RS00485	BCAL3482;ref|WP_012492979.1|gi|501469534|	Uncharacterized protein;hypothetical protein	B4E6L2_BURCJ;	>tr|B4E6L2|B4E6L2_BURCJ Uncharacterized protein OS=Burkholderia cenocepacia (strain ATCC BAA-245 / DSM 16553 / LMG 16656 / NCTC 13227 / J2315 / CF5610) OX=216591 GN=BCAL3482 PE=4 SV=1;>BURCENK562V_RS00485 ref|WP_012492979.1|gi|501469534| hypothetical protein				1	2	2	2	1	2	2	2	2	2	2	2	1	1	1	1	2	2	2	2	2	2	2	2	1	0	2	2	1	2	1	2	1	2	2	2	FALSE	FALSE	FALSE
6.77e-72	1.01166	B4E6L4;B4E8L6;B4EMH1	B4E6L4;B4E8L6;B4EMH1	BCAL1125;BCAL0573;BCAM1906	Putative transposase	B4E6L4_BURCJ;B4E8L6_BURCJ;B4EMH1_BURCJ	>tr|B4E6L4|B4E6L4_BURCJ Putative transposase OS=Burkholderia cenocepacia (strain ATCC BAA-245 / DSM 16553 / LMG 16656 / NCTC 13227 / J2315 / CF5610) OX=216591 GN=BCAL1125 PE=4 SV=1;>tr|B4E8L6|B4E8L6_BURCJ Putative transposase OS=Burkholderia cenocepacia (strain ATCC BAA-245 / DSM 16553 / LMG 16656 / NCTC 13227 / J2315 / CF5610) OX=216591 GN=BCAL0573 PE=4 SV=1;>tr|B4EMH1|B4EMH1_BURCJ Putative tran…				2	3	3	3	3	3	3	3	3	3	3	3	3	3	3	3	3	2	3	3	3	3	3	3	3	3	3	3	3	3	3	2	3	3	3	3	FALSE	FALSE	FALSE
1.37e-17	0.912727	B4E6L6;BURCENK562V_RS00465	B4E6L6;BURCENK562V_RS00465	BCAL3486;ref|WP_006487324.1|gi|493533344|	Putative RNA polymerase sigma factor, sigma-70 family;RNA polymerase sigma factor SigJ	B4E6L6_BURCJ;	>tr|B4E6L6|B4E6L6_BURCJ Putative RNA polymerase sigma factor, sigma-70 family OS=Burkholderia cenocepacia (strain ATCC BAA-245 / DSM 16553 / LMG 16656 / NCTC 13227 / J2315 / CF5610) OX=216591 GN=BCAL3486 PE=3 SV=1;>BURCENK562V_RS00465 ref|WP_006487324.1|gi|493533344| RNA polymerase sigma factor SigJ				1	1	1	1	1	1	1	1	1	1	1	1	1	1	1	1	1	1	1	1	1	1	1	1	1	1	1	1	1	1	1	1	1	1	1	1	TRUE	TRUE	TRUE
1.8e-54	0.987414	B4E6L8;BURCENK562V_RS00450	B4E6L8;BURCENK562V_RS00450	BCAL3488;ref|WP_006487298.1|gi|493533318|	Uncharacterized protein;aerobic sulfatase maturase family protein	B4E6L8_BURCJ;	>tr|B4E6L8|B4E6L8_BURCJ Uncharacterized protein OS=Burkholderia cenocepacia (strain ATCC BAA-245 / DSM 16553 / LMG 16656 / NCTC 13227 / J2315 / CF5610) OX=216591 GN=BCAL3488 PE=4 SV=1;>BURCENK562V_RS00450 ref|WP_006487298.1|gi|493533318| aerobic sulfatase maturase family protein				7	6	7	4	6	7	7	7	6	7	7	6	6	6	7	7	7	7	7	7	7	5	6	7	7	6	6	7	7	6	7	7	6	7	7	7	FALSE	FALSE	FALSE
5.65e-71	1.01046	B4E6L9;BURCENK562V_RS00445	B4E6L9;BURCENK562V_RS00445	BCAL3489;ref|WP_006487311.1|gi|493533331|	Methyltransf_33 domain-containing protein;methyltransferase	B4E6L9_BURCJ;	>tr|B4E6L9|B4E6L9_BURCJ Methyltransf_33 domain-containing protein OS=Burkholderia cenocepacia (strain ATCC BAA-245 / DSM 16553 / LMG 16656 / NCTC 13227 / J2315 / CF5610) OX=216591 GN=BCAL3489 PE=4 SV=1;>BURCENK562V_RS00445 ref|WP_006487311.1|gi|493533331| methyltransferase				17	17	16	16	17	17	17	17	17	17	16	17	17	17	17	17	17	17	17	17	16	17	17	17	17	17	17	17	17	17	17	17	17	17	17	17	FALSE	FALSE	FALSE
1.34e-84	1.02743	B4E6M3;BURCENK562V_RS00425	B4E6M3;BURCENK562V_RS00425	BCAL3493;ref|WP_006487322.1|gi|493533342|	Type III restriction system endonuclease;type III restriction endonuclease subunit R	B4E6M3_BURCJ;	>tr|B4E6M3|B4E6M3_BURCJ Type III restriction system endonuclease OS=Burkholderia cenocepacia (strain ATCC BAA-245 / DSM 16553 / LMG 16656 / NCTC 13227 / J2315 / CF5610) OX=216591 GN=BCAL3493 PE=4 SV=1;>BURCENK562V_RS00425 ref|WP_006487322.1|gi|493533342| type III restriction endonuclease subunit R				45	47	44	45	46	47	46	46	46	45	46	45	46	44	46	44	47	46	47	47	46	45	48	48	44	43	43	44	46	48	46	46	46	46	47	46	FALSE	FALSE	FALSE
1.81e-94	1.03892	B4E6M4;BURCENK562V_RS00420	B4E6M4;BURCENK562V_RS00420	BCAL3494;ref|WP_034178472.1|gi|736004554|	Type III restriction-modification system methylase;adenine methyltransferase	B4E6M4_BURCJ;	>tr|B4E6M4|B4E6M4_BURCJ Type III restriction-modification system methylase OS=Burkholderia cenocepacia (strain ATCC BAA-245 / DSM 16553 / LMG 16656 / NCTC 13227 / J2315 / CF5610) OX=216591 GN=BCAL3494 PE=4 SV=1;>BURCENK562V_RS00420 ref|WP_034178472.1|gi|736004554| adenine methyltransferase				43	41	42	42	43	42	42	43	41	42	41	42	41	42	40	42	41	43	43	41	42	43	41	42	43	42	43	43	42	42	41	43	42	43	42	41	FALSE	FALSE	FALSE
2.38e-69	1.00833	B4E6N3;BURCENK562V_RS00375	B4E6N3;BURCENK562V_RS00375	fliP;ref|WP_006491273.1|gi|493537347|	Flagellar biosynthetic protein FliP;flagellar biosynthesis protein FliP	B4E6N3_BURCJ;	>tr|B4E6N3|B4E6N3_BURCJ Flagellar biosynthetic protein FliP OS=Burkholderia cenocepacia (strain ATCC BAA-245 / DSM 16553 / LMG 16656 / NCTC 13227 / J2315 / CF5610) OX=216591 GN=fliP PE=3 SV=1;>BURCENK562V_RS00375 ref|WP_006491273.1|gi|493537347| flagellar biosynthesis protein FliP				1	1	1	1	1	1	1	1	1	1	1	1	1	1	1	1	1	1	1	1	1	1	1	1	1	1	1	1	1	1	1	1	1	1	1	1	TRUE	TRUE	TRUE
6.89e-81	1.02295	B4E6N4;BURCENK562V_RS00370	B4E6N4;BURCENK562V_RS00370	fliO;ref|WP_006491284.1|gi|493537358|	Flagellar protein;flagellar biosynthesis protein FliO	B4E6N4_BURCJ;	>tr|B4E6N4|B4E6N4_BURCJ Flagellar protein OS=Burkholderia cenocepacia (strain ATCC BAA-245 / DSM 16553 / LMG 16656 / NCTC 13227 / J2315 / CF5610) OX=216591 GN=fliO PE=3 SV=1;>BURCENK562V_RS00370 ref|WP_006491284.1|gi|493537358| flagellar biosynthesis protein FliO				3	3	3	3	3	3	3	3	3	3	3	3	3	3	3	3	3	3	3	3	3	3	3	3	3	3	3	3	3	3	3	3	3	3	3	3	FALSE	FALSE	FALSE
5.87e-106	1.0517	B4E6N5;BURCENK562V_RS00365	B4E6N5;BURCENK562V_RS00365	fliN;ref|WP_006491286.1|gi|493537360|	Flagellar motor switch protein FliN;flagellar motor switch protein FliN	B4E6N5_BURCJ;	>tr|B4E6N5|B4E6N5_BURCJ Flagellar motor switch protein FliN OS=Burkholderia cenocepacia (strain ATCC BAA-245 / DSM 16553 / LMG 16656 / NCTC 13227 / J2315 / CF5610) OX=216591 GN=fliN PE=4 SV=1;>BURCENK562V_RS00365 ref|WP_006491286.1|gi|493537360| flagellar motor switch protein FliN				3	3	3	4	3	3	3	4	3	3	3	4	3	3	2	3	3	3	2	3	3	3	3	3	3	3	3	3	4	3	3	4	3	3	3	3	FALSE	FALSE	FALSE
2.24e-69	1.00836	B4E6N6;BURCENK562V_RS00360	B4E6N6;BURCENK562V_RS00360	fliM;ref|WP_006477232.1|gi|493523156|	Flagellar motor switch protein FliM;flagellar motor switch protein FliM	B4E6N6_BURCJ;	>tr|B4E6N6|B4E6N6_BURCJ Flagellar motor switch protein FliM OS=Burkholderia cenocepacia (strain ATCC BAA-245 / DSM 16553 / LMG 16656 / NCTC 13227 / J2315 / CF5610) OX=216591 GN=fliM PE=4 SV=1;>BURCENK562V_RS00360 ref|WP_006477232.1|gi|493523156| flagellar motor switch protein FliM				9	9	8	8	8	8	8	9	8	9	9	9	7	6	3	5	5	5	4	1	8	8	8	8	7	7	8	8	8	8	8	7	8	8	9	9	FALSE	FALSE	FALSE
2.7e-106	1.05207	B4E6N7;BURCENK562V_RS00355	B4E6N7;BURCENK562V_RS00355	fliL;ref|WP_006491281.1|gi|493537355|	Flagellar protein FliL;flagellar basal body protein FliL	B4E6N7_BURCJ;	>tr|B4E6N7|B4E6N7_BURCJ Flagellar protein FliL OS=Burkholderia cenocepacia (strain ATCC BAA-245 / DSM 16553 / LMG 16656 / NCTC 13227 / J2315 / CF5610) OX=216591 GN=fliL PE=3 SV=1;>BURCENK562V_RS00355 ref|WP_006491281.1|gi|493537355| flagellar basal body protein FliL				5	5	5	5	5	5	5	5	5	5	5	5	5	5	5	5	5	5	5	5	5	5	5	5	5	5	5	5	5	5	5	5	5	5	5	5	FALSE	FALSE	FALSE
2e-71	1.01105	B4E6P0;BURCENK562V_RS00340	B4E6P0;BURCENK562V_RS00340	BCAL3510;ref|WP_006491270.1|gi|493537344|	LysR family regulatory protein;LysR family transcriptional regulator	B4E6P0_BURCJ;	>tr|B4E6P0|B4E6P0_BURCJ LysR family regulatory protein OS=Burkholderia cenocepacia (strain ATCC BAA-245 / DSM 16553 / LMG 16656 / NCTC 13227 / J2315 / CF5610) OX=216591 GN=BCAL3510 PE=3 SV=1;>BURCENK562V_RS00340 ref|WP_006491270.1|gi|493537344| LysR family transcriptional regulator				9	9	9	8	9	9	9	9	9	9	9	9	9	9	9	9	9	9	9	9	9	9	9	9	9	9	9	9	9	9	9	9	9	9	9	9	FALSE	FALSE	FALSE
2.32e-67	1.00568	B4E6P3;BURCENK562V_RS00325	B4E6P3;BURCENK562V_RS00325	BCAL3512;ref|WP_006491271.1|gi|493537345|	MarR family regulatory protein;MarR family transcriptional regulator	B4E6P3_BURCJ;	>tr|B4E6P3|B4E6P3_BURCJ MarR family regulatory protein OS=Burkholderia cenocepacia (strain ATCC BAA-245 / DSM 16553 / LMG 16656 / NCTC 13227 / J2315 / CF5610) OX=216591 GN=BCAL3512 PE=4 SV=1;>BURCENK562V_RS00325 ref|WP_006491271.1|gi|493537345| MarR family transcriptional regulator				3	3	3	3	3	3	3	3	3	3	3	3	3	3	3	3	3	3	3	3	3	3	3	3	3	3	3	3	3	3	3	3	3	3	3	3	FALSE	FALSE	FALSE
1.99e-38	0.960832	B4E6P5	B4E6P5	BCAL3514	Outer membrane efflux protein	B4E6P5_BURCJ	>tr|B4E6P5|B4E6P5_BURCJ Outer membrane efflux protein OS=Burkholderia cenocepacia (strain ATCC BAA-245 / DSM 16553 / LMG 16656 / NCTC 13227 / J2315 / CF5610) OX=216591 GN=BCAL3514 PE=3 SV=1				3	5	5	4	4	4	5	4	4	5	5	5	3	3	3	4	3	4	4	4	4	4	5	4	4	4	3	5	5	4	5	3	4	4	4	4	FALSE	FALSE	FALSE
1.09e-84	1.02753	B4E6P6;BURCENK562V_RS00310	B4E6P6;BURCENK562V_RS00310	gspN;ref|WP_006491283.1|gi|493537357|	Type II secretion system protein N;general secretion pathway protein N	B4E6P6_BURCJ;	>tr|B4E6P6|B4E6P6_BURCJ Type II secretion system protein N OS=Burkholderia cenocepacia (strain ATCC BAA-245 / DSM 16553 / LMG 16656 / NCTC 13227 / J2315 / CF5610) OX=216591 GN=gspN PE=4 SV=1;>BURCENK562V_RS00310 ref|WP_006491283.1|gi|493537357| general secretion pathway protein N				3	3	3	2	3	3	3	3	3	2	3	2	3	3	3	3	3	3	3	3	3	3	3	3	3	3	3	3	3	3	3	3	3	3	3	3	FALSE	FALSE	FALSE
4.15e-102	1.04747	B4E6P7;BURCENK562V_RS00305	B4E6P7;BURCENK562V_RS00305	gspM;ref|WP_006491282.1|gi|493537356|	Type II secretion system protein M;general secretion pathway protein M	B4E6P7_BURCJ;	>tr|B4E6P7|B4E6P7_BURCJ Type II secretion system protein M OS=Burkholderia cenocepacia (strain ATCC BAA-245 / DSM 16553 / LMG 16656 / NCTC 13227 / J2315 / CF5610) OX=216591 GN=gspM PE=4 SV=1;>BURCENK562V_RS00305 ref|WP_006491282.1|gi|493537356| general secretion pathway protein M				9	9	9	9	9	9	9	9	9	9	9	9	9	9	9	9	9	9	9	9	9	9	9	9	9	9	9	9	9	9	9	9	9	9	9	9	FALSE	FALSE	FALSE
4.08e-62	0.998503	B4E6P9;BURCENK562V_RS00295	B4E6P9;BURCENK562V_RS00295	gspK;ref|WP_012492987.1|gi|501469542|	Type II secretion system protein K;general secretion pathway protein K	B4E6P9_BURCJ;	>tr|B4E6P9|B4E6P9_BURCJ Type II secretion system protein K OS=Burkholderia cenocepacia (strain ATCC BAA-245 / DSM 16553 / LMG 16656 / NCTC 13227 / J2315 / CF5610) OX=216591 GN=gspK PE=3 SV=1;>BURCENK562V_RS00295 ref|WP_012492987.1|gi|501469542| general secretion pathway protein K				1	1	1	1	1	1	1	1	1	1	1	1	1	1	1	1	1	1	1	1	1	1	1	1	1	1	1	1	1	1	1	1	1	1	1	1	TRUE	TRUE	TRUE
1.67e-24	0.931571	B4E6Q0;BURCENK562V_RS00290	B4E6Q0;BURCENK562V_RS00290	gspJ;ref|WP_006488478.1|gi|493534501|	Type II secretion system protein J;general secretion pathway protein J	B4E6Q0_BURCJ;	>tr|B4E6Q0|B4E6Q0_BURCJ Type II secretion system protein J OS=Burkholderia cenocepacia (strain ATCC BAA-245 / DSM 16553 / LMG 16656 / NCTC 13227 / J2315 / CF5610) OX=216591 GN=gspJ PE=4 SV=1;>BURCENK562V_RS00290 ref|WP_006488478.1|gi|493534501| general secretion pathway protein J				0	0	1	0	0	1	1	0	1	1	1	0	1	1	1	1	1	1	1	1	1	1	1	1	0	1	1	0	1	1	1	1	1	1	1	1	TRUE	TRUE	TRUE
1.43e-102	1.04798	B4E6Q1;BURCENK562V_RS28170	B4E6Q1;BURCENK562V_RS28170	petB;ref|WP_006485333.1|gi|493531333|	Cytochrome b;cytochrome B	B4E6Q1_BURCJ;	>tr|B4E6Q1|B4E6Q1_BURCJ Cytochrome b OS=Burkholderia cenocepacia (strain ATCC BAA-245 / DSM 16553 / LMG 16656 / NCTC 13227 / J2315 / CF5610) OX=216591 GN=petB PE=3 SV=1;>BURCENK562V_RS28170 ref|WP_006485333.1|gi|493531333| cytochrome B				6	6	6	7	6	6	7	7	6	6	7	7	6	6	6	7	6	7	7	7	6	6	6	7	7	6	7	7	6	7	7	7	6	6	7	7	FALSE	FALSE	FALSE
7.88e-97	1.04159	B4E6Q2;BURCENK562V_RS28175	B4E6Q2;BURCENK562V_RS28175	petC;ref|WP_006477108.1|gi|493523029|	Cytochrome c1;cytochrome C	B4E6Q2_BURCJ;	>tr|B4E6Q2|B4E6Q2_BURCJ Cytochrome c1 OS=Burkholderia cenocepacia (strain ATCC BAA-245 / DSM 16553 / LMG 16656 / NCTC 13227 / J2315 / CF5610) OX=216591 GN=petC PE=4 SV=1;>BURCENK562V_RS28175 ref|WP_006477108.1|gi|493523029| cytochrome C				14	13	14	11	12	14	13	14	13	14	13	14	11	14	14	14	14	13	14	12	14	12	14	13	14	13	14	14	14	14	14	14	14	14	13	14	FALSE	FALSE	FALSE
2.7e-121	1.06782	B4E6Q3;BURCENK562V_RS28180	B4E6Q3;BURCENK562V_RS28180	BCAL0331;ref|WP_006400565.1|gi|493445191|	Putative stringent starvation protein A;glutathione S-transferase, N- domain	B4E6Q3_BURCJ;	>tr|B4E6Q3|B4E6Q3_BURCJ Putative stringent starvation protein A OS=Burkholderia cenocepacia (strain ATCC BAA-245 / DSM 16553 / LMG 16656 / NCTC 13227 / J2315 / CF5610) OX=216591 GN=BCAL0331 PE=1 SV=1;>BURCENK562V_RS28180 ref|WP_006400565.1|gi|493445191| glutathione S-transferase, N- domain				22	21	21	21	21	21	22	22	21	22	22	22	22	21	21	21	21	22	21	20	21	21	22	22	22	22	22	23	22	22	22	22	21	22	22	21	FALSE	FALSE	FALSE
1.41e-92	1.03676	B4E6Q4;BURCENK562V_RS28185	B4E6Q4;BURCENK562V_RS28185	BCAL0332;ref|WP_006485328.1|gi|493531328|	Putative stringent starvation protein B;peptidase	B4E6Q4_BURCJ;	>tr|B4E6Q4|B4E6Q4_BURCJ Putative stringent starvation protein B OS=Burkholderia cenocepacia (strain ATCC BAA-245 / DSM 16553 / LMG 16656 / NCTC 13227 / J2315 / CF5610) OX=216591 GN=BCAL0332 PE=4 SV=1;>BURCENK562V_RS28185 ref|WP_006485328.1|gi|493531328| peptidase				5	4	5	5	5	6	5	5	5	6	5	6	5	5	5	5	5	5	6	5	6	5	6	5	5	5	5	5	5	5	5	5	5	5	5	5	FALSE	FALSE	FALSE
1.95e-101	1.04672	B4E6Q6;BURCENK562V_RS28200	B4E6Q6;BURCENK562V_RS28200	BCAL0334;ref|WP_006485337.1|gi|493531337|	Periplasmic solute-binding protein;cysteine ABC transporter substrate-binding protein	B4E6Q6_BURCJ;	>tr|B4E6Q6|B4E6Q6_BURCJ Periplasmic solute-binding protein OS=Burkholderia cenocepacia (strain ATCC BAA-245 / DSM 16553 / LMG 16656 / NCTC 13227 / J2315 / CF5610) OX=216591 GN=BCAL0334 PE=4 SV=1;>BURCENK562V_RS28200 ref|WP_006485337.1|gi|493531337| cysteine ABC transporter substrate-binding protein				11	11	11	11	11	11	11	11	11	11	11	11	11	11	11	11	11	11	11	11	11	11	11	11	11	11	11	11	11	11	11	11	11	11	11	11	FALSE	FALSE	FALSE
2.37e-12	0.895432	B4E6Q8;BURCENK562V_RS28210	B4E6Q8;BURCENK562V_RS28210	BCAL0336;ref|WP_006485334.1|gi|493531334|	Uncharacterized protein;hypothetical protein	B4E6Q8_BURCJ;	>tr|B4E6Q8|B4E6Q8_BURCJ Uncharacterized protein OS=Burkholderia cenocepacia (strain ATCC BAA-245 / DSM 16553 / LMG 16656 / NCTC 13227 / J2315 / CF5610) OX=216591 GN=BCAL0336 PE=4 SV=1;>BURCENK562V_RS28210 ref|WP_006485334.1|gi|493531334| hypothetical protein				0	1	1	1	0	1	1	1	1	1	1	1	0	1	1	0	0	1	1	1	1	0	1	1	1	1	1	0	0	1	1	1	1	1	0	1	TRUE	TRUE	TRUE
8.42e-87	1.03004	B4E6Q9;BURCENK562V_RS28215	B4E6Q9;BURCENK562V_RS28215	BCAL0337;ref|WP_006491869.1|gi|493537971|	Putative type VI secretion system protein TssL;type VI secretion system protein TssL	B4E6Q9_BURCJ;	>tr|B4E6Q9|B4E6Q9_BURCJ Putative type VI secretion system protein TssL OS=Burkholderia cenocepacia (strain ATCC BAA-245 / DSM 16553 / LMG 16656 / NCTC 13227 / J2315 / CF5610) OX=216591 GN=BCAL0337 PE=4 SV=1;>BURCENK562V_RS28215 ref|WP_006491869.1|gi|493537971| type VI secretion system protein TssL				10	10	10	10	10	9	10	10	10	10	10	10	10	10	10	10	10	10	10	10	10	10	10	10	10	10	10	10	10	10	10	10	10	10	10	10	FALSE	FALSE	FALSE
4.99e-93	1.03728	B4E6R0;BURCENK562V_RS28220	B4E6R0;BURCENK562V_RS28220	BCAL0338;ref|WP_006477098.1|gi|493523019|	Putative type VI secretion system protein TssK;type VI secretion system protein TssK	B4E6R0_BURCJ;	>tr|B4E6R0|B4E6R0_BURCJ Putative type VI secretion system protein TssK OS=Burkholderia cenocepacia (strain ATCC BAA-245 / DSM 16553 / LMG 16656 / NCTC 13227 / J2315 / CF5610) OX=216591 GN=BCAL0338 PE=4 SV=1;>BURCENK562V_RS28220 ref|WP_006477098.1|gi|493523019| type VI secretion system protein TssK				16	18	18	19	18	19	18	17	18	19	18	19	18	19	19	17	18	18	19	17	19	17	19	19	18	19	18	16	19	19	18	18	19	19	18	17	FALSE	FALSE	FALSE
7.11e-85	1.02776	B4E6R1;BURCENK562V_RS28225	B4E6R1;BURCENK562V_RS28225	BCAL0339;ref|WP_034178609.1|gi|736004691|	Putative type VI secretion system protein TssJ;type VI secretion system protein TssJ	B4E6R1_BURCJ;	>tr|B4E6R1|B4E6R1_BURCJ Putative type VI secretion system protein TssJ OS=Burkholderia cenocepacia (strain ATCC BAA-245 / DSM 16553 / LMG 16656 / NCTC 13227 / J2315 / CF5610) OX=216591 GN=BCAL0339 PE=4 SV=1;>BURCENK562V_RS28225 ref|WP_034178609.1|gi|736004691| type VI secretion system protein TssJ				6	6	6	6	6	6	6	6	6	6	6	6	6	6	6	6	6	6	6	6	6	6	6	6	6	6	6	6	6	6	6	6	6	6	6	6	FALSE	FALSE	FALSE
7.2e-97	1.04163	B4E6R2;BURCENK562V_RS28230	B4E6R2;BURCENK562V_RS28230	BCAL0340;ref|WP_012492309.1|gi|501468864|	Putative lipoprotein;hypothetical protein	B4E6R2_BURCJ;	>tr|B4E6R2|B4E6R2_BURCJ Putative lipoprotein OS=Burkholderia cenocepacia (strain ATCC BAA-245 / DSM 16553 / LMG 16656 / NCTC 13227 / J2315 / CF5610) OX=216591 GN=BCAL0340 PE=4 SV=1;>BURCENK562V_RS28230 ref|WP_012492309.1|gi|501468864| hypothetical protein				8	8	9	8	8	7	8	8	9	9	9	9	8	8	8	8	7	8	7	8	8	9	9	9	9	9	9	9	7	7	7	7	9	9	9	9	FALSE	FALSE	FALSE
6.04e-109	1.05494	B4E6R3;BURCENK562V_RS28235	B4E6R3;BURCENK562V_RS28235	BCAL0341;ref|WP_006484395.1|gi|493530383|	Putative type VI secretion system protein TssB;type VI secretion system protein TssB	B4E6R3_BURCJ;	>tr|B4E6R3|B4E6R3_BURCJ Putative type VI secretion system protein TssB OS=Burkholderia cenocepacia (strain ATCC BAA-245 / DSM 16553 / LMG 16656 / NCTC 13227 / J2315 / CF5610) OX=216591 GN=BCAL0341 PE=4 SV=1;>BURCENK562V_RS28235 ref|WP_006484395.1|gi|493530383| type VI secretion system protein TssB				12	11	12	11	11	12	12	12	12	12	12	12	11	12	11	12	11	12	12	11	12	12	12	12	12	12	11	12	12	12	12	12	12	12	12	12	FALSE	FALSE	FALSE
3.11e-103	1.0487	B4E6R4;BURCENK562V_RS28240	B4E6R4;BURCENK562V_RS28240	BCAL0342;ref|WP_006484397.1|gi|493530385|	Putative type VI secretion system protein TssC;type VI secretion system protein TssC	B4E6R4_BURCJ;	>tr|B4E6R4|B4E6R4_BURCJ Putative type VI secretion system protein TssC OS=Burkholderia cenocepacia (strain ATCC BAA-245 / DSM 16553 / LMG 16656 / NCTC 13227 / J2315 / CF5610) OX=216591 GN=BCAL0342 PE=4 SV=1;>BURCENK562V_RS28240 ref|WP_006484397.1|gi|493530385| type VI secretion system protein TssC				32	29	31	30	29	29	31	31	30	29	30	31	30	31	30	30	30	30	30	28	31	31	30	31	31	29	30	30	31	31	30	30	31	31	31	31	FALSE	FALSE	FALSE
1.14e-98	1.04365	B4E6R5;BURCENK562V_RS28245	B4E6R5;BURCENK562V_RS28245	BCAL0343;ref|WP_006477093.1|gi|493523014|	Putative type VI secretion system protein TssD;type VI secretion system protein TssD	B4E6R5_BURCJ;	>tr|B4E6R5|B4E6R5_BURCJ Putative type VI secretion system protein TssD OS=Burkholderia cenocepacia (strain ATCC BAA-245 / DSM 16553 / LMG 16656 / NCTC 13227 / J2315 / CF5610) OX=216591 GN=BCAL0343 PE=4 SV=1;>BURCENK562V_RS28245 ref|WP_006477093.1|gi|493523014| type VI secretion system protein TssD				25	26	25	26	26	26	28	29	26	27	26	28	26	26	26	29	24	25	23	26	25	26	27	28	27	28	27	29	26	28	27	28	28	27	29	29	FALSE	FALSE	FALSE
2.82e-75	1.01598	B4E6R6;BURCENK562V_RS28250	B4E6R6;BURCENK562V_RS28250	BCAL0344;ref|WP_006477092.1|gi|493523013|	Putative type VI secretion system protein TssE;type VI secretion system protein TssE	B4E6R6_BURCJ;	>tr|B4E6R6|B4E6R6_BURCJ Putative type VI secretion system protein TssE OS=Burkholderia cenocepacia (strain ATCC BAA-245 / DSM 16553 / LMG 16656 / NCTC 13227 / J2315 / CF5610) OX=216591 GN=BCAL0344 PE=4 SV=1;>BURCENK562V_RS28250 ref|WP_006477092.1|gi|493523013| type VI secretion system protein TssE				6	6	6	6	6	6	6	6	6	6	6	6	6	6	6	6	6	6	6	6	6	6	6	6	6	6	6	6	6	6	6	6	6	6	6	6	FALSE	FALSE	FALSE
3.9e-78	1.01956	B4E6R7;BURCENK562V_RS28255	B4E6R7;BURCENK562V_RS28255	BCAL0345;ref|WP_006484396.1|gi|493530384|	Putative type VI secretion system protein TssF;type VI secretion system protein TssF	B4E6R7_BURCJ;	>tr|B4E6R7|B4E6R7_BURCJ Putative type VI secretion system protein TssF OS=Burkholderia cenocepacia (strain ATCC BAA-245 / DSM 16553 / LMG 16656 / NCTC 13227 / J2315 / CF5610) OX=216591 GN=BCAL0345 PE=4 SV=1;>BURCENK562V_RS28255 ref|WP_006484396.1|gi|493530384| type VI secretion system protein TssF				13	14	14	12	14	14	14	15	15	15	14	15	14	14	14	14	15	14	14	14	14	14	15	15	14	13	14	14	15	15	15	13	14	14	14	15	FALSE	FALSE	FALSE
4.71e-80	1.02193	B4E6R8;BURCENK562V_RS28260	B4E6R8;BURCENK562V_RS28260	BCAL0346;ref|WP_006484394.1|gi|493530382|	Putative type VI secretion system protein TssG;type VI secretion system protein TssG	B4E6R8_BURCJ;	>tr|B4E6R8|B4E6R8_BURCJ Putative type VI secretion system protein TssG OS=Burkholderia cenocepacia (strain ATCC BAA-245 / DSM 16553 / LMG 16656 / NCTC 13227 / J2315 / CF5610) OX=216591 GN=BCAL0346 PE=4 SV=1;>BURCENK562V_RS28260 ref|WP_006484394.1|gi|493530382| type VI secretion system protein TssG				14	15	15	14	15	15	15	15	14	15	15	15	14	15	15	15	14	15	15	15	15	15	15	15	15	15	15	14	15	14	15	15	15	15	15	15	FALSE	FALSE	FALSE
7.73e-105	1.05046	B4E6R9;BURCENK562V_RS28265	B4E6R9;BURCENK562V_RS28265	clpB;ref|WP_006484392.1|gi|493530380|	Putative type VI secretion system protein TssH;type VI secretion system protein TssH	B4E6R9_BURCJ;	>tr|B4E6R9|B4E6R9_BURCJ Putative type VI secretion system protein TssH OS=Burkholderia cenocepacia (strain ATCC BAA-245 / DSM 16553 / LMG 16656 / NCTC 13227 / J2315 / CF5610) OX=216591 GN=clpB PE=3 SV=1;>BURCENK562V_RS28265 ref|WP_006484392.1|gi|493530380| type VI secretion system protein TssH				50	50	52	49	50	51	54	54	53	54	54	53	53	52	50	51	53	49	51	52	52	49	54	54	52	53	49	51	54	53	53	52	52	52	53	52	FALSE	FALSE	FALSE
4.6e-98	1.04298	B4E6S0;BURCENK562V_RS28270	B4E6S0;BURCENK562V_RS28270	BCAL0348;ref|WP_006484398.1|gi|493530386|	Putative type VI secretion system protein TssA;type VI secretion system protein TssA	B4E6S0_BURCJ;	>tr|B4E6S0|B4E6S0_BURCJ Putative type VI secretion system protein TssA OS=Burkholderia cenocepacia (strain ATCC BAA-245 / DSM 16553 / LMG 16656 / NCTC 13227 / J2315 / CF5610) OX=216591 GN=BCAL0348 PE=4 SV=1;>BURCENK562V_RS28270 ref|WP_006484398.1|gi|493530386| type VI secretion system protein TssA				25	21	24	25	25	22	23	25	23	23	22	23	22	23	22	24	22	24	22	23	23	24	23	22	22	23	24	24	23	22	21	25	22	21	24	23	FALSE	FALSE	FALSE
4.91e-95	1.03957	B4E6S1;BURCENK562V_RS28275	B4E6S1;BURCENK562V_RS28275	BCAL0349;ref|WP_006494417.1|gi|493540541|	Putative outer membrane protein;type VI secretion system-associated protein TagL	B4E6S1_BURCJ;	>tr|B4E6S1|B4E6S1_BURCJ Putative outer membrane protein OS=Burkholderia cenocepacia (strain ATCC BAA-245 / DSM 16553 / LMG 16656 / NCTC 13227 / J2315 / CF5610) OX=216591 GN=BCAL0349 PE=4 SV=1;>BURCENK562V_RS28275 ref|WP_006494417.1|gi|493540541| type VI secretion system-associated protein TagL				9	9	9	9	9	9	9	9	9	9	9	9	9	9	9	9	9	9	9	9	9	9	9	9	9	9	9	9	9	9	9	9	9	9	9	9	FALSE	FALSE	FALSE
7.3e-120	1.06639	B4E6S2;BURCENK562V_RS28280	B4E6S2;BURCENK562V_RS28280	BCAL0350;ref|WP_006483243.1|gi|493529227|	Uncharacterized protein;type VI secretion system-associated protein TagF	B4E6S2_BURCJ;	>tr|B4E6S2|B4E6S2_BURCJ Uncharacterized protein OS=Burkholderia cenocepacia (strain ATCC BAA-245 / DSM 16553 / LMG 16656 / NCTC 13227 / J2315 / CF5610) OX=216591 GN=BCAL0350 PE=4 SV=1;>BURCENK562V_RS28280 ref|WP_006483243.1|gi|493529227| type VI secretion system-associated protein TagF				16	16	17	15	15	17	16	17	16	17	17	16	14	15	17	16	16	14	16	15	17	16	16	17	17	17	15	17	16	16	15	13	17	17	17	17	FALSE	FALSE	FALSE
4.34e-120	1.06662	B4E6S3;BURCENK562V_RS28285	B4E6S3;BURCENK562V_RS28285	BCAL0351;ref|WP_012492310.1|gi|501468865|	Putative type VI secretion system protein TssM;type VI secretion system protein TssM	B4E6S3_BURCJ;	>tr|B4E6S3|B4E6S3_BURCJ Putative type VI secretion system protein TssM OS=Burkholderia cenocepacia (strain ATCC BAA-245 / DSM 16553 / LMG 16656 / NCTC 13227 / J2315 / CF5610) OX=216591 GN=BCAL0351 PE=4 SV=1;>BURCENK562V_RS28285 ref|WP_012492310.1|gi|501468865| type VI secretion system protein TssM				55	54	56	52	54	56	55	56	56	56	56	56	55	55	55	55	55	54	54	56	56	56	56	56	54	53	55	56	56	56	55	54	56	56	56	56	FALSE	FALSE	FALSE
1.76e-67	1.00584	B4E6S4;BURCENK562V_RS28290	B4E6S4;BURCENK562V_RS28290	BCAL0352;ref|WP_006488977.1|gi|493535018|	Metallo peptidase, subfamily M15C;serine-type D-Ala-D-Ala carboxypeptidase domain protein	B4E6S4_BURCJ;	>tr|B4E6S4|B4E6S4_BURCJ Metallo peptidase, subfamily M15C OS=Burkholderia cenocepacia (strain ATCC BAA-245 / DSM 16553 / LMG 16656 / NCTC 13227 / J2315 / CF5610) OX=216591 GN=BCAL0352 PE=4 SV=1;>BURCENK562V_RS28290 ref|WP_006488977.1|gi|493535018| serine-type D-Ala-D-Ala carboxypeptidase domain protein				10	8	10	9	9	8	9	9	9	9	9	10	8	8	8	10	8	7	9	9	9	9	9	9	10	10	10	10	10	9	9	7	9	10	10	10	FALSE	FALSE	FALSE
8.82e-85	1.02765	B4E6S5;BURCENK562V_RS28295	B4E6S5;BURCENK562V_RS28295	BCAL0353;ref|WP_020979881.1|gi|537744574|	Putative membrane protein;hypothetical protein	B4E6S5_BURCJ;	>tr|B4E6S5|B4E6S5_BURCJ Putative membrane protein OS=Burkholderia cenocepacia (strain ATCC BAA-245 / DSM 16553 / LMG 16656 / NCTC 13227 / J2315 / CF5610) OX=216591 GN=BCAL0353 PE=4 SV=1;>BURCENK562V_RS28295 ref|WP_020979881.1|gi|537744574| hypothetical protein				8	8	7	8	8	8	8	8	8	8	8	8	8	8	8	8	8	8	8	8	8	8	8	8	8	8	8	8	8	8	8	8	8	8	8	8	FALSE	FALSE	FALSE
3.61e-75	1.01585	B4E6S6;BURCENK562V_RS28300	B4E6S6;BURCENK562V_RS28300	BCAL0354;ref|WP_006481924.1|gi|493527894|	Putative cation transporter;magnesium transporter CorA	B4E6S6_BURCJ;	>tr|B4E6S6|B4E6S6_BURCJ Putative cation transporter OS=Burkholderia cenocepacia (strain ATCC BAA-245 / DSM 16553 / LMG 16656 / NCTC 13227 / J2315 / CF5610) OX=216591 GN=BCAL0354 PE=4 SV=1;>BURCENK562V_RS28300 ref|WP_006481924.1|gi|493527894| magnesium transporter CorA				3	4	4	4	4	3	3	4	4	4	4	4	3	4	4	4	3	4	4	4	4	2	4	4	4	4	3	3	4	4	4	4	4	3	4	4	FALSE	FALSE	FALSE
2.27e-57	0.991715	B4E6S8;BURCENK562V_RS28305	B4E6S8;BURCENK562V_RS28305	BCAL0356;ref|WP_012492312.1|gi|501468867|	Putative quinone oxidoreductase;oxidoreductase	B4E6S8_BURCJ;	>tr|B4E6S8|B4E6S8_BURCJ Putative quinone oxidoreductase OS=Burkholderia cenocepacia (strain ATCC BAA-245 / DSM 16553 / LMG 16656 / NCTC 13227 / J2315 / CF5610) OX=216591 GN=BCAL0356 PE=4 SV=1;>BURCENK562V_RS28305 ref|WP_012492312.1|gi|501468867| oxidoreductase				5	6	6	6	5	6	6	6	6	6	6	6	6	6	6	6	6	5	5	6	6	6	6	6	5	6	6	5	6	6	6	6	6	5	5	6	FALSE	FALSE	FALSE
8.11e-19	0.916403	B4E6T0;BURCENK562V_RS28315	B4E6T0;BURCENK562V_RS28315	BCAL0358;ref|WP_006481916.1|gi|493527886|	Aminopeptidase;peptidase M1	B4E6T0_BURCJ;	>tr|B4E6T0|B4E6T0_BURCJ Aminopeptidase OS=Burkholderia cenocepacia (strain ATCC BAA-245 / DSM 16553 / LMG 16656 / NCTC 13227 / J2315 / CF5610) OX=216591 GN=BCAL0358 PE=3 SV=1;>BURCENK562V_RS28315 ref|WP_006481916.1|gi|493527886| peptidase M1				1	2	3	2	5	5	4	5	5	6	7	3	1	2	1	0	7	6	6	6	5	7	5	6	2	3	1	4	3	5	6	5	6	7	8	7	FALSE	FALSE	FALSE
4.08e-95	1.03966	B4E6T1;BURCENK562V_RS28320	B4E6T1;BURCENK562V_RS28320	BCAL0359;ref|WP_006481921.1|gi|493527891|	Putative lipoprotein;late embryogenesis abundant protein	B4E6T1_BURCJ;	>tr|B4E6T1|B4E6T1_BURCJ Putative lipoprotein OS=Burkholderia cenocepacia (strain ATCC BAA-245 / DSM 16553 / LMG 16656 / NCTC 13227 / J2315 / CF5610) OX=216591 GN=BCAL0359 PE=4 SV=1;>BURCENK562V_RS28320 ref|WP_006481921.1|gi|493527891| late embryogenesis abundant protein				4	4	4	4	4	4	4	4	4	4	4	4	4	4	4	4	4	4	4	4	4	4	4	4	4	4	4	4	4	4	4	4	4	4	4	4	FALSE	FALSE	FALSE
3.71e-74	1.01456	B4E6T2;BURCENK562V_RS28325	B4E6T2;BURCENK562V_RS28325	BCAL0360;ref|WP_006481923.1|gi|493527893|	Uncharacterized protein;hypothetical protein	B4E6T2_BURCJ;	>tr|B4E6T2|B4E6T2_BURCJ Uncharacterized protein OS=Burkholderia cenocepacia (strain ATCC BAA-245 / DSM 16553 / LMG 16656 / NCTC 13227 / J2315 / CF5610) OX=216591 GN=BCAL0360 PE=4 SV=1;>BURCENK562V_RS28325 ref|WP_006481923.1|gi|493527893| hypothetical protein				6	6	6	6	6	6	6	6	6	6	6	6	6	6	6	6	6	6	6	6	6	6	6	6	6	6	6	6	6	6	6	6	6	6	6	6	FALSE	FALSE	FALSE
8.24e-83	1.02528	B4E6T3;BURCENK562V_RS28330	B4E6T3;BURCENK562V_RS28330	BCAL0361;ref|WP_006481918.1|gi|493527888|	Putative methyltransferase;methylase	B4E6T3_BURCJ;	>tr|B4E6T3|B4E6T3_BURCJ Putative methyltransferase OS=Burkholderia cenocepacia (strain ATCC BAA-245 / DSM 16553 / LMG 16656 / NCTC 13227 / J2315 / CF5610) OX=216591 GN=BCAL0361 PE=3 SV=1;>BURCENK562V_RS28330 ref|WP_006481918.1|gi|493527888| methylase				16	16	15	16	16	17	16	16	16	16	17	16	16	16	17	16	16	16	17	16	16	17	17	17	16	15	16	16	16	16	15	16	17	16	16	16	FALSE	FALSE	FALSE
4.52e-108	1.054	B4E6T4	B4E6T4	BCAL0362	Methyltranfer_dom domain-containing protein	B4E6T4_BURCJ	>tr|B4E6T4|B4E6T4_BURCJ Methyltranfer_dom domain-containing protein OS=Burkholderia cenocepacia (strain ATCC BAA-245 / DSM 16553 / LMG 16656 / NCTC 13227 / J2315 / CF5610) OX=216591 GN=BCAL0362 PE=4 SV=1				15	15	15	14	14	15	15	15	15	15	15	15	15	15	15	15	15	14	15	15	15	15	15	15	14	14	15	15	15	15	14	15	14	15	15	15	FALSE	FALSE	FALSE
1.25e-78	1.02017	B4E6T5;BURCENK562V_RS28340	B4E6T5;BURCENK562V_RS28340	BCAL0363;ref|WP_006481922.1|gi|493527892|	Uncharacterized protein;hypothetical protein	B4E6T5_BURCJ;	>tr|B4E6T5|B4E6T5_BURCJ Uncharacterized protein OS=Burkholderia cenocepacia (strain ATCC BAA-245 / DSM 16553 / LMG 16656 / NCTC 13227 / J2315 / CF5610) OX=216591 GN=BCAL0363 PE=4 SV=1;>BURCENK562V_RS28340 ref|WP_006481922.1|gi|493527892| hypothetical protein				6	6	5	6	6	6	6	6	6	6	6	5	6	6	5	6	5	6	5	6	6	6	6	6	5	6	6	6	6	5	6	6	5	6	6	5	FALSE	FALSE	FALSE
1.36e-83	1.02622	B4E6T6;BURCENK562V_RS28345	B4E6T6;BURCENK562V_RS28345	BCAL0364;ref|WP_006481919.1|gi|493527889|	TetR family regulatory protein;transcriptional regulator, TetR family	B4E6T6_BURCJ;	>tr|B4E6T6|B4E6T6_BURCJ TetR family regulatory protein OS=Burkholderia cenocepacia (strain ATCC BAA-245 / DSM 16553 / LMG 16656 / NCTC 13227 / J2315 / CF5610) OX=216591 GN=BCAL0364 PE=4 SV=1;>BURCENK562V_RS28345 ref|WP_006481919.1|gi|493527889| transcriptional regulator, TetR family				8	7	8	7	8	9	8	8	8	8	8	8	9	9	8	8	8	7	9	8	8	8	9	8	9	8	8	8	8	8	8	8	9	7	8	8	FALSE	FALSE	FALSE
1.22e-106	1.05243	B4E6T8;BURCENK562V_RS28355	B4E6T8;BURCENK562V_RS28355	BCAL0366;ref|WP_006482064.1|gi|493528035|	Nitroreductase family protein;nitroreductase	B4E6T8_BURCJ;	>tr|B4E6T8|B4E6T8_BURCJ Nitroreductase family protein OS=Burkholderia cenocepacia (strain ATCC BAA-245 / DSM 16553 / LMG 16656 / NCTC 13227 / J2315 / CF5610) OX=216591 GN=BCAL0366 PE=4 SV=1;>BURCENK562V_RS28355 ref|WP_006482064.1|gi|493528035| nitroreductase				14	14	14	14	14	13	13	13	14	13	14	13	13	13	14	14	12	14	13	13	13	14	14	13	14	13	12	14	13	14	14	13	11	13	13	13	FALSE	FALSE	FALSE
5.99e-106	1.05168	B4E6U0;BURCENK562V_RS28365	B4E6U0;BURCENK562V_RS28365	cspD;ref|WP_006477070.1|gi|493522991|	Cold shock-like protein CspD;cold-shock protein	B4E6U0_BURCJ;	>tr|B4E6U0|B4E6U0_BURCJ Cold shock-like protein CspD OS=Burkholderia cenocepacia (strain ATCC BAA-245 / DSM 16553 / LMG 16656 / NCTC 13227 / J2315 / CF5610) OX=216591 GN=cspD PE=4 SV=1;>BURCENK562V_RS28365 ref|WP_006477070.1|gi|493522991| cold-shock protein				5	5	5	5	5	5	5	5	5	5	5	5	5	5	5	5	5	5	5	5	5	5	5	5	5	5	5	5	5	5	5	5	5	5	5	5	FALSE	FALSE	FALSE
1.55e-88	1.03208	B4E6U1;BURCENK562V_RS28370	B4E6U1;BURCENK562V_RS28370	BCAL0369;ref|WP_006482046.1|gi|493528017|	Putative amino acid permease;amino acid:proton symporter	B4E6U1_BURCJ;	>tr|B4E6U1|B4E6U1_BURCJ Putative amino acid permease OS=Burkholderia cenocepacia (strain ATCC BAA-245 / DSM 16553 / LMG 16656 / NCTC 13227 / J2315 / CF5610) OX=216591 GN=BCAL0369 PE=4 SV=1;>BURCENK562V_RS28370 ref|WP_006482046.1|gi|493528017| amino acid:proton symporter				8	8	8	7	7	8	8	8	8	8	8	8	6	8	8	8	7	7	8	7	8	7	8	8	8	7	7	8	8	7	7	8	8	8	8	8	FALSE	FALSE	FALSE
2.39e-82	1.02473	B4E6U2;BURCENK562V_RS28375	B4E6U2;BURCENK562V_RS28375	BCAL0370;ref|WP_006494408.1|gi|493540532|	Putative dioxygenase subunit;Class III extradiol-type catecholic dioxygenase family protein	B4E6U2_BURCJ;	>tr|B4E6U2|B4E6U2_BURCJ Putative dioxygenase subunit OS=Burkholderia cenocepacia (strain ATCC BAA-245 / DSM 16553 / LMG 16656 / NCTC 13227 / J2315 / CF5610) OX=216591 GN=BCAL0370 PE=4 SV=1;>BURCENK562V_RS28375 ref|WP_006494408.1|gi|493540532| Class III extradiol-type catecholic dioxygenase family protein				13	13	14	14	14	13	14	14	14	14	14	13	14	14	13	14	14	14	14	14	13	14	14	14	14	14	14	14	14	14	13	14	14	14	14	14	FALSE	FALSE	FALSE
8.93e-56	0.989365	B4E6U3;BURCENK562V_RS28380	B4E6U3;BURCENK562V_RS28380	ubiX;ref|WP_006482052.1|gi|493528023|	Flavin prenyltransferase UbiX;3-octaprenyl-4-hydroxybenzoate carboxy-lyase	B4E6U3_BURCJ;	>tr|B4E6U3|B4E6U3_BURCJ Flavin prenyltransferase UbiX OS=Burkholderia cenocepacia (strain ATCC BAA-245 / DSM 16553 / LMG 16656 / NCTC 13227 / J2315 / CF5610) OX=216591 GN=ubiX PE=3 SV=1;>BURCENK562V_RS28380 ref|WP_006482052.1|gi|493528023| 3-octaprenyl-4-hydroxybenzoate carboxy-lyase				3	3	3	3	3	3	3	3	3	3	3	3	3	3	3	3	3	3	3	3	3	3	3	3	3	3	3	3	3	3	3	3	3	3	3	3	FALSE	FALSE	FALSE
2.21e-112	1.0586	B4E6U4;BURCENK562V_RS28385	B4E6U4;BURCENK562V_RS28385	BCAL0372;ref|WP_006477066.1|gi|493522987|	Glutaredoxin;glutaredoxin	B4E6U4_BURCJ;	>tr|B4E6U4|B4E6U4_BURCJ Glutaredoxin OS=Burkholderia cenocepacia (strain ATCC BAA-245 / DSM 16553 / LMG 16656 / NCTC 13227 / J2315 / CF5610) OX=216591 GN=BCAL0372 PE=3 SV=1;>BURCENK562V_RS28385 ref|WP_006477066.1|gi|493522987| glutaredoxin				9	9	9	9	9	9	9	9	9	9	9	9	9	9	9	9	9	9	9	9	9	9	9	9	9	9	9	9	9	9	9	9	9	9	9	9	FALSE	FALSE	FALSE
1.15e-73	1.01393	B4E6U5;BURCENK562V_RS28390	B4E6U5;BURCENK562V_RS28390	hemK;ref|WP_006482071.1|gi|493528043|	Release factor glutamine methyltransferase;N5-glutamine S-adenosyl-L-methionine-dependent methyltransferase	B4E6U5_BURCJ;	>tr|B4E6U5|B4E6U5_BURCJ Release factor glutamine methyltransferase OS=Burkholderia cenocepacia (strain ATCC BAA-245 / DSM 16553 / LMG 16656 / NCTC 13227 / J2315 / CF5610) OX=216591 GN=hemK PE=3 SV=1;>BURCENK562V_RS28390 ref|WP_006482071.1|gi|493528043| N5-glutamine S-adenosyl-L-methionine-dependent methyltransferase				4	4	4	4	4	4	4	4	4	4	4	4	3	4	4	4	4	3	4	4	4	4	4	4	4	4	4	4	4	4	4	4	4	4	4	4	FALSE	FALSE	FALSE
1.7e-91	1.03551	B4E6U6;BURCENK562V_RS28395	B4E6U6;BURCENK562V_RS28395	prfA;ref|WP_006494405.1|gi|493540529|	Peptide chain release factor 1;peptide chain release factor 1	RF1_BURCJ;	>sp|B4E6U6|RF1_BURCJ Peptide chain release factor 1 OS=Burkholderia cenocepacia (strain ATCC BAA-245 / DSM 16553 / LMG 16656 / NCTC 13227 / J2315 / CF5610) OX=216591 GN=prfA PE=3 SV=1;>BURCENK562V_RS28395 ref|WP_006494405.1|gi|493540529| peptide chain release factor 1				9	10	10	9	10	10	10	10	10	10	10	10	10	10	10	10	10	10	10	10	10	10	10	10	9	10	9	10	10	10	10	10	10	10	10	10	FALSE	FALSE	FALSE
2.4e-85	1.02832	B4E6U7;BURCENK562V_RS28400	B4E6U7;BURCENK562V_RS28400	hemA;ref|WP_006482047.1|gi|493528018|	Glutamyl-tRNA reductase;glutamyl-tRNA reductase	HEM1_BURCJ;	>sp|B4E6U7|HEM1_BURCJ Glutamyl-tRNA reductase OS=Burkholderia cenocepacia (strain ATCC BAA-245 / DSM 16553 / LMG 16656 / NCTC 13227 / J2315 / CF5610) OX=216591 GN=hemA PE=3 SV=1;>BURCENK562V_RS28400 ref|WP_006482047.1|gi|493528018| glutamyl-tRNA reductase				13	11	13	13	13	12	13	12	13	12	13	12	12	12	13	11	13	12	13	13	12	13	12	13	12	12	13	11	12	12	12	13	12	13	12	13	FALSE	FALSE	FALSE
5.88e-111	1.05709	B4E6V0	B4E6V0	BCAL0377	Metallo peptidase, subfamily M24B	B4E6V0_BURCJ	>tr|B4E6V0|B4E6V0_BURCJ Metallo peptidase, subfamily M24B OS=Burkholderia cenocepacia (strain ATCC BAA-245 / DSM 16553 / LMG 16656 / NCTC 13227 / J2315 / CF5610) OX=216591 GN=BCAL0377 PE=4 SV=1				27	27	26	27	27	27	27	27	27	26	26	26	27	27	26	27	27	26	26	26	27	25	27	26	26	26	27	27	26	26	26	25	26	25	26	27	FALSE	FALSE	FALSE
1.63e-81	1.02372	B4E6V1;BURCENK562V_RS28420	B4E6V1;BURCENK562V_RS28420	BCAL0378;ref|WP_006482082.1|gi|493528054|	Putative hydrolase;hydrolase	B4E6V1_BURCJ;	>tr|B4E6V1|B4E6V1_BURCJ Putative hydrolase OS=Burkholderia cenocepacia (strain ATCC BAA-245 / DSM 16553 / LMG 16656 / NCTC 13227 / J2315 / CF5610) OX=216591 GN=BCAL0378 PE=4 SV=1;>BURCENK562V_RS28420 ref|WP_006482082.1|gi|493528054| hydrolase				5	5	6	6	7	6	6	6	7	7	6	7	6	6	6	6	6	6	6	6	6	6	7	6	7	6	6	6	7	7	6	7	6	6	6	7	FALSE	FALSE	FALSE
1.06e-94	1.03919	B4E6V2;BURCENK562V_RS28425	B4E6V2;BURCENK562V_RS28425	BCAL0379;ref|WP_006482054.1|gi|493528025|	Putative hydrolase;haloacid dehalogenase	B4E6V2_BURCJ;	>tr|B4E6V2|B4E6V2_BURCJ Putative hydrolase OS=Burkholderia cenocepacia (strain ATCC BAA-245 / DSM 16553 / LMG 16656 / NCTC 13227 / J2315 / CF5610) OX=216591 GN=BCAL0379 PE=4 SV=1;>BURCENK562V_RS28425 ref|WP_006482054.1|gi|493528025| haloacid dehalogenase				14	12	14	14	14	14	14	14	14	14	14	14	13	13	13	14	14	13	13	13	13	14	14	14	13	14	14	14	14	14	13	14	13	13	14	12	FALSE	FALSE	FALSE
2.45e-32	0.949023	B4E6V4;BURCENK562V_RS28435	B4E6V4;BURCENK562V_RS28435	BCAL0381;ref|WP_006482070.1|gi|493528042|	Putative lipoprotein;hypothetical protein	B4E6V4_BURCJ;	>tr|B4E6V4|B4E6V4_BURCJ Putative lipoprotein OS=Burkholderia cenocepacia (strain ATCC BAA-245 / DSM 16553 / LMG 16656 / NCTC 13227 / J2315 / CF5610) OX=216591 GN=BCAL0381 PE=4 SV=1;>BURCENK562V_RS28435 ref|WP_006482070.1|gi|493528042| hypothetical protein				2	2	2	2	2	2	2	2	2	2	2	2	2	2	2	2	2	2	1	2	2	2	2	2	2	2	2	1	2	2	2	1	2	2	2	2	FALSE	FALSE	FALSE
1.93e-25	0.933835	B4E6V6;BURCENK562V_RS28445	B4E6V6;BURCENK562V_RS28445	BCAL0383;ref|WP_006482055.1|gi|493528026|	Major Facilitator Superfamily protein;transporter, major facilitator family protein	B4E6V6_BURCJ;	>tr|B4E6V6|B4E6V6_BURCJ Major Facilitator Superfamily protein OS=Burkholderia cenocepacia (strain ATCC BAA-245 / DSM 16553 / LMG 16656 / NCTC 13227 / J2315 / CF5610) OX=216591 GN=BCAL0383 PE=4 SV=1;>BURCENK562V_RS28445 ref|WP_006482055.1|gi|493528026| transporter, major facilitator family protein				1	2	2	1	1	2	2	2	2	2	2	2	1	2	2	2	2	2	2	2	2	1	2	2	2	2	1	1	2	2	2	2	2	2	1	1	TRUE	TRUE	TRUE
2.28e-08	0.878972	B4E6V7;BURCENK562V_RS28450	B4E6V7;BURCENK562V_RS28450	BCAL0384;ref|WP_006482050.1|gi|493528021|	Uncharacterized protein;hypothetical protein	B4E6V7_BURCJ;	>tr|B4E6V7|B4E6V7_BURCJ Uncharacterized protein OS=Burkholderia cenocepacia (strain ATCC BAA-245 / DSM 16553 / LMG 16656 / NCTC 13227 / J2315 / CF5610) OX=216591 GN=BCAL0384 PE=4 SV=1;>BURCENK562V_RS28450 ref|WP_006482050.1|gi|493528021| hypothetical protein				1	2	1	2	2	2	2	2	2	2	2	2	2	2	1	1	2	2	2	2	2	1	2	2	1	2	1	1	2	2	2	1	1	2	2	2	FALSE	FALSE	FALSE
1.44e-66	1.00462	B4E6V8;BURCENK562V_RS28455	B4E6V8;BURCENK562V_RS28455	BCAL0385;ref|WP_006494123.1|gi|493540246|	Putative amino acid permease;GABA permease	B4E6V8_BURCJ;	>tr|B4E6V8|B4E6V8_BURCJ Putative amino acid permease OS=Burkholderia cenocepacia (strain ATCC BAA-245 / DSM 16553 / LMG 16656 / NCTC 13227 / J2315 / CF5610) OX=216591 GN=BCAL0385 PE=4 SV=1;>BURCENK562V_RS28455 ref|WP_006494123.1|gi|493540246| GABA permease				4	4	4	4	4	4	4	4	4	3	3	3	4	4	4	4	4	4	3	4	4	4	3	4	4	4	4	4	4	4	4	4	4	4	4	4	FALSE	FALSE	FALSE
2.35e-40	0.964332	B4E6V9;BURCENK562V_RS28460	B4E6V9;BURCENK562V_RS28460	BCAL0386;ref|WP_006482081.1|gi|493528053|	Putative exported metallo-beta-lactamase superfamily protein;beta-lactamase	B4E6V9_BURCJ;	>tr|B4E6V9|B4E6V9_BURCJ Putative exported metallo-beta-lactamase superfamily protein OS=Burkholderia cenocepacia (strain ATCC BAA-245 / DSM 16553 / LMG 16656 / NCTC 13227 / J2315 / CF5610) OX=216591 GN=BCAL0386 PE=4 SV=1;>BURCENK562V_RS28460 ref|WP_006482081.1|gi|493528053| beta-lactamase				3	3	2	3	4	4	4	4	4	4	4	4	3	2	1	2	4	4	4	4	4	4	4	4	3	3	2	3	2	4	3	3	4	4	4	4	FALSE	FALSE	FALSE
6.01e-107	1.05278	B4E6W0;BURCENK562V_RS28465	B4E6W0;BURCENK562V_RS28465	ychF;ref|WP_006482062.1|gi|493528033|	Ribosome-binding ATPase YchF;GTP-binding protein YchF	B4E6W0_BURCJ;	>tr|B4E6W0|B4E6W0_BURCJ Ribosome-binding ATPase YchF OS=Burkholderia cenocepacia (strain ATCC BAA-245 / DSM 16553 / LMG 16656 / NCTC 13227 / J2315 / CF5610) OX=216591 GN=ychF PE=3 SV=1;>BURCENK562V_RS28465 ref|WP_006482062.1|gi|493528033| GTP-binding protein YchF				24	24	24	24	24	24	24	23	24	24	24	24	23	22	24	23	23	23	24	23	23	23	24	23	24	23	23	23	23	23	24	23	22	23	23	23	FALSE	FALSE	FALSE
1.16e-98	1.04365	B4E6W1;BURCENK562V_RS28470	B4E6W1;BURCENK562V_RS28470	BCAL0388;ref|WP_006494124.1|gi|493540247|	Putative monooxygenase;ubiquinone biosynthesis hydroxylase UbiH	B4E6W1_BURCJ;	>tr|B4E6W1|B4E6W1_BURCJ Putative monooxygenase OS=Burkholderia cenocepacia (strain ATCC BAA-245 / DSM 16553 / LMG 16656 / NCTC 13227 / J2315 / CF5610) OX=216591 GN=BCAL0388 PE=4 SV=1;>BURCENK562V_RS28470 ref|WP_006494124.1|gi|493540247| ubiquinone biosynthesis hydroxylase UbiH				23	22	23	23	23	22	23	23	22	23	23	22	22	22	23	23	22	23	22	23	23	23	22	23	23	23	23	23	23	23	23	23	23	23	23	23	FALSE	FALSE	FALSE
5.56e-105	1.05062	B4E6W2;BURCENK562V_RS28475	B4E6W2;BURCENK562V_RS28475	dsbC;ref|WP_006482072.1|gi|493528044|	Thiol:disulfide interchange protein;thiol:disulfide interchange protein	B4E6W2_BURCJ;	>tr|B4E6W2|B4E6W2_BURCJ Thiol:disulfide interchange protein OS=Burkholderia cenocepacia (strain ATCC BAA-245 / DSM 16553 / LMG 16656 / NCTC 13227 / J2315 / CF5610) OX=216591 GN=dsbC PE=3 SV=1;>BURCENK562V_RS28475 ref|WP_006482072.1|gi|493528044| thiol:disulfide interchange protein				13	13	13	12	13	13	13	13	13	13	12	13	13	13	13	13	13	13	13	13	13	13	13	13	13	13	13	13	13	13	13	13	13	13	13	13	FALSE	FALSE	FALSE
1.09e-97	1.04255	B4E6W3;BURCENK562V_RS28480	B4E6W3;BURCENK562V_RS28480	BCAL0390;ref|WP_006482073.1|gi|493528045|	Metallo peptidase, family M61;peptidase M61	B4E6W3_BURCJ;	>tr|B4E6W3|B4E6W3_BURCJ Metallo peptidase, family M61 OS=Burkholderia cenocepacia (strain ATCC BAA-245 / DSM 16553 / LMG 16656 / NCTC 13227 / J2315 / CF5610) OX=216591 GN=BCAL0390 PE=4 SV=1;>BURCENK562V_RS28480 ref|WP_006482073.1|gi|493528045| peptidase M61				35	34	36	34	35	37	37	37	36	37	37	36	35	34	36	37	37	35	37	36	37	36	36	37	34	34	35	36	36	36	35	37	35	37	37	36	FALSE	FALSE	FALSE
1.1e-87	1.03108	B4E6W4;BURCENK562V_RS28485	B4E6W4;BURCENK562V_RS28485	acpD;ref|WP_006482079.1|gi|493528051|	FMN-dependent NADH-azoreductase	B4E6W4_BURCJ;	>tr|B4E6W4|B4E6W4_BURCJ FMN-dependent NADH-azoreductase OS=Burkholderia cenocepacia (strain ATCC BAA-245 / DSM 16553 / LMG 16656 / NCTC 13227 / J2315 / CF5610) OX=216591 GN=acpD PE=3 SV=1;>BURCENK562V_RS28485 ref|WP_006482079.1|gi|493528051| FMN-dependent NADH-azoreductase				10	9	10	9	10	10	10	10	10	10	10	10	9	10	10	10	10	10	10	9	10	10	10	10	8	9	10	8	10	9	10	10	9	10	10	10	FALSE	FALSE	FALSE
2.33e-97	1.04219	B4E6W7;BURCENK562V_RS28490	B4E6W7;BURCENK562V_RS28490	ung;ref|WP_006482048.1|gi|493528019|	Uracil-DNA glycosylase;uracil-DNA glycosylase	B4E6W7_BURCJ;	>tr|B4E6W7|B4E6W7_BURCJ Uracil-DNA glycosylase OS=Burkholderia cenocepacia (strain ATCC BAA-245 / DSM 16553 / LMG 16656 / NCTC 13227 / J2315 / CF5610) OX=216591 GN=ung PE=3 SV=1;>BURCENK562V_RS28490 ref|WP_006482048.1|gi|493528019| uracil-DNA glycosylase				15	14	16	13	16	16	16	16	16	16	16	16	16	16	16	16	16	15	16	16	16	16	16	16	16	16	15	15	16	16	16	15	16	16	16	16	FALSE	FALSE	FALSE
7.17e-59	0.993893	B4E6X1;BURCENK562V_RS24875	B4E6X1;BURCENK562V_RS24875	BCAL1406;ref|WP_006482679.1|gi|493528660|	Putative exported protein;lactoylglutathione lyase	B4E6X1_BURCJ;	>tr|B4E6X1|B4E6X1_BURCJ Putative exported protein OS=Burkholderia cenocepacia (strain ATCC BAA-245 / DSM 16553 / LMG 16656 / NCTC 13227 / J2315 / CF5610) OX=216591 GN=BCAL1406 PE=4 SV=1;>BURCENK562V_RS24875 ref|WP_006482679.1|gi|493528660| lactoylglutathione lyase				3	2	3	2	2	1	1	1	3	2	2	2	1	2	2	1	2	1	1	1	2	2	2	2	3	1	1	2	2	2	1	1	2	2	2	3	FALSE	FALSE	FALSE
9.62e-82	1.02399	B4E6X6;BURCENK562V_RS24850	B4E6X6;BURCENK562V_RS24850	BCAL1411;ref|WP_006482251.1|gi|493528229|	Putative exported protein;hypothetical protein	B4E6X6_BURCJ;	>tr|B4E6X6|B4E6X6_BURCJ Putative exported protein OS=Burkholderia cenocepacia (strain ATCC BAA-245 / DSM 16553 / LMG 16656 / NCTC 13227 / J2315 / CF5610) OX=216591 GN=BCAL1411 PE=4 SV=1;>BURCENK562V_RS24850 ref|WP_006482251.1|gi|493528229| hypothetical protein				8	8	8	8	8	8	8	8	8	8	8	8	8	7	8	8	8	8	8	8	8	8	8	8	8	8	8	8	8	8	8	8	8	8	8	8	FALSE	FALSE	FALSE
2.69e-81	1.02345	B4E6X7;BURCENK562V_RS24845	B4E6X7;BURCENK562V_RS24845	BCAL1412;ref|WP_006482252.1|gi|493528230|	NUDIX hydrolase	B4E6X7_BURCJ;	>tr|B4E6X7|B4E6X7_BURCJ NUDIX hydrolase OS=Burkholderia cenocepacia (strain ATCC BAA-245 / DSM 16553 / LMG 16656 / NCTC 13227 / J2315 / CF5610) OX=216591 GN=BCAL1412 PE=3 SV=1;>BURCENK562V_RS24845 ref|WP_006482252.1|gi|493528230| NUDIX hydrolase				8	9	7	7	10	10	10	9	10	10	10	10	8	7	8	7	9	7	9	10	10	9	10	9	6	8	8	7	9	9	9	9	10	10	10	10	FALSE	FALSE	FALSE
2.08e-103	1.04889	B4E6X8;BURCENK562V_RS24840	B4E6X8;BURCENK562V_RS24840	glnS;ref|WP_006482253.1|gi|493528231|	Glutamine--tRNA ligase;glutaminyl-tRNA synthetase	B4E6X8_BURCJ;	>tr|B4E6X8|B4E6X8_BURCJ Glutamine--tRNA ligase OS=Burkholderia cenocepacia (strain ATCC BAA-245 / DSM 16553 / LMG 16656 / NCTC 13227 / J2315 / CF5610) OX=216591 GN=glnS PE=3 SV=1;>BURCENK562V_RS24840 ref|WP_006482253.1|gi|493528231| glutaminyl-tRNA synthetase				43	40	42	42	43	41	41	43	44	43	43	40	41	41	41	41	42	39	41	40	41	43	42	40	40	42	41	42	42	42	41	39	40	40	42	40	FALSE	FALSE	FALSE
9.02e-90	1.03352	B4E6Y0;BURCENK562V_RS24830	B4E6Y0;BURCENK562V_RS24830	BCAL1414;ref|WP_006489670.1|gi|493535717|	Putative hydrolase;hypothetical protein	B4E6Y0_BURCJ;	>tr|B4E6Y0|B4E6Y0_BURCJ Putative hydrolase OS=Burkholderia cenocepacia (strain ATCC BAA-245 / DSM 16553 / LMG 16656 / NCTC 13227 / J2315 / CF5610) OX=216591 GN=BCAL1414 PE=4 SV=1;>BURCENK562V_RS24830 ref|WP_006489670.1|gi|493535717| hypothetical protein				6	6	6	6	6	6	6	6	6	6	6	6	6	6	6	6	6	6	6	6	6	6	6	6	6	6	6	6	6	6	6	6	6	6	6	6	FALSE	FALSE	FALSE
2.06e-94	1.03886	B4E6Y1;BURCENK562V_RS24825	B4E6Y1;BURCENK562V_RS24825	BCAL1415;ref|WP_006489673.1|gi|493535720|	Putative lipid metabolism-related protein;CoA transferase	B4E6Y1_BURCJ;	>tr|B4E6Y1|B4E6Y1_BURCJ Putative lipid metabolism-related protein OS=Burkholderia cenocepacia (strain ATCC BAA-245 / DSM 16553 / LMG 16656 / NCTC 13227 / J2315 / CF5610) OX=216591 GN=BCAL1415 PE=3 SV=1;>BURCENK562V_RS24825 ref|WP_006489673.1|gi|493535720| CoA transferase				19	19	19	19	19	18	19	19	18	19	19	18	18	18	18	19	18	19	19	18	18	19	19	19	18	17	19	19	19	19	17	19	18	19	18	19	FALSE	FALSE	FALSE
6.1e-108	1.05385	B4E6Y2;BURCENK562V_RS24820	B4E6Y2;BURCENK562V_RS24820	alaS;ref|WP_006489675.1|gi|493535722|	Alanine--tRNA ligase;alanyl-tRNA synthetase	B4E6Y2_BURCJ;	>tr|B4E6Y2|B4E6Y2_BURCJ Alanine--tRNA ligase OS=Burkholderia cenocepacia (strain ATCC BAA-245 / DSM 16553 / LMG 16656 / NCTC 13227 / J2315 / CF5610) OX=216591 GN=alaS PE=3 SV=1;>BURCENK562V_RS24820 ref|WP_006489675.1|gi|493535722| alanyl-tRNA synthetase				74	70	74	73	73	73	75	74	73	70	72	70	69	71	72	73	71	72	72	73	72	75	73	73	70	70	74	74	71	72	72	72	69	71	76	70	FALSE	FALSE	FALSE
3.17e-75	1.01592	B4E6Y3;BURCENK562V_RS24815	B4E6Y3;BURCENK562V_RS24815	BCAL1417;ref|WP_006489674.1|gi|493535721|	LysR family regulatory protein;LysR family transcriptional regulator	B4E6Y3_BURCJ;	>tr|B4E6Y3|B4E6Y3_BURCJ LysR family regulatory protein OS=Burkholderia cenocepacia (strain ATCC BAA-245 / DSM 16553 / LMG 16656 / NCTC 13227 / J2315 / CF5610) OX=216591 GN=BCAL1417 PE=3 SV=1;>BURCENK562V_RS24815 ref|WP_006489674.1|gi|493535721| LysR family transcriptional regulator				9	8	9	8	8	8	9	9	8	9	9	9	8	8	8	9	9	9	8	8	8	9	9	9	7	8	9	9	9	8	8	9	9	9	9	8	FALSE	FALSE	FALSE
3.48e-74	1.01459	B4E6Y5;BURCENK562V_RS24805	B4E6Y5;BURCENK562V_RS24805	BCAL1419;ref|WP_006494058.1|gi|493540179|	Putative phosphatase;ADP-ribose pyrophosphatase	B4E6Y5_BURCJ;	>tr|B4E6Y5|B4E6Y5_BURCJ Putative phosphatase OS=Burkholderia cenocepacia (strain ATCC BAA-245 / DSM 16553 / LMG 16656 / NCTC 13227 / J2315 / CF5610) OX=216591 GN=BCAL1419 PE=4 SV=1;>BURCENK562V_RS24805 ref|WP_006494058.1|gi|493540179| ADP-ribose pyrophosphatase				6	5	6	6	6	5	5	6	5	6	6	4	6	5	5	6	5	6	5	6	5	6	6	6	5	6	6	6	6	5	5	6	5	3	5	5	FALSE	FALSE	FALSE
1.33e-64	1.00195	B4E6Y6;BURCENK562V_RS24800	B4E6Y6;BURCENK562V_RS24800	BCAL1420;ref|WP_006485994.1|gi|493532008|	Putative thioesterase;acyl-CoA thioester hydrolase, YbgC/YbaW family	B4E6Y6_BURCJ;	>tr|B4E6Y6|B4E6Y6_BURCJ Putative thioesterase OS=Burkholderia cenocepacia (strain ATCC BAA-245 / DSM 16553 / LMG 16656 / NCTC 13227 / J2315 / CF5610) OX=216591 GN=BCAL1420 PE=4 SV=1;>BURCENK562V_RS24800 ref|WP_006485994.1|gi|493532008| acyl-CoA thioester hydrolase, YbgC/YbaW family				1	1	1	1	1	1	1	1	1	1	1	1	1	1	1	1	1	1	1	1	1	1	1	1	1	1	1	1	1	1	1	1	1	1	1	1	TRUE	TRUE	TRUE
1.69e-37	0.95911	B4E6Z0;BURCENK562V_RS24780	B4E6Z0;BURCENK562V_RS24780	BCAL1424;ref|WP_012492537.1|gi|501469092|	Putative branched amino ABC transporter ATP-binding protein;ABC transporter	B4E6Z0_BURCJ;	>tr|B4E6Z0|B4E6Z0_BURCJ Putative branched amino ABC transporter ATP-binding protein OS=Burkholderia cenocepacia (strain ATCC BAA-245 / DSM 16553 / LMG 16656 / NCTC 13227 / J2315 / CF5610) OX=216591 GN=BCAL1424 PE=4 SV=1;>BURCENK562V_RS24780 ref|WP_012492537.1|gi|501469092| ABC transporter				2	2	2	2	2	2	2	2	2	2	2	2	2	2	2	2	2	2	2	2	2	2	2	2	2	2	2	2	2	2	2	2	2	2	2	2	FALSE	FALSE	FALSE
6.66e-91	1.03483	B4E6Z1;BURCENK562V_RS24775	B4E6Z1;BURCENK562V_RS24775	BCAL1425;ref|WP_006481604.1|gi|493527569|	Putative glucose 1-dehydrogenase;oxidoreductase	B4E6Z1_BURCJ;	>tr|B4E6Z1|B4E6Z1_BURCJ Putative glucose 1-dehydrogenase OS=Burkholderia cenocepacia (strain ATCC BAA-245 / DSM 16553 / LMG 16656 / NCTC 13227 / J2315 / CF5610) OX=216591 GN=BCAL1425 PE=1 SV=1;>BURCENK562V_RS24775 ref|WP_006481604.1|gi|493527569| oxidoreductase				8	8	8	8	8	8	8	8	8	8	8	8	8	8	8	8	8	8	8	8	8	8	9	8	8	8	8	8	8	8	8	8	8	8	8	8	FALSE	FALSE	FALSE
4.91e-74	1.0144	B4E6Z3;BURCENK562V_RS24765	B4E6Z3;BURCENK562V_RS24765	BCAL1427;ref|WP_006481608.1|gi|493527573|	Myo-inositol catabolism protein;5-deoxyglucuronate isomerase	B4E6Z3_BURCJ;	>tr|B4E6Z3|B4E6Z3_BURCJ Myo-inositol catabolism protein OS=Burkholderia cenocepacia (strain ATCC BAA-245 / DSM 16553 / LMG 16656 / NCTC 13227 / J2315 / CF5610) OX=216591 GN=BCAL1427 PE=4 SV=1;>BURCENK562V_RS24765 ref|WP_006481608.1|gi|493527573| 5-deoxyglucuronate isomerase				8	8	8	7	7	8	8	6	7	5	6	6	7	7	7	7	7	7	5	7	7	5	4	5	7	7	8	8	7	7	7	8	5	7	6	5	FALSE	FALSE	FALSE
1.05e-62	0.999323	B4E6Z4;BURCENK562V_RS24760	B4E6Z4;BURCENK562V_RS24760	BCAL1428;ref|WP_006481603.1|gi|493527568|	Putative amine catabolism-related protein;xylose isomerase	B4E6Z4_BURCJ;	>tr|B4E6Z4|B4E6Z4_BURCJ Putative amine catabolism-related protein OS=Burkholderia cenocepacia (strain ATCC BAA-245 / DSM 16553 / LMG 16656 / NCTC 13227 / J2315 / CF5610) OX=216591 GN=BCAL1428 PE=4 SV=1;>BURCENK562V_RS24760 ref|WP_006481603.1|gi|493527568| xylose isomerase				4	4	4	3	4	5	3	5	4	5	3	5	4	4	5	5	4	2	3	3	4	3	5	4	5	4	5	5	4	5	4	5	4	3	3	4	FALSE	FALSE	FALSE
3.06e-70	1.0095	B4E6Z5;BURCENK562V_RS24755	B4E6Z5;BURCENK562V_RS24755	BCAL1429;ref|WP_006494057.1|gi|493540178|	Putative TPP-binding acetolactate synthase;3D-(3,5/4)-trihydroxycyclohexane-1,2-dione hydrolase	B4E6Z5_BURCJ;	>tr|B4E6Z5|B4E6Z5_BURCJ Putative TPP-binding acetolactate synthase OS=Burkholderia cenocepacia (strain ATCC BAA-245 / DSM 16553 / LMG 16656 / NCTC 13227 / J2315 / CF5610) OX=216591 GN=BCAL1429 PE=3 SV=1;>BURCENK562V_RS24755 ref|WP_006494057.1|gi|493540178| 3D-(3,5/4)-trihydroxycyclohexane-1,2-dione hydrolase				15	11	13	13	6	7	8	10	6	5	4	7	11	13	12	14	7	8	7	8	6	3	5	8	14	14	15	15	13	12	13	14	5	5	6	7	FALSE	FALSE	FALSE
1.22e-85	1.02867	B4E6Z6;BURCENK562V_RS24750	B4E6Z6;BURCENK562V_RS24750	BCAL1430;ref|WP_006489372.1|gi|493535418|	Putative carbohydrate kinase;5-dehydro-2-deoxygluconokinase	B4E6Z6_BURCJ;	>tr|B4E6Z6|B4E6Z6_BURCJ Putative carbohydrate kinase OS=Burkholderia cenocepacia (strain ATCC BAA-245 / DSM 16553 / LMG 16656 / NCTC 13227 / J2315 / CF5610) OX=216591 GN=BCAL1430 PE=4 SV=1;>BURCENK562V_RS24750 ref|WP_006489372.1|gi|493535418| 5-dehydro-2-deoxygluconokinase				14	11	12	11	9	9	9	7	8	5	6	6	11	11	13	14	8	9	9	7	8	6	6	8	13	13	14	14	11	12	11	14	6	6	7	4	FALSE	FALSE	FALSE
2.07e-87	1.03076	B4E6Z7;BURCENK562V_RS24745	B4E6Z7;BURCENK562V_RS24745	BCAL1431;ref|WP_012492538.1|gi|501469093|	Putative ribose ABC transport system, substrate-binding exported protein;rhizopine-binding protein	B4E6Z7_BURCJ;	>tr|B4E6Z7|B4E6Z7_BURCJ Putative ribose ABC transport system, substrate-binding exported protein OS=Burkholderia cenocepacia (strain ATCC BAA-245 / DSM 16553 / LMG 16656 / NCTC 13227 / J2315 / CF5610) OX=216591 GN=BCAL1431 PE=4 SV=1;>BURCENK562V_RS24745 ref|WP_012492538.1|gi|501469093| rhizopine-binding protein				11	11	11	11	7	10	10	10	5	6	5	6	10	11	11	11	10	11	9	7	3	3	4	6	11	10	11	11	10	11	10	11	5	6	3	5	FALSE	FALSE	FALSE
8.63e-63	0.999445	B4E6Z8;BURCENK562V_RS24740	B4E6Z8;BURCENK562V_RS24740	rbsA;ref|WP_012492539.1|gi|501469094|	Ribose import ATP-binding protein RbsA;D-ribose transporter ATP binding protein	B4E6Z8_BURCJ;	>tr|B4E6Z8|B4E6Z8_BURCJ Ribose import ATP-binding protein RbsA OS=Burkholderia cenocepacia (strain ATCC BAA-245 / DSM 16553 / LMG 16656 / NCTC 13227 / J2315 / CF5610) OX=216591 GN=rbsA PE=3 SV=1;>BURCENK562V_RS24740 ref|WP_012492539.1|gi|501469094| D-ribose transporter ATP binding protein				2	2	1	1	2	1	1	1	0	1	0	0	1	2	2	2	2	1	2	1	0	0	1	0	2	2	2	2	2	1	1	2	2	1	0	0	FALSE	FALSE	FALSE
4.59e-43	0.969089	B4E700;BURCENK562V_RS24730	B4E700;BURCENK562V_RS24730	BCAL1434;ref|WP_006488926.1|gi|493534965|	Putative myo-inositol catabolism protein;protein iolH	B4E700_BURCJ;	>tr|B4E700|B4E700_BURCJ Putative myo-inositol catabolism protein OS=Burkholderia cenocepacia (strain ATCC BAA-245 / DSM 16553 / LMG 16656 / NCTC 13227 / J2315 / CF5610) OX=216591 GN=BCAL1434 PE=4 SV=1;>BURCENK562V_RS24730 ref|WP_006488926.1|gi|493534965| protein iolH				4	4	4	3	1	3	3	2	2	1	1	0	3	5	3	4	3	3	2	2	1	0	2	1	5	5	5	4	4	3	3	4	1	1	1	1	FALSE	FALSE	FALSE
2.02e-66	1.00442	B4E701;BURCENK562V_RS24725	B4E701;BURCENK562V_RS24725	idh;ref|WP_006488925.1|gi|493534964|	Inositol 2-dehydrogenase;inositol 2-dehydrogenase	B4E701_BURCJ;	>tr|B4E701|B4E701_BURCJ Inositol 2-dehydrogenase OS=Burkholderia cenocepacia (strain ATCC BAA-245 / DSM 16553 / LMG 16656 / NCTC 13227 / J2315 / CF5610) OX=216591 GN=idh PE=3 SV=1;>BURCENK562V_RS24725 ref|WP_006488925.1|gi|493534964| inositol 2-dehydrogenase				5	6	5	5	5	5	5	5	3	4	4	3	6	6	6	5	5	6	4	5	4	5	5	4	6	6	6	6	5	5	5	6	4	5	2	3	FALSE	FALSE	FALSE
1.08e-49	0.980032	B4E702;BURCENK562V_RS24720	B4E702;BURCENK562V_RS24720	BCAL1436;ref|WP_006488923.1|gi|493534962|	Putative dehydratase;AP endonuclease, family 2	B4E702_BURCJ;	>tr|B4E702|B4E702_BURCJ Putative dehydratase OS=Burkholderia cenocepacia (strain ATCC BAA-245 / DSM 16553 / LMG 16656 / NCTC 13227 / J2315 / CF5610) OX=216591 GN=BCAL1436 PE=4 SV=1;>BURCENK562V_RS24720 ref|WP_006488923.1|gi|493534962| AP endonuclease, family 2				2	4	4	2	2	3	3	2	3	3	2	2	3	4	3	4	3	3	2	2	2	2	3	3	4	4	4	3	3	4	4	4	2	2	3	3	FALSE	FALSE	FALSE
1.24e-59	0.994987	B4E703;BURCENK562V_RS24715	B4E703;BURCENK562V_RS24715	BCAL1437;ref|WP_006488917.1|gi|493534956|	Putative oxidoreductase;oxidoreductase	B4E703_BURCJ;	>tr|B4E703|B4E703_BURCJ Putative oxidoreductase OS=Burkholderia cenocepacia (strain ATCC BAA-245 / DSM 16553 / LMG 16656 / NCTC 13227 / J2315 / CF5610) OX=216591 GN=BCAL1437 PE=4 SV=1;>BURCENK562V_RS24715 ref|WP_006488917.1|gi|493534956| oxidoreductase				8	7	7	7	4	8	7	7	3	4	3	3	8	8	7	8	6	8	7	5	4	1	5	3	8	7	7	7	8	8	7	7	5	2	3	5	FALSE	FALSE	FALSE
1.2e-12	0.896484	B4E704;BURCENK562V_RS24710	B4E704;BURCENK562V_RS24710	BCAL1438;ref|WP_006488922.1|gi|493534961|	Putative transcriptional regulatory protein;SIS domain protein	B4E704_BURCJ;	>tr|B4E704|B4E704_BURCJ Putative transcriptional regulatory protein OS=Burkholderia cenocepacia (strain ATCC BAA-245 / DSM 16553 / LMG 16656 / NCTC 13227 / J2315 / CF5610) OX=216591 GN=BCAL1438 PE=4 SV=1;>BURCENK562V_RS24710 ref|WP_006488922.1|gi|493534961| SIS domain protein				1	1	1	1	1	1	1	1	1	1	1	1	1	1	1	1	1	1	1	1	1	1	1	1	1	1	1	1	1	1	1	1	1	1	1	1	TRUE	TRUE	TRUE
1.34e-108	1.05457	B4E705;BURCENK562V_RS24705	B4E705;BURCENK562V_RS24705	msdA;ref|WP_006488924.1|gi|493534963|	Methylmalonic acid semialdehyde dehydrogenase;methylmalonate-semialdehyde dehydrogenase	B4E705_BURCJ;	>tr|B4E705|B4E705_BURCJ Methylmalonic acid semialdehyde dehydrogenase OS=Burkholderia cenocepacia (strain ATCC BAA-245 / DSM 16553 / LMG 16656 / NCTC 13227 / J2315 / CF5610) OX=216591 GN=msdA PE=4 SV=1;>BURCENK562V_RS24705 ref|WP_006488924.1|gi|493534963| methylmalonate-semialdehyde dehydrogenase				31	29	30	31	27	25	27	29	26	25	28	25	27	28	28	30	27	26	28	24	26	25	26	26	29	29	31	30	29	28	27	28	25	26	29	27	FALSE	FALSE	FALSE
1.45e-81	1.02378	B4E706;BURCENK562V_RS24700	B4E706;BURCENK562V_RS24700	BCAL1440;ref|WP_012492541.1|gi|501469096|	LysR family regulatory protein;LysR family transcriptional regulator	B4E706_BURCJ;	>tr|B4E706|B4E706_BURCJ LysR family regulatory protein OS=Burkholderia cenocepacia (strain ATCC BAA-245 / DSM 16553 / LMG 16656 / NCTC 13227 / J2315 / CF5610) OX=216591 GN=BCAL1440 PE=3 SV=1;>BURCENK562V_RS24700 ref|WP_012492541.1|gi|501469096| LysR family transcriptional regulator				4	5	5	4	5	5	4	5	4	5	6	5	6	5	5	5	5	4	6	5	6	6	6	6	5	5	6	6	6	5	5	5	5	6	5	6	FALSE	FALSE	FALSE
3.67e-93	1.03743	B4E707;BURCENK562V_RS24695	B4E707;BURCENK562V_RS24695	BCAL1441;ref|WP_006402122.1|gi|493446775|	SirA-like protein;response regulator SirA	B4E707_BURCJ;	>tr|B4E707|B4E707_BURCJ SirA-like protein OS=Burkholderia cenocepacia (strain ATCC BAA-245 / DSM 16553 / LMG 16656 / NCTC 13227 / J2315 / CF5610) OX=216591 GN=BCAL1441 PE=3 SV=1;>BURCENK562V_RS24695 ref|WP_006402122.1|gi|493446775| response regulator SirA				9	9	9	9	9	9	9	9	9	9	9	9	9	9	9	9	9	9	9	9	9	9	8	9	9	9	9	9	8	9	9	9	9	9	9	9	FALSE	FALSE	FALSE
2.28e-111	1.05753	B4E709;BURCENK562V_RS24685	B4E709;BURCENK562V_RS24685	BCAL1443;ref|WP_006490421.1|gi|493536470|	Two-component regulatory system, response regulator protein;XRE family transcriptional regulator	B4E709_BURCJ;	>tr|B4E709|B4E709_BURCJ Two-component regulatory system, response regulator protein OS=Burkholderia cenocepacia (strain ATCC BAA-245 / DSM 16553 / LMG 16656 / NCTC 13227 / J2315 / CF5610) OX=216591 GN=BCAL1443 PE=4 SV=1;>BURCENK562V_RS24685 ref|WP_006490421.1|gi|493536470| XRE family transcriptional regulator				18	17	19	15	17	18	18	19	18	18	19	18	18	19	18	19	19	18	19	19	18	19	18	19	19	18	17	17	18	18	19	17	19	19	18	19	FALSE	FALSE	FALSE
1.99e-104	1.05001	B4E710;BURCENK562V_RS24680	B4E710;BURCENK562V_RS24680	BCAL1444;ref|WP_012492544.1|gi|501469099|	Putative exported protein;peptidase M23B	B4E710_BURCJ;	>tr|B4E710|B4E710_BURCJ Putative exported protein OS=Burkholderia cenocepacia (strain ATCC BAA-245 / DSM 16553 / LMG 16656 / NCTC 13227 / J2315 / CF5610) OX=216591 GN=BCAL1444 PE=4 SV=1;>BURCENK562V_RS24680 ref|WP_012492544.1|gi|501469099| peptidase M23B				21	21	21	21	21	21	21	21	21	21	21	21	21	21	21	21	21	21	21	21	21	21	21	21	21	21	20	21	21	21	21	21	21	21	21	21	FALSE	FALSE	FALSE
4.56e-63	0.999829	B4E711;BURCENK562V_RS24675	B4E711;BURCENK562V_RS24675	BCAL1445;ref|WP_006490408.1|gi|493536457|	Two-component regulatory system, sensor kinase protein;sensor histidine kinase	B4E711_BURCJ;	>tr|B4E711|B4E711_BURCJ Two-component regulatory system, sensor kinase protein OS=Burkholderia cenocepacia (strain ATCC BAA-245 / DSM 16553 / LMG 16656 / NCTC 13227 / J2315 / CF5610) OX=216591 GN=BCAL1445 PE=4 SV=1;>BURCENK562V_RS24675 ref|WP_006490408.1|gi|493536457| sensor histidine kinase				15	15	15	15	16	15	15	16	16	16	16	16	15	15	16	15	16	15	16	15	16	16	16	16	16	15	15	13	16	16	15	15	15	15	16	16	FALSE	FALSE	FALSE
1.51e-91	1.03557	B4E712;BURCENK562V_RS24670	B4E712;BURCENK562V_RS24670	BCAL1446;ref|WP_006490440.1|gi|493536490|	Putative lipoprotein;hypothetical protein	B4E712_BURCJ;	>tr|B4E712|B4E712_BURCJ Putative lipoprotein OS=Burkholderia cenocepacia (strain ATCC BAA-245 / DSM 16553 / LMG 16656 / NCTC 13227 / J2315 / CF5610) OX=216591 GN=BCAL1446 PE=4 SV=1;>BURCENK562V_RS24670 ref|WP_006490440.1|gi|493536490| hypothetical protein				15	15	15	15	15	15	15	16	15	15	15	15	14	15	14	15	15	16	15	15	14	15	15	15	15	13	15	15	15	15	14	16	14	15	15	15	FALSE	FALSE	FALSE
3.19e-105	1.05089	B4E713;BURCENK562V_RS24665	B4E713;BURCENK562V_RS24665	galU;ref|WP_006490437.1|gi|493536487|	UTP--glucose-1-phosphate uridylyltransferase	B4E713_BURCJ;	>tr|B4E713|B4E713_BURCJ UTP--glucose-1-phosphate uridylyltransferase OS=Burkholderia cenocepacia (strain ATCC BAA-245 / DSM 16553 / LMG 16656 / NCTC 13227 / J2315 / CF5610) OX=216591 GN=galU PE=3 SV=1;>BURCENK562V_RS24665 ref|WP_006490437.1|gi|493536487| UTP--glucose-1-phosphate uridylyltransferase				25	25	25	25	25	25	25	25	25	25	25	25	25	25	25	25	25	25	25	25	25	25	25	25	25	25	25	25	25	25	24	25	24	25	25	25	FALSE	FALSE	FALSE
1.49e-101	1.04685	B4E714;BURCENK562V_RS24660	B4E714;BURCENK562V_RS24660	valS;ref|WP_006490439.1|gi|493536489|	Valine--tRNA ligase;valyl-tRNA synthetase	B4E714_BURCJ;	>tr|B4E714|B4E714_BURCJ Valine--tRNA ligase OS=Burkholderia cenocepacia (strain ATCC BAA-245 / DSM 16553 / LMG 16656 / NCTC 13227 / J2315 / CF5610) OX=216591 GN=valS PE=3 SV=1;>BURCENK562V_RS24660 ref|WP_006490439.1|gi|493536489| valyl-tRNA synthetase				60	57	59	61	60	56	60	56	57	60	60	58	58	56	57	59	58	61	61	60	58	61	60	60	58	56	59	61	59	57	60	59	57	59	61	60	FALSE	FALSE	FALSE
4.28e-111	1.05724	B4E715;BURCENK562V_RS24655	B4E715;BURCENK562V_RS24655	BCAL1449;ref|WP_006490410.1|gi|493536459|	DNA helicase;DNA-dependent helicase	B4E715_BURCJ;	>tr|B4E715|B4E715_BURCJ DNA helicase OS=Burkholderia cenocepacia (strain ATCC BAA-245 / DSM 16553 / LMG 16656 / NCTC 13227 / J2315 / CF5610) OX=216591 GN=BCAL1449 PE=3 SV=1;>BURCENK562V_RS24655 ref|WP_006490410.1|gi|493536459| DNA-dependent helicase				28	28	29	27	28	30	29	29	30	29	29	30	28	28	29	29	30	27	30	29	28	29	29	30	29	29	27	29	29	29	30	28	30	28	28	28	FALSE	FALSE	FALSE
1.05e-84	1.02756	B4E716;BURCENK562V_RS24650	B4E716;BURCENK562V_RS24650	BCAL1450;ref|WP_006490412.1|gi|493536461|	5'-methylthioadenosine/S-adenosylhomocysteine nucleosidase;S-adenosylhomocysteine nucleosidase	B4E716_BURCJ;	>tr|B4E716|B4E716_BURCJ 5'-methylthioadenosine/S-adenosylhomocysteine nucleosidase OS=Burkholderia cenocepacia (strain ATCC BAA-245 / DSM 16553 / LMG 16656 / NCTC 13227 / J2315 / CF5610) OX=216591 GN=BCAL1450 PE=3 SV=1;>BURCENK562V_RS24650 ref|WP_006490412.1|gi|493536461| S-adenosylhomocysteine nucleosidase				6	6	5	5	6	6	6	6	6	6	6	6	5	5	5	4	6	6	6	6	6	6	6	6	5	6	5	5	6	6	6	6	6	6	5	6	FALSE	FALSE	FALSE
9.85e-73	1.01274	B4E719;BURCENK562V_RS24635	B4E719;BURCENK562V_RS24635	BCAL1453;ref|WP_006490438.1|gi|493536488|	Putative fusaric acid resistance transport protein;membrane protein	B4E719_BURCJ;	>tr|B4E719|B4E719_BURCJ Putative fusaric acid resistance transport protein OS=Burkholderia cenocepacia (strain ATCC BAA-245 / DSM 16553 / LMG 16656 / NCTC 13227 / J2315 / CF5610) OX=216591 GN=BCAL1453 PE=3 SV=1;>BURCENK562V_RS24635 ref|WP_006490438.1|gi|493536488| membrane protein				6	4	6	4	5	5	6	6	7	7	7	7	6	6	7	6	6	5	5	5	7	7	7	7	6	4	4	6	6	6	6	5	7	7	7	7	FALSE	FALSE	FALSE
3.4e-56	0.989987	B4E722;BURCENK562V_RS24620	B4E722;BURCENK562V_RS24620	BCAL1456;ref|WP_012492547.1|gi|501469102|	Putative fusaric acid resistance outer membrane efflux protein;RND transporter	B4E722_BURCJ;	>tr|B4E722|B4E722_BURCJ Putative fusaric acid resistance outer membrane efflux protein OS=Burkholderia cenocepacia (strain ATCC BAA-245 / DSM 16553 / LMG 16656 / NCTC 13227 / J2315 / CF5610) OX=216591 GN=BCAL1456 PE=3 SV=1;>BURCENK562V_RS24620 ref|WP_012492547.1|gi|501469102| RND transporter				4	7	6	7	8	8	6	7	8	8	7	8	7	8	8	6	7	7	8	7	8	8	8	8	7	6	6	6	6	7	7	6	8	8	8	8	FALSE	FALSE	FALSE
1.88e-84	1.02725	B4E723;BURCENK562V_RS24615	B4E723;BURCENK562V_RS24615	BCAL1457;ref|WP_006485634.1|gi|493531638|	LysR family regulatory protein;LysR family transcriptional regulator	B4E723_BURCJ;	>tr|B4E723|B4E723_BURCJ LysR family regulatory protein OS=Burkholderia cenocepacia (strain ATCC BAA-245 / DSM 16553 / LMG 16656 / NCTC 13227 / J2315 / CF5610) OX=216591 GN=BCAL1457 PE=3 SV=1;>BURCENK562V_RS24615 ref|WP_006485634.1|gi|493531638| LysR family transcriptional regulator				13	13	13	12	13	13	13	13	13	13	12	13	12	13	13	13	13	13	13	13	13	13	12	13	13	12	13	13	13	13	13	13	13	13	13	13	FALSE	FALSE	FALSE
2.59e-111	1.05746	B4E725;BURCENK562V_RS24610	B4E725;BURCENK562V_RS24610	BCAL1459;ref|WP_006485635.1|gi|493531639|	Calcineurin-like phosphoesterase;metallophosphoesterase	B4E725_BURCJ;	>tr|B4E725|B4E725_BURCJ Calcineurin-like phosphoesterase OS=Burkholderia cenocepacia (strain ATCC BAA-245 / DSM 16553 / LMG 16656 / NCTC 13227 / J2315 / CF5610) OX=216591 GN=BCAL1459 PE=4 SV=1;>BURCENK562V_RS24610 ref|WP_006485635.1|gi|493531639| metallophosphoesterase				9	10	12	9	10	13	10	12	12	12	11	12	10	12	13	11	12	10	11	9	12	12	12	12	13	12	10	11	12	12	12	10	12	12	10	13	FALSE	FALSE	FALSE
1.3e-89	1.03333	B4E726;BURCENK562V_RS24605	B4E726;BURCENK562V_RS24605	BCAL1460;ref|WP_006485637.1|gi|493531641|	Putative FAD-binding reductase;D-2-hydroxyacid dehydrogenase	B4E726_BURCJ;	>tr|B4E726|B4E726_BURCJ Putative FAD-binding reductase OS=Burkholderia cenocepacia (strain ATCC BAA-245 / DSM 16553 / LMG 16656 / NCTC 13227 / J2315 / CF5610) OX=216591 GN=BCAL1460 PE=4 SV=1;>BURCENK562V_RS24605 ref|WP_006485637.1|gi|493531641| D-2-hydroxyacid dehydrogenase				21	20	21	21	21	20	21	21	21	21	21	21	19	20	21	20	21	21	20	21	21	20	21	21	21	21	20	21	20	20	20	21	21	21	20	21	FALSE	FALSE	FALSE
2.26e-85	1.02835	B4E727;BURCENK562V_RS24600	B4E727;BURCENK562V_RS24600	BCAL1461;ref|WP_006497741.1|gi|493543884|	Putative membrane protein;membrane protein	B4E727_BURCJ;	>tr|B4E727|B4E727_BURCJ Putative membrane protein OS=Burkholderia cenocepacia (strain ATCC BAA-245 / DSM 16553 / LMG 16656 / NCTC 13227 / J2315 / CF5610) OX=216591 GN=BCAL1461 PE=4 SV=1;>BURCENK562V_RS24600 ref|WP_006497741.1|gi|493543884| membrane protein				1	1	1	1	1	1	1	1	1	1	1	1	1	1	1	1	1	1	1	1	1	1	1	1	1	1	1	1	1	1	1	1	1	1	1	1	TRUE	TRUE	TRUE
0.00219536	0.623343	B4E728;BURCENK562V_RS26800	B4E728;BURCENK562V_RS26800	BCAL2462;ref|WP_006497139.1|gi|493543279|	Putative RNA polymerase sigma factor, sigma-70 family;RNA polymerase subunit sigma-24	B4E728_BURCJ;	>tr|B4E728|B4E728_BURCJ Putative RNA polymerase sigma factor, sigma-70 family OS=Burkholderia cenocepacia (strain ATCC BAA-245 / DSM 16553 / LMG 16656 / NCTC 13227 / J2315 / CF5610) OX=216591 GN=BCAL2462 PE=3 SV=1;>BURCENK562V_RS26800 ref|WP_006497139.1|gi|493543279| RNA polymerase subunit sigma-24				1	0	0	0	0	1	1	1	0	0	0	0	0	0	0	0	0	0	0	1	0	0	0	1	0	0	0	1	0	0	0	0	0	0	1	0	TRUE	TRUE	TRUE
2.86e-33	0.950913	B4E729;BURCENK562V_RS26790	B4E729;BURCENK562V_RS26790	BCAL2463;ref|WP_006487649.1|gi|493533669|	Putative exported protein;hypothetical protein	B4E729_BURCJ;	>tr|B4E729|B4E729_BURCJ Putative exported protein OS=Burkholderia cenocepacia (strain ATCC BAA-245 / DSM 16553 / LMG 16656 / NCTC 13227 / J2315 / CF5610) OX=216591 GN=BCAL2463 PE=4 SV=1;>BURCENK562V_RS26790 ref|WP_006487649.1|gi|493533669| hypothetical protein				3	3	3	3	3	3	3	3	3	3	3	3	3	3	3	3	3	3	3	3	3	3	3	3	3	3	3	2	3	3	3	3	3	3	3	3	FALSE	FALSE	FALSE
3.96e-91	1.03509	B4E730;BURCENK562V_RS26785	B4E730;BURCENK562V_RS26785	BCAL2464;ref|WP_006487647.1|gi|493533667|	Short chain dehydrogenase;3-ketoacyl-ACP reductase	B4E730_BURCJ;	>tr|B4E730|B4E730_BURCJ Short chain dehydrogenase OS=Burkholderia cenocepacia (strain ATCC BAA-245 / DSM 16553 / LMG 16656 / NCTC 13227 / J2315 / CF5610) OX=216591 GN=BCAL2464 PE=1 SV=1;>BURCENK562V_RS26785 ref|WP_006487647.1|gi|493533667| 3-ketoacyl-ACP reductase				16	17	17	17	17	17	17	17	17	17	17	17	17	17	17	17	17	17	17	17	17	17	17	17	17	17	16	17	17	17	17	17	17	17	17	17	FALSE	FALSE	FALSE
1.1e-33	0.951745	B4E731;BURCENK562V_RS26780	B4E731;BURCENK562V_RS26780	BCAL2465;ref|WP_006487662.1|gi|493533682|	TetR family regulatory protein;TetR family transcriptional regulator	B4E731_BURCJ;	>tr|B4E731|B4E731_BURCJ TetR family regulatory protein OS=Burkholderia cenocepacia (strain ATCC BAA-245 / DSM 16553 / LMG 16656 / NCTC 13227 / J2315 / CF5610) OX=216591 GN=BCAL2465 PE=4 SV=1;>BURCENK562V_RS26780 ref|WP_006487662.1|gi|493533682| TetR family transcriptional regulator				2	2	3	2	2	3	3	3	3	3	2	3	3	3	3	2	3	2	3	2	3	3	3	3	3	3	2	2	3	3	3	1	3	3	3	3	FALSE	FALSE	FALSE
3.23e-105	1.05088	B4E732;BURCENK562V_RS26775	B4E732;BURCENK562V_RS26775	eco;ref|WP_006487668.1|gi|493533688|	Ecotin;ecotin	B4E732_BURCJ;	>tr|B4E732|B4E732_BURCJ Ecotin OS=Burkholderia cenocepacia (strain ATCC BAA-245 / DSM 16553 / LMG 16656 / NCTC 13227 / J2315 / CF5610) OX=216591 GN=eco PE=4 SV=1;>BURCENK562V_RS26775 ref|WP_006487668.1|gi|493533688| ecotin				10	11	10	9	11	10	10	10	10	10	11	10	11	10	10	10	11	11	11	11	10	11	10	11	10	9	10	10	10	10	11	10	10	10	10	10	FALSE	FALSE	FALSE
4.94e-16	0.907843	B4E733;BURCENK562V_RS26770	B4E733;BURCENK562V_RS26770	BCAL2467;ref|WP_006478153.1|gi|493524088|	Putative lipoprotein;hypothetical protein	B4E733_BURCJ;	>tr|B4E733|B4E733_BURCJ Putative lipoprotein OS=Burkholderia cenocepacia (strain ATCC BAA-245 / DSM 16553 / LMG 16656 / NCTC 13227 / J2315 / CF5610) OX=216591 GN=BCAL2467 PE=4 SV=1;>BURCENK562V_RS26770 ref|WP_006478153.1|gi|493524088| hypothetical protein				0	0	0	0	1	0	0	1	0	0	0	0	0	0	0	1	0	1	1	1	0	1	0	1	0	0	0	0	0	0	0	1	0	0	1	0	TRUE	TRUE	TRUE
8.98e-87	1.03001	B4E735;BURCENK562V_RS26760	B4E735;BURCENK562V_RS26760	BCAL2469;ref|WP_006487642.1|gi|493533662|	DUF5594 domain-containing protein;hypothetical protein	B4E735_BURCJ;	>tr|B4E735|B4E735_BURCJ DUF5594 domain-containing protein OS=Burkholderia cenocepacia (strain ATCC BAA-245 / DSM 16553 / LMG 16656 / NCTC 13227 / J2315 / CF5610) OX=216591 GN=BCAL2469 PE=4 SV=1;>BURCENK562V_RS26760 ref|WP_006487642.1|gi|493533662| hypothetical protein				7	8	8	6	7	8	8	8	8	8	8	8	8	8	8	7	8	8	8	8	8	6	8	8	8	8	7	7	8	7	8	7	8	8	7	7	FALSE	FALSE	FALSE
3.61e-71	1.01072	B4E738;BURCENK562V_RS26745	B4E738;BURCENK562V_RS26745	otsA;ref|WP_006487666.1|gi|493533686|	Trehalose-6-phosphate synthase;trehalose-6-phosphate synthase	B4E738_BURCJ;	>tr|B4E738|B4E738_BURCJ Trehalose-6-phosphate synthase OS=Burkholderia cenocepacia (strain ATCC BAA-245 / DSM 16553 / LMG 16656 / NCTC 13227 / J2315 / CF5610) OX=216591 GN=otsA PE=3 SV=1;>BURCENK562V_RS26745 ref|WP_006487666.1|gi|493533686| trehalose-6-phosphate synthase				14	13	16	15	19	20	17	19	19	19	20	19	17	18	20	20	20	19	20	20	19	20	20	20	15	15	16	15	18	20	19	19	18	20	20	19	FALSE	FALSE	FALSE
8.79e-83	1.02525	B4E739;BURCENK562V_RS26740	B4E739;BURCENK562V_RS26740	BCAL2473;ref|WP_006487661.1|gi|493533681|	Putative lipoprotein;putative lipoprotein	B4E739_BURCJ;	>tr|B4E739|B4E739_BURCJ Putative lipoprotein OS=Burkholderia cenocepacia (strain ATCC BAA-245 / DSM 16553 / LMG 16656 / NCTC 13227 / J2315 / CF5610) OX=216591 GN=BCAL2473 PE=4 SV=1;>BURCENK562V_RS26740 ref|WP_006487661.1|gi|493533681| putative lipoprotein				5	5	5	5	5	5	5	5	5	5	5	5	5	5	5	5	5	5	5	5	5	5	5	5	5	5	5	5	5	5	5	5	5	5	5	5	FALSE	FALSE	FALSE
4.28e-81	1.0232	B4E740	B4E740	BCAL2474	Putative lipoprotein	B4E740_BURCJ	>tr|B4E740|B4E740_BURCJ Putative lipoprotein OS=Burkholderia cenocepacia (strain ATCC BAA-245 / DSM 16553 / LMG 16656 / NCTC 13227 / J2315 / CF5610) OX=216591 GN=BCAL2474 PE=4 SV=1				4	4	5	4	5	6	6	6	6	6	6	5	6	6	6	6	6	6	6	6	6	6	6	6	6	5	5	5	6	6	6	5	6	6	6	6	FALSE	FALSE	FALSE
4.66e-05	0.828126	B4E764;BURCENK562V_RS20370	B4E764;BURCENK562V_RS20370	BCAL2278;ref|WP_006482764.1|gi|493528747|	Mutator family transposase;transposase	B4E764_BURCJ;	>tr|B4E764|B4E764_BURCJ Mutator family transposase OS=Burkholderia cenocepacia (strain ATCC BAA-245 / DSM 16553 / LMG 16656 / NCTC 13227 / J2315 / CF5610) OX=216591 GN=BCAL2278 PE=3 SV=1;>BURCENK562V_RS20370 ref|WP_006482764.1|gi|493528747| transposase				1	2	1	1	1	1	1	1	1	1	1	1	0	0	0	0	0	1	0	0	1	1	1	1	1	1	1	1	1	1	1	1	1	1	1	1	FALSE	FALSE	FALSE
2.7e-17	0.911821	B4E795;BURCENK562V_RS00285	B4E795;BURCENK562V_RS00285	gspI;ref|WP_012492988.1|gi|501469543|	Type II secretion system protein I;general secretion pathway protein I	B4E795_BURCJ;	>tr|B4E795|B4E795_BURCJ Type II secretion system protein I OS=Burkholderia cenocepacia (strain ATCC BAA-245 / DSM 16553 / LMG 16656 / NCTC 13227 / J2315 / CF5610) OX=216591 GN=gspI PE=4 SV=1;>BURCENK562V_RS00285 ref|WP_012492988.1|gi|501469543| general secretion pathway protein I				2	3	2	2	3	3	2	3	3	3	2	3	3	2	3	3	3	3	3	3	3	3	3	3	3	3	2	3	3	3	3	3	3	3	3	3	FALSE	FALSE	FALSE
3.1e-100	1.0454	B4E797;BURCENK562V_RS00275	B4E797;BURCENK562V_RS00275	gspG;ref|WP_012492990.1|gi|501469545|	Type II secretion system protein G;general secretion pathway protein G	B4E797_BURCJ;	>tr|B4E797|B4E797_BURCJ Type II secretion system protein G OS=Burkholderia cenocepacia (strain ATCC BAA-245 / DSM 16553 / LMG 16656 / NCTC 13227 / J2315 / CF5610) OX=216591 GN=gspG PE=4 SV=1;>BURCENK562V_RS00275 ref|WP_012492990.1|gi|501469545| general secretion pathway protein G				8	5	6	6	8	6	9	8	8	6	7	9	6	7	6	9	8	9	5	7	6	8	7	7	6	6	6	9	8	8	7	8	9	6	8	8	FALSE	FALSE	FALSE
1.21e-52	0.984635	B4E798;BURCENK562V_RS00270	B4E798;BURCENK562V_RS00270	gspC;ref|WP_006488485.1|gi|493534508|	Putative type II secretion system protein;general secretion pathway protein C	B4E798_BURCJ;	>tr|B4E798|B4E798_BURCJ Putative type II secretion system protein OS=Burkholderia cenocepacia (strain ATCC BAA-245 / DSM 16553 / LMG 16656 / NCTC 13227 / J2315 / CF5610) OX=216591 GN=gspC PE=4 SV=1;>BURCENK562V_RS00270 ref|WP_006488485.1|gi|493534508| general secretion pathway protein C				3	3	3	3	3	3	3	3	3	3	3	3	3	3	3	3	3	3	3	3	3	3	3	3	3	3	3	3	3	3	3	3	3	3	3	3	FALSE	FALSE	FALSE
1.71e-74	1.01499	B4E799;BURCENK562V_RS00265	B4E799;BURCENK562V_RS00265	gspF;ref|WP_006491634.1|gi|493537728|	Type II secretion system protein F;general secretion pathway protein F	B4E799_BURCJ;	>tr|B4E799|B4E799_BURCJ Type II secretion system protein F OS=Burkholderia cenocepacia (strain ATCC BAA-245 / DSM 16553 / LMG 16656 / NCTC 13227 / J2315 / CF5610) OX=216591 GN=gspF PE=4 SV=1;>BURCENK562V_RS00265 ref|WP_006491634.1|gi|493537728| general secretion pathway protein F				8	8	8	8	8	8	8	8	8	8	8	8	8	8	8	8	8	8	8	7	8	8	8	8	8	8	8	8	8	8	8	8	8	8	8	8	FALSE	FALSE	FALSE
5.44e-65	1.00248	B4E7A0;BURCENK562V_RS00260	B4E7A0;BURCENK562V_RS00260	gspE;ref|WP_006490004.1|gi|493536053|	Type II secretion system protein E;general secretion pathway protein E	B4E7A0_BURCJ;	>tr|B4E7A0|B4E7A0_BURCJ Type II secretion system protein E OS=Burkholderia cenocepacia (strain ATCC BAA-245 / DSM 16553 / LMG 16656 / NCTC 13227 / J2315 / CF5610) OX=216591 GN=gspE PE=3 SV=1;>BURCENK562V_RS00260 ref|WP_006490004.1|gi|493536053| general secretion pathway protein E				13	13	14	12	14	13	13	14	13	14	13	13	12	12	13	14	14	14	13	14	14	14	13	14	12	13	13	13	14	14	13	14	14	14	14	13	FALSE	FALSE	FALSE
1.49e-95	1.04015	B4E7A1;BURCENK562V_RS00255	B4E7A1;BURCENK562V_RS00255	gspD;ref|WP_034195634.1|gi|736049991|	Type II secretion system protein D;general secretion pathway protein GspD	B4E7A1_BURCJ;	>tr|B4E7A1|B4E7A1_BURCJ Type II secretion system protein D OS=Burkholderia cenocepacia (strain ATCC BAA-245 / DSM 16553 / LMG 16656 / NCTC 13227 / J2315 / CF5610) OX=216591 GN=gspD PE=3 SV=1;>BURCENK562V_RS00255 ref|WP_034195634.1|gi|736049991| general secretion pathway protein GspD				11	11	11	11	10	10	11	11	10	11	11	11	10	11	11	11	11	10	11	11	11	11	11	11	10	9	10	10	11	11	11	11	11	11	11	11	FALSE	FALSE	FALSE
6.72e-99	1.04391	B4E7A3;BURCENK562V_RS00245	B4E7A3;BURCENK562V_RS00245	BCAL3529;ref|WP_020979349.1|gi|537729392|	Putative cobalamin synthesis protein/P47K;CobW/P47K family protein	B4E7A3_BURCJ;	>tr|B4E7A3|B4E7A3_BURCJ Putative cobalamin synthesis protein/P47K OS=Burkholderia cenocepacia (strain ATCC BAA-245 / DSM 16553 / LMG 16656 / NCTC 13227 / J2315 / CF5610) OX=216591 GN=BCAL3529 PE=4 SV=1;>BURCENK562V_RS00245 ref|WP_020979349.1|gi|537729392| CobW/P47K family protein				21	18	21	18	21	21	20	21	20	21	21	21	19	20	20	21	21	20	21	20	21	21	21	21	20	20	20	20	21	20	20	21	21	21	20	21	FALSE	FALSE	FALSE
6.39e-93	1.03716	B4E7A4;BURCENK562V_RS00240	B4E7A4;BURCENK562V_RS00240	hupA;ref|WP_006401505.1|gi|493446149|	DNA-binding protein HU-alpha;DNA-binding protein	B4E7A4_BURCJ;	>tr|B4E7A4|B4E7A4_BURCJ DNA-binding protein HU-alpha OS=Burkholderia cenocepacia (strain ATCC BAA-245 / DSM 16553 / LMG 16656 / NCTC 13227 / J2315 / CF5610) OX=216591 GN=hupA PE=3 SV=1;>BURCENK562V_RS00240 ref|WP_006401505.1|gi|493446149| DNA-binding protein				10	10	10	10	11	11	11	11	11	12	10	11	10	11	10	11	11	10	12	11	12	11	11	10	10	10	9	10	10	11	10	10	11	11	11	12	FALSE	FALSE	FALSE
9.73e-69	1.00752	B4E7A5;BURCENK562V_RS00235	B4E7A5;BURCENK562V_RS00235	mnmC;ref|WP_006489986.1|gi|493536035|	tRNA 5-methylaminomethyl-2-thiouridine biosynthesis bifunctional protein MnmC;FAD-dependent cmnm(5)s(2)U34 oxidoreductase	B4E7A5_BURCJ;	>tr|B4E7A5|B4E7A5_BURCJ tRNA 5-methylaminomethyl-2-thiouridine biosynthesis bifunctional protein MnmC OS=Burkholderia cenocepacia (strain ATCC BAA-245 / DSM 16553 / LMG 16656 / NCTC 13227 / J2315 / CF5610) OX=216591 GN=mnmC PE=3 SV=1;>BURCENK562V_RS00235 ref|WP_006489986.1|gi|493536035| FAD-dependent cmnm(5)s(2)U34 oxidoreductase				17	16	17	14	17	17	15	17	17	17	17	17	12	16	16	16	16	15	17	17	17	17	17	17	15	14	13	16	17	17	14	16	17	16	17	17	FALSE	FALSE	FALSE
2.66e-91	1.03529	B4E7A6;BURCENK562V_RS28495	B4E7A6;BURCENK562V_RS28495	BCAL0395;ref|WP_006482076.1|gi|493528048|	Putative adenylate cyclase;adenylate cyclase	B4E7A6_BURCJ;	>tr|B4E7A6|B4E7A6_BURCJ Putative adenylate cyclase OS=Burkholderia cenocepacia (strain ATCC BAA-245 / DSM 16553 / LMG 16656 / NCTC 13227 / J2315 / CF5610) OX=216591 GN=BCAL0395 PE=4 SV=1;>BURCENK562V_RS28495 ref|WP_006482076.1|gi|493528048| adenylate cyclase				4	2	3	4	4	2	2	4	2	3	2	2	2	3	2	4	2	3	3	2	2	2	2	2	2	3	4	4	3	2	2	4	2	2	4	3	FALSE	FALSE	FALSE
1.4e-102	1.04799	B4E7A7;BURCENK562V_RS28500	B4E7A7;BURCENK562V_RS28500	trpC;ref|WP_006482074.1|gi|493528046|	Indole-3-glycerol phosphate synthase;indole-3-glycerol-phosphate synthase	B4E7A7_BURCJ;	>tr|B4E7A7|B4E7A7_BURCJ Indole-3-glycerol phosphate synthase OS=Burkholderia cenocepacia (strain ATCC BAA-245 / DSM 16553 / LMG 16656 / NCTC 13227 / J2315 / CF5610) OX=216591 GN=trpC PE=3 SV=1;>BURCENK562V_RS28500 ref|WP_006482074.1|gi|493528046| indole-3-glycerol-phosphate synthase				18	16	17	17	17	17	17	17	17	17	17	17	17	17	17	18	17	18	17	18	17	18	17	17	17	17	18	18	17	17	17	18	17	17	17	17	FALSE	FALSE	FALSE
5e-106	1.05177	B4E7A8;BURCENK562V_RS28505	B4E7A8;BURCENK562V_RS28505	trpD;ref|WP_006482067.1|gi|493528038|	Anthranilate phosphoribosyltransferase;anthranilate phosphoribosyltransferase	TRPD_BURCJ;	>sp|B4E7A8|TRPD_BURCJ Anthranilate phosphoribosyltransferase OS=Burkholderia cenocepacia (strain ATCC BAA-245 / DSM 16553 / LMG 16656 / NCTC 13227 / J2315 / CF5610) OX=216591 GN=trpD PE=3 SV=1;>BURCENK562V_RS28505 ref|WP_006482067.1|gi|493528038| anthranilate phosphoribosyltransferase				16	16	17	16	17	17	16	16	16	17	16	17	17	18	17	17	17	17	17	17	17	16	18	18	17	17	16	17	17	17	18	16	18	18	17	18	FALSE	FALSE	FALSE
3.3e-87	1.03052	B4E7A9;BURCENK562V_RS28510	B4E7A9;BURCENK562V_RS28510	trpG;ref|WP_006482053.1|gi|493528024|	Anthranilate synthase component II;anthranilate synthase subunit II	B4E7A9_BURCJ;	>tr|B4E7A9|B4E7A9_BURCJ Anthranilate synthase component II OS=Burkholderia cenocepacia (strain ATCC BAA-245 / DSM 16553 / LMG 16656 / NCTC 13227 / J2315 / CF5610) OX=216591 GN=trpG PE=4 SV=1;>BURCENK562V_RS28510 ref|WP_006482053.1|gi|493528024| anthranilate synthase subunit II				7	7	7	7	7	7	7	7	7	7	7	7	7	7	7	7	7	7	7	7	7	7	7	7	7	7	7	7	7	7	7	7	7	7	7	7	FALSE	FALSE	FALSE
4.94e-104	1.04957	B4E7B0;BURCENK562V_RS28515	B4E7B0;BURCENK562V_RS28515	trpE;ref|WP_006482077.1|gi|493528049|	Anthranilate synthase component 1;anthranilate synthase subunit I	B4E7B0_BURCJ;	>tr|B4E7B0|B4E7B0_BURCJ Anthranilate synthase component 1 OS=Burkholderia cenocepacia (strain ATCC BAA-245 / DSM 16553 / LMG 16656 / NCTC 13227 / J2315 / CF5610) OX=216591 GN=trpE PE=3 SV=1;>BURCENK562V_RS28515 ref|WP_006482077.1|gi|493528049| anthranilate synthase subunit I				27	27	27	27	27	27	27	27	27	27	27	26	27	27	26	27	27	27	27	27	27	27	26	27	27	27	27	27	27	27	27	27	26	27	27	26	FALSE	FALSE	FALSE
1.08e-86	1.02991	B4E7B1;BURCENK562V_RS28520	B4E7B1;BURCENK562V_RS28520	gph;ref|WP_006482056.1|gi|493528027|	Phosphoglycolate phosphatase;phosphoglycolate phosphatase	B4E7B1_BURCJ;	>tr|B4E7B1|B4E7B1_BURCJ Phosphoglycolate phosphatase OS=Burkholderia cenocepacia (strain ATCC BAA-245 / DSM 16553 / LMG 16656 / NCTC 13227 / J2315 / CF5610) OX=216591 GN=gph PE=3 SV=1;>BURCENK562V_RS28520 ref|WP_006482056.1|gi|493528027| phosphoglycolate phosphatase				9	7	9	7	8	9	9	9	8	9	8	9	7	9	9	9	8	8	9	9	9	9	9	9	9	9	9	9	9	9	9	9	9	9	9	9	FALSE	FALSE	FALSE
6.17e-110	1.05601	B4E7B2;BURCENK562V_RS28525	B4E7B2;BURCENK562V_RS28525	BCAL0401;ref|WP_006482066.1|gi|493528037|	Ribulose-phosphate 3-epimerase;ribulose-phosphate 3-epimerase	B4E7B2_BURCJ;	>tr|B4E7B2|B4E7B2_BURCJ Ribulose-phosphate 3-epimerase OS=Burkholderia cenocepacia (strain ATCC BAA-245 / DSM 16553 / LMG 16656 / NCTC 13227 / J2315 / CF5610) OX=216591 GN=BCAL0401 PE=3 SV=1;>BURCENK562V_RS28525 ref|WP_006482066.1|gi|493528037| ribulose-phosphate 3-epimerase				11	11	12	10	11	11	12	12	12	12	11	11	12	12	12	12	12	11	12	11	12	10	12	12	12	12	11	12	12	12	10	12	11	12	12	12	FALSE	FALSE	FALSE
3.02e-94	1.03867	B4E7B3;BURCENK562V_RS28530	B4E7B3;BURCENK562V_RS28530	apaG;ref|WP_006477037.1|gi|493522957|	Protein ApaG;magnesium transporter ApaG	B4E7B3_BURCJ;	>tr|B4E7B3|B4E7B3_BURCJ Protein ApaG OS=Burkholderia cenocepacia (strain ATCC BAA-245 / DSM 16553 / LMG 16656 / NCTC 13227 / J2315 / CF5610) OX=216591 GN=apaG PE=3 SV=1;>BURCENK562V_RS28530 ref|WP_006477037.1|gi|493522957| magnesium transporter ApaG				12	12	12	12	12	12	12	12	12	12	12	12	12	12	12	12	12	12	12	12	12	12	12	12	11	12	12	12	12	12	12	12	12	12	12	12	FALSE	FALSE	FALSE
9.74e-92	1.03579	B4E7B4;BURCENK562V_RS28535	B4E7B4;BURCENK562V_RS28535	BCAL0403;ref|WP_034195720.1|gi|736050077|	Putative outer membrane-bound lytic murein transglycosylase;hypothetical protein	B4E7B4_BURCJ;	>tr|B4E7B4|B4E7B4_BURCJ Putative outer membrane-bound lytic murein transglycosylase OS=Burkholderia cenocepacia (strain ATCC BAA-245 / DSM 16553 / LMG 16656 / NCTC 13227 / J2315 / CF5610) OX=216591 GN=BCAL0403 PE=4 SV=1;>BURCENK562V_RS28535 ref|WP_034195720.1|gi|736050077| hypothetical protein				12	12	12	11	12	12	12	12	12	12	12	12	11	12	12	12	12	12	12	12	12	12	12	12	12	12	12	12	11	12	11	12	12	12	12	12	FALSE	FALSE	FALSE
1.73e-108	1.05446	B4E7B5;BURCENK562V_RS28540	B4E7B5;BURCENK562V_RS28540	paaK;ref|WP_006491104.1|gi|493537174|	Phenylacetate-coenzyme A ligase;PaaK1	B4E7B5_BURCJ;	>tr|B4E7B5|B4E7B5_BURCJ Phenylacetate-coenzyme A ligase OS=Burkholderia cenocepacia (strain ATCC BAA-245 / DSM 16553 / LMG 16656 / NCTC 13227 / J2315 / CF5610) OX=216591 GN=paaK PE=1 SV=1;>BURCENK562V_RS28540 ref|WP_006491104.1|gi|493537174| PaaK1				23	22	24	22	23	24	24	24	22	24	22	23	23	23	23	22	24	22	24	24	23	21	24	24	23	23	24	23	24	24	23	23	23	24	22	24	FALSE	FALSE	FALSE
2.28e-94	1.03881	B4E7B6;BURCENK562V_RS28545	B4E7B6;BURCENK562V_RS28545	paaI;ref|WP_006491098.1|gi|493537168|	Phenylacetic acid degradation protein PaaI;phenylacetic acid degradation protein	B4E7B6_BURCJ;	>tr|B4E7B6|B4E7B6_BURCJ Phenylacetic acid degradation protein PaaI OS=Burkholderia cenocepacia (strain ATCC BAA-245 / DSM 16553 / LMG 16656 / NCTC 13227 / J2315 / CF5610) OX=216591 GN=paaI PE=4 SV=1;>BURCENK562V_RS28545 ref|WP_006491098.1|gi|493537168| phenylacetic acid degradation protein				8	9	9	9	9	8	9	9	8	9	8	8	9	9	9	9	9	9	9	9	9	9	8	9	8	8	9	9	8	8	9	9	8	8	9	9	FALSE	FALSE	FALSE
6.66e-99	1.04391	B4E7B7;BURCENK562V_RS28550	B4E7B7;BURCENK562V_RS28550	paaG;ref|WP_006491103.1|gi|493537173|	Probable enoyl-CoA hydratase PaaG;PaaG	B4E7B7_BURCJ;	>tr|B4E7B7|B4E7B7_BURCJ Probable enoyl-CoA hydratase PaaG OS=Burkholderia cenocepacia (strain ATCC BAA-245 / DSM 16553 / LMG 16656 / NCTC 13227 / J2315 / CF5610) OX=216591 GN=paaG PE=3 SV=1;>BURCENK562V_RS28550 ref|WP_006491103.1|gi|493537173| PaaG				14	14	14	14	14	14	14	14	14	14	14	14	13	14	14	14	14	14	14	14	14	14	14	14	14	14	14	14	14	14	14	14	14	14	14	14	FALSE	FALSE	FALSE
2.5e-108	1.05428	B4E7B8;BURCENK562V_RS28555	B4E7B8;BURCENK562V_RS28555	pcaF;ref|WP_006491099.1|gi|493537169|	Beta-ketoadipyl CoA thiolase;PaaJ	B4E7B8_BURCJ;	>tr|B4E7B8|B4E7B8_BURCJ Beta-ketoadipyl CoA thiolase OS=Burkholderia cenocepacia (strain ATCC BAA-245 / DSM 16553 / LMG 16656 / NCTC 13227 / J2315 / CF5610) OX=216591 GN=pcaF PE=3 SV=1;>BURCENK562V_RS28555 ref|WP_006491099.1|gi|493537169| PaaJ				40	39	41	40	42	40	42	42	41	41	42	42	39	41	39	42	42	42	42	41	42	42	42	42	38	40	42	41	42	42	41	42	41	42	42	41	FALSE	FALSE	FALSE
4.06e-112	1.05831	B4E7B9;BURCENK562V_RS28560	B4E7B9;BURCENK562V_RS28560	paaZ;ref|WP_006491101.1|gi|493537171|	Putative phenylacetic acid degradation oxidoreductase;PacL	B4E7B9_BURCJ;	>tr|B4E7B9|B4E7B9_BURCJ Putative phenylacetic acid degradation oxidoreductase OS=Burkholderia cenocepacia (strain ATCC BAA-245 / DSM 16553 / LMG 16656 / NCTC 13227 / J2315 / CF5610) OX=216591 GN=paaZ PE=4 SV=1;>BURCENK562V_RS28560 ref|WP_006491101.1|gi|493537171| PacL				43	42	46	40	46	46	45	46	44	45	46	45	42	43	45	42	46	45	45	45	45	45	46	45	41	43	42	43	46	46	43	45	44	45	45	45	FALSE	FALSE	FALSE
2.59e-104	1.04988	B4E7C0;BURCENK562V_RS28565	B4E7C0;BURCENK562V_RS28565	paaF;ref|WP_006491102.1|gi|493537172|	Putative phenylacetic acid degradation enoyl-CoA hydratase PaaF;enoyl-CoA hydratase	B4E7C0_BURCJ;	>tr|B4E7C0|B4E7C0_BURCJ Putative phenylacetic acid degradation enoyl-CoA hydratase PaaF OS=Burkholderia cenocepacia (strain ATCC BAA-245 / DSM 16553 / LMG 16656 / NCTC 13227 / J2315 / CF5610) OX=216591 GN=paaF PE=3 SV=1;>BURCENK562V_RS28565 ref|WP_006491102.1|gi|493537172| enoyl-CoA hydratase				24	24	25	25	24	25	25	25	25	25	24	24	25	25	24	24	25	24	24	24	24	24	25	24	25	25	25	25	25	25	25	25	23	24	25	24	FALSE	FALSE	FALSE
8.74e-83	1.02525	B4E7C3	B4E7C3	BCAL0413	Uncharacterized protein	B4E7C3_BURCJ	>tr|B4E7C3|B4E7C3_BURCJ Uncharacterized protein OS=Burkholderia cenocepacia (strain ATCC BAA-245 / DSM 16553 / LMG 16656 / NCTC 13227 / J2315 / CF5610) OX=216591 GN=BCAL0413 PE=4 SV=1				13	14	13	15	15	15	15	15	15	15	15	15	13	15	15	14	14	13	14	14	15	15	15	14	15	15	15	15	14	14	14	15	15	15	15	15	FALSE	FALSE	FALSE
3.07e-106	1.052	B4E7C9;BURCENK562V_RS05025	B4E7C9;BURCENK562V_RS05025	gyrB;ref|WP_006490993.1|gi|493537060|	DNA gyrase subunit B	B4E7C9_BURCJ;	>tr|B4E7C9|B4E7C9_BURCJ DNA gyrase subunit B OS=Burkholderia cenocepacia (strain ATCC BAA-245 / DSM 16553 / LMG 16656 / NCTC 13227 / J2315 / CF5610) OX=216591 GN=gyrB PE=3 SV=1;>BURCENK562V_RS05025 ref|WP_006490993.1|gi|493537060| DNA gyrase subunit B				42	42	43	42	42	43	43	43	43	43	43	43	40	42	43	43	43	41	43	42	43	43	43	42	42	42	41	42	43	43	41	41	43	42	43	43	FALSE	FALSE	FALSE
9.96e-86	1.02877	B4E7D1;BURCENK562V_RS05015	B4E7D1;BURCENK562V_RS05015	dnaA;ref|WP_012492323.1|gi|501468878|	Chromosomal replication initiator protein DnaA;chromosomal replication initiator protein DnaA	DNAA_BURCJ;	>sp|B4E7D1|DNAA_BURCJ Chromosomal replication initiator protein DnaA OS=Burkholderia cenocepacia (strain ATCC BAA-245 / DSM 16553 / LMG 16656 / NCTC 13227 / J2315 / CF5610) OX=216591 GN=dnaA PE=3 SV=1;>BURCENK562V_RS05015 ref|WP_012492323.1|gi|501468878| chromosomal replication initiator protein DnaA				16	15	16	16	16	16	16	16	16	16	16	16	16	16	16	16	16	15	16	16	16	16	16	16	16	16	16	16	16	16	16	16	16	16	16	16	FALSE	FALSE	FALSE
2.32e-78	1.01984	B4E7D2;BURCENK562V_RS05010	B4E7D2;BURCENK562V_RS05010	rpmH;ref|WP_004198824.1|gi|490303491|	50S ribosomal protein L34	RL34_BURCJ;	>sp|B4E7D2|RL34_BURCJ 50S ribosomal protein L34 OS=Burkholderia cenocepacia (strain ATCC BAA-245 / DSM 16553 / LMG 16656 / NCTC 13227 / J2315 / CF5610) OX=216591 GN=rpmH PE=3 SV=1;>BURCENK562V_RS05010 ref|WP_004198824.1|gi|490303491| 50S ribosomal protein L34				1	1	1	1	1	1	1	1	1	1	1	1	1	1	1	1	1	1	1	1	1	1	1	1	1	1	1	1	1	1	1	1	1	1	1	1	TRUE	TRUE	TRUE
1.73e-63	1.00041	B4E7D3;BURCENK562V_RS05005	B4E7D3;BURCENK562V_RS05005	rnpA;ref|WP_006489941.1|gi|493535990|	Ribonuclease P protein component;ribonuclease P	B4E7D3_BURCJ;	>tr|B4E7D3|B4E7D3_BURCJ Ribonuclease P protein component OS=Burkholderia cenocepacia (strain ATCC BAA-245 / DSM 16553 / LMG 16656 / NCTC 13227 / J2315 / CF5610) OX=216591 GN=rnpA PE=3 SV=1;>BURCENK562V_RS05005 ref|WP_006489941.1|gi|493535990| ribonuclease P				4	4	3	4	4	4	4	4	3	4	4	3	3	3	3	4	4	4	4	4	3	4	4	4	3	3	4	4	4	3	3	4	4	3	4	4	FALSE	FALSE	FALSE
5.55e-100	1.04512	B4E7D5;BURCENK562V_RS04995	B4E7D5;BURCENK562V_RS04995	yidC;ref|WP_006489931.1|gi|493535980|	Membrane protein insertase YidC;insertase	YIDC_BURCJ;	>sp|B4E7D5|YIDC_BURCJ Membrane protein insertase YidC OS=Burkholderia cenocepacia (strain ATCC BAA-245 / DSM 16553 / LMG 16656 / NCTC 13227 / J2315 / CF5610) OX=216591 GN=yidC PE=3 SV=1;>BURCENK562V_RS04995 ref|WP_006489931.1|gi|493535980| insertase				22	22	22	22	22	22	23	23	22	22	23	21	23	22	22	23	22	23	22	23	22	22	22	23	23	23	22	22	23	23	23	21	23	23	22	22	FALSE	FALSE	FALSE
2.76e-82	1.02465	B4E7D6;BURCENK562V_RS04990	B4E7D6;BURCENK562V_RS04990	BCAL0427;ref|WP_006489946.1|gi|493535995|	Uncharacterized protein;hypothetical protein	B4E7D6_BURCJ;	>tr|B4E7D6|B4E7D6_BURCJ Uncharacterized protein OS=Burkholderia cenocepacia (strain ATCC BAA-245 / DSM 16553 / LMG 16656 / NCTC 13227 / J2315 / CF5610) OX=216591 GN=BCAL0427 PE=4 SV=1;>BURCENK562V_RS04990 ref|WP_006489946.1|gi|493535995| hypothetical protein				9	10	10	9	9	10	10	10	10	10	10	10	10	10	10	9	10	10	10	10	10	9	10	10	10	10	9	10	10	10	10	10	10	10	10	10	FALSE	FALSE	FALSE
3.54e-94	1.03859	B4E7D7;BURCENK562V_RS04985	B4E7D7;BURCENK562V_RS04985	mnmE;ref|WP_006489926.1|gi|493535975|	tRNA modification GTPase MnmE;tRNA modification GTPase TrmE	B4E7D7_BURCJ;	>tr|B4E7D7|B4E7D7_BURCJ tRNA modification GTPase MnmE OS=Burkholderia cenocepacia (strain ATCC BAA-245 / DSM 16553 / LMG 16656 / NCTC 13227 / J2315 / CF5610) OX=216591 GN=mnmE PE=3 SV=1;>BURCENK562V_RS04985 ref|WP_006489926.1|gi|493535975| tRNA modification GTPase TrmE				16	16	16	16	16	16	16	15	16	16	16	16	16	16	16	16	16	15	16	16	16	16	16	16	16	16	16	16	16	16	16	16	16	16	16	16	FALSE	FALSE	FALSE
1.82e-52	0.984363	B4E7D8;BURCENK562V_RS04980	B4E7D8;BURCENK562V_RS04980	BCAL0430;ref|WP_006489952.1|gi|493536001|	Putative diguanylate cyclase;DeoR family transcriptional regulator	B4E7D8_BURCJ;	>tr|B4E7D8|B4E7D8_BURCJ Putative diguanylate cyclase OS=Burkholderia cenocepacia (strain ATCC BAA-245 / DSM 16553 / LMG 16656 / NCTC 13227 / J2315 / CF5610) OX=216591 GN=BCAL0430 PE=4 SV=1;>BURCENK562V_RS04980 ref|WP_006489952.1|gi|493536001| DeoR family transcriptional regulator				4	4	4	4	3	4	4	4	4	4	4	4	3	3	4	3	4	4	4	4	4	4	4	4	4	4	4	4	4	4	4	4	4	3	4	4	FALSE	FALSE	FALSE
5.72e-05	0.818882	B4E7E0;BURCENK562V_RS04970	B4E7E0;BURCENK562V_RS04970	BCAL0432;ref|WP_006489933.1|gi|493535982|	Putative membrane protein;membrane protein	B4E7E0_BURCJ;	>tr|B4E7E0|B4E7E0_BURCJ Putative membrane protein OS=Burkholderia cenocepacia (strain ATCC BAA-245 / DSM 16553 / LMG 16656 / NCTC 13227 / J2315 / CF5610) OX=216591 GN=BCAL0432 PE=4 SV=1;>BURCENK562V_RS04970 ref|WP_006489933.1|gi|493535982| membrane protein				1	1	1	1	1	1	1	1	1	1	1	1	1	0	1	0	1	1	1	1	0	1	1	1	1	1	1	1	1	1	1	1	1	0	1	1	TRUE	TRUE	TRUE
3.77e-78	1.01958	B4E7E2;BURCENK562V_RS04960	B4E7E2;BURCENK562V_RS04960	BCAL0434;ref|WP_006489950.1|gi|493535999|	Putative exported protein;hypothetical protein	B4E7E2_BURCJ;	>tr|B4E7E2|B4E7E2_BURCJ Putative exported protein OS=Burkholderia cenocepacia (strain ATCC BAA-245 / DSM 16553 / LMG 16656 / NCTC 13227 / J2315 / CF5610) OX=216591 GN=BCAL0434 PE=4 SV=1;>BURCENK562V_RS04960 ref|WP_006489950.1|gi|493535999| hypothetical protein				7	7	7	7	6	5	6	4	4	5	5	5	7	7	7	7	6	6	6	6	2	2	4	5	7	7	7	7	7	6	6	6	6	4	5	4	FALSE	FALSE	FALSE
1.08e-71	1.0114	B4E7E3;BURCENK562V_RS04955	B4E7E3;BURCENK562V_RS04955	BCAL0435;ref|WP_006489935.1|gi|493535984|	Uncharacterized protein;hypothetical protein	B4E7E3_BURCJ;	>tr|B4E7E3|B4E7E3_BURCJ Uncharacterized protein OS=Burkholderia cenocepacia (strain ATCC BAA-245 / DSM 16553 / LMG 16656 / NCTC 13227 / J2315 / CF5610) OX=216591 GN=BCAL0435 PE=4 SV=1;>BURCENK562V_RS04955 ref|WP_006489935.1|gi|493535984| hypothetical protein				7	6	7	7	7	7	7	7	7	7	7	7	6	7	7	7	7	7	7	7	7	7	7	7	7	7	7	7	7	7	7	7	7	6	7	6	FALSE	FALSE	FALSE
2.41e-104	1.04992	B4E7E4;BURCENK562V_RS04950	B4E7E4;BURCENK562V_RS04950	BCAL0436;ref|WP_006489956.1|gi|493536005|	Glyoxalase/bleomycin resistance protein/dioxygenase superfamily protein;lactoylglutathione lyase	B4E7E4_BURCJ;	>tr|B4E7E4|B4E7E4_BURCJ Glyoxalase/bleomycin resistance protein/dioxygenase superfamily protein OS=Burkholderia cenocepacia (strain ATCC BAA-245 / DSM 16553 / LMG 16656 / NCTC 13227 / J2315 / CF5610) OX=216591 GN=BCAL0436 PE=4 SV=1;>BURCENK562V_RS04950 ref|WP_006489956.1|gi|493536005| lactoylglutathione lyase				8	8	8	8	8	8	8	8	8	8	8	8	8	8	8	8	8	8	8	8	8	8	8	8	8	8	8	8	8	8	8	8	8	8	8	8	FALSE	FALSE	FALSE
7.45e-93	1.03708	B4E7E5;BURCENK562V_RS04945	B4E7E5;BURCENK562V_RS04945	BCAL0437;ref|WP_006489944.1|gi|493535993|	Methylated-DNA--protein-cysteine methyltransferase;AraC family transcriptional regulator	B4E7E5_BURCJ;	>tr|B4E7E5|B4E7E5_BURCJ Methylated-DNA--protein-cysteine methyltransferase OS=Burkholderia cenocepacia (strain ATCC BAA-245 / DSM 16553 / LMG 16656 / NCTC 13227 / J2315 / CF5610) OX=216591 GN=BCAL0437 PE=3 SV=1;>BURCENK562V_RS04945 ref|WP_006489944.1|gi|493535993| AraC family transcriptional regulator				14	14	14	13	14	13	14	14	14	13	13	14	14	14	13	14	14	12	14	14	13	12	13	14	14	14	14	13	14	14	14	14	13	14	14	14	FALSE	FALSE	FALSE
6.21e-80	1.02178	B4E7E6;BURCENK562V_RS04940	B4E7E6;BURCENK562V_RS04940	BCAL0438;ref|WP_006492382.1|gi|493538486|	Putative DNA-3-methyladenine glycosylase II;DNA-3-methyladenine glycosylase	B4E7E6_BURCJ;	>tr|B4E7E6|B4E7E6_BURCJ Putative DNA-3-methyladenine glycosylase II OS=Burkholderia cenocepacia (strain ATCC BAA-245 / DSM 16553 / LMG 16656 / NCTC 13227 / J2315 / CF5610) OX=216591 GN=BCAL0438 PE=4 SV=1;>BURCENK562V_RS04940 ref|WP_006492382.1|gi|493538486| DNA-3-methyladenine glycosylase				14	13	14	13	14	14	14	14	14	14	14	14	14	14	14	13	14	14	14	14	14	14	14	14	14	14	14	14	14	14	14	14	14	14	14	14	FALSE	FALSE	FALSE
2.39e-92	1.0365	B4E7E7;BURCENK562V_RS04935	B4E7E7;BURCENK562V_RS04935	gshA;ref|WP_006485793.1|gi|493531801|	Glutamate--cysteine ligase;glutamate--cysteine ligase	B4E7E7_BURCJ;	>tr|B4E7E7|B4E7E7_BURCJ Glutamate--cysteine ligase OS=Burkholderia cenocepacia (strain ATCC BAA-245 / DSM 16553 / LMG 16656 / NCTC 13227 / J2315 / CF5610) OX=216591 GN=gshA PE=3 SV=1;>BURCENK562V_RS04935 ref|WP_006485793.1|gi|493531801| glutamate--cysteine ligase				22	21	22	21	23	23	21	21	22	21	23	22	21	21	22	22	21	20	22	22	23	21	22	21	21	21	22	23	21	22	22	21	22	22	21	22	FALSE	FALSE	FALSE
7.94e-24	0.929902	B4E7E8;BURCENK562V_RS04930	B4E7E8;BURCENK562V_RS04930	BCAL0440;ref|WP_006485769.1|gi|493531777|	Putative exported protein;hypothetical protein	B4E7E8_BURCJ;	>tr|B4E7E8|B4E7E8_BURCJ Putative exported protein OS=Burkholderia cenocepacia (strain ATCC BAA-245 / DSM 16553 / LMG 16656 / NCTC 13227 / J2315 / CF5610) OX=216591 GN=BCAL0440 PE=4 SV=1;>BURCENK562V_RS04930 ref|WP_006485769.1|gi|493531777| hypothetical protein				1	1	1	1	1	1	1	1	1	1	1	1	1	1	1	1	1	1	1	1	1	1	1	1	1	1	1	1	1	1	1	1	1	1	1	1	TRUE	TRUE	TRUE
5.31e-76	1.0169	B4E7F2;BURCENK562V_RS04910	B4E7F2;BURCENK562V_RS04910	BCAL0444;ref|WP_006485791.1|gi|493531799|	GntR family regulatory protein;GntR family transcriptional regulator	B4E7F2_BURCJ;	>tr|B4E7F2|B4E7F2_BURCJ GntR family regulatory protein OS=Burkholderia cenocepacia (strain ATCC BAA-245 / DSM 16553 / LMG 16656 / NCTC 13227 / J2315 / CF5610) OX=216591 GN=BCAL0444 PE=4 SV=1;>BURCENK562V_RS04910 ref|WP_006485791.1|gi|493531799| GntR family transcriptional regulator				8	6	6	8	7	6	6	6	6	6	6	6	6	6	6	8	6	8	6	6	6	8	6	7	6	6	7	8	6	6	6	8	6	6	6	6	FALSE	FALSE	FALSE
2.26e-58	0.993173	B4E7F4;BURCENK562V_RS04900	B4E7F4;BURCENK562V_RS04900	phnW;ref|WP_006485770.1|gi|493531778|	2-aminoethylphosphonate--pyruvate transaminase;2-aminoethylphosphonate:pyruvate aminotransferase	B4E7F4_BURCJ;	>tr|B4E7F4|B4E7F4_BURCJ 2-aminoethylphosphonate--pyruvate transaminase OS=Burkholderia cenocepacia (strain ATCC BAA-245 / DSM 16553 / LMG 16656 / NCTC 13227 / J2315 / CF5610) OX=216591 GN=phnW PE=3 SV=1;>BURCENK562V_RS04900 ref|WP_006485770.1|gi|493531778| 2-aminoethylphosphonate:pyruvate aminotransferase				4	4	4	3	4	4	4	4	4	3	3	4	4	3	4	4	4	4	4	4	4	3	4	4	3	4	4	4	4	4	4	4	4	3	4	4	FALSE	FALSE	FALSE
7.73e-67	1.00498	B4E7F8;BURCENK562V_RS04880	B4E7F8;BURCENK562V_RS04880	BCAL0450;ref|WP_006485766.1|gi|493531774|	Putative phosphonoacetate hydrolase;phosphonoacetate hydrolase	B4E7F8_BURCJ;	>tr|B4E7F8|B4E7F8_BURCJ Putative phosphonoacetate hydrolase OS=Burkholderia cenocepacia (strain ATCC BAA-245 / DSM 16553 / LMG 16656 / NCTC 13227 / J2315 / CF5610) OX=216591 GN=BCAL0450 PE=4 SV=1;>BURCENK562V_RS04880 ref|WP_006485766.1|gi|493531774| phosphonoacetate hydrolase				10	9	9	9	11	11	11	10	11	11	10	11	10	10	10	9	10	10	10	10	10	10	10	10	11	9	11	9	10	11	10	8	11	11	11	9	FALSE	FALSE	FALSE
8.89e-88	1.03119	B4E7G0;BURCENK562V_RS04870	B4E7G0;BURCENK562V_RS04870	BCAL0452;ref|WP_006485790.1|gi|493531798|	Periplasmic solute-binding protein;amino acid ABC transporter substrate-binding protein	B4E7G0_BURCJ;	>tr|B4E7G0|B4E7G0_BURCJ Periplasmic solute-binding protein OS=Burkholderia cenocepacia (strain ATCC BAA-245 / DSM 16553 / LMG 16656 / NCTC 13227 / J2315 / CF5610) OX=216591 GN=BCAL0452 PE=3 SV=1;>BURCENK562V_RS04870 ref|WP_006485790.1|gi|493531798| amino acid ABC transporter substrate-binding protein				8	8	8	8	7	8	8	8	8	8	8	8	8	8	8	8	8	8	8	8	6	8	7	7	8	8	8	8	8	8	8	8	7	6	8	6	FALSE	FALSE	FALSE
7.41e-77	1.01797	B4E7G3;BURCENK562V_RS04855	B4E7G3;BURCENK562V_RS04855	BCAL0455;ref|WP_006485775.1|gi|493531783|	Putative hydrolase;alpha/beta hydrolase	B4E7G3_BURCJ;	>tr|B4E7G3|B4E7G3_BURCJ Putative hydrolase OS=Burkholderia cenocepacia (strain ATCC BAA-245 / DSM 16553 / LMG 16656 / NCTC 13227 / J2315 / CF5610) OX=216591 GN=BCAL0455 PE=4 SV=1;>BURCENK562V_RS04855 ref|WP_006485775.1|gi|493531783| alpha/beta hydrolase				7	7	8	7	8	8	8	8	8	8	7	8	7	7	8	8	7	7	8	7	8	8	8	8	7	7	7	7	8	8	7	8	8	8	8	8	FALSE	FALSE	FALSE
3.18e-14	0.901896	B4E7G4;BURCENK562V_RS04850	B4E7G4;BURCENK562V_RS04850	BCAL0456;ref|WP_012492330.1|gi|501468885|	zf-CGNR domain-containing protein;hypothetical protein	B4E7G4_BURCJ;	>tr|B4E7G4|B4E7G4_BURCJ zf-CGNR domain-containing protein OS=Burkholderia cenocepacia (strain ATCC BAA-245 / DSM 16553 / LMG 16656 / NCTC 13227 / J2315 / CF5610) OX=216591 GN=BCAL0456 PE=4 SV=1;>BURCENK562V_RS04850 ref|WP_012492330.1|gi|501468885| hypothetical protein				2	2	2	2	2	2	2	2	2	2	2	2	2	2	2	2	2	2	2	2	2	2	2	2	2	2	2	1	2	2	2	2	2	2	2	2	FALSE	FALSE	FALSE
3.03e-88	1.03174	B4E7G6;BURCENK562V_RS04835	B4E7G6;BURCENK562V_RS04835	BCAL0458;ref|WP_012492331.1|gi|501468886|	Thioesterase superfamily protein;phenylacetic acid degradation protein	B4E7G6_BURCJ;	>tr|B4E7G6|B4E7G6_BURCJ Thioesterase superfamily protein OS=Burkholderia cenocepacia (strain ATCC BAA-245 / DSM 16553 / LMG 16656 / NCTC 13227 / J2315 / CF5610) OX=216591 GN=BCAL0458 PE=4 SV=1;>BURCENK562V_RS04835 ref|WP_012492331.1|gi|501468886| phenylacetic acid degradation protein				4	4	4	4	4	4	4	4	4	4	4	4	4	4	4	4	4	4	4	4	4	4	4	4	4	4	4	4	4	4	4	4	4	4	4	4	FALSE	FALSE	FALSE
1.69e-77	1.01877	B4E7G7;BURCENK562V_RS24595	B4E7G7;BURCENK562V_RS24595	BCAL1462;ref|WP_012492548.1|gi|501469103|	Putative Trp repressor binding protein;NAD(P)H quinone oxidoreductase	B4E7G7_BURCJ;	>tr|B4E7G7|B4E7G7_BURCJ Putative Trp repressor binding protein OS=Burkholderia cenocepacia (strain ATCC BAA-245 / DSM 16553 / LMG 16656 / NCTC 13227 / J2315 / CF5610) OX=216591 GN=BCAL1462 PE=3 SV=1;>BURCENK562V_RS24595 ref|WP_012492548.1|gi|501469103| NAD(P)H quinone oxidoreductase				5	6	6	4	5	6	5	5	5	6	6	6	6	6	6	5	5	6	5	6	6	5	6	6	6	5	4	5	6	6	6	5	6	6	6	6	FALSE	FALSE	FALSE
1.42e-57	0.992012	B4E7G9;BURCENK562V_RS24585	B4E7G9;BURCENK562V_RS24585	BCAL1464;ref|WP_006488510.1|gi|493534534|	Putative membrane protein;membrane protein	B4E7G9_BURCJ;	>tr|B4E7G9|B4E7G9_BURCJ Putative membrane protein OS=Burkholderia cenocepacia (strain ATCC BAA-245 / DSM 16553 / LMG 16656 / NCTC 13227 / J2315 / CF5610) OX=216591 GN=BCAL1464 PE=4 SV=1;>BURCENK562V_RS24585 ref|WP_006488510.1|gi|493534534| membrane protein				6	6	5	5	4	6	6	5	5	6	5	6	6	6	6	5	6	5	6	6	6	4	6	6	5	6	6	6	6	6	5	5	5	6	5	6	FALSE	FALSE	FALSE
3.06e-102	1.04761	B4E7H0;BURCENK562V_RS24580	B4E7H0;BURCENK562V_RS24580	BCAL1465;ref|WP_006488504.1|gi|493534528|	Uncharacterized protein;CBS domain protein	B4E7H0_BURCJ;	>tr|B4E7H0|B4E7H0_BURCJ Uncharacterized protein OS=Burkholderia cenocepacia (strain ATCC BAA-245 / DSM 16553 / LMG 16656 / NCTC 13227 / J2315 / CF5610) OX=216591 GN=BCAL1465 PE=4 SV=1;>BURCENK562V_RS24580 ref|WP_006488504.1|gi|493534528| CBS domain protein				16	16	16	16	15	16	16	16	16	16	15	16	16	16	16	16	16	16	16	16	16	16	16	16	16	16	16	16	16	16	16	16	16	16	16	16	FALSE	FALSE	FALSE
8.03e-80	1.02164	B4E7H1;BURCENK562V_RS24575	B4E7H1;BURCENK562V_RS24575	BCAL1466;ref|WP_006488514.1|gi|493534538|	Major Facilitator Superfamily protein;glycerol acyltransferase	B4E7H1_BURCJ;	>tr|B4E7H1|B4E7H1_BURCJ Major Facilitator Superfamily protein OS=Burkholderia cenocepacia (strain ATCC BAA-245 / DSM 16553 / LMG 16656 / NCTC 13227 / J2315 / CF5610) OX=216591 GN=BCAL1466 PE=4 SV=1;>BURCENK562V_RS24575 ref|WP_006488514.1|gi|493534538| glycerol acyltransferase				11	9	11	11	11	11	11	11	11	11	10	11	10	11	11	11	11	11	11	10	11	10	11	11	11	10	11	11	11	11	11	11	11	11	11	11	FALSE	FALSE	FALSE
1.18e-90	1.03454	B4E7H2;BURCENK562V_RS24570	B4E7H2;BURCENK562V_RS24570	aroC;ref|WP_006488506.1|gi|493534530|	Chorismate synthase;chorismate synthase	AROC_BURCJ;	>sp|B4E7H2|AROC_BURCJ Chorismate synthase OS=Burkholderia cenocepacia (strain ATCC BAA-245 / DSM 16553 / LMG 16656 / NCTC 13227 / J2315 / CF5610) OX=216591 GN=aroC PE=3 SV=1;>BURCENK562V_RS24570 ref|WP_006488506.1|gi|493534530| chorismate synthase				14	14	14	12	13	14	13	14	13	14	14	13	13	12	12	14	14	14	14	14	12	14	14	14	13	13	14	13	14	14	12	14	13	13	14	14	FALSE	FALSE	FALSE
2.03e-102	1.04782	B4E7H3;BURCENK562V_RS24565	B4E7H3;BURCENK562V_RS24565	BCAL1468;ref|WP_006488512.1|gi|493534536|	Electron transfer flavoprotein-ubiquinone oxidoreductase;dehydrogenase	B4E7H3_BURCJ;	>tr|B4E7H3|B4E7H3_BURCJ Electron transfer flavoprotein-ubiquinone oxidoreductase OS=Burkholderia cenocepacia (strain ATCC BAA-245 / DSM 16553 / LMG 16656 / NCTC 13227 / J2315 / CF5610) OX=216591 GN=BCAL1468 PE=4 SV=1;>BURCENK562V_RS24565 ref|WP_006488512.1|gi|493534536| dehydrogenase				2	2	2	2	2	2	1	2	2	2	2	2	2	2	2	2	2	2	2	2	1	2	2	2	2	2	2	2	2	2	2	2	2	2	2	2	TRUE	TRUE	TRUE
1.82e-92	1.03663	B4E7H4;BURCENK562V_RS24560	B4E7H4;BURCENK562V_RS24560	BCAL1469;ref|WP_011545236.1|gi|499864502|	Putative short chain dehydrogenase;short-chain dehydrogenase	B4E7H4_BURCJ;	>tr|B4E7H4|B4E7H4_BURCJ Putative short chain dehydrogenase OS=Burkholderia cenocepacia (strain ATCC BAA-245 / DSM 16553 / LMG 16656 / NCTC 13227 / J2315 / CF5610) OX=216591 GN=BCAL1469 PE=4 SV=1;>BURCENK562V_RS24560 ref|WP_011545236.1|gi|499864502| short-chain dehydrogenase				13	11	12	12	12	11	11	12	11	11	11	11	11	11	11	12	11	13	11	11	12	12	11	11	11	11	12	12	12	11	11	13	11	11	11	10	FALSE	FALSE	FALSE
1e-99	1.04483	B4E7H5;BURCENK562V_RS24555	B4E7H5;BURCENK562V_RS24555	BCAL1470;ref|WP_006495370.1|gi|493541498|	Putative thioesterase;thioesterase	B4E7H5_BURCJ;	>tr|B4E7H5|B4E7H5_BURCJ Putative thioesterase OS=Burkholderia cenocepacia (strain ATCC BAA-245 / DSM 16553 / LMG 16656 / NCTC 13227 / J2315 / CF5610) OX=216591 GN=BCAL1470 PE=4 SV=1;>BURCENK562V_RS24555 ref|WP_006495370.1|gi|493541498| thioesterase				10	9	8	10	10	8	9	10	8	8	9	9	10	9	9	10	10	10	9	8	9	10	8	8	8	9	10	10	9	9	9	10	9	8	10	8	FALSE	FALSE	FALSE
1.26e-80	1.02263	B4E7H6;BURCENK562V_RS24550	B4E7H6;BURCENK562V_RS24550	BCAL1471;ref|WP_006488515.1|gi|493534539|	LuxR superfamily regulatory protein;LuxR family transcriptional regulator	B4E7H6_BURCJ;	>tr|B4E7H6|B4E7H6_BURCJ LuxR superfamily regulatory protein OS=Burkholderia cenocepacia (strain ATCC BAA-245 / DSM 16553 / LMG 16656 / NCTC 13227 / J2315 / CF5610) OX=216591 GN=BCAL1471 PE=4 SV=1;>BURCENK562V_RS24550 ref|WP_006488515.1|gi|493534539| LuxR family transcriptional regulator				9	9	9	9	9	9	9	9	9	9	9	9	9	9	8	9	9	9	9	9	9	9	9	9	9	9	9	9	9	9	9	8	8	9	9	9	FALSE	FALSE	FALSE
5.77e-107	1.0528	B4E7H7;BURCENK562V_RS24545	B4E7H7;BURCENK562V_RS24545	scoA;ref|WP_006488507.1|gi|493534531|	Succinyl-CoA:3-ketoacid-coenzyme A transferase subunit A;succinyl-CoA:3-ketoacid-CoA transferase	B4E7H7_BURCJ;	>tr|B4E7H7|B4E7H7_BURCJ Succinyl-CoA:3-ketoacid-coenzyme A transferase subunit A OS=Burkholderia cenocepacia (strain ATCC BAA-245 / DSM 16553 / LMG 16656 / NCTC 13227 / J2315 / CF5610) OX=216591 GN=scoA PE=4 SV=1;>BURCENK562V_RS24545 ref|WP_006488507.1|gi|493534531| succinyl-CoA:3-ketoacid-CoA transferase				14	14	14	14	14	14	14	14	14	14	14	13	14	14	14	14	14	14	14	14	14	14	14	14	14	14	14	14	14	14	14	14	12	14	14	14	FALSE	FALSE	FALSE
9.2e-111	1.05688	B4E7H8;BURCENK562V_RS24540	B4E7H8;BURCENK562V_RS24540	scoB;ref|WP_006488513.1|gi|493534537|	Succinyl-CoA:3-ketoacid-coenzyme A transferase subunit B;succinyl-CoA:3-ketoacid-CoA transferase	B4E7H8_BURCJ;	>tr|B4E7H8|B4E7H8_BURCJ Succinyl-CoA:3-ketoacid-coenzyme A transferase subunit B OS=Burkholderia cenocepacia (strain ATCC BAA-245 / DSM 16553 / LMG 16656 / NCTC 13227 / J2315 / CF5610) OX=216591 GN=scoB PE=4 SV=1;>BURCENK562V_RS24540 ref|WP_006488513.1|gi|493534537| succinyl-CoA:3-ketoacid-CoA transferase				14	14	14	15	14	15	15	15	14	14	15	14	14	14	14	15	14	14	14	14	15	12	14	15	14	15	14	15	15	15	15	15	14	13	15	14	FALSE	FALSE	FALSE
4.93e-94	1.03842	B4E7H9;BURCENK562V_RS24535	B4E7H9;BURCENK562V_RS24535	BCAL1474;ref|WP_006488511.1|gi|493534535|	Putative dehydrogenase;KR domain protein	B4E7H9_BURCJ;	>tr|B4E7H9|B4E7H9_BURCJ Putative dehydrogenase OS=Burkholderia cenocepacia (strain ATCC BAA-245 / DSM 16553 / LMG 16656 / NCTC 13227 / J2315 / CF5610) OX=216591 GN=BCAL1474 PE=4 SV=1;>BURCENK562V_RS24535 ref|WP_006488511.1|gi|493534535| KR domain protein				9	9	7	9	8	9	9	9	9	9	9	9	8	9	8	8	9	9	9	9	8	9	9	9	9	9	9	8	9	9	9	9	9	9	9	9	FALSE	FALSE	FALSE
2.6e-103	1.04879	B4E7I3;BURCENK562V_RS24515	B4E7I3;BURCENK562V_RS24515	BCAL1478;ref|WP_012492553.1|gi|501469108|	Putative hydrolase;alpha/beta hydrolase	B4E7I3_BURCJ;	>tr|B4E7I3|B4E7I3_BURCJ Putative hydrolase OS=Burkholderia cenocepacia (strain ATCC BAA-245 / DSM 16553 / LMG 16656 / NCTC 13227 / J2315 / CF5610) OX=216591 GN=BCAL1478 PE=4 SV=1;>BURCENK562V_RS24515 ref|WP_012492553.1|gi|501469108| alpha/beta hydrolase				20	18	20	20	18	19	19	20	18	20	18	18	17	18	18	19	18	19	18	19	17	18	18	19	18	17	19	20	18	19	17	19	17	19	19	18	FALSE	FALSE	FALSE
2.8e-79	1.02097	B4E7I4;BURCENK562V_RS24510	B4E7I4;BURCENK562V_RS24510	BCAL1479;ref|WP_006486103.1|gi|493532118|	Endoribonuclease L-PSP family protein;aminoacrylate peracid reductase	B4E7I4_BURCJ;	>tr|B4E7I4|B4E7I4_BURCJ Endoribonuclease L-PSP family protein OS=Burkholderia cenocepacia (strain ATCC BAA-245 / DSM 16553 / LMG 16656 / NCTC 13227 / J2315 / CF5610) OX=216591 GN=BCAL1479 PE=4 SV=1;>BURCENK562V_RS24510 ref|WP_006486103.1|gi|493532118| aminoacrylate peracid reductase				5	5	5	5	5	5	5	5	5	5	5	5	5	5	5	5	5	5	5	5	5	5	5	5	5	6	5	6	5	5	5	5	3	5	5	5	FALSE	FALSE	FALSE
1.44e-93	1.0379	B4E7I5;BURCENK562V_RS24505	B4E7I5;BURCENK562V_RS24505	relA;ref|WP_006486099.1|gi|493532114|	GTP pyrophosphokinase	B4E7I5_BURCJ;	>tr|B4E7I5|B4E7I5_BURCJ GTP pyrophosphokinase OS=Burkholderia cenocepacia (strain ATCC BAA-245 / DSM 16553 / LMG 16656 / NCTC 13227 / J2315 / CF5610) OX=216591 GN=relA PE=3 SV=1;>BURCENK562V_RS24505 ref|WP_006486099.1|gi|493532114| GTP pyrophosphokinase				26	28	27	27	27	28	26	27	28	28	27	28	27	28	28	28	28	27	28	27	28	27	28	28	28	28	27	27	28	28	27	26	28	27	28	28	FALSE	FALSE	FALSE
2.56e-96	1.04101	B4E7I6;BURCENK562V_RS24495	B4E7I6;BURCENK562V_RS24495	thrS;ref|WP_006486105.1|gi|493532120|	Threonine--tRNA ligase;threonyl-tRNA synthetase	SYT_BURCJ;	>sp|B4E7I6|SYT_BURCJ Threonine--tRNA ligase OS=Burkholderia cenocepacia (strain ATCC BAA-245 / DSM 16553 / LMG 16656 / NCTC 13227 / J2315 / CF5610) OX=216591 GN=thrS PE=3 SV=1;>BURCENK562V_RS24495 ref|WP_006486105.1|gi|493532120| threonyl-tRNA synthetase				55	56	58	57	55	55	57	56	56	57	57	57	56	56	56	58	57	55	55	57	55	57	57	57	57	55	56	56	57	56	55	57	57	57	57	56	FALSE	FALSE	FALSE
1.1e-77	1.019	B4E7I7;BURCENK562V_RS24485	B4E7I7;BURCENK562V_RS24485	rpmI;ref|WP_004191477.1|gi|490296013|	50S ribosomal protein L35	RL35_BURCJ;	>sp|B4E7I7|RL35_BURCJ 50S ribosomal protein L35 OS=Burkholderia cenocepacia (strain ATCC BAA-245 / DSM 16553 / LMG 16656 / NCTC 13227 / J2315 / CF5610) OX=216591 GN=rpmI PE=3 SV=1;>BURCENK562V_RS24485 ref|WP_004191477.1|gi|490296013| 50S ribosomal protein L35				4	4	4	3	4	4	4	4	4	4	4	4	4	4	4	4	4	4	4	4	4	4	4	4	4	4	4	4	4	4	4	4	4	4	4	4	FALSE	FALSE	FALSE
3.78e-132	1.07871	B4E7I8;BURCENK562V_RS24480	B4E7I8;BURCENK562V_RS24480	rplT;ref|WP_004192938.1|gi|490297495|	50S ribosomal protein L20	RL20_BURCJ;	>sp|B4E7I8|RL20_BURCJ 50S ribosomal protein L20 OS=Burkholderia cenocepacia (strain ATCC BAA-245 / DSM 16553 / LMG 16656 / NCTC 13227 / J2315 / CF5610) OX=216591 GN=rplT PE=3 SV=1;>BURCENK562V_RS24480 ref|WP_004192938.1|gi|490297495| 50S ribosomal protein L20				12	12	12	12	12	12	12	12	12	12	12	12	12	12	12	12	12	12	12	12	12	12	12	12	12	12	12	12	12	12	12	12	12	12	12	12	FALSE	FALSE	FALSE
4.52e-124	1.07068	B4E7I9;BURCENK562V_RS24475	B4E7I9;BURCENK562V_RS24475	pheS;ref|WP_006486107.1|gi|493532122|	Phenylalanine--tRNA ligase alpha subunit;phenylalanyl-tRNA synthetase subunit alpha	SYFA_BURCJ;	>sp|B4E7I9|SYFA_BURCJ Phenylalanine--tRNA ligase alpha subunit OS=Burkholderia cenocepacia (strain ATCC BAA-245 / DSM 16553 / LMG 16656 / NCTC 13227 / J2315 / CF5610) OX=216591 GN=pheS PE=3 SV=1;>BURCENK562V_RS24475 ref|WP_006486107.1|gi|493532122| phenylalanyl-tRNA synthetase subunit alpha				22	22	22	22	21	22	22	22	21	22	22	22	22	21	21	22	22	22	22	22	22	22	22	22	22	21	22	22	22	22	21	22	22	22	22	22	FALSE	FALSE	FALSE
1.86e-130	1.07705	B4E7J0;BURCENK562V_RS24470	B4E7J0;BURCENK562V_RS24470	pheT;ref|WP_012492555.1|gi|501469110|	Phenylalanine--tRNA ligase beta subunit;phenylalanyl-tRNA synthetase subunit beta	B4E7J0_BURCJ;	>tr|B4E7J0|B4E7J0_BURCJ Phenylalanine--tRNA ligase beta subunit OS=Burkholderia cenocepacia (strain ATCC BAA-245 / DSM 16553 / LMG 16656 / NCTC 13227 / J2315 / CF5610) OX=216591 GN=pheT PE=3 SV=1;>BURCENK562V_RS24470 ref|WP_012492555.1|gi|501469110| phenylalanyl-tRNA synthetase subunit beta				47	47	48	48	48	49	48	48	47	49	48	47	46	48	48	49	47	46	48	47	47	47	48	48	47	48	47	49	48	48	48	48	48	48	48	48	FALSE	FALSE	FALSE
3.89e-70	1.00936	B4E7J1;BURCENK562V_RS24465	B4E7J1;BURCENK562V_RS24465	ihfA;ref|WP_006486093.1|gi|493532108|	Integration host factor subunit alpha;integration host factor subunit alpha	B4E7J1_BURCJ;	>tr|B4E7J1|B4E7J1_BURCJ Integration host factor subunit alpha OS=Burkholderia cenocepacia (strain ATCC BAA-245 / DSM 16553 / LMG 16656 / NCTC 13227 / J2315 / CF5610) OX=216591 GN=ihfA PE=3 SV=1;>BURCENK562V_RS24465 ref|WP_006486093.1|gi|493532108| integration host factor subunit alpha				8	8	8	8	7	8	8	8	8	8	8	8	7	7	8	7	7	7	8	7	8	8	8	8	8	7	7	7	8	8	8	7	7	7	7	8	FALSE	FALSE	FALSE
4.35e-84	1.02682	B4E7J2;BURCENK562V_RS24460	B4E7J2;BURCENK562V_RS24460	BCAL1488;ref|WP_006486110.1|gi|493532125|	MerR family regulatory protein;MerR family transcriptional regulator	B4E7J2_BURCJ;	>tr|B4E7J2|B4E7J2_BURCJ MerR family regulatory protein OS=Burkholderia cenocepacia (strain ATCC BAA-245 / DSM 16553 / LMG 16656 / NCTC 13227 / J2315 / CF5610) OX=216591 GN=BCAL1488 PE=4 SV=1;>BURCENK562V_RS24460 ref|WP_006486110.1|gi|493532125| MerR family transcriptional regulator				11	10	11	11	11	10	11	11	10	11	10	11	11	10	11	11	11	10	10	10	11	11	11	11	11	11	11	11	11	11	11	11	11	11	11	11	FALSE	FALSE	FALSE
1.03e-74	1.01527	B4E7J6;BURCENK562V_RS24440	B4E7J6;BURCENK562V_RS24440	BCAL1492;ref|WP_006486100.1|gi|493532115|	Uncharacterized protein;methyltransferase	B4E7J6_BURCJ;	>tr|B4E7J6|B4E7J6_BURCJ Uncharacterized protein OS=Burkholderia cenocepacia (strain ATCC BAA-245 / DSM 16553 / LMG 16656 / NCTC 13227 / J2315 / CF5610) OX=216591 GN=BCAL1492 PE=4 SV=1;>BURCENK562V_RS24440 ref|WP_006486100.1|gi|493532115| methyltransferase				6	5	5	5	5	6	5	5	5	5	5	5	5	5	5	5	5	5	5	5	5	5	6	5	5	6	5	6	5	6	5	5	5	5	6	5	FALSE	FALSE	FALSE
2.83e-102	1.04765	B4E7J7;BURCENK562V_RS24430	B4E7J7;BURCENK562V_RS24430	BCAL1493;ref|WP_012492557.1|gi|501469112|	Putative exported protein;hypothetical protein	B4E7J7_BURCJ;	>tr|B4E7J7|B4E7J7_BURCJ Putative exported protein OS=Burkholderia cenocepacia (strain ATCC BAA-245 / DSM 16553 / LMG 16656 / NCTC 13227 / J2315 / CF5610) OX=216591 GN=BCAL1493 PE=4 SV=1;>BURCENK562V_RS24430 ref|WP_012492557.1|gi|501469112| hypothetical protein				23	22	23	23	23	23	23	23	23	23	23	22	23	24	23	23	23	23	23	23	23	23	24	23	22	22	23	23	23	22	23	23	23	22	23	23	FALSE	FALSE	FALSE
9.54e-92	1.0358	B4E7J8;BURCENK562V_RS24425	B4E7J8;BURCENK562V_RS24425	BCAL1494;ref|WP_006486097.1|gi|493532112|	Putative monooxygenase;antibiotic biosynthesis monooxygenase	B4E7J8_BURCJ;	>tr|B4E7J8|B4E7J8_BURCJ Putative monooxygenase OS=Burkholderia cenocepacia (strain ATCC BAA-245 / DSM 16553 / LMG 16656 / NCTC 13227 / J2315 / CF5610) OX=216591 GN=BCAL1494 PE=4 SV=1;>BURCENK562V_RS24425 ref|WP_006486097.1|gi|493532112| antibiotic biosynthesis monooxygenase				10	10	10	10	10	10	10	10	10	10	10	10	10	10	10	10	10	10	10	10	10	9	10	10	10	10	10	10	9	10	10	10	10	10	10	10	FALSE	FALSE	FALSE
2.05e-88	1.03194	B4E7J9;BURCENK562V_RS24420	B4E7J9;BURCENK562V_RS24420	BCAL1495;ref|WP_006486090.1|gi|493532105|	Uncharacterized protein;DNA-binding protein	B4E7J9_BURCJ;	>tr|B4E7J9|B4E7J9_BURCJ Uncharacterized protein OS=Burkholderia cenocepacia (strain ATCC BAA-245 / DSM 16553 / LMG 16656 / NCTC 13227 / J2315 / CF5610) OX=216591 GN=BCAL1495 PE=4 SV=1;>BURCENK562V_RS24420 ref|WP_006486090.1|gi|493532105| DNA-binding protein				2	2	3	2	3	3	2	3	3	2	3	2	2	3	2	2	2	3	3	3	2	3	2	2	3	3	2	2	3	3	3	2	3	3	3	3	FALSE	FALSE	FALSE
9.42e-102	1.04707	B4E7K0;BURCENK562V_RS24415	B4E7K0;BURCENK562V_RS24415	BCAL1496;ref|WP_006486101.1|gi|493532116|	Putative exported protein;hypothetical protein	B4E7K0_BURCJ;	>tr|B4E7K0|B4E7K0_BURCJ Putative exported protein OS=Burkholderia cenocepacia (strain ATCC BAA-245 / DSM 16553 / LMG 16656 / NCTC 13227 / J2315 / CF5610) OX=216591 GN=BCAL1496 PE=4 SV=1;>BURCENK562V_RS24415 ref|WP_006486101.1|gi|493532116| hypothetical protein				7	5	7	6	7	5	5	6	4	6	6	7	4	5	6	7	5	5	6	5	6	7	6	7	7	5	7	6	4	5	6	7	5	5	7	5	FALSE	FALSE	FALSE
1.39e-91	1.03561	B4E7K2;BURCENK562V_RS24405	B4E7K2;BURCENK562V_RS24405	BCAL1498;ref|WP_006495354.1|gi|493541482|	Uncharacterized protein;hypothetical protein	B4E7K2_BURCJ;	>tr|B4E7K2|B4E7K2_BURCJ Uncharacterized protein OS=Burkholderia cenocepacia (strain ATCC BAA-245 / DSM 16553 / LMG 16656 / NCTC 13227 / J2315 / CF5610) OX=216591 GN=BCAL1498 PE=4 SV=1;>BURCENK562V_RS24405 ref|WP_006495354.1|gi|493541482| hypothetical protein				5	5	5	5	5	5	5	5	5	5	5	5	5	5	5	5	5	5	5	5	5	5	5	5	5	5	5	5	5	5	5	5	5	5	5	5	FALSE	FALSE	FALSE
1.01e-68	1.00749	B4E7K5;BURCENK562V_RS24390	B4E7K5;BURCENK562V_RS24390	BCAL1501;ref|WP_006486096.1|gi|493532111|	LysR family regulatory protein;LysR family transcripitonal regulator	B4E7K5_BURCJ;	>tr|B4E7K5|B4E7K5_BURCJ LysR family regulatory protein OS=Burkholderia cenocepacia (strain ATCC BAA-245 / DSM 16553 / LMG 16656 / NCTC 13227 / J2315 / CF5610) OX=216591 GN=BCAL1501 PE=3 SV=1;>BURCENK562V_RS24390 ref|WP_006486096.1|gi|493532111| LysR family transcripitonal regulator				9	9	9	9	9	9	9	9	9	9	9	9	9	9	9	8	9	9	9	9	8	9	9	9	9	9	8	9	9	9	9	9	9	9	9	9	FALSE	FALSE	FALSE
4.57e-79	1.02071	B4E7K6;BURCENK562V_RS24385	B4E7K6;BURCENK562V_RS24385	BCAL1502;ref|WP_006486111.1|gi|493532126|	Aminotransferase;aspartate aminotransferase	B4E7K6_BURCJ;	>tr|B4E7K6|B4E7K6_BURCJ Aminotransferase OS=Burkholderia cenocepacia (strain ATCC BAA-245 / DSM 16553 / LMG 16656 / NCTC 13227 / J2315 / CF5610) OX=216591 GN=BCAL1502 PE=3 SV=1;>BURCENK562V_RS24385 ref|WP_006486111.1|gi|493532126| aspartate aminotransferase				13	13	12	11	13	13	13	13	13	13	13	13	13	13	13	13	13	13	13	13	13	12	13	13	13	13	13	13	13	13	13	13	13	13	13	13	FALSE	FALSE	FALSE
5.92e-87	1.03022	B4E7K7;BURCENK562V_RS24380	B4E7K7;BURCENK562V_RS24380	BCAL1503;ref|WP_012492559.1|gi|501469114|	Segregation and condensation protein B;segregation and condensation protein B	B4E7K7_BURCJ;	>tr|B4E7K7|B4E7K7_BURCJ Segregation and condensation protein B OS=Burkholderia cenocepacia (strain ATCC BAA-245 / DSM 16553 / LMG 16656 / NCTC 13227 / J2315 / CF5610) OX=216591 GN=BCAL1503 PE=3 SV=1;>BURCENK562V_RS24380 ref|WP_012492559.1|gi|501469114| segregation and condensation protein B				14	14	14	14	13	14	14	14	14	14	14	14	13	14	14	14	14	14	14	14	14	14	14	14	14	14	14	14	14	14	13	14	14	14	14	14	FALSE	FALSE	FALSE
1.07e-99	1.0448	B4E7K8;BURCENK562V_RS24375	B4E7K8;BURCENK562V_RS24375	BCAL1504;ref|WP_012492560.1|gi|501469115|	Pseudouridine synthase;RNA pseudouridylate synthase family protein	B4E7K8_BURCJ;	>tr|B4E7K8|B4E7K8_BURCJ Pseudouridine synthase OS=Burkholderia cenocepacia (strain ATCC BAA-245 / DSM 16553 / LMG 16656 / NCTC 13227 / J2315 / CF5610) OX=216591 GN=BCAL1504 PE=3 SV=1;>BURCENK562V_RS24375 ref|WP_012492560.1|gi|501469115| RNA pseudouridylate synthase family protein				35	34	36	33	36	35	37	36	33	36	35	35	35	34	35	36	37	36	35	35	37	35	37	37	33	32	35	36	35	34	34	36	35	35	37	37	FALSE	FALSE	FALSE
5.34e-98	1.04291	B4E7K9;BURCENK562V_RS24370	B4E7K9;BURCENK562V_RS24370	rimP;ref|WP_006490686.1|gi|493536745|	Ribosome maturation factor RimP;ribosome maturation protein RimP	RIMP_BURCJ;	>sp|B4E7K9|RIMP_BURCJ Ribosome maturation factor RimP OS=Burkholderia cenocepacia (strain ATCC BAA-245 / DSM 16553 / LMG 16656 / NCTC 13227 / J2315 / CF5610) OX=216591 GN=rimP PE=3 SV=1;>BURCENK562V_RS24370 ref|WP_006490686.1|gi|493536745| ribosome maturation protein RimP				13	13	13	13	13	13	13	13	13	13	13	13	13	13	13	13	13	13	13	13	13	13	13	13	13	13	13	13	13	13	13	13	12	13	13	13	FALSE	FALSE	FALSE
2.59e-118	1.06482	B4E7L0;BURCENK562V_RS24365	B4E7L0;BURCENK562V_RS24365	nusA;ref|WP_006495348.1|gi|493541476|	Transcription termination/antitermination protein NusA;transcription termination factor NusA	B4E7L0_BURCJ;	>tr|B4E7L0|B4E7L0_BURCJ Transcription termination/antitermination protein NusA OS=Burkholderia cenocepacia (strain ATCC BAA-245 / DSM 16553 / LMG 16656 / NCTC 13227 / J2315 / CF5610) OX=216591 GN=nusA PE=3 SV=1;>BURCENK562V_RS24365 ref|WP_006495348.1|gi|493541476| transcription termination factor NusA				32	31	32	32	32	31	30	31	31	31	31	31	30	30	31	30	32	31	32	31	31	32	31	30	31	30	30	30	31	31	31	32	29	30	30	31	FALSE	FALSE	FALSE
3.81e-118	1.06464	B4E7L1;BURCENK562V_RS24360	B4E7L1;BURCENK562V_RS24360	infB;ref|WP_006490685.1|gi|493536744|	Translation initiation factor IF-2;translation initiation factor IF-2	IF2_BURCJ;	>sp|B4E7L1|IF2_BURCJ Translation initiation factor IF-2 OS=Burkholderia cenocepacia (strain ATCC BAA-245 / DSM 16553 / LMG 16656 / NCTC 13227 / J2315 / CF5610) OX=216591 GN=infB PE=3 SV=1;>BURCENK562V_RS24360 ref|WP_006490685.1|gi|493536744| translation initiation factor IF-2				62	60	60	61	60	60	61	62	61	61	61	58	62	61	59	60	61	62	61	62	57	60	62	61	60	60	59	62	59	61	55	62	58	60	60	56	FALSE	FALSE	FALSE
3.99e-84	1.02686	B4E7L2;BURCENK562V_RS24355	B4E7L2;BURCENK562V_RS24355	rbfA;ref|WP_006490681.1|gi|493536740|	Ribosome-binding factor A;ribosome-binding factor A	RBFA_BURCJ;	>sp|B4E7L2|RBFA_BURCJ Ribosome-binding factor A OS=Burkholderia cenocepacia (strain ATCC BAA-245 / DSM 16553 / LMG 16656 / NCTC 13227 / J2315 / CF5610) OX=216591 GN=rbfA PE=3 SV=1;>BURCENK562V_RS24355 ref|WP_006490681.1|gi|493536740| ribosome-binding factor A				9	8	11	7	10	12	9	9	11	11	9	10	9	11	10	9	10	8	12	8	11	9	12	11	10	10	8	8	12	11	11	8	11	11	10	12	FALSE	FALSE	FALSE
6.82e-81	1.02296	B4E7L3;BURCENK562V_RS24350	B4E7L3;BURCENK562V_RS24350	truB;ref|WP_006490683.1|gi|493536742|	tRNA pseudouridine synthase B	B4E7L3_BURCJ;	>tr|B4E7L3|B4E7L3_BURCJ tRNA pseudouridine synthase B OS=Burkholderia cenocepacia (strain ATCC BAA-245 / DSM 16553 / LMG 16656 / NCTC 13227 / J2315 / CF5610) OX=216591 GN=truB PE=3 SV=1;>BURCENK562V_RS24350 ref|WP_006490683.1|gi|493536742| tRNA pseudouridine synthase B				9	9	10	10	10	10	11	10	10	10	10	9	10	10	10	9	10	11	10	9	11	10	10	10	11	11	10	10	10	11	11	9	10	10	11	10	FALSE	FALSE	FALSE
3.11e-44	0.971085	B4E7L5;BURCENK562V_RS24340	B4E7L5;BURCENK562V_RS24340	emrA;ref|WP_006490688.1|gi|493536747|	Putative multidrug resistance transport protein;hemolysin D	B4E7L5_BURCJ;	>tr|B4E7L5|B4E7L5_BURCJ Putative multidrug resistance transport protein OS=Burkholderia cenocepacia (strain ATCC BAA-245 / DSM 16553 / LMG 16656 / NCTC 13227 / J2315 / CF5610) OX=216591 GN=emrA PE=4 SV=1;>BURCENK562V_RS24340 ref|WP_006490688.1|gi|493536747| hemolysin D				6	6	6	6	6	6	6	6	6	6	6	6	6	6	5	6	6	6	6	6	6	6	6	6	6	6	6	6	6	6	6	6	6	5	6	6	FALSE	FALSE	FALSE
6.34e-79	1.02054	B4E7L6;BURCENK562V_RS24335	B4E7L6;BURCENK562V_RS24335	BCAL1512;ref|WP_012492562.1|gi|501469117|	Outer membrane efflux protein;MarR family transcriptional regulator	B4E7L6_BURCJ;	>tr|B4E7L6|B4E7L6_BURCJ Outer membrane efflux protein OS=Burkholderia cenocepacia (strain ATCC BAA-245 / DSM 16553 / LMG 16656 / NCTC 13227 / J2315 / CF5610) OX=216591 GN=BCAL1512 PE=3 SV=1;>BURCENK562V_RS24335 ref|WP_012492562.1|gi|501469117| MarR family transcriptional regulator				9	9	9	9	8	9	9	8	9	9	9	9	9	9	9	9	9	9	9	8	9	9	9	9	9	9	9	9	7	9	8	9	9	9	8	9	FALSE	FALSE	FALSE
7.22e-83	1.02535	B4E7L7;BURCENK562V_RS24330	B4E7L7;BURCENK562V_RS24330	BCAL1513;ref|WP_034178626.1|gi|736004708|	MarR family regulatory protein;MarR family transcriptional regulator	B4E7L7_BURCJ;	>tr|B4E7L7|B4E7L7_BURCJ MarR family regulatory protein OS=Burkholderia cenocepacia (strain ATCC BAA-245 / DSM 16553 / LMG 16656 / NCTC 13227 / J2315 / CF5610) OX=216591 GN=BCAL1513 PE=4 SV=1;>BURCENK562V_RS24330 ref|WP_034178626.1|gi|736004708| MarR family transcriptional regulator				3	2	3	2	3	3	3	3	3	3	3	3	3	3	3	3	3	3	3	3	3	3	3	3	2	2	3	3	3	3	2	2	3	3	3	3	FALSE	FALSE	FALSE
3.67e-106	1.05192	B4E7L8;BURCENK562V_RS24325	B4E7L8;BURCENK562V_RS24325	typA;ref|WP_006490690.1|gi|493536749|	GTP-binding protein	B4E7L8_BURCJ;	>tr|B4E7L8|B4E7L8_BURCJ GTP-binding protein OS=Burkholderia cenocepacia (strain ATCC BAA-245 / DSM 16553 / LMG 16656 / NCTC 13227 / J2315 / CF5610) OX=216591 GN=typA PE=4 SV=1;>BURCENK562V_RS24325 ref|WP_006490690.1|gi|493536749| GTP-binding protein				54	53	55	51	54	54	53	54	54	53	54	53	52	54	54	55	55	53	53	55	55	54	54	55	55	51	54	53	55	55	53	54	53	54	55	55	FALSE	FALSE	FALSE
3.75e-111	1.0573	B4E7L9;BURCENK562V_RS24320	B4E7L9;BURCENK562V_RS24320	sucA;ref|WP_006495342.1|gi|493541470|	2-oxoglutarate dehydrogenase E1 component;2-oxoglutarate dehydrogenase E1	B4E7L9_BURCJ;	>tr|B4E7L9|B4E7L9_BURCJ 2-oxoglutarate dehydrogenase E1 component OS=Burkholderia cenocepacia (strain ATCC BAA-245 / DSM 16553 / LMG 16656 / NCTC 13227 / J2315 / CF5610) OX=216591 GN=sucA PE=4 SV=1;>BURCENK562V_RS24320 ref|WP_006495342.1|gi|493541470| 2-oxoglutarate dehydrogenase E1				63	61	64	62	62	63	63	62	64	63	60	63	63	62	64	64	62	62	63	61	64	63	63	63	62	62	62	62	63	63	61	62	63	64	64	62	FALSE	FALSE	FALSE
2.37e-126	1.07292	B4E7M0;BURCENK562V_RS24315	B4E7M0;BURCENK562V_RS24315	sucB;ref|WP_006493538.1|gi|493539652|	Dihydrolipoyllysine-residue succinyltransferase component of 2-oxoglutarate dehydrogenase complex;dihydrolipoamide succinyltransferase	B4E7M0_BURCJ;	>tr|B4E7M0|B4E7M0_BURCJ Dihydrolipoyllysine-residue succinyltransferase component of 2-oxoglutarate dehydrogenase complex OS=Burkholderia cenocepacia (strain ATCC BAA-245 / DSM 16553 / LMG 16656 / NCTC 13227 / J2315 / CF5610) OX=216591 GN=sucB PE=3 SV=1;>BURCENK562V_RS24315 ref|WP_006493538.1|gi|493539652| dihydrolipoamide succinyltransferase				27	27	27	27	27	27	27	27	27	27	27	27	26	27	27	27	27	25	27	27	27	26	27	27	27	27	27	27	27	27	27	27	27	27	27	27	FALSE	FALSE	FALSE
8.04e-118	1.06429	B4E7M1;BURCENK562V_RS24310	B4E7M1;BURCENK562V_RS24310	odhL;ref|WP_006483484.1|gi|493529469|	Dihydrolipoyl dehydrogenase;dihydrolipoamide dehydrogenase	B4E7M1_BURCJ;	>tr|B4E7M1|B4E7M1_BURCJ Dihydrolipoyl dehydrogenase OS=Burkholderia cenocepacia (strain ATCC BAA-245 / DSM 16553 / LMG 16656 / NCTC 13227 / J2315 / CF5610) OX=216591 GN=odhL PE=3 SV=1;>BURCENK562V_RS24310 ref|WP_006483484.1|gi|493529469| dihydrolipoamide dehydrogenase				40	37	39	41	40	41	41	41	41	41	41	39	40	40	41	39	42	41	40	39	39	41	40	41	42	39	40	40	40	41	40	41	40	41	40	40	FALSE	FALSE	FALSE
5.13e-90	1.0338	B4E7M2;BURCENK562V_RS24305	B4E7M2;BURCENK562V_RS24305	BCAL1518;ref|WP_012492563.1|gi|501469118|	AFG1-like ATPase;ATPase	B4E7M2_BURCJ;	>tr|B4E7M2|B4E7M2_BURCJ AFG1-like ATPase OS=Burkholderia cenocepacia (strain ATCC BAA-245 / DSM 16553 / LMG 16656 / NCTC 13227 / J2315 / CF5610) OX=216591 GN=BCAL1518 PE=4 SV=1;>BURCENK562V_RS24305 ref|WP_012492563.1|gi|501469118| ATPase				24	24	23	23	24	24	24	24	24	24	24	23	24	24	23	23	23	24	24	24	24	24	24	24	24	23	23	23	24	24	23	24	24	24	24	24	FALSE	FALSE	FALSE
5.65e-98	1.04288	B4E7M4;BURCENK562V_RS24295	B4E7M4;BURCENK562V_RS24295	BCAL1520;ref|WP_006483501.1|gi|493529486|	Putative lipoprotein;hypothetical protein	B4E7M4_BURCJ;	>tr|B4E7M4|B4E7M4_BURCJ Putative lipoprotein OS=Burkholderia cenocepacia (strain ATCC BAA-245 / DSM 16553 / LMG 16656 / NCTC 13227 / J2315 / CF5610) OX=216591 GN=BCAL1520 PE=4 SV=1;>BURCENK562V_RS24295 ref|WP_006483501.1|gi|493529486| hypothetical protein				6	7	6	7	5	5	5	5	4	5	5	5	6	6	6	7	5	4	5	6	4	4	5	5	6	6	7	7	6	5	5	6	5	5	5	6	FALSE	FALSE	FALSE
9.01e-87	1.03001	B4E7M5;BURCENK562V_RS24290	B4E7M5;BURCENK562V_RS24290	BCAL1522;ref|WP_006483487.1|gi|493529472|	Putative exported heme utilisation related protein;sugar transporter	B4E7M5_BURCJ;	>tr|B4E7M5|B4E7M5_BURCJ Putative exported heme utilisation related protein OS=Burkholderia cenocepacia (strain ATCC BAA-245 / DSM 16553 / LMG 16656 / NCTC 13227 / J2315 / CF5610) OX=216591 GN=BCAL1522 PE=4 SV=1;>BURCENK562V_RS24290 ref|WP_006483487.1|gi|493529472| sugar transporter				10	11	12	10	11	11	10	11	12	12	12	12	10	11	11	12	10	6	7	8	10	8	11	11	12	12	12	12	12	11	11	12	12	12	11	12	FALSE	FALSE	FALSE
0.000997994	0.698167	B4E7P9	B4E7P9	BCAL2552	Putative membrane protein	B4E7P9_BURCJ	>tr|B4E7P9|B4E7P9_BURCJ Putative membrane protein OS=Burkholderia cenocepacia (strain ATCC BAA-245 / DSM 16553 / LMG 16656 / NCTC 13227 / J2315 / CF5610) OX=216591 GN=BCAL2552 PE=4 SV=1				0	0	0	1	0	0	1	1	1	1	1	0	1	1	1	0	1	1	1	1	1	0	1	1	1	1	1	0	1	1	1	1	0	0	0	1	TRUE	TRUE	TRUE
6.45e-88	1.03136	B4E7U3;BURCENK562V_RS26725	B4E7U3;BURCENK562V_RS26725	BCAL2604;ref|WP_011545926.1|gi|499865192|	Uncharacterized protein;hypothetical protein	B4E7U3_BURCJ;	>tr|B4E7U3|B4E7U3_BURCJ Uncharacterized protein OS=Burkholderia cenocepacia (strain ATCC BAA-245 / DSM 16553 / LMG 16656 / NCTC 13227 / J2315 / CF5610) OX=216591 GN=BCAL2604 PE=4 SV=1;>BURCENK562V_RS26725 ref|WP_011545926.1|gi|499865192| hypothetical protein				1	1	1	1	1	1	1	1	1	1	1	1	1	1	1	1	1	1	1	1	1	1	1	1	1	1	1	1	1	1	1	1	1	1	1	1	TRUE	TRUE	TRUE
3.85e-75	1.01581	B4E7U4;BURCENK562V_RS26720	B4E7U4;BURCENK562V_RS26720	BCAL2605;ref|WP_006493396.1|gi|493539509|	Two-component regulatory system, sensor kinase protein;GHKL domain protein	B4E7U4_BURCJ;	>tr|B4E7U4|B4E7U4_BURCJ Two-component regulatory system, sensor kinase protein OS=Burkholderia cenocepacia (strain ATCC BAA-245 / DSM 16553 / LMG 16656 / NCTC 13227 / J2315 / CF5610) OX=216591 GN=BCAL2605 PE=4 SV=1;>BURCENK562V_RS26720 ref|WP_006493396.1|gi|493539509| GHKL domain protein				14	14	14	14	14	14	14	14	14	14	14	14	14	14	14	14	14	14	14	14	14	14	14	14	14	14	14	14	14	14	14	14	14	14	14	14	FALSE	FALSE	FALSE
1.14e-102	1.04809	B4E7U5;BURCENK562V_RS26715	B4E7U5;BURCENK562V_RS26715	BCAL2606;ref|WP_006493394.1|gi|493539507|	Two-component regulatory system, response regulator protein;transcriptional regulator	B4E7U5_BURCJ;	>tr|B4E7U5|B4E7U5_BURCJ Two-component regulatory system, response regulator protein OS=Burkholderia cenocepacia (strain ATCC BAA-245 / DSM 16553 / LMG 16656 / NCTC 13227 / J2315 / CF5610) OX=216591 GN=BCAL2606 PE=4 SV=1;>BURCENK562V_RS26715 ref|WP_006493394.1|gi|493539507| transcriptional regulator				23	22	22	22	23	23	22	23	23	23	23	22	23	22	22	22	23	23	23	23	23	22	23	23	22	22	22	23	23	22	23	23	23	23	23	23	FALSE	FALSE	FALSE
8.46e-79	1.02038	B4E7U6;BURCENK562V_RS26710	B4E7U6;BURCENK562V_RS26710	BCAL2607;ref|WP_006484082.1|gi|493530069|	Putative exported protein;hypothetical protein	B4E7U6_BURCJ;	>tr|B4E7U6|B4E7U6_BURCJ Putative exported protein OS=Burkholderia cenocepacia (strain ATCC BAA-245 / DSM 16553 / LMG 16656 / NCTC 13227 / J2315 / CF5610) OX=216591 GN=BCAL2607 PE=4 SV=1;>BURCENK562V_RS26710 ref|WP_006484082.1|gi|493530069| hypothetical protein				7	8	7	6	8	9	9	9	8	11	8	9	7	10	9	7	9	9	10	10	11	11	11	11	8	7	8	6	10	9	10	9	11	10	11	10	FALSE	FALSE	FALSE
8.34e-15	0.903836	B4E7U7;BURCENK562V_RS26705	B4E7U7;BURCENK562V_RS26705	BCAL2608;ref|WP_012492808.1|gi|501469363|	Pirin-like protein;quercetin 2,3-dioxygenase	B4E7U7_BURCJ;	>tr|B4E7U7|B4E7U7_BURCJ Pirin-like protein OS=Burkholderia cenocepacia (strain ATCC BAA-245 / DSM 16553 / LMG 16656 / NCTC 13227 / J2315 / CF5610) OX=216591 GN=BCAL2608 PE=3 SV=1;>BURCENK562V_RS26705 ref|WP_012492808.1|gi|501469363| quercetin 2,3-dioxygenase				1	1	1	1	1	0	1	0	1	1	0	0	1	1	1	1	1	1	1	1	0	1	1	1	1	1	1	1	0	0	1	1	0	1	0	0	TRUE	TRUE	TRUE
2.54e-88	1.03183	B4E7U8;BURCENK562V_RS26700	B4E7U8;BURCENK562V_RS26700	hisJ;ref|WP_012492809.1|gi|501469364|	Periplasmic histidine-binding protein;ABC transporter substrate-binding protein	B4E7U8_BURCJ;	>tr|B4E7U8|B4E7U8_BURCJ Periplasmic histidine-binding protein OS=Burkholderia cenocepacia (strain ATCC BAA-245 / DSM 16553 / LMG 16656 / NCTC 13227 / J2315 / CF5610) OX=216591 GN=hisJ PE=3 SV=1;>BURCENK562V_RS26700 ref|WP_012492809.1|gi|501469364| ABC transporter substrate-binding protein				4	5	2	6	10	9	9	9	10	10	10	10	6	6	5	2	9	10	10	10	10	10	10	10	4	3	5	5	6	9	9	6	10	10	10	10	FALSE	FALSE	FALSE
4.1e-47	0.975882	B4E7U9;BURCENK562V_RS26695	B4E7U9;BURCENK562V_RS26695	hisQ;ref|WP_006489645.1|gi|493535692|	Histidine transport system permease protein;histidine/lysine/arginine/ornithine ABC transporter permease HisQ	B4E7U9_BURCJ;	>tr|B4E7U9|B4E7U9_BURCJ Histidine transport system permease protein OS=Burkholderia cenocepacia (strain ATCC BAA-245 / DSM 16553 / LMG 16656 / NCTC 13227 / J2315 / CF5610) OX=216591 GN=hisQ PE=3 SV=1;>BURCENK562V_RS26695 ref|WP_006489645.1|gi|493535692| histidine/lysine/arginine/ornithine ABC transporter permease HisQ				2	2	2	2	2	2	2	2	2	2	2	2	2	2	2	2	2	2	2	2	2	2	2	2	2	2	2	2	2	2	2	2	2	2	2	2	FALSE	FALSE	FALSE
4.53e-58	0.992734	B4E7V0;BURCENK562V_RS26690	B4E7V0;BURCENK562V_RS26690	hisM;ref|WP_006489646.1|gi|493535693|	Histidine transport system permease protein;histidine/lysine/arginine/ornithine ABC transporter permease HisM	B4E7V0_BURCJ;	>tr|B4E7V0|B4E7V0_BURCJ Histidine transport system permease protein OS=Burkholderia cenocepacia (strain ATCC BAA-245 / DSM 16553 / LMG 16656 / NCTC 13227 / J2315 / CF5610) OX=216591 GN=hisM PE=3 SV=1;>BURCENK562V_RS26690 ref|WP_006489646.1|gi|493535693| histidine/lysine/arginine/ornithine ABC transporter permease HisM				1	1	1	1	1	1	1	1	1	1	1	1	1	1	1	1	1	1	1	1	1	1	1	1	1	1	1	1	1	1	1	1	1	1	1	1	TRUE	TRUE	TRUE
1.06e-39	0.963158	B4E7V1;BURCENK562V_RS04830	B4E7V1;BURCENK562V_RS04830	BCAL0459;ref|WP_006491411.1|gi|493537494|	Putative patatin-like phospholipase;phospholipase, patatin family	B4E7V1_BURCJ;	>tr|B4E7V1|B4E7V1_BURCJ Putative patatin-like phospholipase OS=Burkholderia cenocepacia (strain ATCC BAA-245 / DSM 16553 / LMG 16656 / NCTC 13227 / J2315 / CF5610) OX=216591 GN=BCAL0459 PE=4 SV=1;>BURCENK562V_RS04830 ref|WP_006491411.1|gi|493537494| phospholipase, patatin family				1	1	1	1	1	1	1	1	1	1	1	1	1	1	1	1	1	1	1	1	1	1	1	1	1	1	1	1	1	1	1	1	1	1	1	1	TRUE	TRUE	TRUE
1.77e-95	1.04007	B4E7V2;BURCENK562V_RS04825	B4E7V2;BURCENK562V_RS04825	BCAL0460;ref|WP_006485779.1|gi|493531787|	D-isomer specific 2-hydroxyacid dehydrogenase;3-phosphoglycerate dehydrogenase	B4E7V2_BURCJ;	>tr|B4E7V2|B4E7V2_BURCJ D-isomer specific 2-hydroxyacid dehydrogenase OS=Burkholderia cenocepacia (strain ATCC BAA-245 / DSM 16553 / LMG 16656 / NCTC 13227 / J2315 / CF5610) OX=216591 GN=BCAL0460 PE=3 SV=1;>BURCENK562V_RS04825 ref|WP_006485779.1|gi|493531787| 3-phosphoglycerate dehydrogenase				13	11	14	13	13	14	13	14	12	13	14	14	10	12	13	14	12	14	13	13	13	13	14	14	12	11	13	13	13	12	12	13	13	13	14	14	FALSE	FALSE	FALSE
1.06e-88	1.03227	B4E7V3;BURCENK562V_RS04820	B4E7V3;BURCENK562V_RS04820	BCAL0461;ref|WP_006485796.1|gi|493531804|	LysR family regulatory protein;LysR family transcriptional regulator	B4E7V3_BURCJ;	>tr|B4E7V3|B4E7V3_BURCJ LysR family regulatory protein OS=Burkholderia cenocepacia (strain ATCC BAA-245 / DSM 16553 / LMG 16656 / NCTC 13227 / J2315 / CF5610) OX=216591 GN=BCAL0461 PE=3 SV=1;>BURCENK562V_RS04820 ref|WP_006485796.1|gi|493531804| LysR family transcriptional regulator				14	14	14	13	14	14	14	14	14	14	14	14	14	14	14	14	14	13	14	14	14	14	14	14	14	14	13	14	14	14	14	14	14	14	14	14	FALSE	FALSE	FALSE
4.68e-125	1.07169	B4E7V4;BURCENK562V_RS04815	B4E7V4;BURCENK562V_RS04815	BCAL0462;ref|WP_020979454.1|gi|537731047|	Putative DNA topoisomerase III;DNA topoisomerase III	B4E7V4_BURCJ;	>tr|B4E7V4|B4E7V4_BURCJ Putative DNA topoisomerase III OS=Burkholderia cenocepacia (strain ATCC BAA-245 / DSM 16553 / LMG 16656 / NCTC 13227 / J2315 / CF5610) OX=216591 GN=BCAL0462 PE=4 SV=1;>BURCENK562V_RS04815 ref|WP_020979454.1|gi|537731047| DNA topoisomerase III				61	61	63	62	61	62	62	63	61	62	63	62	60	60	63	61	63	62	63	61	60	63	62	61	61	59	60	63	63	61	62	63	61	61	64	62	FALSE	FALSE	FALSE
1.11e-95	1.04029	B4E7V5;BURCENK562V_RS04810	B4E7V5;BURCENK562V_RS04810	BCAL0463;ref|WP_006485786.1|gi|493531794|	Putative thioredoxin;thioredoxin	B4E7V5_BURCJ;	>tr|B4E7V5|B4E7V5_BURCJ Putative thioredoxin OS=Burkholderia cenocepacia (strain ATCC BAA-245 / DSM 16553 / LMG 16656 / NCTC 13227 / J2315 / CF5610) OX=216591 GN=BCAL0463 PE=4 SV=1;>BURCENK562V_RS04810 ref|WP_006485786.1|gi|493531794| thioredoxin				6	6	6	6	7	6	7	7	6	6	7	7	6	6	6	6	6	6	7	7	7	6	7	7	6	7	7	6	7	7	6	6	7	6	7	7	FALSE	FALSE	FALSE
2.88e-114	1.06058	B4E7V7;BURCENK562V_RS04800	B4E7V7;BURCENK562V_RS04800	def;ref|WP_006485794.1|gi|493531802|	Peptide deformylase;peptide deformylase	B4E7V7_BURCJ;	>tr|B4E7V7|B4E7V7_BURCJ Peptide deformylase OS=Burkholderia cenocepacia (strain ATCC BAA-245 / DSM 16553 / LMG 16656 / NCTC 13227 / J2315 / CF5610) OX=216591 GN=def PE=3 SV=1;>BURCENK562V_RS04800 ref|WP_006485794.1|gi|493531802| peptide deformylase				12	11	12	11	12	11	11	12	11	12	11	12	11	11	12	12	12	11	12	12	12	12	12	12	12	11	11	12	12	12	11	12	12	12	12	12	FALSE	FALSE	FALSE
7.03e-102	1.04721	B4E7V8;BURCENK562V_RS04795	B4E7V8;BURCENK562V_RS04795	fmt;ref|WP_006485789.1|gi|493531797|	Methionyl-tRNA formyltransferase;methionyl-tRNA formyltransferase	FMT_BURCJ;	>sp|B4E7V8|FMT_BURCJ Methionyl-tRNA formyltransferase OS=Burkholderia cenocepacia (strain ATCC BAA-245 / DSM 16553 / LMG 16656 / NCTC 13227 / J2315 / CF5610) OX=216591 GN=fmt PE=3 SV=1;>BURCENK562V_RS04795 ref|WP_006485789.1|gi|493531797| methionyl-tRNA formyltransferase				13	13	13	14	14	13	13	13	13	14	13	13	13	13	13	13	13	14	13	13	13	13	14	13	13	13	13	13	14	13	13	13	13	13	13	13	FALSE	FALSE	FALSE
1.65e-98	1.04348	B4E7W0;BURCENK562V_RS04785	B4E7W0;BURCENK562V_RS04785	htpX;ref|WP_006485774.1|gi|493531782|	Protease HtpX homolog;protease	HTPX_BURCJ;	>sp|B4E7W0|HTPX_BURCJ Protease HtpX homolog OS=Burkholderia cenocepacia (strain ATCC BAA-245 / DSM 16553 / LMG 16656 / NCTC 13227 / J2315 / CF5610) OX=216591 GN=htpX PE=3 SV=1;>BURCENK562V_RS04785 ref|WP_006485774.1|gi|493531782| protease				7	7	7	7	7	7	7	7	7	7	7	7	7	7	7	7	7	7	7	7	7	7	7	7	6	5	7	6	7	7	7	7	7	7	7	7	FALSE	FALSE	FALSE
9.91e-95	1.03922	B4E7W1;BURCENK562V_RS04780	B4E7W1;BURCENK562V_RS04780	rsmB;ref|WP_006485768.1|gi|493531776|	Ribosomal RNA small subunit methyltransferase B;16S rRNA methyltransferase	B4E7W1_BURCJ;	>tr|B4E7W1|B4E7W1_BURCJ Ribosomal RNA small subunit methyltransferase B OS=Burkholderia cenocepacia (strain ATCC BAA-245 / DSM 16553 / LMG 16656 / NCTC 13227 / J2315 / CF5610) OX=216591 GN=rsmB PE=3 SV=1;>BURCENK562V_RS04780 ref|WP_006485768.1|gi|493531776| 16S rRNA methyltransferase				16	16	16	16	16	16	16	16	15	16	16	16	16	16	15	16	16	16	16	16	16	16	16	16	16	15	16	16	16	16	16	16	16	16	16	16	FALSE	FALSE	FALSE
9.86e-113	1.05896	B4E7W2;BURCENK562V_RS04775	B4E7W2;BURCENK562V_RS04775	BCAL0470;ref|WP_006477467.1|gi|493523395|	Putative exported protein;signal peptide protein	B4E7W2_BURCJ;	>tr|B4E7W2|B4E7W2_BURCJ Putative exported protein OS=Burkholderia cenocepacia (strain ATCC BAA-245 / DSM 16553 / LMG 16656 / NCTC 13227 / J2315 / CF5610) OX=216591 GN=BCAL0470 PE=4 SV=1;>BURCENK562V_RS04775 ref|WP_006477467.1|gi|493523395| signal peptide protein				10	11	12	11	12	11	12	12	12	11	12	12	12	12	11	12	12	11	11	11	12	10	11	11	12	11	12	12	12	12	12	11	12	11	12	12	FALSE	FALSE	FALSE
3.01e-88	1.03174	B4E7W3;BURCENK562V_RS04770	B4E7W3;BURCENK562V_RS04770	BCAL0471;ref|WP_034178451.1|gi|736004533|	Two-component regulatory system, sensor kinase protein;histidine kinase	B4E7W3_BURCJ;	>tr|B4E7W3|B4E7W3_BURCJ Two-component regulatory system, sensor kinase protein OS=Burkholderia cenocepacia (strain ATCC BAA-245 / DSM 16553 / LMG 16656 / NCTC 13227 / J2315 / CF5610) OX=216591 GN=BCAL0471 PE=4 SV=1;>BURCENK562V_RS04770 ref|WP_034178451.1|gi|736004533| histidine kinase				21	18	22	20	21	22	22	22	20	22	21	20	21	20	21	22	21	20	22	22	22	22	21	22	22	20	21	22	22	19	20	20	22	22	21	22	FALSE	FALSE	FALSE
2.07e-107	1.05328	B4E7W4;BURCENK562V_RS04765	B4E7W4;BURCENK562V_RS04765	BCAL0472;ref|WP_006495385.1|gi|493541513|	Two-component regulatory system, response regulator protein;XRE family transcriptional regulator	B4E7W4_BURCJ;	>tr|B4E7W4|B4E7W4_BURCJ Two-component regulatory system, response regulator protein OS=Burkholderia cenocepacia (strain ATCC BAA-245 / DSM 16553 / LMG 16656 / NCTC 13227 / J2315 / CF5610) OX=216591 GN=BCAL0472 PE=4 SV=1;>BURCENK562V_RS04765 ref|WP_006495385.1|gi|493541513| XRE family transcriptional regulator				10	10	10	10	10	10	10	10	10	10	10	10	10	10	10	10	10	10	10	10	10	10	10	10	10	10	10	10	10	10	10	10	10	10	10	10	FALSE	FALSE	FALSE
1.68e-83	1.02612	B4E7W5;BURCENK562V_RS04755	B4E7W5;BURCENK562V_RS04755	queC;ref|WP_006482568.1|gi|493528548|	7-cyano-7-deazaguanine synthase	QUEC_BURCJ;	>sp|B4E7W5|QUEC_BURCJ 7-cyano-7-deazaguanine synthase OS=Burkholderia cenocepacia (strain ATCC BAA-245 / DSM 16553 / LMG 16656 / NCTC 13227 / J2315 / CF5610) OX=216591 GN=queC PE=3 SV=1;>BURCENK562V_RS04755 ref|WP_006482568.1|gi|493528548| 7-cyano-7-deazaguanine synthase				11	12	12	11	11	12	12	12	12	12	12	11	11	12	12	12	11	10	12	12	12	11	12	11	12	11	12	10	12	12	12	12	12	12	12	11	FALSE	FALSE	FALSE
2.62e-95	1.03988	B4E7W6;BURCENK562V_RS04750	B4E7W6;BURCENK562V_RS04750	queE;ref|WP_006482565.1|gi|493528545|	7-carboxy-7-deazaguanine synthase;7-cyano-7-deazaguanine reductase	B4E7W6_BURCJ;	>tr|B4E7W6|B4E7W6_BURCJ 7-carboxy-7-deazaguanine synthase OS=Burkholderia cenocepacia (strain ATCC BAA-245 / DSM 16553 / LMG 16656 / NCTC 13227 / J2315 / CF5610) OX=216591 GN=queE PE=3 SV=1;>BURCENK562V_RS04750 ref|WP_006482565.1|gi|493528545| 7-cyano-7-deazaguanine reductase				6	6	6	6	6	6	6	6	6	5	6	6	6	6	5	6	6	6	6	6	6	6	6	6	5	6	6	6	6	6	5	6	6	6	6	6	FALSE	FALSE	FALSE
3.39e-91	1.03517	B4E7W7;BURCENK562V_RS04745	B4E7W7;BURCENK562V_RS04745	BCAL0475;ref|WP_006482561.1|gi|493528541|	Putative 6-pyruvoyl tetrahydropterin synthase;6-carboxy-5,6,7,8-tetrahydropterin synthase	B4E7W7_BURCJ;	>tr|B4E7W7|B4E7W7_BURCJ Putative 6-pyruvoyl tetrahydropterin synthase OS=Burkholderia cenocepacia (strain ATCC BAA-245 / DSM 16553 / LMG 16656 / NCTC 13227 / J2315 / CF5610) OX=216591 GN=BCAL0475 PE=4 SV=1;>BURCENK562V_RS04745 ref|WP_006482561.1|gi|493528541| 6-carboxy-5,6,7,8-tetrahydropterin synthase				12	12	12	11	12	11	12	12	12	12	12	12	12	12	12	11	11	11	12	12	12	12	12	12	12	12	12	12	11	12	12	12	12	12	12	12	FALSE	FALSE	FALSE
3.76e-57	0.991393	B4E7W8;BURCENK562V_RS04740	B4E7W8;BURCENK562V_RS04740	BCAL0476;ref|WP_006494072.1|gi|493540194|	HpcH/HpaI aldolase/citrate lyase family protein;2-dehydro-3-deoxyglucarate aldolase	B4E7W8_BURCJ;	>tr|B4E7W8|B4E7W8_BURCJ HpcH/HpaI aldolase/citrate lyase family protein OS=Burkholderia cenocepacia (strain ATCC BAA-245 / DSM 16553 / LMG 16656 / NCTC 13227 / J2315 / CF5610) OX=216591 GN=BCAL0476 PE=1 SV=1;>BURCENK562V_RS04740 ref|WP_006494072.1|gi|493540194| 2-dehydro-3-deoxyglucarate aldolase				5	6	6	6	6	6	6	6	6	6	6	6	5	6	6	6	6	6	6	6	6	6	6	6	6	6	6	6	6	6	6	6	6	6	6	6	FALSE	FALSE	FALSE
2.58e-46	0.974569	B4E7X0;BURCENK562V_RS04730	B4E7X0;BURCENK562V_RS04730	rodA;ref|WP_006482564.1|gi|493528544|	Peptidoglycan glycosyltransferase MrdB;cell wall shape-determining protein	B4E7X0_BURCJ;	>tr|B4E7X0|B4E7X0_BURCJ Peptidoglycan glycosyltransferase MrdB OS=Burkholderia cenocepacia (strain ATCC BAA-245 / DSM 16553 / LMG 16656 / NCTC 13227 / J2315 / CF5610) OX=216591 GN=rodA PE=3 SV=1;>BURCENK562V_RS04730 ref|WP_006482564.1|gi|493528544| cell wall shape-determining protein				1	1	1	1	1	1	1	1	1	1	1	1	1	1	1	0	1	1	1	1	1	1	1	1	1	1	1	1	1	1	1	1	1	1	1	1	TRUE	TRUE	TRUE
1.23e-66	1.00471	B4E7X1;BURCENK562V_RS04725	B4E7X1;BURCENK562V_RS04725	mrdA;ref|WP_020979412.1|gi|537730307|	Peptidoglycan D,D-transpeptidase MrdA;penicillin-binding protein 2	B4E7X1_BURCJ;	>tr|B4E7X1|B4E7X1_BURCJ Peptidoglycan D,D-transpeptidase MrdA OS=Burkholderia cenocepacia (strain ATCC BAA-245 / DSM 16553 / LMG 16656 / NCTC 13227 / J2315 / CF5610) OX=216591 GN=mrdA PE=3 SV=1;>BURCENK562V_RS04725 ref|WP_020979412.1|gi|537730307| penicillin-binding protein 2				11	11	12	10	11	12	11	11	11	11	12	11	10	10	11	12	10	11	10	11	12	12	11	12	12	12	12	12	11	11	11	12	12	12	12	12	FALSE	FALSE	FALSE
1.78e-31	0.947245	B4E7X2;BURCENK562V_RS04720	B4E7X2;BURCENK562V_RS04720	BCAL0480;ref|WP_006482567.1|gi|493528547|	Putative rod shape-determining protein;rod shape-determining protein MreD	B4E7X2_BURCJ;	>tr|B4E7X2|B4E7X2_BURCJ Putative rod shape-determining protein OS=Burkholderia cenocepacia (strain ATCC BAA-245 / DSM 16553 / LMG 16656 / NCTC 13227 / J2315 / CF5610) OX=216591 GN=BCAL0480 PE=4 SV=1;>BURCENK562V_RS04720 ref|WP_006482567.1|gi|493528547| rod shape-determining protein MreD				1	1	1	1	1	1	1	1	1	1	1	1	1	1	1	1	1	1	1	1	1	1	1	1	1	1	1	1	1	1	1	1	0	1	1	1	TRUE	TRUE	TRUE
2.07e-70	1.00972	B4E7X3;BURCENK562V_RS04715	B4E7X3;BURCENK562V_RS04715	BCAL0481;ref|WP_012492334.1|gi|501468889|	Putative rod shape-determining protein;rod shape-determining protein MreC	B4E7X3_BURCJ;	>tr|B4E7X3|B4E7X3_BURCJ Putative rod shape-determining protein OS=Burkholderia cenocepacia (strain ATCC BAA-245 / DSM 16553 / LMG 16656 / NCTC 13227 / J2315 / CF5610) OX=216591 GN=BCAL0481 PE=4 SV=1;>BURCENK562V_RS04715 ref|WP_012492334.1|gi|501468889| rod shape-determining protein MreC				12	12	12	12	12	12	12	12	12	12	12	12	12	12	12	12	12	12	12	12	12	12	12	12	12	12	12	12	12	12	12	12	12	12	12	12	FALSE	FALSE	FALSE
6.57e-103	1.04835	B4E7X4;BURCENK562V_RS04710	B4E7X4;BURCENK562V_RS04710	mreB;ref|WP_004189550.1|gi|490293986|	Putative rod shape-determining protein;rod shape-determining protein MreB	B4E7X4_BURCJ;	>tr|B4E7X4|B4E7X4_BURCJ Putative rod shape-determining protein OS=Burkholderia cenocepacia (strain ATCC BAA-245 / DSM 16553 / LMG 16656 / NCTC 13227 / J2315 / CF5610) OX=216591 GN=mreB PE=4 SV=1;>BURCENK562V_RS04710 ref|WP_004189550.1|gi|490293986| rod shape-determining protein MreB				25	24	26	25	24	25	25	26	25	25	24	26	24	24	25	25	25	25	25	25	25	25	26	25	25	23	24	26	26	26	24	25	25	25	26	26	FALSE	FALSE	FALSE
2.07e-96	1.04112	B4E7X5;BURCENK562V_RS04705	B4E7X5;BURCENK562V_RS04705	gatC;ref|WP_006485929.1|gi|493531941|	Aspartyl/glutamyl-tRNA(Asn/Gln) amidotransferase subunit C;glutamyl-tRNA amidotransferase subunit C	GATC_BURCJ;	>sp|B4E7X5|GATC_BURCJ Aspartyl/glutamyl-tRNA(Asn/Gln) amidotransferase subunit C OS=Burkholderia cenocepacia (strain ATCC BAA-245 / DSM 16553 / LMG 16656 / NCTC 13227 / J2315 / CF5610) OX=216591 GN=gatC PE=3 SV=1;>BURCENK562V_RS04705 ref|WP_006485929.1|gi|493531941| glutamyl-tRNA amidotransferase subunit C				6	6	6	6	6	6	6	6	6	6	6	6	6	6	6	6	6	6	6	6	6	6	6	6	6	6	6	6	6	6	6	6	6	6	6	6	FALSE	FALSE	FALSE
2.25e-107	1.05324	B4E7X6;BURCENK562V_RS04700	B4E7X6;BURCENK562V_RS04700	gatA;ref|WP_006494379.1|gi|493540503|	Glutamyl-tRNA(Gln) amidotransferase subunit A;glutamyl-tRNA amidotransferase subunit A	GATA_BURCJ;	>sp|B4E7X6|GATA_BURCJ Glutamyl-tRNA(Gln) amidotransferase subunit A OS=Burkholderia cenocepacia (strain ATCC BAA-245 / DSM 16553 / LMG 16656 / NCTC 13227 / J2315 / CF5610) OX=216591 GN=gatA PE=3 SV=1;>BURCENK562V_RS04700 ref|WP_006494379.1|gi|493540503| glutamyl-tRNA amidotransferase subunit A				32	27	30	30	30	32	30	33	33	33	31	31	26	29	33	32	31	28	32	32	32	33	32	32	30	25	28	29	31	31	31	30	33	32	31	31	FALSE	FALSE	FALSE
3.94e-101	1.04638	B4E7X7;BURCENK562V_RS04695	B4E7X7;BURCENK562V_RS04695	gatB;ref|WP_006482505.1|gi|493528485|	Aspartyl/glutamyl-tRNA(Asn/Gln) amidotransferase subunit B;glutamyl-tRNA amidotransferase subunit B	GATB_BURCJ;	>sp|B4E7X7|GATB_BURCJ Aspartyl/glutamyl-tRNA(Asn/Gln) amidotransferase subunit B OS=Burkholderia cenocepacia (strain ATCC BAA-245 / DSM 16553 / LMG 16656 / NCTC 13227 / J2315 / CF5610) OX=216591 GN=gatB PE=3 SV=1;>BURCENK562V_RS04695 ref|WP_006482505.1|gi|493528485| glutamyl-tRNA amidotransferase subunit B				28	26	26	27	28	28	28	27	28	28	28	27	28	27	28	27	28	27	27	28	27	27	27	28	26	28	27	28	28	28	28	26	26	28	28	28	FALSE	FALSE	FALSE
2.07e-104	1.04999	B4E7X8;BURCENK562V_RS04690	B4E7X8;BURCENK562V_RS04690	BCAL0486;ref|WP_006482508.1|gi|493528488|	Putative polyphosphate kinase;polyphosphate kinase	B4E7X8_BURCJ;	>tr|B4E7X8|B4E7X8_BURCJ Putative polyphosphate kinase OS=Burkholderia cenocepacia (strain ATCC BAA-245 / DSM 16553 / LMG 16656 / NCTC 13227 / J2315 / CF5610) OX=216591 GN=BCAL0486 PE=4 SV=1;>BURCENK562V_RS04690 ref|WP_006482508.1|gi|493528488| polyphosphate kinase				22	24	23	23	24	24	24	24	23	23	24	24	24	23	24	23	24	24	24	24	24	23	24	24	24	23	24	22	24	23	24	23	23	24	23	23	FALSE	FALSE	FALSE
1.05e-95	1.04032	B4E7X9	B4E7X9	BCAL0487	Endonuclease/exonuclease/phosphatase family protein	B4E7X9_BURCJ	>tr|B4E7X9|B4E7X9_BURCJ Endonuclease/exonuclease/phosphatase family protein OS=Burkholderia cenocepacia (strain ATCC BAA-245 / DSM 16553 / LMG 16656 / NCTC 13227 / J2315 / CF5610) OX=216591 GN=BCAL0487 PE=4 SV=1				22	20	20	21	22	19	21	21	21	20	20	20	19	20	20	22	21	22	21	21	21	21	21	19	20	21	21	21	21	21	21	22	21	20	21	20	FALSE	FALSE	FALSE
9.23e-83	1.02522	B4E7Y0;BURCENK562V_RS04680	B4E7Y0;BURCENK562V_RS04680	BCAL0488;ref|WP_006482506.1|gi|493528486|	Putative alcohol dehydrogenase;zinc-binding dehydrogenase	B4E7Y0_BURCJ;	>tr|B4E7Y0|B4E7Y0_BURCJ Putative alcohol dehydrogenase OS=Burkholderia cenocepacia (strain ATCC BAA-245 / DSM 16553 / LMG 16656 / NCTC 13227 / J2315 / CF5610) OX=216591 GN=BCAL0488 PE=3 SV=1;>BURCENK562V_RS04680 ref|WP_006482506.1|gi|493528486| zinc-binding dehydrogenase				11	11	11	9	11	11	11	11	11	11	11	11	11	11	11	11	11	11	11	11	11	11	11	11	11	10	9	10	11	11	11	10	11	11	11	11	FALSE	FALSE	FALSE
3.54e-83	1.02573	B4E7Y2;BURCENK562V_RS04670	B4E7Y2;BURCENK562V_RS04670	BCAL0490;ref|WP_012492336.1|gi|501468891|	Peptidase, family M48;peptidase, family M48	B4E7Y2_BURCJ;	>tr|B4E7Y2|B4E7Y2_BURCJ Peptidase, family M48 OS=Burkholderia cenocepacia (strain ATCC BAA-245 / DSM 16553 / LMG 16656 / NCTC 13227 / J2315 / CF5610) OX=216591 GN=BCAL0490 PE=3 SV=1;>BURCENK562V_RS04670 ref|WP_012492336.1|gi|501468891| peptidase, family M48				14	14	14	14	14	14	14	14	14	14	14	14	14	14	14	14	14	14	14	14	14	14	14	14	14	14	14	14	14	14	14	14	14	14	14	14	FALSE	FALSE	FALSE
7.94e-91	1.03474	B4E7Y3;BURCENK562V_RS04665	B4E7Y3;BURCENK562V_RS04665	BCAL0491;ref|WP_006484646.1|gi|493530637|	Major Facilitator Superfamily protein;transporter, major facilitator family protein	B4E7Y3_BURCJ;	>tr|B4E7Y3|B4E7Y3_BURCJ Major Facilitator Superfamily protein OS=Burkholderia cenocepacia (strain ATCC BAA-245 / DSM 16553 / LMG 16656 / NCTC 13227 / J2315 / CF5610) OX=216591 GN=BCAL0491 PE=4 SV=1;>BURCENK562V_RS04665 ref|WP_006484646.1|gi|493530637| transporter, major facilitator family protein				7	6	8	6	7	8	8	8	8	8	7	7	7	8	8	7	8	7	8	8	8	8	8	8	7	7	7	8	7	8	7	8	7	7	7	7	FALSE	FALSE	FALSE
8.27e-101	1.04603	B4E7Y4;BURCENK562V_RS04660	B4E7Y4;BURCENK562V_RS04660	metW;ref|WP_006484645.1|gi|493530636|	Methionine biosynthesis protein MetW;methionine biosynthesis protein MetW	B4E7Y4_BURCJ;	>tr|B4E7Y4|B4E7Y4_BURCJ Methionine biosynthesis protein MetW OS=Burkholderia cenocepacia (strain ATCC BAA-245 / DSM 16553 / LMG 16656 / NCTC 13227 / J2315 / CF5610) OX=216591 GN=metW PE=4 SV=1;>BURCENK562V_RS04660 ref|WP_006484645.1|gi|493530636| methionine biosynthesis protein MetW				7	6	6	5	6	7	7	7	6	7	7	6	5	6	7	7	7	7	7	7	7	7	7	7	7	6	6	7	7	7	7	6	7	7	7	7	FALSE	FALSE	FALSE
3.38e-95	1.03975	B4E7Y5;BURCENK562V_RS04655	B4E7Y5;BURCENK562V_RS04655	metXS;ref|WP_006484643.1|gi|493530634|	Homoserine O-succinyltransferase;homoserine O-acetyltransferase	METXS_BURCJ;	>sp|B4E7Y5|METXS_BURCJ Homoserine O-succinyltransferase OS=Burkholderia cenocepacia (strain ATCC BAA-245 / DSM 16553 / LMG 16656 / NCTC 13227 / J2315 / CF5610) OX=216591 GN=metXS PE=3 SV=1;>BURCENK562V_RS04655 ref|WP_006484643.1|gi|493530634| homoserine O-acetyltransferase				17	17	17	17	17	17	17	17	17	17	17	17	17	17	17	17	17	17	17	17	17	17	17	17	17	17	17	17	17	17	17	17	17	17	17	17	FALSE	FALSE	FALSE
1.17e-82	1.0251	B4E7Y6;BURCENK562V_RS04650	B4E7Y6;BURCENK562V_RS04650	BCAL0494;ref|WP_012492337.1|gi|501468892|	TetR family regulatory protein;dihydroorotate oxidase	B4E7Y6_BURCJ;	>tr|B4E7Y6|B4E7Y6_BURCJ TetR family regulatory protein OS=Burkholderia cenocepacia (strain ATCC BAA-245 / DSM 16553 / LMG 16656 / NCTC 13227 / J2315 / CF5610) OX=216591 GN=BCAL0494 PE=4 SV=1;>BURCENK562V_RS04650 ref|WP_012492337.1|gi|501468892| dihydroorotate oxidase				7	7	7	6	7	7	7	7	7	7	7	7	7	7	7	7	7	7	7	7	7	7	7	7	7	6	7	7	7	7	7	7	7	7	7	7	FALSE	FALSE	FALSE
8.79e-49	0.978584	B4E7Y7;BURCENK562V_RS04645	B4E7Y7;BURCENK562V_RS04645	BCAL0495;ref|WP_006495545.1|gi|493541673|	Haloacid dehalogenase-like hydrolase;HAD family hydrolase	B4E7Y7_BURCJ;	>tr|B4E7Y7|B4E7Y7_BURCJ Haloacid dehalogenase-like hydrolase OS=Burkholderia cenocepacia (strain ATCC BAA-245 / DSM 16553 / LMG 16656 / NCTC 13227 / J2315 / CF5610) OX=216591 GN=BCAL0495 PE=4 SV=1;>BURCENK562V_RS04645 ref|WP_006495545.1|gi|493541673| HAD family hydrolase				5	5	5	5	5	5	5	5	5	5	5	5	5	5	4	3	5	5	5	5	5	5	5	5	5	5	5	5	5	5	5	5	5	5	5	5	FALSE	FALSE	FALSE
5.58e-103	1.04843	B4E7Y8;BURCENK562V_RS04640	B4E7Y8;BURCENK562V_RS04640	argB;ref|WP_006490510.1|gi|493536563|	Acetylglutamate kinase;acetylglutamate kinase	ARGB_BURCJ;	>sp|B4E7Y8|ARGB_BURCJ Acetylglutamate kinase OS=Burkholderia cenocepacia (strain ATCC BAA-245 / DSM 16553 / LMG 16656 / NCTC 13227 / J2315 / CF5610) OX=216591 GN=argB PE=3 SV=1;>BURCENK562V_RS04640 ref|WP_006490510.1|gi|493536563| acetylglutamate kinase				25	23	25	25	25	23	24	25	23	24	25	24	21	22	23	25	25	25	25	24	24	25	24	24	21	22	25	25	24	25	23	25	24	24	25	24	FALSE	FALSE	FALSE
1.13e-85	1.02871	B4E7Y9;BURCENK562V_RS04630	B4E7Y9;BURCENK562V_RS04630	BCAL0497;ref|WP_006495543.1|gi|493541671|	Two-component regulatory system, sensor kinase protein;sensor histidine kinase	B4E7Y9_BURCJ;	>tr|B4E7Y9|B4E7Y9_BURCJ Two-component regulatory system, sensor kinase protein OS=Burkholderia cenocepacia (strain ATCC BAA-245 / DSM 16553 / LMG 16656 / NCTC 13227 / J2315 / CF5610) OX=216591 GN=BCAL0497 PE=4 SV=1;>BURCENK562V_RS04630 ref|WP_006495543.1|gi|493541671| sensor histidine kinase				8	7	8	7	7	8	8	8	8	8	8	8	8	8	8	8	8	7	8	8	8	8	8	8	8	8	7	8	8	8	8	7	8	8	8	8	FALSE	FALSE	FALSE
2.51e-92	1.03647	B4E7Z0;BURCENK562V_RS04625	B4E7Z0;BURCENK562V_RS04625	BCAL0499;ref|WP_006483687.1|gi|493529672|	Two-component regulatory system, response regulator protein;chemotaxis protein CheY	B4E7Z0_BURCJ;	>tr|B4E7Z0|B4E7Z0_BURCJ Two-component regulatory system, response regulator protein OS=Burkholderia cenocepacia (strain ATCC BAA-245 / DSM 16553 / LMG 16656 / NCTC 13227 / J2315 / CF5610) OX=216591 GN=BCAL0499 PE=4 SV=1;>BURCENK562V_RS04625 ref|WP_006483687.1|gi|493529672| chemotaxis protein CheY				5	5	5	5	5	5	5	5	5	5	5	5	5	5	5	5	5	5	5	5	5	5	5	5	5	5	5	5	5	5	4	5	5	5	5	5	FALSE	FALSE	FALSE
1.26e-112	1.05885	B4E7Z1;BURCENK562V_RS04620	B4E7Z1;BURCENK562V_RS04620	hslU;ref|WP_006483681.1|gi|493529666|	ATP-dependent protease ATPase subunit HslU;ATP-dependent protease	HSLU_BURCJ;	>sp|B4E7Z1|HSLU_BURCJ ATP-dependent protease ATPase subunit HslU OS=Burkholderia cenocepacia (strain ATCC BAA-245 / DSM 16553 / LMG 16656 / NCTC 13227 / J2315 / CF5610) OX=216591 GN=hslU PE=3 SV=1;>BURCENK562V_RS04620 ref|WP_006483681.1|gi|493529666| ATP-dependent protease				27	27	27	27	26	27	27	27	27	27	27	27	27	27	27	27	27	27	27	27	27	26	27	27	27	27	27	27	27	27	27	27	27	27	27	27	FALSE	FALSE	FALSE
1.09e-99	1.04479	B4E7Z2;BURCENK562V_RS04615	B4E7Z2;BURCENK562V_RS04615	hslV;ref|WP_006483683.1|gi|493529668|	ATP-dependent protease subunit HslV;peptidase	HSLV_BURCJ;	>sp|B4E7Z2|HSLV_BURCJ ATP-dependent protease subunit HslV OS=Burkholderia cenocepacia (strain ATCC BAA-245 / DSM 16553 / LMG 16656 / NCTC 13227 / J2315 / CF5610) OX=216591 GN=hslV PE=3 SV=1;>BURCENK562V_RS04615 ref|WP_006483683.1|gi|493529668| peptidase				10	10	10	10	10	10	10	10	10	10	10	10	10	10	10	10	10	10	10	10	10	9	10	10	10	9	10	10	9	9	9	10	10	10	10	10	FALSE	FALSE	FALSE
7.1e-91	1.0348	B4E7Z3;BURCENK562V_RS04610	B4E7Z3;BURCENK562V_RS04610	dksA;ref|WP_006477498.1|gi|493523426|	RNA polymerase-binding transcription factor DksA;molecular chaperone DnaK	B4E7Z3_BURCJ;	>tr|B4E7Z3|B4E7Z3_BURCJ RNA polymerase-binding transcription factor DksA OS=Burkholderia cenocepacia (strain ATCC BAA-245 / DSM 16553 / LMG 16656 / NCTC 13227 / J2315 / CF5610) OX=216591 GN=dksA PE=3 SV=1;>BURCENK562V_RS04610 ref|WP_006477498.1|gi|493523426| molecular chaperone DnaK				14	13	14	13	14	13	14	14	14	14	13	14	13	14	14	14	14	14	14	14	13	14	14	14	14	14	14	14	14	14	13	14	14	14	14	14	FALSE	FALSE	FALSE
2.87e-93	1.03756	B4E7Z4;BURCENK562V_RS04605	B4E7Z4;BURCENK562V_RS04605	BCAL0503;ref|WP_012492339.1|gi|501468894|	Putative cobalamin synthesis protein;cobalamin biosynthesis protein CobW	B4E7Z4_BURCJ;	>tr|B4E7Z4|B4E7Z4_BURCJ Putative cobalamin synthesis protein OS=Burkholderia cenocepacia (strain ATCC BAA-245 / DSM 16553 / LMG 16656 / NCTC 13227 / J2315 / CF5610) OX=216591 GN=BCAL0503 PE=4 SV=1;>BURCENK562V_RS04605 ref|WP_012492339.1|gi|501468894| cobalamin biosynthesis protein CobW				28	28	27	27	27	27	28	27	26	26	27	26	27	27	26	26	26	28	27	27	26	26	26	27	27	28	27	26	27	27	25	27	27	27	28	28	FALSE	FALSE	FALSE
8.88e-75	1.01535	B4E7Z5;BURCENK562V_RS04600	B4E7Z5;BURCENK562V_RS04600	BCAL0504;ref|WP_006495541.1|gi|493541669|	PUA domain-containing protein;23S rRNA methyltransferase	B4E7Z5_BURCJ;	>tr|B4E7Z5|B4E7Z5_BURCJ PUA domain-containing protein OS=Burkholderia cenocepacia (strain ATCC BAA-245 / DSM 16553 / LMG 16656 / NCTC 13227 / J2315 / CF5610) OX=216591 GN=BCAL0504 PE=3 SV=1;>BURCENK562V_RS04600 ref|WP_006495541.1|gi|493541669| 23S rRNA methyltransferase				9	9	9	9	9	9	8	9	9	9	9	9	8	9	9	9	8	8	9	9	9	8	9	9	9	9	9	9	9	9	9	9	9	9	9	8	FALSE	FALSE	FALSE
8.4e-81	1.02285	B4E7Z6;BURCENK562V_RS04595	B4E7Z6;BURCENK562V_RS04595	xerC;ref|WP_006483686.1|gi|493529671|	Tyrosine recombinase XerC;tyrosine recombinase XerC	B4E7Z6_BURCJ;	>tr|B4E7Z6|B4E7Z6_BURCJ Tyrosine recombinase XerC OS=Burkholderia cenocepacia (strain ATCC BAA-245 / DSM 16553 / LMG 16656 / NCTC 13227 / J2315 / CF5610) OX=216591 GN=xerC PE=3 SV=1;>BURCENK562V_RS04595 ref|WP_006483686.1|gi|493529671| tyrosine recombinase XerC				7	6	6	4	6	6	7	7	7	7	7	6	6	6	6	6	7	6	7	7	6	7	7	7	6	6	6	7	7	6	6	7	6	7	7	7	FALSE	FALSE	FALSE
5.86e-88	1.0314	B4E7Z7;BURCENK562V_RS04590	B4E7Z7;BURCENK562V_RS04590	BCAL0506;ref|WP_006495540.1|gi|493541668|	Uncharacterized protein;hypothetical protein	B4E7Z7_BURCJ;	>tr|B4E7Z7|B4E7Z7_BURCJ Uncharacterized protein OS=Burkholderia cenocepacia (strain ATCC BAA-245 / DSM 16553 / LMG 16656 / NCTC 13227 / J2315 / CF5610) OX=216591 GN=BCAL0506 PE=4 SV=1;>BURCENK562V_RS04590 ref|WP_006495540.1|gi|493541668| hypothetical protein				8	7	7	9	8	7	8	7	7	7	7	7	7	7	7	9	7	8	7	7	7	8	7	7	7	7	9	9	7	7	7	9	5	7	7	7	FALSE	FALSE	FALSE
6.51e-93	1.03714	B4E7Z8;BURCENK562V_RS04585	B4E7Z8;BURCENK562V_RS04585	dapF;ref|WP_006482985.1|gi|493528968|	Diaminopimelate epimerase;diaminopimelate epimerase	B4E7Z8_BURCJ;	>tr|B4E7Z8|B4E7Z8_BURCJ Diaminopimelate epimerase OS=Burkholderia cenocepacia (strain ATCC BAA-245 / DSM 16553 / LMG 16656 / NCTC 13227 / J2315 / CF5610) OX=216591 GN=dapF PE=3 SV=1;>BURCENK562V_RS04585 ref|WP_006482985.1|gi|493528968| diaminopimelate epimerase				13	12	13	13	13	13	13	13	13	13	13	13	13	12	12	13	13	12	13	13	13	13	12	13	13	13	13	13	13	13	12	13	13	13	13	13	FALSE	FALSE	FALSE
[truncated: 3,620 more rows]
[truncated: 105 more columns]

## Sheet: Imputed_with_stats
Supplementary Table 4. DIA Protein level analysis of B. cenocepacia K56-2 wildtype, ΔpglL and ΔpglLΔamrAB::native-promotor-pglL-his grown to stationary phase in LB, TSB and ASM culturing media.
[truncated: 3,785 more rows]
[truncated: 109 more columns]
