# Supplementary material for: Glycoproteomic and proteomic analysis of Burkholderia cenocepacia reveals glycosylation events within FliF and MotB are dispensable for motility
Source: Microbiol Spectr. 2024 May 6;12(6):e00346-24. doi: 10.1128/spectrum.00346-24 (PMC11237607; doi:10.1128/spectrum.00346-24)
Supplement: Table S5 — DDA protein level LFQ analysis of B. cenocepacia ΔmotB candidates; ΔfliF candidates and ΔBCAM0505 candidates compared to WT at stationary phase in LB. [file spectrum.00346-24-s0006.xlsx]

## Sheet: BCAL0127_imputed
Supplementary Table 5. DDA protein level LFQ analysis of B. cenocepacia ΔmotB candidates; ΔfliF candidates and ΔBCAM0505 candidates compared to WT at stationary phase in LB.
(ΔmotB- ΔBCAL0127, imputed data)
LFQ intensity OriA_A	LFQ intensity OriA_B	LFQ intensity OriA_C	LFQ intensity OriA_D	LFQ intensity OriB_A	LFQ intensity OriB_B	LFQ intensity OriB_C	LFQ intensity OriB_D	LFQ intensity wildtype_A	LFQ intensity wildtype_B	LFQ intensity wildtype_C	LFQ intensity wildtype_D	C: Only identified by site	C: Reverse	C: Potential contaminant	C: Identification type OriA_A	C: Identification type OriA_B	C: Identification type OriA_C	C: Identification type OriA_D	C: Identification type OriB_A	C: Identification type OriB_B	C: Identification type OriB_C	C: Identification type OriB_D	C: Identification type wildtype_A	C: Identification type wildtype_B	C: Identification type wildtype_C	C: Identification type wildtype_D	C: Gene_name_J2315_assignment	C: Student's T-test Significant BCAL0127_OriA_wildtypeBCAL0127_A_Vs_WT	C: Student's T-test significant	C: Student's T-test Significant BCAL0127_OriB_wildtypeBCAL0127_B_Vs_WT	C: Student's T-test significant_	N: Peptides	N: Razor + unique peptides	N: Unique peptides	N: Sequence coverage [%]	N: Unique + razor sequence coverage [%]	N: Unique sequence coverage [%]	N: Mol. weight [kDa]	N: Q-value	N: Score	N: Intensity	N: MS/MS count	N: MS/MS count OriA_A	N: MS/MS count OriA_B	N: MS/MS count OriA_C	N: MS/MS count OriA_D	N: MS/MS count OriB_A	N: MS/MS count OriB_B	N: MS/MS count OriB_C
22.8408	22.7008	22.8562	22.474	22.5978	22.689	22.9264	22.6176	22.4661	22.72	22.5457	22.2987				By MS/MS	By MS/MS	By MS/MS	By MS/MS	By MS/MS	By MS/MS	By MS/MS	By MS/MS	By MS/MS	By MS/MS	By MS/MS	By MS/MS	BCAS0001					9	9	9	23.5	23.5	23.5	48.982	0	96.262	180820000	52	3	4	3	4	3	4	6
25.9252	26.2106	26.0536	26.049	26.1631	25.9067	25.9129	26.0116	26.2876	25.8902	26.0342	26.2177				By MS/MS	By MS/MS	By MS/MS	By MS/MS	By MS/MS	By MS/MS	By MS/MS	By MS/MS	By MS/MS	By MS/MS	By MS/MS	By MS/MS	pBCA001					7	7	7	33.2	33.2	33.2	24.29	0	67.07	1241600000	74	6	6	7	6	8	8	4
23.9547	24.0109	24.5893	24.7582	24.444	24.4059	24.2597	24.7461	25.3051	24.617	24.2828	24.6845				By MS/MS	By MS/MS	By MS/MS	By MS/MS	By MS/MS	By MS/MS	By MS/MS	By MS/MS	By MS/MS	By MS/MS	By MS/MS	By MS/MS	BCAL0002					7	7	7	22.4	22.4	22.4	41.735	0	58.816	905660000	124	10	9	10	12	8	10	11
28.3478	28.1838	28.272	28.2223	28.4289	28.1778	28.2473	28.1866	27.6303	27.8686	27.7847	27.6777				By MS/MS	By MS/MS	By MS/MS	By MS/MS	By MS/MS	By MS/MS	By MS/MS	By MS/MS	By MS/MS	By MS/MS	By MS/MS	By MS/MS	BCAL0003	+	BCAL0127_OriA_wildtype	+	BCAL0127_OriB_wildtype	7	7	7	37.3	37.3	37.3	22.984	0	84.047	6354200000	159	16	16	14	14	12	14	15
24.3256	24.5036	24.5662	24.4037	24.5945	24.5646	24.3138	24.4147	24.7242	24.5862	24.8839	24.7694				By MS/MS	By MS/MS	By MS/MS	By MS/MS	By MS/MS	By MS/MS	By MS/MS	By MS/MS	By MS/MS	By MS/MS	By MS/MS	By MS/MS	BCAL0005	+	BCAL0127_OriA_wildtype	+	BCAL0127_OriB_wildtype	8	8	8	33.8	33.8	33.8	40.077	0	123.78	881900000	92	6	5	8	6	8	7	8
23.017	23.558	23.8143	23.9854	23.6775	23.6771	22.0843	23.9958	24.3584	24.2827	24.1618	24.2661				By MS/MS	By MS/MS	By MS/MS	By MS/MS	By MS/MS	By MS/MS	By MS/MS	By MS/MS	By MS/MS	By MS/MS	By MS/MS	By MS/MS	BCAL0006					3	3	3	27.3	27.3	27.3	19.693	0	38.698	241990000	40	2	3	4	4	4	3	2
26.5025	27.2724	26.9825	27.2611	27.2736	26.8151	25.7822	27.0028	28.0139	27.9238	28.0896	27.8681				By MS/MS	By MS/MS	By MS/MS	By MS/MS	By MS/MS	By MS/MS	By MS/MS	By MS/MS	By MS/MS	By MS/MS	By MS/MS	By MS/MS	BCAL0008	+	BCAL0127_OriA_wildtype	+	BCAL0127_OriB_wildtype	7	7	7	44.8	44.8	44.8	25.976	0	129.91	5016300000	234	15	20	14	20	22	17	9
29.4302	29.8987	30.0912	30.0526	29.7176	29.5268	27.7742	29.9163	30.4008	30.2896	30.0246	30.3596				By MS/MS	By MS/MS	By MS/MS	By MS/MS	By MS/MS	By MS/MS	By MS/MS	By MS/MS	By MS/MS	By MS/MS	By MS/MS	By MS/MS	BCAL0009					4	4	4	56.9	56.9	56.9	11.699	0	129.51	7008900000	275	20	26	20	24	20	22	12
19.9393	18.3231	18.2304	19.2654	25.2681	18.5036	20.606	19.0445	23.9459	25.3435	27.6708	25.026				By MS/MS	By MS/MS	By MS/MS	By MS/MS	By MS/MS	By MS/MS	By MS/MS	By MS/MS	By MS/MS	By MS/MS	By MS/MS	By MS/MS	BCAL0010	+	BCAL0127_OriA_wildtype			6	6	6	27.3	27.3	27.3	33.201	0	45.682	332730000	54	1	2	1	1	6	1	1
24.9057	25.0338	25.0201	25.2006	25.1666	25.0768	25.276	20.7384	24.6748	24.9495	25.1882	24.7617				By MS/MS	By MS/MS	By MS/MS	By MS/MS	By MS/MS	By MS/MS	By MS/MS	By MS/MS	By MS/MS	By MS/MS	By MS/MS	By MS/MS	BCAL0011					5	5	5	49.7	49.7	49.7	17.78	0	54.812	462880000	68	5	8	7	5	7	5	5
26.2452	26.7446	26.8679	26.887	26.3386	26.143	25.2293	26.6357	27.1284	26.5638	25.9956	26.9173				By MS/MS	By MS/MS	By MS/MS	By MS/MS	By MS/MS	By MS/MS	By MS/MS	By MS/MS	By MS/MS	By MS/MS	By MS/MS	By MS/MS	BCAL0012					2	2	2	16.9	16.9	16.9	19.95	0	121.55	1905600000	142	12	13	14	14	10	11	7
22.6359	22.3651	22.2905	21.9072	22.5346	22.6259	22.8361	22.1365	22.1466	22.1316	22.1095	21.6304				By MS/MS	By MS/MS	By MS/MS	By MS/MS	By MS/MS	By MS/MS	By MS/MS	By MS/MS	By MS/MS	By MS/MS	By MS/MS	By MS/MS	BCAL0020					2	2	2	8.1	8.1	8.1	40.704	0	14.642	89455000	38	4	4	3	4	3	3	2
26.0288	25.904	25.8151	25.6018	25.7934	25.8549	26.2359	25.7243	25.5545	25.5758	25.7878	25.6522				By MS/MS	By MS/MS	By MS/MS	By MS/MS	By MS/MS	By MS/MS	By MS/MS	By MS/MS	By MS/MS	By MS/MS	By MS/MS	By MS/MS	BCAL0024					9	9	9	15.4	15.4	15.4	71.905	0	122.82	1453700000	135	10	10	10	13	12	12	13
24.1982	24.3069	24.2327	24.1708	24.2179	23.9247	24.2495	24.0674	24.1311	24.2419	24.1373	24.2918				By MS/MS	By MS/MS	By MS/MS	By MS/MS	By MS/MS	By MS/MS	By MS/MS	By MS/MS	By MS/MS	By MS/MS	By MS/MS	By MS/MS	BCAL0025					5	5	5	29.7	29.7	29.7	23.169	0	27.055	345780000	87	7	9	7	7	7	7	6
25.1683	25.2221	25.0549	25.1416	24.9857	25.2703	25.4897	25.2125	25.2021	25.245	25.1528	25.0735				By MS/MS	By MS/MS	By MS/MS	By MS/MS	By MS/MS	By MS/MS	By MS/MS	By MS/MS	By MS/MS	By MS/MS	By MS/MS	By MS/MS	BCAL0027					6	6	6	27.3	27.3	27.3	32.038	0	92.631	648870000	78	7	9	5	6	6	7	4
27.18	27.3657	27.5031	27.3542	27.4483	27.3444	27.0255	27.3818	27.5763	27.4447	27.6078	27.4797				By MS/MS	By MS/MS	By MS/MS	By MS/MS	By MS/MS	By MS/MS	By MS/MS	By MS/MS	By MS/MS	By MS/MS	By MS/MS	By MS/MS	BCAL0204					6	6	6	29.8	29.8	29.8	25.497	0	85.931	4573100000	187	14	18	13	14	15	14	11
26.5074	26.6497	26.4999	26.3595	26.6839	26.6777	26.7652	26.3619	26.6082	26.6779	27.2359	26.6033				By MS/MS	By MS/MS	By MS/MS	By MS/MS	By MS/MS	By MS/MS	By MS/MS	By MS/MS	By MS/MS	By MS/MS	By MS/MS	By MS/MS	BCAL0205					16	16	16	26.2	26.2	26.2	80.967	0	314.29	5979600000	628	42	53	49	49	47	52	50
23.9066	23.9739	23.6966	23.0588	23.7396	24.2671	24.1458	23.6575	23.6167	23.2814	23.5833	23.3332				By MS/MS	By MS/MS	By MS/MS	By MS/MS	By MS/MS	By MS/MS	By MS/MS	By MS/MS	By MS/MS	By MS/MS	By MS/MS	By MS/MS	BCAL0206					3	3	3	3.9	3.9	3.9	130.22	0	19.78	141700000	40	4	5	3	2	2	4	5
21.215	20.4562	22.1171	20.6431	20.0435	22.9103	22.4611	22.4147	19.4681	20.1494	20.2665	20.107				By MS/MS	By MS/MS	By MS/MS			By MS/MS	By MS/MS	By MS/MS		By MS/MS			BCAL0207					7	7	7	18.6	18.6	18.6	41.127	0	36.08	48351000	21	2	1	3	0	0	6	4
22.7114	22.7822	22.4405	22.6063	22.6134	22.7474	22.819	22.4624	23.1478	22.5749	22.8949	22.5575				By MS/MS	By MS/MS	By MS/MS	By MS/MS	By MS/MS	By MS/MS	By MS/MS	By MS/MS	By MS/MS	By MS/MS	By MS/MS	By MS/MS	BCAL0208					6	6	6	46	46	46	19.467	0	33.696	158900000	55	7	4	4	7	4	3	6
27.9291	27.7517	27.5871	27.7411	27.5506	27.5949	28.2044	27.6148	27.2596	27.3539	27.4025	27.3514				By MS/MS	By MS/MS	By MS/MS	By MS/MS	By MS/MS	By MS/MS	By MS/MS	By MS/MS	By MS/MS	By MS/MS	By MS/MS	By MS/MS	BCAL0210	+	BCAL0127_OriA_wildtype			4	4	4	18.4	18.4	18.4	23.022	0	24.014	1113100000	103	10	8	9	9	9	9	9
26.5865	26.4828	26.4373	26.4897	26.1074	26.4688	26.7808	26.5107	25.7794	25.991	26.0245	25.9566				By MS/MS	By MS/MS	By MS/MS	By MS/MS	By MS/MS	By MS/MS	By MS/MS	By MS/MS	By MS/MS	By MS/MS	By MS/MS	By MS/MS	BCAL0211	+	BCAL0127_OriA_wildtype	+	BCAL0127_OriB_wildtype	9	9	9	44.4	44.4	44.4	29.192	0	103.21	2648900000	192	18	19	17	17	16	16	16
28.3912	28.4261	28.4689	28.1438	28.2442	28.5512	28.6864	28.2497	28.7449	28.2193	28.4373	28.6364				By MS/MS	By MS/MS	By MS/MS	By MS/MS	By MS/MS	By MS/MS	By MS/MS	By MS/MS	By MS/MS	By MS/MS	By MS/MS	By MS/MS	BCAL0212					9	9	9	35.9	35.9	35.9	40.036	0	209.01	10552000000	463	40	40	41	34	34	35	23
26.2703	25.6178	25.194	25.2493	26.2192	18.9251	26.0953	25.8749	19.3094	25.4166	19.2655	25.5931				By MS/MS	By MS/MS	By MS/MS	By MS/MS	By MS/MS	By MS/MS	By MS/MS	By MS/MS	By MS/MS	By MS/MS	By MS/MS	By MS/MS	BCAL0213					2	2	2	9.8	9.8	9.8	20.008	0	3.9372	277030000	36	3	4	3	2	3	3	2
25.7459	25.4801	25.4102	25.2737	25.5591	25.7312	25.1317	25.2663	26.2326	25.4269	25.9804	25.8297				By MS/MS	By MS/MS	By MS/MS	By MS/MS	By MS/MS	By MS/MS	By MS/MS	By MS/MS	By MS/MS	By MS/MS	By MS/MS	By MS/MS	BCAL0214					7	7	7	28.8	28.8	28.8	29.496	0	236.78	1411400000	149	14	11	13	10	13	13	8
27.0119	26.7004	26.5616	26.311	26.6234	27.0345	26.8103	26.6663	27.0949	26.6071	26.6303	26.7874				By MS/MS	By MS/MS	By MS/MS	By MS/MS	By MS/MS	By MS/MS	By MS/MS	By MS/MS	By MS/MS	By MS/MS	By MS/MS	By MS/MS	BCAL0215					6	6	6	63.8	63.8	63.8	10.756	0	43.455	2048700000	86	11	5	3	4	7	9	6
26.8893	26.5789	26.5796	26.491	26.6486	26.8455	26.7883	26.7301	27.0023	26.7703	26.891	27.0034				By MS/MS	By MS/MS	By MS/MS	By MS/MS	By MS/MS	By MS/MS	By MS/MS	By MS/MS	By MS/MS	By MS/MS	By MS/MS	By MS/MS	BCAL0216					15	15	15	51.8	51.8	51.8	37.043	0	194.99	5842700000	540	49	41	47	39	46	44	38
25.2735	25.4217	25.4261	25.1111	25.2426	25.2429	25.1493	25.3747	25.2208	25.1545	25.4735	25.299				By MS/MS	By MS/MS	By MS/MS	By MS/MS	By MS/MS	By MS/MS	By MS/MS	By MS/MS	By MS/MS	By MS/MS	By MS/MS	By MS/MS	BCAL0217					8	8	8	29	29	29	43.707	0	184.92	1293200000	139	11	12	11	10	10	12	13
33.6107	33.5064	33.4068	33.5171	33.6505	33.676	33.755	33.3625	33.1658	33.4821	33.6357	33.2965				By MS/MS	By MS/MS	By MS/MS	By MS/MS	By MS/MS	By MS/MS	By MS/MS	By MS/MS	By MS/MS	By MS/MS	By MS/MS	By MS/MS	BCAL0232					20	20	16	48.2	48.2	38.1	43.006	0	323.31	221050000000	4356	392	375	355	352	367	373	421
26.6992	26.8458	27.4214	27.3815	27.3264	27.3165	27.2603	27.3273	26.9207	27.0542	27.2277	27.0909				By MS/MS	By MS/MS	By MS/MS	By MS/MS	By MS/MS	By MS/MS	By MS/MS	By MS/MS	By MS/MS	By MS/MS	By MS/MS	By MS/MS	BCAL0221			+	BCAL0127_OriB_wildtype	6	6	6	38.9	38.9	38.9	20.923	0	49.822	3455700000	181	15	13	17	16	14	15	15
30.1901	29.8192	29.5779	29.4764	29.997	29.8758	30.5824	29.71	29.1634	29.6984	30.1519	29.2677				By MS/MS	By MS/MS	By MS/MS	By MS/MS	By MS/MS	By MS/MS	By MS/MS	By MS/MS	By MS/MS	By MS/MS	By MS/MS	By MS/MS	BCAL0222					5	5	5	27.3	27.3	27.3	14.915	0	72.959	16833000000	379	36	32	25	32	37	31	42
29.7816	29.5959	29.6573	29.59	30.0933	29.7219	30.0628	29.6628	29.2327	29.74	30.2451	29.3669				By MS/MS	By MS/MS	By MS/MS	By MS/MS	By MS/MS	By MS/MS	By MS/MS	By MS/MS	By MS/MS	By MS/MS	By MS/MS	By MS/MS	BCAL0223					8	8	8	37.9	37.9	37.9	24.353	0	60.925	12249000000	289	28	29	25	24	24	19	20
27.3346	27.187	26.9518	27.2532	27.633	27.4646	27.86	27.5285	26.9844	27.5892	27.8242	26.8809				By MS/MS	By MS/MS	By MS/MS	By MS/MS	By MS/MS	By MS/MS	By MS/MS	By MS/MS	By MS/MS	By MS/MS	By MS/MS	By MS/MS	BCAL0224					4	4	4	26.1	26.1	26.1	17.609	0	40.212	3669900000	110	8	10	7	11	9	9	11
31.0698	31.112	31.3992	31.1581	30.9207	31.1296	30.5723	30.4989	31.3299	31.164	31.4101	31.3268				By MS/MS	By MS/MS	By MS/MS	By MS/MS	By MS/MS	By MS/MS	By MS/MS	By MS/MS	By MS/MS	By MS/MS	By MS/MS	By MS/MS	BCAL0225			+	BCAL0127_OriB_wildtype	4	4	4	38.7	38.7	38.7	12.557	0	99.809	33518000000	253	21	24	22	24	17	20	16
29.628	29.878	29.7457	29.789	29.8621	29.7538	29.7941	29.7582	29.9326	29.982	30.2044	29.9686				By MS/MS	By MS/MS	By MS/MS	By MS/MS	By MS/MS	By MS/MS	By MS/MS	By MS/MS	By MS/MS	By MS/MS	By MS/MS	By MS/MS	BCAL0226			+	BCAL0127_OriB_wildtype	45	45	45	37.2	37.2	37.2	153.27	0	323.31	38515000000	1786	127	146	147	147	142	143	114
28.4657	28.5694	28.4641	28.393	28.7083	28.6252	28.8671	28.4929	28.505	28.6859	28.9776	28.5827				By MS/MS	By MS/MS	By MS/MS	By MS/MS	By MS/MS	By MS/MS	By MS/MS	By MS/MS	By MS/MS	By MS/MS	By MS/MS	By MS/MS	BCAL0227					54	54	54	42	42	42	156.11	0	323.31	34132000000	1599	130	135	125	131	145	136	123
23.6812	24.005	23.7021	23.7468	24.3246	23.9555	24.1193	23.9846	23.9139	23.9198	24.9512	24.138				By MS/MS	By MS/MS	By MS/MS	By MS/MS	By MS/MS	By MS/MS	By MS/MS	By MS/MS	By MS/MS	By MS/MS	By MS/MS	By MS/MS	BCAL0228					7	7	7	13	13	13	68.083	0	24.245	338000000	48	4	5	3	3	6	3	3
28.1797	28.8222	28.7127	28.8136	28.6955	28.3286	27.9308	28.2206	29.2768	29.1719	29.0922	29.2828				By MS/MS	By MS/MS	By MS/MS	By MS/MS	By MS/MS	By MS/MS	By MS/MS	By MS/MS	By MS/MS	By MS/MS	By MS/MS	By MS/MS	BCAL0229	+	BCAL0127_OriA_wildtype	+	BCAL0127_OriB_wildtype	5	5	5	43.7	43.7	43.7	13.999	0	110.68	9102300000	255	21	19	20	21	24	21	16
29.4851	29.4888	29.8372	29.5273	29.8724	29.9211	29.6178	30.0083	29.225	29.6976	29.8301	29.4834				By MS/MS	By MS/MS	By MS/MS	By MS/MS	By MS/MS	By MS/MS	By MS/MS	By MS/MS	By MS/MS	By MS/MS	By MS/MS	By MS/MS	BCAL0230					6	6	6	44.9	44.9	44.9	17.669	0	116.03	17539000000	918	75	76	69	80	82	78	54
30.0625	30.0598	30.0276	30.0421	30.123	30.0268	30.0828	29.9475	30.2091	30.0221	30.3619	29.9991				By MS/MS	By MS/MS	By MS/MS	By MS/MS	By MS/MS	By MS/MS	By MS/MS	By MS/MS	By MS/MS	By MS/MS	By MS/MS	By MS/MS	BCAL0231					26	26	14	45.4	45.4	24.9	77.535	0	323.31	37816000000	1369	110	124	109	111	105	112	93
27.9254	27.5559	27.4512	27.5538	28.1402	27.8718	28.0611	27.686	27.2379	27.4109	27.8486	27.2814				By MS/MS	By MS/MS	By MS/MS	By MS/MS	By MS/MS	By MS/MS	By MS/MS	By MS/MS	By MS/MS	By MS/MS	By MS/MS	By MS/MS	BCAL0233					6	6	6	50.5	50.5	50.5	11.828	0	39.933	2432600000	184	18	18	15	14	18	16	16
29.7348	29.849	29.7337	29.6291	29.9786	29.661	30.0691	29.5381	30.3556	30.2114	30.4051	29.7917				By MS/MS	By MS/MS	By MS/MS	By MS/MS	By MS/MS	By MS/MS	By MS/MS	By MS/MS	By MS/MS	By MS/MS	By MS/MS	By MS/MS	BCAL0234					7	7	7	38.4	38.4	38.4	22.585	0	85.394	9817400000	275	24	28	18	16	28	24	28
30.3418	30.46	30.7574	30.6518	30.7703	30.3515	30.3769	30.5272	30.7148	30.7201	30.8084	30.6985				By MS/MS	By MS/MS	By MS/MS	By MS/MS	By MS/MS	By MS/MS	By MS/MS	By MS/MS	By MS/MS	By MS/MS	By MS/MS	By MS/MS	BCAL0235					8	8	8	40.8	40.8	40.8	23.008	0	169.07	38006000000	549	36	40	43	45	55	42	43
25.5432	26.1703	26.3697	26.6729	26.4172	26.2477	26.6717	26.438	26.7898	27.0589	27.2962	26.5213				By MS/MS	By MS/MS	By MS/MS	By MS/MS	By MS/MS	By MS/MS	By MS/MS	By MS/MS	By MS/MS	By MS/MS	By MS/MS	By MS/MS	BCAL0236					2	2	2	18.3	18.3	18.3	11.74	0	104.04	596880000	65	6	5	6	7	5	5	2
27.761	27.3986	27.3928	27.2498	27.7684	27.4857	27.4531	27.5727	27.8263	27.552	28.0987	27.2163				By MS/MS	By MS/MS	By MS/MS	By MS/MS	By MS/MS	By MS/MS	By MS/MS	By MS/MS	By MS/MS	By MS/MS	By MS/MS	By MS/MS	BCAL0237					8	8	8	27.3	27.3	27.3	30.1	0	41.144	3443100000	199	16	16	15	15	16	15	17
29.582	29.5355	29.5435	29.4488	29.5299	29.386	28.6389	29.2442	29.8774	29.5335	29.7408	29.6525				By MS/MS	By MS/MS	By MS/MS	By MS/MS	By MS/MS	By MS/MS	By MS/MS	By MS/MS	By MS/MS	By MS/MS	By MS/MS	By MS/MS	BCAL0238					3	3	3	37.4	37.4	37.4	10.108	0	35.922	21620000000	258	23	24	20	21	21	18	18
27.5213	26.8011	26.7199	26.378	26.9642	26.9583	27.3489	26.454	26.5532	26.5841	26.9523	26.111				By MS/MS	By MS/MS	By MS/MS	By MS/MS	By MS/MS	By MS/MS	By MS/MS	By MS/MS	By MS/MS	By MS/MS	By MS/MS	By MS/MS	BCAL0239					3	3	3	36.7	36.7	36.7	11.816	0	38.285	2193100000	91	8	7	8	7	6	7	8
29.9983	30.0127	30.2474	30.163	30.365	30.1477	30.1428	30.4502	30.2492	30.3988	30.3865	30.3933				By MS/MS	By MS/MS	By MS/MS	By MS/MS	By MS/MS	By MS/MS	By MS/MS	By MS/MS	By MS/MS	By MS/MS	By MS/MS	By MS/MS	BCAL0240	+	BCAL0127_OriA_wildtype			14	14	14	46.6	46.6	46.6	29.934	0	240.61	39036000000	756	54	55	65	66	69	58	55
25.3568	25.3152	25.0711	25.2823	25.7093	25.4128	25.4593	25.4293	25.1101	25.3427	25.6479	25.126				By MS/MS	By MS/MS	By MS/MS	By MS/MS	By MS/MS	By MS/MS	By MS/MS	By MS/MS	By MS/MS	By MS/MS	By MS/MS	By MS/MS	BCAL0241					3	3	3	19.6	19.6	19.6	15.596	0	17.623	854500000	48	4	4	3	4	3	3	4
24.8666	24.9445	24.9785	24.7645	24.6617	23.9226	24.7155	24.2898	24.7466	25.1299	24.9856	24.8723				By MS/MS	By MS/MS	By MS/MS	By MS/MS	By MS/MS	By MS/MS	By MS/MS	By MS/MS	By MS/MS	By MS/MS	By MS/MS	By MS/MS	BCAL0242					4	4	4	50	50	50	7.3115	0	124.13	470680000	43	5	4	3	3	5	2	2
25.403	26.4278	26.139	27.0895	25.1608	26.4108	24.7244	26.9458	27.3632	27.9739	26.6206	27.3782				By MS/MS	By MS/MS	By MS/MS	By MS/MS	By MS/MS	By MS/MS	By MS/MS	By MS/MS	By MS/MS	By MS/MS	By MS/MS	By MS/MS	BCAL0243					4	4	4	30	30	30	10.321	0	220.28	2311300000	69	3	4	6	7	3	4	2
29.2999	28.6264	28.9409	29.1459	29.3581	28.7259	29.3308	29.0527	28.5674	28.9535	29.3262	28.9784				By MS/MS	By MS/MS	By MS/MS	By MS/MS	By MS/MS	By MS/MS	By MS/MS	By MS/MS	By MS/MS	By MS/MS	By MS/MS	By MS/MS	BCAL0244					8	8	8	46.7	46.7	46.7	13.406	0	52.727	9334500000	242	21	15	19	22	22	16	22
31.9743	31.9162	32.2989	32.2121	32.5611	32.119	32.2687	32.1316	32.25	19.5207	32.1346	19.3325				By MS/MS	By MS/MS	By MS/MS	By MS/MS	By MS/MS	By MS/MS	By MS/MS	By MS/MS	By MS/MS	By MS/MS	By MS/MS	By MS/MS	BCAL0245					3	3	3	36.3	36.3	36.3	10.709	0	48.617	22594000000	199	15	15	17	16	21	15	15
28.2736	28.1947	28.2845	28.2126	28.5248	28.2083	28.3675	28.0946	28.0193	28.4122	28.6597	28.1013				By MS/MS	By MS/MS	By MS/MS	By MS/MS	By MS/MS	By MS/MS	By MS/MS	By MS/MS	By MS/MS	By MS/MS	By MS/MS	By MS/MS	BCAL0246					12	12	12	63.1	63.1	63.1	20.041	0	110.48	15602000000	854	71	70	64	70	78	69	78
26.6465	26.2932	26.099	26.0084	26.6061	26.5072	26.8837	26.1874	25.7446	26.2102	26.5919	25.7674				By MS/MS	By MS/MS	By MS/MS	By MS/MS	By MS/MS	By MS/MS	By MS/MS	By MS/MS	By MS/MS	By MS/MS	By MS/MS	By MS/MS	BCAL0248					8	8	8	48.1	48.1	48.1	14.198	0	71.638	2704300000	278	25	21	20	20	28	22	26
29.2926	29.2316	29.0267	29.0878	29.3864	29.2298	29.438	29.0694	29.2014	29.3085	29.5246	29.1047				By MS/MS	By MS/MS	By MS/MS	By MS/MS	By MS/MS	By MS/MS	By MS/MS	By MS/MS	By MS/MS	By MS/MS	By MS/MS	By MS/MS	BCAL0249					11	11	11	61.4	61.4	61.4	18.688	0	153.9	32717000000	564	43	52	39	40	51	47	43
29.7201	29.5109	29.3649	29.4876	30.0048	29.8471	30.2043	29.6512	29.1009	29.559	29.9979	29.1955				By MS/MS	By MS/MS	By MS/MS	By MS/MS	By MS/MS	By MS/MS	By MS/MS	By MS/MS	By MS/MS	By MS/MS	By MS/MS	By MS/MS	BCAL0250					4	4	4	36.4	36.4	36.4	13.106	0	34.591	12732000000	165	14	13	12	15	15	14	16
32.1186	32.0109	32.4719	32.4727	32.4298	32.1213	31.5598	32.2933	32.3117	32.503	32.7677	32.355				By MS/MS	By MS/MS	By MS/MS	By MS/MS	By MS/MS	By MS/MS	By MS/MS	By MS/MS	By MS/MS	By MS/MS	By MS/MS	By MS/MS	BCAL0251					8	8	8	46.5	46.5	46.5	18.09	0	136.45	29131000000	515	42	40	41	39	45	39	42
29.6265	29.376	29.3653	29.2634	29.5807	29.3824	29.6861	29.3055	29.0991	29.3299	29.8231	29.2994				By MS/MS	By MS/MS	By MS/MS	By MS/MS	By MS/MS	By MS/MS	By MS/MS	By MS/MS	By MS/MS	By MS/MS	By MS/MS	By MS/MS	BCAL0253					10	10	10	52.8	52.8	52.8	15.065	0	85.283	23279000000	474	42	39	36	38	42	39	45
22.3466	22.3894	22.7421	22.4586	22.9293	22.7506	22.7207	22.5635	22.5524	22.6595	22.778	22.3276				By MS/MS	By MS/MS	By MS/MS	By MS/MS	By MS/MS	By MS/MS	By MS/MS	By MS/MS	By MS/MS	By MS/MS	By MS/MS	By MS/MS	BCAL0254					4	4	4	7.6	7.6	7.6	48.995	0	8.5571	152420000	49	4	4	5	4	4	4	5
26.3318	26.3071	26.3082	26.5357	26.2097	25.9311	25.8575	26.0371	26.09	26.2903	26.32	26.3994				By MS/MS	By MS/MS	By MS/MS	By MS/MS	By MS/MS	By MS/MS	By MS/MS	By MS/MS	By MS/MS	By MS/MS	By MS/MS	By MS/MS	BCAL0255					5	5	5	77.8	77.8	77.8	8.2176	0	110.56	2081200000	141	11	12	13	12	10	11	11
30.1544	30.2343	30.1208	29.9987	30.4289	30.2305	30.6722	30.1623	29.8625	30.1733	30.57	30.24				By MS/MS	By MS/MS	By MS/MS	By MS/MS	By MS/MS	By MS/MS	By MS/MS	By MS/MS	By MS/MS	By MS/MS	By MS/MS	By MS/MS	BCAL0257					6	6	6	48.8	48.8	48.8	13.624	0	46.225	15191000000	711	67	60	54	49	61	57	66
31.1296	30.8876	30.7533	30.6764	31.1744	30.7543	31.1609	31.0449	31.0447	30.9774	31.3812	30.6535				By MS/MS	By MS/MS	By MS/MS	By MS/MS	By MS/MS	By MS/MS	By MS/MS	By MS/MS	By MS/MS	By MS/MS	By MS/MS	By MS/MS	BCAL0258					4	4	4	24.1	24.1	24.1	14.118	0	56.995	9953600000	143	13	10	11	11	14	11	12
29.9833	29.6746	29.5774	29.7545	30.038	29.8635	30.3849	29.8619	29.1854	29.7397	30.2516	29.7928				By MS/MS	By MS/MS	By MS/MS	By MS/MS	By MS/MS	By MS/MS	By MS/MS	By MS/MS	By MS/MS	By MS/MS	By MS/MS	By MS/MS	BCAL0259					10	10	10	33.3	33.3	33.3	23.185	0	32.715	9349400000	281	24	20	21	27	29	20	24
30.4736	30.5387	30.5304	30.4433	30.6234	30.5166	30.2656	30.4557	30.5708	30.5848	30.8552	30.6278				By MS/MS	By MS/MS	By MS/MS	By MS/MS	By MS/MS	By MS/MS	By MS/MS	By MS/MS	By MS/MS	By MS/MS	By MS/MS	By MS/MS	BCAL0260					13	13	13	47.1	47.1	47.1	35.697	0	215.48	35197000000	618	53	56	48	45	55	51	55
28.3005	28.331	28.3984	28.2858	28.6422	28.3364	28.7267	28.3557	27.8046	28.4833	28.6381	28.037				By MS/MS	By MS/MS	By MS/MS	By MS/MS	By MS/MS	By MS/MS	By MS/MS	By MS/MS	By MS/MS	By MS/MS	By MS/MS	By MS/MS	BCAL0261					5	5	5	28.2	28.2	28.2	15.049	0	23.238	8958200000	195	16	16	18	17	17	16	19
26.4002	26.4857	26.487	26.6176	26.2369	26.2866	26.6225	26.5215	26.3058	26.4001	26.169	26.3418				By MS/MS	By MS/MS	By MS/MS	By MS/MS	By MS/MS	By MS/MS	By MS/MS	By MS/MS	By MS/MS	By MS/MS	By MS/MS	By MS/MS	BCAL0263					8	8	8	13.6	13.6	13.6	63.295	0	45.287	2220100000	102	9	11	7	6	7	10	11
27.7069	27.9118	27.7005	27.7557	27.7646	27.5399	27.2349	27.6653	27.835	27.8617	28.237	27.847				By MS/MS	By MS/MS	By MS/MS	By MS/MS	By MS/MS	By MS/MS	By MS/MS	By MS/MS	By MS/MS	By MS/MS	By MS/MS	By MS/MS	BCAL1263					4	4	4	36.1	36.1	36.1	16.94	0	277.14	4437500000	141	10	14	14	11	13	9	10
25.5141	25.5463	25.4642	25.4184	25.6011	25.416	25.7425	25.2573	25.3367	25.2471	25.8275	25.3165				By MS/MS	By MS/MS	By MS/MS	By MS/MS	By MS/MS	By MS/MS	By MS/MS	By MS/MS	By MS/MS	By MS/MS	By MS/MS	By MS/MS	BCAL1265					3	3	3	24.6	24.6	24.6	18.959	0	46.405	880810000	67	6	4	5	5	6	5	6
26.0229	26.2796	26.3473	26.1686	25.9047	25.8053	25.2304	25.7493	26.4253	26.475	26.2864	26.5218				By MS/MS	By MS/MS	By MS/MS	By MS/MS	By MS/MS	By MS/MS	By MS/MS	By MS/MS	By MS/MS	By MS/MS	By MS/MS	By MS/MS	BCAL1266			+	BCAL0127_OriB_wildtype	5	5	5	36.4	36.4	36.4	24.787	0	190.59	1088400000	135	9	13	12	13	10	9	5
27.276	27.4394	27.2655	27.4422	27.3841	27.389	27.4946	27.3884	27.3307	27.3767	27.3684	27.1431				By MS/MS	By MS/MS	By MS/MS	By MS/MS	By MS/MS	By MS/MS	By MS/MS	By MS/MS	By MS/MS	By MS/MS	By MS/MS	By MS/MS	BCAL1267					13	13	13	22.6	22.6	22.6	69.001	0	105.11	4682300000	301	23	26	27	23	26	25	24
27.9403	27.8235	27.6133	27.5872	27.753	27.7718	28.1537	27.7106	27.7791	27.5737	28.3086	27.7552				By MS/MS	By MS/MS	By MS/MS	By MS/MS	By MS/MS	By MS/MS	By MS/MS	By MS/MS	By MS/MS	By MS/MS	By MS/MS	By MS/MS	BCAL1269					13	13	13	33.7	33.7	33.7	47.143	0	157.56	3504100000	269	22	20	22	20	21	22	23
28.4344	27.2819	28.7138	29.261	28.6466	28.5119	28.5154	29.0889	29.3083	27.6306	30.2136	29.6106				By MS/MS	By MS/MS	By MS/MS	By MS/MS	By MS/MS	By MS/MS	By MS/MS	By MS/MS	By MS/MS	By MS/MS	By MS/MS	By MS/MS	BCAL1270					13	13	13	40.1	40.1	40.1	36.44	0	244.72	13188000000	639	42	22	55	63	46	48	45
22.2277	21.4351	22.2255	22.8579	22.8489	22.0488	21.7814	22.4553	23.5533	22.6122	25.0576	23.69				By MS/MS	By MS/MS	By MS/MS	By MS/MS	By MS/MS	By MS/MS	By MS/MS	By MS/MS	By MS/MS	By MS/MS	By MS/MS	By MS/MS	BCAL1273					8	8	8	41.1	41.1	41.1	31.629	0	46.644	334760000	56	4	1	3	4	4	4	4
19.1507	18.9356	19.8622	24.5983	19.5217	19.9955	19.0837	25.0851	24.4276	19.6941	24.9315	24.9758				By MS/MS	By MS/MS	By MS/MS	By MS/MS	By MS/MS	By MS/MS	By MS/MS	By MS/MS	By MS/MS	By MS/MS	By MS/MS	By MS/MS	BCAL1274					6	6	6	29.9	29.9	29.9	26.19	0	35.014	221040000	41	2	1	2	5	2	2	2
23.4424	18.8835	23.5784	24.0708	19.6816	20.6869	20.4854	24.5194	24.8606	23.6291	25.0068	24.8154				By MS/MS	By MS/MS	By MS/MS	By MS/MS	By MS/MS		By MS/MS	By MS/MS	By MS/MS	By MS/MS	By MS/MS	By MS/MS	BCAL1275					5	5	1	33.5	33.5	12.9	26.076	0	74.936	291510000	43	3	2	4	7	1	0	2
23.5023	23.6017	23.8567	24.1981	24.0838	23.8256	24.1669	24.0101	24.3044	23.5724	24.5537	24.2662				By MS/MS	By MS/MS	By MS/MS	By MS/MS	By MS/MS	By MS/MS	By MS/MS	By MS/MS	By MS/MS	By MS/MS	By MS/MS	By MS/MS	BCAL1276					6	6	6	16.2	16.2	16.2	49.46	0	66.671	400010000	65	3	6	5	8	3	7	3
23.6923	23.493	23.6383	23.6796	23.6849	23.5512	23.7234	23.7082	23.9531	23.4827	24.2871	23.8998				By MS/MS	By MS/MS	By MS/MS	By MS/MS	By MS/MS	By MS/MS	By MS/MS	By MS/MS	By MS/MS	By MS/MS	By MS/MS	By MS/MS	BCAL1277					7	7	7	16.2	16.2	16.2	77.271	0	37.176	176610000	105	10	8	9	8	8	9	8
24.3521	24.392	24.6558	24.7651	24.5512	24.6277	24.6332	24.8779	24.8483	24.5517	24.6432	24.9655				By MS/MS	By MS/MS	By MS/MS	By MS/MS	By MS/MS	By MS/MS	By MS/MS	By MS/MS	By MS/MS	By MS/MS	By MS/MS	By MS/MS	BCAL1278					4	4	4	9.7	9.7	9.7	55.11	0	37.04	522830000	46	3	5	3	5	4	4	4
26.5217	26.3814	26.9554	26.8196	25.5052	26.4422	25.9345	26.6933	26.1602	25.6893	25.0823	26.0532				By MS/MS	By MS/MS	By MS/MS	By MS/MS	By MS/MS	By MS/MS	By MS/MS	By MS/MS	By MS/MS	By MS/MS	By MS/MS	By MS/MS	BCAL1280					4	4	4	23.5	23.5	23.5	16.338	0	137.81	1157800000	55	6	5	7	4	4	5	5
24.9862	24.9162	24.8991	24.7919	24.9346	24.893	25.2208	24.7488	25.0812	24.951	25.1121	24.9491				By MS/MS	By MS/MS	By MS/MS	By MS/MS	By MS/MS	By MS/MS	By MS/MS	By MS/MS	By MS/MS	By MS/MS	By MS/MS	By MS/MS	BCAL1286					4	4	4	43.9	43.9	43.9	11.59	0	73.051	745200000	96	6	9	8	8	8	10	5
22.3987	22.4865	22.3512	22.6391	22.6815	22.6054	22.277	22.4004	22.996	22.487	22.886	22.7561				By MS/MS	By MS/MS	By MS/MS	By MS/MS	By MS/MS	By MS/MS	By MS/MS	By MS/MS	By MS/MS	By MS/MS	By MS/MS	By MS/MS	BCAL1287					7	7	7	20.4	20.4	20.4	57.7	0	39.31	151000000	53	5	4	4	4	5	4	4
25.9194	25.8711	25.9794	25.8119	25.8489	25.8294	26.0021	25.7771	25.6711	26.0341	26.1447	25.8094				By MS/MS	By MS/MS	By MS/MS	By MS/MS	By MS/MS	By MS/MS	By MS/MS	By MS/MS	By MS/MS	By MS/MS	By MS/MS	By MS/MS	BCAL1288					4	4	4	16.5	16.5	16.5	24.037	0	20.283	1048500000	64	5	6	5	5	5	6	5
24.7938	24.8107	24.8486	24.8211	24.6714	25.0062	25.2064	24.7654	24.6024	24.3547	24.4064	24.487				By MS/MS	By MS/MS	By MS/MS	By MS/MS	By MS/MS	By MS/MS	By MS/MS	By MS/MS	By MS/MS	By MS/MS	By MS/MS	By MS/MS	BCAL1289	+	BCAL0127_OriA_wildtype	+	BCAL0127_OriB_wildtype	9	9	9	31	31	31	33.904	0	119.08	1286300000	172	14	15	14	13	15	17	14
22.9092	23.0555	19.5128	23.4124	18.9138	19.6018	22.7496	23.2785	23.4515	23.2377	19.7822	23.2791				By MS/MS	By MS/MS	By MS/MS	By MS/MS	By MS/MS	By MS/MS	By MS/MS	By MS/MS	By MS/MS	By MS/MS	By MS/MS	By MS/MS	BCAL1294					4	4	4	6.6	6.6	6.6	77.961	0	17.041	59233000	32	2	2	1	3	1	2	3
27.6911	27.548	27.556	27.5626	27.5894	27.6031	27.7682	27.5054	27.258	27.3033	27.3766	27.3787				By MS/MS	By MS/MS	By MS/MS	By MS/MS	By MS/MS	By MS/MS	By MS/MS	By MS/MS	By MS/MS	By MS/MS	By MS/MS	By MS/MS	BCAL1299	+	BCAL0127_OriA_wildtype	+	BCAL0127_OriB_wildtype	8	8	8	72.3	72.3	72.3	16.819	0	108.49	6151100000	225	18	18	17	24	18	20	18
27.748	28.2732	28.2318	28.0387	27.972	28.042	27.3244	27.957	28.0323	28.1835	27.9157	28.1492				By MS/MS	By MS/MS	By MS/MS	By MS/MS	By MS/MS	By MS/MS	By MS/MS	By MS/MS	By MS/MS	By MS/MS	By MS/MS	By MS/MS	BCAL1300					3	3	3	36.8	36.8	36.8	16.275	0	69.424	1500700000	90	8	6	9	9	10	6	6
23.2677	22.9971	23.0926	22.9093	23.3688	23.2857	23.5432	23.1099	22.9755	22.7216	23.0263	22.7865				By MS/MS	By MS/MS	By MS/MS	By MS/MS	By MS/MS	By MS/MS	By MS/MS	By MS/MS	By MS/MS	By MS/MS	By MS/MS	By MS/MS	BCAL1301			+	BCAL0127_OriB_wildtype	7	7	7	10.5	10.5	10.5	71.755	0	33.176	265280000	56	6	5	4	5	5	6	6
20.6789	22.3302	19.5054	20.7619	22.2625	18.4654	22.1684	19.7175	22.1663	22.3673	22.5221	22.1384				By MS/MS	By MS/MS	By MS/MS	By MS/MS	By MS/MS	By MS/MS	By MS/MS	By MS/MS	By MS/MS	By MS/MS	By MS/MS	By MS/MS	BCAL2583;pBCA083					3	3	3	37.9	37.9	37.9	9.9597	0	27.877	94759000	20	1	2	1	1	2	1	1
23.0132	22.9541	23.0074	22.6083	22.7894	23.1557	23.1351	22.8613	22.9695	22.8442	22.8741	22.9401				By MS/MS	By MS/MS	By MS/MS	By MS/MS	By MS/MS	By MS/MS	By MS/MS	By MS/MS	By MS/MS	By MS/MS	By MS/MS	By MS/MS	BCAL1330					2	2	2	20.9	20.9	20.9	16.258	0	14.36	132750000	42	3	3	5	4	4	5	2
28.0825	27.9276	27.9644	27.8754	28.0915	28.0264	28.1805	27.9798	27.472	27.7409	27.6739	27.4423				By MS/MS	By MS/MS	By MS/MS	By MS/MS	By MS/MS	By MS/MS	By MS/MS	By MS/MS	By MS/MS	By MS/MS	By MS/MS	By MS/MS	BCAL2336	+	BCAL0127_OriA_wildtype	+	BCAL0127_OriB_wildtype	5	5	5	38.3	38.3	38.3	18.641	0	18.29	3025000000	131	11	13	10	11	13	11	10
18.9153	19.5158	19.1277	21.1557	21.4702	19.2075	18.7975	21.6061	21.4937	21.2735	20.5522	21.1476				By MS/MS	By MS/MS	By MS/MS	By MS/MS	By MS/MS	By MS/MS	By MS/MS	By MS/MS	By MS/MS	By MS/MS	By MS/MS	By MS/MS	BCAL2337					2	2	2	5.1	5.1	5.1	39.226	0	7.2481	28398000	19	1	1	1	2	2	2	1
30.1102	30.1086	30.1327	30.1486	30.2381	30.1246	30.23	30.1025	30.0554	30.1171	30.2188	30.1153				By MS/MS	By MS/MS	By MS/MS	By MS/MS	By MS/MS	By MS/MS	By MS/MS	By MS/MS	By MS/MS	By MS/MS	By MS/MS	By MS/MS	BCAL2338					21	21	21	34.5	34.5	34.5	82.814	0	323.31	24581000000	887	72	80	74	74	72	73	75
27.6509	27.4927	27.5977	27.773	27.6651	27.4573	27.6915	27.7274	27.2373	27.3743	27.6699	27.7167				By MS/MS	By MS/MS	By MS/MS	By MS/MS	By MS/MS	By MS/MS	By MS/MS	By MS/MS	By MS/MS	By MS/MS	By MS/MS	By MS/MS	BCAL2339					11	11	11	25.7	25.7	25.7	47.711	0	92.555	5305000000	290	22	24	23	26	27	22	27
29.5284	29.447	29.5408	29.1979	29.4119	29.3941	29.2059	29.3133	29.5096	29.5602	29.5532	29.3504				By MS/MS	By MS/MS	By MS/MS	By MS/MS	By MS/MS	By MS/MS	By MS/MS	By MS/MS	By MS/MS	By MS/MS	By MS/MS	By MS/MS	BCAL2340					7	7	7	50.9	50.9	50.9	17.6	0	178.59	15059000000	205	16	18	20	12	18	18	18
27.444	27.5133	27.3924	27.2814	27.4919	27.5626	27.7512	27.4225	27.3224	27.3014	27.5581	27.2381				By MS/MS	By MS/MS	By MS/MS	By MS/MS	By MS/MS	By MS/MS	By MS/MS	By MS/MS	By MS/MS	By MS/MS	By MS/MS	By MS/MS	BCAL2341					15	15	15	38.6	38.6	38.6	47.443	0	283.22	8603900000	460	35	45	36	40	33	42	36
25.4144	25.4122	25.481	25.5068	25.67	25.6442	26.2039	25.5069	25.2938	25.6631	25.7034	25.4832				By MS/MS	By MS/MS	By MS/MS	By MS/MS	By MS/MS	By MS/MS	By MS/MS	By MS/MS	By MS/MS	By MS/MS	By MS/MS	By MS/MS	BCAL2342					6	6	6	44	44	44	22.823	0	78.767	1212200000	121	11	10	10	9	9	10	8
25.7011	25.2156	19.9715	19.3167	25.3809	25.4589	25.9571	20.0877	18.871	19.8066	25.1795	20.532				By MS/MS	By MS/MS	By MS/MS	By MS/MS	By MS/MS	By MS/MS	By MS/MS	By MS/MS	By MS/MS	By MS/MS	By MS/MS	By MS/MS	BCAL2343					2	2	2	11.9	11.9	11.9	17.56	0	8.0273	520870000	20	2	3	1	1	2	2	3
26.2909	26.0001	26.1107	25.605	26.1792	26.3184	26.3881	25.9708	25.5642	25.7042	25.8404	25.5066				By MS/MS	By MS/MS	By MS/MS	By MS/MS	By MS/MS	By MS/MS	By MS/MS	By MS/MS	By MS/MS	By MS/MS	By MS/MS	By MS/MS	BCAL2346			+	BCAL0127_OriB_wildtype	4	4	4	19.1	19.1	19.1	25.902	0	19.736	1047600000	62	5	4	6	5	6	5	6
24.274	24.161	24.0302	24.0422	23.9925	24.1557	24.5394	24.2328	23.6913	23.7211	23.613	23.8428				By MS/MS	By MS/MS	By MS/MS	By MS/MS	By MS/MS	By MS/MS	By MS/MS	By MS/MS	By MS/MS	By MS/MS	By MS/MS	By MS/MS	BCAL2347	+	BCAL0127_OriA_wildtype	+	BCAL0127_OriB_wildtype	6	6	6	19.2	19.2	19.2	35.595	0	32.677	766170000	88	7	7	8	8	9	7	7
26.6756	26.6239	26.7183	26.6523	26.7243	26.6129	26.3922	26.6375	27.0039	27.0342	27.1239	26.9895				By MS/MS	By MS/MS	By MS/MS	By MS/MS	By MS/MS	By MS/MS	By MS/MS	By MS/MS	By MS/MS	By MS/MS	By MS/MS	By MS/MS	BCAL2348	+	BCAL0127_OriA_wildtype	+	BCAL0127_OriB_wildtype	18	18	18	30	30	30	76.821	0	269.62	4792300000	502	37	43	35	37	35	31	29
27.4776	27.84	28.27	28.3261	28.0522	27.4763	26.8203	27.9138	28.4611	28.6703	28.414	28.6467				By MS/MS	By MS/MS	By MS/MS	By MS/MS	By MS/MS	By MS/MS	By MS/MS	By MS/MS	By MS/MS	By MS/MS	By MS/MS	By MS/MS	BCAL2349			+	BCAL0127_OriB_wildtype	4	4	4	21.3	21.3	21.3	10.126	0	27.802	4547200000	70	5	7	5	6	5	5	5
23.8069	23.9354	23.7727	23.866	23.8759	23.9861	24.0984	23.8476	23.8737	23.7946	24.072	23.8348				By MS/MS	By MS/MS	By MS/MS	By MS/MS	By MS/MS	By MS/MS	By MS/MS	By MS/MS	By MS/MS	By MS/MS	By MS/MS	By MS/MS	BCAL2350					7	7	7	23.5	23.5	23.5	43.309	0	73.055	393470000	73	5	7	6	4	7	9	8
24.51	24.1665	23.9373	23.8861	24.2788	24.4266	24.9328	24.184	23.7287	23.8738	23.9481	23.781				By MS/MS	By MS/MS	By MS/MS	By MS/MS	By MS/MS	By MS/MS	By MS/MS	By MS/MS	By MS/MS	By MS/MS	By MS/MS	By MS/MS	BCAL2351			+	BCAL0127_OriB_wildtype	5	5	5	37.6	37.6	37.6	19.638	0	19.17	358560000	73	4	6	5	8	6	7	6
20.021	19.4519	18.0402	19.3566	22.2876	18.9015	20.0304	19.8719	21.9875	22.5971	22.5715	22.1113				By MS/MS	By MS/MS	By MS/MS		By MS/MS	By MS/MS	By MS/MS	By MS/MS	By MS/MS	By MS/MS	By MS/MS	By MS/MS	BCAL2352	+	BCAL0127_OriA_wildtype			5	5	5	31	31	31	23.231	0	22.46	78417000	21	1	1	0	0	2	1	1
26.4663	26.561	26.3815	26.4257	26.5618	26.5239	26.8442	26.3239	26.3748	26.407	26.7718	26.5173				By MS/MS	By MS/MS	By MS/MS	By MS/MS	By MS/MS	By MS/MS	By MS/MS	By MS/MS	By MS/MS	By MS/MS	By MS/MS	By MS/MS	BCAL2354					10	10	10	24.7	24.7	24.7	55.551	0	94.242	3869800000	206	17	17	17	17	17	15	14
24.0892	23.9959	19.0257	23.7506	23.7775	23.9406	24.3406	23.7193	20.1751	23.5751	23.8146	19.808				By MS/MS	By MS/MS	By MS/MS	By MS/MS	By MS/MS	By MS/MS	By MS/MS	By MS/MS	By MS/MS	By MS/MS	By MS/MS	By MS/MS	BCAL2355					2	2	2	7.6	7.6	7.6	32.113	0	6.6153	244260000	31	4	3	1	2	2	2	4
28.0039	28.069	28.275	28.2154	28.3519	28.3181	28.3682	28.278	27.8904	27.8939	28.0935	28.074				By MS/MS	By MS/MS	By MS/MS	By MS/MS	By MS/MS	By MS/MS	By MS/MS	By MS/MS	By MS/MS	By MS/MS	By MS/MS	By MS/MS	BCAL2357			+	BCAL0127_OriB_wildtype	8	8	8	28.7	28.7	28.7	36.268	0	171.4	8483600000	394	34	34	34	36	34	30	34
22.6257	22.9643	23.3896	19.6581	22.8738	23.0278	23.2536	22.8676	19.7172	22.5376	23.0529	19.1807				By MS/MS	By MS/MS	By MS/MS	By MS/MS	By MS/MS	By MS/MS	By MS/MS	By MS/MS	By MS/MS	By MS/MS	By MS/MS	By MS/MS	BCAL2358					1	1	1	7.4	7.4	7.4	18	0	12.181	198070000	34	3	3	3	2	3	3	3
26.9271	26.9388	27.0203	26.9966	26.8952	26.8065	26.9757	26.9436	26.9248	26.8007	26.972	26.8437				By MS/MS	By MS/MS	By MS/MS	By MS/MS	By MS/MS	By MS/MS	By MS/MS	By MS/MS	By MS/MS	By MS/MS	By MS/MS	By MS/MS	BCAL2359					13	13	13	19.3	19.3	19.3	64.965	0	161.9	3731400000	283	23	21	21	26	23	22	23
23.6465	23.6153	23.7761	23.7042	23.3668	23.6541	23.7537	23.7403	23.3538	23.3535	23.3484	23.3655				By MS/MS	By MS/MS	By MS/MS	By MS/MS	By MS/MS	By MS/MS	By MS/MS	By MS/MS	By MS/MS	By MS/MS	By MS/MS	By MS/MS	BCAL2360	+	BCAL0127_OriA_wildtype	+	BCAL0127_OriB_wildtype	2	2	2	11.2	11.2	11.2	21.176	0	18.638	218970000	25	2	2	2	2	2	2	2
25.0518	25.1738	24.8856	25.0344	24.9747	24.9792	25.5145	25.0232	24.597	24.6316	24.7921	24.8602				By MS/MS	By MS/MS	By MS/MS	By MS/MS	By MS/MS	By MS/MS	By MS/MS	By MS/MS	By MS/MS	By MS/MS	By MS/MS	By MS/MS	BCAL2367	+	BCAL0127_OriA_wildtype			4	4	4	20.6	20.6	20.6	29.573	0	38.183	493980000	95	8	8	6	8	9	7	10
24.9649	24.9341	24.9587	25.2047	24.6346	25.1736	24.8841	24.7343	25.05	24.9854	24.7888	25.1174				By MS/MS	By MS/MS	By MS/MS	By MS/MS	By MS/MS	By MS/MS	By MS/MS	By MS/MS	By MS/MS	By MS/MS	By MS/MS	By MS/MS	BCAL2368					8	8	8	54.4	54.4	54.4	20.964	0	125.58	699680000	103	7	8	8	8	9	7	8
20.1582	20.5069	18.9885	19.6419	20.533	19.3617	19.5007	20.235	23.2508	22.9077	23.03	19.135				By MS/MS	By MS/MS	By MS/MS	By MS/MS	By MS/MS	By MS/MS	By MS/MS		By MS/MS	By MS/MS	By MS/MS	By MS/MS	BCAL2373					2	2	2	17.6	17.6	17.6	15.902	0	6.3259	41761000	12	1	1	1	1	1	1	1
19.6942	22.8635	22.4728	22.6306	19.0376	19.2564	19.572	18.9321	23.3116	22.8741	22.951	23.1904				By MS/MS	By MS/MS	By MS/MS	By MS/MS	By MS/MS	By MS/MS	By MS/MS	By MS/MS	By MS/MS	By MS/MS	By MS/MS	By MS/MS	BCAL2379			+	BCAL0127_OriB_wildtype	3	3	3	25	25	25	26.033	0	36.444	173690000	36	2	2	5	3	2	2	2
22.4781	22.5123	20.2632	18.8606	22.2559	22.4575	22.224	21.9302	22.7417	18.6796	22.3013	22.5116				By MS/MS	By MS/MS	By MS/MS	By MS/MS	By MS/MS	By MS/MS	By MS/MS	By MS/MS	By MS/MS	By MS/MS	By MS/MS	By MS/MS	BCAL2380					3	3	3	5.5	5.5	5.5	69.729	0	13.522	50616000	16	1	1	1	1	1	1	2
27.037	27.0066	26.7453	26.6461	26.449	26.8661	27.3329	26.7013	26.2103	26.1777	26.3082	26.3249				By MS/MS	By MS/MS	By MS/MS	By MS/MS	By MS/MS	By MS/MS	By MS/MS	By MS/MS	By MS/MS	By MS/MS	By MS/MS	By MS/MS	BCAL2384	+	BCAL0127_OriA_wildtype	+	BCAL0127_OriB_wildtype	5	5	5	15.4	15.4	15.4	34.394	0	18.532	879550000	70	8	6	7	5	5	6	7
22.7886	23.0134	23.2771	23.2363	23.1513	23.2249	22.7934	23.3339	23.5575	23.0932	23.2908	23.5345				By MS/MS	By MS/MS	By MS/MS	By MS/MS	By MS/MS	By MS/MS	By MS/MS	By MS/MS	By MS/MS	By MS/MS	By MS/MS	By MS/MS	BCAL2385					5	5	5	43.1	43.1	43.1	13.849	0	51.548	254210000	56	5	4	5	4	4	6	5
27.326	27.4514	27.6603	27.4486	27.1494	27.4418	27.8648	27.3951	27.503	27.4252	27.2831	27.4846				By MS/MS	By MS/MS	By MS/MS	By MS/MS	By MS/MS	By MS/MS	By MS/MS	By MS/MS	By MS/MS	By MS/MS	By MS/MS	By MS/MS	BCAL2387					5	5	5	23.1	23.1	23.1	23.945	0	46.983	3280500000	134	11	12	12	12	11	10	11
26.8622	26.8627	26.8157	26.6773	26.8863	26.9151	26.8669	26.7889	26.7657	26.8035	27.061	26.8547				By MS/MS	By MS/MS	By MS/MS	By MS/MS	By MS/MS	By MS/MS	By MS/MS	By MS/MS	By MS/MS	By MS/MS	By MS/MS	By MS/MS	BCAL2389					12	12	12	40.8	40.8	40.8	45.805	0	184.34	3052700000	232	20	22	18	19	17	17	18
23.817	23.87	23.6518	23.6223	23.85	23.8511	24.2996	23.7402	23.3826	23.6243	23.9264	23.5426				By MS/MS	By MS/MS	By MS/MS	By MS/MS	By MS/MS	By MS/MS	By MS/MS	By MS/MS	By MS/MS	By MS/MS	By MS/MS	By MS/MS	BCAL2390					4	4	4	16.6	16.6	16.6	34.626	0	17.612	332750000	65	6	4	6	5	7	6	5
21.608	21.3644	21.5599	21.3804	21.6593	19.6132	19.4077	21.3632	19.8543	20.0793	21.1119	20.3921				By MS/MS	By MS/MS	By MS/MS	By MS/MS	By MS/MS	By MS/MS	By MS/MS	By MS/MS	By MS/MS	By MS/MS	By MS/MS	By MS/MS	BCAL2393	+	BCAL0127_OriA_wildtype			2	2	2	10.3	10.3	10.3	17.498	0.00032541	3.0804	55019000	13	2	1	2	1	2	0	0
20.1829	23.1081	19.9658	22.9796	20.6114	20.0765	20.2203	22.8933	19.3644	23.4096	23.9032	22.9845				By MS/MS	By MS/MS	By MS/MS	By MS/MS	By MS/MS	By MS/MS	By MS/MS	By MS/MS	By MS/MS	By MS/MS	By MS/MS	By MS/MS	BCAL2394					4	4	4	30.2	30.2	30.2	22.741	0	21.53	66995000	17	3	1	1	1	2	1	1
24.0746	24.117	24.1885	24.1786	24.1981	24.0459	23.9244	24.2597	24.2871	24.3758	24.3441	24.2079				By MS/MS	By MS/MS	By MS/MS	By MS/MS	By MS/MS	By MS/MS	By MS/MS	By MS/MS	By MS/MS	By MS/MS	By MS/MS	By MS/MS	BCAL2395	+	BCAL0127_OriA_wildtype			8	8	8	21.5	21.5	21.5	54.951	0	50.801	651990000	83	8	8	8	5	7	6	5
24.1257	24.1457	23.8667	23.9733	23.9068	24.2061	24.24	24.0032	23.8833	23.7633	24.1136	24.0343				By MS/MS	By MS/MS	By MS/MS	By MS/MS	By MS/MS	By MS/MS	By MS/MS	By MS/MS	By MS/MS	By MS/MS	By MS/MS	By MS/MS	BCAL3396					4	4	4	17.8	17.8	17.8	34.239	0	52.167	475700000	50	4	4	4	3	4	5	4
19.1494	19.2609	25.7017	25.7037	25.6643	19.2354	19.6208	25.6628	25.6349	25.4176	25.5039	25.5935				By MS/MS	By MS/MS	By MS/MS	By MS/MS	By MS/MS	By MS/MS	By MS/MS	By MS/MS	By MS/MS	By MS/MS	By MS/MS	By MS/MS	BCAL3398					2	2	2	13.9	13.9	13.9	17.636	0	25.012	654130000	49	4	1	5	6	6	2	1
27.9708	28.0911	27.9102	27.9485	27.7479	27.9383	27.4929	27.8339	28.2103	27.9903	28.2461	28.0915				By MS/MS	By MS/MS	By MS/MS	By MS/MS	By MS/MS	By MS/MS	By MS/MS	By MS/MS	By MS/MS	By MS/MS	By MS/MS	By MS/MS	BCAL3400			+	BCAL0127_OriB_wildtype	5	5	5	25.1	25.1	25.1	29.835	0	116.51	2443000000	189	16	22	17	17	15	13	13
24.755	24.6972	24.9879	24.9055	24.988	24.8914	24.825	24.8377	24.9486	24.8651	24.828	24.7232				By MS/MS	By MS/MS	By MS/MS	By MS/MS	By MS/MS	By MS/MS	By MS/MS	By MS/MS	By MS/MS	By MS/MS	By MS/MS	By MS/MS	BCAL3413;BCAS0366					6	6	6	23.6	23.6	23.6	29.167	0	98.503	897610000	76	5	6	7	5	9	8	8
24.5879	24.7028	24.6459	24.5898	24.9263	24.7274	24.9813	24.5651	24.9994	24.9061	25.2807	24.824				By MS/MS	By MS/MS	By MS/MS	By MS/MS	By MS/MS	By MS/MS	By MS/MS	By MS/MS	By MS/MS	By MS/MS	By MS/MS	By MS/MS	BCAL3414	+	BCAL0127_OriA_wildtype			11	11	11	19.5	19.5	19.5	75.868	0	95.874	1002300000	149	10	13	13	12	17	11	8
23.2283	23.3805	23.4697	23.3203	23.5231	23.3785	23.555	23.3601	23.2673	23.2403	23.4349	23.1803				By MS/MS	By MS/MS	By MS/MS	By MS/MS	By MS/MS	By MS/MS	By MS/MS	By MS/MS	By MS/MS	By MS/MS	By MS/MS	By MS/MS	BCAL3415					4	4	4	37	37	37	20.83	0	19.055	302850000	44	4	4	4	4	4	5	3
26.7024	26.773	26.8533	26.6899	26.8467	26.6176	26.8662	26.6509	27.1235	26.8545	26.9854	26.8479				By MS/MS	By MS/MS	By MS/MS	By MS/MS	By MS/MS	By MS/MS	By MS/MS	By MS/MS	By MS/MS	By MS/MS	By MS/MS	By MS/MS	BCAL3416					8	8	8	27.5	27.5	27.5	49.481	0	89.922	3099800000	152	13	13	14	15	12	12	10
24.4591	24.2588	23.6336	23.8657	24.2681	24.2165	24.7214	23.9621	23.5558	23.9102	24.2411	23.5078				By MS/MS	By MS/MS	By MS/MS	By MS/MS	By MS/MS	By MS/MS	By MS/MS	By MS/MS	By MS/MS	By MS/MS	By MS/MS	By MS/MS	BCAL3418					3	3	3	20.2	20.2	20.2	19.387	0	9.134	264660000	29	2	2	2	2	2	2	4
28.0542	28.1694	28.0755	27.9296	28.3081	28.2476	28.0919	28.15	28.2409	28.2699	28.8075	28.2015				By MS/MS	By MS/MS	By MS/MS	By MS/MS	By MS/MS	By MS/MS	By MS/MS	By MS/MS	By MS/MS	By MS/MS	By MS/MS	By MS/MS	BCAL3421					12	12	12	39.3	39.3	39.3	50.534	0	157.41	8508900000	478	44	44	35	32	40	38	41
24.5277	24.6397	24.5115	24.4839	24.6983	24.3499	24.4902	24.4603	24.7471	24.5384	24.7532	24.674				By MS/MS	By MS/MS	By MS/MS	By MS/MS	By MS/MS	By MS/MS	By MS/MS	By MS/MS	By MS/MS	By MS/MS	By MS/MS	By MS/MS	BCAL3422					8	8	8	37.7	37.7	37.7	32.513	0	64.455	570210000	105	10	10	8	8	9	8	8
23.9362	24.0251	24.002	23.9831	24.0312	23.9137	23.4707	23.9499	24.5705	24.1994	24.1192	24.13				By MS/MS	By MS/MS	By MS/MS	By MS/MS	By MS/MS	By MS/MS	By MS/MS	By MS/MS	By MS/MS	By MS/MS	By MS/MS	By MS/MS	BCAL3423					8	8	8	29.9	29.9	29.9	50.291	0	115.72	428320000	118	8	11	12	10	9	10	5
26.6328	26.9281	27.0351	27.007	26.3984	26.3358	25.8971	26.6199	27.5104	26.982	27.1479	27.4819				By MS/MS	By MS/MS	By MS/MS	By MS/MS	By MS/MS	By MS/MS	By MS/MS	By MS/MS	By MS/MS	By MS/MS	By MS/MS	By MS/MS	BCAL3424			+	BCAL0127_OriB_wildtype	5	5	5	58.1	58.1	58.1	17.227	0	252.08	3334700000	217	18	19	23	20	15	18	11
26.8318	26.8169	26.6799	26.8318	26.5898	26.548	26.731	26.4519	26.7268	26.599	26.8441	26.6606				By MS/MS	By MS/MS	By MS/MS	By MS/MS	By MS/MS	By MS/MS	By MS/MS	By MS/MS	By MS/MS	By MS/MS	By MS/MS	By MS/MS	BCAL3425					10	10	10	44.9	44.9	44.9	33.842	0	156.44	5143400000	320	25	28	25	22	27	23	30
25.2024	25.2611	25.5906	25.5178	24.9933	25.0516	24.9422	25.5599	25.3793	25.0144	25.4196	24.8777				By MS/MS	By MS/MS	By MS/MS	By MS/MS	By MS/MS	By MS/MS	By MS/MS	By MS/MS	By MS/MS	By MS/MS	By MS/MS	By MS/MS	BCAL3426					3	3	3	18.5	18.5	18.5	15.356	0	34.417	807680000	39	2	4	3	4	3	3	3
28.6926	28.6915	28.626	28.5956	29.1247	28.8485	28.9487	28.5928	29.0104	29.2798	29.9261	29.2923				By MS/MS	By MS/MS	By MS/MS	By MS/MS	By MS/MS	By MS/MS	By MS/MS	By MS/MS	By MS/MS	By MS/MS	By MS/MS	By MS/MS	BCAL3428	+	BCAL0127_OriA_wildtype			9	9	9	29	29	29	45.939	0	91.986	9728400000	345	22	24	21	25	34	25	30
25.8039	20.0291	25.8648	25.9725	25.7846	25.9375	25.4219	25.8664	26.0275	25.584	25.5412	25.8896				By MS/MS	By MS/MS	By MS/MS	By MS/MS	By MS/MS	By MS/MS	By MS/MS	By MS/MS	By MS/MS	By MS/MS	By MS/MS	By MS/MS	BCAL3430					3	3	3	17.9	17.9	17.9	21.514	0	25.095	352290000	42	3	3	3	3	4	3	3
24.5472	24.557	24.4645	24.5276	24.5161	24.6055	24.768	24.5149	24.1297	24.0957	24.4998	24.1517				By MS/MS	By MS/MS	By MS/MS	By MS/MS	By MS/MS	By MS/MS	By MS/MS	By MS/MS	By MS/MS	By MS/MS	By MS/MS	By MS/MS	BCAL3433			+	BCAL0127_OriB_wildtype	11	11	11	30.3	30.3	30.3	49.267	0	170.63	1207700000	167	13	15	16	16	15	15	12
27.272	27.1946	27.1772	27.0993	27.1327	27.0228	27.157	26.961	27.0597	26.9409	27.1744	26.8776				By MS/MS	By MS/MS	By MS/MS	By MS/MS	By MS/MS	By MS/MS	By MS/MS	By MS/MS	By MS/MS	By MS/MS	By MS/MS	By MS/MS	BCAL3434					5	5	5	32.8	32.8	32.8	20.426	0	92.618	3543200000	222	20	20	19	16	20	23	17
27.693	27.732	27.6094	27.6235	27.6131	27.6639	27.874	27.7285	27.825	27.9475	27.905	27.7867				By MS/MS	By MS/MS	By MS/MS	By MS/MS	By MS/MS	By MS/MS	By MS/MS	By MS/MS	By MS/MS	By MS/MS	By MS/MS	By MS/MS	BCAL3436	+	BCAL0127_OriA_wildtype			11	11	11	27.7	27.7	27.7	63.866	0	199.97	4305900000	313	30	27	29	26	27	24	24
22.2138	22.4731	22.3976	22.2168	22.5078	22.2593	22.2862	22.4319	22.7205	22.424	22.9397	22.6972				By MS/MS	By MS/MS	By MS/MS	By MS/MS	By MS/MS	By MS/MS	By MS/MS	By MS/MS	By MS/MS	By MS/MS	By MS/MS	By MS/MS	BCAL3437					6	6	6	29.9	29.9	29.9	25.298	0	72.901	195020000	47	4	4	3	2	4	3	4
24.0721	24.0652	23.8169	23.9441	23.9422	23.9326	23.9506	24.0968	23.6561	23.7203	24.2092	23.9373				By MS/MS	By MS/MS	By MS/MS	By MS/MS	By MS/MS	By MS/MS	By MS/MS	By MS/MS	By MS/MS	By MS/MS	By MS/MS	By MS/MS	BCAL3438					5	5	5	33	33	33	20.675	0	40.307	391520000	62	4	8	5	3	4	6	4
24.2017	24.0033	23.8766	23.9866	24.0371	23.7523	24.3551	23.9147	24.107	24.0686	24.4495	24.3108				By MS/MS	By MS/MS	By MS/MS	By MS/MS	By MS/MS	By MS/MS	By MS/MS	By MS/MS	By MS/MS	By MS/MS	By MS/MS	By MS/MS	BCAL3439					7	7	7	22.6	22.6	22.6	39.212	0	54.777	319490000	83	6	5	6	7	7	5	5
26.1472	25.9563	25.8545	25.6699	25.9933	26.0879	26.3277	26.0174	25.528	25.7146	26.0286	25.6476				By MS/MS	By MS/MS	By MS/MS	By MS/MS	By MS/MS	By MS/MS	By MS/MS	By MS/MS	By MS/MS	By MS/MS	By MS/MS	By MS/MS	BCAL3440					6	6	6	20.5	20.5	20.5	39.655	0	34.552	1100600000	79	5	7	7	7	4	6	5
29.7373	29.2348	29.5307	29.6904	29.7245	29.3582	29.5909	29.4254	29.5327	29.3733	29.5866	29.4207				By MS/MS	By MS/MS	By MS/MS	By MS/MS	By MS/MS	By MS/MS	By MS/MS	By MS/MS	By MS/MS	By MS/MS	By MS/MS	By MS/MS	BCAL3441					5	5	5	57.5	57.5	57.5	9.0894	0	132.56	13733000000	320	30	18	22	46	30	18	29
30.4595	29.7811	29.6129	29.6027	30.1591	29.7011	30.7616	30.1009	28.7055	29.9356	29.0817	29.6611				By MS/MS	By MS/MS	By MS/MS	By MS/MS	By MS/MS	By MS/MS	By MS/MS	By MS/MS	By MS/MS	By MS/MS	By MS/MS	By MS/MS	BCAL3442					3	3	3	46.6	46.6	46.6	11.356	0	20.619	13818000000	102	8	9	9	9	9	7	9
23.3354	23.746	23.4812	23.9721	24.181	19.6621	24.1834	23.815	24.9037	24.8382	24.5793	24.6376				By MS/MS	By MS/MS	By MS/MS	By MS/MS	By MS/MS	By MS/MS	By MS/MS	By MS/MS	By MS/MS	By MS/MS	By MS/MS	By MS/MS	BCAL3443	+	BCAL0127_OriA_wildtype			5	5	5	32.6	32.6	32.6	35.652	0	106.23	313260000	53	2	5	3	4	4	2	3
23.8939	24.0118	23.9134	23.7998	23.6985	23.5894	23.634	23.8017	23.6327	23.7713	23.7184	24.0869				By MS/MS	By MS/MS	By MS/MS	By MS/MS	By MS/MS	By MS/MS	By MS/MS	By MS/MS	By MS/MS	By MS/MS	By MS/MS	By MS/MS	BCAL3444					4	4	4	11.2	11.2	11.2	48.108	0	25.026	175110000	50	5	4	5	4	4	5	3
22.1801	21.9317	21.8624	21.5787	21.8141	22.1069	22.3615	21.8939	21.3856	21.6201	21.9437	21.6419				By MS/MS	By MS/MS	By MS/MS	By MS/MS	By MS/MS	By MS/MS	By MS/MS	By MS/MS	By MS/MS	By MS/MS	By MS/MS	By MS/MS	BCAL3448					4	4	4	23.3	23.3	23.3	21.748	0	13.541	81434000	43	2	4	3	3	4	4	4
24.858	25.3294	25.7035	25.3958	25.4051	25.3135	25.2885	25.4059	25.4162	25.0252	24.9313	25.2492				By MS/MS	By MS/MS	By MS/MS	By MS/MS	By MS/MS	By MS/MS	By MS/MS	By MS/MS	By MS/MS	By MS/MS	By MS/MS	By MS/MS	BCAL3449					4	4	4	16.7	16.7	16.7	28.89	0	8.6987	682700000	100	8	8	8	10	8	9	8
25.142	25.2728	25.0845	24.6409	24.7973	24.7316	24.5345	24.9085	24.8268	25.0473	25.2738	25.041				By MS/MS	By MS/MS	By MS/MS	By MS/MS	By MS/MS	By MS/MS	By MS/MS	By MS/MS	By MS/MS	By MS/MS	By MS/MS	By MS/MS	BCAL3450					4	4	4	39.5	39.5	39.5	16.316	0	28.771	509690000	47	4	4	3	3	3	3	4
26.4105	26.4032	26.6132	26.3785	26.4716	26.3537	26.0459	26.2924	26.6003	26.5684	26.6043	26.4293				By MS/MS	By MS/MS	By MS/MS	By MS/MS	By MS/MS	By MS/MS	By MS/MS	By MS/MS	By MS/MS	By MS/MS	By MS/MS	By MS/MS	BCAL3451					10	10	10	48.8	48.8	48.8	32.648	0	122.54	3706800000	246	18	22	16	24	22	23	18
26.6016	26.3883	26.1595	26.209	26.4578	26.3585	26.9618	26.2337	25.9021	26.0925	26.6099	25.994				By MS/MS	By MS/MS	By MS/MS	By MS/MS	By MS/MS	By MS/MS	By MS/MS	By MS/MS	By MS/MS	By MS/MS	By MS/MS	By MS/MS	BCAL3452					7	7	7	21.5	21.5	21.5	43.46	0	37.619	2909400000	221	21	19	19	19	16	19	23
27.4385	27.5285	27.5053	27.529	27.5126	27.6366	27.6566	27.5101	27.1673	27.3911	27.7434	27.3328				By MS/MS	By MS/MS	By MS/MS	By MS/MS	By MS/MS	By MS/MS	By MS/MS	By MS/MS	By MS/MS	By MS/MS	By MS/MS	By MS/MS	BCAL3453					15	15	15	17.4	17.4	17.4	104.83	0	160.66	4512900000	323	25	31	26	28	25	26	22
20.6966	23.8676	23.6251	23.7272	23.9371	23.6794	23.7713	23.3577	23.7849	23.8179	24.4318	23.9691				By MS/MS	By MS/MS	By MS/MS	By MS/MS	By MS/MS	By MS/MS	By MS/MS	By MS/MS	By MS/MS	By MS/MS	By MS/MS	By MS/MS	BCAL3455					3	3	3	17.4	17.4	17.4	33.506	0	28.634	269290000	45	2	3	2	6	2	3	2
22.5491	22.5919	22.7357	22.8082	22.5841	22.7603	22.4846	22.8236	22.3401	22.1077	21.772	22.3797				By MS/MS	By MS/MS	By MS/MS	By MS/MS	By MS/MS	By MS/MS	By MS/MS	By MS/MS	By MS/MS	By MS/MS	By MS/MS	By MS/MS	BCAL3456	+	BCAL0127_OriA_wildtype	+	BCAL0127_OriB_wildtype	3	3	3	27.9	27.9	27.9	17.313	0	69.508	211390000	65	5	5	8	7	5	8	7
26.7971	27.2013	26.4835	26.7347	27.6167	27.1956	27.4111	27.0488	27.1164	27.4381	28.0158	27.1852				By MS/MS	By MS/MS	By MS/MS	By MS/MS	By MS/MS	By MS/MS	By MS/MS	By MS/MS	By MS/MS	By MS/MS	By MS/MS	By MS/MS	BCAL3457					12	12	12	47.7	47.7	47.7	41.612	0	323.31	5651000000	358	21	29	20	25	35	27	31
28.0674	28.1078	28.196	28.0083	27.7225	27.8346	27.8729	27.9138	27.906	27.8312	28.0835	28.0732				By MS/MS	By MS/MS	By MS/MS	By MS/MS	By MS/MS	By MS/MS	By MS/MS	By MS/MS	By MS/MS	By MS/MS	By MS/MS	By MS/MS	BCAL0264					10	10	10	38.3	38.3	38.3	37.102	0	177.41	9312900000	680	55	67	61	62	54	50	49
23.9051	24.1338	24.2334	24.2191	23.9753	24.0375	23.3689	24.0087	24.4684	24.3015	24.4031	24.5647				By MS/MS	By MS/MS	By MS/MS	By MS/MS	By MS/MS	By MS/MS	By MS/MS	By MS/MS	By MS/MS	By MS/MS	By MS/MS	By MS/MS	BCAL0265			+	BCAL0127_OriB_wildtype	6	6	6	26.9	26.9	26.9	24.359	0	105.85	476110000	84	7	7	8	7	7	6	3
23.045	23.3339	23.2733	23.1921	23.5412	23.3389	23.3251	23.3269	23.1796	23.2838	23.5031	23.1993				By MS/MS	By MS/MS	By MS/MS	By MS/MS	By MS/MS	By MS/MS	By MS/MS	By MS/MS	By MS/MS	By MS/MS	By MS/MS	By MS/MS	BCAL0267					8	8	8	11.5	11.5	11.5	80.129	0	67.589	260330000	70	5	7	5	5	6	6	4
23.5169	23.0159	23.0073	22.8763	22.8288	23.2938	23.6178	23.0915	22.0269	22.309	22.3187	22.2414				By MS/MS	By MS/MS	By MS/MS	By MS/MS	By MS/MS	By MS/MS	By MS/MS	By MS/MS	By MS/MS	By MS/MS	By MS/MS	By MS/MS	BCAL0269	+	BCAL0127_OriA_wildtype	+	BCAL0127_OriB_wildtype	6	6	6	18.7	18.7	18.7	36.954	0	40.828	136720000	55	6	3	6	7	2	5	5
25.5516	25.2193	24.9349	24.8921	25.2351	25.137	25.5307	24.9454	24.8055	24.958	25.2001	24.8356				By MS/MS	By MS/MS	By MS/MS	By MS/MS	By MS/MS	By MS/MS	By MS/MS	By MS/MS	By MS/MS	By MS/MS	By MS/MS	By MS/MS	BCAL0273					3	3	3	30.6	30.6	30.6	11.927	0	16.825	633840000	94	8	8	7	7	8	8	10
24.1159	24.191	24.0716	24.0251	24.245	24.0668	24.2523	24.0764	24.0983	24.1128	24.3711	24.2998				By MS/MS	By MS/MS	By MS/MS	By MS/MS	By MS/MS	By MS/MS	By MS/MS	By MS/MS	By MS/MS	By MS/MS	By MS/MS	By MS/MS	BCAL0274					11	11	10	13.5	13.5	11.9	83.578	0	82.957	1064600000	124	9	11	8	11	10	9	11
26.1053	24.6275	25.2238	27.0383	26.1039	24.7627	25.9637	26.1541	25.6728	25.1844	25.7098	26.2798				By MS/MS	By MS/MS	By MS/MS	By MS/MS	By MS/MS	By MS/MS	By MS/MS	By MS/MS	By MS/MS	By MS/MS	By MS/MS	By MS/MS	BCAL0280					3	3	3	8.1	8.1	8.1	37.95	0	14.793	1006700000	79	5	6	8	7	8	7	9
24.2607	24.4106	24.5826	24.4044	24.2427	24.6305	24.3042	24.4478	24.3083	24.1681	24.0474	24.4333				By MS/MS	By MS/MS	By MS/MS	By MS/MS	By MS/MS	By MS/MS	By MS/MS	By MS/MS	By MS/MS	By MS/MS	By MS/MS	By MS/MS	BCAL0282					9	9	9	23.4	23.4	23.4	48.016	0	31.605	538060000	74	7	5	6	7	6	5	5
23.3361	23.6765	23.0142	22.8758	23.6252	23.5337	19.1213	23.1904	23.178	23.1762	23.4148	23.2371				By MS/MS	By MS/MS	By MS/MS	By MS/MS	By MS/MS	By MS/MS	By MS/MS	By MS/MS	By MS/MS	By MS/MS	By MS/MS	By MS/MS	BCAL0285					3	3	3	16.3	16.3	16.3	38.782	0	59.948	114410000	35	2	3	2	2	4	3	4
23.3261	23.4061	23.4024	23.1158	23.0298	23.5041	23.665	19.7058	23.2805	23.0424	23.2572	23.2947				By MS/MS	By MS/MS	By MS/MS	By MS/MS	By MS/MS	By MS/MS	By MS/MS	By MS/MS	By MS/MS	By MS/MS	By MS/MS	By MS/MS	BCAL0286					4	4	4	24.6	24.6	24.6	27.728	0	36.122	136490000	45	3	3	7	4	4	5	4
27.9549	27.6346	28.0905	28.1074	27.0195	27.7351	27.2185	27.844	27.5637	27.1794	26.4424	27.479				By MS/MS	By MS/MS	By MS/MS	By MS/MS	By MS/MS	By MS/MS	By MS/MS	By MS/MS	By MS/MS	By MS/MS	By MS/MS	By MS/MS	BCAL0288					10	10	10	56.1	56.1	56.1	27.622	0	122.81	5709800000	236	23	21	19	26	15	26	15
25.9467	26.0258	25.8361	25.9725	26.013	26.01	26.0387	25.8516	26.0818	26.0537	26.3865	26.0492				By MS/MS	By MS/MS	By MS/MS	By MS/MS	By MS/MS	By MS/MS	By MS/MS	By MS/MS	By MS/MS	By MS/MS	By MS/MS	By MS/MS	BCAL0289					39	39	39	28.8	28.8	28.8	170.89	0	323.31	7191000000	637	49	55	48	53	52	56	49
25.295	25.5552	25.258	25.1668	25.3848	25.2766	25.3707	25.3571	25.5293	25.4054	25.4339	25.5319				By MS/MS	By MS/MS	By MS/MS	By MS/MS	By MS/MS	By MS/MS	By MS/MS	By MS/MS	By MS/MS	By MS/MS	By MS/MS	By MS/MS	BCAL0296			+	BCAL0127_OriB_wildtype	5	5	5	12.7	12.7	12.7	65.922	0	88.565	988440000	73	10	5	5	5	6	5	4
22.4193	22.4438	22.2182	22.0871	22.2943	22.4044	22.814	22.4437	20.4589	21.8134	21.9717	22.4134				By MS/MS	By MS/MS	By MS/MS	By MS/MS	By MS/MS	By MS/MS	By MS/MS	By MS/MS	By MS/MS	By MS/MS	By MS/MS	By MS/MS	BCAL0297					3	3	3	8.5	8.5	8.5	40.314	0	4.9557	109730000	25	2	2	2	2	2	2	3
24.4077	24.3964	24.3531	24.2522	24.4791	24.3792	24.561	24.3313	24.1978	24.3201	24.5075	24.2436				By MS/MS	By MS/MS	By MS/MS	By MS/MS	By MS/MS	By MS/MS	By MS/MS	By MS/MS	By MS/MS	By MS/MS	By MS/MS	By MS/MS	BCAL0299					5	5	5	21.8	21.8	21.8	28.688	0	21.362	624980000	59	4	4	6	5	8	4	6
25.5887	25.7801	25.7287	25.7202	25.7815	25.7679	25.4805	25.8612	25.8136	25.6511	26.0043	25.812				By MS/MS	By MS/MS	By MS/MS	By MS/MS	By MS/MS	By MS/MS	By MS/MS	By MS/MS	By MS/MS	By MS/MS	By MS/MS	By MS/MS	BCAL0301					8	8	8	28.6	28.6	28.6	29.303	0	69.621	1421300000	115	8	9	9	9	10	9	9
23.2105	23.2876	19.2307	23.1917	23.4873	23.2975	23.5967	23.2694	23.0323	23.2453	23.2564	22.8749				By MS/MS	By MS/MS	By MS/MS	By MS/MS	By MS/MS	By MS/MS	By MS/MS	By MS/MS	By MS/MS	By MS/MS	By MS/MS	By MS/MS	BCAL0302					2	2	2	7.1	7.1	7.1	27.231	0	7.3846	208970000	29	2	2	1	3	3	3	2
27.5291	28.2384	27.8525	27.218	27.7788	27.2106	27.522	27.3094	27.9398	27.6302	28.0985	27.0858				By MS/MS	By MS/MS	By MS/MS	By MS/MS	By MS/MS	By MS/MS	By MS/MS	By MS/MS	By MS/MS	By MS/MS	By MS/MS	By MS/MS	BCAL0304					5	5	5	20.5	20.5	20.5	27.021	0	87.19	2382100000	129	11	15	14	8	12	8	10
27.7275	27.4827	27.1954	27.0183	27.6754	27.6905	28.1197	27.5054	26.6576	27.4037	27.4473	26.8422				By MS/MS	By MS/MS	By MS/MS	By MS/MS	By MS/MS	By MS/MS	By MS/MS	By MS/MS	By MS/MS	By MS/MS	By MS/MS	By MS/MS	BCAL0305					4	4	4	23	23	23	23.703	0	34.584	2660900000	85	7	7	7	7	8	7	9
24.0937	23.811	23.539	23.7772	23.8843	23.6835	24.148	23.7449	23.9325	23.8875	24.1785	23.8689				By MS/MS	By MS/MS	By MS/MS	By MS/MS	By MS/MS	By MS/MS	By MS/MS	By MS/MS	By MS/MS	By MS/MS	By MS/MS	By MS/MS	BCAL0307					7	7	7	20.8	20.8	20.8	34.205	0	28.879	449350000	65	3	5	6	6	5	5	3
24.9968	25.0935	25.2427	25.4299	25.046	24.9748	24.6135	25.1394	25.6543	25.3203	25.5277	25.7593				By MS/MS	By MS/MS	By MS/MS	By MS/MS	By MS/MS	By MS/MS	By MS/MS	By MS/MS	By MS/MS	By MS/MS	By MS/MS	By MS/MS	BCAL0309			+	BCAL0127_OriB_wildtype	4	4	4	39.2	39.2	39.2	8.777	0	31.845	646690000	50	4	3	4	5	4	3	3
18.9488	22.3003	20.0628	19.4118	22.9811	19.9886	18.9905	20.3791	20.1722	22.5078	24.2615	22.1408				By MS/MS	By MS/MS			By MS/MS	By MS/MS	By MS/MS		By MS/MS	By MS/MS	By MS/MS	By MS/MS	BCAL0310					6	6	6	12.9	12.9	12.9	47.597	0	31.213	102410000	22	1	2	0	0	3	1	2
24.6821	24.674	24.5012	24.4485	24.8696	24.6204	25.1647	24.6434	24.2559	24.386	24.7301	24.4672				By MS/MS	By MS/MS	By MS/MS	By MS/MS	By MS/MS	By MS/MS	By MS/MS	By MS/MS	By MS/MS	By MS/MS	By MS/MS	By MS/MS	BCAL0311					5	5	5	18.9	18.9	18.9	23.048	0	23.309	580520000	40	4	3	3	2	3	3	3
27.6585	27.3757	27.2103	27.0586	27.3613	27.5125	27.832	27.1077	26.9793	27.0361	27.4128	26.9525				By MS/MS	By MS/MS	By MS/MS	By MS/MS	By MS/MS	By MS/MS	By MS/MS	By MS/MS	By MS/MS	By MS/MS	By MS/MS	By MS/MS	BCAL0312					8	8	8	26.5	26.5	26.5	46.473	0	180.1	2173900000	150	13	10	12	11	14	12	14
22.5633	22.7257	22.8356	22.9647	23.1525	22.8641	22.8927	23.1294	22.8224	22.7933	23.177	23.0045				By MS/MS	By MS/MS	By MS/MS	By MS/MS	By MS/MS	By MS/MS	By MS/MS	By MS/MS	By MS/MS	By MS/MS	By MS/MS	By MS/MS	BCAL0313					6	6	6	15.1	15.1	15.1	38.365	0	17.648	137650000	40	4	3	3	4	3	3	5
25.9321	26.1836	26.1726	25.9493	26.0066	26.3191	26.2921	26.0407	26.2033	25.9577	26.4084	26.2385				By MS/MS	By MS/MS	By MS/MS	By MS/MS	By MS/MS	By MS/MS	By MS/MS	By MS/MS	By MS/MS	By MS/MS	By MS/MS	By MS/MS	BCAL0314					5	5	5	30.8	30.8	30.8	21.486	0	40.083	1291800000	130	8	12	12	10	11	10	11
24.5759	24.8123	24.8525	20.9556	24.6852	24.5416	24.021	24.6289	24.7187	24.7889	25.069	24.6497				By MS/MS	By MS/MS	By MS/MS	By MS/MS	By MS/MS	By MS/MS	By MS/MS	By MS/MS	By MS/MS	By MS/MS	By MS/MS	By MS/MS	BCAL0316					2	2	2	15.3	15.3	15.3	22.156	0	7.7177	485970000	67	13	7	4	3	8	8	2
27.3334	27.3258	27.5093	27.2502	27.2759	27.4569	27.7406	27.3317	27.1363	27.1298	27.3277	27.179				By MS/MS	By MS/MS	By MS/MS	By MS/MS	By MS/MS	By MS/MS	By MS/MS	By MS/MS	By MS/MS	By MS/MS	By MS/MS	By MS/MS	BCAL0317					11	11	11	45.4	45.4	45.4	26.574	0	170.51	5296200000	355	28	32	27	28	32	32	39
24.8522	24.6237	24.5242	24.4169	24.6388	24.8203	25.0868	24.5478	24.3613	24.4944	24.9174	24.4573				By MS/MS	By MS/MS	By MS/MS	By MS/MS	By MS/MS	By MS/MS	By MS/MS	By MS/MS	By MS/MS	By MS/MS	By MS/MS	By MS/MS	BCAL0318					7	7	7	28.4	28.4	28.4	27.221	0	49.699	1049400000	110	9	8	11	9	11	7	8
25.1101	25.0102	24.6509	24.7252	24.9941	25.344	25.4538	24.9852	24.4711	24.7539	25.2284	24.493				By MS/MS	By MS/MS	By MS/MS	By MS/MS	By MS/MS	By MS/MS	By MS/MS	By MS/MS	By MS/MS	By MS/MS	By MS/MS	By MS/MS	BCAL0320					5	5	5	33.9	33.9	33.9	13.288	0	29.225	644640000	65	6	7	6	3	5	4	6
27.2191	27.2831	27.3727	27.3432	27.2253	27.4058	27.4364	27.3962	27.2783	27.2584	27.2324	27.3358				By MS/MS	By MS/MS	By MS/MS	By MS/MS	By MS/MS	By MS/MS	By MS/MS	By MS/MS	By MS/MS	By MS/MS	By MS/MS	By MS/MS	BCAL0322					6	6	6	53.7	53.7	53.7	13.063	0	91.802	4095300000	186	14	16	16	17	15	14	13
27.8652	27.3753	27.1465	27.1319	27.6108	19.7637	27.7877	27.1782	26.9487	27.2521	27.4378	26.7852				By MS/MS	By MS/MS	By MS/MS	By MS/MS	By MS/MS	By MS/MS	By MS/MS	By MS/MS	By MS/MS	By MS/MS	By MS/MS	By MS/MS	BCAL0323					2	2	2	31.6	31.6	31.6	8.1232	0	42.634	2285500000	53	5	5	4	4	5	4	5
24.0403	23.8697	23.6018	20.3276	21.0809	18.1906	19.8151	23.5405	23.4284	19.6941	19.1154	23.6986				By MS/MS	By MS/MS	By MS/MS	By MS/MS		By MS/MS	By MS/MS	By MS/MS	By MS/MS	By MS/MS	By MS/MS	By MS/MS	BCAL0325					2	2	2	5.7	5.7	5.7	28.787	0	3.6968	82592000	15	2	2	1	1	0	1	1
24.1765	24.0565	24.041	23.8721	23.8772	24.0709	24.7314	23.7728	23.4828	23.5987	23.7835	23.5713				By MS/MS	By MS/MS	By MS/MS	By MS/MS	By MS/MS	By MS/MS	By MS/MS	By MS/MS	By MS/MS	By MS/MS	By MS/MS	By MS/MS	BCAL0326	+	BCAL0127_OriA_wildtype			4	4	4	17.5	17.5	17.5	42.181	0	30.844	198960000	60	6	5	5	4	5	5	5
27.6237	27.4071	27.5292	27.36	26.9601	27.3649	27.4882	27.2148	27.3498	27.2288	27.33	27.1422				By MS/MS	By MS/MS	By MS/MS	By MS/MS	By MS/MS	By MS/MS	By MS/MS	By MS/MS	By MS/MS	By MS/MS	By MS/MS	By MS/MS	BCAL0327					5	5	5	38.3	38.3	38.3	27.393	0	117.89	4880700000	204	17	16	16	16	13	16	23
24.5893	24.5738	25.2898	24.887	24.4078	24.688	24.3198	24.5655	25.128	24.6449	23.9389	24.8609				By MS/MS	By MS/MS	By MS/MS	By MS/MS	By MS/MS	By MS/MS	By MS/MS	By MS/MS	By MS/MS	By MS/MS	By MS/MS	By MS/MS	BCAL0328					3	3	3	28.6	28.6	28.6	22.053	0	29.499	681570000	119	11	11	9	13	10	13	11
24.7236	24.7464	24.8207	24.709	24.4425	24.5543	24.2582	24.7354	25.1632	24.5517	24.2178	24.9186				By MS/MS	By MS/MS	By MS/MS	By MS/MS	By MS/MS	By MS/MS	By MS/MS	By MS/MS	By MS/MS	By MS/MS	By MS/MS	By MS/MS	BCAL1331					10	10	10	22.1	22.1	22.1	81.688	0	98.527	921760000	138	11	11	10	12	11	11	8
19.892	19.1251	19.4791	18.2606	20.5405	20.6205	20.9666	20.6118	21.1695	21.0949	19.4845	21.0867				By MS/MS	By MS/MS	By MS/MS	By MS/MS	By MS/MS	By MS/MS	By MS/MS	By MS/MS	By MS/MS	By MS/MS	By MS/MS	By MS/MS	BCAL1332					1	1	1	10.6	10.6	10.6	27.351	0	9.869	32500000	19	1	1	1	1	2	2	2
22.3764	22.6816	22.0911	22.4248	22.1209	22.5639	21.9756	22.0321	22.8957	22.4726	22.1135	22.362				By MS/MS	By MS/MS	By MS/MS	By MS/MS	By MS/MS	By MS/MS	By MS/MS	By MS/MS	By MS/MS	By MS/MS	By MS/MS	By MS/MS	BCAL1333					5	5	5	14.3	14.3	14.3	66.288	0	25.289	84870000	34	4	3	3	3	3	3	3
21.2314	21.5741	21.1376	21.4093	21.1941	21.0499	21.6165	21.2122	20.486	20.7714	20.8654	20.91				By MS/MS	By MS/MS	By MS/MS	By MS/MS	By MS/MS	By MS/MS	By MS/MS	By MS/MS	By MS/MS	By MS/MS	By MS/MS	By MS/MS	BCAL1343	+	BCAL0127_OriA_wildtype	+	BCAL0127_OriB_wildtype	2	2	2	9.8	9.8	9.8	34.052	0	17.28	40903000	26	2	2	2	3	3	3	2
22.2883	22.2503	22.1597	22.0396	21.7743	19.3546	21.0675	22.2795	18.6733	22.0617	20.2229	22.1574				By MS/MS	By MS/MS	By MS/MS	By MS/MS	By MS/MS	By MS/MS	By MS/MS	By MS/MS	By MS/MS	By MS/MS	By MS/MS	By MS/MS	BCAL1345					4	4	4	8.3	8.3	8.3	79.197	0	15.186	76394000	25	3	3	2	3	3	1	1
22.7298	22.1304	22.1951	22.2173	22.2135	22.5211	22.8066	22.2593	20.1374	19.7866	20.2808	19.5856				By MS/MS	By MS/MS	By MS/MS	By MS/MS	By MS/MS	By MS/MS	By MS/MS	By MS/MS	By MS/MS	By MS/MS	By MS/MS	By MS/MS	BCAL1352	+	BCAL0127_OriA_wildtype	+	BCAL0127_OriB_wildtype	3	3	3	29.7	29.7	29.7	11.694	0	16.613	86977000	23	2	2	2	2	2	3	3
22.5875	22.93	22.4773	22.4651	22.6449	22.7835	22.7731	20.4238	22.7265	23.0692	23.4111	22.9548				By MS/MS	By MS/MS	By MS/MS	By MS/MS	By MS/MS	By MS/MS	By MS/MS	By MS/MS	By MS/MS	By MS/MS	By MS/MS	By MS/MS	BCAL1353					4	4	4	9.2	9.2	9.2	48.855	0	13.964	86529000	24	2	2	2	2	1	2	2
21.0708	20.988	20.2405	19.0422	19.2861	20.9715	21.3734	20.0353	18.7889	21.5291	21.4172	21.057				By MS/MS	By MS/MS			By MS/MS		By MS/MS		By MS/MS	By MS/MS	By MS/MS	By MS/MS	BCAL1366					5	5	5	13	13	13	78.155	0	35.961	37858000	15	0	1	0	0	2	0	2
26.0765	26.272	26.4939	26.4673	26.3499	26.2556	26.3184	26.4845	26.4715	26.4857	25.8359	26.5018				By MS/MS	By MS/MS	By MS/MS	By MS/MS	By MS/MS	By MS/MS	By MS/MS	By MS/MS	By MS/MS	By MS/MS	By MS/MS	By MS/MS	BCAL1368					5	5	4	20.5	20.5	17.9	40.316	0	88.029	1666000000	74	6	5	6	9	7	7	5
24.7719	25.0288	25.029	25.0655	24.6297	24.7805	24.8691	24.7941	24.965	24.4174	24.5003	24.9134				By MS/MS	By MS/MS	By MS/MS	By MS/MS	By MS/MS	By MS/MS	By MS/MS	By MS/MS	By MS/MS	By MS/MS	By MS/MS	By MS/MS	BCAL1374					2	2	2	18.4	18.4	18.4	15.856	0	15.105	190500000	40	3	4	3	4	3	3	3
23.6369	23.7082	23.6982	23.5574	23.6667	23.5722	23.6459	23.6575	23.7187	23.647	23.7785	23.6368				By MS/MS	By MS/MS	By MS/MS	By MS/MS	By MS/MS	By MS/MS	By MS/MS	By MS/MS	By MS/MS	By MS/MS	By MS/MS	By MS/MS	BCAL1375					2	2	2	18.6	18.6	18.6	21.224	0	21.529	280970000	53	5	4	4	5	5	5	5
24.7331	24.5006	24.41	23.8239	24.6862	24.7609	24.962	24.6077	23.837	23.8698	23.9735	24.0253				By MS/MS	By MS/MS	By MS/MS	By MS/MS	By MS/MS	By MS/MS	By MS/MS	By MS/MS	By MS/MS	By MS/MS	By MS/MS	By MS/MS	BCAL1389			+	BCAL0127_OriB_wildtype	10	10	10	19.9	19.9	19.9	81.507	0	63.549	485760000	71	7	8	6	3	6	9	12
23.3108	23.162	23.1105	22.8164	23.2282	23.277	23.4188	23.2429	22.5914	22.6952	22.6817	22.7036				By MS/MS	By MS/MS	By MS/MS	By MS/MS	By MS/MS	By MS/MS	By MS/MS	By MS/MS	By MS/MS	By MS/MS	By MS/MS	By MS/MS	BCAL1390	+	BCAL0127_OriA_wildtype	+	BCAL0127_OriB_wildtype	2	2	2	5.3	5.3	5.3	39.995	0	13.264	181810000	24	2	2	2	2	2	2	2
22.7098	22.6852	22.8907	22.5338	23.0165	22.9659	22.959	22.9582	22.8426	22.524	22.6588	22.6808				By MS/MS	By MS/MS	By MS/MS	By MS/MS	By MS/MS	By MS/MS	By MS/MS	By MS/MS	By MS/MS	By MS/MS	By MS/MS	By MS/MS	BCAL1391			+	BCAL0127_OriB_wildtype	9	9	9	8.9	8.9	8.9	134.73	0	57.954	204730000	58	4	5	3	3	6	6	6
22.9926	23.1142	22.6492	22.4479	22.5705	22.8035	22.4149	22.3155	22.6051	22.6866	22.6678	22.7656				By MS/MS	By MS/MS	By MS/MS	By MS/MS	By MS/MS	By MS/MS	By MS/MS	By MS/MS	By MS/MS	By MS/MS	By MS/MS	By MS/MS	BCAL1395					2	2	2	4.3	4.3	4.3	74.971	0	13.793	55806000	27	2	2	2	2	2	3	3
23.3801	23.6902	23.6988	23.4444	23.8515	23.9809	23.6329	23.8935	23.8043	23.7686	23.5546	23.6792				By MS/MS	By MS/MS	By MS/MS	By MS/MS	By MS/MS	By MS/MS	By MS/MS	By MS/MS	By MS/MS	By MS/MS	By MS/MS	By MS/MS	BCAL1396					4	4	4	7.7	7.7	7.7	56.171	0	49.614	250690000	43	3	4	4	4	4	3	3
24.2989	24.3256	24.0492	23.7924	23.9965	24.1054	24.1756	23.9196	24.0493	23.9784	24.3105	24.1356				By MS/MS	By MS/MS	By MS/MS	By MS/MS	By MS/MS	By MS/MS	By MS/MS	By MS/MS	By MS/MS	By MS/MS	By MS/MS	By MS/MS	BCAL1398					6	6	6	29.3	29.3	29.3	31.498	0	49.34	854900000	109	7	11	8	8	11	10	7
22.8772	23.2301	23.1701	23.1019	23.2337	23.125	21.9954	23.175	24.0088	23.471	23.85	23.9494				By MS/MS	By MS/MS	By MS/MS	By MS/MS	By MS/MS	By MS/MS	By MS/MS	By MS/MS	By MS/MS	By MS/MS	By MS/MS	By MS/MS	BCAL1399	+	BCAL0127_OriA_wildtype			3	3	3	28.5	28.5	28.5	13.837	0	59.464	242980000	29	2	3	2	2	2	2	1
24.7009	24.9668	25.0536	24.9427	24.8255	24.5926	20.9909	24.723	24.9796	24.7966	24.8242	25.0192				By MS/MS	By MS/MS	By MS/MS	By MS/MS	By MS/MS	By MS/MS	By MS/MS	By MS/MS	By MS/MS	By MS/MS	By MS/MS	By MS/MS	BCAL2398					2	2	2	9	9	9	33.77	0	31.194	412180000	24	2	2	2	2	2	2	1
23.7428	23.8637	23.6659	23.3558	23.9049	23.7686	24.1298	23.5846	23.6614	23.786	24.2128	23.6925				By MS/MS	By MS/MS	By MS/MS	By MS/MS	By MS/MS	By MS/MS	By MS/MS	By MS/MS	By MS/MS	By MS/MS	By MS/MS	By MS/MS	BCAL2403					11	11	11	35.8	35.8	35.8	43.105	0	46.107	462220000	100	8	7	8	6	11	6	12
22.9503	23.4057	23.1879	18.6066	18.9835	23.161	22.9325	18.7815	19.5458	19.1059	23.5128	23.1899				By MS/MS	By MS/MS	By MS/MS	By MS/MS	By MS/MS	By MS/MS	By MS/MS	By MS/MS	By MS/MS	By MS/MS	By MS/MS	By MS/MS	BCAL2406					6	6	6	21.4	21.4	21.4	39.177	0	38.744	77220000	32	2	3	3	1	2	3	2
23.4162	23.3906	23.4655	23.5572	23.4644	23.5477	23.5071	23.3992	23.5177	23.359	23.5136	23.216				By MS/MS	By MS/MS	By MS/MS	By MS/MS	By MS/MS	By MS/MS	By MS/MS	By MS/MS	By MS/MS	By MS/MS	By MS/MS	By MS/MS	BCAL2408					6	6	6	13.6	13.6	13.6	64.915	0	44.132	113090000	72	5	6	4	7	7	6	5
24.5584	24.6565	24.4912	24.4674	24.4923	24.5392	24.8361	24.5297	24.631	24.6935	24.7515	24.57				By MS/MS	By MS/MS	By MS/MS	By MS/MS	By MS/MS	By MS/MS	By MS/MS	By MS/MS	By MS/MS	By MS/MS	By MS/MS	By MS/MS	BCAL2409					17	17	17	14.5	14.5	14.5	130.47	0	109.32	1145200000	216	14	19	18	18	20	17	18
25.5268	25.6748	25.4363	25.4949	25.7304	25.6388	26.0176	25.5292	25.3642	25.6365	25.8024	25.5163				By MS/MS	By MS/MS	By MS/MS	By MS/MS	By MS/MS	By MS/MS	By MS/MS	By MS/MS	By MS/MS	By MS/MS	By MS/MS	By MS/MS	BCAL2410					11	11	11	36.6	36.6	36.6	31.603	0	52.047	1591400000	173	12	19	13	14	15	13	15
26.2171	26.3769	26.1446	26.0129	26.4405	26.3149	26.4405	26.3064	26.2268	26.3608	26.8179	26.2237				By MS/MS	By MS/MS	By MS/MS	By MS/MS	By MS/MS	By MS/MS	By MS/MS	By MS/MS	By MS/MS	By MS/MS	By MS/MS	By MS/MS	BCAL2412					11	11	11	24.5	24.5	24.5	53.564	0	97.451	2202300000	203	18	17	15	17	20	12	18
25.395	24.9791	25.3032	25.0408	25.3442	25.417	25.5232	25.3798	24.6934	24.7829	24.8514	24.6659				By MS/MS	By MS/MS	By MS/MS	By MS/MS	By MS/MS	By MS/MS	By MS/MS	By MS/MS	By MS/MS	By MS/MS	By MS/MS	By MS/MS	BCAL2413	+	BCAL0127_OriA_wildtype	+	BCAL0127_OriB_wildtype	2	2	2	21.4	21.4	21.4	13.783	0	31.115	938230000	73	7	5	7	5	6	7	6
27.3091	27.2133	27.1936	27.0817	27.2893	27.2977	27.528	27.1977	26.9859	26.9688	27.1987	26.8875				By MS/MS	By MS/MS	By MS/MS	By MS/MS	By MS/MS	By MS/MS	By MS/MS	By MS/MS	By MS/MS	By MS/MS	By MS/MS	By MS/MS	BCAL2415			+	BCAL0127_OriB_wildtype	14	14	14	47.3	47.3	47.3	42.997	0	176.78	4184300000	251	20	24	20	16	21	21	22
24.6168	24.8576	24.2761	24.215	24.9561	24.263	24.8759	24.4386	24.9742	25.1211	25.65	24.7009				By MS/MS	By MS/MS	By MS/MS	By MS/MS	By MS/MS	By MS/MS	By MS/MS	By MS/MS	By MS/MS	By MS/MS	By MS/MS	By MS/MS	BCAL2417					15	15	14	13.7	13.7	13	154.75	0	131.8	774980000	135	7	12	8	6	13	9	11
27.6497	27.5106	27.6783	27.6013	27.3893	27.6244	27.5619	27.56	27.4916	27.1036	27.2471	27.4201				By MS/MS	By MS/MS	By MS/MS	By MS/MS	By MS/MS	By MS/MS	By MS/MS	By MS/MS	By MS/MS	By MS/MS	By MS/MS	By MS/MS	BCAL2418					12	12	12	37.9	37.9	37.9	41.332	0	119.08	4925200000	289	21	21	22	26	22	25	22
23.8764	23.9337	23.6591	23.7405	23.925	23.8174	23.7973	23.989	23.5249	23.8736	24.1384	23.7108				By MS/MS	By MS/MS	By MS/MS	By MS/MS	By MS/MS	By MS/MS	By MS/MS	By MS/MS	By MS/MS	By MS/MS	By MS/MS	By MS/MS	BCAL2419					10	10	10	22.2	22.2	22.2	67.622	0	60.212	670910000	104	4	9	9	8	10	10	6
28.3226	28.3714	28.2496	28.4087	28.1156	28.4053	28.7929	28.3167	28.3228	28.3413	27.9972	28.3587				By MS/MS	By MS/MS	By MS/MS	By MS/MS	By MS/MS	By MS/MS	By MS/MS	By MS/MS	By MS/MS	By MS/MS	By MS/MS	By MS/MS	BCAL2420					15	15	15	48.4	48.4	48.4	55.384	0	282.74	3218900000	251	17	21	19	28	18	21	22
23.5246	23.5165	24.1114	24.0575	23.6066	23.8549	23.6256	24.1016	23.7818	23.47	17.7752	23.7673				By MS/MS	By MS/MS	By MS/MS	By MS/MS	By MS/MS	By MS/MS	By MS/MS	By MS/MS	By MS/MS	By MS/MS	By MS/MS	By MS/MS	BCAL2423					2	2	2	8.1	8.1	8.1	24.293	0	10.348	205870000	37	2	5	3	3	2	3	2
22.9867	23.3655	23.2551	23.1901	19.2393	23.0661	19.2114	23.0212	23.3242	23.2604	23.5853	23.3776				By MS/MS	By MS/MS	By MS/MS	By MS/MS	By MS/MS	By MS/MS	By MS/MS	By MS/MS	By MS/MS	By MS/MS	By MS/MS	By MS/MS	BCAL2425					3	3	3	22.9	22.9	22.9	23.861	0	14.576	213540000	31	2	3	3	2	1	4	1
22.9446	23.3242	23.2631	23.3502	22.8303	22.8069	22.4702	23.0433	23.0852	23.058	23.2377	23.3551				By MS/MS	By MS/MS	By MS/MS	By MS/MS	By MS/MS	By MS/MS	By MS/MS	By MS/MS	By MS/MS	By MS/MS	By MS/MS	By MS/MS	BCAL2427					2	2	2	21.5	21.5	21.5	16.415	0	48.429	134910000	34	3	4	2	3	3	2	2
23.7651	23.7222	23.928	23.8615	23.9054	23.8073	23.7901	23.8177	18.2895	19.6884	23.8391	23.6283				By MS/MS	By MS/MS	By MS/MS	By MS/MS	By MS/MS	By MS/MS	By MS/MS	By MS/MS	By MS/MS	By MS/MS	By MS/MS	By MS/MS	BCAL2428					3	3	3	29.4	29.4	29.4	12.872	0	53.511	250960000	34	5	2	5	2	4	3	3
25.2031	25.3276	25.3597	25.338	25.2927	25.5869	25.6094	25.5204	25.3046	24.9883	24.9141	25.1515				By MS/MS	By MS/MS	By MS/MS	By MS/MS	By MS/MS	By MS/MS	By MS/MS	By MS/MS	By MS/MS	By MS/MS	By MS/MS	By MS/MS	BCAL2430			+	BCAL0127_OriB_wildtype	9	9	9	30.1	30.1	30.1	32.509	0	54.392	1561200000	136	11	12	11	11	9	14	15
23.7082	23.8259	23.7003	23.675	23.7933	23.8711	24.1403	23.8797	23.4433	23.6694	23.4378	23.5413				By MS/MS	By MS/MS	By MS/MS	By MS/MS	By MS/MS	By MS/MS	By MS/MS	By MS/MS	By MS/MS	By MS/MS	By MS/MS	By MS/MS	BCAL2431			+	BCAL0127_OriB_wildtype	7	7	7	25.3	25.3	25.3	44.752	0	70.509	331010000	79	8	7	5	5	6	7	7
28.2793	27.9435	27.8821	27.8971	28.0479	28.1236	28.5591	28.0608	27.7071	27.7511	28.0227	27.8045				By MS/MS	By MS/MS	By MS/MS	By MS/MS	By MS/MS	By MS/MS	By MS/MS	By MS/MS	By MS/MS	By MS/MS	By MS/MS	By MS/MS	BCAL2433					14	14	14	41	41	41	35.321	0	113.58	11819000000	495	46	41	38	42	44	41	45
26.1573	26.5148	26.3426	26.3074	26.3894	26.4176	26.2778	26.137	26.1277	26.5542	26.9173	26.441				By MS/MS	By MS/MS	By MS/MS	By MS/MS	By MS/MS	By MS/MS	By MS/MS	By MS/MS	By MS/MS	By MS/MS	By MS/MS	By MS/MS	BCAL2437					8	8	8	29.2	29.2	29.2	33.753	0	99.774	1430400000	151	11	15	11	10	15	11	15
22.6976	22.2086	22.1958	23.4147	22.9253	22.202	22.9726	23.0484	22.1378	22.3942	22.3581	22.481				By MS/MS	By MS/MS	By MS/MS	By MS/MS	By MS/MS	By MS/MS	By MS/MS	By MS/MS	By MS/MS	By MS/MS	By MS/MS	By MS/MS	BCAL2440					3	3	3	22	22	22	17.441	0	22.515	138290000	31	3	3	3	2	2	3	3
25.8737	20.0203	25.525	25.6822	25.5281	25.7176	19.3894	25.512	25.67	25.4637	19.2255	25.5121				By MS/MS	By MS/MS	By MS/MS	By MS/MS	By MS/MS	By MS/MS	By MS/MS	By MS/MS	By MS/MS	By MS/MS	By MS/MS	By MS/MS	BCAL2441					4	4	4	31.8	31.8	31.8	21.596	0	73.511	250030000	39	4	2	4	2	4	3	2
30.1155	30.2776	30.2452	30.1898	30.2989	30.0734	29.972	30.1591	30.673	30.5497	30.5826	30.5125				By MS/MS	By MS/MS	By MS/MS	By MS/MS	By MS/MS	By MS/MS	By MS/MS	By MS/MS	By MS/MS	By MS/MS	By MS/MS	By MS/MS	BCAL2442	+	BCAL0127_OriA_wildtype	+	BCAL0127_OriB_wildtype	20	20	20	39.9	39.9	39.9	71.224	0	323.31	41643000000	915	71	76	73	71	81	77	60
24.0657	23.9706	24.0146	23.7314	24.0833	23.8169	24.3067	23.8506	24.2281	24.142	18.8983	24.0463				By MS/MS	By MS/MS	By MS/MS	By MS/MS	By MS/MS	By MS/MS	By MS/MS	By MS/MS	By MS/MS	By MS/MS	By MS/MS	By MS/MS	BCAL2443					6	6	6	12.8	12.8	12.8	53.278	0	36.705	400040000	79	8	5	7	6	6	9	7
24.9197	24.806	24.9708	24.992	25.0143	24.847	24.8248	24.9555	24.9895	24.7771	25.0679	25.054				By MS/MS	By MS/MS	By MS/MS	By MS/MS	By MS/MS	By MS/MS	By MS/MS	By MS/MS	By MS/MS	By MS/MS	By MS/MS	By MS/MS	BCAL2444					4	4	4	23	23	23	24.748	0	90.001	1171100000	90	8	7	8	8	7	8	8
24.1286	24.3758	24.4598	24.4601	24.994	24.4847	23.8313	24.6918	25.2385	25.1901	25.3091	25.1427				By MS/MS	By MS/MS	By MS/MS	By MS/MS	By MS/MS	By MS/MS	By MS/MS	By MS/MS	By MS/MS	By MS/MS	By MS/MS	By MS/MS	BCAL2446	+	BCAL0127_OriA_wildtype			10	10	10	27.7	27.7	27.7	43.326	0	68.591	971710000	111	8	10	7	7	7	7	8
26.7301	26.2734	25.6235	25.6411	25.8989	26.0004	25.7227	25.1277	26.1429	26.4719	26.7969	26.4827				By MS/MS	By MS/MS	By MS/MS	By MS/MS	By MS/MS	By MS/MS	By MS/MS	By MS/MS	By MS/MS	By MS/MS	By MS/MS	By MS/MS	BCAL2447			+	BCAL0127_OriB_wildtype	2	2	2	19.7	19.7	19.7	15.783	0	35.809	1170400000	73	8	8	5	4	5	6	6
23.7739	23.8622	23.7416	23.6003	23.7845	23.7523	23.629	23.6377	23.4765	23.7447	23.6757	23.3917				By MS/MS	By MS/MS	By MS/MS	By MS/MS	By MS/MS	By MS/MS	By MS/MS	By MS/MS	By MS/MS	By MS/MS	By MS/MS	By MS/MS	BCAL2448					5	5	5	27.6	27.6	27.6	31.056	0	43.616	252140000	63	4	6	6	4	4	5	5
19.543	22.0826	19.548	21.9269	20.257	22.2445	22.8948	21.9603	21.8502	22.1488	22.0531	22.2581				By MS/MS	By MS/MS	By MS/MS	By MS/MS	By MS/MS	By MS/MS	By MS/MS	By MS/MS	By MS/MS	By MS/MS	By MS/MS	By MS/MS	BCAL2449					5	5	5	10.1	10.1	10.1	85.48	0	31.184	46447000	28	1	4	1	2	1	2	4
25.2568	25.2873	25.2256	25.3283	25.5129	25.2805	25.7178	25.4182	25.2148	25.3872	25.8103	25.1946				By MS/MS	By MS/MS	By MS/MS	By MS/MS	By MS/MS	By MS/MS	By MS/MS	By MS/MS	By MS/MS	By MS/MS	By MS/MS	By MS/MS	BCAL2454					14	14	14	17.2	17.2	17.2	84.107	0	145.17	1896700000	230	19	19	19	18	22	18	21
25.846	26.1089	25.9112	25.7657	26.0929	26.0253	26.0167	25.9006	26.1114	26.0346	26.3878	26.0839				By MS/MS	By MS/MS	By MS/MS	By MS/MS	By MS/MS	By MS/MS	By MS/MS	By MS/MS	By MS/MS	By MS/MS	By MS/MS	By MS/MS	BCAL2455					20	20	20	40.6	40.6	40.6	72.669	0	235.58	2942000000	338	24	26	30	26	31	25	23
23.9233	24.148	24.064	24.0254	24.1853	24.1238	24.2446	23.9758	24.3149	24.0098	24.5327	24.1366				By MS/MS	By MS/MS	By MS/MS	By MS/MS	By MS/MS	By MS/MS	By MS/MS	By MS/MS	By MS/MS	By MS/MS	By MS/MS	By MS/MS	BCAL2456					11	11	11	21.6	21.6	21.6	71.835	0	80.041	694980000	136	9	13	10	9	11	11	11
25.8498	26.1168	26.1141	26.2222	25.9724	26.0264	26.3014	26.0819	26.9966	26.5759	26.3444	26.7713				By MS/MS	By MS/MS	By MS/MS	By MS/MS	By MS/MS	By MS/MS	By MS/MS	By MS/MS	By MS/MS	By MS/MS	By MS/MS	By MS/MS	BCAL2457	+	BCAL0127_OriA_wildtype	+	BCAL0127_OriB_wildtype	5	5	5	51.5	51.5	51.5	14.163	0	68.453	1685800000	126	7	10	10	10	9	8	4
26.3752	26.385	26.0214	25.8148	26.2927	26.4223	26.7247	26.4546	25.9895	25.7255	26.3903	25.8812				By MS/MS	By MS/MS	By MS/MS	By MS/MS	By MS/MS	By MS/MS	By MS/MS	By MS/MS	By MS/MS	By MS/MS	By MS/MS	By MS/MS	BCAL3458					7	7	7	19	19	19	43.818	0	26.756	1245500000	104	10	12	9	6	10	9	10
23.6195	23.4457	23.2577	23.2097	23.4851	23.3138	23.4433	23.1642	23.298	23.0974	23.7982	23.2904				By MS/MS	By MS/MS	By MS/MS	By MS/MS	By MS/MS	By MS/MS	By MS/MS	By MS/MS	By MS/MS	By MS/MS	By MS/MS	By MS/MS	BCAL3459					4	4	4	18.4	18.4	18.4	28.171	0	24.166	289250000	39	3	4	3	3	4	3	2
26.4934	26.514	26.5696	26.3879	26.3718	26.5039	26.4617	26.414	26.4558	26.4788	26.495	26.355				By MS/MS	By MS/MS	By MS/MS	By MS/MS	By MS/MS	By MS/MS	By MS/MS	By MS/MS	By MS/MS	By MS/MS	By MS/MS	By MS/MS	BCAL3460					14	14	14	53.7	53.7	53.7	33.341	0	233.8	3640300000	317	24	24	27	23	24	27	25
25.4849	25.8112	25.7117	25.6	25.3968	25.6124	25.4852	25.7349	25.6303	25.4199	25.4364	25.5709				By MS/MS	By MS/MS	By MS/MS	By MS/MS	By MS/MS	By MS/MS	By MS/MS	By MS/MS	By MS/MS	By MS/MS	By MS/MS	By MS/MS	BCAL3461					8	8	8	23	23	23	49.007	0	69.814	1784900000	175	12	17	17	12	15	14	12
23.2888	23.5539	23.4968	23.5842	23.5236	23.523	23.4111	23.5962	23.785	23.5865	23.5176	23.3863				By MS/MS	By MS/MS	By MS/MS	By MS/MS	By MS/MS	By MS/MS	By MS/MS	By MS/MS	By MS/MS	By MS/MS	By MS/MS	By MS/MS	BCAL3462					6	6	6	21.5	21.5	21.5	38.485	0	75.815	500340000	87	7	7	8	7	8	7	5
25.0074	24.8724	24.9339	24.9874	24.751	24.8806	24.8935	24.8539	25.0871	24.6783	24.6571	24.8409				By MS/MS	By MS/MS	By MS/MS	By MS/MS	By MS/MS	By MS/MS	By MS/MS	By MS/MS	By MS/MS	By MS/MS	By MS/MS	By MS/MS	BCAL3464					8	8	8	21.2	21.2	21.2	51.869	0	76.493	1070200000	176	14	14	18	18	13	15	13
25.918	25.9711	25.8197	25.8254	25.8309	26.0585	26.0374	25.9965	25.8577	25.708	25.774	25.8137				By MS/MS	By MS/MS	By MS/MS	By MS/MS	By MS/MS	By MS/MS	By MS/MS	By MS/MS	By MS/MS	By MS/MS	By MS/MS	By MS/MS	BCAL3466			+	BCAL0127_OriB_wildtype	9	9	9	28.8	28.8	28.8	48.154	0	113.73	1922900000	243	16	18	20	21	22	20	22
25.5574	25.417	25.5896	25.4405	25.2866	25.5334	25.5764	25.4608	25.5837	25.3905	25.0364	25.2995				By MS/MS	By MS/MS	By MS/MS	By MS/MS	By MS/MS	By MS/MS	By MS/MS	By MS/MS	By MS/MS	By MS/MS	By MS/MS	By MS/MS	BCAL3467					7	7	7	19.7	19.7	19.7	53.739	0	57.37	957080000	113	10	11	9	8	8	13	11
25.8191	25.7656	25.5814	25.5723	25.6446	25.8269	26.1195	25.7618	25.7398	25.5414	25.5052	25.2201				By MS/MS	By MS/MS	By MS/MS	By MS/MS	By MS/MS	By MS/MS	By MS/MS	By MS/MS	By MS/MS	By MS/MS	By MS/MS	By MS/MS	BCAL3470					6	6	6	22	22	22	34.231	0	47.658	1084100000	81	7	8	9	6	5	7	7
23.6272	24.0574	24.0763	24.178	23.6716	23.8182	24.4989	23.3498	23.9062	23.4559	23.7674	24.0988				By MS/MS	By MS/MS	By MS/MS	By MS/MS	By MS/MS	By MS/MS	By MS/MS	By MS/MS	By MS/MS	By MS/MS	By MS/MS	By MS/MS	BCAL3471					4	4	4	26.8	26.8	26.8	15.869	0	39.597	407740000	81	6	9	8	7	6	6	4
25.1038	25.5155	25.3699	25.6426	24.9975	24.8589	24.8363	25.201	25.7774	25.7404	25.4357	25.5763				By MS/MS	By MS/MS	By MS/MS	By MS/MS	By MS/MS	By MS/MS	By MS/MS	By MS/MS	By MS/MS	By MS/MS	By MS/MS	By MS/MS	BCAL3472			+	BCAL0127_OriB_wildtype	8	8	8	45.7	45.7	45.7	22.476	0	140.83	1279900000	117	10	8	12	11	6	8	8
23.8898	24.0181	24.0343	23.7146	23.9416	24.0474	23.7785	23.6435	24.0709	23.8963	24.2233	23.9922				By MS/MS	By MS/MS	By MS/MS	By MS/MS	By MS/MS	By MS/MS	By MS/MS	By MS/MS	By MS/MS	By MS/MS	By MS/MS	By MS/MS	BCAL3474					3	3	3	9.2	9.2	9.2	60.879	0	41.451	196090000	45	4	4	4	3	4	4	3
23.9213	23.8031	23.9634	23.9373	23.9314	24.0538	23.8827	24.0189	23.7158	23.6511	23.8553	23.7717				By MS/MS	By MS/MS	By MS/MS	By MS/MS	By MS/MS	By MS/MS	By MS/MS	By MS/MS	By MS/MS	By MS/MS	By MS/MS	By MS/MS	BCAL3475			+	BCAL0127_OriB_wildtype	13	13	13	27.8	27.8	27.8	75.368	0	112.85	639670000	170	13	13	15	14	14	14	14
24.3935	24.546	24.2408	24.2321	24.5384	24.4272	24.603	24.3665	24.3159	24.3914	24.9502	24.2947				By MS/MS	By MS/MS	By MS/MS	By MS/MS	By MS/MS	By MS/MS	By MS/MS	By MS/MS	By MS/MS	By MS/MS	By MS/MS	By MS/MS	BCAL3493					20	20	20	26	26	26	112.16	0	107.98	935180000	172	12	14	14	12	15	13	11
26.0949	26.1317	26.1469	26.1166	26.1214	26.0928	26.1496	26.0561	26.3822	26.3707	26.5199	26.2966				By MS/MS	By MS/MS	By MS/MS	By MS/MS	By MS/MS	By MS/MS	By MS/MS	By MS/MS	By MS/MS	By MS/MS	By MS/MS	By MS/MS	BCAL3494	+	BCAL0127_OriA_wildtype	+	BCAL0127_OriB_wildtype	14	14	14	31.4	31.4	31.4	74.148	0	167.5	1354800000	165	12	12	15	12	13	12	11
25.3265	25.1044	24.7863	24.8197	25.4161	25.1175	25.7131	25.0781	24.9357	25.0304	25.4419	25.1696				By MS/MS	By MS/MS	By MS/MS	By MS/MS	By MS/MS	By MS/MS	By MS/MS	By MS/MS	By MS/MS	By MS/MS	By MS/MS	By MS/MS	BCAL3505					2	2	2	11.3	11.3	11.3	15.69	0	13.353	644170000	45	3	4	3	4	4	4	3
19.6348	20.8842	19.9141	20.6268	21.1223	20.1566	19.5933	20.8606	21.9443	21.6781	21.3926	21.6041				By MS/MS	By MS/MS	By MS/MS	By MS/MS	By MS/MS	By MS/MS	By MS/MS	By MS/MS	By MS/MS	By MS/MS	By MS/MS	By MS/MS	BCAL3506	+	BCAL0127_OriA_wildtype	+	BCAL0127_OriB_wildtype	4	4	4	14.2	14.2	14.2	37.436	0	9.4173	24739000	22	2	2	1	2	3	1	1
24.5457	24.9868	24.7777	24.9933	25.0106	24.2606	19.2297	24.3586	25.7131	25.7767	24.5159	25.9134				By MS/MS	By MS/MS	By MS/MS	By MS/MS	By MS/MS	By MS/MS	By MS/MS	By MS/MS	By MS/MS	By MS/MS	By MS/MS	By MS/MS	BCAL3507					2	2	2	11.4	11.4	11.4	17.547	0	47.18	526990000	61	5	4	7	6	6	4	2
19.7482	23.2811	22.8744	23.0095	18.2194	18.8199	22.4168	22.8975	23.2659	23.1715	23.4979	23.2764				By MS/MS	By MS/MS	By MS/MS	By MS/MS	By MS/MS	By MS/MS	By MS/MS	By MS/MS	By MS/MS	By MS/MS	By MS/MS	By MS/MS	BCAL3516					2	2	2	15.5	15.5	15.5	18.199	0	72.235	170370000	30	2	2	2	2	1	2	3
26.5047	26.7174	26.7065	26.6738	26.5936	26.8209	26.6378	26.8443	26.4371	26.2261	25.6674	26.2452				By MS/MS	By MS/MS	By MS/MS	By MS/MS	By MS/MS	By MS/MS	By MS/MS	By MS/MS	By MS/MS	By MS/MS	By MS/MS	By MS/MS	BCAL0329			+	BCAL0127_OriB_wildtype	4	4	4	5.9	5.9	5.9	52.125	0	13.492	610200000	89	8	9	7	7	7	9	9
29.3644	29.5766	29.4979	29.3489	29.464	29.3928	29.4858	29.3249	29.1621	29.249	29.3788	29.0971				By MS/MS	By MS/MS	By MS/MS	By MS/MS	By MS/MS	By MS/MS	By MS/MS	By MS/MS	By MS/MS	By MS/MS	By MS/MS	By MS/MS	BCAL0331					9	9	9	50.7	50.7	50.7	23.709	0	218.57	18127000000	344	28	30	25	27	27	29	32
23.0599	22.9378	22.9647	22.7949	22.7012	23.1011	23.2689	22.8865	22.5096	22.4608	22.0468	22.3886				By MS/MS	By MS/MS	By MS/MS	By MS/MS	By MS/MS	By MS/MS	By MS/MS	By MS/MS	By MS/MS	By MS/MS	By MS/MS	By MS/MS	BCAL0334	+	BCAL0127_OriA_wildtype	+	BCAL0127_OriB_wildtype	4	4	4	11.7	11.7	11.7	28.858	0	7.8345	102750000	46	4	3	4	3	4	5	5
19.0067	20.1739	23.5778	19.6001	23.8926	20.7806	19.6454	23.9269	24.0271	24.0908	23.5483	23.8587				By MS/MS	By MS/MS	By MS/MS	By MS/MS	By MS/MS	By MS/MS	By MS/MS	By MS/MS	By MS/MS	By MS/MS	By MS/MS	By MS/MS	BCAL0337					4	4	4	22.7	22.7	22.7	28.976	0	33.565	276110000	28	1	1	2	2	4	1	1
24.4063	24.4492	24.2878	24.2043	24.5918	24.6131	24.8134	24.4264	24.1886	24.3529	24.5959	24.2879				By MS/MS	By MS/MS	By MS/MS	By MS/MS	By MS/MS	By MS/MS	By MS/MS	By MS/MS	By MS/MS	By MS/MS	By MS/MS	By MS/MS	BCAL0338					9	9	9	29.5	29.5	29.5	49.904	0	145.16	1096300000	165	14	16	13	13	16	15	11
22.9627	22.911	22.8785	22.5795	23.1036	23.1361	23.313	22.7794	22.784	22.523	22.9747	22.5598				By MS/MS	By MS/MS	By MS/MS	By MS/MS	By MS/MS	By MS/MS	By MS/MS	By MS/MS	By MS/MS	By MS/MS	By MS/MS	By MS/MS	BCAL0339					4	4	4	34.7	34.7	34.7	20.792	0	22.901	270090000	44	4	3	4	3	3	3	4
27.6	27.8542	27.507	27.4328	28.1716	27.7062	28.0673	27.494	27.5298	27.7568	27.9809	27.5955				By MS/MS	By MS/MS	By MS/MS	By MS/MS	By MS/MS	By MS/MS	By MS/MS	By MS/MS	By MS/MS	By MS/MS	By MS/MS	By MS/MS	BCAL0340					5	5	5	20.2	20.2	20.2	21.534	0	37.13	8895000000	159	13	14	13	12	15	13	12
24.1037	23.9754	24.0946	24.1425	24.0818	24.0388	24.0816	23.8698	24.0728	24.1592	23.9581	24.1543				By MS/MS	By MS/MS	By MS/MS	By MS/MS	By MS/MS	By MS/MS	By MS/MS	By MS/MS	By MS/MS	By MS/MS	By MS/MS	By MS/MS	BCAL0341					7	7	7	48.5	48.5	48.5	19.246	0	64.916	283200000	107	7	9	10	11	10	7	8
26.5095	26.2888	26.2087	26.1076	26.4952	26.4353	26.7984	26.238	25.9572	26.0957	25.9288	25.8731				By MS/MS	By MS/MS	By MS/MS	By MS/MS	By MS/MS	By MS/MS	By MS/MS	By MS/MS	By MS/MS	By MS/MS	By MS/MS	By MS/MS	BCAL0342			+	BCAL0127_OriB_wildtype	12	12	12	35.7	35.7	35.7	54.822	0	152.24	3929100000	188	15	16	17	14	16	14	17
29.6145	29.5493	29.6999	29.8009	29.6588	29.7522	29.6366	29.842	29.6786	29.2646	28.6739	29.6579				By MS/MS	By MS/MS	By MS/MS	By MS/MS	By MS/MS	By MS/MS	By MS/MS	By MS/MS	By MS/MS	By MS/MS	By MS/MS	By MS/MS	BCAL0343					12	12	12	79.6	79.6	79.6	18.422	0	308.34	17134000000	667	60	56	58	71	48	61	56
24.7346	24.3474	24.163	24.2958	24.6794	24.61	25.1674	24.5759	23.9684	24.1535	24.1167	24.0867				By MS/MS	By MS/MS	By MS/MS	By MS/MS	By MS/MS	By MS/MS	By MS/MS	By MS/MS	By MS/MS	By MS/MS	By MS/MS	By MS/MS	BCAL0347			+	BCAL0127_OriB_wildtype	11	11	11	18.8	18.8	18.8	96.703	0	111.62	587000000	122	11	12	8	8	11	13	8
23.3961	23.538	23.7224	23.6077	23.7815	23.4715	23.6652	23.802	23.7359	23.9664	23.7463	23.5291				By MS/MS	By MS/MS	By MS/MS	By MS/MS	By MS/MS	By MS/MS	By MS/MS	By MS/MS	By MS/MS	By MS/MS	By MS/MS	By MS/MS	BCAL0348					7	7	7	24.7	24.7	24.7	41.807	0	104.27	462140000	72	6	6	7	8	6	5	4
22.489	21.9994	22.2871	21.833	22.569	22.3501	22.791	22.4072	21.7519	21.7159	21.5401	20.1356				By MS/MS	By MS/MS	By MS/MS	By MS/MS	By MS/MS	By MS/MS	By MS/MS	By MS/MS	By MS/MS	By MS/MS	By MS/MS	By MS/MS	BCAL0349			+	BCAL0127_OriB_wildtype	2	2	2	7.8	7.8	7.8	25.842	0	11.38	40731000	22	2	2	2	2	2	2	2
22.3013	22.0245	21.937	21.9787	22.5124	22.5218	22.6991	22.1356	22.4145	22.1022	22.0666	21.9378				By MS/MS	By MS/MS	By MS/MS	By MS/MS	By MS/MS	By MS/MS	By MS/MS	By MS/MS	By MS/MS	By MS/MS	By MS/MS	By MS/MS	BCAL0350					6	6	6	30.4	30.4	30.4	36.149	0	36.619	99381000	33	3	2	2	2	2	2	3
24.7836	24.9609	24.9754	24.9057	25.2363	25.1147	25.0266	25.0569	25.1962	24.8886	24.7893	25.0607				By MS/MS	By MS/MS	By MS/MS	By MS/MS	By MS/MS	By MS/MS	By MS/MS	By MS/MS	By MS/MS	By MS/MS	By MS/MS	By MS/MS	BCAL0351					18	18	18	19	19	19	143.2	0	124.42	847220000	185	15	13	14	14	20	13	16
23.62	23.6234	23.4443	19.8971	23.7593	23.6959	23.585	23.8112	23.9242	23.849	23.5157	23.5272				By MS/MS	By MS/MS	By MS/MS	By MS/MS	By MS/MS	By MS/MS	By MS/MS	By MS/MS	By MS/MS	By MS/MS	By MS/MS	By MS/MS	BCAL0352					4	4	4	16	16	16	31.344	0	19.807	125910000	45	5	8	4	2	2	4	4
22.225	22.4725	22.6718	22.5467	22.2926	22.6546	22.4539	22.1754	22.2736	22.1639	21.7365	22.2978				By MS/MS	By MS/MS	By MS/MS	By MS/MS	By MS/MS	By MS/MS	By MS/MS	By MS/MS	By MS/MS	By MS/MS	By MS/MS	By MS/MS	BCAL0356					5	5	5	29.2	29.2	29.2	34.149	0	28.418	96943000	35	2	3	4	4	2	2	3
22.9596	23.1275	23.1002	23.1952	22.9411	23.0985	22.496	22.9829	23.4488	23.3932	23.118	23.3932				By MS/MS	By MS/MS	By MS/MS	By MS/MS	By MS/MS	By MS/MS	By MS/MS	By MS/MS	By MS/MS	By MS/MS	By MS/MS	By MS/MS	BCAL0361			+	BCAL0127_OriB_wildtype	4	4	4	16.4	16.4	16.4	40.673	0	27.671	254350000	41	3	3	4	4	3	3	3
25.1913	25.3669	25.2609	25.2754	25.4322	25.2273	24.8255	25.589	25.6982	25.6031	25.5371	25.5359				By MS/MS	By MS/MS	By MS/MS	By MS/MS	By MS/MS	By MS/MS	By MS/MS	By MS/MS	By MS/MS	By MS/MS	By MS/MS	By MS/MS	BCAL0362	+	BCAL0127_OriA_wildtype			4	4	4	16.6	16.6	16.6	32.882	0	33.527	389490000	80	4	6	7	6	7	6	5
27.0529	27.4265	27.3036	27.3201	27.3334	27.2807	27.1246	27.1306	27.517	27.4313	27.47	27.5288				By MS/MS	By MS/MS	By MS/MS	By MS/MS	By MS/MS	By MS/MS	By MS/MS	By MS/MS	By MS/MS	By MS/MS	By MS/MS	By MS/MS	BCAL0366			+	BCAL0127_OriB_wildtype	4	4	4	25.4	25.4	25.4	21.58	0	139.51	3834100000	183	15	15	12	14	14	17	13
22.9709	23.5909	23.1983	23.6395	23.1179	22.9679	22.9396	22.8835	23.8181	24.0145	23.8806	23.6687				By MS/MS	By MS/MS	By MS/MS	By MS/MS	By MS/MS	By MS/MS	By MS/MS	By MS/MS	By MS/MS	By MS/MS	By MS/MS	By MS/MS	BCAL0367			+	BCAL0127_OriB_wildtype	6	6	6	18.3	18.3	18.3	45.086	0	58.052	261050000	59	6	6	4	6	4	6	4
31.1397	31.4522	31.2024	31.16	31.2336	30.804	31.3472	30.8262	31.37	31.5956	31.5956	31.4169				By MS/MS	By MS/MS	By MS/MS	By MS/MS	By MS/MS	By MS/MS	By MS/MS	By MS/MS	By MS/MS	By MS/MS	By MS/MS	By MS/MS	BCAL0368					2	2	2	47.8	47.8	47.8	7.3582	0	60.972	36924000000	233	19	22	23	17	16	15	16
27.4266	25.69	25.7822	27.275	26.9915	19.2123	27.6199	27.0373	18.9441	26.3278	20.4712	26.6905				By MS/MS	By MS/MS	By MS/MS	By MS/MS	By MS/MS	By MS/MS	By MS/MS	By MS/MS	By MS/MS	By MS/MS	By MS/MS	By MS/MS	BCAL0372					2	2	2	20.4	20.4	20.4	11.568	0	31.755	1702800000	67	8	6	6	5	8	5	8
23.7854	23.9967	24.0138	24.0709	23.9947	23.8129	24.3012	24.026	23.9035	23.9431	24.2738	23.9102				By MS/MS	By MS/MS	By MS/MS	By MS/MS	By MS/MS	By MS/MS	By MS/MS	By MS/MS	By MS/MS	By MS/MS	By MS/MS	By MS/MS	BCAL0374					4	4	4	13.9	13.9	13.9	40.499	0	12.419	324920000	42	4	4	3	3	3	4	3
26.0519	26.3504	26.2105	26.1846	26.114	26.0763	26.3565	26.0253	25.9245	26.0478	26.3204	26.0674				By MS/MS	By MS/MS	By MS/MS	By MS/MS	By MS/MS	By MS/MS	By MS/MS	By MS/MS	By MS/MS	By MS/MS	By MS/MS	By MS/MS	BCAL0375					6	6	6	17.8	17.8	17.8	47.505	0	38.187	458970000	65	6	6	4	4	5	6	6
27.0732	27.1472	26.9	27.0161	27.1275	27.2752	27.3555	27.2321	26.8783	27.1006	27.1034	26.7945				By MS/MS	By MS/MS	By MS/MS	By MS/MS	By MS/MS	By MS/MS	By MS/MS	By MS/MS	By MS/MS	By MS/MS	By MS/MS	By MS/MS	BCAL0377			+	BCAL0127_OriB_wildtype	10	10	10	23.8	23.8	23.8	65.249	0	168.68	1911600000	216	17	18	16	17	20	17	18
25.0242	24.6196	24.8828	24.9974	24.9471	25.0989	24.952	24.8542	25.1428	24.8112	24.5716	25.037				By MS/MS	By MS/MS	By MS/MS	By MS/MS	By MS/MS	By MS/MS	By MS/MS	By MS/MS	By MS/MS	By MS/MS	By MS/MS	By MS/MS	BCAL0379					5	5	5	37.7	37.7	37.7	23.346	0	33.195	451340000	56	6	4	4	4	6	5	3
26.8925	26.919	26.9647	26.7664	26.8684	26.6937	27.0676	26.7562	26.8425	26.7987	26.957	26.8118				By MS/MS	By MS/MS	By MS/MS	By MS/MS	By MS/MS	By MS/MS	By MS/MS	By MS/MS	By MS/MS	By MS/MS	By MS/MS	By MS/MS	BCAL0380					16	16	16	38.2	38.2	38.2	61.635	0	202.68	5473100000	377	33	35	32	29	34	27	32
18.8231	21.928	21.965	21.6216	18.9112	19.7598	19.5877	19.569	21.8602	19.021	21.548	21.9018				By MS/MS	By MS/MS	By MS/MS	By MS/MS	By MS/MS	By MS/MS	By MS/MS	By MS/MS	By MS/MS	By MS/MS	By MS/MS	By MS/MS	BCAL0382					2	2	2	13.8	13.8	13.8	32.776	0	19.554	52943000	24	1	3	3	4	1	1	1
22.7739	22.5699	22.333	22.4814	22.8091	22.7561	23.178	22.665	21.8846	22.4967	22.7879	22.1865				By MS/MS	By MS/MS	By MS/MS	By MS/MS	By MS/MS	By MS/MS	By MS/MS	By MS/MS	By MS/MS	By MS/MS	By MS/MS	By MS/MS	BCAL0386					5	5	5	15.4	15.4	15.4	43.263	0	22.931	176560000	40	6	4	3	2	2	3	5
26.1644	25.9909	26.0162	25.9826	26.1822	26.0218	25.874	26.0029	26.0794	26.1291	26.1466	25.8142				By MS/MS	By MS/MS	By MS/MS	By MS/MS	By MS/MS	By MS/MS	By MS/MS	By MS/MS	By MS/MS	By MS/MS	By MS/MS	By MS/MS	BCAL0387					9	9	9	30.2	30.2	30.2	39.175	0	239.96	2700700000	279	24	26	21	22	21	24	25
27.1526	27.2275	27.1272	27.1628	27.1681	27.2782	27.1749	27.1568	27.008	26.8474	26.8165	26.7157				By MS/MS	By MS/MS	By MS/MS	By MS/MS	By MS/MS	By MS/MS	By MS/MS	By MS/MS	By MS/MS	By MS/MS	By MS/MS	By MS/MS	BCAL0388	+	BCAL0127_OriA_wildtype	+	BCAL0127_OriB_wildtype	10	10	10	33.2	33.2	33.2	41.974	0	90.679	3505700000	277	22	28	24	25	19	22	24
24.6398	24.5053	24.9071	24.6398	24.3684	24.1088	24.2356	24.0407	24.689	24.2397	24.5698	24.713				By MS/MS	By MS/MS	By MS/MS	By MS/MS	By MS/MS	By MS/MS	By MS/MS	By MS/MS	By MS/MS	By MS/MS	By MS/MS	By MS/MS	BCAL0389					6	6	6	38	38	38	25.766	0	101.3	522190000	75	8	6	6	6	7	5	6
26.6099	26.7159	26.565	26.6101	26.4566	26.6596	26.8554	26.5263	26.4875	26.5782	26.3421	26.6228				By MS/MS	By MS/MS	By MS/MS	By MS/MS	By MS/MS	By MS/MS	By MS/MS	By MS/MS	By MS/MS	By MS/MS	By MS/MS	By MS/MS	BCAL0390					14	14	14	32.7	32.7	32.7	66.002	0	125.66	3733200000	268	20	23	24	25	19	25	17
26.5828	26.8399	26.6528	26.6458	26.9748	26.6396	19.3087	26.963	27.1585	27.0734	27.2507	27.0952				By MS/MS	By MS/MS	By MS/MS	By MS/MS	By MS/MS	By MS/MS	By MS/MS	By MS/MS	By MS/MS	By MS/MS	By MS/MS	By MS/MS	BCAL0391	+	BCAL0127_OriA_wildtype			1	1	1	7.1	7.1	7.1	20.937	0	54.134	653820000	91	5	7	6	9	8	6	4
25.7522	25.9268	25.6357	25.5103	25.6915	25.5384	25.8668	25.6901	25.7298	25.8167	26.074	25.5063				By MS/MS	By MS/MS	By MS/MS	By MS/MS	By MS/MS	By MS/MS	By MS/MS	By MS/MS	By MS/MS	By MS/MS	By MS/MS	By MS/MS	BCAL0394					5	5	5	24.1	24.1	24.1	30.884	0	86.953	927790000	106	8	10	8	8	11	8	9
23.3568	23.2161	22.8264	22.9173	23.0036	23.1547	23.4352	23.041	18.6947	22.8578	19.4568	23.0471				By MS/MS	By MS/MS	By MS/MS	By MS/MS	By MS/MS	By MS/MS	By MS/MS	By MS/MS		By MS/MS	By MS/MS	By MS/MS	BCAL1412					4	4	4	42	42	42	17.202	0	62.878	155440000	32	3	4	3	3	2	2	4
27.8287	28.18	28.1097	28.1312	27.9818	28.049	27.8131	28.0929	28.2527	28.2901	28.3812	28.2096				By MS/MS	By MS/MS	By MS/MS	By MS/MS	By MS/MS	By MS/MS	By MS/MS	By MS/MS	By MS/MS	By MS/MS	By MS/MS	By MS/MS	BCAL1413			+	BCAL0127_OriB_wildtype	19	19	19	39.7	39.7	39.7	65.144	0	323.31	8300300000	582	40	47	45	50	48	47	40
30.9855	30.9727	30.9036	30.9825	31.1707	31.0778	31.2441	31.1097	30.8065	30.9562	31.02	30.7662				By MS/MS	By MS/MS	By MS/MS	By MS/MS	By MS/MS	By MS/MS	By MS/MS	By MS/MS	By MS/MS	By MS/MS	By MS/MS	By MS/MS	BCAL1416			+	BCAL0127_OriB_wildtype	26	26	26	34.6	34.6	34.6	95.452	0	323.31	19809000000	766	59	60	60	66	72	66	61
24.3662	24.1809	24.3669	24.0528	24.0953	24.578	24.8242	24.1671	24.0153	23.767	24.1857	24.0777				By MS/MS	By MS/MS	By MS/MS	By MS/MS	By MS/MS	By MS/MS	By MS/MS	By MS/MS	By MS/MS	By MS/MS	By MS/MS	By MS/MS	BCAL1439					8	8	8	21.5	21.5	21.5	54.03	0	49.793	425080000	78	9	7	4	5	8	6	9
22.3799	20.0581	19.3047	22.2129	22.1101	22.0776	22.0552	21.9653	22.5883	22.4268	22.1222	22.3039				By MS/MS	By MS/MS	By MS/MS	By MS/MS	By MS/MS	By MS/MS	By MS/MS	By MS/MS	By MS/MS	By MS/MS	By MS/MS	By MS/MS	BCAL1440			+	BCAL0127_OriB_wildtype	4	4	4	14.3	14.3	14.3	33.7	0	30.541	45856000	27	2	1	1	3	3	3	2
28.8245	28.677	28.5304	28.6042	28.6163	28.7266	28.9503	28.6529	28.2101	28.244	28.3877	28.3577				By MS/MS	By MS/MS	By MS/MS	By MS/MS	By MS/MS	By MS/MS	By MS/MS	By MS/MS	By MS/MS	By MS/MS	By MS/MS	By MS/MS	BCAL1443	+	BCAL0127_OriA_wildtype	+	BCAL0127_OriB_wildtype	5	5	5	20.5	20.5	20.5	26.604	0	49.737	2873600000	169	14	15	16	13	11	14	15
27.9064	27.5564	27.7533	27.4626	27.7566	27.927	28.0673	27.5774	27.3925	27.2838	27.5153	27.3614				By MS/MS	By MS/MS	By MS/MS	By MS/MS	By MS/MS	By MS/MS	By MS/MS	By MS/MS	By MS/MS	By MS/MS	By MS/MS	By MS/MS	BCAL1444			+	BCAL0127_OriB_wildtype	13	13	13	44.2	44.2	44.2	44.582	0	113.66	1779300000	186	17	14	18	13	14	14	20
21.402	21.4753	21.514	20.6044	21.5867	19.7178	20.9488	21.4804	21.7808	20.0306	21.7524	19.0617				By MS/MS	By MS/MS	By MS/MS	By MS/MS	By MS/MS	By MS/MS	By MS/MS	By MS/MS	By MS/MS	By MS/MS	By MS/MS	By MS/MS	BCAL1445					5	5	5	8.7	8.7	8.7	86.96	0	24.961	59964000	23	3	4	2	0	2	2	1
25.922	26.3519	26.2476	26.5341	26.3333	25.9089	25.4416	26.4949	26.556	26.3813	26.2206	26.4274				By MS/MS	By MS/MS	By MS/MS	By MS/MS	By MS/MS	By MS/MS	By MS/MS	By MS/MS	By MS/MS	By MS/MS	By MS/MS	By MS/MS	BCAL1446					3	3	3	17.6	17.6	17.6	21.222	0	54.546	1269000000	81	5	7	6	7	6	5	5
27.7038	27.6614	28.0914	28.1152	27.9664	27.8994	27.6031	28.0404	27.9484	27.876	27.8998	28.0546				By MS/MS	By MS/MS	By MS/MS	By MS/MS	By MS/MS	By MS/MS	By MS/MS	By MS/MS	By MS/MS	By MS/MS	By MS/MS	By MS/MS	BCAL1447					9	9	5	38.1	38.1	25.9	32.347	0	170.2	6443000000	244	20	20	20	19	19	22	22
26.8903	26.9827	26.8875	26.8601	26.9619	26.9156	27.0246	26.9043	27.0299	26.9826	27.0611	26.9191				By MS/MS	By MS/MS	By MS/MS	By MS/MS	By MS/MS	By MS/MS	By MS/MS	By MS/MS	By MS/MS	By MS/MS	By MS/MS	By MS/MS	BCAL1448					23	23	23	30.3	30.3	30.3	107.01	0	322.19	5237200000	518	46	49	44	43	44	39	33
25.1696	25.2586	24.7927	24.842	25.1045	25.0853	25.4834	24.9999	24.7672	24.8501	25.4473	24.7534				By MS/MS	By MS/MS	By MS/MS	By MS/MS	By MS/MS	By MS/MS	By MS/MS	By MS/MS	By MS/MS	By MS/MS	By MS/MS	By MS/MS	BCAL1449					11	11	10	15.8	15.8	14.7	87.003	0	125.15	1259400000	122	8	8	11	10	10	11	9
24.4641	24.3067	23.9708	24.0293	24.5638	24.5296	24.8057	24.1782	23.5701	24.0532	24.1662	23.9295				By MS/MS	By MS/MS	By MS/MS	By MS/MS	By MS/MS	By MS/MS	By MS/MS	By MS/MS	By MS/MS	By MS/MS	By MS/MS	By MS/MS	BCAL1450			+	BCAL0127_OriB_wildtype	4	4	4	20	20	20	27.578	0	41.1	365820000	55	6	6	4	2	6	4	5
25.6333	26.1838	25.7427	25.5245	26.1369	25.6251	25.9867	25.4951	26.3826	26.2204	26.8694	26.2646				By MS/MS	By MS/MS	By MS/MS	By MS/MS	By MS/MS	By MS/MS	By MS/MS	By MS/MS	By MS/MS	By MS/MS	By MS/MS	By MS/MS	BCAL1453					6	6	6	40.9	40.9	40.9	32.049	0	64.138	612100000	87	8	8	6	5	5	6	5
24.2522	24.4385	24.0974	23.9142	24.4108	23.9719	24.4539	24.1703	24.2431	24.2681	24.9032	24.2225				By MS/MS	By MS/MS	By MS/MS	By MS/MS	By MS/MS	By MS/MS	By MS/MS	By MS/MS	By MS/MS	By MS/MS	By MS/MS	By MS/MS	BCAL1456					7	7	7	18.8	18.8	18.8	53.043	0	117.83	365740000	101	8	9	10	8	9	10	6
23.0647	23.7936	23.5843	23.7813	22.9268	23.2529	22.3373	23.3774	23.887	23.8715	23.3693	24.1515				By MS/MS	By MS/MS	By MS/MS	By MS/MS	By MS/MS	By MS/MS	By MS/MS	By MS/MS	By MS/MS	By MS/MS	By MS/MS	By MS/MS	BCAL1459			+	BCAL0127_OriB_wildtype	3	3	3	25	25	25	30.5	0	131.45	313330000	61	7	5	6	4	6	6	4
24.6959	25.0263	24.8466	24.9826	24.4154	24.7986	24.2198	24.8692	25.1957	24.7044	24.8082	24.9507				By MS/MS	By MS/MS	By MS/MS	By MS/MS	By MS/MS	By MS/MS	By MS/MS	By MS/MS	By MS/MS	By MS/MS	By MS/MS	By MS/MS	BCAL1460					8	8	8	29.6	29.6	29.6	50.45	0	143.43	1090700000	118	7	10	10	10	10	11	7
25.1881	24.2233	24.3343	23.7801	24.5014	24.5962	24.5331	24.1352	23.8309	24.1003	25.0398	24.0799				By MS/MS	By MS/MS	By MS/MS	By MS/MS	By MS/MS	By MS/MS	By MS/MS	By MS/MS	By MS/MS	By MS/MS	By MS/MS	By MS/MS	BCAL2464					9	9	9	46.7	46.7	46.7	24.961	0	138.02	981170000	125	14	9	9	10	8	15	10
22.8662	19.693	23.5487	23.5761	23.2422	22.5585	22.6307	23.1912	23.0529	23.2787	23.7949	20.045				By MS/MS	By MS/MS	By MS/MS	By MS/MS	By MS/MS	By MS/MS	By MS/MS	By MS/MS	By MS/MS	By MS/MS	By MS/MS	By MS/MS	BCAL2466					3	3	3	21.6	21.6	21.6	16.715	0	15.068	205400000	35	4	1	3	3	4	2	4
29.0473	28.8277	28.9726	28.7957	28.6957	28.6888	29.1469	28.6636	28.1531	28.4073	28.6028	28.2886				By MS/MS	By MS/MS	By MS/MS	By MS/MS	By MS/MS	By MS/MS	By MS/MS	By MS/MS	By MS/MS	By MS/MS	By MS/MS	By MS/MS	BCAL3523	+	BCAL0127_OriA_wildtype			5	5	5	48.2	48.2	48.2	15.483	0	175.88	11801000000	342	37	30	31	34	27	30	33
23.0142	20.1596	21.7199	18.577	23.0679	22.2324	19.335	22.0785	18.8786	19.2778	19.8899	21.9836				By MS/MS	By MS/MS	By MS/MS	By MS/MS	By MS/MS	By MS/MS	By MS/MS	By MS/MS	By MS/MS	By MS/MS	By MS/MS	By MS/MS	BCAL3525					2	2	2	4.7	4.7	4.7	43.988	0	4.1447	20056000	22	2	2	2	1	2	2	1
21.9304	22.2157	20.1158	21.9148	22.7083	22.0681	21.9693	22.4482	22.0582	22.5056	20.1898	22.7798				By MS/MS	By MS/MS	By MS/MS	By MS/MS	By MS/MS	By MS/MS	By MS/MS	By MS/MS	By MS/MS	By MS/MS	By MS/MS	By MS/MS	BCAL3526					4	4	4	9.9	9.9	9.9	53.8	0	19.88	60171000	37	4	1	1	4	3	2	6
21.2354	21.5169	21.3813	21.6484	21.1937	21.071	19.977	21.6937	21.86	21.7258	22.2208	21.6392				By MS/MS	By MS/MS	By MS/MS	By MS/MS	By MS/MS	By MS/MS		By MS/MS	By MS/MS	By MS/MS	By MS/MS	By MS/MS	BCAL3527					3	3	3	9.1	9.1	9.1	78.858	0	22.29	49298000	38	2	4	4	3	2	2	0
23.2918	23.4102	23.4188	23.5299	23.4353	23.3903	23.5463	23.6628	24.1921	23.6909	23.4096	23.4964				By MS/MS	By MS/MS	By MS/MS	By MS/MS	By MS/MS	By MS/MS	By MS/MS	By MS/MS	By MS/MS	By MS/MS	By MS/MS	By MS/MS	BCAL3529					5	5	5	14.8	14.8	14.8	47.511	0	28.091	276150000	52	4	5	4	5	5	4	3
26.8224	26.9717	27.1675	27.0999	26.8025	26.6674	26.0611	26.2341	27.1874	26.9278	26.9178	27.1624				By MS/MS	By MS/MS	By MS/MS	By MS/MS	By MS/MS	By MS/MS	By MS/MS	By MS/MS	By MS/MS	By MS/MS	By MS/MS	By MS/MS	BCAL3530			+	BCAL0127_OriB_wildtype	4	4	4	55.4	55.4	55.4	9.605	0	46.42	3099600000	159	14	15	15	15	13	12	10
23.5723	23.5737	23.0924	23.0903	23.3635	23.4536	23.5842	23.1121	22.9797	23.1201	23.4414	22.7321				By MS/MS	By MS/MS	By MS/MS	By MS/MS	By MS/MS	By MS/MS	By MS/MS	By MS/MS	By MS/MS	By MS/MS	By MS/MS	By MS/MS	BCAL3531					4	4	4	8.1	8.1	8.1	68.549	0	46.676	123630000	50	5	5	2	3	4	5	3
24.4296	24.67	24.4482	24.3532	24.4656	24.333	24.634	24.3272	24.2862	24.472	24.4338	24.3755				By MS/MS	By MS/MS	By MS/MS	By MS/MS	By MS/MS	By MS/MS	By MS/MS	By MS/MS	By MS/MS	By MS/MS	By MS/MS	By MS/MS	BCAL0395					3	3	3	24.5	24.5	24.5	22.424	0	53.714	559710000	41	3	4	4	3	2	4	4
26.9148	26.8642	27.0062	26.9559	26.9967	27.0282	27.1291	27.0768	26.9802	26.8906	26.8969	27.1149				By MS/MS	By MS/MS	By MS/MS	By MS/MS	By MS/MS	By MS/MS	By MS/MS	By MS/MS	By MS/MS	By MS/MS	By MS/MS	By MS/MS	BCAL0396					9	9	9	42.1	42.1	42.1	28.537	0	125.53	2636400000	176	17	15	15	16	12	13	13
25.327	25.3272	25.1789	25.2584	25.1971	25.4689	25.3559	25.1785	25.3858	25.2611	25.4906	25.4514				By MS/MS	By MS/MS	By MS/MS	By MS/MS	By MS/MS	By MS/MS	By MS/MS	By MS/MS	By MS/MS	By MS/MS	By MS/MS	By MS/MS	BCAL0397					6	6	6	21	21	21	36.767	0	66.756	927490000	185	16	19	11	13	14	16	15
25.6831	25.8708	26.1115	26.0078	25.5341	25.7917	24.9481	25.6695	26.5968	26.1316	26.2361	26.5882				By MS/MS	By MS/MS	By MS/MS	By MS/MS	By MS/MS	By MS/MS	By MS/MS	By MS/MS	By MS/MS	By MS/MS	By MS/MS	By MS/MS	BCAL0398			+	BCAL0127_OriB_wildtype	5	5	5	46.7	46.7	46.7	21.996	0	60.749	739880000	104	9	8	9	8	9	8	6
25.5661	25.8959	25.9318	25.8606	25.8251	25.7747	25.6095	25.8497	26.1331	25.8174	25.7627	25.9819				By MS/MS	By MS/MS	By MS/MS	By MS/MS	By MS/MS	By MS/MS	By MS/MS	By MS/MS	By MS/MS	By MS/MS	By MS/MS	By MS/MS	BCAL0399					7	7	7	22.3	22.3	22.3	55.18	0	187.85	2096900000	152	12	10	12	12	12	15	14
22.4736	22.157	19.9211	22.0859	22.355	21.3152	22.3601	21.162	21.379	22.4268	21.8606	21.0815				By MS/MS	By MS/MS	By MS/MS	By MS/MS	By MS/MS	By MS/MS	By MS/MS	By MS/MS	By MS/MS	By MS/MS	By MS/MS	By MS/MS	BCAL0400					3	3	3	24.4	24.4	24.4	26.293	0	25.712	80900000	26	2	2	1	2	2	1	3
28.2016	28.1775	27.855	29.0872	28.2288	19.5662	26.8016	28.7152	28.6125	28.9443	28.1192	29.1721				By MS/MS	By MS/MS	By MS/MS	By MS/MS	By MS/MS	By MS/MS	By MS/MS	By MS/MS	By MS/MS	By MS/MS	By MS/MS	By MS/MS	BCAL0401					3	3	3	19.7	19.7	19.7	25.01	0	27.251	1855000000	61	4	3	5	5	6	4	3
25.1495	25.2036	25.1344	25.2177	25.097	25.0569	25.0749	25.0191	25.0961	25.3615	25.2531	25.1159				By MS/MS	By MS/MS	By MS/MS	By MS/MS	By MS/MS	By MS/MS	By MS/MS	By MS/MS	By MS/MS	By MS/MS	By MS/MS	By MS/MS	BCAL0402					5	5	5	50	50	50	14.008	0	59.146	927590000	71	6	3	6	7	6	6	9
19.6822	24.0799	18.7954	20.1918	24.8035	20.3431	23.5518	23.6476	23.9467	25.0989	25.8314	19.4879				By MS/MS	By MS/MS	By MS/MS	By MS/MS	By MS/MS	By MS/MS	By MS/MS	By MS/MS	By MS/MS	By MS/MS	By MS/MS	By MS/MS	BCAL0403					5	5	5	19.7	19.7	19.7	32.689	0	38.402	263020000	52	3	4	1	2	6	4	2
23.3242	23.3685	23.5662	22.9668	23.4156	23.6183	23.3457	22.9907	23.9132	23.4472	24.0981	23.9735				By MS/MS	By MS/MS	By MS/MS	By MS/MS	By MS/MS	By MS/MS	By MS/MS	By MS/MS	By MS/MS	By MS/MS	By MS/MS	By MS/MS	BCAL0404					6	6	6	17.1	17.1	17.1	47.695	0	25.862	187410000	51	6	5	4	3	4	5	3
24.2296	24.2513	24.0721	23.591	24.4611	24.4955	24.3587	24.0799	24.5396	24.1507	24.655	24.1932				By MS/MS	By MS/MS	By MS/MS	By MS/MS	By MS/MS	By MS/MS	By MS/MS	By MS/MS	By MS/MS	By MS/MS	By MS/MS	By MS/MS	BCAL0405					3	3	3	20.7	20.7	20.7	16.043	0	16.733	418220000	52	5	4	4	4	4	4	5
26.5462	26.3812	26.3042	26.0346	26.5667	26.5846	26.6087	26.2349	26.3157	26.1221	26.6509	26.2953				By MS/MS	By MS/MS	By MS/MS	By MS/MS	By MS/MS	By MS/MS	By MS/MS	By MS/MS	By MS/MS	By MS/MS	By MS/MS	By MS/MS	BCAL0407					16	16	10	40.8	40.8	27	42.011	0	123.57	7739500000	476	36	39	37	36	43	41	36
28.9867	29.1477	29.1936	29.0864	29.1474	29.1748	28.7906	29.2635	29.6174	29.0086	29.2777	29.3692				By MS/MS	By MS/MS	By MS/MS	By MS/MS	By MS/MS	By MS/MS	By MS/MS	By MS/MS	By MS/MS	By MS/MS	By MS/MS	By MS/MS	BCAL0408					11	11	11	23.8	23.8	23.8	60.503	0	323.31	23573000000	495	41	42	40	37	39	40	34
26.6302	26.3737	26.2756	26.0497	26.5073	26.5818	26.7455	26.1893	26.359	26.0703	26.9189	26.4289				By MS/MS	By MS/MS	By MS/MS	By MS/MS	By MS/MS	By MS/MS	By MS/MS	By MS/MS	By MS/MS	By MS/MS	By MS/MS	By MS/MS	BCAL0409					7	7	7	28.3	28.3	28.3	27.995	0	69.892	1252800000	167	13	12	13	15	13	14	11
24.0119	24.2325	24.1426	24.0461	24.0774	24.2108	24.0706	24.4838	24.399	24.4352	23.8974	24.17				By MS/MS	By MS/MS	By MS/MS	By MS/MS	By MS/MS	By MS/MS	By MS/MS	By MS/MS	By MS/MS	By MS/MS	By MS/MS	By MS/MS	BCAL0413					7	7	7	26.8	26.8	26.8	51.518	0	88.435	378450000	63	3	4	4	9	6	3	5
27.8471	27.9761	28.0089	27.8823	28.0179	27.9159	27.9755	27.9352	28.0356	28.0179	28.1485	27.9119				By MS/MS	By MS/MS	By MS/MS	By MS/MS	By MS/MS	By MS/MS	By MS/MS	By MS/MS	By MS/MS	By MS/MS	By MS/MS	By MS/MS	BCAL0421					20	20	20	29.6	29.6	29.6	91.126	0	291.74	7146500000	470	40	35	40	36	41	34	31
24.3198	24.5321	24.3572	24.3316	24.3003	24.239	24.5459	24.1905	24.5677	24.6215	24.7212	24.7866				By MS/MS	By MS/MS	By MS/MS	By MS/MS	By MS/MS	By MS/MS	By MS/MS	By MS/MS	By MS/MS	By MS/MS	By MS/MS	By MS/MS	BCAL0423	+	BCAL0127_OriA_wildtype	+	BCAL0127_OriB_wildtype	9	9	9	18.9	18.9	18.9	57.7	0	124.7	527660000	105	11	10	8	7	7	8	7
26.5495	26.7488	26.434	26.518	26.5945	26.6637	26.542	26.5865	26.4918	26.6738	26.868	26.5465				By MS/MS	By MS/MS	By MS/MS	By MS/MS	By MS/MS	By MS/MS	By MS/MS	By MS/MS	By MS/MS	By MS/MS	By MS/MS	By MS/MS	BCAL0426					8	8	8	21	21	21	60.796	0	141.23	3407400000	287	25	24	23	22	25	29	27
25.2192	25.3959	25.4658	25.3853	24.9495	25.2768	24.945	25.2287	25.387	25.1787	25.2111	25.322				By MS/MS	By MS/MS	By MS/MS	By MS/MS	By MS/MS	By MS/MS	By MS/MS	By MS/MS	By MS/MS	By MS/MS	By MS/MS	By MS/MS	BCAL0428					8	8	8	21.3	21.3	21.3	49.421	0	109.89	1088000000	142	13	15	13	10	11	12	10
26.4711	26.4028	26.4768	26.4112	26.6561	26.5205	26.8371	26.5426	26.2187	26.3019	26.1001	26.1642				By MS/MS	By MS/MS	By MS/MS	By MS/MS	By MS/MS	By MS/MS	By MS/MS	By MS/MS	By MS/MS	By MS/MS	By MS/MS	By MS/MS	BCAL0433	+	BCAL0127_OriA_wildtype	+	BCAL0127_OriB_wildtype	3	3	3	19.8	19.8	19.8	22.066	0	16.292	1285600000	62	4	7	6	4	4	6	6
23.2551	23.8457	23.4641	23.7638	23.7985	23.8825	23.5557	23.9931	23.9586	24.0616	24.4321	24.0447				By MS/MS	By MS/MS	By MS/MS	By MS/MS	By MS/MS	By MS/MS	By MS/MS	By MS/MS	By MS/MS	By MS/MS	By MS/MS	By MS/MS	BCAL0435					2	2	2	12	12	12	20.521	0	27.164	203410000	38	3	4	3	3	4	3	3
24.165	24.2249	24.3001	24.4857	23.6873	24.2738	24.2947	24.2907	24.0411	23.6136	23.2679	24.1403				By MS/MS	By MS/MS	By MS/MS	By MS/MS	By MS/MS	By MS/MS	By MS/MS	By MS/MS	By MS/MS	By MS/MS	By MS/MS	By MS/MS	BCAL0436					5	5	5	53.3	53.3	53.3	14.59	0	40.073	720560000	92	8	9	9	10	6	9	7
23.0939	22.8702	23.3016	22.8358	22.4224	23.2509	23.1612	23.1282	22.5485	18.6333	19.0619	22.4909				By MS/MS	By MS/MS	By MS/MS	By MS/MS	By MS/MS	By MS/MS	By MS/MS	By MS/MS	By MS/MS	By MS/MS	By MS/MS	By MS/MS	BCAL0437					3	3	3	8.3	8.3	8.3	39.214	0	18.935	87684000	31	4	2	3	3	3	3	4
23.1901	22.5982	22.8471	22.6801	22.6215	23.0112	23.1516	22.8909	22.4207	20.0152	21.8141	22.1564				By MS/MS	By MS/MS	By MS/MS	By MS/MS	By MS/MS	By MS/MS	By MS/MS	By MS/MS	By MS/MS	By MS/MS	By MS/MS	By MS/MS	BCAL0438					5	5	5	17.2	17.2	17.2	34.271	0	28.124	98058000	36	4	3	5	3	3	3	4
24.7337	24.9179	24.7397	24.8456	24.9867	24.8964	24.8031	24.9612	24.9914	24.847	25.1647	24.9824				By MS/MS	By MS/MS	By MS/MS	By MS/MS	By MS/MS	By MS/MS	By MS/MS	By MS/MS	By MS/MS	By MS/MS	By MS/MS	By MS/MS	BCAL0439					9	9	9	18.6	18.6	18.6	59.815	0	62.093	940390000	153	11	13	14	12	14	13	12
23.7463	23.8445	23.5487	23.5013	23.3875	23.7588	23.8601	23.7436	19.1435	19.397	23.8699	23.7545				By MS/MS	By MS/MS	By MS/MS	By MS/MS	By MS/MS	By MS/MS	By MS/MS	By MS/MS	By MS/MS	By MS/MS	By MS/MS	By MS/MS	BCAL0452					5	5	5	31.9	31.9	31.9	27.688	0	36.177	145490000	47	6	4	5	2	3	4	5
21.986	21.9846	22.632	23.2551	22.625	22.2988	22.4598	23.1435	22.0761	22.679	22.6916	22.7214				By MS/MS	By MS/MS	By MS/MS	By MS/MS	By MS/MS	By MS/MS	By MS/MS	By MS/MS	By MS/MS	By MS/MS	By MS/MS	By MS/MS	BCAL0458					3	3	3	17.9	17.9	17.9	14.51	0	9.2877	104640000	30	3	3	3	2	3	3	2
22.9902	22.8137	23.2384	23.2039	23.1219	23.1485	23.4133	23.1111	23.0093	22.6972	22.9983	22.9735				By MS/MS	By MS/MS	By MS/MS	By MS/MS	By MS/MS	By MS/MS	By MS/MS	By MS/MS	By MS/MS	By MS/MS	By MS/MS	By MS/MS	BCAL1462					2	2	2	13.6	13.6	13.6	19.05	0	13.714	92915000	44	3	5	4	3	4	3	3
25.9562	26.0456	26.1703	26.1659	26.117	26.1704	25.8388	26.0131	26.3858	26.0427	26.1069	26.2606				By MS/MS	By MS/MS	By MS/MS	By MS/MS	By MS/MS	By MS/MS	By MS/MS	By MS/MS	By MS/MS	By MS/MS	By MS/MS	By MS/MS	BCAL1465					6	6	6	35.1	35.1	35.1	17.206	0	136.19	2924000000	158	15	17	12	13	13	15	11
25.876	25.7483	25.6872	25.6772	25.6196	25.7532	26.1709	25.9598	25.5285	25.1839	25.2923	25.6019				By MS/MS	By MS/MS	By MS/MS	By MS/MS	By MS/MS	By MS/MS	By MS/MS	By MS/MS	By MS/MS	By MS/MS	By MS/MS	By MS/MS	BCAL1466			+	BCAL0127_OriB_wildtype	3	3	3	5.7	5.7	5.7	70.267	0	25.757	398860000	59	5	4	5	5	5	5	5
26.0214	25.8498	25.7819	25.8097	26.0918	25.9269	26.1942	25.9351	25.5891	25.996	26.0833	26.1557				By MS/MS	By MS/MS	By MS/MS	By MS/MS	By MS/MS	By MS/MS	By MS/MS	By MS/MS	By MS/MS	By MS/MS	By MS/MS	By MS/MS	BCAL1467					7	7	7	27.6	27.6	27.6	38.908	0	43.555	1215100000	110	8	10	8	13	8	6	11
23.7139	23.9621	24.433	24.2862	23.9487	24.1199	24.0168	24.4666	24.0957	23.7485	23.9453	23.9908				By MS/MS	By MS/MS	By MS/MS	By MS/MS	By MS/MS	By MS/MS	By MS/MS	By MS/MS	By MS/MS	By MS/MS	By MS/MS	By MS/MS	BCAL1469					2	2	2	5.8	5.8	5.8	27.732	0	4.261	152330000	52	4	4	5	4	6	4	5
25.3828	25.9399	25.3763	25.4453	26.5113	25.7257	25.9188	25.7223	26.0228	26.4018	26.7376	26.249				By MS/MS	By MS/MS	By MS/MS	By MS/MS	By MS/MS	By MS/MS	By MS/MS	By MS/MS	By MS/MS	By MS/MS	By MS/MS	By MS/MS	BCAL1470	+	BCAL0127_OriA_wildtype			5	5	5	43.3	43.3	43.3	14.833	0	54.051	2007200000	191	11	17	13	10	16	13	13
25.1386	25.0243	24.9477	24.7883	25.2034	25.3906	25.4255	24.9451	24.3395	24.4507	24.9709	24.5194				By MS/MS	By MS/MS	By MS/MS	By MS/MS	By MS/MS	By MS/MS	By MS/MS	By MS/MS	By MS/MS	By MS/MS	By MS/MS	By MS/MS	BCAL1472			+	BCAL0127_OriB_wildtype	3	3	3	12.8	12.8	12.8	25.205	0	11.467	371880000	66	5	4	4	6	5	7	6
26.1156	26.1235	26.4278	26.1841	26.2487	26.3935	26.5044	26.2339	26.09	25.7104	26.0924	26.1866				By MS/MS	By MS/MS	By MS/MS	By MS/MS	By MS/MS	By MS/MS	By MS/MS	By MS/MS	By MS/MS	By MS/MS	By MS/MS	By MS/MS	BCAL1473					2	2	2	12.2	12.2	12.2	22.132	0	44.182	2031100000	135	9	11	14	12	10	13	14
26.0217	26.0178	25.8133	25.8155	25.9067	25.9101	26.1604	25.7918	25.6002	25.5885	25.9998	25.7028				By MS/MS	By MS/MS	By MS/MS	By MS/MS	By MS/MS	By MS/MS	By MS/MS	By MS/MS	By MS/MS	By MS/MS	By MS/MS	By MS/MS	BCAL1478					9	9	9	41.9	41.9	41.9	32.379	0	58.929	1752000000	141	11	9	13	10	11	10	12
23.037	23.1312	23.079	22.9354	23.3868	23.1934	23.3724	23.1016	23.0217	23.4589	23.49	23.3884				By MS/MS	By MS/MS	By MS/MS	By MS/MS	By MS/MS	By MS/MS	By MS/MS	By MS/MS	By MS/MS	By MS/MS	By MS/MS	By MS/MS	BCAL1480					10	10	10	21.6	21.6	21.6	81.136	0	117.46	290490000	85	7	6	9	5	5	7	4
27.2288	27.3263	27.2918	27.1938	27.503	27.4584	27.4077	27.3615	27.4211	27.3853	27.8987	27.5457				By MS/MS	By MS/MS	By MS/MS	By MS/MS	By MS/MS	By MS/MS	By MS/MS	By MS/MS	By MS/MS	By MS/MS	By MS/MS	By MS/MS	BCAL1481					18	18	18	26.8	26.8	26.8	72.272	0	196.19	5361600000	326	21	25	22	21	27	25	23
28.1274	28.2611	28.4285	28.4479	28.4423	28.084	27.4938	28.1597	28.7698	28.3997	28.5221	28.6183				By MS/MS	By MS/MS	By MS/MS	By MS/MS	By MS/MS	By MS/MS	By MS/MS	By MS/MS	By MS/MS	By MS/MS	By MS/MS	By MS/MS	BCAL1484					6	6	6	33.6	33.6	33.6	13.644	0	46.119	3359100000	141	10	13	12	13	13	11	9
25.9807	25.9202	25.82	25.8697	26.1174	25.9499	26.368	25.6942	25.7777	25.8952	26.2158	25.8026				By MS/MS	By MS/MS	By MS/MS	By MS/MS	By MS/MS	By MS/MS	By MS/MS	By MS/MS	By MS/MS	By MS/MS	By MS/MS	By MS/MS	BCAL1485					10	10	10	34.7	34.7	34.7	38.049	0	70.922	3482100000	259	20	26	27	18	21	20	20
28.3787	28.4351	28.3816	28.2389	28.5182	28.4126	28.5017	28.3949	28.3292	28.4815	28.7849	28.3264				By MS/MS	By MS/MS	By MS/MS	By MS/MS	By MS/MS	By MS/MS	By MS/MS	By MS/MS	By MS/MS	By MS/MS	By MS/MS	By MS/MS	BCAL1486					25	25	25	39.3	39.3	39.3	88.713	0	293.2	12859000000	599	50	51	45	47	51	46	55
19.7167	19.3785	20.1228	19.8375	19.7674	24.4403	24.5068	24.5702	20.4011	25.034	19.7629	24.6257				By MS/MS	By MS/MS	By MS/MS	By MS/MS	By MS/MS	By MS/MS	By MS/MS	By MS/MS	By MS/MS	By MS/MS	By MS/MS	By MS/MS	BCAL1487					3	3	3	22.7	22.7	22.7	13.996	0	14.18	151840000	36	2	2	3	4	2	3	2
23.8074	23.4366	23.4742	23.6865	23.1034	23.7379	24.411	23.9675	23.7432	23.618	23.2386	23.9855				By MS/MS	By MS/MS	By MS/MS	By MS/MS	By MS/MS	By MS/MS	By MS/MS	By MS/MS	By MS/MS	By MS/MS	By MS/MS	By MS/MS	BCAL1488					5	5	5	39.4	39.4	39.4	15.488	0	73.224	275400000	48	4	4	5	5	3	5	2
27.2448	27.3765	27.2561	27.2096	26.9127	27.1075	26.5401	27.3267	27.3743	27.4912	27.4131	27.3034				By MS/MS	By MS/MS	By MS/MS	By MS/MS	By MS/MS	By MS/MS	By MS/MS	By MS/MS	By MS/MS	By MS/MS	By MS/MS	By MS/MS	BCAL1493					9	9	9	26.6	26.6	26.6	43.703	0	136.18	2328500000	278	24	21	23	25	22	24	17
27.3107	28.3122	28.7971	29.6781	26.5777	28.796	27.0256	29.4981	29.9278	30.1263	27.5063	29.458				By MS/MS	By MS/MS	By MS/MS	By MS/MS	By MS/MS	By MS/MS	By MS/MS	By MS/MS	By MS/MS	By MS/MS	By MS/MS	By MS/MS	BCAL1496					3	3	3	36.3	36.3	36.3	9.4936	0	127.07	7588100000	122	5	7	9	15	6	14	6
23.8917	19.4898	23.9124	23.9239	23.7014	24.0016	24.0377	24.318	19.8561	23.4111	23.1419	19.9885				By MS/MS	By MS/MS	By MS/MS	By MS/MS	By MS/MS	By MS/MS	By MS/MS	By MS/MS	By MS/MS	By MS/MS	By MS/MS	By MS/MS	BCAL1498					2	2	2	34.4	34.4	34.4	10.282	0	28.055	199540000	35	3	2	4	3	4	5	3
23.2897	23.453	23.3748	23.5249	23.3968	23.6064	23.7039	23.5997	23.1242	20.9022	17.7545	23.1503				By MS/MS	By MS/MS	By MS/MS	By MS/MS	By MS/MS	By MS/MS	By MS/MS	By MS/MS	By MS/MS	By MS/MS	By MS/MS	By MS/MS	BCAL1502					4	4	4	9.8	9.8	9.8	42.782	0	13.969	155980000	37	3	3	4	2	3	4	5
26.3828	26.5129	26.3752	26.3972	26.5746	26.4589	26.956	26.2618	26.3028	26.3232	26.4378	26.2718				By MS/MS	By MS/MS	By MS/MS	By MS/MS	By MS/MS	By MS/MS	By MS/MS	By MS/MS	By MS/MS	By MS/MS	By MS/MS	By MS/MS	BCAL1503					5	5	5	13.6	13.6	13.6	35.39	0	39.345	963870000	111	7	11	11	8	8	9	9
25.1278	25.1106	24.7985	24.6675	25.0572	24.9291	25.0704	24.8233	24.8249	24.9562	25.3431	24.745				By MS/MS	By MS/MS	By MS/MS	By MS/MS	By MS/MS	By MS/MS	By MS/MS	By MS/MS	By MS/MS	By MS/MS	By MS/MS	By MS/MS	BCAL1504					14	14	14	25.2	25.2	25.2	61.708	0	131.63	1091000000	247	18	20	20	22	21	17	17
25.6472	25.3839	25.1879	25.2061	25.4225	25.521	25.9802	25.222	24.7637	25.0923	25.3166	25.1249				By MS/MS	By MS/MS	By MS/MS	By MS/MS	By MS/MS	By MS/MS	By MS/MS	By MS/MS	By MS/MS	By MS/MS	By MS/MS	By MS/MS	BCAL1505					4	4	4	21.1	21.1	21.1	17.053	0	26.906	891430000	62	6	6	5	6	5	4	4
27.7271	27.7172	27.663	27.668	27.8604	27.9088	28.0381	27.7369	27.3778	27.6678	27.9311	27.5664				By MS/MS	By MS/MS	By MS/MS	By MS/MS	By MS/MS	By MS/MS	By MS/MS	By MS/MS	By MS/MS	By MS/MS	By MS/MS	By MS/MS	BCAL1506					15	15	15	33	33	33	54.877	0	210.34	11780000000	452	39	38	37	34	38	38	35
28.9826	28.8288	28.9111	28.8799	28.9278	28.7827	28.8548	28.7796	29.0743	28.9429	28.9876	28.8737				By MS/MS	By MS/MS	By MS/MS	By MS/MS	By MS/MS	By MS/MS	By MS/MS	By MS/MS	By MS/MS	By MS/MS	By MS/MS	By MS/MS	BCAL1507					17	17	17	25.6	25.6	25.6	104.11	0	323.31	14364000000	432	37	37	34	35	36	37	31
25.1935	25.3984	25.4387	25.2786	24.8875	25.0214	24.6835	24.9379	25.473	25.5229	25.6033	25.3571				By MS/MS	By MS/MS	By MS/MS	By MS/MS	By MS/MS	By MS/MS	By MS/MS	By MS/MS	By MS/MS	By MS/MS	By MS/MS	By MS/MS	BCAL1508			+	BCAL0127_OriB_wildtype	5	5	5	59.1	59.1	59.1	14.994	0	130.3	903860000	105	9	9	7	11	8	7	6
23.7677	23.8728	24.0188	24.0018	23.9303	23.7401	24.0394	23.6777	23.7379	24.0571	24.092	23.7601				By MS/MS	By MS/MS	By MS/MS	By MS/MS	By MS/MS	By MS/MS	By MS/MS	By MS/MS	By MS/MS	By MS/MS	By MS/MS	By MS/MS	BCAL1509					5	5	5	20.6	20.6	20.6	33.354	0	36.014	410460000	108	11	9	11	6	10	9	8
23.6647	23.7118	23.752	23.642	23.9917	23.7648	23.6272	23.7464	23.7999	24.0223	24.8455	23.6996				By MS/MS	By MS/MS	By MS/MS	By MS/MS	By MS/MS	By MS/MS	By MS/MS	By MS/MS	By MS/MS	By MS/MS	By MS/MS	By MS/MS	BCAL1511					6	6	6	25	25	25	43.333	0	91.874	395290000	51	2	5	4	4	6	4	2
22.2678	22.5269	22.5024	22.2344	19.2633	22.283	19.475	22.4169	22.6933	22.9105	23.6395	22.844				By MS/MS	By MS/MS	By MS/MS	By MS/MS	By MS/MS	By MS/MS	By MS/MS	By MS/MS	By MS/MS	By MS/MS	By MS/MS	By MS/MS	BCAL1512					2	2	2	5.7	5.7	5.7	52.829	0	5.3599	51992000	26	2	2	2	2	1	2	1
27.6107	27.6977	27.4289	27.5406	27.8634	27.5319	27.8964	27.6648	27.7735	27.8604	28.1147	27.804				By MS/MS	By MS/MS	By MS/MS	By MS/MS	By MS/MS	By MS/MS	By MS/MS	By MS/MS	By MS/MS	By MS/MS	By MS/MS	By MS/MS	BCAL1514					16	16	16	22.4	22.4	22.4	67.548	0	266.45	6946300000	362	24	30	30	28	30	33	21
28.5018	28.661	28.5234	28.5443	28.6699	28.493	28.505	28.5282	28.5281	28.7615	28.8261	28.6255				By MS/MS	By MS/MS	By MS/MS	By MS/MS	By MS/MS	By MS/MS	By MS/MS	By MS/MS	By MS/MS	By MS/MS	By MS/MS	By MS/MS	BCAL1515					30	30	30	40.2	40.2	40.2	106.41	0	323.31	18928000000	1115	87	107	86	90	90	92	94
27.3568	27.5552	27.623	27.6412	27.8828	27.6492	27.5641	27.8404	27.4902	27.6404	27.6355	27.5523				By MS/MS	By MS/MS	By MS/MS	By MS/MS	By MS/MS	By MS/MS	By MS/MS	By MS/MS	By MS/MS	By MS/MS	By MS/MS	By MS/MS	BCAL1516					13	13	13	33.4	33.4	33.4	44.345	0	149.9	7990800000	472	38	41	39	39	41	41	37
28.9337	28.9475	28.8947	28.8884	29.0197	28.892	28.988	28.8068	28.7293	28.9052	29.234	28.9756				By MS/MS	By MS/MS	By MS/MS	By MS/MS	By MS/MS	By MS/MS	By MS/MS	By MS/MS	By MS/MS	By MS/MS	By MS/MS	By MS/MS	BCAL1517					16	16	16	48.5	48.5	48.5	50.521	0	294.21	24237000000	913	80	87	68	76	82	68	77
23.1726	23.2509	22.8931	22.7875	23.1916	23.0338	23.2106	22.8971	23.258	23.3681	23.26	22.9405				By MS/MS	By MS/MS	By MS/MS	By MS/MS	By MS/MS	By MS/MS	By MS/MS	By MS/MS	By MS/MS	By MS/MS	By MS/MS	By MS/MS	BCAL1518					5	5	5	12.9	12.9	12.9	42.39	0	24.733	309180000	51	4	5	5	3	5	5	4
22.7469	22.8589	22.464	22.2392	22.5539	22.5371	23.1998	22.2425	21.6502	22.2504	22.1668	21.8993				By MS/MS	By MS/MS	By MS/MS	By MS/MS	By MS/MS	By MS/MS	By MS/MS	By MS/MS	By MS/MS	By MS/MS	By MS/MS	By MS/MS	BCAL2605					4	4	4	10.5	10.5	10.5	47.898	0	7.8037	38179000	26	2	2	2	3	3	2	2
25.9663	25.8943	25.8943	25.7381	25.6452	25.9795	26.0613	25.6701	25.7439	25.774	25.4503	25.6362				By MS/MS	By MS/MS	By MS/MS	By MS/MS	By MS/MS	By MS/MS	By MS/MS	By MS/MS	By MS/MS	By MS/MS	By MS/MS	By MS/MS	BCAL2606					9	9	9	51.5	51.5	51.5	27.272	0	135.92	1707200000	215	17	20	19	20	22	18	18
18.1949	23.5546	23.6126	18.7744	20.5628	18.4392	23.0195	19.584	24.0789	23.7881	23.4885	19.3647				By MS/MS	By MS/MS	By MS/MS	By MS/MS	By MS/MS	By MS/MS	By MS/MS	By MS/MS	By MS/MS	By MS/MS	By MS/MS	By MS/MS	BCAL2607					2	2	2	17.4	17.4	17.4	20.513	0	26.413	177610000	18	1	2	2	1	1	1	2
25.8454	25.6902	25.5052	25.4736	25.8263	25.7511	26.1444	25.6488	24.9955	25.5633	25.7606	25.2228				By MS/MS	By MS/MS	By MS/MS	By MS/MS	By MS/MS	By MS/MS	By MS/MS	By MS/MS	By MS/MS	By MS/MS	By MS/MS	By MS/MS	BCAL2609					7	7	7	31.5	31.5	31.5	28.459	0	80.992	2251500000	148	12	12	11	13	13	13	14
19.0116	19.8717	18.0257	19.317	22.2412	22.2951	19.5002	19.1052	22.4304	22.3442	22.4918	20.0717				By MS/MS	By MS/MS	By MS/MS	By MS/MS	By MS/MS	By MS/MS	By MS/MS	By MS/MS	By MS/MS	By MS/MS	By MS/MS	By MS/MS	BCAL0459	+	BCAL0127_OriA_wildtype			4	4	4	11.1	11.1	11.1	32.217	0	6.7775	29061000	23	1	1	1	1	2	2	1
24.7713	24.7631	24.438	24.5095	24.5542	24.6403	25.3914	24.6995	24.3313	24.345	24.5289	24.3816				By MS/MS	By MS/MS	By MS/MS	By MS/MS	By MS/MS	By MS/MS	By MS/MS	By MS/MS	By MS/MS	By MS/MS	By MS/MS	By MS/MS	BCAL0460					6	6	6	22	22	22	37.203	0	54.853	498980000	94	8	8	7	8	7	10	6
24.9327	24.8584	24.7028	24.9795	25.1408	24.9696	25.0885	24.8643	24.7085	25.1742	25.3728	24.8578				By MS/MS	By MS/MS	By MS/MS	By MS/MS	By MS/MS	By MS/MS	By MS/MS	By MS/MS	By MS/MS	By MS/MS	By MS/MS	By MS/MS	BCAL0461					8	8	8	36.4	36.4	36.4	38.564	0	161.67	1166900000	113	8	10	8	13	11	9	9
26.5118	26.2843	26.3518	26.3178	26.4354	26.5551	26.764	26.5109	26.3238	26.2689	26.4405	26.3683				By MS/MS	By MS/MS	By MS/MS	By MS/MS	By MS/MS	By MS/MS	By MS/MS	By MS/MS	By MS/MS	By MS/MS	By MS/MS	By MS/MS	BCAL0462					21	21	21	27.1	27.1	27.1	94.472	0	227.11	5273300000	462	40	41	39	40	37	38	35
20.2338	24.3693	24.8222	18.5215	24.1819	24.5554	20.8295	24.3513	24.783	24.4765	24.0784	24.4702				By MS/MS	By MS/MS	By MS/MS	By MS/MS	By MS/MS	By MS/MS	By MS/MS	By MS/MS	By MS/MS	By MS/MS	By MS/MS	By MS/MS	BCAL0463					2	2	2	19.8	19.8	19.8	13.826	0	45.537	313140000	35	3	4	3	3	3	3	2
22.6686	22.9905	22.7659	23.0851	22.4175	22.6856	20.196	23.2116	23.4221	23.4237	22.9969	23.0675				By MS/MS	By MS/MS	By MS/MS	By MS/MS	By MS/MS	By MS/MS	By MS/MS	By MS/MS	By MS/MS	By MS/MS	By MS/MS	By MS/MS	BCAL0465					5	5	5	54.5	54.5	54.5	19.1	0	96.575	299610000	56	4	3	6	5	4	5	2
25.0127	25.0492	25.1354	25.0123	25.1515	25.1304	25.1585	25.0792	25.0483	25.0025	25.176	24.9445				By MS/MS	By MS/MS	By MS/MS	By MS/MS	By MS/MS	By MS/MS	By MS/MS	By MS/MS	By MS/MS	By MS/MS	By MS/MS	By MS/MS	BCAL0466					8	8	8	37	37	37	34.56	0	58.816	1101500000	113	10	11	10	9	9	10	7
23.2855	23.0741	22.8497	22.7267	23.0225	23.176	23.4179	22.8023	22.5721	22.9505	23.1873	22.6328				By MS/MS	By MS/MS	By MS/MS	By MS/MS	By MS/MS	By MS/MS	By MS/MS	By MS/MS	By MS/MS	By MS/MS	By MS/MS	By MS/MS	BCAL0469					6	6	6	13.4	13.4	13.4	49.421	0	26.75	302610000	54	4	5	4	5	4	4	5
22.3698	22.9381	23.2532	23.2446	19.7457	19.3227	18.5622	19.6761	23.6058	23.3072	22.6763	23.3655				By MS/MS	By MS/MS	By MS/MS	By MS/MS	By MS/MS	By MS/MS	By MS/MS	By MS/MS	By MS/MS	By MS/MS	By MS/MS	By MS/MS	BCAL0470			+	BCAL0127_OriB_wildtype	3	3	3	14.3	14.3	14.3	22.329	0	6.42	128300000	24	3	3	2	2	3	2	1
22.8152	22.9884	22.7979	22.7612	23.0021	22.516	23.2396	22.8887	22.8005	22.8163	22.9459	22.8103				By MS/MS	By MS/MS	By MS/MS	By MS/MS	By MS/MS	By MS/MS	By MS/MS	By MS/MS	By MS/MS	By MS/MS	By MS/MS	By MS/MS	BCAL0471					5	5	5	10.2	10.2	10.2	84.932	0	50.146	213800000	41	4	3	5	3	4	2	3
27.361	27.3138	26.7456	26.7997	26.894	26.8416	27.3587	26.6227	26.3984	26.5915	26.8706	26.4867				By MS/MS	By MS/MS	By MS/MS	By MS/MS	By MS/MS	By MS/MS	By MS/MS	By MS/MS	By MS/MS	By MS/MS	By MS/MS	By MS/MS	BCAL0472					3	3	3	15.5	15.5	15.5	24.691	0	28.811	709750000	72	5	6	5	6	5	5	4
23.8677	24.1155	23.7486	23.796	23.4958	23.9366	23.6109	23.9364	23.8167	23.5886	23.733	23.8011				By MS/MS	By MS/MS	By MS/MS	By MS/MS	By MS/MS	By MS/MS	By MS/MS	By MS/MS	By MS/MS	By MS/MS	By MS/MS	By MS/MS	BCAL0473					4	4	4	23.4	23.4	23.4	27.246	0	28.976	209560000	43	3	3	3	4	4	5	3
24.8394	24.842	24.9569	24.716	24.9731	24.7368	24.981	24.8973	24.4882	24.7137	24.684	24.6819				By MS/MS	By MS/MS	By MS/MS	By MS/MS	By MS/MS	By MS/MS	By MS/MS	By MS/MS	By MS/MS	By MS/MS	By MS/MS	By MS/MS	BCAL0475			+	BCAL0127_OriB_wildtype	5	5	5	30.7	30.7	30.7	17.339	0	24.212	753070000	78	8	8	7	8	7	8	6
23.6385	23.9839	23.6572	18.8515	23.9569	23.9693	23.9605	23.8526	20.2403	23.8507	23.7544	19.5366				By MS/MS	By MS/MS	By MS/MS	By MS/MS	By MS/MS	By MS/MS	By MS/MS	By MS/MS	By MS/MS	By MS/MS	By MS/MS	By MS/MS	BCAL0481					4	4	4	15.8	15.8	15.8	34.379	0	53.635	213190000	23	2	2	2	1	2	2	2
26.6642	26.5929	26.5645	26.5434	26.8473	26.8694	27.2655	26.8152	26.3657	26.8019	26.7854	26.3989				By MS/MS	By MS/MS	By MS/MS	By MS/MS	By MS/MS	By MS/MS	By MS/MS	By MS/MS	By MS/MS	By MS/MS	By MS/MS	By MS/MS	BCAL0482					7	7	7	19.9	19.9	19.9	36.966	0	78.036	2084700000	145	12	11	11	11	13	12	12
25.4285	25.297	25.0227	24.9731	25.2526	25.2602	25.6091	25.0069	24.8352	24.9063	25.4001	24.6918				By MS/MS	By MS/MS	By MS/MS	By MS/MS	By MS/MS	By MS/MS	By MS/MS	By MS/MS	By MS/MS	By MS/MS	By MS/MS	By MS/MS	BCAL0484					5	5	5	11.9	11.9	11.9	52.377	0	135.18	1546900000	129	10	11	10	10	12	12	10
25.1951	25.1774	25.1629	24.9658	25.1533	25.3491	25.3424	25.2231	24.8068	25.0234	25.236	24.8575				By MS/MS	By MS/MS	By MS/MS	By MS/MS	By MS/MS	By MS/MS	By MS/MS	By MS/MS	By MS/MS	By MS/MS	By MS/MS	By MS/MS	BCAL0485					5	5	5	13.2	13.2	13.2	53.433	0	20.542	982660000	70	5	6	6	5	6	7	6
27.0753	27.006	27.0237	26.9923	26.8869	27.0431	27.1338	26.9556	26.882	26.7766	26.6214	26.87				By MS/MS	By MS/MS	By MS/MS	By MS/MS	By MS/MS	By MS/MS	By MS/MS	By MS/MS	By MS/MS	By MS/MS	By MS/MS	By MS/MS	BCAL0486	+	BCAL0127_OriA_wildtype			8	8	8	28.3	28.3	28.3	31.919	0	66.618	1983700000	231	18	20	17	20	21	19	22
26.4865	26.5592	26.6176	26.71	26.7436	26.6883	26.9878	26.8237	26.5328	26.545	26.5777	26.4484				By MS/MS	By MS/MS	By MS/MS	By MS/MS	By MS/MS	By MS/MS	By MS/MS	By MS/MS	By MS/MS	By MS/MS	By MS/MS	By MS/MS	BCAL0487			+	BCAL0127_OriB_wildtype	11	11	11	53.3	53.3	53.3	29.201	0	78.655	2045100000	216	17	21	16	18	16	17	16
25.1913	25.5202	25.4866	25.4339	25.2695	25.5531	25.3566	25.3269	25.6845	25.4152	25.649	25.7286				By MS/MS	By MS/MS	By MS/MS	By MS/MS	By MS/MS	By MS/MS	By MS/MS	By MS/MS	By MS/MS	By MS/MS	By MS/MS	By MS/MS	BCAL0488					3	3	3	19.4	19.4	19.4	38.255	0	43.513	493350000	93	7	7	6	9	6	8	8
23.8235	23.9661	23.7442	23.5	23.7483	23.877	23.9699	23.6034	23.7191	23.9131	23.9228	23.824				By MS/MS	By MS/MS	By MS/MS	By MS/MS	By MS/MS	By MS/MS	By MS/MS	By MS/MS	By MS/MS	By MS/MS	By MS/MS	By MS/MS	BCAL0490					6	6	6	27.3	27.3	27.3	31.576	0	40.879	288580000	75	5	7	6	6	9	7	7
24.094	24.1555	24.1038	23.999	24.1206	24.0086	24.012	24.0208	24.1872	23.9598	24.0532	24.3019				By MS/MS	By MS/MS	By MS/MS	By MS/MS	By MS/MS	By MS/MS	By MS/MS	By MS/MS	By MS/MS	By MS/MS	By MS/MS	By MS/MS	BCAL0493					6	6	6	25.7	25.7	25.7	41.956	0	68.348	562290000	83	6	6	6	7	7	6	5
26.9988	27.1851	27.299	27.3073	27.0199	27.0783	26.6109	27.1966	27.3807	27.3821	27.1857	27.273				By MS/MS	By MS/MS	By MS/MS	By MS/MS	By MS/MS	By MS/MS	By MS/MS	By MS/MS	By MS/MS	By MS/MS	By MS/MS	By MS/MS	BCAL0496					12	12	12	51.2	51.2	51.2	32.11	0	235.39	5014400000	328	27	26	29	31	29	23	27
19.3085	19.8586	19.512	18.2011	21.6557	20.0363	19.3685	18.5161	22.7599	19.9057	22.2134	22.809				By MS/MS	By MS/MS	By MS/MS	By MS/MS	By MS/MS	By MS/MS		By MS/MS	By MS/MS	By MS/MS	By MS/MS	By MS/MS	BCAL0497	+	BCAL0127_OriA_wildtype			2	2	2	6.3	6.3	6.3	46.11	0	35.719	77275000	17	1	1	1	1	1	1	0
25.168	24.9147	24.866	24.8851	24.5893	24.8878	24.7752	24.8013	24.8737	24.544	24.5987	24.5047				By MS/MS	By MS/MS	By MS/MS	By MS/MS	By MS/MS	By MS/MS	By MS/MS	By MS/MS	By MS/MS	By MS/MS	By MS/MS	By MS/MS	BCAL0499					2	2	2	12.2	12.2	12.2	19.694	0	38.302	683370000	34	4	3	3	3	3	2	3
26.4697	26.4844	26.3867	26.4349	26.6031	26.5269	26.7893	26.5542	26.4985	26.5178	26.715	26.5741				By MS/MS	By MS/MS	By MS/MS	By MS/MS	By MS/MS	By MS/MS	By MS/MS	By MS/MS	By MS/MS	By MS/MS	By MS/MS	By MS/MS	BCAL0500					17	17	17	47.4	47.4	47.4	49.832	0	217.88	4340500000	288	22	25	23	23	22	22	22
18.4595	19.2855	20.0373	25.6927	25.8747	25.915	18.5198	26.2424	18.6946	26.186	25.906	25.9135				By MS/MS	By MS/MS	By MS/MS	By MS/MS	By MS/MS	By MS/MS	By MS/MS	By MS/MS	By MS/MS	By MS/MS	By MS/MS	By MS/MS	BCAL0501					3	3	3	19.1	19.1	19.1	19.115	0	17.949	972740000	37	3	2	2	3	4	5	3
26.3337	26.2735	25.9193	25.9451	26.2419	26.3518	26.5836	26.1064	25.8118	26.1455	26.2273	25.8781				By MS/MS	By MS/MS	By MS/MS	By MS/MS	By MS/MS	By MS/MS	By MS/MS	By MS/MS	By MS/MS	By MS/MS	By MS/MS	By MS/MS	BCAL0502					7	7	7	42.8	42.8	42.8	15.954	0	88.389	2941700000	233	20	21	18	19	21	25	17
26.1496	24.1796	25.2523	25.9558	26.0122	24.0979	26.148	25.735	25.0762	25.3803	25.359	25.8386				By MS/MS	By MS/MS	By MS/MS	By MS/MS	By MS/MS	By MS/MS	By MS/MS	By MS/MS	By MS/MS	By MS/MS	By MS/MS	By MS/MS	BCAL0503					7	7	7	23.7	23.7	23.7	40.361	0	78.735	1346900000	144	13	8	13	18	14	9	13
22.2778	22.4195	22.4433	22.3229	22.3499	22.5103	22.6136	22.4203	22.3743	22.3952	22.5932	22.4214				By MS/MS	By MS/MS	By MS/MS	By MS/MS	By MS/MS	By MS/MS	By MS/MS	By MS/MS	By MS/MS	By MS/MS	By MS/MS	By MS/MS	BCAL0504					6	6	6	23.3	23.3	23.3	43.727	0	27.593	174680000	70	4	6	7	7	5	6	5
24.019	24.0187	23.8081	24.1112	23.9992	23.7152	24.2409	23.9839	24.4687	24.6999	24.2872	24.4389				By MS/MS	By MS/MS	By MS/MS	By MS/MS	By MS/MS	By MS/MS	By MS/MS	By MS/MS	By MS/MS	By MS/MS	By MS/MS	By MS/MS	BCAL0508	+	BCAL0127_OriA_wildtype	+	BCAL0127_OriB_wildtype	7	7	7	29.6	29.6	29.6	33.755	0	29.867	186730000	85	8	7	8	9	5	6	8
28.3503	28.7222	28.4578	28.5494	28.715	28.4265	28.2769	28.5391	29.0473	28.931	28.7524	28.9654				By MS/MS	By MS/MS	By MS/MS	By MS/MS	By MS/MS	By MS/MS	By MS/MS	By MS/MS	By MS/MS	By MS/MS	By MS/MS	By MS/MS	BCAL0509	+	BCAL0127_OriA_wildtype	+	BCAL0127_OriB_wildtype	15	15	15	52.7	52.7	52.7	42.694	0	275.82	14397000000	468	34	39	31	41	43	40	23
26.6017	26.607	26.6415	26.5252	26.4017	26.8249	26.8879	26.6118	26.1905	26.1203	26.0652	26.351				By MS/MS	By MS/MS	By MS/MS	By MS/MS	By MS/MS	By MS/MS	By MS/MS	By MS/MS	By MS/MS	By MS/MS	By MS/MS	By MS/MS	BCAL0511	+	BCAL0127_OriA_wildtype	+	BCAL0127_OriB_wildtype	5	5	5	26.5	26.5	26.5	28.726	0	73.885	2848700000	123	12	10	11	9	10	12	11
25.5512	25.4688	25.6479	25.5153	25.4627	25.3819	25.47	25.4508	25.7913	25.5979	25.2827	25.7638				By MS/MS	By MS/MS	By MS/MS	By MS/MS	By MS/MS	By MS/MS	By MS/MS	By MS/MS	By MS/MS	By MS/MS	By MS/MS	By MS/MS	BCAL0513					10	10	10	38.6	38.6	38.6	38.077	0	147.04	888090000	212	15	21	20	20	16	20	16
18.5049	18.4066	24.8443	24.6892	18.8256	18.7193	19.9035	19.7595	24.9825	24.8861	25.0707	20.2744				By MS/MS	By MS/MS	By MS/MS	By MS/MS	By MS/MS		By MS/MS		By MS/MS	By MS/MS	By MS/MS	By MS/MS	BCAL0516			+	BCAL0127_OriB_wildtype	1	1	1	22.9	22.9	22.9	7.4335	0	7.3176	363830000	33	1	5	3	4	3	0	2
18.9946	24.3414	24.2476	24.1897	23.8803	19.9819	20.7313	19.7708	24.1948	24.4101	17.9468	24.2184				By MS/MS	By MS/MS	By MS/MS	By MS/MS	By MS/MS	By MS/MS	By MS/MS	By MS/MS	By MS/MS	By MS/MS	By MS/MS	By MS/MS	BCAL0517					5	5	5	30.6	30.6	30.6	38.118	0	26.244	122940000	62	5	5	7	5	5	5	3
19.5435	21.6554	19.2477	20.3019	19.6264	21.4073	21.9193	21.1817	19.2707	20.0141	19.7284	19.6852				By MS/MS	By MS/MS	By MS/MS		By MS/MS	By MS/MS	By MS/MS	By MS/MS	By MS/MS				BCAL0518					3	3	3	6.5	6.5	6.5	52.148	0	5.3872	24858000	14	1	2	0	0	1	4	2
20.0112	20.1283	18.4064	20.2766	22.3809	20.3643	20.2327	19.9325	22.8575	22.4715	22.9559	21.2042				By MS/MS			By MS/MS	By MS/MS	By MS/MS	By MS/MS		By MS/MS	By MS/MS	By MS/MS	By MS/MS	BCAL0521	+	BCAL0127_OriA_wildtype			3	3	3	23	23	23	17.059	0	21.885	65699000	13	0	0	0	1	3	1	1
22.6104	22.9503	22.8508	22.8368	23.0597	22.8314	22.6456	22.8151	23.2462	23.1347	23.3344	23.2211				By MS/MS	By MS/MS	By MS/MS	By MS/MS	By MS/MS	By MS/MS	By MS/MS	By MS/MS	By MS/MS	By MS/MS	By MS/MS	By MS/MS	BCAL0522	+	BCAL0127_OriA_wildtype	+	BCAL0127_OriB_wildtype	6	6	6	13.4	13.4	13.4	52.982	0	32.235	303470000	53	3	4	3	5	4	4	4
25.7389	25.6085	19.6077	25.8478	25.9589	25.6153	26.0792	25.5753	20.1621	25.9334	26.2587	25.9361				By MS/MS	By MS/MS	By MS/MS	By MS/MS	By MS/MS	By MS/MS	By MS/MS	By MS/MS	By MS/MS	By MS/MS	By MS/MS	By MS/MS	BCAL0523					4	4	4	26.4	26.4	26.4	23.806	0	18.297	333300000	55	3	5	3	6	6	4	4
24.5135	24.6998	24.0041	23.8853	25.0694	24.4948	24.8965	24.1575	24.2976	24.9037	25.3858	24.4048				By MS/MS	By MS/MS	By MS/MS	By MS/MS	By MS/MS	By MS/MS	By MS/MS	By MS/MS	By MS/MS	By MS/MS	By MS/MS	By MS/MS	BCAL0524					7	7	7	25.7	25.7	25.7	36.3	0	55.98	627650000	86	6	7	3	6	9	6	9
26.1935	26.034	25.5775	25.4844	26.1565	25.8708	26.5459	25.7881	25.5341	25.9512	26.376	25.5195				By MS/MS	By MS/MS	By MS/MS	By MS/MS	By MS/MS	By MS/MS	By MS/MS	By MS/MS	By MS/MS	By MS/MS	By MS/MS	By MS/MS	BCAL0525					5	5	5	9.7	9.7	9.7	59.523	0	27.542	995740000	50	4	4	3	4	4	5	4
22.8843	23.1706	22.759	23.0281	23.2138	22.7432	23.1175	23.0702	23.1375	23.1004	23.5929	23.0558				By MS/MS	By MS/MS	By MS/MS	By MS/MS	By MS/MS	By MS/MS	By MS/MS	By MS/MS	By MS/MS	By MS/MS	By MS/MS	By MS/MS	BCAL0527					6	6	6	43.8	43.8	43.8	15.127	0	34.733	243010000	64	3	4	2	4	7	5	3
24.7035	19.297	24.1053	24.1202	24.6405	24.7394	25.2352	24.2066	23.5053	23.978	24.2552	23.7634				By MS/MS	By MS/MS	By MS/MS	By MS/MS	By MS/MS	By MS/MS	By MS/MS	By MS/MS	By MS/MS	By MS/MS	By MS/MS	By MS/MS	BCAL0528			+	BCAL0127_OriB_wildtype	2	2	2	17.3	17.3	17.3	12.05	0	9.54	127540000	33	3	3	3	2	3	3	3
26.1027	26.0145	26.5479	26.5153	25.9375	26.2946	26.1968	26.2673	26.0949	25.8102	25.0055	26.1981				By MS/MS	By MS/MS	By MS/MS	By MS/MS	By MS/MS	By MS/MS	By MS/MS	By MS/MS	By MS/MS	By MS/MS	By MS/MS	By MS/MS	BCAL1527					4	4	4	18.6	18.6	18.6	30.625	0	46.525	869180000	83	8	9	7	8	5	7	7
24.7012	24.4648	24.7662	24.5077	24.2864	24.4454	25.0364	24.3725	24.5718	24.1741	24.2892	24.4062				By MS/MS	By MS/MS	By MS/MS	By MS/MS	By MS/MS	By MS/MS	By MS/MS	By MS/MS	By MS/MS	By MS/MS	By MS/MS	By MS/MS	BCAL1528					5	5	5	19.2	19.2	19.2	45.657	0	55.61	549960000	56	4	4	5	6	4	5	3
23.5085	23.4303	23.5519	23.4348	23.2956	23.5962	24.1575	23.7516	23.0988	23.3005	23.1344	22.9365				By MS/MS	By MS/MS	By MS/MS	By MS/MS	By MS/MS	By MS/MS	By MS/MS	By MS/MS	By MS/MS	By MS/MS	By MS/MS	By MS/MS	BCAL1529	+	BCAL0127_OriA_wildtype	+	BCAL0127_OriB_wildtype	6	6	6	18.4	18.4	18.4	43.208	0	27.36	249640000	51	4	4	4	4	7	3	4
26.796	26.7433	27.0446	27.0862	26.6722	27.0152	27.0759	27.2708	26.7432	26.4618	25.7988	26.6249				By MS/MS	By MS/MS	By MS/MS	By MS/MS	By MS/MS	By MS/MS	By MS/MS	By MS/MS	By MS/MS	By MS/MS	By MS/MS	By MS/MS	BCAL1530					12	12	12	32.4	32.4	32.4	49.405	0	158.66	3457900000	187	17	16	18	22	12	19	13
22.8657	22.9594	22.6832	22.5926	19.943	22.9307	22.6514	22.5685	18.747	19.4156	20.0593	22.3786				By MS/MS	By MS/MS	By MS/MS	By MS/MS	By MS/MS	By MS/MS	By MS/MS	By MS/MS	By MS/MS	By MS/MS	By MS/MS	By MS/MS	BCAL1532					4	4	4	10.8	10.8	10.8	36.315	0	14.535	106890000	26	2	2	3	3	2	3	4
24.3301	24.7394	24.4924	24.7151	24.8723	24.6021	23.9754	24.8154	25.2355	24.8605	24.3044	24.6885				By MS/MS	By MS/MS	By MS/MS	By MS/MS	By MS/MS	By MS/MS	By MS/MS	By MS/MS	By MS/MS	By MS/MS	By MS/MS	By MS/MS	BCAL1533					5	5	5	24.7	24.7	24.7	29.114	0	31.775	724560000	86	8	9	6	8	8	7	5
26.253	26.3139	26.2594	25.9742	26.076	26.3464	26.3621	26.0898	25.969	25.8462	25.4861	25.8362				By MS/MS	By MS/MS	By MS/MS	By MS/MS	By MS/MS	By MS/MS	By MS/MS	By MS/MS	By MS/MS	By MS/MS	By MS/MS	By MS/MS	BCAL1536			+	BCAL0127_OriB_wildtype	6	6	6	16	16	16	51.487	0	66.191	1338900000	155	14	16	12	12	14	13	13
18.972	27.2389	26.9704	26.8089	27.1585	27.3199	27.5268	27.0133	26.683	27.0269	27.3283	26.8369				By MS/MS	By MS/MS	By MS/MS	By MS/MS	By MS/MS	By MS/MS	By MS/MS	By MS/MS	By MS/MS	By MS/MS	By MS/MS	By MS/MS	BCAL1537					3	3	3	12.5	12.5	12.5	23.689	0	17.506	1048600000	68	3	7	6	6	4	8	6
25.7083	25.7177	25.4831	25.4172	25.734	25.8076	26.2367	25.6953	25.0065	25.251	25.5333	25.2447				By MS/MS	By MS/MS	By MS/MS	By MS/MS	By MS/MS	By MS/MS	By MS/MS	By MS/MS	By MS/MS	By MS/MS	By MS/MS	By MS/MS	BCAL1538			+	BCAL0127_OriB_wildtype	3	3	3	51.9	51.9	51.9	8.5066	0	36.591	778070000	65	6	5	5	5	5	6	6
24.3138	24.406	24.1362	24.2535	24.3758	24.3389	24.5728	24.1812	24.1224	24.4392	24.3292	24.3388				By MS/MS	By MS/MS	By MS/MS	By MS/MS	By MS/MS	By MS/MS	By MS/MS	By MS/MS	By MS/MS	By MS/MS	By MS/MS	By MS/MS	BCAL1553					14	14	14	19.4	19.4	19.4	91.642	0	94.562	722960000	121	10	10	10	7	8	9	13
23.9513	23.8343	23.9354	23.9161	24.1088	24.0625	23.7441	24.1413	24.2441	24.1138	24.1777	23.8081				By MS/MS	By MS/MS	By MS/MS	By MS/MS	By MS/MS	By MS/MS	By MS/MS	By MS/MS	By MS/MS	By MS/MS	By MS/MS	By MS/MS	BCAL1554					4	4	4	20.2	20.2	20.2	26.5	0	142.5	280860000	59	6	5	4	5	5	5	5
26.4938	18.5532	26.5989	26.1681	26.3061	26.1128	26.1586	25.9468	26.009	19.5807	19.7342	25.9676				By MS/MS	By MS/MS	By MS/MS	By MS/MS	By MS/MS	By MS/MS	By MS/MS	By MS/MS	By MS/MS	By MS/MS	By MS/MS	By MS/MS	BCAL1556					2	2	2	13.4	13.4	13.4	23.95	0	16.659	1014500000	44	3	2	4	4	4	4	4
20.5052	24.3033	24.1451	19.9033	23.9882	19.4365	20.0062	20.9501	24.0453	18.3033	24.3961	24.2135				By MS/MS	By MS/MS	By MS/MS	By MS/MS	By MS/MS	By MS/MS	By MS/MS	By MS/MS	By MS/MS	By MS/MS	By MS/MS	By MS/MS	BCAL1559					2	2	2	9.3	9.3	9.3	24.995	0	8.6756	250840000	17	1	2	2	1	2	1	1
22.3582	19.6775	19.6564	18.9764	22.4076	21.3251	22.2988	21.8843	19.9567	19.6449	18.9687	19.8418				By MS/MS	By MS/MS	By MS/MS	By MS/MS	By MS/MS	By MS/MS	By MS/MS	By MS/MS		By MS/MS	By MS/MS	By MS/MS	BCAL1570			+	BCAL0127_OriB_wildtype	3	3	3	24.4	24.4	24.4	13.66	0	5.5173	18972000	17	2	1	1	1	2	2	2
23.9335	24.0467	23.7897	24.9698	24.4804	24.1213	23.6856	24.0306	23.9997	24.9476	24.1948	23.7595				By MS/MS	By MS/MS	By MS/MS	By MS/MS	By MS/MS	By MS/MS	By MS/MS	By MS/MS	By MS/MS	By MS/MS	By MS/MS	By MS/MS	BCAL1587					2	2	2	11.1	11.1	11.1	23.314	0	39.928	285540000	32	3	3	3	2	3	2	2
22.4192	22.753	22.3657	22.3874	22.6686	22.5737	19.7253	22.5717	22.2477	22.606	19.2786	19.7767				By MS/MS	By MS/MS	By MS/MS	By MS/MS	By MS/MS	By MS/MS	By MS/MS	By MS/MS	By MS/MS	By MS/MS	By MS/MS	By MS/MS	BCAL1591					5	5	5	20.9	20.9	20.9	36.41	0	52.647	146260000	50	4	6	4	4	7	5	3
29.9356	29.8678	29.8626	30.0246	29.9397	29.9635	30.4872	30.0506	29.7507	29.8216	29.9502	29.711				By MS/MS	By MS/MS	By MS/MS	By MS/MS	By MS/MS	By MS/MS	By MS/MS	By MS/MS	By MS/MS	By MS/MS	By MS/MS	By MS/MS	BCAL1610					10	10	10	39.8	39.8	39.8	28.383	0	70.869	18689000000	311	26	26	27	32	25	26	25
24.951	25.01	24.9031	24.4997	24.8975	24.8204	25.0774	24.6126	24.5488	24.5315	25.066	24.5201				By MS/MS	By MS/MS	By MS/MS	By MS/MS	By MS/MS	By MS/MS	By MS/MS	By MS/MS	By MS/MS	By MS/MS	By MS/MS	By MS/MS	BCAL2612					5	5	3	40.6	40.6	24.2	24.343	0	22.788	677270000	63	5	6	5	3	5	6	5
23.0664	23.1594	22.9432	22.9021	23.2286	22.9502	23.0595	23.219	23.2189	23.1693	23.6037	23.1924				By MS/MS	By MS/MS	By MS/MS	By MS/MS	By MS/MS	By MS/MS	By MS/MS	By MS/MS	By MS/MS	By MS/MS	By MS/MS	By MS/MS	BCAL2613					3	3	3	21.8	21.8	21.8	18.197	0	32.217	198960000	36	2	3	3	2	3	3	3
28.0286	27.8639	28.2316	28.2244	28.209	28.2854	28.2672	28.2494	28.1485	27.6853	28.1558	27.9639				By MS/MS	By MS/MS	By MS/MS	By MS/MS	By MS/MS	By MS/MS	By MS/MS	By MS/MS	By MS/MS	By MS/MS	By MS/MS	By MS/MS	BCAL2616					3	3	3	25	25	25	12.269	0	6.764	4001500000	78	8	5	7	6	8	7	6
23.1766	23.0707	22.9026	22.9787	23.0516	23.1939	23.3006	23.032	23.1771	22.8717	23.3416	23.0497				By MS/MS	By MS/MS	By MS/MS	By MS/MS	By MS/MS	By MS/MS	By MS/MS	By MS/MS	By MS/MS	By MS/MS	By MS/MS	By MS/MS	BCAL2618					6	6	6	18.4	18.4	18.4	44.65	0	24.865	76763000	41	4	2	3	3	4	3	3
28.4635	28.4627	28.6016	28.6025	28.7081	28.5946	28.6253	28.6713	28.2063	28.3709	28.5468	28.3118				By MS/MS	By MS/MS	By MS/MS	By MS/MS	By MS/MS	By MS/MS	By MS/MS	By MS/MS	By MS/MS	By MS/MS	By MS/MS	By MS/MS	BCAL2622			+	BCAL0127_OriB_wildtype	13	13	13	72.6	72.6	72.6	19.373	0	118.47	7425400000	457	42	34	37	48	42	32	43
25.9343	25.7302	25.5721	25.7518	25.5482	25.7168	26.0086	25.6735	25.5191	25.3737	25.4543	25.3718				By MS/MS	By MS/MS	By MS/MS	By MS/MS	By MS/MS	By MS/MS	By MS/MS	By MS/MS	By MS/MS	By MS/MS	By MS/MS	By MS/MS	BCAL2628	+	BCAL0127_OriA_wildtype			9	9	9	24.8	24.8	24.8	44.142	0	115.9	1601800000	129	14	13	14	11	11	13	10
26.5237	26.3685	26.44	26.5956	26.5015	26.3942	26.6517	26.4191	26.4269	26.466	26.313	26.4092				By MS/MS	By MS/MS	By MS/MS	By MS/MS	By MS/MS	By MS/MS	By MS/MS	By MS/MS	By MS/MS	By MS/MS	By MS/MS	By MS/MS	BCAL2629					12	12	12	31.9	31.9	31.9	52.056	0	190.14	2011300000	147	14	15	14	10	10	11	10
24.542	24.6181	24.5907	24.7978	24.6312	24.6502	24.423	24.6393	24.8255	24.6795	24.6835	24.7878				By MS/MS	By MS/MS	By MS/MS	By MS/MS	By MS/MS	By MS/MS	By MS/MS	By MS/MS	By MS/MS	By MS/MS	By MS/MS	By MS/MS	BCAL2630					9	9	9	35.3	35.3	35.3	35.126	0	113.96	1197500000	103	8	8	10	8	6	7	7
24.2817	24.2055	24.2019	24.2439	24.4674	24.2907	24.6587	24.3653	24.3001	24.1541	24.398	24.2884				By MS/MS	By MS/MS	By MS/MS	By MS/MS	By MS/MS	By MS/MS	By MS/MS	By MS/MS	By MS/MS	By MS/MS	By MS/MS	By MS/MS	BCAL2631					18	18	18	20.5	20.5	20.5	108.72	0	121.88	1062200000	168	12	10	11	13	16	12	14
18.9682	22.704	23.454	23.3471	23.0626	23.1705	19.9188	23.3203	21.1091	23.384	23.2144	23.3342				By MS/MS	By MS/MS	By MS/MS	By MS/MS	By MS/MS	By MS/MS	By MS/MS	By MS/MS	By MS/MS	By MS/MS	By MS/MS	By MS/MS	BCAL2633					1	1	1	3.3	3.3	3.3	29.555	0	3.4489	55231000	32	2	3	4	3	2	2	1
25.8273	25.7663	25.8015	25.7579	25.9206	25.8758	25.8918	25.745	25.8792	25.9273	26.175	25.896				By MS/MS	By MS/MS	By MS/MS	By MS/MS	By MS/MS	By MS/MS	By MS/MS	By MS/MS	By MS/MS	By MS/MS	By MS/MS	By MS/MS	BCAL2638					13	13	13	33.7	33.7	33.7	51.322	0	163.24	2671600000	290	20	22	24	24	26	22	25
22.9878	23.0284	23.4198	23.5019	23.4837	23.3192	23.4986	23.5099	23.5207	23.4307	23.7374	23.703				By MS/MS	By MS/MS	By MS/MS	By MS/MS	By MS/MS	By MS/MS	By MS/MS	By MS/MS	By MS/MS	By MS/MS	By MS/MS	By MS/MS	BCAL2639					4	4	4	18.9	18.9	18.9	23.549	0	14.504	195960000	31	2	2	2	3	4	2	2
18.9138	26.5631	19.5369	26.2379	26.2836	26.2011	19.3878	18.6653	26.1549	26.4304	26.2761	26.1489				By MS/MS	By MS/MS	By MS/MS	By MS/MS	By MS/MS	By MS/MS	By MS/MS	By MS/MS	By MS/MS	By MS/MS	By MS/MS	By MS/MS	BCAL2640					3	3	3	22	22	22	29.252	0	9.0631	399910000	27	3	3	2	2	2	2	2
27.2252	27.3464	27.3671	27.3958	27.2181	27.2295	27.0254	27.25	27.5574	27.7304	27.7197	27.5202				By MS/MS	By MS/MS	By MS/MS	By MS/MS	By MS/MS	By MS/MS	By MS/MS	By MS/MS	By MS/MS	By MS/MS	By MS/MS	By MS/MS	BCAL2641	+	BCAL0127_OriA_wildtype	+	BCAL0127_OriB_wildtype	16	16	16	34.9	34.9	34.9	85.577	0	323.31	4360400000	489	34	44	41	41	36	40	37
25.4301	25.3795	25.1915	24.9728	25.2854	25.3833	25.7583	25.1358	24.6847	24.9569	25.3368	24.8793				By MS/MS	By MS/MS	By MS/MS	By MS/MS	By MS/MS	By MS/MS	By MS/MS	By MS/MS	By MS/MS	By MS/MS	By MS/MS	By MS/MS	BCAL2642					2	2	2	11.6	11.6	11.6	21.356	0	9.7873	971410000	93	12	9	5	6	8	7	11
24.3024	24.2711	24.3477	24.1407	24.151	24.1608	23.7878	24.1616	24.1592	24.2399	24.2508	24.0544				By MS/MS	By MS/MS	By MS/MS	By MS/MS	By MS/MS	By MS/MS	By MS/MS	By MS/MS	By MS/MS	By MS/MS	By MS/MS	By MS/MS	BCAL2644					4	4	4	22.9	22.9	22.9	38.237	0	40.41	433930000	58	5	5	5	6	4	4	5
25.6786	25.7594	25.5872	25.5429	25.7771	25.7446	25.8515	25.632	25.4992	25.6875	25.7936	25.4758				By MS/MS	By MS/MS	By MS/MS	By MS/MS	By MS/MS	By MS/MS	By MS/MS	By MS/MS	By MS/MS	By MS/MS	By MS/MS	By MS/MS	BCAL2646					18	18	18	31.5	31.5	31.5	79.192	0	181.05	3359200000	449	36	39	32	35	45	34	39
22.8943	22.9526	22.9085	22.7731	22.6903	22.9879	22.7684	22.8755	22.8007	22.788	22.9123	22.8885				By MS/MS	By MS/MS	By MS/MS	By MS/MS	By MS/MS	By MS/MS	By MS/MS	By MS/MS	By MS/MS	By MS/MS	By MS/MS	By MS/MS	BCAL2647					11	11	11	14.3	14.3	14.3	140.17	0	66.181	275900000	100	7	7	5	9	11	8	8
24.5156	24.4741	24.4221	24.3075	24.4849	24.5412	24.8154	24.3104	24.0574	24.1685	24.4837	24.357				By MS/MS	By MS/MS	By MS/MS	By MS/MS	By MS/MS	By MS/MS	By MS/MS	By MS/MS	By MS/MS	By MS/MS	By MS/MS	By MS/MS	BCAL2650					5	5	5	14.8	14.8	14.8	32.717	0	18.63	453740000	86	6	10	6	7	7	6	10
23.6189	23.7777	23.5498	23.437	23.5765	23.8003	23.9459	23.5268	23.5286	23.6465	24.002	23.5089				By MS/MS	By MS/MS	By MS/MS	By MS/MS	By MS/MS	By MS/MS	By MS/MS	By MS/MS	By MS/MS	By MS/MS	By MS/MS	By MS/MS	BCAL2651					6	6	6	23.7	23.7	23.7	31.477	0	30.415	381510000	79	4	7	7	9	7	5	5
23.6196	23.4328	23.038	23.1352	23.5921	23.2881	23.8777	23.0844	23.0651	23.2064	23.7141	23.1424				By MS/MS	By MS/MS	By MS/MS	By MS/MS	By MS/MS	By MS/MS	By MS/MS	By MS/MS	By MS/MS	By MS/MS	By MS/MS	By MS/MS	BCAL2652					4	4	4	28.1	28.1	28.1	14.311	0	16.898	273090000	45	4	4	3	4	4	3	3
22.0632	22.181	21.8428	18.6558	21.946	21.7541	22.2403	20.4731	21.878	22.105	22.4193	22.2285				By MS/MS	By MS/MS	By MS/MS	By MS/MS	By MS/MS	By MS/MS	By MS/MS	By MS/MS	By MS/MS	By MS/MS	By MS/MS	By MS/MS	BCAL2656					4	4	4	10.2	10.2	10.2	51.872	0	23.151	80849000	33	4	3	3	1	4	3	1
23.9666	24.0866	24.0355	23.8304	24.1131	23.9485	24.4298	24.0888	23.89	23.8558	24.1163	23.7				By MS/MS	By MS/MS	By MS/MS	By MS/MS	By MS/MS	By MS/MS	By MS/MS	By MS/MS	By MS/MS	By MS/MS	By MS/MS	By MS/MS	BCAL2663					5	5	5	14.5	14.5	14.5	36.392	0	43.571	367650000	83	6	7	7	6	6	7	5
26.0779	18.1687	19.5305	25.3424	25.6444	25.6664	20.7053	25.5007	19.1127	18.7939	17.8604	19.7455				By MS/MS	By MS/MS	By MS/MS	By MS/MS	By MS/MS	By MS/MS	By MS/MS	By MS/MS	By MS/MS	By MS/MS	By MS/MS	By MS/MS	BCAL2666			+	BCAL0127_OriB_wildtype	2	2	2	15.5	15.5	15.5	12.871	0	12.087	609940000	26	2	2	3	3	3	2	3
24.0917	24.2423	24.4717	24.4547	24.2343	24.4119	24.2505	24.4413	24.3375	23.9869	24.0352	24.3114				By MS/MS	By MS/MS	By MS/MS	By MS/MS	By MS/MS	By MS/MS	By MS/MS	By MS/MS	By MS/MS	By MS/MS	By MS/MS	By MS/MS	BCAL2668					6	6	6	32	32	32	17.528	0	20.574	313870000	80	7	5	7	6	6	7	9
26.2665	25.6886	25.5586	25.3331	25.4937	25.6785	26.3947	25.5447	25.2463	25.0433	24.9241	24.9691				By MS/MS	By MS/MS	By MS/MS	By MS/MS	By MS/MS	By MS/MS	By MS/MS	By MS/MS	By MS/MS	By MS/MS	By MS/MS	By MS/MS	BCAL2669			+	BCAL0127_OriB_wildtype	5	5	5	18.7	18.7	18.7	25.638	0	69.407	1668800000	182	18	15	17	15	14	18	18
22.6479	23.1785	23.1524	23.2169	22.6941	22.7006	22.1011	22.8511	23.4699	23.3934	23.2561	23.4081				By MS/MS	By MS/MS	By MS/MS	By MS/MS	By MS/MS	By MS/MS	By MS/MS	By MS/MS	By MS/MS	By MS/MS	By MS/MS	By MS/MS	BCAL2670			+	BCAL0127_OriB_wildtype	3	3	3	15.8	15.8	15.8	33.389	0	32.147	203260000	51	3	5	5	5	5	4	2
22.2197	21.9496	19.923	22.3717	22.4139	22.2785	22.3888	22.6238	22.1081	22.0363	22.2032	21.9283				By MS/MS	By MS/MS	By MS/MS	By MS/MS	By MS/MS	By MS/MS	By MS/MS	By MS/MS	By MS/MS	By MS/MS	By MS/MS	By MS/MS	BCAL2672			+	BCAL0127_OriB_wildtype	3	3	3	5.4	5.4	5.4	59.28	0	18.795	116310000	23	2	2	1	2	2	2	2
26.2222	26.1273	25.9906	25.9935	26.1884	26.1118	26.4495	25.9568	26.0269	26.0976	26.2249	25.9806				By MS/MS	By MS/MS	By MS/MS	By MS/MS	By MS/MS	By MS/MS	By MS/MS	By MS/MS	By MS/MS	By MS/MS	By MS/MS	By MS/MS	BCAL2676					10	10	10	25.8	25.8	25.8	52.973	0	117.02	2225400000	189	14	14	13	20	16	14	16
22.9243	22.3503	22.6392	22.4268	20.5444	22.6915	23.2661	22.7032	22.6893	19.4467	22.9284	22.4687				By MS/MS	By MS/MS	By MS/MS	By MS/MS	By MS/MS	By MS/MS	By MS/MS	By MS/MS	By MS/MS	By MS/MS	By MS/MS	By MS/MS	BCAL2677					3	3	3	12.4	12.4	12.4	40.793	0	40.11	78395000	33	2	4	3	1	2	4	2
23.0585	23.2409	23.3037	23.1273	23.0598	23.166	19.1277	23.1793	23.6275	23.4107	23.8244	23.0878				By MS/MS	By MS/MS	By MS/MS	By MS/MS	By MS/MS	By MS/MS	By MS/MS	By MS/MS	By MS/MS	By MS/MS	By MS/MS	By MS/MS	BCAL2678					4	4	4	13.9	13.9	13.9	43.1	0	44.437	218610000	28	3	3	3	2	2	2	2
22.1069	22.4846	22.0799	21.4891	21.9164	22.1777	22.226	22.0901	20.1329	20.3258	21.8541	18.8373				By MS/MS	By MS/MS	By MS/MS	By MS/MS	By MS/MS	By MS/MS	By MS/MS	By MS/MS	By MS/MS	By MS/MS	By MS/MS	By MS/MS	BCAL0529					4	4	4	15.1	15.1	15.1	44.857	0	35.713	99809000	23	2	2	2	1	3	2	3
22.4029	22.3235	21.9617	21.7432	22.3025	22.4364	22.6928	18.9943	18.8129	21.9531	22.5326	19.8744				By MS/MS	By MS/MS	By MS/MS	By MS/MS	By MS/MS	By MS/MS	By MS/MS	By MS/MS	By MS/MS	By MS/MS	By MS/MS	By MS/MS	BCAL0533					1	1	1	2.4	2.4	2.4	49.447	0	4.3445	76406000	33	3	4	2	3	3	3	5
30.3897	30.5127	30.3712	30.16	30.5557	30.106	30.5876	30.0509	30.126	30.4353	30.9424	30.3442				By MS/MS	By MS/MS	By MS/MS	By MS/MS	By MS/MS	By MS/MS	By MS/MS	By MS/MS	By MS/MS	By MS/MS	By MS/MS	By MS/MS	BCAL0536					12	12	12	53.1	53.1	53.1	28.599	0	117.21	8227600000	367	32	29	32	22	32	31	31
21.507	21.4431	21.6684	21.6567	21.7243	21.8437	21.9776	21.7576	21.5725	21.4088	21.2735	21.5602				By MS/MS	By MS/MS	By MS/MS	By MS/MS	By MS/MS	By MS/MS	By MS/MS	By MS/MS	By MS/MS	By MS/MS	By MS/MS	By MS/MS	BCAL0537			+	BCAL0127_OriB_wildtype	5	5	5	22.9	22.9	22.9	30.102	0	20.374	95027000	42	3	4	4	4	5	4	3
23.1457	23.4091	23.0932	23.3521	22.6341	23.1527	22.5629	20.1739	23.621	23.6032	23.1097	20.8521				By MS/MS	By MS/MS	By MS/MS	By MS/MS	By MS/MS	By MS/MS	By MS/MS	By MS/MS	By MS/MS	By MS/MS	By MS/MS	By MS/MS	BCAL0538					2	2	2	25.3	25.3	25.3	17.224	0	38.135	174020000	34	3	3	4	3	4	4	2
22.6035	22.349	22.9154	22.9112	19.2472	22.4443	22.4874	23.0685	23.1543	22.1645	19.4387	22.7052				By MS/MS	By MS/MS	By MS/MS	By MS/MS		By MS/MS	By MS/MS	By MS/MS	By MS/MS	By MS/MS	By MS/MS	By MS/MS	BCAL0541					5	5	5	21.4	21.4	21.4	39.028	0	33.188	147520000	31	2	2	4	4	0	2	1
23.8509	24.1938	24.591	24.4509	24.2934	23.8432	23.1879	24.1436	25.1673	24.7169	24.5852	24.6027				By MS/MS	By MS/MS	By MS/MS	By MS/MS	By MS/MS	By MS/MS	By MS/MS	By MS/MS	By MS/MS	By MS/MS	By MS/MS	By MS/MS	BCAL0542			+	BCAL0127_OriB_wildtype	2	2	2	15.9	15.9	15.9	9.0153	0	24.402	432050000	29	2	2	3	2	3	2	2
26.6094	26.5012	26.4149	26.3074	26.6458	26.5583	26.7982	26.4204	26.6189	26.2787	26.6323	26.4063				By MS/MS	By MS/MS	By MS/MS	By MS/MS	By MS/MS	By MS/MS	By MS/MS	By MS/MS	By MS/MS	By MS/MS	By MS/MS	By MS/MS	BCAL0544					13	13	13	29.5	29.5	29.5	60.357	0	151.61	5624200000	612	50	53	52	44	57	50	57
18.8361	23.8294	24.0085	19.8089	23.7784	20.2626	18.8997	20.2208	24.2775	20.0607	24.3086	24.0368				By MS/MS	By MS/MS	By MS/MS		By MS/MS	By MS/MS		By MS/MS	By MS/MS	By MS/MS	By MS/MS	By MS/MS	BCAL0547					2	2	2	9.4	9.4	9.4	34.459	0	8.832	234640000	22	2	3	2	0	2	1	0
22.5039	22.0793	22.1709	22.1751	22.4838	22.3525	22.6201	22.1864	22.3169	22.4427	22.7128	22.3234				By MS/MS	By MS/MS	By MS/MS	By MS/MS	By MS/MS	By MS/MS	By MS/MS	By MS/MS	By MS/MS	By MS/MS	By MS/MS	By MS/MS	BCAL0548					5	5	5	18.4	18.4	18.4	37.157	0	20.407	125000000	53	5	4	2	4	5	5	6
21.5278	21.7538	21.6739	19.2345	21.4253	21.4281	21.945	21.32	21.4739	18.4361	21.6999	21.5313				By MS/MS	By MS/MS	By MS/MS	By MS/MS	By MS/MS	By MS/MS	By MS/MS	By MS/MS	By MS/MS		By MS/MS	By MS/MS	BCAL0549					3	3	3	11.6	11.6	11.6	33.154	0	26.713	71768000	23	3	2	2	1	3	2	2
20.0924	23.809	23.6281	23.6038	23.2071	23.5224	22.4298	23.6277	23.8758	23.9081	23.6498	23.8477				By MS/MS	By MS/MS	By MS/MS	By MS/MS	By MS/MS	By MS/MS	By MS/MS	By MS/MS	By MS/MS	By MS/MS	By MS/MS	By MS/MS	BCAL0550					3	3	3	17.6	17.6	17.6	28.459	0	49.034	128640000	39	1	3	3	3	3	5	4
22.9055	22.8108	22.9808	22.925	22.9062	23.0044	22.7784	23.0674	22.8823	23.0652	21.7132	22.973				By MS/MS	By MS/MS	By MS/MS	By MS/MS	By MS/MS	By MS/MS	By MS/MS	By MS/MS	By MS/MS	By MS/MS	By MS/MS	By MS/MS	BCAL0553					4	4	4	27.6	27.6	27.6	18.857	0	31.123	134750000	31	3	2	2	3	3	2	2
23.6802	23.5652	23.3184	23.3262	23.3129	23.2558	23.5187	23.303	22.943	22.9847	23.3042	23.056				By MS/MS	By MS/MS	By MS/MS	By MS/MS	By MS/MS	By MS/MS	By MS/MS	By MS/MS	By MS/MS	By MS/MS	By MS/MS	By MS/MS	BCAL0554					4	4	4	24.9	24.9	24.9	20.384	0	20.587	186650000	50	5	3	5	5	4	3	4
25.3736	25.36	25.5782	25.4807	25.4002	25.4811	25.4809	25.4734	25.2371	25.1991	25.2407	25.3741				By MS/MS	By MS/MS	By MS/MS	By MS/MS	By MS/MS	By MS/MS	By MS/MS	By MS/MS	By MS/MS	By MS/MS	By MS/MS	By MS/MS	BCAL0555			+	BCAL0127_OriB_wildtype	15	15	15	20.9	20.9	20.9	72.017	0	95.034	1931100000	196	17	14	14	16	16	16	17
24.024	23.9307	23.9445	23.748	23.7469	24.0864	24.3384	24.0615	23.4682	23.3562	23.6392	23.5889				By MS/MS	By MS/MS	By MS/MS	By MS/MS	By MS/MS	By MS/MS	By MS/MS	By MS/MS	By MS/MS	By MS/MS	By MS/MS	By MS/MS	BCAL0556	+	BCAL0127_OriA_wildtype	+	BCAL0127_OriB_wildtype	5	5	5	18.8	18.8	18.8	34.008	0	16.262	274010000	49	4	3	7	5	5	3	5
22.1427	22.5977	22.4208	22.3058	22.2397	22.4504	22.8534	22.3312	23.1186	22.7287	22.6281	22.8088				By MS/MS	By MS/MS	By MS/MS	By MS/MS	By MS/MS	By MS/MS	By MS/MS	By MS/MS	By MS/MS	By MS/MS	By MS/MS	By MS/MS	BCAL0558					6	6	6	21.8	21.8	21.8	45.518	0	37.564	130280000	93	7	11	7	6	8	9	5
23.3279	23.1378	22.8789	23.0155	23.0675	23.0881	23.3627	22.8518	23.0678	23.2559	23.3741	23.051				By MS/MS	By MS/MS	By MS/MS	By MS/MS	By MS/MS	By MS/MS	By MS/MS	By MS/MS	By MS/MS	By MS/MS	By MS/MS	By MS/MS	BCAL0571					4	4	4	10.6	10.6	10.6	40.513	0	16.599	244820000	42	5	3	4	3	4	3	3
24.9407	24.9149	24.869	24.8818	25.1863	25.1228	25.1634	25.0815	24.7021	24.9415	24.9054	24.9204				By MS/MS	By MS/MS	By MS/MS	By MS/MS	By MS/MS	By MS/MS	By MS/MS	By MS/MS	By MS/MS	By MS/MS	By MS/MS	By MS/MS	BCAL0575			+	BCAL0127_OriB_wildtype	10	10	10	43.4	43.4	43.4	27.754	0	134.29	1000100000	121	10	10	12	8	10	9	9
25.5674	25.7351	25.6552	25.4937	25.6894	25.7259	25.5811	25.7865	26.1243	25.4453	25.9885	26.2269				By MS/MS	By MS/MS	By MS/MS	By MS/MS	By MS/MS	By MS/MS	By MS/MS	By MS/MS	By MS/MS	By MS/MS	By MS/MS	By MS/MS	BCAL0586					5	5	5	13.7	13.7	13.7	48.18	0	87.779	995470000	113	9	8	9	4	10	12	12
25.0537	25.144	25.1356	25.149	25.2405	25.1003	24.7217	25.0473	25.3834	25.2116	25.5502	25.2264				By MS/MS	By MS/MS	By MS/MS	By MS/MS	By MS/MS	By MS/MS	By MS/MS	By MS/MS	By MS/MS	By MS/MS	By MS/MS	By MS/MS	BCAL1611					13	13	13	38.8	38.8	38.8	36.789	0	67.443	1142600000	150	9	14	10	15	12	13	9
24.2471	24.7079	24.2239	24.1239	24.736	24.3898	24.1609	24.2726	24.5406	19.1186	25.1244	19.1735				By MS/MS	By MS/MS	By MS/MS	By MS/MS	By MS/MS	By MS/MS	By MS/MS	By MS/MS	By MS/MS	By MS/MS	By MS/MS	By MS/MS	BCAL1612					3	3	3	17.4	17.4	17.4	31.25	0	14.335	111320000	32	2	3	2	2	4	3	3
24.0312	24.4981	23.814	24.1486	23.4799	23.8061	23.4763	23.6934	24.5669	24.2671	24.4275	24.3737				By MS/MS	By MS/MS	By MS/MS	By MS/MS	By MS/MS	By MS/MS	By MS/MS	By MS/MS	By MS/MS	By MS/MS	By MS/MS	By MS/MS	BCAL1615			+	BCAL0127_OriB_wildtype	3	3	3	26.7	26.7	26.7	17.494	0	23.805	481440000	59	5	5	5	4	4	5	4
26.6667	26.5284	26.664	26.7475	26.6143	26.5184	26.6197	26.6637	26.6141	26.4912	26.5466	26.64				By MS/MS	By MS/MS	By MS/MS	By MS/MS	By MS/MS	By MS/MS	By MS/MS	By MS/MS	By MS/MS	By MS/MS	By MS/MS	By MS/MS	BCAL1617					7	7	7	23.2	23.2	23.2	39.755	0	77.61	1769600000	119	10	11	10	11	10	12	10
21.7716	21.1867	21.972	21.682	19.2035	21.9424	21.9532	21.1047	20.2762	19.9589	18.7342	18.4546				By MS/MS	By MS/MS	By MS/MS	By MS/MS	By MS/MS	By MS/MS	By MS/MS	By MS/MS	By MS/MS			By MS/MS	BCAL1624	+	BCAL0127_OriA_wildtype			3	3	3	42	42	42	9.3163	0	8.8751	56500000	14	3	1	3	1	0	3	2
19.5334	22.9219	22.8523	19.482	23.5696	18.4328	19.4931	22.9523	23.348	23.2065	23.7614	23.4333				By MS/MS	By MS/MS	By MS/MS	By MS/MS	By MS/MS	By MS/MS	By MS/MS	By MS/MS	By MS/MS	By MS/MS	By MS/MS	By MS/MS	BCAL1625					4	4	4	15.9	15.9	15.9	36.555	0	75.268	193310000	28	1	2	2	1	3	1	1
22.6409	22.4733	22.7929	22.8211	22.3657	22.8329	23.0839	23.0089	22.9831	22.3961	22.0502	22.5629				By MS/MS	By MS/MS	By MS/MS	By MS/MS	By MS/MS	By MS/MS	By MS/MS	By MS/MS	By MS/MS	By MS/MS	By MS/MS	By MS/MS	BCAL1628					4	4	4	43.5	43.5	43.5	17.323	0	22.742	170410000	54	4	5	4	5	6	6	6
26.5396	26.9069	26.7322	26.8323	26.3467	26.5427	26.0734	26.2693	27.0859	27.1392	26.7848	27.1376				By MS/MS	By MS/MS	By MS/MS	By MS/MS	By MS/MS	By MS/MS	By MS/MS	By MS/MS	By MS/MS	By MS/MS	By MS/MS	By MS/MS	BCAL1630			+	BCAL0127_OriB_wildtype	6	6	6	44.1	44.1	44.1	27.411	0	123.98	2578500000	191	19	17	14	17	15	17	12
23.9246	23.9914	24.0101	24.0358	24.026	24.2428	23.8558	24.1233	24.1876	23.8256	23.5512	24.1393				By MS/MS	By MS/MS	By MS/MS	By MS/MS	By MS/MS	By MS/MS	By MS/MS	By MS/MS	By MS/MS	By MS/MS	By MS/MS	By MS/MS	BCAL1635					4	4	4	16.4	16.4	16.4	35.601	0	47.428	514880000	77	6	5	8	7	7	4	8
24.0152	23.7509	23.662	23.2482	23.7307	23.5648	24.1106	23.7618	23.3551	23.8073	24.0392	23.3492				By MS/MS	By MS/MS	By MS/MS	By MS/MS	By MS/MS	By MS/MS	By MS/MS	By MS/MS	By MS/MS	By MS/MS	By MS/MS	By MS/MS	BCAL1636					3	3	3	25.1	25.1	25.1	22.218	0	19.478	261010000	68	5	9	5	4	6	7	5
25.0051	25.3132	25.171	25.167	25.1683	25.1491	25.1256	25.2822	25.247	25.2115	25.3537	25.3417				By MS/MS	By MS/MS	By MS/MS	By MS/MS	By MS/MS	By MS/MS	By MS/MS	By MS/MS	By MS/MS	By MS/MS	By MS/MS	By MS/MS	BCAL1639					4	4	4	14.9	14.9	14.9	38.89	0	67.729	645610000	69	5	6	4	5	7	5	7
22.5003	22.1589	18.9252	22.3264	19.883	20.1705	21.9151	22.465	22.3841	19.9368	19.4921	22.4897				By MS/MS	By MS/MS	By MS/MS	By MS/MS	By MS/MS	By MS/MS	By MS/MS	By MS/MS	By MS/MS	By MS/MS	By MS/MS	By MS/MS	BCAL1643					3	3	3	10.9	10.9	10.9	41.856	0	24.259	68922000	35	3	2	3	3	2	1	3
23.2689	23.7824	23.9077	23.6807	23.4885	23.4559	22.9935	24.1381	23.7838	24.0056	23.754	23.7701				By MS/MS	By MS/MS	By MS/MS	By MS/MS	By MS/MS	By MS/MS	By MS/MS	By MS/MS	By MS/MS	By MS/MS	By MS/MS	By MS/MS	BCAL1645					1	1	1	12.9	12.9	12.9	15.367	0	24.18	225310000	90	5	12	9	7	6	7	3
26.1169	25.1575	25.9999	25.8778	24.8756	25.9019	25.9562	25.701	24.8553	24.2345	19.7247	24.4694				By MS/MS	By MS/MS	By MS/MS	By MS/MS	By MS/MS	By MS/MS	By MS/MS	By MS/MS	By MS/MS	By MS/MS	By MS/MS	By MS/MS	BCAL1648					4	4	4	27.3	27.3	27.3	18.045	0	60.056	704150000	45	6	2	8	5	3	5	5
18.9532	19.3906	20.0774	23.7	19.861	18.9954	20.5561	19.7578	23.8238	23.6642	20.8186	23.6209				By MS/MS	By MS/MS	By MS/MS	By MS/MS	By MS/MS	By MS/MS	By MS/MS	By MS/MS	By MS/MS	By MS/MS	By MS/MS	By MS/MS	BCAL1651			+	BCAL0127_OriB_wildtype	3	3	3	19.1	19.1	19.1	23.179	0	12.429	216670000	23	1	1	2	2	2	1	3
24.3759	24.2218	24.6167	24.7179	24.5337	24.5246	24.3681	24.5052	24.4876	24.4525	24.2273	24.282				By MS/MS	By MS/MS	By MS/MS	By MS/MS	By MS/MS	By MS/MS	By MS/MS	By MS/MS	By MS/MS	By MS/MS	By MS/MS	By MS/MS	BCAL1652					3	3	3	17.4	17.4	17.4	37.468	0	25.351	384980000	46	4	4	6	4	3	3	3
23.7008	23.1066	23.0867	23.5168	23.753	23.6368	23.9138	23.3814	22.8322	23.6016	18.9934	23.3156				By MS/MS	By MS/MS	By MS/MS	By MS/MS	By MS/MS	By MS/MS	By MS/MS	By MS/MS	By MS/MS	By MS/MS	By MS/MS	By MS/MS	BCAL1656					7	7	7	29.9	29.9	29.9	34.422	0	21.737	137230000	45	4	3	2	3	6	5	6
28.718	28.3521	28.6218	28.6572	28.4342	28.688	28.894	28.5401	27.9129	27.993	27.6278	27.8845				By MS/MS	By MS/MS	By MS/MS	By MS/MS	By MS/MS	By MS/MS	By MS/MS	By MS/MS	By MS/MS	By MS/MS	By MS/MS	By MS/MS	BCAL1657	+	BCAL0127_OriA_wildtype	+	BCAL0127_OriB_wildtype	13	13	13	50.3	50.3	50.3	33.575	0	296.37	13010000000	546	52	43	47	43	46	53	58
26.6633	26.5752	26.6794	26.7188	26.5928	26.8305	26.9241	26.7482	26.7439	26.3827	26.1708	26.6592				By MS/MS	By MS/MS	By MS/MS	By MS/MS	By MS/MS	By MS/MS	By MS/MS	By MS/MS	By MS/MS	By MS/MS	By MS/MS	By MS/MS	BCAL1658					13	13	13	31.7	31.7	31.7	56.722	0	119.58	2509800000	227	22	19	20	21	19	15	17
24.0603	24.1005	19.8005	24.4651	24.6016	23.7847	24.4364	24.4018	24.1858	19.206	23.5346	24.4114				By MS/MS	By MS/MS	By MS/MS	By MS/MS	By MS/MS	By MS/MS	By MS/MS	By MS/MS	By MS/MS	By MS/MS	By MS/MS	By MS/MS	BCAL1660					2	2	2	5.8	5.8	5.8	36.35	0	8.8115	261500000	25	2	2	1	2	2	2	2
26.7007	26.344	26.512	26.0952	26.0309	26.4389	26.7029	26.1589	25.9746	25.7323	25.7871	25.6501				By MS/MS	By MS/MS	By MS/MS	By MS/MS	By MS/MS	By MS/MS	By MS/MS	By MS/MS	By MS/MS	By MS/MS	By MS/MS	By MS/MS	BCAL1661	+	BCAL0127_OriA_wildtype	+	BCAL0127_OriB_wildtype	4	4	4	18.1	18.1	18.1	30.507	0	60.06	1144600000	115	14	10	13	5	7	16	18
25.4873	25.3395	25.2707	24.6247	25.567	25.5072	25.8979	25.4674	24.7021	25.0817	25.535	24.8422				By MS/MS	By MS/MS	By MS/MS	By MS/MS	By MS/MS	By MS/MS	By MS/MS	By MS/MS	By MS/MS	By MS/MS	By MS/MS	By MS/MS	BCAL1662					12	11	11	21.6	19.9	19.9	61.59	0	111.69	1488800000	201	18	18	16	15	18	20	20
28.9042	28.6342	29.1251	28.9641	28.3353	28.9411	29.0502	28.9997	28.5405	28.069	27.1506	28.3081				By MS/MS	By MS/MS	By MS/MS	By MS/MS	By MS/MS	By MS/MS	By MS/MS	By MS/MS	By MS/MS	By MS/MS	By MS/MS	By MS/MS	BCAL1663					18	18	18	29.8	29.8	29.8	73.497	0	200.3	20399000000	649	67	52	64	60	55	58	61
26.986	26.7358	27.2106	27.0503	26.4113	27.1579	27.0555	27.0843	26.9512	26.2368	25.1901	26.5707				By MS/MS	By MS/MS	By MS/MS	By MS/MS	By MS/MS	By MS/MS	By MS/MS	By MS/MS	By MS/MS	By MS/MS	By MS/MS	By MS/MS	BCAL1664					12	12	12	25.1	25.1	25.1	48.789	0	100.55	2977000000	159	16	13	15	13	12	13	17
23.8762	23.7387	23.8849	23.9633	24.0559	24.1151	24.4044	23.968	23.5126	23.7176	23.872	23.7359				By MS/MS	By MS/MS	By MS/MS	By MS/MS	By MS/MS	By MS/MS	By MS/MS	By MS/MS	By MS/MS	By MS/MS	By MS/MS	By MS/MS	BCAL1668			+	BCAL0127_OriB_wildtype	2	2	2	6.6	6.6	6.6	29.286	0	3.941	127860000	27	2	2	3	3	2	2	2
25.0074	24.7341	25.0393	24.6935	24.9641	25.0759	25.1598	24.8099	24.6868	24.9251	24.9546	24.6112				By MS/MS	By MS/MS	By MS/MS	By MS/MS	By MS/MS	By MS/MS	By MS/MS	By MS/MS	By MS/MS	By MS/MS	By MS/MS	By MS/MS	BCAL1674					9	9	9	27.4	27.4	27.4	41.095	0	57.677	1100400000	131	12	9	15	9	10	11	9
26.0343	26.1365	26.004	25.7769	26.3453	26.2796	26.7243	26.1417	25.6793	25.9537	26.0714	25.7135				By MS/MS	By MS/MS	By MS/MS	By MS/MS	By MS/MS	By MS/MS	By MS/MS	By MS/MS	By MS/MS	By MS/MS	By MS/MS	By MS/MS	BCAL1675			+	BCAL0127_OriB_wildtype	14	14	14	13.7	13.7	13.7	111.7	0	69.809	2019400000	171	15	16	12	15	17	12	12
25.707	25.611	25.3495	25.0757	25.7173	25.6761	26.1075	25.4676	25.0123	25.3915	25.6814	25.102				By MS/MS	By MS/MS	By MS/MS	By MS/MS	By MS/MS	By MS/MS	By MS/MS	By MS/MS	By MS/MS	By MS/MS	By MS/MS	By MS/MS	BCAL1676					9	9	9	19.1	19.1	19.1	52.11	0	123.89	1986400000	136	14	10	11	10	14	13	13
24.0846	24.0131	24.2031	24.0366	23.9287	24.1812	24.0224	24.2669	23.9362	24.0486	23.3748	24.0684				By MS/MS	By MS/MS	By MS/MS	By MS/MS	By MS/MS	By MS/MS	By MS/MS	By MS/MS	By MS/MS	By MS/MS	By MS/MS	By MS/MS	BCAL2679					2	2	2	12.6	12.6	12.6	13.199	0	4.9545	163140000	43	3	3	4	4	4	3	4
24.9672	25.2318	24.7684	24.7775	25.5697	25.1577	25.4729	25.1608	25.2667	25.5064	25.7345	25.2967				By MS/MS	By MS/MS	By MS/MS	By MS/MS	By MS/MS	By MS/MS	By MS/MS	By MS/MS	By MS/MS	By MS/MS	By MS/MS	By MS/MS	BCAL2260;BCAL2681	+	BCAL0127_OriA_wildtype			15	15	15	40.9	40.9	40.9	47.58	0	202.22	1294600000	178	10	11	12	13	17	11	14
25.6944	26.1489	25.7292	25.8269	26.1784	25.6623	25.8885	25.9029	26.6686	26.6562	26.9552	26.5833				By MS/MS	By MS/MS	By MS/MS	By MS/MS	By MS/MS	By MS/MS	By MS/MS	By MS/MS	By MS/MS	By MS/MS	By MS/MS	By MS/MS	BCAL2682	+	BCAL0127_OriA_wildtype	+	BCAL0127_OriB_wildtype	9	9	9	37.2	37.2	37.2	36.138	0	110.46	2125100000	146	9	13	10	11	18	10	9
25.8358	26.0732	25.7284	25.7329	26.4667	25.9503	26.375	25.8852	26.1194	26.4445	26.5816	26.1463				By MS/MS	By MS/MS	By MS/MS	By MS/MS	By MS/MS	By MS/MS	By MS/MS	By MS/MS	By MS/MS	By MS/MS	By MS/MS	By MS/MS	BCAL2683	+	BCAL0127_OriA_wildtype			8	8	8	43.2	43.2	43.2	27.881	0	89.171	1039000000	130	6	11	8	9	14	9	10
25.2169	25.5388	25.3961	25.3831	25.7374	25.6128	25.9182	25.5077	25.385	25.4999	25.8589	25.5715				By MS/MS	By MS/MS	By MS/MS	By MS/MS	By MS/MS	By MS/MS	By MS/MS	By MS/MS	By MS/MS	By MS/MS	By MS/MS	By MS/MS	BCAL2684					5	5	5	32.8	32.8	32.8	19.804	0	47.015	782660000	114	9	9	8	8	10	11	12
24.7978	24.9992	24.6736	24.7558	25.4845	24.9165	25.4796	25.165	25.0378	25.2236	25.593	25.0763				By MS/MS	By MS/MS	By MS/MS	By MS/MS	By MS/MS	By MS/MS	By MS/MS	By MS/MS	By MS/MS	By MS/MS	By MS/MS	By MS/MS	BCAL2685					12	12	12	27	27	27	62.968	0	184.16	1585100000	174	12	12	11	14	18	14	13
23.2821	23.225	23.0732	23.0892	23.2156	23.1303	23.378	23.296	23.35	23.2184	22.9298	23.1058				By MS/MS	By MS/MS	By MS/MS	By MS/MS	By MS/MS	By MS/MS	By MS/MS	By MS/MS	By MS/MS	By MS/MS	By MS/MS	By MS/MS	BCAL2686					4	4	4	19.8	19.8	19.8	34.874	0	49.533	207370000	31	2	3	3	2	3	2	3
19.0809	20.5633	19.2461	19.6995	21.8898	22.4666	19.0145	22.5761	19.9204	18.7219	19.1671	18.9027				By MS/MS	By MS/MS	By MS/MS	By MS/MS	By MS/MS	By MS/MS		By MS/MS	By MS/MS	By MS/MS	By MS/MS	By MS/MS	BCAL2687					2	2	2	8.8	8.8	8.8	40.963	0	13.955	34885000	18	1	1	2	2	3	2	0
23.1317	22.6467	23.2325	23.2706	22.6692	22.7979	22.9418	23.2805	22.3848	22.7118	22.7945	23.2472				By MS/MS	By MS/MS	By MS/MS	By MS/MS	By MS/MS	By MS/MS	By MS/MS	By MS/MS	By MS/MS	By MS/MS	By MS/MS	By MS/MS	BCAL2694					3	3	3	22.6	22.6	22.6	27.141	0	17.965	142370000	39	3	5	2	4	2	3	3
22.2677	21.9432	22.2133	19.9512	19.7899	19.4196	20.9337	19.3217	22.7446	22.3058	19.1161	22.5359				By MS/MS	By MS/MS	By MS/MS	By MS/MS	By MS/MS	By MS/MS	By MS/MS	By MS/MS	By MS/MS	By MS/MS		By MS/MS	BCAL2695					5	5	5	50	50	50	18.782	0	25.667	113180000	35	4	4	3	2	2	3	2
22.0297	19.6832	21.8986	21.5804	22.0175	22.2954	21.0682	21.8829	21.6634	22.0917	21.9627	21.8444				By MS/MS	By MS/MS	By MS/MS	By MS/MS	By MS/MS	By MS/MS	By MS/MS	By MS/MS	By MS/MS	By MS/MS	By MS/MS	By MS/MS	BCAL2697					4	4	4	18.9	18.9	18.9	25.669	0	17.472	67463000	24	2	1	1	2	2	2	1
22.0773	22.2487	22.3886	22.2273	21.9055	19.4914	22.5823	22.2022	21.883	19.8975	21.4071	21.9417				By MS/MS	By MS/MS	By MS/MS	By MS/MS	By MS/MS	By MS/MS	By MS/MS	By MS/MS	By MS/MS	By MS/MS	By MS/MS	By MS/MS	BCAL2699					3	3	3	13.3	13.3	13.3	24.803	0	13.334	75061000	27	3	2	3	2	4	2	2
27.8749	27.9213	27.8031	27.7087	28.0417	27.7782	28.0888	27.6347	27.6018	27.8968	28.2399	27.7464				By MS/MS	By MS/MS	By MS/MS	By MS/MS	By MS/MS	By MS/MS	By MS/MS	By MS/MS	By MS/MS	By MS/MS	By MS/MS	By MS/MS	BCAL2700					14	14	14	61.8	61.8	61.8	37.899	0	211.24	7984700000	596	48	47	48	47	56	50	48
27.2684	27.5441	27.5193	27.4486	27.5167	27.316	27.0748	27.2894	27.7922	27.55	27.8287	27.8783				By MS/MS	By MS/MS	By MS/MS	By MS/MS	By MS/MS	By MS/MS	By MS/MS	By MS/MS	By MS/MS	By MS/MS	By MS/MS	By MS/MS	BCAL2701			+	BCAL0127_OriB_wildtype	11	11	11	43.1	43.1	43.1	42.914	0	110.81	6889300000	387	37	31	28	31	33	30	33
25.177	25.067	25.4442	25.3175	24.3385	25.371	24.5456	25.1005	25.0535	24.764	23.7057	25.0332				By MS/MS	By MS/MS	By MS/MS	By MS/MS	By MS/MS	By MS/MS	By MS/MS	By MS/MS	By MS/MS	By MS/MS	By MS/MS	By MS/MS	BCAL2703					4	4	4	38.6	38.6	38.6	24.063	0	116.01	981420000	124	10	12	11	14	8	10	5
25.7486	26.0168	26.0858	26.163	25.6104	25.6699	25.0564	26.0502	26.0676	25.954	25.7453	26.0392				By MS/MS	By MS/MS	By MS/MS	By MS/MS	By MS/MS	By MS/MS	By MS/MS	By MS/MS	By MS/MS	By MS/MS	By MS/MS	By MS/MS	BCAL2710					10	10	10	34.7	34.7	34.7	35.272	0	120.44	2421800000	197	17	16	16	16	13	18	15
27.9938	28.6473	28.0943	28.2557	28.0036	27.9966	27.5544	28.1973	28.1176	28.4382	28.359	28.4406				By MS/MS	By MS/MS	By MS/MS	By MS/MS	By MS/MS	By MS/MS	By MS/MS	By MS/MS	By MS/MS	By MS/MS	By MS/MS	By MS/MS	BCAL2711					4	4	4	45.7	45.7	45.7	16.172	0	129.98	1929500000	134	11	8	11	13	12	9	10
30.046	29.9935	29.9704	30.1109	30.214	30.0002	29.3874	29.9342	30.2346	30.1086	30.2159	30.132				By MS/MS	By MS/MS	By MS/MS	By MS/MS	By MS/MS	By MS/MS	By MS/MS	By MS/MS	By MS/MS	By MS/MS	By MS/MS	By MS/MS	BCAL2715					3	3	3	43.6	43.6	43.6	6.3815	0	61.117	8020700000	263	22	23	23	21	20	22	19
24.414	24.4054	24.2484	24.2082	24.4448	24.2843	24.1168	24.3804	24.7304	24.6265	24.8007	24.5628				By MS/MS	By MS/MS	By MS/MS	By MS/MS	By MS/MS	By MS/MS	By MS/MS	By MS/MS	By MS/MS	By MS/MS	By MS/MS	By MS/MS	BCAL2716	+	BCAL0127_OriA_wildtype	+	BCAL0127_OriB_wildtype	6	6	6	17.6	17.6	17.6	57.856	0	61.465	839560000	143	9	11	11	11	10	13	11
24.4333	24.4671	24.1157	23.781	24.5193	24.4865	24.7866	24.2404	23.9666	24.1661	24.5786	23.9199				By MS/MS	By MS/MS	By MS/MS	By MS/MS	By MS/MS	By MS/MS	By MS/MS	By MS/MS	By MS/MS	By MS/MS	By MS/MS	By MS/MS	BCAL2717					7	7	7	23.2	23.2	23.2	31.529	0	47.775	466890000	69	5	6	4	4	7	6	9
24.6805	25.0162	24.7275	24.7113	25.6042	24.9979	24.98	24.826	25.2425	25.2624	26.0452	25.3818				By MS/MS	By MS/MS	By MS/MS	By MS/MS	By MS/MS	By MS/MS	By MS/MS	By MS/MS	By MS/MS	By MS/MS	By MS/MS	By MS/MS	BCAL2718	+	BCAL0127_OriA_wildtype			3	3	3	8.2	8.2	8.2	40.724	0	73.887	649500000	61	5	7	4	4	5	4	4
25.7415	25.936	25.8698	25.7023	25.7117	25.7844	25.8996	25.7063	25.7232	25.759	25.8204	25.6452				By MS/MS	By MS/MS	By MS/MS	By MS/MS	By MS/MS	By MS/MS	By MS/MS	By MS/MS	By MS/MS	By MS/MS	By MS/MS	By MS/MS	BCAL2721					9	9	9	30.6	30.6	30.6	46.023	0	135.32	1545400000	187	18	15	19	14	15	16	13
23.622	23.744	23.888	23.889	23.8545	23.8615	23.8683	23.677	23.9305	23.6815	23.8552	23.8102				By MS/MS	By MS/MS	By MS/MS	By MS/MS	By MS/MS	By MS/MS	By MS/MS	By MS/MS	By MS/MS	By MS/MS	By MS/MS	By MS/MS	BCAL2722					4	4	4	29.1	29.1	29.1	23.6	0	26.618	379570000	44	4	4	4	3	5	3	5
25.4609	25.4495	25.7526	25.7112	25.6529	25.2145	24.9056	25.5047	25.5112	25.7385	23.9803	25.6374				By MS/MS	By MS/MS	By MS/MS	By MS/MS	By MS/MS	By MS/MS	By MS/MS	By MS/MS	By MS/MS	By MS/MS	By MS/MS	By MS/MS	BCAL2723					5	5	5	18.8	18.8	18.8	35.5	0	120.56	373620000	53	3	4	5	7	4	4	2
26.0361	26.0978	25.9949	26.1201	26.1696	26.1272	26.0538	26.034	26.1512	26.1545	26.3635	26.014				By MS/MS	By MS/MS	By MS/MS	By MS/MS	By MS/MS	By MS/MS	By MS/MS	By MS/MS	By MS/MS	By MS/MS	By MS/MS	By MS/MS	BCAL2724					23	23	23	33.5	33.5	33.5	106.01	0	323.31	4192100000	513	43	41	39	45	45	43	37
19.6793	19.6707	25.8223	25.8929	25.7931	25.8445	19.3184	26.0232	25.917	25.8857	25.4862	25.6979				By MS/MS	By MS/MS	By MS/MS	By MS/MS	By MS/MS	By MS/MS	By MS/MS	By MS/MS	By MS/MS	By MS/MS	By MS/MS	By MS/MS	BCAL2726					4	4	4	10.9	10.9	10.9	43.042	0	27.928	791420000	35	3	2	2	2	2	3	4
27.7905	28.081	27.8566	27.8738	28.2517	27.8173	28.2612	27.8803	28.1646	28.2121	28.3466	28.2473				By MS/MS	By MS/MS	By MS/MS	By MS/MS	By MS/MS	By MS/MS	By MS/MS	By MS/MS	By MS/MS	By MS/MS	By MS/MS	By MS/MS	BCAL2730	+	BCAL0127_OriA_wildtype			25	25	25	38.4	38.4	38.4	84.473	0	251.51	3752600000	433	41	38	28	36	36	33	33
27.4683	27.3553	27.4575	27.4963	26.9209	27.1969	27.4637	27.2169	27.086	26.8544	26.8971	27.1953				By MS/MS	By MS/MS	By MS/MS	By MS/MS	By MS/MS	By MS/MS	By MS/MS	By MS/MS	By MS/MS	By MS/MS	By MS/MS	By MS/MS	BCAL2733	+	BCAL0127_OriA_wildtype			17	17	17	55.4	55.4	55.4	50.158	0	235.51	2975500000	442	41	44	38	44	31	38	35
28.7617	28.8246	28.6172	28.5646	28.8641	28.7892	29.102	28.645	28.5913	28.7696	29.0562	28.6758				By MS/MS	By MS/MS	By MS/MS	By MS/MS	By MS/MS	By MS/MS	By MS/MS	By MS/MS	By MS/MS	By MS/MS	By MS/MS	By MS/MS	BCAL2735					20	20	20	36.8	36.8	36.8	80.027	0	323.31	17347000000	887	69	73	73	72	81	72	66
27.2369	27.1706	27.1521	27.2141	27.2517	27.3414	27.7133	27.3067	26.9757	26.8022	26.939	26.9643				By MS/MS	By MS/MS	By MS/MS	By MS/MS	By MS/MS	By MS/MS	By MS/MS	By MS/MS	By MS/MS	By MS/MS	By MS/MS	By MS/MS	BCAL2736	+	BCAL0127_OriA_wildtype	+	BCAL0127_OriB_wildtype	18	18	18	37.8	37.8	37.8	45.902	0	213.18	7190700000	603	51	53	51	46	52	52	53
27.874	27.772	27.7296	27.8473	27.5619	27.8523	27.7897	27.7226	27.9015	27.582	27.6883	27.7907				By MS/MS	By MS/MS	By MS/MS	By MS/MS	By MS/MS	By MS/MS	By MS/MS	By MS/MS	By MS/MS	By MS/MS	By MS/MS	By MS/MS	BCAL2739					22	10	10	40.5	20.1	20.1	77.653	0	295.3	8084100000	346	30	29	30	26	27	31	30
21.9685	18.2815	19.465	20.9635	21.8685	22.0859	22.515	19.6226	19.0502	19.6648	19.6995	20.7524				By MS/MS	By MS/MS	By MS/MS	By MS/MS	By MS/MS	By MS/MS	By MS/MS	By MS/MS		By MS/MS	By MS/MS		BCAL0598					2	2	2	10	10	10	40.537	0	12.161	49793000	18	4	1	1	1	2	3	3
25.1914	25.1497	25.0418	24.7719	25.1578	25.076	25.2649	24.8308	24.85	25.0922	25.3419	24.8367				By MS/MS	By MS/MS	By MS/MS	By MS/MS	By MS/MS	By MS/MS	By MS/MS	By MS/MS	By MS/MS	By MS/MS	By MS/MS	By MS/MS	BCAL0603					7	7	7	21	21	21	52.823	0	113.89	878360000	89	8	8	8	6	7	7	7
19.9799	18.4168	19.7156	24.5	24.4114	24.2048	18.4677	24.4162	25.1053	24.4161	25.1403	25.0707				By MS/MS	By MS/MS	By MS/MS	By MS/MS	By MS/MS	By MS/MS	By MS/MS	By MS/MS	By MS/MS	By MS/MS	By MS/MS	By MS/MS	BCAL0604					1	1	1	22.7	22.7	22.7	6.8157	0	28.714	345500000	19	1	1	1	1	2	1	1
18.9764	19.6891	19.4697	19.596	18.8251	19.4844	19.2877	19.2412	18.9048	23.1707	25.0386	22.9812				By MS/MS	By MS/MS	By MS/MS	By MS/MS	By MS/MS	By MS/MS	By MS/MS	By MS/MS	By MS/MS	By MS/MS	By MS/MS	By MS/MS	BCAL0605					2	2	2	25.5	25.5	25.5	11.807	0	25.937	58237000	13	1	1	1	1	1	1	0
25.4356	25.6767	25.5442	25.5637	25.7521	25.7242	25.9851	25.6429	25.78	25.6094	26.0223	25.6378				By MS/MS	By MS/MS	By MS/MS	By MS/MS	By MS/MS	By MS/MS	By MS/MS	By MS/MS	By MS/MS	By MS/MS	By MS/MS	By MS/MS	BCAL0611;BCAL1321					16	16	15	38	38	36.4	65.578	0	194.15	2553600000	255	19	22	23	18	22	21	19
25.4285	25.4592	25.3437	25.4743	25.4392	25.5672	25.5711	25.4449	25.8279	25.5563	25.6487	25.6619				By MS/MS	By MS/MS	By MS/MS	By MS/MS	By MS/MS	By MS/MS	By MS/MS	By MS/MS	By MS/MS	By MS/MS	By MS/MS	By MS/MS	BCAL0612	+	BCAL0127_OriA_wildtype			4	4	4	11	11	11	47.986	0	101.33	825750000	81	7	9	7	6	6	6	5
26.132	26.277	25.9198	26.0332	26.5756	26.1841	26.1922	26.1975	26.5134	26.6006	27.017	26.3842				By MS/MS	By MS/MS	By MS/MS	By MS/MS	By MS/MS	By MS/MS	By MS/MS	By MS/MS	By MS/MS	By MS/MS	By MS/MS	By MS/MS	BCAL0613	+	BCAL0127_OriA_wildtype			5	5	5	21.5	21.5	21.5	35.855	0	18.747	651920000	61	4	7	6	7	7	4	4
24.2479	24.4535	24.386	24.4342	24.1096	24.4793	23.8713	24.1625	24.7012	24.4322	24.7499	24.5391				By MS/MS	By MS/MS	By MS/MS	By MS/MS	By MS/MS	By MS/MS	By MS/MS	By MS/MS	By MS/MS	By MS/MS	By MS/MS	By MS/MS	BCAL0614			+	BCAL0127_OriB_wildtype	3	3	3	33.6	33.6	33.6	15.312	0	18.666	521480000	60	6	5	5	6	5	4	5
24.6715	24.8378	24.6387	24.6621	24.8939	24.9513	25.1065	24.8889	24.6664	24.8298	24.6673	24.7568				By MS/MS	By MS/MS	By MS/MS	By MS/MS	By MS/MS	By MS/MS	By MS/MS	By MS/MS	By MS/MS	By MS/MS	By MS/MS	By MS/MS	BCAL0616			+	BCAL0127_OriB_wildtype	5	5	5	18.9	18.9	18.9	42.251	0	54.687	661400000	80	8	7	7	6	7	7	6
22.959	22.5748	22.7005	22.7629	22.4522	22.8921	22.7088	22.5573	20.8257	22.3327	22.6309	22.7206				By MS/MS	By MS/MS	By MS/MS	By MS/MS	By MS/MS	By MS/MS	By MS/MS	By MS/MS	By MS/MS	By MS/MS	By MS/MS	By MS/MS	BCAL0618					3	3	3	13	13	13	25.914	0	38.877	131630000	34	3	4	2	3	2	3	3
24.1302	24.2212	23.9854	24.0944	23.8423	24.0437	24.3523	23.7066	18.9975	19.1	21.5655	23.6202				By MS/MS	By MS/MS	By MS/MS	By MS/MS	By MS/MS	By MS/MS	By MS/MS	By MS/MS	By MS/MS	By MS/MS	By MS/MS	By MS/MS	BCAL0619					2	2	2	6.6	6.6	6.6	48.743	0	35.915	111890000	37	4	4	3	4	3	3	3
23.4604	23.5164	23.7425	23.6537	23.7962	23.8493	23.1245	23.7884	23.9749	23.8875	23.6909	23.7569				By MS/MS	By MS/MS	By MS/MS	By MS/MS	By MS/MS	By MS/MS	By MS/MS	By MS/MS	By MS/MS	By MS/MS	By MS/MS	By MS/MS	BCAL0626					5	5	5	21.3	21.3	21.3	34.114	0	20.805	336830000	50	2	3	5	5	5	3	2
21.9471	21.9753	22.1459	22.2506	22.0307	22.0975	21.6719	22.3706	22.3248	21.9569	21.7467	22.0648				By MS/MS	By MS/MS	By MS/MS	By MS/MS	By MS/MS	By MS/MS	By MS/MS	By MS/MS	By MS/MS	By MS/MS	By MS/MS	By MS/MS	BCAL0627					4	4	4	16.4	16.4	16.4	32.971	0	23.207	89620000	31	3	3	3	2	3	3	3
23.0095	23.3313	23.4697	23.3111	23.0079	18.331	19.2499	23.3042	23.4646	23.0427	23.1848	23.2835				By MS/MS	By MS/MS	By MS/MS	By MS/MS	By MS/MS	By MS/MS	By MS/MS	By MS/MS	By MS/MS	By MS/MS	By MS/MS	By MS/MS	BCAL0628					4	4	4	35.6	35.6	35.6	17.933	0	20.944	194900000	45	4	6	3	4	3	2	2
22.9421	22.8765	18.5087	22.3396	23.0268	22.7557	23.2956	22.3785	22.2561	22.4904	22.2869	22.5808				By MS/MS	By MS/MS	By MS/MS	By MS/MS	By MS/MS	By MS/MS	By MS/MS	By MS/MS	By MS/MS	By MS/MS	By MS/MS	By MS/MS	BCAL0631					2	2	2	6.1	6.1	6.1	32.602	0	38.727	106400000	24	2	2	2	2	2	2	2
22.1694	22.5739	22.9207	22.6993	22.803	22.6123	18.9394	22.6471	23.008	22.7232	22.9173	22.8622				By MS/MS	By MS/MS	By MS/MS	By MS/MS	By MS/MS	By MS/MS	By MS/MS	By MS/MS	By MS/MS	By MS/MS	By MS/MS	By MS/MS	BCAL0632					6	6	6	24.9	24.9	24.9	34.065	0	44.45	111900000	35	3	4	3	3	4	2	2
23.6465	23.587	23.758	24.0746	18.8432	23.9034	23.7363	23.6381	23.7021	23.4442	19.0534	23.7109				By MS/MS	By MS/MS	By MS/MS	By MS/MS	By MS/MS	By MS/MS	By MS/MS	By MS/MS	By MS/MS	By MS/MS	By MS/MS	By MS/MS	BCAL0647					2	2	2	17.2	17.2	17.2	22.479	0	42.964	142060000	49	5	5	6	4	2	5	5
26.6178	26.7502	26.7257	26.2955	26.7503	26.888	26.9092	26.7073	26.8479	26.4883	27.2385	26.6579				By MS/MS	By MS/MS	By MS/MS	By MS/MS	By MS/MS	By MS/MS	By MS/MS	By MS/MS	By MS/MS	By MS/MS	By MS/MS	By MS/MS	BCAL0650					18	18	18	17.6	17.6	17.6	128.39	0	134.71	1425400000	219	17	16	18	14	23	17	19
19.0252	23.7841	23.9898	19.2933	24.1057	23.5275	21.3364	19.4251	19.5241	24.3521	25.908	23.1584				By MS/MS	By MS/MS	By MS/MS	By MS/MS	By MS/MS	By MS/MS	By MS/MS	By MS/MS	By MS/MS	By MS/MS	By MS/MS	By MS/MS	BCAL1696					14	14	14	5.4	5.4	5.4	342.91	0	66.625	235540000	48	1	5	3	1	4	5	2
25.8685	26.0516	26.1977	25.9328	26.0654	25.9073	25.9466	25.916	25.9059	26.136	26.3079	26.0905				By MS/MS	By MS/MS	By MS/MS	By MS/MS	By MS/MS	By MS/MS	By MS/MS	By MS/MS	By MS/MS	By MS/MS	By MS/MS	By MS/MS	BCAL1700;BCAS0333					9	9	9	17.5	17.5	17.5	81.705	0	100.97	1523400000	130	10	10	15	12	11	9	7
22.9806	23.3055	23.5766	23.2367	23.2821	23.2287	22.9058	23.2203	23.5023	23.4117	23.533	23.3092				By MS/MS	By MS/MS	By MS/MS	By MS/MS	By MS/MS	By MS/MS	By MS/MS	By MS/MS	By MS/MS	By MS/MS	By MS/MS	By MS/MS	BCAL1701					5	5	5	20.1	20.1	20.1	30.81	0	58.907	169180000	55	4	6	6	4	4	5	6
19.6773	19.7337	20.1725	19.0532	19.3704	19.3722	20.6726	19.8593	23.776	23.5931	24.3452	19.1529				By MS/MS	By MS/MS	By MS/MS	By MS/MS	By MS/MS	By MS/MS	By MS/MS	By MS/MS	By MS/MS	By MS/MS	By MS/MS	By MS/MS	BCAL1702					4	4	4	16.9	16.9	16.9	37.811	0	11.267	65054000	23	1	2	2	1	2	1	1
20.1096	19.1728	24.9266	25.2051	25.4489	20.2422	24.8148	25.2086	24.8353	25.0029	25.4368	25.267				By MS/MS	By MS/MS	By MS/MS	By MS/MS	By MS/MS	By MS/MS	By MS/MS	By MS/MS	By MS/MS	By MS/MS	By MS/MS	By MS/MS	BCAL1710					5	5	5	14.1	14.1	14.1	39.122	0	20.642	452960000	42	3	2	3	5	4	1	3
21.8383	21.9542	18.7625	19.6455	19.3799	21.961	19.7526	22.061	20.6894	21.9213	22.3831	22.149				By MS/MS	By MS/MS		By MS/MS	By MS/MS	By MS/MS	By MS/MS	By MS/MS	By MS/MS	By MS/MS	By MS/MS	By MS/MS	BCAL1711					3	3	3	2.7	2.7	2.7	139.83	0	20.384	77258000	14	1	3	0	1	0	1	0
23.2987	23.4171	23.7139	22.9258	23.5696	23.4276	23.5636	23.3473	23.0939	23.2957	23.7976	23.2946				By MS/MS	By MS/MS	By MS/MS	By MS/MS	By MS/MS	By MS/MS	By MS/MS	By MS/MS	By MS/MS	By MS/MS	By MS/MS	By MS/MS	BCAL1712					2	2	2	6.6	6.6	6.6	38.582	0	17.316	131410000	47	3	4	5	4	4	4	3
22.3371	22.6806	21.777	18.1992	22.219	22.3597	22.528	22.0705	22.452	22.1335	22.6178	22.2065				By MS/MS	By MS/MS	By MS/MS	By MS/MS	By MS/MS	By MS/MS	By MS/MS	By MS/MS	By MS/MS	By MS/MS	By MS/MS	By MS/MS	BCAL1715					4	4	4	24.2	24.2	24.2	20.411	0	25.433	118360000	37	3	3	3	1	4	3	4
24.459	24.6944	24.8323	24.997	24.9489	24.8218	24.5461	24.8473	25.0443	24.679	24.9347	24.7499				By MS/MS	By MS/MS	By MS/MS	By MS/MS	By MS/MS	By MS/MS	By MS/MS	By MS/MS	By MS/MS	By MS/MS	By MS/MS	By MS/MS	BCAL1721					2	2	2	15	15	15	26.971	0	13.66	187350000	38	4	3	3	3	3	4	3
18.651	19.9958	21.5458	22.2521	19.0886	19.5738	19.375	21.3199	22.8643	21.536	20.3052	22.412				By MS/MS	By MS/MS	By MS/MS	By MS/MS	By MS/MS	By MS/MS		By MS/MS	By MS/MS	By MS/MS	By MS/MS	By MS/MS	BCAL1722					1	1	1	7.1	7.1	7.1	46.425	0	21.081	55575000	24	1	2	2	2	2	1	0
22.1286	22.5308	19.0523	22.4048	22.5698	22.3876	21.906	22.3204	22.875	22.5154	23.1332	22.8943				By MS/MS	By MS/MS	By MS/MS	By MS/MS	By MS/MS	By MS/MS	By MS/MS	By MS/MS	By MS/MS	By MS/MS	By MS/MS	By MS/MS	BCAL1723					3	3	3	9.6	9.6	9.6	59.383	0	11.801	55232000	35	2	4	2	4	3	2	2
22.6187	22.743	22.4759	22.4158	22.651	19.3081	19.5644	17.9615	19.9376	19.6154	23.0211	19.7109				By MS/MS	By MS/MS	By MS/MS	By MS/MS	By MS/MS	By MS/MS	By MS/MS	By MS/MS	By MS/MS	By MS/MS	By MS/MS	By MS/MS	BCAL1726					2	2	2	4.6	4.6	4.6	47.044	0	22.586	46937000	22	2	2	2	2	2	3	2
23.0727	23.2494	22.9796	22.9507	22.9455	23.0733	19.846	22.8484	23.0357	22.6878	23.0461	23.1442				By MS/MS	By MS/MS	By MS/MS	By MS/MS	By MS/MS	By MS/MS	By MS/MS	By MS/MS	By MS/MS	By MS/MS	By MS/MS	By MS/MS	BCAL1727					7	7	7	19.8	19.8	19.8	47.62	0	36.626	181190000	69	5	3	6	8	7	6	2
24.0002	24.1523	24.4255	24.4541	24.2689	24.6332	24.235	24.2965	24.544	24.6513	24.5553	24.6162				By MS/MS	By MS/MS	By MS/MS	By MS/MS	By MS/MS	By MS/MS	By MS/MS	By MS/MS	By MS/MS	By MS/MS	By MS/MS	By MS/MS	BCAL1733					3	3	3	14.8	14.8	14.8	29.195	0	49.73	450050000	60	3	4	6	6	4	4	6
23.9409	19.7927	19.6161	19.3415	23.9167	20.359	24.25	24.2119	20.1165	19.4885	19.7617	19.3419				By MS/MS	By MS/MS	By MS/MS	By MS/MS	By MS/MS	By MS/MS	By MS/MS	By MS/MS	By MS/MS	By MS/MS	By MS/MS	By MS/MS	BCAL2749			+	BCAL0127_OriB_wildtype	5	5	5	15.4	15.4	15.4	45.684	0	16.758	99337000	26	2	2	2	2	2	2	3
30.1923	30.2587	30.4329	30.3886	30.2943	30.3577	30.5534	30.3375	30.0975	30.038	30.0989	30.2418				By MS/MS	By MS/MS	By MS/MS	By MS/MS	By MS/MS	By MS/MS	By MS/MS	By MS/MS	By MS/MS	By MS/MS	By MS/MS	By MS/MS	BCAL2757			+	BCAL0127_OriB_wildtype	9	9	9	63	63	63	21.128	0	287.83	30463000000	566	49	49	49	44	45	44	48
23.5312	23.673	23.8003	23.8436	23.7446	23.6103	23.4453	23.8268	23.8966	23.904	23.0401	23.8904				By MS/MS	By MS/MS	By MS/MS	By MS/MS	By MS/MS	By MS/MS	By MS/MS	By MS/MS	By MS/MS	By MS/MS	By MS/MS	By MS/MS	BCAL2758					4	4	4	10.7	10.7	10.7	50.5	0	13.526	169450000	35	5	3	2	2	3	4	2
23.6269	23.5534	23.5899	23.5132	23.6655	23.7066	23.7948	23.518	23.0683	23.3055	23.7076	23.3198				By MS/MS	By MS/MS	By MS/MS	By MS/MS	By MS/MS	By MS/MS	By MS/MS	By MS/MS	By MS/MS	By MS/MS	By MS/MS	By MS/MS	BCAL2759					7	7	7	30.4	30.4	30.4	36.265	0	79.708	487410000	86	9	7	8	6	8	6	10
23.5177	23.1789	23.1697	22.9738	23.5093	23.52	24.0664	23.2137	22.5661	23.3665	23.0979	22.7483				By MS/MS	By MS/MS	By MS/MS	By MS/MS	By MS/MS	By MS/MS	By MS/MS	By MS/MS	By MS/MS	By MS/MS	By MS/MS	By MS/MS	BCAL2760					2	2	2	39.1	39.1	39.1	7.0321	0	19.991	284710000	51	7	6	5	5	4	4	4
25.2312	25.7575	25.8283	25.7404	25.6223	25.5573	25.2507	25.7128	25.8751	25.8119	25.9469	26.2342				By MS/MS	By MS/MS	By MS/MS	By MS/MS	By MS/MS	By MS/MS	By MS/MS	By MS/MS	By MS/MS	By MS/MS	By MS/MS	By MS/MS	BCAL2761			+	BCAL0127_OriB_wildtype	7	7	7	38.8	38.8	38.8	28.403	0	137.78	1265500000	158	11	14	13	14	11	12	8
28.1012	28.1479	28.1954	28.2264	28.0121	28.1349	28.1542	28.3235	28.4635	28.0297	28.0357	28.0252				By MS/MS	By MS/MS	By MS/MS	By MS/MS	By MS/MS	By MS/MS	By MS/MS	By MS/MS	By MS/MS	By MS/MS	By MS/MS	By MS/MS	BCAL2762					13	13	13	50.5	50.5	50.5	24.237	0	187.11	9006300000	349	33	28	25	28	29	26	26
23.2821	23.8277	23.7364	23.7798	23.7775	23.7236	23.5	23.632	23.9032	23.988	24.0618	24.0279				By MS/MS	By MS/MS	By MS/MS	By MS/MS	By MS/MS	By MS/MS	By MS/MS	By MS/MS	By MS/MS	By MS/MS	By MS/MS	By MS/MS	BCAL2763			+	BCAL0127_OriB_wildtype	4	4	4	17.9	17.9	17.9	31.609	0	26.721	245800000	58	4	5	4	4	4	4	4
24.677	24.6978	24.5469	24.5186	25.1659	25.1911	25.2149	24.7495	25.0864	25.0819	25.208	25.0201				By MS/MS	By MS/MS	By MS/MS	By MS/MS	By MS/MS	By MS/MS	By MS/MS	By MS/MS	By MS/MS	By MS/MS	By MS/MS	By MS/MS	BCAL2767	+	BCAL0127_OriA_wildtype			5	5	5	24.3	24.3	24.3	35.24	0	67	756660000	110	7	11	10	6	9	9	7
23.67	23.675	23.6975	23.6881	23.9723	23.7379	23.993	23.7204	23.5203	23.6792	23.9626	23.58				By MS/MS	By MS/MS	By MS/MS	By MS/MS	By MS/MS	By MS/MS	By MS/MS	By MS/MS	By MS/MS	By MS/MS	By MS/MS	By MS/MS	BCAL2768					7	7	7	26.8	26.8	26.8	37.556	0	82.049	468720000	87	8	6	7	8	6	7	7
23.8331	23.9939	23.9241	24.2379	23.7521	23.8819	22.5863	23.8627	24.483	24.5665	24.147	24.5507				By MS/MS	By MS/MS	By MS/MS	By MS/MS	By MS/MS	By MS/MS	By MS/MS	By MS/MS	By MS/MS	By MS/MS	By MS/MS	By MS/MS	BCAL2771	+	BCAL0127_OriA_wildtype			4	4	4	40.5	40.5	40.5	17.727	0	62.922	281680000	42	3	4	3	3	3	3	3
22.2521	22.2549	22.1322	21.919	22.0321	22.2799	22.5135	22.0489	22.122	22.192	21.9475	21.9566				By MS/MS	By MS/MS	By MS/MS	By MS/MS	By MS/MS	By MS/MS	By MS/MS	By MS/MS	By MS/MS	By MS/MS	By MS/MS	By MS/MS	BCAL2772					7	7	7	22.9	22.9	22.9	51.959	0	87.459	156580000	44	3	5	3	3	4	3	4
23.357	23.0469	22.9057	19.5228	23.4491	23.7222	19.5573	18.5226	23.2027	22.9385	20.2681	23.0544				By MS/MS	By MS/MS	By MS/MS	By MS/MS	By MS/MS	By MS/MS	By MS/MS	By MS/MS	By MS/MS	By MS/MS	By MS/MS	By MS/MS	BCAL2775					4	4	4	8.1	8.1	8.1	44.503	0	19.008	57584000	25	4	2	2	1	2	3	1
24.8973	25.0556	25.0189	20.0784	19.6919	19.7521	25.3816	20.2562	20.9003	19.2735	25.3571	25.1042				By MS/MS	By MS/MS	By MS/MS	By MS/MS	By MS/MS	By MS/MS	By MS/MS	By MS/MS	By MS/MS	By MS/MS	By MS/MS	By MS/MS	BCAL2776					3	3	3	23.4	23.4	23.4	19.984	0	49.909	183860000	34	4	5	5	1	1	2	3
19.1632	23.4443	18.9692	19.302	23.8397	18.6094	20.4587	19.113	23.5054	23.9586	24.1637	23.5901				By MS/MS	By MS/MS	By MS/MS	By MS/MS	By MS/MS	By MS/MS	By MS/MS	By MS/MS	By MS/MS	By MS/MS	By MS/MS	By MS/MS	BCAL2777					7	7	7	19.4	19.4	19.4	54.41	0	54.011	194780000	34	1	3	1	2	5	1	2
24.9737	24.8743	24.9093	24.8801	24.6144	25.0187	25.0779	24.6518	24.7246	24.6401	24.4118	24.7891				By MS/MS	By MS/MS	By MS/MS	By MS/MS	By MS/MS	By MS/MS	By MS/MS	By MS/MS	By MS/MS	By MS/MS	By MS/MS	By MS/MS	BCAL2779					7	7	7	35.5	35.5	35.5	31.485	0	68.135	1106100000	92	6	10	9	8	6	9	6
26.578	26.6807	26.7682	26.9033	26.7353	26.7217	27.278	26.9845	26.8724	26.7967	26.6647	26.7491				By MS/MS	By MS/MS	By MS/MS	By MS/MS	By MS/MS	By MS/MS	By MS/MS	By MS/MS	By MS/MS	By MS/MS	By MS/MS	By MS/MS	BCAL2780					11	11	11	55	55	55	31.423	0	169.42	3557300000	186	13	17	16	19	17	14	9
23.2809	19.0546	23.4591	22.9256	23.302	23.2929	23.6313	23.0128	23.2911	23.0085	23.4291	19.3499				By MS/MS	By MS/MS	By MS/MS	By MS/MS	By MS/MS	By MS/MS	By MS/MS	By MS/MS	By MS/MS	By MS/MS	By MS/MS	By MS/MS	BCAL2781					3	3	3	12.2	12.2	12.2	27.471	0	13.448	188460000	22	2	1	2	2	2	2	2
25.0539	25.1784	25.5174	25.5202	24.998	25.0079	24.5105	25.4683	25.8272	25.5691	24.9738	25.6471				By MS/MS	By MS/MS	By MS/MS	By MS/MS	By MS/MS	By MS/MS	By MS/MS	By MS/MS	By MS/MS	By MS/MS	By MS/MS	By MS/MS	BCAL2782					8	8	8	45.8	45.8	45.8	24.147	0	116.03	1157800000	89	4	7	8	10	4	8	7
29.1324	29.1645	29.406	29.3667	28.7515	29.2245	29.1229	29.3461	29.0388	28.6322	28.0044	28.8293				By MS/MS	By MS/MS	By MS/MS	By MS/MS	By MS/MS	By MS/MS	By MS/MS	By MS/MS	By MS/MS	By MS/MS	By MS/MS	By MS/MS	BCAL2783					14	14	14	38.9	38.9	38.9	45.944	0	194.53	23227000000	681	58	56	57	64	53	63	56
24.1453	23.9883	23.8319	23.6974	23.8861	23.7322	24.0906	23.7433	23.5955	23.8538	23.8713	23.8019				By MS/MS	By MS/MS	By MS/MS	By MS/MS	By MS/MS	By MS/MS	By MS/MS	By MS/MS	By MS/MS	By MS/MS	By MS/MS	By MS/MS	BCAL2784					4	4	4	8.4	8.4	8.4	45.848	0	12.766	243530000	62	6	6	5	6	5	4	6
23.6502	23.6177	23.8089	23.9213	23.3335	23.903	23.7378	23.7985	23.634	23.1457	22.5495	23.595				By MS/MS	By MS/MS	By MS/MS	By MS/MS	By MS/MS	By MS/MS	By MS/MS	By MS/MS	By MS/MS	By MS/MS	By MS/MS	By MS/MS	BCAL2786					7	7	7	23.5	23.5	23.5	52.185	0	32.487	287560000	71	6	8	6	3	7	8	10
23.6279	23.9946	23.8376	23.7974	23.8382	23.7195	23.4871	23.8032	23.919	23.7533	23.7099	23.8323				By MS/MS	By MS/MS	By MS/MS	By MS/MS	By MS/MS	By MS/MS	By MS/MS	By MS/MS	By MS/MS	By MS/MS	By MS/MS	By MS/MS	BCAL2788					2	2	2	21.3	21.3	21.3	18.025	0	32.823	313320000	36	2	4	4	3	4	2	4
25.9829	25.9983	26.1559	26.0769	25.8811	26.0661	26.1387	26.0362	25.6686	25.6852	25.4389	25.8685				By MS/MS	By MS/MS	By MS/MS	By MS/MS	By MS/MS	By MS/MS	By MS/MS	By MS/MS	By MS/MS	By MS/MS	By MS/MS	By MS/MS	BCAL2789	+	BCAL0127_OriA_wildtype	+	BCAL0127_OriB_wildtype	8	8	8	47.6	47.6	47.6	18.812	0	104.38	1771300000	131	11	9	11	12	12	14	13
27.7958	27.6831	27.6903	27.4658	27.2685	27.8564	27.7967	27.626	27.0936	27.2154	27.0283	27.035				By MS/MS	By MS/MS	By MS/MS	By MS/MS	By MS/MS	By MS/MS	By MS/MS	By MS/MS	By MS/MS	By MS/MS	By MS/MS	By MS/MS	BCAL2790	+	BCAL0127_OriA_wildtype	+	BCAL0127_OriB_wildtype	3	3	3	29.4	29.4	29.4	20.994	0	63.151	1316800000	100	10	9	7	8	8	10	9
25.3979	25.6057	25.8743	25.7124	25.5189	25.525	25.3953	25.5686	26.2993	25.629	25.4193	25.5413				By MS/MS	By MS/MS	By MS/MS	By MS/MS	By MS/MS	By MS/MS	By MS/MS	By MS/MS	By MS/MS	By MS/MS	By MS/MS	By MS/MS	BCAL2791					7	7	7	25.2	25.2	25.2	45.365	0	124.76	708860000	117	8	10	10	11	10	9	9
24.1081	23.9078	24.0398	23.8797	24.0134	24.2745	24.2648	24.0786	23.7439	23.9096	23.9387	23.7807				By MS/MS	By MS/MS	By MS/MS	By MS/MS	By MS/MS	By MS/MS	By MS/MS	By MS/MS	By MS/MS	By MS/MS	By MS/MS	By MS/MS	BCAL2792			+	BCAL0127_OriB_wildtype	11	11	11	44.4	44.4	44.4	35.485	0	145.41	607800000	126	13	11	8	10	7	12	10
22.0961	21.8723	21.8164	21.7574	21.5671	22.0888	22.0626	21.8625	21.8204	21.3742	21.2575	21.3506				By MS/MS	By MS/MS	By MS/MS	By MS/MS	By MS/MS	By MS/MS	By MS/MS	By MS/MS	By MS/MS	By MS/MS	By MS/MS	By MS/MS	BCAL2796					4	4	4	7.7	7.7	7.7	56.882	0	11.012	34053000	27	2	3	3	2	2	2	2
24.1486	24.3589	24.2588	24.0139	24.135	24.2251	24.5703	24.4377	24.4512	24.1442	24.1692	24.3153				By MS/MS	By MS/MS	By MS/MS	By MS/MS	By MS/MS	By MS/MS	By MS/MS	By MS/MS	By MS/MS	By MS/MS	By MS/MS	By MS/MS	BCAL2799					4	4	4	11.4	11.4	11.4	52.312	0	24.92	349310000	66	4	6	6	6	4	4	6
22.5685	22.3349	22.185	22.2061	22.6097	22.5508	23.0749	22.7888	22.0776	21.7479	22.4544	22.311				By MS/MS	By MS/MS	By MS/MS	By MS/MS	By MS/MS	By MS/MS	By MS/MS	By MS/MS	By MS/MS	By MS/MS	By MS/MS	By MS/MS	BCAL0656			+	BCAL0127_OriB_wildtype	4	4	4	18	18	18	39.825	0	34.448	94094000	51	5	6	4	3	3	4	5
19.8305	20.7015	19.5774	18.7093	19.3454	19.5614	19.9712	19.491	21.8144	22.2609	22.2405	19.6073					By MS/MS			By MS/MS			By MS/MS	By MS/MS	By MS/MS	By MS/MS	By MS/MS	BCAL0664					3	3	3	11.8	11.8	11.8	37.146	0	22.343	19356000	15	0	2	0	0	1	0	0
19.6755	19.4308	19.7905	18.6745	21.5459	19.3505	18.944	19.5755	21.7108	21.5386	22.144	21.5668				By MS/MS	By MS/MS		By MS/MS	By MS/MS	By MS/MS		By MS/MS	By MS/MS	By MS/MS	By MS/MS	By MS/MS	BCAL0666	+	BCAL0127_OriA_wildtype	+	BCAL0127_OriB_wildtype	4	4	4	18.5	18.5	18.5	40.992	0	32.832	44596000	15	0	0	0	0	2	0	0
19.8651	19.4924	20.1199	18.3794	19.8488	23.4821	18.7473	19.3814	20.366	23.7194	24.1917	23.9219				By MS/MS	By MS/MS	By MS/MS	By MS/MS	By MS/MS	By MS/MS	By MS/MS	By MS/MS	By MS/MS	By MS/MS	By MS/MS	By MS/MS	BCAL0667	+	BCAL0127_OriA_wildtype			2	2	2	8	8	8	24.621	0	10.611	79312000	29	2	2	2	2	2	3	2
24.1246	24.0779	24.1154	23.8769	23.7952	24.2034	24.2928	24.0833	24.1837	24.0167	24.224	23.7643				By MS/MS	By MS/MS	By MS/MS	By MS/MS	By MS/MS	By MS/MS	By MS/MS	By MS/MS	By MS/MS	By MS/MS	By MS/MS	By MS/MS	BCAL0669					2	2	2	11.1	11.1	11.1	15.956	0	10.915	147950000	42	4	4	3	3	3	4	3
20.0572	19.7902	19.6473	19.076	19.0766	19.6867	19.2096	19.3766	22.16	22.5196	19.6915	22.2017				By MS/MS	By MS/MS	By MS/MS	By MS/MS	By MS/MS	By MS/MS	By MS/MS	By MS/MS	By MS/MS	By MS/MS	By MS/MS	By MS/MS	BCAL0670			+	BCAL0127_OriB_wildtype	2	2	2	15.1	15.1	15.1	24.098	0	21.381	71327000	19	1	1	1	1	2	2	1
25.8503	26.5476	26.1501	25.9611	26.4115	26.2302	25.6871	26.3171	26.2667	26.2015	26.5941	26.2912				By MS/MS	By MS/MS	By MS/MS	By MS/MS	By MS/MS	By MS/MS	By MS/MS	By MS/MS	By MS/MS	By MS/MS	By MS/MS	By MS/MS	BCAL0671					6	6	6	32.5	32.5	32.5	28.185	0	43.691	3089800000	190	13	16	15	16	15	16	14
24.597	24.5822	24.2359	24.3915	24.6212	24.6523	25.1956	24.7058	24.1345	24.2339	24.714	24.2933				By MS/MS	By MS/MS	By MS/MS	By MS/MS	By MS/MS	By MS/MS	By MS/MS	By MS/MS	By MS/MS	By MS/MS	By MS/MS	By MS/MS	BCAL0672					5	5	5	7.6	7.6	7.6	70.052	0	11.333	235530000	55	4	5	4	4	6	4	4
26.1911	26.4823	26.2971	26.1448	26.6998	26.5508	26.7497	26.4313	26.7016	26.6355	26.8329	26.8601				By MS/MS	By MS/MS	By MS/MS	By MS/MS	By MS/MS	By MS/MS	By MS/MS	By MS/MS	By MS/MS	By MS/MS	By MS/MS	By MS/MS	BCAL0673	+	BCAL0127_OriA_wildtype			6	6	6	33.1	33.1	33.1	39.907	0	84.447	817140000	88	4	8	4	5	8	6	7
27.2172	27.1002	27.0838	27.0096	27.1181	27.2258	27.5424	27.1595	26.8918	26.7078	26.9079	26.8005				By MS/MS	By MS/MS	By MS/MS	By MS/MS	By MS/MS	By MS/MS	By MS/MS	By MS/MS	By MS/MS	By MS/MS	By MS/MS	By MS/MS	BCAL0675	+	BCAL0127_OriA_wildtype	+	BCAL0127_OriB_wildtype	11	11	11	24.5	24.5	24.5	57.404	0	128.86	5979100000	354	33	31	31	27	31	32	24
23.379	23.3148	23.3073	23.2471	23.4764	23.2193	23.4806	23.2038	23.155	23.1453	23.3248	23.4269				By MS/MS	By MS/MS	By MS/MS	By MS/MS	By MS/MS	By MS/MS	By MS/MS	By MS/MS	By MS/MS	By MS/MS	By MS/MS	By MS/MS	BCAL0676					6	6	6	25.3	25.3	25.3	27.259	0	21.427	250280000	31	2	2	2	3	1	2	3
22.6113	23.0461	23.3805	23.2081	22.578	22.1601	22.5942	22.1603	23.8745	23.1753	23.1203	23.4754				By MS/MS	By MS/MS	By MS/MS	By MS/MS	By MS/MS	By MS/MS	By MS/MS	By MS/MS	By MS/MS	By MS/MS	By MS/MS	By MS/MS	BCAL0677			+	BCAL0127_OriB_wildtype	4	4	4	22.2	22.2	22.2	23.253	0	19.987	156050000	39	5	2	2	6	5	2	3
27.9808	27.4755	27.5093	27.4927	27.682	27.7427	28.207	27.5528	26.8241	27.3489	27.2257	27.2145				By MS/MS	By MS/MS	By MS/MS	By MS/MS	By MS/MS	By MS/MS	By MS/MS	By MS/MS	By MS/MS	By MS/MS	By MS/MS	By MS/MS	BCAL0678			+	BCAL0127_OriB_wildtype	4	4	4	17.1	17.1	17.1	28.583	0	29.753	3533300000	90	7	7	7	8	7	7	9
26.2747	26.3284	26.2242	26.2724	26.5304	26.4005	26.147	26.258	26.5456	26.5658	26.6523	26.3516				By MS/MS	By MS/MS	By MS/MS	By MS/MS	By MS/MS	By MS/MS	By MS/MS	By MS/MS	By MS/MS	By MS/MS	By MS/MS	By MS/MS	BCAL0679	+	BCAL0127_OriA_wildtype			15	15	15	35.6	35.6	35.6	64.231	0	284.15	3495800000	297	19	23	28	22	27	21	23
28.1664	28.3801	28.2384	28.1216	28.4022	28.0665	28.3796	28.0034	27.9711	28.0303	28.4417	28.0575				By MS/MS	By MS/MS	By MS/MS	By MS/MS	By MS/MS	By MS/MS	By MS/MS	By MS/MS	By MS/MS	By MS/MS	By MS/MS	By MS/MS	BCAL0680					4	4	4	55.1	55.1	55.1	11.77	0	64.389	6655300000	100	7	7	8	8	8	9	8
25.3303	25.2229	25.1201	25.0338	25.3229	25.2442	25.6148	25.1289	25.0034	25.1377	25.22	25.1105				By MS/MS	By MS/MS	By MS/MS	By MS/MS	By MS/MS	By MS/MS	By MS/MS	By MS/MS	By MS/MS	By MS/MS	By MS/MS	By MS/MS	BCAL0681					19	19	19	21.3	21.3	21.3	99.873	0	190.92	2297100000	335	25	30	25	27	30	25	21
25.9548	25.639	25.4645	25.3118	25.6794	25.8723	26.1387	25.5406	25.1914	25.2317	25.5505	25.1933				By MS/MS	By MS/MS	By MS/MS	By MS/MS	By MS/MS	By MS/MS	By MS/MS	By MS/MS	By MS/MS	By MS/MS	By MS/MS	By MS/MS	BCAL0682			+	BCAL0127_OriB_wildtype	7	7	7	27.6	27.6	27.6	38.195	0	53.723	1669700000	117	12	13	11	6	11	11	12
25.9681	25.7739	25.7798	25.5168	25.7932	25.7445	25.9905	25.6138	25.4268	25.438	25.6957	25.3719				By MS/MS	By MS/MS	By MS/MS	By MS/MS	By MS/MS	By MS/MS	By MS/MS	By MS/MS	By MS/MS	By MS/MS	By MS/MS	By MS/MS	BCAL0686					6	6	6	21.2	21.2	21.2	35.885	0	36.725	1641600000	169	15	13	15	13	16	15	17
23.2008	23.2942	23.5158	23.3539	23.3537	23.2264	23.4025	19.3722	23.4664	23.1074	23.0214	23.1289				By MS/MS	By MS/MS	By MS/MS	By MS/MS	By MS/MS	By MS/MS	By MS/MS	By MS/MS	By MS/MS	By MS/MS	By MS/MS	By MS/MS	BCAL0687					3	3	3	13.1	13.1	13.1	29.597	0	10.221	108550000	41	4	4	3	4	2	4	4
22.4085	22.0388	22.1682	18.9318	19.8983	20.1092	20.6538	22.2683	19.9095	20.5634	20.0977	19.651				By MS/MS	By MS/MS	By MS/MS	By MS/MS	By MS/MS	By MS/MS	By MS/MS	By MS/MS	By MS/MS	By MS/MS	By MS/MS	By MS/MS	BCAL0689					4	4	4	10.8	10.8	10.8	44.109	0	21.524	59861000	21	3	2	3	1	2	2	1
28.8618	28.7993	28.8873	28.8926	28.8571	28.9146	29.1584	28.8182	28.8138	28.8855	28.743	28.8338				By MS/MS	By MS/MS	By MS/MS	By MS/MS	By MS/MS	By MS/MS	By MS/MS	By MS/MS	By MS/MS	By MS/MS	By MS/MS	By MS/MS	BCAL0690					19	19	2	61.3	61.3	3.8	34.334	0	245.27	20365000000	719	54	56	54	66	61	60	60
25.1229	25.5103	25.5618	25.4135	25.4138	25.3739	24.9474	25.3443	25.7157	25.2609	25.4188	25.8233				By MS/MS	By MS/MS	By MS/MS	By MS/MS	By MS/MS	By MS/MS	By MS/MS	By MS/MS	By MS/MS	By MS/MS	By MS/MS	By MS/MS	BCAL0691					2	2	2	16.1	16.1	16.1	17.462	0	32.347	510930000	60	4	3	8	7	5	4	5
22.5516	22.7202	22.3337	22.3933	22.624	22.5382	23.125	22.5233	21.8728	22.1813	22.4227	22.3623				By MS/MS	By MS/MS	By MS/MS	By MS/MS	By MS/MS	By MS/MS	By MS/MS	By MS/MS	By MS/MS	By MS/MS	By MS/MS	By MS/MS	BCAL0693					4	4	4	23.7	23.7	23.7	27.785	0	12.163	159800000	32	2	3	2	2	4	2	3
23.9273	23.8044	23.658	23.3269	23.78	24.0482	24.3779	23.9794	23.5099	23.4237	23.8993	23.4065				By MS/MS	By MS/MS	By MS/MS	By MS/MS	By MS/MS	By MS/MS	By MS/MS	By MS/MS	By MS/MS	By MS/MS	By MS/MS	By MS/MS	BCAL0694					4	4	4	13.4	13.4	13.4	31.479	0	21.153	299340000	46	4	4	4	4	4	5	4
23.8689	23.9631	23.7581	23.781	23.9858	23.9547	24.0972	23.736	23.6972	23.6103	23.6981	23.7356				By MS/MS	By MS/MS	By MS/MS	By MS/MS	By MS/MS	By MS/MS	By MS/MS	By MS/MS	By MS/MS	By MS/MS	By MS/MS	By MS/MS	BCAL0698			+	BCAL0127_OriB_wildtype	3	3	3	16.4	16.4	16.4	32.59	0	21.2	114280000	66	6	6	4	5	6	5	6
26.5083	26.395	25.9353	25.8714	26.1168	26.3196	26.4767	26.0383	25.922	25.6643	25.991	25.7275				By MS/MS	By MS/MS	By MS/MS	By MS/MS	By MS/MS	By MS/MS	By MS/MS	By MS/MS	By MS/MS	By MS/MS	By MS/MS	By MS/MS	BCAL0699			+	BCAL0127_OriB_wildtype	6	6	6	21	21	21	32.814	0	38.274	938550000	106	11	9	9	8	10	8	10
24.8209	25.0131	24.8715	25.1872	24.508	24.542	24.0059	24.686	25.4757	25.3857	25.0599	25.2948				By MS/MS	By MS/MS	By MS/MS	By MS/MS	By MS/MS	By MS/MS	By MS/MS	By MS/MS	By MS/MS	By MS/MS	By MS/MS	By MS/MS	BCAL0702			+	BCAL0127_OriB_wildtype	4	4	4	46.7	46.7	46.7	11.981	0	41.836	377980000	61	5	4	5	6	5	5	2
26.6369	26.8395	26.7455	26.7498	26.8072	26.9567	26.2601	26.9688	26.7988	26.8097	27.0251	26.8726				By MS/MS	By MS/MS	By MS/MS	By MS/MS	By MS/MS	By MS/MS	By MS/MS	By MS/MS	By MS/MS	By MS/MS	By MS/MS	By MS/MS	BCAL0703					5	5	5	30.4	30.4	30.4	23.213	0	44.015	1000900000	117	9	8	10	11	10	9	5
27.4265	27.2298	27.3562	27.3909	27.5282	27.4528	27.5611	27.4785	27.264	27.3072	27.533	27.1699				By MS/MS	By MS/MS	By MS/MS	By MS/MS	By MS/MS	By MS/MS	By MS/MS	By MS/MS	By MS/MS	By MS/MS	By MS/MS	By MS/MS	BCAL0704					11	11	11	38.1	38.1	38.1	46.678	0	138.61	7072700000	438	36	37	34	40	44	36	36
24.946	25.1787	25.173	25.1847	25.0581	25.1427	25.1356	25.195	25.132	25.2422	25.2174	25.0834				By MS/MS	By MS/MS	By MS/MS	By MS/MS	By MS/MS	By MS/MS	By MS/MS	By MS/MS	By MS/MS	By MS/MS	By MS/MS	By MS/MS	BCAL0705					6	6	6	24	24	24	34.114	0	51.657	1682100000	156	12	14	11	16	12	13	12
27.0376	26.9532	27.0963	27.1093	27.0887	27.1049	27.3404	27.0245	27.2448	26.8887	26.7866	26.8329				By MS/MS	By MS/MS	By MS/MS	By MS/MS	By MS/MS	By MS/MS	By MS/MS	By MS/MS	By MS/MS	By MS/MS	By MS/MS	By MS/MS	BCAL0706					6	6	6	64.7	64.7	64.7	11.362	0	87.129	3028700000	183	12	16	16	14	13	16	16
22.8095	22.8359	22.569	22.573	22.8054	22.8809	23.2234	22.7826	22.4949	22.6665	22.9012	22.6667				By MS/MS	By MS/MS	By MS/MS	By MS/MS	By MS/MS	By MS/MS	By MS/MS	By MS/MS	By MS/MS	By MS/MS	By MS/MS	By MS/MS	BCAL0707					3	3	3	12.5	12.5	12.5	36.974	0	13.535	144870000	32	2	2	2	2	4	2	2
26.2816	26.8351	26.5856	26.7528	26.5796	26.4366	25.8568	26.4385	27.1045	27.1764	26.973	27.1181				By MS/MS	By MS/MS	By MS/MS	By MS/MS	By MS/MS	By MS/MS	By MS/MS	By MS/MS	By MS/MS	By MS/MS	By MS/MS	By MS/MS	BCAL0710	+	BCAL0127_OriA_wildtype	+	BCAL0127_OriB_wildtype	9	9	9	41.8	41.8	41.8	36.574	0	121.03	2765800000	209	18	19	17	14	18	19	14
22.2849	22.3419	22.6123	22.2535	22.3692	22.3548	22.6686	22.3167	22.0484	22.2823	22.1976	22.3429				By MS/MS	By MS/MS	By MS/MS	By MS/MS	By MS/MS	By MS/MS	By MS/MS	By MS/MS	By MS/MS	By MS/MS	By MS/MS	By MS/MS	BCAL0714					3	3	3	7.5	7.5	7.5	66.379	0	5.0634	60398000	38	4	3	2	3	2	4	3
23.0403	22.6831	22.8834	22.6267	22.6214	23.3147	23.2601	22.9628	22.4905	20.1376	23.058	22.6065				By MS/MS	By MS/MS	By MS/MS	By MS/MS	By MS/MS	By MS/MS	By MS/MS	By MS/MS	By MS/MS	By MS/MS	By MS/MS	By MS/MS	BCAL0716					4	4	4	9.2	9.2	9.2	75.256	0	37.653	51307000	34	2	3	5	3	3	2	5
20.5057	20.9267	20.9999	18.833	21.1127	19.3451	21.5028	21.02	18.6783	18.6813	19.1052	20.8941				By MS/MS	By MS/MS	By MS/MS	By MS/MS	By MS/MS	By MS/MS	By MS/MS	By MS/MS	By MS/MS	By MS/MS	By MS/MS	By MS/MS	BCAL0723					3	3	3	6.2	6.2	6.2	49.321	0	9.5488	34623000	18	1	2	2	1	2	1	1
19.6458	22.343	22.0209	18.5572	19.4034	22.1857	19.7039	22.3445	23.8595	22.8846	22.8115	23.2961				By MS/MS	By MS/MS	By MS/MS	By MS/MS	By MS/MS	By MS/MS		By MS/MS	By MS/MS	By MS/MS	By MS/MS	By MS/MS	BCAL1752					3	3	3	34.9	34.9	34.9	29.127	0	67.755	181770000	36	1	3	2	1	2	3	0
18.9583	21.4182	19.6936	21.5684	21.7817	18.1615	19.9531	18.623	22.1247	19.1657	22.3284	22.1562				By MS/MS	By MS/MS		By MS/MS	By MS/MS		By MS/MS	By MS/MS	By MS/MS	By MS/MS	By MS/MS	By MS/MS	BCAL1756					5	5	5	16.2	16.2	16.2	41.815	0	20.745	58777000	19	1	3	0	2	3	0	1
23.3601	23.2534	19.4687	23.396	23.3333	23.4485	23.3397	23.2714	23.5377	23.351	22.9496	23.263				By MS/MS	By MS/MS	By MS/MS	By MS/MS	By MS/MS	By MS/MS	By MS/MS	By MS/MS	By MS/MS	By MS/MS	By MS/MS	By MS/MS	BCAL1759					4	4	4	15.3	15.3	15.3	37.996	0	43.829	250100000	31	2	3	1	4	2	2	3
22.8197	22.8113	22.9047	22.7756	22.638	22.7152	19.1615	22.901	23.2601	22.6311	22.9917	22.7207				By MS/MS	By MS/MS	By MS/MS	By MS/MS	By MS/MS	By MS/MS	By MS/MS	By MS/MS	By MS/MS	By MS/MS	By MS/MS	By MS/MS	BCAL1761					3	3	3	20.5	20.5	20.5	16.914	0	8.9482	114300000	41	3	6	2	2	4	3	1
22.3881	21.8795	21.9885	22.2243	19.5346	22.2206	19.9791	22.2487	20.0324	20.2452	19.3669	20.0625				By MS/MS	By MS/MS	By MS/MS	By MS/MS	By MS/MS	By MS/MS	By MS/MS	By MS/MS	By MS/MS	By MS/MS	By MS/MS	By MS/MS	BCAL1792	+	BCAL0127_OriA_wildtype			2	2	2	24.7	24.7	24.7	10.84	0	23.935	73526000	13	3	1	1	1	0	1	1
22.8547	20.8493	22.6797	22.5899	22.61	22.8148	22.8133	22.6629	22.7215	22.5782	22.8357	22.6072				By MS/MS	By MS/MS	By MS/MS	By MS/MS	By MS/MS	By MS/MS	By MS/MS	By MS/MS	By MS/MS	By MS/MS	By MS/MS	By MS/MS	BCAL1793					2	2	2	6.2	6.2	6.2	37.04	0	11.389	138440000	24	2	1	2	2	3	2	2
22.3416	22.3688	18.8073	22.6488	19.9468	22.7587	19.7669	22.2381	22.653	22.2477	19.7272	22.5414				By MS/MS	By MS/MS	By MS/MS	By MS/MS	By MS/MS	By MS/MS	By MS/MS	By MS/MS	By MS/MS	By MS/MS		By MS/MS	BCAL1795					4	4	4	27.8	27.8	27.8	22.681	0	20.233	58924000	24	2	2	1	4	0	3	1
28.5216	28.4113	28.0766	28.1584	28.5634	28.5043	28.7471	28.155	28.6107	28.4394	27.843	28.1692				By MS/MS	By MS/MS	By MS/MS	By MS/MS	By MS/MS	By MS/MS	By MS/MS	By MS/MS	By MS/MS	By MS/MS	By MS/MS	By MS/MS	BCAL1796					14	14	14	57.4	57.4	57.4	40.093	0	321.37	11897000000	353	35	29	24	23	34	29	28
21.7965	21.8039	21.7749	21.7326	19.6219	21.7492	21.9451	22.0685	18.0582	18.8772	20.3687	19.7161				By MS/MS	By MS/MS	By MS/MS	By MS/MS	By MS/MS	By MS/MS	By MS/MS	By MS/MS	By MS/MS	By MS/MS	By MS/MS	By MS/MS	BCAL1797	+	BCAL0127_OriA_wildtype			2	2	2	13	13	13	17.092	0	6.2206	55190000	15	2	2	2	2	1	1	1
27.9727	27.4464	27.8517	27.8215	27.5797	27.7678	28.1518	27.8171	27.2486	27.2701	26.9536	27.3314				By MS/MS	By MS/MS	By MS/MS	By MS/MS	By MS/MS	By MS/MS	By MS/MS	By MS/MS	By MS/MS	By MS/MS	By MS/MS	By MS/MS	BCAL1798	+	BCAL0127_OriA_wildtype	+	BCAL0127_OriB_wildtype	5	5	5	24.6	24.6	24.6	19.912	0	53.609	2205600000	122	11	9	11	12	10	11	12
23.688	23.7282	23.7866	23.8223	23.8429	24.1454	24.103	23.7049	23.6937	23.3015	23.5238	23.8479				By MS/MS	By MS/MS	By MS/MS	By MS/MS	By MS/MS	By MS/MS	By MS/MS	By MS/MS	By MS/MS	By MS/MS	By MS/MS	By MS/MS	BCAL1799					3	3	3	36.4	36.4	36.4	15.729	0	20.387	235260000	67	4	4	5	5	7	4	5
22.3261	21.9617	22.1707	22.0978	22.4701	22.3123	22.6476	22.3316	21.9569	22.1952	22.1394	21.7751				By MS/MS	By MS/MS	By MS/MS	By MS/MS	By MS/MS	By MS/MS	By MS/MS	By MS/MS	By MS/MS	By MS/MS	By MS/MS	By MS/MS	BCAL1802			+	BCAL0127_OriB_wildtype	5	5	5	17	17	17	37.453	0	25.501	115830000	40	3	3	3	3	5	3	3
23.3221	23.5162	23.3761	23.3956	23.2508	23.2787	23.8209	23.1959	23.3826	23.1579	19.8888	19.3149				By MS/MS	By MS/MS	By MS/MS	By MS/MS	By MS/MS	By MS/MS	By MS/MS	By MS/MS	By MS/MS	By MS/MS	By MS/MS	By MS/MS	BCAL1803					3	3	3	12.5	12.5	12.5	34.044	0	18.99	58951000	34	3	4	4	2	3	3	5
25.1837	25.1646	25.0079	24.737	25.123	25.3081	25.1681	24.8237	24.9861	24.9679	24.9808	24.8956				By MS/MS	By MS/MS	By MS/MS	By MS/MS	By MS/MS	By MS/MS	By MS/MS	By MS/MS	By MS/MS	By MS/MS	By MS/MS	By MS/MS	BCAL2812					3	3	3	32	32	32	16.829	0	45.743	514940000	42	3	3	5	4	3	3	3
26.4653	26.8434	26.6918	26.6505	26.6647	26.6046	26.3825	26.6588	26.9942	26.6847	26.6672	26.9				By MS/MS	By MS/MS	By MS/MS	By MS/MS	By MS/MS	By MS/MS	By MS/MS	By MS/MS	By MS/MS	By MS/MS	By MS/MS	By MS/MS	BCAL2813					4	4	4	21.1	21.1	21.1	32.447	0	88.261	2076000000	177	12	14	16	17	14	12	11
22.6726	22.5329	22.3165	20.4887	22.6112	22.6052	23.1021	19.4694	19.6142	20.0161	19.9734	22.1409				By MS/MS	By MS/MS	By MS/MS	By MS/MS	By MS/MS	By MS/MS	By MS/MS	By MS/MS	By MS/MS	By MS/MS	By MS/MS	By MS/MS	BCAL2814					4	4	4	17.3	17.3	17.3	31.566	0	12.419	123350000	30	3	2	4	2	3	3	3
26.2716	26.2611	26.2109	26.2777	26.5075	26.316	26.6101	26.3355	26.1556	26.1276	26.5329	26.1909				By MS/MS	By MS/MS	By MS/MS	By MS/MS	By MS/MS	By MS/MS	By MS/MS	By MS/MS	By MS/MS	By MS/MS	By MS/MS	By MS/MS	BCAL2816					7	7	7	27.7	27.7	27.7	30.343	0	78.117	1430800000	184	13	15	15	15	17	15	16
27.1601	27.0696	27.0131	27.0019	27.2091	27.1338	27.3303	27.016	27.2381	27.0265	27.4123	27.1669				By MS/MS	By MS/MS	By MS/MS	By MS/MS	By MS/MS	By MS/MS	By MS/MS	By MS/MS	By MS/MS	By MS/MS	By MS/MS	By MS/MS	BCAL2817					11	11	11	40.8	40.8	40.8	39.534	0	137.97	2244000000	283	22	26	21	22	21	24	20
22.5811	22.5438	22.5035	22.2413	22.7217	22.5306	22.9868	22.4269	22.315	22.4049	22.5109	22.381				By MS/MS	By MS/MS	By MS/MS	By MS/MS	By MS/MS	By MS/MS	By MS/MS	By MS/MS	By MS/MS	By MS/MS	By MS/MS	By MS/MS	BCAL2818					4	4	4	10.9	10.9	10.9	53.053	0	7.9307	145240000	23	1	1	2	2	3	2	2
26.4525	26.4506	26.1363	26.1444	26.4853	26.3544	26.636	26.1967	25.8405	26.2016	26.445	26.0069				By MS/MS	By MS/MS	By MS/MS	By MS/MS	By MS/MS	By MS/MS	By MS/MS	By MS/MS	By MS/MS	By MS/MS	By MS/MS	By MS/MS	BCAL2820;BCAS0764					10	10	10	22.1	22.1	22.1	54.274	0	83.996	3204000000	149	10	14	10	12	13	12	12
28.4237	28.3209	28.1845	28.1495	28.4427	28.2732	28.5653	28.2418	28.0878	28.2898	28.4194	28.0725				By MS/MS	By MS/MS	By MS/MS	By MS/MS	By MS/MS	By MS/MS	By MS/MS	By MS/MS	By MS/MS	By MS/MS	By MS/MS	By MS/MS	BCAL2821;BCAS0765					16	16	16	15.7	15.7	15.7	114.71	0	140.82	5379400000	462	34	44	34	39	40	40	39
25.4775	25.6687	25.9468	25.9608	25.9424	25.6726	25.434	25.9184	26.2755	25.8867	26.0331	26.0111				By MS/MS	By MS/MS	By MS/MS	By MS/MS	By MS/MS	By MS/MS	By MS/MS	By MS/MS	By MS/MS	By MS/MS	By MS/MS	By MS/MS	BCAL2822;BCAS0766					6	6	6	10.1	10.1	10.1	43.445	0	18.463	1145500000	124	10	11	9	12	11	10	9
19.9849	21.2718	21.0496	18.747	21.1353	19.6982	19.5234	19.5383	21.1215	21.2351	21.3373	21.0554				By MS/MS	By MS/MS	By MS/MS	By MS/MS	By MS/MS	By MS/MS	By MS/MS	By MS/MS	By MS/MS	By MS/MS	By MS/MS	By MS/MS	BCAL2825			+	BCAL0127_OriB_wildtype	3	3	3	10.4	10.4	10.4	35.612	0	22.961	59341000	19	1	2	1	1	2	1	2
24.8785	25.1536	25.1113	25.2337	24.9042	25.1347	24.6147	25.3332	24.9311	24.7175	23.9819	24.8857				By MS/MS	By MS/MS	By MS/MS	By MS/MS	By MS/MS	By MS/MS	By MS/MS	By MS/MS	By MS/MS	By MS/MS	By MS/MS	By MS/MS	BCAL2828					3	3	3	21.4	21.4	21.4	15.179	0	73.27	581570000	46	3	4	6	4	5	4	3
25.1908	25.1924	24.8373	24.8476	25.0225	24.6921	25.508	25.096	24.9773	24.9464	21.0717	24.6514				By MS/MS	By MS/MS	By MS/MS	By MS/MS	By MS/MS	By MS/MS	By MS/MS	By MS/MS	By MS/MS	By MS/MS	By MS/MS	By MS/MS	BCAL2829					3	3	3	8.7	8.7	8.7	50.966	0	25.42	203080000	47	5	3	3	5	5	4	5
24.4322	24.651	24.5464	23.9927	24.6698	24.6037	24.808	24.664	23.74	24.1226	24.5377	24.3793				By MS/MS	By MS/MS	By MS/MS	By MS/MS	By MS/MS	By MS/MS	By MS/MS	By MS/MS	By MS/MS	By MS/MS	By MS/MS	By MS/MS	BCAL2830					4	4	4	8.7	8.7	8.7	47.973	0	21.429	118090000	38	3	4	3	3	3	2	4
25.8988	25.8389	25.9498	25.8176	25.8594	25.7616	25.9345	25.8812	25.7466	25.6018	25.76	25.7895				By MS/MS	By MS/MS	By MS/MS	By MS/MS	By MS/MS	By MS/MS	By MS/MS	By MS/MS	By MS/MS	By MS/MS	By MS/MS	By MS/MS	BCAL2831					6	6	6	35	35	35	23.939	0	85.998	674730000	139	13	12	9	12	9	10	9
24.4227	24.5244	24.5042	24.4859	24.4468	24.6317	24.7872	24.1531	24.8399	24.5117	24.5449	24.7423				By MS/MS	By MS/MS	By MS/MS	By MS/MS	By MS/MS	By MS/MS	By MS/MS	By MS/MS	By MS/MS	By MS/MS	By MS/MS	By MS/MS	BCAL2832					6	6	6	16	16	16	52.936	0	106.06	220390000	67	5	5	6	8	7	6	7
24.35	24.4445	24.1808	24.1239	24.3541	24.497	24.4853	24.2113	23.5948	24.0967	24.1746	23.8004				By MS/MS	By MS/MS	By MS/MS	By MS/MS	By MS/MS	By MS/MS	By MS/MS	By MS/MS	By MS/MS	By MS/MS	By MS/MS	By MS/MS	BCAL2835			+	BCAL0127_OriB_wildtype	3	3	3	13.7	13.7	13.7	35.788	0	60.563	340530000	44	4	4	4	2	4	3	3
23.8376	23.6158	23.2271	23.4956	23.774	23.5606	24.4048	23.7363	23.1116	23.5804	23.865	23.3423				By MS/MS	By MS/MS	By MS/MS	By MS/MS	By MS/MS	By MS/MS	By MS/MS	By MS/MS	By MS/MS	By MS/MS	By MS/MS	By MS/MS	BCAL2836					5	5	5	12.8	12.8	12.8	41.563	0	32.195	206600000	56	6	3	5	5	4	5	3
25.3891	25.1018	24.9324	24.9893	25.5221	25.4227	25.9003	25.2065	24.55	25.2531	25.4662	24.7908				By MS/MS	By MS/MS	By MS/MS	By MS/MS	By MS/MS	By MS/MS	By MS/MS	By MS/MS	By MS/MS	By MS/MS	By MS/MS	By MS/MS	BCAL2837					3	3	3	30.1	30.1	30.1	18.127	0	26.856	818110000	62	5	7	4	4	6	6	7
27.9182	27.8779	27.7985	27.7938	27.9289	27.8911	28.3287	27.9526	27.539	27.7239	27.9712	27.6218				By MS/MS	By MS/MS	By MS/MS	By MS/MS	By MS/MS	By MS/MS	By MS/MS	By MS/MS	By MS/MS	By MS/MS	By MS/MS	By MS/MS	BCAL2838					11	11	11	41.6	41.6	41.6	32.561	0	135.33	7926200000	315	24	25	25	24	31	25	26
30.1178	30.1354	30.304	30.357	30.1836	30.2438	30.2779	30.303	30.2772	30.1123	30.1221	30.1533				By MS/MS	By MS/MS	By MS/MS	By MS/MS	By MS/MS	By MS/MS	By MS/MS	By MS/MS	By MS/MS	By MS/MS	By MS/MS	By MS/MS	BCAL2839					13	13	13	41.8	41.8	41.8	38.418	0	248.25	33230000000	621	50	52	53	56	54	52	45
24.5737	24.705	24.5362	24.4898	24.5001	24.5483	24.4904	24.4797	24.6846	24.8479	24.838	24.8975				By MS/MS	By MS/MS	By MS/MS	By MS/MS	By MS/MS	By MS/MS	By MS/MS	By MS/MS	By MS/MS	By MS/MS	By MS/MS	By MS/MS	BCAL2840	+	BCAL0127_OriA_wildtype	+	BCAL0127_OriB_wildtype	10	10	10	30.8	30.8	30.8	51.369	0	95.187	922700000	128	9	11	11	14	12	10	5
29.5356	29.7174	29.5173	29.4269	29.4943	29.7257	29.5397	29.4761	29.5349	29.4296	29.6747	29.6424				By MS/MS	By MS/MS	By MS/MS	By MS/MS	By MS/MS	By MS/MS	By MS/MS	By MS/MS	By MS/MS	By MS/MS	By MS/MS	By MS/MS	BCAL2841					13	13	13	40.2	40.2	40.2	41.205	0	291.91	16464000000	549	45	49	42	46	47	45	44
27.4629	27.8671	27.8196	27.8151	27.6264	27.6019	27.8332	27.6038	27.8151	27.9056	28.0281	27.8066				By MS/MS	By MS/MS	By MS/MS	By MS/MS	By MS/MS	By MS/MS	By MS/MS	By MS/MS	By MS/MS	By MS/MS	By MS/MS	By MS/MS	BCAL2844					9	9	9	40.1	40.1	40.1	33.903	0	117.92	5686400000	269	20	24	20	29	18	19	17
24.4277	24.1133	23.8932	24.0144	24.2204	24.3197	24.542	23.7503	23.5607	24.1496	24.2697	23.8001				By MS/MS	By MS/MS	By MS/MS	By MS/MS	By MS/MS	By MS/MS	By MS/MS	By MS/MS	By MS/MS	By MS/MS	By MS/MS	By MS/MS	BCAL2846					3	3	3	37.7	37.7	37.7	18.106	0	75.726	499570000	75	7	6	6	7	7	8	5
25.9743	25.9626	26.2131	26.0625	26.1167	26.0814	25.9922	26.0591	26.0735	26.176	26.13	26.0334				By MS/MS	By MS/MS	By MS/MS	By MS/MS	By MS/MS	By MS/MS	By MS/MS	By MS/MS	By MS/MS	By MS/MS	By MS/MS	By MS/MS	BCAL1025;BCAL2847					11	11	11	61.9	61.9	61.9	29.259	0	152.15	1684800000	177	12	12	14	18	14	13	11
18.9339	22.2048	19.0895	21.6791	22.5716	22.1875	22.2179	22.174	18.7535	22.5802	23.4571	21.9003				By MS/MS	By MS/MS	By MS/MS	By MS/MS	By MS/MS	By MS/MS	By MS/MS	By MS/MS	By MS/MS	By MS/MS	By MS/MS	By MS/MS	BCAL2848					1	1	1	10.3	10.3	10.3	8.4115	0.0012646	2.558	35597000	23	1	2	2	2	3	2	2
23.368	22.8779	22.836	22.4802	22.7949	22.8649	23.5836	22.6065	18.916	22.5022	23.1732	22.5919				By MS/MS	By MS/MS	By MS/MS	By MS/MS	By MS/MS	By MS/MS	By MS/MS	By MS/MS	By MS/MS	By MS/MS	By MS/MS	By MS/MS	BCAL2857					4	4	4	12.1	12.1	12.1	43.343	0	18.477	163980000	39	3	4	4	4	4	3	2
28.703	28.7935	28.5319	28.5137	29.0613	28.6101	28.8323	28.7546	28.4471	29.2341	29.3044	28.7348				By MS/MS	By MS/MS	By MS/MS	By MS/MS	By MS/MS	By MS/MS	By MS/MS	By MS/MS	By MS/MS	By MS/MS	By MS/MS	By MS/MS	BCAL2858					5	5	5	38.4	38.4	38.4	20.821	0	100.71	10593000000	236	20	21	18	21	22	17	17
24.5822	24.1427	24.1934	24.2636	24.2245	24.403	24.0394	24.4585	24.5778	24.3281	24.0008	24.1024				By MS/MS	By MS/MS	By MS/MS	By MS/MS	By MS/MS	By MS/MS	By MS/MS	By MS/MS	By MS/MS	By MS/MS	By MS/MS	By MS/MS	BCAL2859					5	5	5	13.7	13.7	13.7	50.033	0	52.219	499090000	56	7	5	4	5	4	4	3
26.8913	27.0418	26.925	26.72	26.9426	26.9672	27.1672	26.8096	27.0765	27.0201	27.1554	27.0439				By MS/MS	By MS/MS	By MS/MS	By MS/MS	By MS/MS	By MS/MS	By MS/MS	By MS/MS	By MS/MS	By MS/MS	By MS/MS	By MS/MS	BCAL2860					8	8	8	29.5	29.5	29.5	37.035	0	112.85	3752700000	219	15	17	18	15	19	17	22
25.2572	25.4693	25.2316	25.6131	19.8957	25.0768	18.8144	25.1226	25.5671	25.5096	25.2406	25.5111				By MS/MS	By MS/MS	By MS/MS	By MS/MS	By MS/MS	By MS/MS	By MS/MS	By MS/MS	By MS/MS	By MS/MS	By MS/MS	By MS/MS	BCAL2862					3	3	3	14.7	14.7	14.7	27.956	0	51.44	834020000	41	3	4	3	3	3	3	3
20.265	23.0347	22.8685	19.2917	22.8883	22.6582	21.0544	22.8368	23.2587	23.1801	23.9094	23.2006				By MS/MS	By MS/MS	By MS/MS	By MS/MS	By MS/MS	By MS/MS	By MS/MS	By MS/MS	By MS/MS	By MS/MS	By MS/MS	By MS/MS	BCAL2863					2	2	2	11.5	11.5	11.5	30.865	0	12.84	90602000	28	1	3	2	2	2	2	1
24.8021	25.2332	25.4144	25.4748	24.732	24.7288	24.2626	25.3248	25.8598	25.9634	25.6502	25.6423				By MS/MS	By MS/MS	By MS/MS	By MS/MS	By MS/MS	By MS/MS	By MS/MS	By MS/MS	By MS/MS	By MS/MS	By MS/MS	By MS/MS	BCAL2864			+	BCAL0127_OriB_wildtype	6	6	6	31.1	31.1	31.1	33.618	0	72.148	1056800000	88	7	10	5	7	4	6	6
26.9091	26.8321	27.0897	26.843	26.9027	26.8668	27.0949	26.8132	26.8643	26.7068	26.8621	26.7392				By MS/MS	By MS/MS	By MS/MS	By MS/MS	By MS/MS	By MS/MS	By MS/MS	By MS/MS	By MS/MS	By MS/MS	By MS/MS	By MS/MS	BCAL2865					6	6	6	23.2	23.2	23.2	42.753	0	42.455	972840000	125	10	10	10	13	11	9	9
23.5643	23.7231	23.418	23.6599	23.598	23.3101	23.8877	23.5225	23.6657	23.9766	23.5466	24.0424				By MS/MS	By MS/MS	By MS/MS	By MS/MS	By MS/MS	By MS/MS	By MS/MS	By MS/MS	By MS/MS	By MS/MS	By MS/MS	By MS/MS	BCAL2866					5	5	5	14.5	14.5	14.5	34.082	0	52.48	369290000	66	6	7	4	5	6	6	6
23.486	23.7351	23.7268	23.8703	23.7017	23.5412	22.5511	23.8275	24.217	24.0087	23.7403	24.1881				By MS/MS	By MS/MS	By MS/MS	By MS/MS	By MS/MS	By MS/MS	By MS/MS	By MS/MS	By MS/MS	By MS/MS	By MS/MS	By MS/MS	BCAL0724					6	6	6	17.6	17.6	17.6	49.161	0	54.283	413710000	71	5	5	8	5	5	6	3
23.3491	23.9934	23.5129	23.9855	24.0186	23.194	22.7503	23.295	24.5495	24.2953	24.7088	24.6459				By MS/MS	By MS/MS	By MS/MS	By MS/MS	By MS/MS	By MS/MS	By MS/MS	By MS/MS	By MS/MS	By MS/MS	By MS/MS	By MS/MS	BCAL0725	+	BCAL0127_OriA_wildtype	+	BCAL0127_OriB_wildtype	4	4	4	25.3	25.3	25.3	19.146	0	37.381	299370000	40	2	3	3	3	4	2	3
27.0512	26.8361	27.0128	26.7069	26.8019	27.1509	27.1298	26.7557	26.6483	26.4449	26.8649	26.3657				By MS/MS	By MS/MS	By MS/MS	By MS/MS	By MS/MS	By MS/MS	By MS/MS	By MS/MS	By MS/MS	By MS/MS	By MS/MS	By MS/MS	BCAL0728					4	4	4	49.4	49.4	49.4	9.4557	0	48.086	2519300000	114	12	10	9	8	10	11	11
24.2938	24.4353	24.2334	24.0291	24.4439	24.3975	24.538	24.5123	24.4775	24.3181	24.5853	24.3532				By MS/MS	By MS/MS	By MS/MS	By MS/MS	By MS/MS	By MS/MS	By MS/MS	By MS/MS	By MS/MS	By MS/MS	By MS/MS	By MS/MS	BCAL0731					9	9	9	28	28	28	47.364	0	104.27	633830000	121	9	11	6	10	13	7	10
23.5455	23.819	23.5367	23.7286	23.428	23.0561	22.512	22.9583	24.5931	24.2722	24.18	24.2041				By MS/MS	By MS/MS	By MS/MS	By MS/MS	By MS/MS	By MS/MS	By MS/MS	By MS/MS	By MS/MS	By MS/MS	By MS/MS	By MS/MS	BCAL0732	+	BCAL0127_OriA_wildtype	+	BCAL0127_OriB_wildtype	7	7	7	35.8	35.8	35.8	34.918	0	76.354	551960000	87	4	8	5	9	5	8	3
24.2067	24.1462	24.3198	24.1862	24.301	24.2115	23.9548	24.2575	24.382	24.1633	24.3241	24.2511				By MS/MS	By MS/MS	By MS/MS	By MS/MS	By MS/MS	By MS/MS	By MS/MS	By MS/MS	By MS/MS	By MS/MS	By MS/MS	By MS/MS	BCAL0734					2	2	2	16	16	16	16.251	0	21.39	453340000	52	4	5	5	4	5	5	4
22.9505	22.1921	22.4648	19.2524	22.6565	22.7224	22.8571	22.0537	21.5752	22.4363	22.6668	22.1545				By MS/MS	By MS/MS	By MS/MS	By MS/MS	By MS/MS	By MS/MS	By MS/MS	By MS/MS	By MS/MS	By MS/MS	By MS/MS	By MS/MS	BCAL0735					3	3	3	32.6	32.6	32.6	9.6341	0	12.487	130080000	43	6	4	4	2	4	4	3
24.9275	24.9523	25.1711	25.0519	24.8608	25.0202	24.8542	24.832	24.733	24.9489	24.8247	24.9658				By MS/MS	By MS/MS	By MS/MS	By MS/MS	By MS/MS	By MS/MS	By MS/MS	By MS/MS	By MS/MS	By MS/MS	By MS/MS	By MS/MS	BCAL0736					9	9	9	25.8	25.8	25.8	65.098	0	122.33	1086100000	161	13	12	12	12	11	12	14
24.5496	24.5493	24.5748	24.4898	24.553	24.6114	24.7282	24.5724	24.2206	24.0371	24.422	24.3294				By MS/MS	By MS/MS	By MS/MS	By MS/MS	By MS/MS	By MS/MS	By MS/MS	By MS/MS	By MS/MS	By MS/MS	By MS/MS	By MS/MS	BCAL0737	+	BCAL0127_OriA_wildtype	+	BCAL0127_OriB_wildtype	4	4	4	16.8	16.8	16.8	26.626	0	22.931	372960000	72	6	6	6	5	6	7	8
27.7999	27.6031	27.5052	27.5228	27.6252	27.6299	28.0855	27.6521	27.2359	27.3388	27.7038	27.373				By MS/MS	By MS/MS	By MS/MS	By MS/MS	By MS/MS	By MS/MS	By MS/MS	By MS/MS	By MS/MS	By MS/MS	By MS/MS	By MS/MS	BCAL0738					18	18	18	33.5	33.5	33.5	56.557	0	216.26	7257700000	423	42	36	31	38	36	37	40
28.6589	28.5333	28.4253	28.2817	28.6714	28.6598	28.8311	28.5761	28.0469	28.2312	28.4449	28.1445				By MS/MS	By MS/MS	By MS/MS	By MS/MS	By MS/MS	By MS/MS	By MS/MS	By MS/MS	By MS/MS	By MS/MS	By MS/MS	By MS/MS	BCAL0739			+	BCAL0127_OriB_wildtype	10	10	10	45.6	45.6	45.6	27.938	0	98.092	5854300000	231	18	19	22	17	23	21	18
18.5788	19.5466	18.6584	22.5672	23.5686	18.7158	23.1646	23.6323	23.7351	23.5983	23.515	23.8061				By MS/MS	By MS/MS	By MS/MS	By MS/MS	By MS/MS	By MS/MS	By MS/MS	By MS/MS	By MS/MS	By MS/MS	By MS/MS	By MS/MS	BCAL0741	+	BCAL0127_OriA_wildtype			3	3	3	34.9	34.9	34.9	9.8384	0	42.046	218800000	38	2	4	3	2	4	2	3
30.188	30.5146	30.331	30.2273	30.1772	30.232	30.4044	30.3076	30.0769	30.2932	30.3732	30.1592				By MS/MS	By MS/MS	By MS/MS	By MS/MS	By MS/MS	By MS/MS	By MS/MS	By MS/MS	By MS/MS	By MS/MS	By MS/MS	By MS/MS	BCAL0742					4	4	4	28.8	28.8	28.8	17.826	0	96.765	6641200000	258	22	25	24	19	21	23	15
23.4836	23.5683	23.4646	23.1678	23.3155	23.2511	23.7214	23.2691	23.3355	23.4995	23.4173	23.302				By MS/MS	By MS/MS	By MS/MS	By MS/MS	By MS/MS	By MS/MS	By MS/MS	By MS/MS	By MS/MS	By MS/MS	By MS/MS	By MS/MS	BCAL0743					6	6	6	25.3	25.3	25.3	33.933	0	45.389	385490000	51	4	3	5	5	5	6	4
22.0751	22.2956	21.9299	22.2099	22.0258	22.0933	20.0442	22.1786	22.4201	22.2949	22.4129	22.3663				By MS/MS	By MS/MS	By MS/MS	By MS/MS	By MS/MS	By MS/MS	By MS/MS	By MS/MS	By MS/MS	By MS/MS	By MS/MS	By MS/MS	BCAL0747					3	3	3	11.5	11.5	11.5	35.467	0	19.777	110260000	40	4	3	4	6	3	4	1
29.5986	29.4032	29.3968	29.4283	29.5538	29.5174	29.7468	29.5318	29.4353	29.3405	29.5035	29.5052				By MS/MS	By MS/MS	By MS/MS	By MS/MS	By MS/MS	By MS/MS	By MS/MS	By MS/MS	By MS/MS	By MS/MS	By MS/MS	By MS/MS	BCAL0749					12	12	12	27.3	27.3	27.3	55.463	0	267.33	9457000000	401	37	38	32	33	35	31	32
23.3677	23.4713	22.8403	23.223	22.8922	23.2788	22.336	23.7906	23.4822	24.0138	23.2468	23.4117				By MS/MS	By MS/MS	By MS/MS	By MS/MS	By MS/MS	By MS/MS	By MS/MS	By MS/MS	By MS/MS	By MS/MS	By MS/MS	By MS/MS	BCAL0750					2	2	2	10.7	10.7	10.7	59.476	0	75.897	263040000	51	2	5	3	4	3	4	2
19.4771	23.0019	19.8507	22.7485	23.4184	23.0923	22.8299	22.8526	18.7644	23.3206	23.9805	23.1608				By MS/MS	By MS/MS	By MS/MS	By MS/MS	By MS/MS	By MS/MS	By MS/MS	By MS/MS	By MS/MS	By MS/MS	By MS/MS	By MS/MS	BCAL0752					4	4	4	14.3	14.3	14.3	22.281	0	5.6397	163120000	25	1	2	1	2	3	2	2
20.0471	21.7798	19.1784	18.8644	22.1697	20.2899	19.6791	19.3167	21.8434	22.031	22.5663	21.5491				By MS/MS	By MS/MS	By MS/MS	By MS/MS	By MS/MS	By MS/MS	By MS/MS		By MS/MS	By MS/MS	By MS/MS	By MS/MS	BCAL0756					3	3	3	23.7	23.7	23.7	25.977	0	23.189	42680000	24	2	2	0	1	4	2	1
20.4302	23.1755	23.0062	22.6816	23.273	18.9186	23.1403	23.1353	23.139	23.5188	23.6422	23.0846				By MS/MS	By MS/MS	By MS/MS	By MS/MS	By MS/MS	By MS/MS	By MS/MS	By MS/MS	By MS/MS	By MS/MS	By MS/MS	By MS/MS	BCAL0757					3	3	3	24	24	24	22.92	0	22.727	205530000	25	1	2	2	2	2	1	3
25.4253	25.7514	25.6013	25.4077	25.0724	25.0872	24.694	25.5382	25.9388	25.6602	25.6732	25.8799				By MS/MS	By MS/MS	By MS/MS	By MS/MS	By MS/MS	By MS/MS	By MS/MS	By MS/MS	By MS/MS	By MS/MS	By MS/MS	By MS/MS	BCAL0760			+	BCAL0127_OriB_wildtype	2	2	2	24.6	24.6	24.6	20.796	0	63.154	763540000	53	3	4	5	2	5	4	2
27.7614	27.5904	27.5838	27.2475	27.5785	27.8429	28.0702	27.5779	27.0375	27.003	27.161	27.044				By MS/MS	By MS/MS	By MS/MS	By MS/MS	By MS/MS	By MS/MS	By MS/MS	By MS/MS	By MS/MS	By MS/MS	By MS/MS	By MS/MS	BCAL0762	+	BCAL0127_OriA_wildtype	+	BCAL0127_OriB_wildtype	13	12	12	30.8	29	29	56.765	0	110.19	4110000000	235	24	23	21	19	21	20	21
27.3917	19.4956	26.9639	26.9707	27.2899	27.3181	27.6767	27.0312	26.3451	26.8014	26.9997	26.3306				By MS/MS	By MS/MS	By MS/MS	By MS/MS	By MS/MS	By MS/MS	By MS/MS	By MS/MS	By MS/MS	By MS/MS	By MS/MS	By MS/MS	BCAL0763			+	BCAL0127_OriB_wildtype	4	4	4	19.6	19.6	19.6	29.229	0	45.006	3228900000	94	8	7	7	8	9	10	9
22.7597	22.5287	22.5989	22.4729	22.8327	22.9739	22.7267	22.2854	22.7146	22.6574	22.946	22.7475				By MS/MS	By MS/MS	By MS/MS	By MS/MS	By MS/MS	By MS/MS	By MS/MS	By MS/MS	By MS/MS	By MS/MS	By MS/MS	By MS/MS	BCAL0765					8	8	8	30.8	30.8	30.8	33.255	0	43.994	226570000	63	4	4	5	6	4	6	6
24.9852	25.2817	25.1129	25.1839	24.6418	24.9136	24.3247	25.0567	25.0791	25.098	24.6288	24.9944				By MS/MS	By MS/MS	By MS/MS	By MS/MS	By MS/MS	By MS/MS	By MS/MS	By MS/MS	By MS/MS	By MS/MS	By MS/MS	By MS/MS	BCAL0771					7	7	7	47.8	47.8	47.8	30.24	0	84.026	761580000	119	9	10	13	12	9	11	6
23.7603	23.8559	23.6991	23.3628	24.0758	23.8675	24.0995	23.6683	23.6917	23.6504	23.9958	23.5987				By MS/MS	By MS/MS	By MS/MS	By MS/MS	By MS/MS	By MS/MS	By MS/MS	By MS/MS	By MS/MS	By MS/MS	By MS/MS	By MS/MS	BCAL1811					6	6	6	16.5	16.5	16.5	38.884	0	45.81	354300000	65	4	6	5	6	6	5	7
22.9903	22.9362	22.6633	22.283	23.0845	22.8813	23.2805	22.6474	22.3948	22.7124	22.9316	22.4749				By MS/MS	By MS/MS	By MS/MS	By MS/MS	By MS/MS	By MS/MS	By MS/MS	By MS/MS	By MS/MS	By MS/MS	By MS/MS	By MS/MS	BCAL1812					9	9	9	8.8	8.8	8.8	114.65	0	38.352	215340000	58	4	4	4	3	4	4	7
23.9088	23.9826	24.0258	24.2362	24.2273	24.3237	24.4669	24.2689	24.2513	23.8241	23.6164	24.3176				By MS/MS	By MS/MS	By MS/MS	By MS/MS	By MS/MS	By MS/MS	By MS/MS	By MS/MS	By MS/MS	By MS/MS	By MS/MS	By MS/MS	BCAL1814					6	6	6	21.6	21.6	21.6	38.813	0	42.242	493750000	98	6	8	8	8	10	9	8
22.2537	21.9374	19.4215	21.881	21.481	19.0635	22.171	19.104	21.6984	21.8842	21.6387	21.6519				By MS/MS	By MS/MS	By MS/MS	By MS/MS	By MS/MS	By MS/MS	By MS/MS	By MS/MS	By MS/MS	By MS/MS	By MS/MS	By MS/MS	BCAL1818					6	6	6	25.5	25.5	25.5	31.993	0	18.484	71352000	31	3	4	2	3	3	1	5
24.9172	24.91	24.5644	24.5523	24.7549	24.714	25.0862	24.5879	24.3796	24.4588	24.6154	24.518				By MS/MS	By MS/MS	By MS/MS	By MS/MS	By MS/MS	By MS/MS	By MS/MS	By MS/MS	By MS/MS	By MS/MS	By MS/MS	By MS/MS	BCAL1819					7	7	7	16.9	16.9	16.9	59.118	0	54.647	550980000	117	11	12	9	9	12	11	10
27.078	26.9933	27.1667	27.1241	27.1676	27.1153	27.1988	26.9973	27.3047	27.0647	27.0982	27.2678				By MS/MS	By MS/MS	By MS/MS	By MS/MS	By MS/MS	By MS/MS	By MS/MS	By MS/MS	By MS/MS	By MS/MS	By MS/MS	By MS/MS	BCAL1824					8	8	8	28.4	28.4	28.4	39.47	0	134.98	7017600000	321	24	26	30	24	24	29	23
27.2649	26.8935	27.4347	27.3551	26.7095	27.0268	27.4587	26.8964	26.6568	26.3645	26.0659	26.7372				By MS/MS	By MS/MS	By MS/MS	By MS/MS	By MS/MS	By MS/MS	By MS/MS	By MS/MS	By MS/MS	By MS/MS	By MS/MS	By MS/MS	BCAL1829	+	BCAL0127_OriA_wildtype			7	7	7	42	42	42	20.579	0	132.09	4522900000	223	23	19	18	21	17	23	24
27.0937	27.2154	27.2424	27.0537	26.8353	27.0582	27.4188	27.1074	26.8184	26.9416	26.8906	26.7676				By MS/MS	By MS/MS	By MS/MS	By MS/MS	By MS/MS	By MS/MS	By MS/MS	By MS/MS	By MS/MS	By MS/MS	By MS/MS	By MS/MS	BCAL1830	+	BCAL0127_OriA_wildtype			11	11	11	34.6	34.6	34.6	42.364	0	242.44	4802600000	329	28	27	31	28	24	27	28
27.3529	27.1901	27.2017	27.308	27.1274	27.1785	27.6319	27.271	26.905	26.9472	26.8373	27.0479				By MS/MS	By MS/MS	By MS/MS	By MS/MS	By MS/MS	By MS/MS	By MS/MS	By MS/MS	By MS/MS	By MS/MS	By MS/MS	By MS/MS	BCAL1831	+	BCAL0127_OriA_wildtype	+	BCAL0127_OriB_wildtype	15	15	15	33.9	33.9	33.9	50.629	0	135.81	6835900000	326	27	30	29	28	22	25	23
25.5413	25.5066	18.2292	25.7851	19.2063	25.6415	20.1334	25.5384	19.3943	19.2524	19.8336	25.345				By MS/MS	By MS/MS	By MS/MS	By MS/MS	By MS/MS	By MS/MS	By MS/MS	By MS/MS	By MS/MS	By MS/MS	By MS/MS	By MS/MS	BCAL1832					2	2	2	16.5	16.5	16.5	13.773	0	15.54	315520000	30	3	3	2	3	2	3	2
22.2634	22.4424	22.3768	22.507	22.3745	22.5245	22.1757	22.3884	22.566	22.7467	22.6321	22.7851				By MS/MS	By MS/MS	By MS/MS	By MS/MS	By MS/MS	By MS/MS	By MS/MS	By MS/MS	By MS/MS	By MS/MS	By MS/MS	By MS/MS	BCAL1840	+	BCAL0127_OriA_wildtype	+	BCAL0127_OriB_wildtype	3	3	3	13	13	13	33.013	0	20.953	65651000	39	3	3	2	3	3	2	4
26.717	26.6608	26.4656	26.5205	26.8037	26.629	26.7428	26.6488	26.4738	26.8515	26.9583	26.6621				By MS/MS	By MS/MS	By MS/MS	By MS/MS	By MS/MS	By MS/MS	By MS/MS	By MS/MS	By MS/MS	By MS/MS	By MS/MS	By MS/MS	BCAL1843					18	18	18	40.2	40.2	40.2	59.612	0	204.14	3526900000	350	25	28	24	26	25	24	25
24.3865	24.385	24.6067	24.3133	24.3941	24.8224	24.3695	24.4774	24.3111	23.6278	23.8123	23.8715				By MS/MS	By MS/MS	By MS/MS	By MS/MS	By MS/MS	By MS/MS	By MS/MS	By MS/MS	By MS/MS	By MS/MS	By MS/MS	By MS/MS	BCAL1844			+	BCAL0127_OriB_wildtype	3	3	3	16.7	16.7	16.7	16.612	0	10.335	117760000	37	2	3	6	4	4	3	2
18.5872	24.4857	18.8283	19.6692	18.4331	19.747	19.2192	20.307	24.6038	20.1393	24.8338	24.4509					By MS/MS	By MS/MS	By MS/MS			By MS/MS	By MS/MS	By MS/MS	By MS/MS	By MS/MS	By MS/MS	BCAL1846			+	BCAL0127_OriB_wildtype	2	2	2	7.3	7.3	7.3	25.086	0	4.4244	238710000	15	0	2	1	1	0	0	1
23.8086	22.9023	23.5466	24.1215	23.4151	22.1453	24.1422	24.0032	19.6253	22.815	19.4409	23.4991				By MS/MS	By MS/MS	By MS/MS	By MS/MS	By MS/MS	By MS/MS	By MS/MS	By MS/MS	By MS/MS	By MS/MS	By MS/MS	By MS/MS	BCAL1849					4	4	4	21.4	21.4	21.4	21.017	0	24.037	224350000	33	4	3	4	4	3	3	4
24.5897	24.7137	24.5359	24.5488	24.4299	24.7589	24.8338	24.8065	24.4517	24.1618	23.7912	24.3255				By MS/MS	By MS/MS	By MS/MS	By MS/MS	By MS/MS	By MS/MS	By MS/MS	By MS/MS	By MS/MS	By MS/MS	By MS/MS	By MS/MS	BCAL1850			+	BCAL0127_OriB_wildtype	8	8	8	30.2	30.2	30.2	36.03	0	45.282	291610000	79	8	6	7	9	7	7	4
20.1588	21.8312	21.3146	20.8126	19.3804	19.8961	20.2185	19.4399	21.3958	21.3248	21.2717	21.0967				By MS/MS	By MS/MS	By MS/MS	By MS/MS	By MS/MS	By MS/MS	By MS/MS	By MS/MS	By MS/MS	By MS/MS	By MS/MS	By MS/MS	BCAL1851			+	BCAL0127_OriB_wildtype	2	2	2	8.3	8.3	8.3	33.62	0	10.976	18937000	18	1	2	2	1	1	1	1
24.5284	24.2933	24.1185	24.0531	24.4636	24.3551	24.4778	24.3129	23.9908	24.0732	24.5264	23.9209				By MS/MS	By MS/MS	By MS/MS	By MS/MS	By MS/MS	By MS/MS	By MS/MS	By MS/MS	By MS/MS	By MS/MS	By MS/MS	By MS/MS	BCAL1852					8	8	8	43.4	43.4	43.4	30.294	0	111.51	730390000	113	9	9	6	8	9	9	11
25.5059	25.3475	25.0785	25.0165	25.1509	25.4659	25.9288	25.2708	24.9987	24.9493	25.395	25.1135				By MS/MS	By MS/MS	By MS/MS	By MS/MS	By MS/MS	By MS/MS	By MS/MS	By MS/MS	By MS/MS	By MS/MS	By MS/MS	By MS/MS	BCAL1853					6	6	6	27.7	27.7	27.7	42.533	0	60.215	860610000	75	6	6	6	6	7	7	9
25.5239	25.5266	25.4327	25.437	25.5997	25.5598	25.8236	25.6657	25.7272	25.3541	25.6759	25.3599				By MS/MS	By MS/MS	By MS/MS	By MS/MS	By MS/MS	By MS/MS	By MS/MS	By MS/MS	By MS/MS	By MS/MS	By MS/MS	By MS/MS	BCAL1855					5	5	5	23.1	23.1	23.1	32.313	0	81.624	836780000	89	7	9	5	7	8	7	8
26.4156	26.5259	26.3518	26.1233	26.3094	26.2733	26.5106	25.9046	26.344	26.539	26.6944	26.4874				By MS/MS	By MS/MS	By MS/MS	By MS/MS	By MS/MS	By MS/MS	By MS/MS	By MS/MS	By MS/MS	By MS/MS	By MS/MS	By MS/MS	BCAL1856					10	10	10	33.8	33.8	33.8	49.5	0	64.606	2723100000	189	16	13	15	13	18	12	19
23.6995	23.5348	23.6846	23.6271	23.7351	23.9538	23.8129	23.7713	23.4629	23.2145	23.1757	23.3434				By MS/MS	By MS/MS	By MS/MS	By MS/MS	By MS/MS	By MS/MS	By MS/MS	By MS/MS	By MS/MS	By MS/MS	By MS/MS	By MS/MS	BCAL1860	+	BCAL0127_OriA_wildtype	+	BCAL0127_OriB_wildtype	2	2	2	13.3	13.3	13.3	21.738	0	26.065	356170000	150	10	13	13	12	15	16	12
28.1826	28.0986	28.2023	28.0851	27.9591	28.3003	28.1803	28.0097	28.0552	27.8137	27.4151	27.9342				By MS/MS	By MS/MS	By MS/MS	By MS/MS	By MS/MS	By MS/MS	By MS/MS	By MS/MS	By MS/MS	By MS/MS	By MS/MS	By MS/MS	BCAL1861					8	8	8	39.4	39.4	39.4	26.29	0	310.39	7854900000	361	29	33	29	27	28	31	35
26.5796	26.2406	26.0608	26.2406	26.0994	26.4178	26.5905	26.3206	25.6999	25.8181	25.6649	25.6494				By MS/MS	By MS/MS	By MS/MS	By MS/MS	By MS/MS	By MS/MS	By MS/MS	By MS/MS	By MS/MS	By MS/MS	By MS/MS	By MS/MS	BCAL1863	+	BCAL0127_OriA_wildtype	+	BCAL0127_OriB_wildtype	6	6	6	12.7	12.7	12.7	68.09	0	36.574	1980400000	83	7	9	7	6	7	7	9
25.2193	25.6167	20.0719	19.6552	25.7472	18.9768	19.1359	25.3191	25.8293	25.7474	25.8737	25.8227				By MS/MS	By MS/MS	By MS/MS	By MS/MS	By MS/MS	By MS/MS	By MS/MS	By MS/MS	By MS/MS	By MS/MS	By MS/MS	By MS/MS	BCAL1864					2	2	2	27.7	27.7	27.7	10.878	0	67.235	300980000	45	4	4	3	3	4	3	3
24.2958	24.3983	24.2643	24.2728	24.4825	24.342	24.3214	24.1619	24.1352	24.334	24.5389	24.2107				By MS/MS	By MS/MS	By MS/MS	By MS/MS	By MS/MS	By MS/MS	By MS/MS	By MS/MS	By MS/MS	By MS/MS	By MS/MS	By MS/MS	BCAL1865					12	12	12	35.7	35.7	35.7	39.453	0	66.548	954280000	139	12	13	12	10	14	12	13
29.7909	29.8547	29.8065	29.9358	29.9697	29.9214	29.9067	29.9126	30.0892	30.1037	30.057	29.9598				By MS/MS	By MS/MS	By MS/MS	By MS/MS	By MS/MS	By MS/MS	By MS/MS	By MS/MS	By MS/MS	By MS/MS	By MS/MS	By MS/MS	BCAL1866	+	BCAL0127_OriA_wildtype	+	BCAL0127_OriB_wildtype	6	6	6	32.5	32.5	32.5	30.545	0	92.03	9176100000	327	20	28	21	27	27	27	22
23.2139	23.2504	23.208	22.8429	23.4728	22.9699	23.5099	23.0538	22.9801	23.1535	23.6446	23.2737				By MS/MS	By MS/MS	By MS/MS	By MS/MS	By MS/MS	By MS/MS	By MS/MS	By MS/MS	By MS/MS	By MS/MS	By MS/MS	By MS/MS	BCAL1867					9	9	9	14	14	14	81.611	0	45.76	335240000	94	7	7	4	6	8	7	7
23.1318	23.1626	24.1136	24.4767	19.2299	20.8736	19.3035	23.353	24.7389	23.9617	19.1214	24.2557				By MS/MS	By MS/MS	By MS/MS	By MS/MS	By MS/MS	By MS/MS	By MS/MS	By MS/MS	By MS/MS	By MS/MS		By MS/MS	BCAL1868					3	3	3	39.4	39.4	39.4	8.3984	0	30.332	270300000	21	2	1	2	3	1	2	1
27.5503	27.9072	27.5384	27.5009	28.017	27.5049	27.7701	27.5504	27.7309	28.107	28.4614	27.8569				By MS/MS	By MS/MS	By MS/MS	By MS/MS	By MS/MS	By MS/MS	By MS/MS	By MS/MS	By MS/MS	By MS/MS	By MS/MS	By MS/MS	BCAL1870					26	26	26	35.9	35.9	35.9	84.559	0	321.73	6595300000	538	39	48	35	39	49	40	33
23.4024	23.8304	23.568	24.2174	23.6847	23.6477	23.3869	23.1973	24.0648	23.8831	23.8812	24.2401				By MS/MS	By MS/MS	By MS/MS	By MS/MS	By MS/MS	By MS/MS	By MS/MS	By MS/MS	By MS/MS	By MS/MS	By MS/MS	By MS/MS	BCAL1871			+	BCAL0127_OriB_wildtype	5	5	5	11.5	11.5	11.5	66.888	0	40.974	463600000	70	5	8	8	5	5	6	3
26.0535	26.3259	25.9146	25.9595	25.9885	26.1015	26.4315	26.061	25.9165	25.8668	26.2249	25.789				By MS/MS	By MS/MS	By MS/MS	By MS/MS	By MS/MS	By MS/MS	By MS/MS	By MS/MS	By MS/MS	By MS/MS	By MS/MS	By MS/MS	BCAL1872					5	5	5	26.3	26.3	26.3	21.127	0	43.458	814140000	96	9	9	8	7	7	9	8
28.0669	28.1963	28.3382	28.3484	28.2594	28.2613	28.2638	28.3036	28.1723	28.1565	28.3974	28.186				By MS/MS	By MS/MS	By MS/MS	By MS/MS	By MS/MS	By MS/MS	By MS/MS	By MS/MS	By MS/MS	By MS/MS	By MS/MS	By MS/MS	BCAL1873					16	16	15	42.2	42.2	40.2	48.234	0	202.1	11853000000	561	52	47	51	45	48	39	48
26.6983	26.3724	26.4137	26.4231	26.4172	26.4437	26.7453	26.47	25.942	26.3901	26.4804	26.3495				By MS/MS	By MS/MS	By MS/MS	By MS/MS	By MS/MS	By MS/MS	By MS/MS	By MS/MS	By MS/MS	By MS/MS	By MS/MS	By MS/MS	BCAL1874					9	9	9	28.8	28.8	28.8	41.584	0	88.308	2505700000	179	16	17	14	14	15	13	16
27.4277	27.3867	27.3044	27.2752	27.4306	27.3509	27.5405	27.1482	27.2385	27.4287	27.7474	27.2798				By MS/MS	By MS/MS	By MS/MS	By MS/MS	By MS/MS	By MS/MS	By MS/MS	By MS/MS	By MS/MS	By MS/MS	By MS/MS	By MS/MS	BCAL2867					7	7	7	18.3	18.3	18.3	65.952	0	164.14	4120400000	212	16	19	19	16	18	17	16
27.5994	27.1482	27.2321	27.0959	27.3027	27.2894	27.7949	27.2622	26.6613	26.9882	26.9224	26.6633				By MS/MS	By MS/MS	By MS/MS	By MS/MS	By MS/MS	By MS/MS	By MS/MS	By MS/MS	By MS/MS	By MS/MS	By MS/MS	By MS/MS	BCAL2869			+	BCAL0127_OriB_wildtype	10	10	10	21.3	21.3	21.3	51.758	0	79.56	3047700000	138	13	13	12	11	11	11	14
25.882	26.0646	26.2197	26.0931	25.6302	25.708	24.333	25.7063	26.5075	26.2034	25.8809	26.3357				By MS/MS	By MS/MS	By MS/MS	By MS/MS	By MS/MS	By MS/MS	By MS/MS	By MS/MS	By MS/MS	By MS/MS	By MS/MS	By MS/MS	BCAL2870					6	6	6	21	21	21	37.936	0	98.515	1257000000	99	8	7	8	10	8	9	5
21.4079	22.2565	21.8365	22.124	21.7812	21.1807	20.8739	21.3002	22.5342	22.7988	18.586	22.6448				By MS/MS	By MS/MS	By MS/MS	By MS/MS	By MS/MS	By MS/MS		By MS/MS	By MS/MS	By MS/MS	By MS/MS	By MS/MS	BCAL2871					2	2	2	18.5	18.5	18.5	21.464	0	25.192	47699000	44	4	7	4	6	4	3	0
28.2521	28.2868	28.2195	28.209	28.3371	28.1329	28.2024	28.1076	28.2926	28.4476	28.4292	28.2453				By MS/MS	By MS/MS	By MS/MS	By MS/MS	By MS/MS	By MS/MS	By MS/MS	By MS/MS	By MS/MS	By MS/MS	By MS/MS	By MS/MS	BCAL2874					12	12	12	50.5	50.5	50.5	42.828	0	269.77	9890900000	600	55	56	52	49	52	44	46
27.0245	26.9577	26.8473	26.7442	27.0397	26.9173	27.3188	26.9248	26.2749	26.8182	26.9134	26.3771				By MS/MS	By MS/MS	By MS/MS	By MS/MS	By MS/MS	By MS/MS	By MS/MS	By MS/MS	By MS/MS	By MS/MS	By MS/MS	By MS/MS	BCAL2876					2	2	2	7.2	7.2	7.2	25.639	0	7.9651	795530000	46	4	5	4	3	4	4	5
24.5239	24.708	24.9275	25.2289	24.9283	24.4006	20.0447	24.4903	26.1364	25.7633	24.9279	25.152				By MS/MS	By MS/MS	By MS/MS	By MS/MS	By MS/MS	By MS/MS	By MS/MS	By MS/MS	By MS/MS	By MS/MS	By MS/MS	By MS/MS	BCAL2877					4	4	4	30.6	30.6	30.6	31.879	0	86.549	577110000	42	2	2	6	4	2	4	2
26.076	26.3272	26.0984	25.9807	26.0945	26.0621	25.9847	26.0131	26.2793	26.2092	26.1942	26.2267				By MS/MS	By MS/MS	By MS/MS	By MS/MS	By MS/MS	By MS/MS	By MS/MS	By MS/MS	By MS/MS	By MS/MS	By MS/MS	By MS/MS	BCAL2878			+	BCAL0127_OriB_wildtype	7	7	7	31.6	31.6	31.6	34.89	0	76.813	1331900000	101	8	9	9	7	8	9	11
25.8082	25.8642	25.6668	25.6519	25.6245	25.6235	26.1539	25.4164	25.4789	25.6353	25.8866	25.5315				By MS/MS	By MS/MS	By MS/MS	By MS/MS	By MS/MS	By MS/MS	By MS/MS	By MS/MS	By MS/MS	By MS/MS	By MS/MS	By MS/MS	BCAL2879					5	5	5	17.7	17.7	17.7	38.997	0	80.538	869600000	63	5	3	6	6	6	7	8
22.8315	22.624	22.9838	22.8343	18.7526	22.2781	19.8175	22.6076	23.4534	23.3055	23.0091	23.1967				By MS/MS	By MS/MS	By MS/MS	By MS/MS	By MS/MS	By MS/MS	By MS/MS	By MS/MS	By MS/MS	By MS/MS	By MS/MS	By MS/MS	BCAL2881	+	BCAL0127_OriA_wildtype			3	3	3	23.2	23.2	23.2	23.148	0	27.187	139040000	33	3	2	5	3	1	4	1
23.2974	23.6437	23.4073	23.0476	23.4644	23.4795	23.525	23.1667	23.4069	23.488	23.9813	23.3207				By MS/MS	By MS/MS	By MS/MS	By MS/MS	By MS/MS	By MS/MS	By MS/MS	By MS/MS	By MS/MS	By MS/MS	By MS/MS	By MS/MS	BCAL2882					2	2	2	16.7	16.7	16.7	22.384	0	11.039	256010000	38	3	4	2	3	4	4	4
24.0728	24.2466	24.4621	24.3204	24.0674	24.1705	24.7788	23.8771	24.1265	24.3182	24.2549	24.4427				By MS/MS	By MS/MS	By MS/MS	By MS/MS	By MS/MS	By MS/MS	By MS/MS	By MS/MS	By MS/MS	By MS/MS	By MS/MS	By MS/MS	BCAL2884					4	4	4	17.6	17.6	17.6	35.496	0	55.044	409790000	56	5	5	5	3	4	4	6
25.4111	25.2796	25.2518	25.48	25.6077	25.4991	25.6736	25.4781	25.2729	25.2422	25.5929	25.2815				By MS/MS	By MS/MS	By MS/MS	By MS/MS	By MS/MS	By MS/MS	By MS/MS	By MS/MS	By MS/MS	By MS/MS	By MS/MS	By MS/MS	BCAL2886					8	8	8	37	37	37	23.878	0	34.093	1029400000	119	10	10	10	10	10	10	11
25.9075	25.9555	25.8206	25.7343	25.9602	25.8874	26.3366	25.9558	25.4501	25.8201	26.0623	25.3601				By MS/MS	By MS/MS	By MS/MS	By MS/MS	By MS/MS	By MS/MS	By MS/MS	By MS/MS	By MS/MS	By MS/MS	By MS/MS	By MS/MS	BCAL2887					5	5	5	15.9	15.9	15.9	37.388	0	19.105	584490000	84	9	6	6	6	8	7	7
27.3716	27.5423	27.3382	27.2823	27.6308	27.3695	27.6116	27.3503	27.3366	27.5429	27.9031	27.4756				By MS/MS	By MS/MS	By MS/MS	By MS/MS	By MS/MS	By MS/MS	By MS/MS	By MS/MS	By MS/MS	By MS/MS	By MS/MS	By MS/MS	BCAL2888					12	12	12	13.3	13.3	13.3	114.35	0	116.79	2999900000	338	26	27	24	28	25	26	19
23.939	23.9333	23.711	23.5798	24.062	23.7181	23.7045	23.3061	24.0229	23.9532	24.0675	24.2116				By MS/MS	By MS/MS	By MS/MS	By MS/MS	By MS/MS	By MS/MS	By MS/MS	By MS/MS	By MS/MS	By MS/MS	By MS/MS	By MS/MS	BCAL2889					3	3	3	14.3	14.3	14.3	40.143	0	26.895	257100000	43	3	3	3	3	3	4	3
23.0161	22.8643	23.0123	23.1198	23.064	22.8587	19.4435	23.0136	22.8043	23.0855	23.0455	23.2331				By MS/MS	By MS/MS	By MS/MS	By MS/MS	By MS/MS	By MS/MS	By MS/MS	By MS/MS	By MS/MS	By MS/MS	By MS/MS	By MS/MS	BCAL2893					5	5	5	29.8	29.8	29.8	17.721	0	15.217	161810000	36	3	3	3	3	4	2	1
22.3547	21.9482	22.2808	22.4834	22.5029	22.4016	22.5994	22.3051	22.034	22.6078	22.3242	22.4699				By MS/MS	By MS/MS	By MS/MS	By MS/MS	By MS/MS	By MS/MS	By MS/MS	By MS/MS	By MS/MS	By MS/MS	By MS/MS	By MS/MS	BCAL2894					7	7	7	18.2	18.2	18.2	53.771	0	40.564	148240000	57	6	5	4	4	5	5	6
25.4544	25.5792	25.5564	25.5837	25.527	25.5475	25.6691	25.5535	25.6702	25.4795	25.6697	25.7824				By MS/MS	By MS/MS	By MS/MS	By MS/MS	By MS/MS	By MS/MS	By MS/MS	By MS/MS	By MS/MS	By MS/MS	By MS/MS	By MS/MS	BCAL2895					5	5	5	24.6	24.6	24.6	34.976	0	83.763	2131900000	165	12	12	14	13	11	14	16
25.0582	25.2217	19.2306	25.7141	25.0388	25.0337	19.3949	25.5569	26.0938	25.924	25.1732	26.0778				By MS/MS	By MS/MS	By MS/MS	By MS/MS	By MS/MS	By MS/MS	By MS/MS	By MS/MS	By MS/MS	By MS/MS	By MS/MS	By MS/MS	BCAL2897					3	3	3	20.9	20.9	20.9	22.91	0	40.656	657740000	49	3	4	2	4	5	5	3
26.0188	26.3358	26.3921	26.2983	25.9575	25.971	25.0443	26.1416	26.7624	26.4485	26.4682	26.6873				By MS/MS	By MS/MS	By MS/MS	By MS/MS	By MS/MS	By MS/MS	By MS/MS	By MS/MS	By MS/MS	By MS/MS	By MS/MS	By MS/MS	BCAL2898			+	BCAL0127_OriB_wildtype	8	8	8	23.8	23.8	23.8	46.017	0	172.08	2935200000	193	15	14	13	17	17	15	12
27.9247	28.1774	28.1663	28.1255	28.0837	28.0826	27.7732	28.3024	28.1519	28.2033	28.3368	28.1665				By MS/MS	By MS/MS	By MS/MS	By MS/MS	By MS/MS	By MS/MS	By MS/MS	By MS/MS	By MS/MS	By MS/MS	By MS/MS	By MS/MS	BCAL2899					4	4	4	31.8	31.8	31.8	11.991	0	34.07	5084700000	138	13	13	12	11	10	15	9
25.2664	25.4454	25.3938	25.3217	25.6014	25.3406	24.7898	25.6057	25.6151	25.4351	25.1613	25.447				By MS/MS	By MS/MS	By MS/MS	By MS/MS	By MS/MS	By MS/MS	By MS/MS	By MS/MS	By MS/MS	By MS/MS	By MS/MS	By MS/MS	BCAL2904					11	11	11	45.8	45.8	45.8	29.144	0	75.922	1761800000	165	14	15	13	12	17	14	12
28.2139	28.2015	28.5176	28.4807	27.9876	28.2781	27.7941	28.4773	28.6323	28.2472	28.0628	28.5543				By MS/MS	By MS/MS	By MS/MS	By MS/MS	By MS/MS	By MS/MS	By MS/MS	By MS/MS	By MS/MS	By MS/MS	By MS/MS	By MS/MS	BCAL2908					8	8	8	26.1	26.1	26.1	49.712	0	232.95	3434000000	235	21	19	23	19	16	22	16
22.0511	22.1781	22.3501	22.2991	20.8813	19.5167	19.7756	22.3086	22.1542	18.6553	19.6054	21.8989				By MS/MS	By MS/MS	By MS/MS	By MS/MS	By MS/MS	By MS/MS	By MS/MS	By MS/MS	By MS/MS	By MS/MS	By MS/MS	By MS/MS	BCAL2910					3	3	3	13.6	13.6	13.6	25.321	0	7.6079	80902000	32	3	3	3	4	2	2	2
25.5867	25.5244	25.5545	25.4468	25.989	25.5817	25.7155	25.2852	25.4901	25.5086	25.6134	25.3419				By MS/MS	By MS/MS	By MS/MS	By MS/MS	By MS/MS	By MS/MS	By MS/MS	By MS/MS	By MS/MS	By MS/MS	By MS/MS	By MS/MS	BCAL2912					7	7	7	25.1	25.1	25.1	36.591	0	56.233	949050000	100	8	10	8	10	9	10	8
18.763	24.4959	24.442	24.5265	18.4836	24.5492	20.5488	24.5554	23.9946	24.3008	20.0046	21.2094				By MS/MS	By MS/MS	By MS/MS	By MS/MS	By MS/MS	By MS/MS	By MS/MS	By MS/MS	By MS/MS	By MS/MS	By MS/MS	By MS/MS	BCAL2915					2	2	2	12	12	12	17.996	0	5.925	373130000	36	4	3	4	3	2	3	3
26.9381	26.7749	26.71	26.673	26.83	26.9903	27.1343	26.7366	26.5942	26.7146	26.76	26.4843				By MS/MS	By MS/MS	By MS/MS	By MS/MS	By MS/MS	By MS/MS	By MS/MS	By MS/MS	By MS/MS	By MS/MS	By MS/MS	By MS/MS	BCAL2916					17	17	17	48	48	48	48.866	0	208.34	5263600000	438	33	33	36	34	35	33	37
25.1132	25.1926	24.8575	24.6101	25.0755	24.956	25.2134	24.8629	24.4731	24.8379	25.1303	24.8212				By MS/MS	By MS/MS	By MS/MS	By MS/MS	By MS/MS	By MS/MS	By MS/MS	By MS/MS	By MS/MS	By MS/MS	By MS/MS	By MS/MS	BCAL2917					5	5	5	27	27	27	22.72	0	34.456	862510000	97	9	8	8	8	8	9	9
24.4435	24.3384	24.1819	24.0719	23.9771	24.0807	24.6081	24.0751	23.7342	23.6083	23.9697	23.6946				By MS/MS	By MS/MS	By MS/MS	By MS/MS	By MS/MS	By MS/MS	By MS/MS	By MS/MS	By MS/MS	By MS/MS	By MS/MS	By MS/MS	BCAL2918	+	BCAL0127_OriA_wildtype			4	4	4	23.6	23.6	23.6	20.206	0	35.009	317510000	36	4	3	4	3	3	3	2
25.3378	25.6375	25.4206	25.7179	25.4206	25.6193	24.9844	25.3383	25.6854	25.5165	25.7133	25.5826				By MS/MS	By MS/MS	By MS/MS	By MS/MS	By MS/MS	By MS/MS	By MS/MS	By MS/MS	By MS/MS	By MS/MS	By MS/MS	By MS/MS	BCAL2919					3	3	3	18.4	18.4	18.4	23.092	0	66.451	1023200000	72	5	6	6	7	6	5	4
24.9445	25.3543	20.0759	19.7323	25.0949	19.1309	19.6871	24.6932	25.117	25.3358	25.1832	25.0705				By MS/MS	By MS/MS	By MS/MS	By MS/MS	By MS/MS	By MS/MS	By MS/MS	By MS/MS	By MS/MS	By MS/MS	By MS/MS	By MS/MS	BCAL2920					3	3	3	14.3	14.3	14.3	46.751	0	59.398	536500000	59	5	7	4	4	4	4	4
22.1064	22.1729	22.0962	22.2549	22.2546	22.1829	21.573	21.835	22.5731	22.6609	22.3804	22.2574				By MS/MS	By MS/MS	By MS/MS	By MS/MS	By MS/MS	By MS/MS	By MS/MS	By MS/MS	By MS/MS	By MS/MS	By MS/MS	By MS/MS	BCAL2921					3	3	3	16.8	16.8	16.8	31.74	0	40.047	83212000	27	2	2	2	2	2	2	1
23.774	23.8795	24.1548	24.2226	23.6917	23.7338	23.1443	23.9124	24.5085	24.4394	24.0142	24.2777				By MS/MS	By MS/MS	By MS/MS	By MS/MS	By MS/MS	By MS/MS	By MS/MS	By MS/MS	By MS/MS	By MS/MS	By MS/MS	By MS/MS	BCAL2923			+	BCAL0127_OriB_wildtype	4	4	4	24.7	24.7	24.7	34.553	0	131.42	474810000	86	5	8	7	7	7	5	7
21.9826	22.2029	22.1356	22.2937	21.8207	21.7745	19.4832	19.5949	22.6751	22.6277	22.1848	22.4654				By MS/MS	By MS/MS	By MS/MS	By MS/MS	By MS/MS	By MS/MS		By MS/MS	By MS/MS	By MS/MS	By MS/MS	By MS/MS	BCAL2924					2	2	2	14	14	14	25.078	0	10.431	54020000	22	3	1	3	2	1	4	0
19.4343	26.6834	26.4138	24.459	27.2786	24.2868	20.0179	27.0245	25.2965	27.0109	20.124	26.8369				By MS/MS	By MS/MS	By MS/MS	By MS/MS	By MS/MS	By MS/MS	By MS/MS	By MS/MS	By MS/MS	By MS/MS	By MS/MS	By MS/MS	BCAL2925					3	3	3	22.3	22.3	22.3	14.515	0	23.281	1543300000	84	2	6	9	3	14	5	2
22.634	22.6514	22.6024	22.4161	22.5192	22.7315	22.8922	22.5771	22.3445	22.6187	22.656	22.6799				By MS/MS	By MS/MS	By MS/MS	By MS/MS	By MS/MS	By MS/MS	By MS/MS	By MS/MS	By MS/MS	By MS/MS	By MS/MS	By MS/MS	BCAL2926					4	4	4	18.9	18.9	18.9	29.346	0	18.505	229650000	45	6	3	5	3	4	3	3
22.551	22.8979	22.666	22.5141	23.0671	22.9586	23.1663	22.8765	22.4626	22.8211	23.517	22.7528				By MS/MS	By MS/MS	By MS/MS	By MS/MS	By MS/MS	By MS/MS	By MS/MS	By MS/MS	By MS/MS	By MS/MS	By MS/MS	By MS/MS	BCAL2930					2	2	2	11.6	11.6	11.6	16.864	0	6.9631	122920000	24	1	2	2	2	2	2	2
29.6401	29.5748	29.6971	29.6246	29.293	29.4725	29.5536	29.7246	29.3383	28.9029	28.632	29.0728				By MS/MS	By MS/MS	By MS/MS	By MS/MS	By MS/MS	By MS/MS	By MS/MS	By MS/MS	By MS/MS	By MS/MS	By MS/MS	By MS/MS	BCAL2933	+	BCAL0127_OriA_wildtype	+	BCAL0127_OriB_wildtype	15	15	15	42.8	42.8	42.8	46.003	0	184.17	8774600000	492	53	44	40	46	36	46	39
31.4153	31.3251	31.3386	31.2352	30.9706	31.248	31.2644	30.9855	30.9781	31.0042	31.0565	30.9892				By MS/MS	By MS/MS	By MS/MS	By MS/MS	By MS/MS	By MS/MS	By MS/MS	By MS/MS	By MS/MS	By MS/MS	By MS/MS	By MS/MS	BCAL2934;BCAM1606	+	BCAL0127_OriA_wildtype			8	8	8	33.1	33.1	33.1	31.584	0	257.49	49854000000	718	65	69	67	65	54	56	62
28.591	28.2038	28.2081	28.1866	28.1813	28.2025	28.4178	28.0953	27.9156	27.9357	27.9903	27.8621				By MS/MS	By MS/MS	By MS/MS	By MS/MS	By MS/MS	By MS/MS	By MS/MS	By MS/MS	By MS/MS	By MS/MS	By MS/MS	By MS/MS	BCAL2935;BCAM1607	+	BCAL0127_OriA_wildtype	+	BCAL0127_OriB_wildtype	11	11	11	47.4	47.4	47.4	26.597	0	157.51	7063000000	302	31	23	24	26	28	26	28
23.5873	23.6546	23.7721	23.5699	23.7346	23.5069	23.4418	23.5057	23.6511	23.5739	24.0528	23.6266				By MS/MS	By MS/MS	By MS/MS	By MS/MS	By MS/MS	By MS/MS	By MS/MS	By MS/MS	By MS/MS	By MS/MS	By MS/MS	By MS/MS	BCAL2936					4	4	4	23.5	23.5	23.5	28.23	0	83.528	550450000	66	6	5	5	5	7	7	4
21.7911	21.7476	21.5009	21.7074	21.6416	21.7822	21.9077	21.6495	21.3979	21.1521	20.1167	19.707				By MS/MS	By MS/MS	By MS/MS	By MS/MS	By MS/MS	By MS/MS	By MS/MS	By MS/MS	By MS/MS	By MS/MS	By MS/MS	By MS/MS	BCAL0784					3	3	3	7.9	7.9	7.9	41.306	0	12.511	43455000	30	3	3	3	3	2	2	3
28.808	28.7416	28.6562	28.6845	28.3853	28.7013	28.6547	28.782	28.3138	28.2324	27.8124	28.3509				By MS/MS	By MS/MS	By MS/MS	By MS/MS	By MS/MS	By MS/MS	By MS/MS	By MS/MS	By MS/MS	By MS/MS	By MS/MS	By MS/MS	BCAL0785	+	BCAL0127_OriA_wildtype	+	BCAL0127_OriB_wildtype	7	7	7	17.5	17.5	17.5	58.771	0	113.85	12828000000	504	37	39	51	53	39	50	35
20.6333	18.6475	21.9576	20.3729	20.4991	19.6977	19.3351	19.2116	21.8201	18.6592	22.7658	22.3225				By MS/MS	By MS/MS	By MS/MS	By MS/MS	By MS/MS	By MS/MS		By MS/MS	By MS/MS	By MS/MS	By MS/MS	By MS/MS	BCAL0787					2	2	2	11.6	11.6	11.6	34.532	0	20.724	72845000	19	2	2	3	1	1	0	0
28.8438	28.8309	28.9247	28.9132	28.7794	29.0056	29.3749	29.1181	28.5211	28.5619	27.884	28.5148				By MS/MS	By MS/MS	By MS/MS	By MS/MS	By MS/MS	By MS/MS	By MS/MS	By MS/MS	By MS/MS	By MS/MS	By MS/MS	By MS/MS	BCAL0788			+	BCAL0127_OriB_wildtype	4	4	4	23.8	23.8	23.8	20.869	0	51.576	2436900000	134	13	11	12	13	9	11	12
26.8255	26.95	27.4171	27.4257	20.1849	19.6505	20.0063	27.3099	27.3148	27.0947	19.2351	27.0808				By MS/MS	By MS/MS	By MS/MS	By MS/MS	By MS/MS	By MS/MS	By MS/MS	By MS/MS	By MS/MS	By MS/MS	By MS/MS	By MS/MS	BCAL0789					3	3	3	38.6	38.6	38.6	14.278	0	22.522	664100000	69	6	6	7	9	4	5	5
24.7179	24.942	25.0316	24.9211	24.9404	24.9018	24.9132	25.0651	25.0559	24.706	24.8982	24.8516				By MS/MS	By MS/MS	By MS/MS	By MS/MS	By MS/MS	By MS/MS	By MS/MS	By MS/MS	By MS/MS	By MS/MS	By MS/MS	By MS/MS	BCAL0791					4	4	4	14.5	14.5	14.5	34.658	0	47.232	642120000	54	5	5	5	4	5	5	4
26.6101	26.5078	26.5561	26.4382	26.6577	26.5292	26.6046	26.4816	26.5398	26.2543	26.4851	26.3963				By MS/MS	By MS/MS	By MS/MS	By MS/MS	By MS/MS	By MS/MS	By MS/MS	By MS/MS	By MS/MS	By MS/MS	By MS/MS	By MS/MS	BCAL0792					3	3	3	15	15	15	24.084	0	66.956	1639800000	100	8	9	10	8	7	8	8
25.3776	25.7748	25.6272	25.317	25.6206	25.5609	25.4259	25.4256	25.5456	25.5418	25.9433	25.8891				By MS/MS	By MS/MS	By MS/MS	By MS/MS	By MS/MS	By MS/MS	By MS/MS	By MS/MS	By MS/MS	By MS/MS	By MS/MS	By MS/MS	BCAL0793					5	5	5	15.5	15.5	15.5	40.953	0	23.023	453350000	65	4	9	3	6	6	4	5
25.9686	25.6577	25.6668	25.5506	26.073	25.9985	26.2086	25.8633	25.545	25.7635	25.8448	25.4608				By MS/MS	By MS/MS	By MS/MS	By MS/MS	By MS/MS	By MS/MS	By MS/MS	By MS/MS	By MS/MS	By MS/MS	By MS/MS	By MS/MS	BCAL0795			+	BCAL0127_OriB_wildtype	4	4	4	26.1	26.1	26.1	18.432	0	38.121	1301300000	139	12	11	11	11	11	12	12
27.8358	27.9341	28.0571	27.737	27.6279	27.8317	27.4191	27.4379	28.2011	28.0817	28.0508	27.6236				By MS/MS	By MS/MS	By MS/MS	By MS/MS	By MS/MS	By MS/MS	By MS/MS	By MS/MS	By MS/MS	By MS/MS	By MS/MS	By MS/MS	BCAL0796					3	3	3	52.3	52.3	52.3	9.6789	0	59.683	1525300000	89	6	9	7	7	7	7	7
24.1068	23.9814	23.8847	24.0305	24.1559	23.9657	23.8522	23.806	24.0569	23.8909	24.2324	24.2066				By MS/MS	By MS/MS	By MS/MS	By MS/MS	By MS/MS	By MS/MS	By MS/MS	By MS/MS	By MS/MS	By MS/MS	By MS/MS	By MS/MS	BCAL0797					4	4	4	16.1	16.1	16.1	39.073	0	31.953	483780000	63	4	5	4	5	5	6	4
24.1389	24.3625	24.2714	24.5268	24.364	24.8189	24.5218	24.6924	24.7899	24.4969	24.7647	24.5465				By MS/MS	By MS/MS	By MS/MS	By MS/MS	By MS/MS	By MS/MS	By MS/MS	By MS/MS	By MS/MS	By MS/MS	By MS/MS	By MS/MS	BCAL0798					4	4	4	29.1	29.1	29.1	22.08	0	93.006	643510000	116	7	8	9	12	8	11	9
30.5676	30.8559	30.8361	30.5397	30.7753	30.5425	30.14	30.5202	30.7117	30.6264	30.829	30.6802				By MS/MS	By MS/MS	By MS/MS	By MS/MS	By MS/MS	By MS/MS	By MS/MS	By MS/MS	By MS/MS	By MS/MS	By MS/MS	By MS/MS	BCAL0799					8	8	8	36.3	36.3	36.3	21.551	0	284.78	41571000000	447	35	35	36	34	38	36	39
26.5685	26.5325	26.6769	26.6303	26.6899	26.58	26.3075	26.5197	26.5494	26.482	26.7391	26.6752				By MS/MS	By MS/MS	By MS/MS	By MS/MS	By MS/MS	By MS/MS	By MS/MS	By MS/MS	By MS/MS	By MS/MS	By MS/MS	By MS/MS	BCAL0802					11	11	11	50.5	50.5	50.5	31.971	0	113.66	2537400000	203	15	15	18	13	17	18	16
27.0473	27.3449	27.2094	27.3304	27.036	26.8778	26.6315	27.021	27.1636	27.2182	27.3415	27.2043				By MS/MS	By MS/MS	By MS/MS	By MS/MS	By MS/MS	By MS/MS	By MS/MS	By MS/MS	By MS/MS	By MS/MS	By MS/MS	By MS/MS	BCAL0803			+	BCAL0127_OriB_wildtype	4	4	4	40.2	40.2	40.2	19.347	0	95.546	1621600000	161	14	15	14	13	12	13	14
25.8714	25.742	25.8409	25.699	25.5546	25.6195	25.8705	25.5251	25.5571	25.4939	25.4922	25.548				By MS/MS	By MS/MS	By MS/MS	By MS/MS	By MS/MS	By MS/MS	By MS/MS	By MS/MS	By MS/MS	By MS/MS	By MS/MS	By MS/MS	BCAL0804	+	BCAL0127_OriA_wildtype			10	10	10	17.5	17.5	17.5	66.761	0	106.4	2106200000	238	18	20	23	22	19	21	23
24.4015	24.0382	24.5303	24.353	23.5841	24.3735	24.1864	24.2796	23.6114	23.151	22.9505	23.4471				By MS/MS	By MS/MS	By MS/MS	By MS/MS	By MS/MS	By MS/MS	By MS/MS	By MS/MS	By MS/MS	By MS/MS	By MS/MS	By MS/MS	BCAL0807	+	BCAL0127_OriA_wildtype	+	BCAL0127_OriB_wildtype	5	5	5	22.3	22.3	22.3	23.305	0	31.082	702640000	114	11	10	11	10	8	11	10
24.2626	24.1061	24.0829	23.9508	23.9422	24.1829	24.3154	24.0403	23.935	23.719	23.9152	23.8566				By MS/MS	By MS/MS	By MS/MS	By MS/MS	By MS/MS	By MS/MS	By MS/MS	By MS/MS	By MS/MS	By MS/MS	By MS/MS	By MS/MS	BCAL0808					7	7	7	29.1	29.1	29.1	33.879	0	83.958	391040000	99	7	10	9	7	8	8	9
27.3913	27.2377	27.3767	27.393	27.1458	27.4675	27.6668	27.3122	27.0694	27.0183	27.0948	27.1061				By MS/MS	By MS/MS	By MS/MS	By MS/MS	By MS/MS	By MS/MS	By MS/MS	By MS/MS	By MS/MS	By MS/MS	By MS/MS	By MS/MS	BCAL0809	+	BCAL0127_OriA_wildtype			6	6	6	28	28	28	35.12	0	46.862	1162700000	120	9	12	10	10	10	9	10
30.6342	30.5559	30.6717	30.8204	30.3304	30.4704	30.5518	30.4219	30.8518	30.6368	29.953	30.6249				By MS/MS	By MS/MS	By MS/MS	By MS/MS	By MS/MS	By MS/MS	By MS/MS	By MS/MS	By MS/MS	By MS/MS	By MS/MS	By MS/MS	BCAL0812					4	4	4	41.2	41.2	41.2	13.65	0	80.335	44703000000	442	36	34	45	42	29	38	34
25.5175	25.2087	25.4282	25.2702	25.0744	25.3883	25.3697	25.3221	24.8918	24.8829	24.8003	24.7652				By MS/MS	By MS/MS	By MS/MS	By MS/MS	By MS/MS	By MS/MS	By MS/MS	By MS/MS	By MS/MS	By MS/MS	By MS/MS	By MS/MS	BCAL0813	+	BCAL0127_OriA_wildtype	+	BCAL0127_OriB_wildtype	4	4	4	8.6	8.6	8.6	54.735	0	22.062	350830000	54	4	4	6	4	6	5	4
23.7668	24.1301	24.1715	24.1695	24.0049	23.9148	24.2867	23.9654	24.3481	24.5186	24.4225	24.3337				By MS/MS	By MS/MS	By MS/MS	By MS/MS	By MS/MS	By MS/MS	By MS/MS	By MS/MS	By MS/MS	By MS/MS	By MS/MS	By MS/MS	BCAL0814			+	BCAL0127_OriB_wildtype	5	5	5	17.8	17.8	17.8	28.098	0	45.434	478150000	58	4	4	6	4	4	6	5
25.423	25.4048	25.4165	25.4254	25.4574	25.2911	25.3145	25.4249	19.2537	25.4074	20.3571	20.3155				By MS/MS	By MS/MS	By MS/MS	By MS/MS	By MS/MS	By MS/MS	By MS/MS	By MS/MS	By MS/MS	By MS/MS	By MS/MS	By MS/MS	BCAL0815					2	2	2	15.8	15.8	15.8	23.283	0	22.866	930040000	58	5	5	4	5	5	4	5
23.0472	23.4056	23.3973	23.2479	23.2117	23.4429	22.9215	23.3899	23.7121	23.2731	23.7252	23.3828				By MS/MS	By MS/MS	By MS/MS	By MS/MS	By MS/MS	By MS/MS	By MS/MS	By MS/MS	By MS/MS	By MS/MS	By MS/MS	By MS/MS	BCAL0816					4	4	4	35.8	35.8	35.8	22.203	0	93.436	302040000	64	5	6	7	5	7	4	4
24.3265	24.1761	24.5188	24.2989	24.2413	24.4269	24.1969	24.2476	24.2113	24.1408	24.0099	24.0974				By MS/MS	By MS/MS	By MS/MS	By MS/MS	By MS/MS	By MS/MS	By MS/MS	By MS/MS	By MS/MS	By MS/MS	By MS/MS	By MS/MS	BCAL0817					3	3	3	19.1	19.1	19.1	18.606	0	43.396	335350000	49	5	3	3	5	4	4	4
25.5761	25.5285	25.589	25.6963	25.6529	25.6135	25.757	25.5959	25.5446	25.4983	25.3445	25.4594				By MS/MS	By MS/MS	By MS/MS	By MS/MS	By MS/MS	By MS/MS	By MS/MS	By MS/MS	By MS/MS	By MS/MS	By MS/MS	By MS/MS	BCAL0818			+	BCAL0127_OriB_wildtype	4	4	4	15	15	15	34.207	0	21.873	779240000	56	4	5	4	5	5	6	3
22.4982	22.4825	22.2565	22.3928	22.7172	23.1476	22.9462	22.5054	21.8813	22.0339	22.6127	22.0958				By MS/MS	By MS/MS	By MS/MS	By MS/MS	By MS/MS	By MS/MS	By MS/MS	By MS/MS	By MS/MS	By MS/MS	By MS/MS	By MS/MS	BCAL0820			+	BCAL0127_OriB_wildtype	2	2	2	9.5	9.5	9.5	21.9	0	8.8069	127900000	25	2	2	2	2	3	2	3
19.3655	22.786	23.0358	23.1049	22.9967	22.5895	23.0987	22.9893	22.9532	22.69	22.7774	19.4649				By MS/MS	By MS/MS	By MS/MS	By MS/MS	By MS/MS	By MS/MS	By MS/MS	By MS/MS	By MS/MS	By MS/MS	By MS/MS	By MS/MS	BCAL0822					3	3	3	10.4	10.4	10.4	31.033	0	11.261	135310000	42	2	4	4	3	4	4	4
26.5561	26.4882	26.5869	26.5532	26.771	26.6418	26.6728	26.5429	26.6469	26.6475	27.0677	26.4209				By MS/MS	By MS/MS	By MS/MS	By MS/MS	By MS/MS	By MS/MS	By MS/MS	By MS/MS	By MS/MS	By MS/MS	By MS/MS	By MS/MS	BCAL0823					11	11	11	39.1	39.1	39.1	32.988	0	57.645	2408600000	147	11	11	11	11	13	12	9
27.3754	27.6298	27.3822	27.4164	27.4537	27.5049	27.4865	27.433	27.4504	27.5777	27.7288	27.6437				By MS/MS	By MS/MS	By MS/MS	By MS/MS	By MS/MS	By MS/MS	By MS/MS	By MS/MS	By MS/MS	By MS/MS	By MS/MS	By MS/MS	BCAL0825					19	19	19	30.3	30.3	30.3	106.48	0	231.57	6486000000	439	35	35	36	35	37	33	31
24.6723	23.195	22.8223	25.6636	24.7346	23.2815	25.108	25.2811	19.8761	24.4769	19.0248	24.9993				By MS/MS	By MS/MS	By MS/MS	By MS/MS	By MS/MS	By MS/MS	By MS/MS	By MS/MS	By MS/MS	By MS/MS	By MS/MS	By MS/MS	BCAL0827					3	3	3	19.5	19.5	19.5	15.597	0	7.7655	373600000	39	3	3	2	5	5	2	6
23.3998	23.454	23.1571	23.2641	22.9528	23.2838	22.7359	22.7942	19.3065	23.0807	19.0144	18.9811				By MS/MS	By MS/MS	By MS/MS	By MS/MS	By MS/MS	By MS/MS	By MS/MS	By MS/MS	By MS/MS	By MS/MS	By MS/MS	By MS/MS	BCAL0830					3	3	3	23.6	23.6	23.6	28.182	0	52.559	136250000	39	4	3	4	5	3	5	3
26.4234	26.112	26.7213	26.4757	25.8747	26.3407	26.2799	26.3437	26.2231	25.7741	24.7844	26.0759				By MS/MS	By MS/MS	By MS/MS	By MS/MS	By MS/MS	By MS/MS	By MS/MS	By MS/MS	By MS/MS	By MS/MS	By MS/MS	By MS/MS	BCAL0831					3	3	3	19.1	19.1	19.1	19.999	0	68.468	1190000000	100	11	6	10	10	6	8	13
29.2563	28.7872	29.0822	29.2901	28.7407	28.6821	29.4569	29.101	28.7856	28.6107	28.182	28.6099				By MS/MS	By MS/MS	By MS/MS	By MS/MS	By MS/MS	By MS/MS	By MS/MS	By MS/MS	By MS/MS	By MS/MS	By MS/MS	By MS/MS	BCAL0832;BCAL1862					13	13	13	47.1	47.1	47.1	40.689	0	220.13	15149000000	307	34	22	24	28	28	23	23
22.2232	22.4136	22.5399	22.542	22.0485	22.3808	22.2619	22.5777	22.6811	22.4973	22.5683	22.1909				By MS/MS	By MS/MS	By MS/MS	By MS/MS	By MS/MS	By MS/MS	By MS/MS	By MS/MS	By MS/MS	By MS/MS	By MS/MS	By MS/MS	BCAL0833					2	2	2	11.7	11.7	11.7	26.383	0	46.945	96586000	36	3	3	3	3	3	4	2
22.357	22.6372	22.2672	22.4761	22.6819	22.5722	22.7244	22.5944	22.4296	22.4773	22.8998	22.4795				By MS/MS	By MS/MS	By MS/MS	By MS/MS	By MS/MS	By MS/MS	By MS/MS	By MS/MS	By MS/MS	By MS/MS	By MS/MS	By MS/MS	BCAL0843					4	4	4	15	15	15	61.581	0	15.722	68803000	28	2	3	3	2	2	2	2
27.6267	28.04	28.1169	28.3706	28.177	28.0894	27.6926	28.4707	28.3711	28.3236	27.726	27.9874				By MS/MS	By MS/MS	By MS/MS	By MS/MS	By MS/MS	By MS/MS	By MS/MS	By MS/MS	By MS/MS	By MS/MS	By MS/MS	By MS/MS	BCAL0849					6	6	6	30.8	30.8	30.8	26.462	0	66.785	5768700000	222	16	18	18	22	20	20	17
26.124	26.1084	26.0629	26.0282	26.2638	25.9737	25.8627	25.891	26.4462	26.5441	26.4215	26.4105				By MS/MS	By MS/MS	By MS/MS	By MS/MS	By MS/MS	By MS/MS	By MS/MS	By MS/MS	By MS/MS	By MS/MS	By MS/MS	By MS/MS	BCAL1876	+	BCAL0127_OriA_wildtype	+	BCAL0127_OriB_wildtype	4	4	4	17.1	17.1	17.1	31.736	0	43.05	1450200000	89	8	2	7	8	8	8	8
23.1852	23.2234	22.8568	23.2069	23.5298	23.1621	23.546	23.1839	23.4551	23.6633	23.7394	23.3728				By MS/MS	By MS/MS	By MS/MS	By MS/MS	By MS/MS	By MS/MS	By MS/MS	By MS/MS	By MS/MS	By MS/MS	By MS/MS	By MS/MS	BCAL1877	+	BCAL0127_OriA_wildtype			4	4	4	11.6	11.6	11.6	48.181	0	32.076	141000000	46	2	3	3	4	4	2	3
24.3056	24.0561	23.7687	23.7171	24.3318	23.935	24.4207	23.7309	23.7748	24.2956	24.4049	23.854				By MS/MS	By MS/MS	By MS/MS	By MS/MS	By MS/MS	By MS/MS	By MS/MS	By MS/MS	By MS/MS	By MS/MS	By MS/MS	By MS/MS	BCAL1878					7	7	7	20.8	20.8	20.8	42.768	0	103.27	341080000	111	8	10	8	9	12	7	8
28.259	28.5403	28.3836	28.196	28.2502	28.6748	28.6319	28.1115	28.0428	28.3591	28.1802	28.2472				By MS/MS	By MS/MS	By MS/MS	By MS/MS	By MS/MS	By MS/MS	By MS/MS	By MS/MS	By MS/MS	By MS/MS	By MS/MS	By MS/MS	BCAL1879					8	8	8	78.5	78.5	78.5	8.8491	0	114.03	2945000000	190	14	17	15	19	14	14	12
27.6764	27.9277	27.2924	27.2243	28.0289	27.5288	27.8773	27.6436	27.5048	27.7278	27.9576	27.7031				By MS/MS	By MS/MS	By MS/MS	By MS/MS	By MS/MS	By MS/MS	By MS/MS	By MS/MS	By MS/MS	By MS/MS	By MS/MS	By MS/MS	BCAL1881					7	7	7	20.2	20.2	20.2	39.998	0	38.886	1575700000	143	6	15	12	11	14	9	12
25.7802	25.7874	25.6007	25.4876	25.92	25.6487	25.9547	25.6099	25.1773	25.3521	25.9594	25.3603				By MS/MS	By MS/MS	By MS/MS	By MS/MS	By MS/MS	By MS/MS	By MS/MS	By MS/MS	By MS/MS	By MS/MS	By MS/MS	By MS/MS	BCAL1882					4	4	4	19.1	19.1	19.1	22.558	0	71.319	761090000	53	5	5	3	4	4	5	5
27.6264	28.0209	28.1338	28.1465	27.9846	27.8757	26.9267	28.088	28.2756	28.2856	28.1327	28.3259				By MS/MS	By MS/MS	By MS/MS	By MS/MS	By MS/MS	By MS/MS	By MS/MS	By MS/MS	By MS/MS	By MS/MS	By MS/MS	By MS/MS	BCAL1883					21	21	21	61.2	61.2	61.2	49.599	0	323.31	9816700000	571	42	53	45	54	48	51	37
26.3294	26.4989	26.402	26.707	26.472	26.2662	26.2069	26.5067	26.7619	26.6085	26.726	26.7803				By MS/MS	By MS/MS	By MS/MS	By MS/MS	By MS/MS	By MS/MS	By MS/MS	By MS/MS	By MS/MS	By MS/MS	By MS/MS	By MS/MS	BCAL1884			+	BCAL0127_OriB_wildtype	11	11	11	35.7	35.7	35.7	46.602	0	199.52	4909800000	303	20	25	25	26	26	26	26
24.7631	24.8036	24.7653	24.5211	24.7574	24.6488	24.9129	24.6353	24.3492	24.5467	24.7501	24.4672				By MS/MS	By MS/MS	By MS/MS	By MS/MS	By MS/MS	By MS/MS	By MS/MS	By MS/MS	By MS/MS	By MS/MS	By MS/MS	By MS/MS	BCAL1885					8	8	8	28.1	28.1	28.1	33.955	0	87.954	903310000	126	9	10	9	13	10	10	15
31.0787	31.4171	31.2841	31.3477	31.4603	31.4067	31.8004	31.3047	31.3025	31.4667	31.5482	31.4225				By MS/MS	By MS/MS	By MS/MS	By MS/MS	By MS/MS	By MS/MS	By MS/MS	By MS/MS	By MS/MS	By MS/MS	By MS/MS	By MS/MS	BCAL1886					8	8	8	34.6	34.6	34.6	41.351	0	42.834	38484000000	198	18	14	17	18	20	11	16
29.5412	29.5688	29.8653	29.9181	29.9489	29.6768	29.4803	29.9109	29.8531	29.7265	29.8034	29.7179				By MS/MS	By MS/MS	By MS/MS	By MS/MS	By MS/MS	By MS/MS	By MS/MS	By MS/MS	By MS/MS	By MS/MS	By MS/MS	By MS/MS	BCAL1887					5	5	5	31.9	31.9	31.9	15.335	0	37.804	14378000000	246	17	19	21	21	19	20	18
24.1948	24.2199	24.1036	24.1966	24.462	24.3436	24.4865	24.2831	24.3084	24.4151	24.5566	24.1642				By MS/MS	By MS/MS	By MS/MS	By MS/MS	By MS/MS	By MS/MS	By MS/MS	By MS/MS	By MS/MS	By MS/MS	By MS/MS	By MS/MS	BCAL1889					10	10	10	28.8	28.8	28.8	51.039	0	92.847	880950000	149	9	12	7	12	12	9	13
22.7279	23.1039	22.9177	23.1254	22.6283	22.5178	21.4028	22.8497	23.5423	23.2074	22.826	23.288				By MS/MS	By MS/MS	By MS/MS	By MS/MS	By MS/MS	By MS/MS	By MS/MS	By MS/MS	By MS/MS	By MS/MS	By MS/MS	By MS/MS	BCAL1891					5	5	5	26	26	26	29.325	0	30.903	205630000	44	3	4	4	4	3	3	3
23.5814	23.6153	23.746	23.7715	23.4425	23.6904	23.9718	23.7982	23.8867	23.3637	23.1008	23.7247				By MS/MS	By MS/MS	By MS/MS	By MS/MS	By MS/MS	By MS/MS	By MS/MS	By MS/MS	By MS/MS	By MS/MS	By MS/MS	By MS/MS	BCAL1892					9	9	9	29	29	29	41.139	0	121.28	693700000	81	5	7	7	8	6	6	7
27.6584	27.6875	27.8401	27.797	27.7717	27.4959	27.7698	27.5814	27.7597	27.7177	27.7648	27.8153				By MS/MS	By MS/MS	By MS/MS	By MS/MS	By MS/MS	By MS/MS	By MS/MS	By MS/MS	By MS/MS	By MS/MS	By MS/MS	By MS/MS	BCAL1893					6	6	6	19.1	19.1	19.1	30.636	0	58.433	7250800000	208	17	17	17	19	16	17	15
24.6656	24.7895	24.7665	24.6921	24.9054	24.8213	24.6658	24.8619	25.0804	24.8544	25.0534	24.9792				By MS/MS	By MS/MS	By MS/MS	By MS/MS	By MS/MS	By MS/MS	By MS/MS	By MS/MS	By MS/MS	By MS/MS	By MS/MS	By MS/MS	BCAL1896	+	BCAL0127_OriA_wildtype			6	6	6	20.2	20.2	20.2	42.882	0	44.219	481840000	112	9	10	7	9	10	9	10
23.5965	23.3521	23.4287	23.3491	23.472	23.4588	24.1201	23.5957	23.1573	23.5761	23.6704	23.0921				By MS/MS	By MS/MS	By MS/MS	By MS/MS	By MS/MS	By MS/MS	By MS/MS	By MS/MS	By MS/MS	By MS/MS	By MS/MS	By MS/MS	BCAL1897					4	4	4	22.7	22.7	22.7	21.849	0	17.077	280460000	49	5	6	4	4	5	4	3
25.6245	25.8684	25.8184	25.8535	25.7524	25.7902	25.7795	25.7685	26.0124	25.8129	25.7163	25.8696				By MS/MS	By MS/MS	By MS/MS	By MS/MS	By MS/MS	By MS/MS	By MS/MS	By MS/MS	By MS/MS	By MS/MS	By MS/MS	By MS/MS	BCAL1899					11	11	11	16.4	16.4	16.4	82.636	0	86.364	2047800000	212	14	18	21	18	18	17	14
28.4398	28.3952	28.6371	28.4217	28.4632	28.4551	28.6179	28.4353	28.4308	28.3613	28.1696	28.2923				By MS/MS	By MS/MS	By MS/MS	By MS/MS	By MS/MS	By MS/MS	By MS/MS	By MS/MS	By MS/MS	By MS/MS	By MS/MS	By MS/MS	BCAL1900					6	6	6	59.3	59.3	59.3	11.758	0	109.19	8763500000	419	41	39	39	32	37	34	33
29.4323	29.4377	29.4347	29.3207	29.535	29.3951	29.7319	29.3535	29.3021	29.3109	29.5263	29.2777				By MS/MS	By MS/MS	By MS/MS	By MS/MS	By MS/MS	By MS/MS	By MS/MS	By MS/MS	By MS/MS	By MS/MS	By MS/MS	By MS/MS	BCAL1901					17	17	17	38.1	38.1	38.1	47.401	0	183.91	10661000000	799	67	70	64	62	71	72	58
22.7542	22.6329	22.4245	22.5937	22.733	22.7743	22.8794	22.7383	22.6514	22.6312	22.8548	22.7218				By MS/MS	By MS/MS	By MS/MS	By MS/MS	By MS/MS	By MS/MS	By MS/MS	By MS/MS	By MS/MS	By MS/MS	By MS/MS	By MS/MS	BCAL1904					4	4	4	22	22	22	31.302	0	27.45	159910000	52	4	5	4	4	4	5	6
25.2871	25.1293	25.3115	25.7971	25.4988	24.669	25.7878	25.0274	25.9903	25.8362	25.6931	25.5347				By MS/MS	By MS/MS	By MS/MS	By MS/MS	By MS/MS	By MS/MS	By MS/MS	By MS/MS	By MS/MS	By MS/MS	By MS/MS	By MS/MS	BCAL1905					4	4	4	53.5	53.5	53.5	9.8301	0	65.902	1566500000	152	13	14	13	12	14	11	10
31.0965	30.8678	30.9779	31.0414	30.7928	31.242	31.3652	31.1459	30.8777	30.7006	30.5781	30.6944				By MS/MS	By MS/MS	By MS/MS	By MS/MS	By MS/MS	By MS/MS	By MS/MS	By MS/MS	By MS/MS	By MS/MS	By MS/MS	By MS/MS	BCAL1919	+	BCAL0127_OriA_wildtype	+	BCAL0127_OriB_wildtype	31	31	31	39	39	39	95.885	0	323.31	47825000000	1041	95	83	89	85	82	97	96
22.6663	22.8763	22.7172	22.7741	22.6232	22.6231	22.7592	22.6996	22.373	22.4862	22.4033	22.6461				By MS/MS	By MS/MS	By MS/MS	By MS/MS	By MS/MS	By MS/MS	By MS/MS	By MS/MS	By MS/MS	By MS/MS	By MS/MS	By MS/MS	BCAL1921	+	BCAL0127_OriA_wildtype			3	3	3	17.2	17.2	17.2	16.92	0	17.536	89470000	39	3	4	4	4	3	3	2
24.1373	23.9715	24.3897	24.177	24.1796	24.2216	24.5894	24.2376	23.8773	23.8899	23.7016	24.3213				By MS/MS	By MS/MS	By MS/MS	By MS/MS	By MS/MS	By MS/MS	By MS/MS	By MS/MS	By MS/MS	By MS/MS	By MS/MS	By MS/MS	BCAL1922					4	4	4	28.5	28.5	28.5	17.402	0	22.489	331360000	51	3	5	4	4	4	6	5
24.6879	24.4823	24.6057	24.5334	24.5116	24.4951	24.6125	24.5288	24.5816	24.4927	24.3982	24.4205				By MS/MS	By MS/MS	By MS/MS	By MS/MS	By MS/MS	By MS/MS	By MS/MS	By MS/MS	By MS/MS	By MS/MS	By MS/MS	By MS/MS	BCAL1924					7	7	7	27.7	27.7	27.7	43.579	0	85.461	846770000	150	13	19	11	9	13	11	12
27.066	26.8288	26.7296	26.6742	27.0621	26.9372	27.2731	26.9649	26.8523	26.8447	27.0802	26.6377				By MS/MS	By MS/MS	By MS/MS	By MS/MS	By MS/MS	By MS/MS	By MS/MS	By MS/MS	By MS/MS	By MS/MS	By MS/MS	By MS/MS	BCAL1925					12	12	12	30	30	30	52.886	0	137.53	3319700000	171	15	11	18	16	12	11	17
26.775	26.771	26.4819	26.3421	26.6867	26.6258	26.8492	26.3305	26.4964	26.7897	26.9899	26.5799				By MS/MS	By MS/MS	By MS/MS	By MS/MS	By MS/MS	By MS/MS	By MS/MS	By MS/MS	By MS/MS	By MS/MS	By MS/MS	By MS/MS	BCAL1926					10	10	10	34.4	34.4	34.4	46.962	0	110.52	1402300000	153	12	12	11	12	13	11	11
22.8807	23.1652	23.1082	20.1609	19.2717	19.7909	19.3341	20.9326	19.5473	19.4877	23.4654	20.8847				By MS/MS	By MS/MS	By MS/MS	By MS/MS	By MS/MS	By MS/MS	By MS/MS	By MS/MS	By MS/MS	By MS/MS	By MS/MS	By MS/MS	BCAL1927					2	2	2	6.6	6.6	6.6	45.773	0	19.058	121360000	18	2	3	2	1	1	1	1
24.3309	24.3314	24.3608	24.1952	24.4004	24.5012	24.5253	24.5311	24.244	24.185	24.492	24.0934				By MS/MS	By MS/MS	By MS/MS	By MS/MS	By MS/MS	By MS/MS	By MS/MS	By MS/MS	By MS/MS	By MS/MS	By MS/MS	By MS/MS	BCAL1929					4	4	4	7.5	7.5	7.5	62.686	0	20.233	274720000	75	6	6	8	5	6	5	5
24.5177	24.6959	24.8153	24.8914	24.7246	24.8853	24.681	24.7009	25.1874	25.0772	24.8685	25.1183				By MS/MS	By MS/MS	By MS/MS	By MS/MS	By MS/MS	By MS/MS	By MS/MS	By MS/MS	By MS/MS	By MS/MS	By MS/MS	By MS/MS	BCAL1931			+	BCAL0127_OriB_wildtype	10	10	10	35.5	35.5	35.5	41.849	0	93.451	966940000	143	11	12	10	11	14	11	11
22.3542	22.4499	22.3122	22.8706	20.4866	22.5558	18.0809	22.6907	23.1481	24.0499	22.517	23.0764				By MS/MS	By MS/MS	By MS/MS	By MS/MS	By MS/MS	By MS/MS	By MS/MS	By MS/MS	By MS/MS	By MS/MS	By MS/MS	By MS/MS	BCAL1932					4	4	4	20.6	20.6	20.6	38.426	0	50.553	139330000	36	3	4	2	3	1	2	1
24.7451	25.1022	24.829	25.0276	25.1985	25.0981	25.0163	24.9782	24.6654	24.9851	24.852	24.7092				By MS/MS	By MS/MS	By MS/MS	By MS/MS	By MS/MS	By MS/MS	By MS/MS	By MS/MS	By MS/MS	By MS/MS	By MS/MS	By MS/MS	BCAL1933			+	BCAL0127_OriB_wildtype	4	4	4	18.7	18.7	18.7	33.544	0	51.501	845110000	109	9	10	9	10	9	7	9
25.5511	25.3851	25.2994	25.2083	25.6742	25.6742	25.1263	25.2814	25.6492	25.6691	25.9135	25.2655				By MS/MS	By MS/MS	By MS/MS	By MS/MS	By MS/MS	By MS/MS	By MS/MS	By MS/MS	By MS/MS	By MS/MS	By MS/MS	By MS/MS	BCAL1934					9	9	9	37.6	37.6	37.6	39.451	0	91.299	2281900000	182	15	14	14	14	16	15	16
24.392	24.4065	24.2718	24.2716	24.3028	24.1969	24.3382	24.2015	24.1859	24.3987	24.2936	24.0688				By MS/MS	By MS/MS	By MS/MS	By MS/MS	By MS/MS	By MS/MS	By MS/MS	By MS/MS	By MS/MS	By MS/MS	By MS/MS	By MS/MS	BCAL1935					4	4	4	19.1	19.1	19.1	33.367	0	111.03	372720000	35	2	3	4	3	2	2	4
27.3359	27.415	27.2229	27.0666	27.335	27.4373	27.7027	27.2625	27.1103	26.9833	27.1788	26.9122				By MS/MS	By MS/MS	By MS/MS	By MS/MS	By MS/MS	By MS/MS	By MS/MS	By MS/MS	By MS/MS	By MS/MS	By MS/MS	By MS/MS	BCAL1936			+	BCAL0127_OriB_wildtype	5	5	5	26.8	26.8	26.8	16.96	0	20.936	2282900000	98	7	7	10	9	9	9	7
25.8662	25.9557	25.6919	25.6192	25.8717	25.6789	26.1367	25.7149	25.5384	25.8768	26.0429	25.5998				By MS/MS	By MS/MS	By MS/MS	By MS/MS	By MS/MS	By MS/MS	By MS/MS	By MS/MS	By MS/MS	By MS/MS	By MS/MS	By MS/MS	BCAL1937					14	14	13	27.3	27.3	24.6	60.295	0	217.71	1856600000	255	18	22	20	19	22	20	18
23.7732	23.6938	23.0277	22.9444	23.3886	23.5563	23.9637	23.0639	23.0128	23.0777	23.035	22.9489				By MS/MS	By MS/MS	By MS/MS	By MS/MS	By MS/MS	By MS/MS	By MS/MS	By MS/MS	By MS/MS	By MS/MS	By MS/MS	By MS/MS	BCAL1938					4	4	4	15.8	15.8	15.8	37.413	0	27.572	209920000	38	3	4	2	2	4	3	3
27.1948	27.2321	27.4153	27.4975	27.0481	27.2197	26.8379	27.2166	27.9217	27.5879	27.4604	27.7116				By MS/MS	By MS/MS	By MS/MS	By MS/MS	By MS/MS	By MS/MS	By MS/MS	By MS/MS	By MS/MS	By MS/MS	By MS/MS	By MS/MS	BCAL1940			+	BCAL0127_OriB_wildtype	5	5	5	24.5	24.5	24.5	23.501	0	81.23	3147800000	120	9	7	11	11	13	9	7
26.2595	26.3357	26.2641	26.2734	26.4077	26.4004	26.3468	26.2071	26.2338	26.3901	26.42	26.2925				By MS/MS	By MS/MS	By MS/MS	By MS/MS	By MS/MS	By MS/MS	By MS/MS	By MS/MS	By MS/MS	By MS/MS	By MS/MS	By MS/MS	BCAL1941					6	6	6	20	20	20	50.7	0	111.74	1554100000	101	10	8	8	7	9	7	7
23.8522	24.3389	24.3443	24.1266	24.1267	24.1513	23.6804	24.0203	24.3344	24.3582	24.4502	24.4672				By MS/MS	By MS/MS	By MS/MS	By MS/MS	By MS/MS	By MS/MS	By MS/MS	By MS/MS	By MS/MS	By MS/MS	By MS/MS	By MS/MS	BCAL2938			+	BCAL0127_OriB_wildtype	3	3	3	11	11	11	37.238	0	20.578	451380000	47	2	3	3	3	5	4	5
22.0241	21.7518	21.8986	21.7811	18.6649	22.1097	20.6711	21.9906	21.996	21.6628	21.754	21.6725				By MS/MS	By MS/MS	By MS/MS	By MS/MS	By MS/MS	By MS/MS	By MS/MS	By MS/MS	By MS/MS	By MS/MS	By MS/MS	By MS/MS	BCAL2940					4	4	4	21.5	21.5	21.5	33.789	0	26.362	66518000	30	3	3	2	2	1	2	2
24.5729	24.5337	24.4202	24.4558	24.4761	24.6176	24.8886	24.6589	24.1886	24.111	24.6582	24.214				By MS/MS	By MS/MS	By MS/MS	By MS/MS	By MS/MS	By MS/MS	By MS/MS	By MS/MS	By MS/MS	By MS/MS	By MS/MS	By MS/MS	BCAL2941					3	3	3	5.4	5.4	5.4	44.083	0	26.162	575440000	64	6	6	5	3	6	8	8
27.0364	27.1037	27.1059	27.1173	26.8624	26.9632	26.8157	26.8218	27.315	26.8954	27.2403	26.9486				By MS/MS	By MS/MS	By MS/MS	By MS/MS	By MS/MS	By MS/MS	By MS/MS	By MS/MS	By MS/MS	By MS/MS	By MS/MS	By MS/MS	BCAL2942					7	7	7	33.3	33.3	33.3	32.45	0	89.39	2186400000	156	11	9	12	15	13	10	11
25.35	25.7312	25.6338	25.5	25.6491	25.7035	25.7533	25.7678	25.4896	25.5945	25.9161	25.6781				By MS/MS	By MS/MS	By MS/MS	By MS/MS	By MS/MS	By MS/MS	By MS/MS	By MS/MS	By MS/MS	By MS/MS	By MS/MS	By MS/MS	BCAL2944					7	7	7	20.9	20.9	20.9	37.219	0	31.697	2215700000	196	13	16	17	17	16	14	16
25.2792	25.2673	25.3036	25.419	25.4503	25.3758	25.1045	25.3847	25.6157	25.3865	25.442	25.3915				By MS/MS	By MS/MS	By MS/MS	By MS/MS	By MS/MS	By MS/MS	By MS/MS	By MS/MS	By MS/MS	By MS/MS	By MS/MS	By MS/MS	BCAL2945					6	6	6	20.9	20.9	20.9	34.005	0	32.568	1184400000	91	7	9	8	8	6	8	7
27.5776	27.543	27.4563	27.4124	27.6136	27.5729	27.9648	27.4988	27.4279	27.4667	27.7343	27.4459				By MS/MS	By MS/MS	By MS/MS	By MS/MS	By MS/MS	By MS/MS	By MS/MS	By MS/MS	By MS/MS	By MS/MS	By MS/MS	By MS/MS	BCAL2946					14	14	12	36.1	36.1	32.4	50.895	0	160.72	3506900000	326	28	28	25	29	24	25	22
24.4301	24.1986	24.0488	24.1635	24.1142	24.1414	24.136	23.9795	24.2614	24.1445	24.1406	24.0461				By MS/MS	By MS/MS	By MS/MS	By MS/MS	By MS/MS	By MS/MS	By MS/MS	By MS/MS	By MS/MS	By MS/MS	By MS/MS	By MS/MS	BCAL2947					8	8	8	29.2	29.2	29.2	43.816	0	102.86	438530000	70	5	6	7	6	4	4	4
25.4633	25.2708	25.1691	25.1341	25.5789	25.1679	25.6139	25.1459	25.3054	25.1857	25.8883	25.1207				By MS/MS	By MS/MS	By MS/MS	By MS/MS	By MS/MS	By MS/MS	By MS/MS	By MS/MS	By MS/MS	By MS/MS	By MS/MS	By MS/MS	BCAL2949					4	4	4	39.3	39.3	39.3	11.927	0	41.927	685980000	84	6	6	7	7	7	6	6
31.319	31.2336	31.27	31.2542	31.6001	31.4243	31.5114	31.2967	31.4046	31.457	31.9105	31.3672				By MS/MS	By MS/MS	By MS/MS	By MS/MS	By MS/MS	By MS/MS	By MS/MS	By MS/MS	By MS/MS	By MS/MS	By MS/MS	By MS/MS	BCAL2950					23	23	23	41.9	41.9	41.9	62.267	0	323.31	70745000000	878	73	69	71	68	74	67	63
24.9486	24.8197	24.7696	24.7641	25.0887	25.0154	25.0922	25.0471	24.9351	24.8062	24.829	24.668				By MS/MS	By MS/MS	By MS/MS	By MS/MS	By MS/MS	By MS/MS	By MS/MS	By MS/MS	By MS/MS	By MS/MS	By MS/MS	By MS/MS	BCAL2951			+	BCAL0127_OriB_wildtype	12	12	12	58.8	58.8	58.8	24.351	0	96.21	1255500000	250	22	21	21	21	25	28	22
25.8491	25.8618	25.8862	25.9151	25.9791	26.1481	26.3269	25.8925	25.7706	25.539	26.0142	25.7652				By MS/MS	By MS/MS	By MS/MS	By MS/MS	By MS/MS	By MS/MS	By MS/MS	By MS/MS	By MS/MS	By MS/MS	By MS/MS	By MS/MS	BCAL2952					11	11	11	23.7	23.7	23.7	46.29	0	70.35	777070000	149	13	12	12	13	12	14	12
23.5755	23.2745	23.1994	23.0673	23.3784	23.5091	23.7416	23.2942	22.9837	23.1114	23.4535	23.3013				By MS/MS	By MS/MS	By MS/MS	By MS/MS	By MS/MS	By MS/MS	By MS/MS	By MS/MS	By MS/MS	By MS/MS	By MS/MS	By MS/MS	BCAL2953					6	6	6	21.8	21.8	21.8	32.68	0	43.512	293090000	50	3	5	4	4	4	5	5
24.8573	24.5974	24.8097	24.8176	24.8428	24.8832	25.1202	24.7596	24.7308	24.8772	24.8307	24.9568				By MS/MS	By MS/MS	By MS/MS	By MS/MS	By MS/MS	By MS/MS	By MS/MS	By MS/MS	By MS/MS	By MS/MS	By MS/MS	By MS/MS	BCAL2954					8	8	8	31.9	31.9	31.9	39.045	0	66.058	630510000	124	8	11	9	6	9	13	9
25.1891	25.1341	24.9515	24.9604	25.3314	25.1275	25.6456	25.0967	24.825	25.086	25.2453	24.9899				By MS/MS	By MS/MS	By MS/MS	By MS/MS	By MS/MS	By MS/MS	By MS/MS	By MS/MS	By MS/MS	By MS/MS	By MS/MS	By MS/MS	BCAL2955					8	8	8	26.4	26.4	26.4	39.436	0	63.526	1635300000	147	10	13	11	14	8	14	12
29.4787	29.3632	29.4823	29.3449	29.3495	29.3508	29.6369	29.1254	29.117	29.2591	29.4976	29.0101				By MS/MS	By MS/MS	By MS/MS	By MS/MS	By MS/MS	By MS/MS	By MS/MS	By MS/MS	By MS/MS	By MS/MS	By MS/MS	By MS/MS	BCAL2956					8	8	8	36.7	36.7	36.7	21.287	0	141.4	28491000000	594	51	53	51	52	49	43	49
26.5745	26.6615	26.4427	26.5357	26.6622	26.6148	26.9681	26.5533	26.6281	26.871	26.8576	26.6197				By MS/MS	By MS/MS	By MS/MS	By MS/MS	By MS/MS	By MS/MS	By MS/MS	By MS/MS	By MS/MS	By MS/MS	By MS/MS	By MS/MS	BCAL2957					18	18	18	21	21	21	94.458	0	129.19	2166700000	337	25	30	24	30	26	27	23
32.1433	32.0611	32.3143	32.2088	32.0252	31.6767	32.1901	31.9045	32.0394	31.8961	32.3482	32.4535				By MS/MS	By MS/MS	By MS/MS	By MS/MS	By MS/MS	By MS/MS	By MS/MS	By MS/MS	By MS/MS	By MS/MS	By MS/MS	By MS/MS	BCAL2958					7	7	7	29.7	29.7	29.7	23.967	0	96.561	40155000000	398	40	37	38	35	34	32	31
27.3364	27.4566	27.4533	27.1039	27.0796	27.1034	27.4783	27.16	26.9098	26.9916	27.0661	27.0117				By MS/MS	By MS/MS	By MS/MS	By MS/MS	By MS/MS	By MS/MS	By MS/MS	By MS/MS	By MS/MS	By MS/MS	By MS/MS	By MS/MS	BCAL2959	+	BCAL0127_OriA_wildtype			4	4	4	21.1	21.1	21.1	25.152	0	39.384	2046700000	157	12	15	13	13	12	13	12
23.9609	24.0391	23.8229	23.6591	23.7336	23.883	24.1116	23.7987	24.0613	24.012	23.7157	23.5133				By MS/MS	By MS/MS	By MS/MS	By MS/MS	By MS/MS	By MS/MS	By MS/MS	By MS/MS	By MS/MS	By MS/MS	By MS/MS	By MS/MS	BCAL2960					2	2	2	11.4	11.4	11.4	24.954	0	13.156	191740000	49	4	4	4	4	4	5	3
23.0427	23.3498	22.6933	19.1262	23.3255	19.7841	23.6367	22.8	20.0141	23.0031	23.3872	23.1409				By MS/MS	By MS/MS	By MS/MS		By MS/MS	By MS/MS	By MS/MS	By MS/MS	By MS/MS	By MS/MS	By MS/MS	By MS/MS	BCAL2961					4	4	4	9.2	9.2	9.2	45.921	0	9.0594	112710000	29	2	2	2	0	6	1	3
23.7205	23.968	23.6624	23.4759	24.0752	23.8237	23.4403	23.6861	24.1323	24.1601	24.0601	23.9039				By MS/MS	By MS/MS	By MS/MS	By MS/MS	By MS/MS	By MS/MS	By MS/MS	By MS/MS	By MS/MS	By MS/MS	By MS/MS	By MS/MS	BCAL2962b					5	5	5	24.4	24.4	24.4	36.714	0	43.894	360080000	104	10	8	8	4	9	11	10
25.3403	25.332	25.3144	25.4782	25.3964	25.3768	25.7178	25.5409	25.3235	24.9797	25.3131	25.3169				By MS/MS	By MS/MS	By MS/MS	By MS/MS	By MS/MS	By MS/MS	By MS/MS	By MS/MS	By MS/MS	By MS/MS	By MS/MS	By MS/MS	BCAL2969a					2	2	2	24.7	24.7	24.7	9.3777	0	12.231	555330000	71	5	6	7	6	6	6	4
23.5197	23.5109	24.2038	24.0851	22.7374	24.0707	23.2253	23.9682	23.4099	22.9432	22.5597	23.1922				By MS/MS	By MS/MS	By MS/MS	By MS/MS	By MS/MS	By MS/MS	By MS/MS	By MS/MS	By MS/MS	By MS/MS	By MS/MS	By MS/MS	BCAL2973					2	2	2	24.8	24.8	24.8	11.99	0	30.575	174450000	51	5	4	5	5	3	5	3
23.1144	23.1739	23.1808	19.0295	23.1778	23.4239	23.1173	23.0111	23.144	23.0236	23.3503	20.1314				By MS/MS	By MS/MS	By MS/MS	By MS/MS	By MS/MS	By MS/MS	By MS/MS	By MS/MS	By MS/MS	By MS/MS	By MS/MS	By MS/MS	BCAL2977					7	7	7	17.3	17.3	17.3	55.003	0	27.597	188050000	37	6	4	2	2	3	6	4
25.7181	25.7937	25.816	26.0424	25.8448	25.6089	25.6491	26.1204	25.6538	25.9974	25.8928	25.9919				By MS/MS	By MS/MS	By MS/MS	By MS/MS	By MS/MS	By MS/MS	By MS/MS	By MS/MS	By MS/MS	By MS/MS	By MS/MS	By MS/MS	BCAL2978					9	9	9	12.2	12.2	12.2	107.08	0	47.638	732440000	80	7	6	7	6	6	4	7
24.6844	24.6198	24.918	25.0054	24.5673	24.8331	24.8597	25.0175	24.8846	24.4978	24.1181	24.5563				By MS/MS	By MS/MS	By MS/MS	By MS/MS	By MS/MS	By MS/MS	By MS/MS	By MS/MS	By MS/MS	By MS/MS	By MS/MS	By MS/MS	BCAL2980					11	11	11	30.7	30.7	30.7	59.005	0	100.35	713750000	101	7	8	9	12	9	9	8
24.1069	24.2841	23.9791	24.1171	24.2506	24.2032	24.5203	23.967	24.2776	24.4089	24.4174	24.3886				By MS/MS	By MS/MS	By MS/MS	By MS/MS	By MS/MS	By MS/MS	By MS/MS	By MS/MS	By MS/MS	By MS/MS	By MS/MS	By MS/MS	BCAL2981	+	BCAL0127_OriA_wildtype			6	6	6	12.1	12.1	12.1	68.703	0	41.953	180170000	47	4	4	2	4	4	5	2
25.3414	25.5836	25.7882	25.7679	25.4298	25.4919	25.4625	25.5726	25.9687	25.6436	25.4248	25.6851				By MS/MS	By MS/MS	By MS/MS	By MS/MS	By MS/MS	By MS/MS	By MS/MS	By MS/MS	By MS/MS	By MS/MS	By MS/MS	By MS/MS	BCAL2984					7	7	7	28.5	28.5	28.5	42.28	0	178.62	2159300000	195	13	15	17	18	21	18	13
24.5455	24.7489	24.6243	24.4538	24.4891	24.4793	24.3506	24.4116	24.9057	24.876	24.6889	24.6763				By MS/MS	By MS/MS	By MS/MS	By MS/MS	By MS/MS	By MS/MS	By MS/MS	By MS/MS	By MS/MS	By MS/MS	By MS/MS	By MS/MS	BCAL2986			+	BCAL0127_OriB_wildtype	5	5	5	14.8	14.8	14.8	47.478	0	90.952	596970000	55	6	4	4	6	5	5	5
23.1499	23.2628	22.7564	22.7894	23.717	23.4958	23.7775	19.3686	22.161	23.1339	23.7401	22.937				By MS/MS	By MS/MS	By MS/MS	By MS/MS	By MS/MS	By MS/MS	By MS/MS	By MS/MS	By MS/MS	By MS/MS	By MS/MS	By MS/MS	BCAL2987					1	1	1	5.3	5.3	5.3	18.749	0	5.9157	88167000	48	3	6	3	4	4	4	7
24.7678	24.5631	24.63	24.2473	24.6769	24.7189	24.9896	24.5038	24.1264	24.4972	24.7817	24.1053				By MS/MS	By MS/MS	By MS/MS	By MS/MS	By MS/MS	By MS/MS	By MS/MS	By MS/MS	By MS/MS	By MS/MS	By MS/MS	By MS/MS	BCAL2989					6	6	6	24.6	24.6	24.6	37.821	0	65.367	660390000	135	12	12	9	8	13	12	15
24.4471	24.1731	24.4162	24.5361	24.1096	24.1596	24.1409	24.4174	24.0921	24.394	23.8072	24.3147				By MS/MS	By MS/MS	By MS/MS	By MS/MS	By MS/MS	By MS/MS	By MS/MS	By MS/MS	By MS/MS	By MS/MS	By MS/MS	By MS/MS	BCAL2990					5	5	5	19.8	19.8	19.8	48.339	0	36.925	305330000	42	4	3	3	4	2	3	3
26.4663	26.5825	26.5511	26.6498	26.4668	26.4485	26.5366	26.4518	26.8355	26.7389	26.9374	26.8149				By MS/MS	By MS/MS	By MS/MS	By MS/MS	By MS/MS	By MS/MS	By MS/MS	By MS/MS	By MS/MS	By MS/MS	By MS/MS	By MS/MS	BCAL2993	+	BCAL0127_OriA_wildtype	+	BCAL0127_OriB_wildtype	21	21	21	26.3	26.3	26.3	99.319	0	323.31	4614200000	438	31	35	34	33	37	36	27
29.4215	29.5119	29.409	29.3154	29.5326	29.4635	29.7192	29.3821	29.0602	29.1533	29.3534	29.1797				By MS/MS	By MS/MS	By MS/MS	By MS/MS	By MS/MS	By MS/MS	By MS/MS	By MS/MS	By MS/MS	By MS/MS	By MS/MS	By MS/MS	BCAL2994			+	BCAL0127_OriB_wildtype	10	10	10	25.2	25.2	25.2	37.14	0	57.226	5550400000	248	20	20	21	21	22	21	21
22.3351	22.0191	21.7143	19.9687	21.7724	21.7144	22.3151	21.8717	21.6209	19.141	22.2889	22.2334				By MS/MS	By MS/MS	By MS/MS	By MS/MS	By MS/MS	By MS/MS	By MS/MS	By MS/MS	By MS/MS	By MS/MS	By MS/MS	By MS/MS	BCAL3000					4	4	4	12.4	12.4	12.4	45.006	0	13.535	70292000	31	3	3	3	1	3	3	3
18.8603	19.3016	19.8231	22.642	19.2624	22.3197	22.9665	22.445	19.0166	19.9724	19.1273	19.3095							By MS/MS	By MS/MS	By MS/MS	By MS/MS	By MS/MS	By MS/MS	By MS/MS	By MS/MS	By MS/MS	BCAL0851					3	3	3	7.7	7.7	7.7	52.98	0	13.777	24880000	18	0	0	0	4	1	2	3
19.744	20.0683	19.207	22.9636	21.8376	21.9579	22.9766	22.8718	21.2276	22.1618	20.0026	22.1172							By MS/MS	By MS/MS	By MS/MS	By MS/MS	By MS/MS	By MS/MS	By MS/MS		By MS/MS	BCAL0853					3	3	3	12.5	12.5	12.5	28.207	0	13.944	37224000	24	0	0	0	6	3	2	3
22.7717	22.6347	22.6284	22.6002	22.2189	22.7202	23.2055	22.7508	20.0753	22.0324	19.7215	22.2053				By MS/MS	By MS/MS	By MS/MS	By MS/MS	By MS/MS	By MS/MS	By MS/MS	By MS/MS	By MS/MS	By MS/MS	By MS/MS	By MS/MS	BCAL0857					2	2	2	6.9	6.9	6.9	35.402	0	9.4877	106760000	19	2	2	2	2	1	2	2
26.1972	25.6228	25.8948	25.5309	25.8487	25.975	26.272	25.8406	25.4546	25.3212	25.6015	25.3004				By MS/MS	By MS/MS	By MS/MS	By MS/MS	By MS/MS	By MS/MS	By MS/MS	By MS/MS	By MS/MS	By MS/MS	By MS/MS	By MS/MS	BCAL0860			+	BCAL0127_OriB_wildtype	5	5	5	17.1	17.1	17.1	29.575	0	26.443	434190000	58	7	4	5	7	5	5	7
24.4349	24.5066	24.0734	24.4101	23.8856	24.6806	25.0458	24.9997	23.5806	24.588	23.2041	23.7568				By MS/MS	By MS/MS	By MS/MS	By MS/MS	By MS/MS	By MS/MS	By MS/MS	By MS/MS	By MS/MS	By MS/MS	By MS/MS	By MS/MS	BCAL0863					4	4	4	42	42	42	20.625	0	90.722	513450000	45	3	3	3	6	3	5	2
23.6558	23.7093	23.7184	23.7617	23.7696	23.9822	24.0914	24.0242	23.8747	23.7733	23.72	23.7276				By MS/MS	By MS/MS	By MS/MS	By MS/MS	By MS/MS	By MS/MS	By MS/MS	By MS/MS	By MS/MS	By MS/MS	By MS/MS	By MS/MS	BCAL0864					11	11	11	27.8	27.8	27.8	47.227	0	73.917	566310000	102	7	9	9	7	8	9	11
24.6428	24.6228	24.9018	24.703	24.1623	24.7645	24.0926	24.4478	24.9389	24.6366	24.518	24.9586				By MS/MS	By MS/MS	By MS/MS	By MS/MS	By MS/MS	By MS/MS	By MS/MS	By MS/MS	By MS/MS	By MS/MS	By MS/MS	By MS/MS	BCAL0866					6	6	6	15	15	15	52.576	0	37.783	690630000	69	9	6	5	3	7	6	8
25.0336	24.5999	24.7855	24.6884	24.7972	24.6654	24.8004	24.6873	24.69	24.3756	24.7998	24.5324				By MS/MS	By MS/MS	By MS/MS	By MS/MS	By MS/MS	By MS/MS	By MS/MS	By MS/MS	By MS/MS	By MS/MS	By MS/MS	By MS/MS	BCAL0867					6	6	6	50	50	50	13.808	0	64.395	915540000	80	8	4	6	7	8	6	9
25.409	25.2676	25.2794	25.5772	25.6883	25.5704	25.6343	25.5359	25.6496	25.597	25.4963	25.415				By MS/MS	By MS/MS	By MS/MS	By MS/MS	By MS/MS	By MS/MS	By MS/MS	By MS/MS	By MS/MS	By MS/MS	By MS/MS	By MS/MS	BCAL0868					7	7	7	28.6	28.6	28.6	30.63	0	36.432	1354400000	132	9	12	12	12	12	10	9
26.8769	26.8791	26.7653	26.808	27.0357	26.9779	27.2154	26.8723	26.7585	26.8658	27.1094	26.7535				By MS/MS	By MS/MS	By MS/MS	By MS/MS	By MS/MS	By MS/MS	By MS/MS	By MS/MS	By MS/MS	By MS/MS	By MS/MS	By MS/MS	BCAL0869					13	13	13	36.7	36.7	36.7	55.591	0	128.69	4549800000	198	16	13	17	15	20	15	16
24.6906	24.5964	24.5465	24.4771	24.6964	24.6779	25.0623	24.6573	24.4499	24.6163	24.9031	24.4715				By MS/MS	By MS/MS	By MS/MS	By MS/MS	By MS/MS	By MS/MS	By MS/MS	By MS/MS	By MS/MS	By MS/MS	By MS/MS	By MS/MS	BCAL0870					25	25	25	21	21	21	148.76	0	173.63	1434000000	245	21	21	15	17	22	22	29
22.6339	22.6481	22.6247	22.5496	22.1112	22.5506	22.7961	22.4467	18.7961	19.4665	19.4323	19.1703				By MS/MS	By MS/MS	By MS/MS	By MS/MS	By MS/MS	By MS/MS	By MS/MS	By MS/MS		By MS/MS	By MS/MS		BCAL0871	+	BCAL0127_OriA_wildtype	+	BCAL0127_OriB_wildtype	2	2	2	14.3	14.3	14.3	16.817	0	19.361	86195000	26	4	2	3	3	3	4	3
24.307	24.4618	24.6861	24.5677	24.48	24.4824	24.7116	24.8146	24.2854	24.2943	24.276	24.3938				By MS/MS	By MS/MS	By MS/MS	By MS/MS	By MS/MS	By MS/MS	By MS/MS	By MS/MS	By MS/MS	By MS/MS	By MS/MS	By MS/MS	BCAL0872			+	BCAL0127_OriB_wildtype	2	2	2	19.7	19.7	19.7	14.959	0	9.2816	462710000	57	4	4	5	5	6	4	4
27.294	27.1867	27.2232	27.0317	26.8498	26.9988	27.3905	27.1528	26.8125	26.679	26.6239	26.8657				By MS/MS	By MS/MS	By MS/MS	By MS/MS	By MS/MS	By MS/MS	By MS/MS	By MS/MS	By MS/MS	By MS/MS	By MS/MS	By MS/MS	BCAL0873	+	BCAL0127_OriA_wildtype			5	5	5	32.1	32.1	32.1	27.093	0	76.96	1753700000	123	8	12	13	12	12	12	10
23.7731	23.3974	23.3708	22.8426	23.5724	23.8531	23.7757	23.1204	22.7785	22.8947	22.5825	22.3255				By MS/MS	By MS/MS	By MS/MS	By MS/MS	By MS/MS	By MS/MS	By MS/MS	By MS/MS	By MS/MS	By MS/MS	By MS/MS	By MS/MS	BCAL0874			+	BCAL0127_OriB_wildtype	2	2	2	7.6	7.6	7.6	35.949	0	40.035	381290000	69	5	7	4	6	8	7	6
23.9836	23.6289	23.4919	23.1883	23.2917	23.6227	23.9075	23.2289	22.632	23.0644	23.2623	22.724				By MS/MS	By MS/MS	By MS/MS	By MS/MS	By MS/MS	By MS/MS	By MS/MS	By MS/MS	By MS/MS	By MS/MS	By MS/MS	By MS/MS	BCAL0875					3	3	3	14.9	14.9	14.9	22.497	0	14.588	295420000	48	4	5	4	4	4	4	4
26.1339	26.1903	26.255	26.2734	26.0762	26.1628	26.4112	26.24	26.0946	25.9131	25.94	26.1058				By MS/MS	By MS/MS	By MS/MS	By MS/MS	By MS/MS	By MS/MS	By MS/MS	By MS/MS	By MS/MS	By MS/MS	By MS/MS	By MS/MS	BCAL0876	+	BCAL0127_OriA_wildtype			15	15	15	31.2	31.2	31.2	59.829	0	106.98	2423500000	318	25	24	27	27	27	29	31
22.7255	22.9866	23.1649	23.0316	22.7316	22.8998	22.6709	22.8689	22.6435	22.7297	22.3852	22.1234				By MS/MS	By MS/MS	By MS/MS	By MS/MS	By MS/MS	By MS/MS	By MS/MS	By MS/MS	By MS/MS	By MS/MS	By MS/MS	By MS/MS	BCAL0877					3	3	3	15.4	15.4	15.4	22.829	0	19.386	201500000	44	4	4	4	4	4	4	3
25.893	26.3223	26.1327	26.0446	26.5976	26.2533	26.3135	26.2336	26.3695	26.5531	26.9284	26.4789				By MS/MS	By MS/MS	By MS/MS	By MS/MS	By MS/MS	By MS/MS	By MS/MS	By MS/MS	By MS/MS	By MS/MS	By MS/MS	By MS/MS	BCAL0878					3	3	3	25.6	25.6	25.6	8.3804	0	18.335	1917700000	95	9	8	7	7	9	7	9
27.8843	28.0847	28.0293	28.0829	28.2074	28.0973	28.2733	28.1049	28.0634	28.1001	28.3258	28.1202				By MS/MS	By MS/MS	By MS/MS	By MS/MS	By MS/MS	By MS/MS	By MS/MS	By MS/MS	By MS/MS	By MS/MS	By MS/MS	By MS/MS	BCAL0880					25	25	25	41	41	41	67.7	0	323.31	15886000000	766	61	71	69	54	66	64	57
22.3665	22.3582	22.2961	22.3422	22.0857	22.2741	19.7528	19.8564	22.4507	22.4868	22.5042	22.6401				By MS/MS	By MS/MS	By MS/MS	By MS/MS	By MS/MS	By MS/MS	By MS/MS	By MS/MS	By MS/MS	By MS/MS	By MS/MS	By MS/MS	BCAL0881	+	BCAL0127_OriA_wildtype			4	4	4	29.9	29.9	29.9	18.159	0	50.28	143510000	30	1	3	4	2	3	2	1
24.5896	24.7301	24.5815	24.5653	24.7093	24.7935	24.7325	24.6667	24.6602	24.6453	24.876	24.7252				By MS/MS	By MS/MS	By MS/MS	By MS/MS	By MS/MS	By MS/MS	By MS/MS	By MS/MS	By MS/MS	By MS/MS	By MS/MS	By MS/MS	BCAL0883					3	3	3	15.6	15.6	15.6	22.731	0	15.79	209530000	46	5	5	4	3	4	4	2
26.4282	26.3414	26.3992	26.6439	26.1705	26.3567	26.3919	26.4792	26.01	26.1671	25.7761	26.3118				By MS/MS	By MS/MS	By MS/MS	By MS/MS	By MS/MS	By MS/MS	By MS/MS	By MS/MS	By MS/MS	By MS/MS	By MS/MS	By MS/MS	BCAL0884					14	14	14	32.4	32.4	32.4	65.152	0	94.904	2141200000	200	21	23	18	18	16	10	15
26.2139	26.1382	26.0597	26.0739	25.9392	26.2175	26.651	26.058	25.8204	25.8469	25.614	25.7369				By MS/MS	By MS/MS	By MS/MS	By MS/MS	By MS/MS	By MS/MS	By MS/MS	By MS/MS	By MS/MS	By MS/MS	By MS/MS	By MS/MS	BCAL0885	+	BCAL0127_OriA_wildtype			16	16	16	26.9	26.9	26.9	87.466	0	226.32	3397900000	261	26	24	25	20	20	23	22
27.076	27.1328	27.163	27.2904	26.9166	27.1972	26.7292	27.1743	27.0082	26.926	26.5894	27.0065				By MS/MS	By MS/MS	By MS/MS	By MS/MS	By MS/MS	By MS/MS	By MS/MS	By MS/MS	By MS/MS	By MS/MS	By MS/MS	By MS/MS	BCAL0886					9	9	9	27.3	27.3	27.3	42.026	0	114.25	3521200000	188	17	16	19	15	15	16	17
23.7653	23.8272	23.9358	23.6702	23.8715	23.9761	24.1257	23.895	23.6823	23.6149	23.8209	23.6859				By MS/MS	By MS/MS	By MS/MS	By MS/MS	By MS/MS	By MS/MS	By MS/MS	By MS/MS	By MS/MS	By MS/MS	By MS/MS	By MS/MS	BCAL0887			+	BCAL0127_OriB_wildtype	3	3	3	12.9	12.9	12.9	27.058	0	21.878	240280000	43	4	4	3	5	3	3	3
23.9569	24.2161	24.1902	23.8942	24.2283	24.0418	24.1499	24.2784	24.0742	23.8791	24.1648	23.9851				By MS/MS	By MS/MS	By MS/MS	By MS/MS	By MS/MS	By MS/MS	By MS/MS	By MS/MS	By MS/MS	By MS/MS	By MS/MS	By MS/MS	BCAL0888					2	2	2	7.9	7.9	7.9	29.311	0	15.378	92294000	41	3	3	3	3	4	4	4
27.3361	27.3226	27.7553	27.5804	25.9451	26.8815	26.3743	27.1817	26.9961	26.6979	25.9473	26.8608				By MS/MS	By MS/MS	By MS/MS	By MS/MS	By MS/MS	By MS/MS	By MS/MS	By MS/MS	By MS/MS	By MS/MS	By MS/MS	By MS/MS	BCAL0889	+	BCAL0127_OriA_wildtype			5	5	5	55.6	55.6	55.6	18.443	0	130.8	2948400000	229	18	23	23	20	15	19	17
23.6084	24.0086	23.6588	24.0584	23.7525	23.3074	23.4416	23.381	24.0014	24.0796	24.173	24.3238				By MS/MS	By MS/MS	By MS/MS	By MS/MS	By MS/MS	By MS/MS	By MS/MS	By MS/MS	By MS/MS	By MS/MS	By MS/MS	By MS/MS	BCAL0892			+	BCAL0127_OriB_wildtype	3	3	3	25.9	25.9	25.9	24.755	0	48.997	258500000	63	4	5	4	5	6	5	3
25.6328	26.2859	26.0536	25.9324	26.0974	25.8523	25.0979	25.7523	26.4015	26.1806	26.1632	26.2705				By MS/MS	By MS/MS	By MS/MS	By MS/MS	By MS/MS	By MS/MS	By MS/MS	By MS/MS	By MS/MS	By MS/MS	By MS/MS	By MS/MS	BCAL0893					4	4	4	17.8	17.8	17.8	39.024	0	36.169	596960000	104	8	9	8	8	12	7	5
27.5741	27.3949	27.5027	27.4953	27.5292	27.3851	27.8457	27.4514	27.3591	27.3701	27.4326	27.4394				By MS/MS	By MS/MS	By MS/MS	By MS/MS	By MS/MS	By MS/MS	By MS/MS	By MS/MS	By MS/MS	By MS/MS	By MS/MS	By MS/MS	BCAL0894					14	14	14	21.6	21.6	21.6	86.955	0	169.59	1911800000	216	18	17	20	17	19	15	18
27.7498	27.5898	27.4466	27.3325	27.669	27.4746	27.9175	27.247	27.0023	27.2993	27.4822	27.0834				By MS/MS	By MS/MS	By MS/MS	By MS/MS	By MS/MS	By MS/MS	By MS/MS	By MS/MS	By MS/MS	By MS/MS	By MS/MS	By MS/MS	BCAL0895					9	9	9	24	24	24	47.977	0	192.31	5473000000	222	19	20	18	17	19	18	18
25.0138	25.3887	25.5585	25.5	25.0127	25.1609	25.2807	25.3801	25.5232	25.5058	25.2395	25.2964				By MS/MS	By MS/MS	By MS/MS	By MS/MS	By MS/MS	By MS/MS	By MS/MS	By MS/MS	By MS/MS	By MS/MS	By MS/MS	By MS/MS	BCAL0896					5	5	5	30.1	30.1	30.1	34.303	0	48.946	591630000	151	12	9	11	10	12	11	20
25.0698	25.3039	25.2276	25.2357	25.3347	25.339	25.1742	25.3666	25.3262	25.2842	25.2578	25.3763				By MS/MS	By MS/MS	By MS/MS	By MS/MS	By MS/MS	By MS/MS	By MS/MS	By MS/MS	By MS/MS	By MS/MS	By MS/MS	By MS/MS	BCAL0897					3	3	3	10.2	10.2	10.2	30.467	0	34.133	293400000	63	5	5	7	7	5	4	4
25.6477	26.4232	26.2622	26.5732	26.1104	26.0298	25.4054	26.1109	27.1364	26.6461	26.6553	26.7572				By MS/MS	By MS/MS	By MS/MS	By MS/MS	By MS/MS	By MS/MS	By MS/MS	By MS/MS	By MS/MS	By MS/MS	By MS/MS	By MS/MS	BCAL0899			+	BCAL0127_OriB_wildtype	3	3	3	29.9	29.9	29.9	14.274	0	91.832	1834300000	153	8	19	10	15	10	14	14
19.1323	19.5788	19.1155	22.8383	19.1118	19.9546	18.8455	23.3797	22.9956	23.1971	23.288	18.8018				By MS/MS	By MS/MS	By MS/MS	By MS/MS	By MS/MS	By MS/MS	By MS/MS	By MS/MS	By MS/MS	By MS/MS	By MS/MS	By MS/MS	BCAL0901					3	3	3	14.6	14.6	14.6	28.632	0	8.8732	66240000	21	2	2	1	2	1	1	1
25.4708	25.7385	25.6016	25.6972	25.52	25.6033	25.1424	25.7319	25.6235	25.6553	25.7022	25.5949				By MS/MS	By MS/MS	By MS/MS	By MS/MS	By MS/MS	By MS/MS	By MS/MS	By MS/MS	By MS/MS	By MS/MS	By MS/MS	By MS/MS	BCAL0902					4	4	4	31.6	31.6	31.6	20.353	0	49.608	495570000	84	6	7	7	7	8	8	6
26.2277	26.4046	26.3995	26.4281	26.4949	26.498	26.5055	26.384	26.4932	26.4613	26.646	26.4671				By MS/MS	By MS/MS	By MS/MS	By MS/MS	By MS/MS	By MS/MS	By MS/MS	By MS/MS	By MS/MS	By MS/MS	By MS/MS	By MS/MS	BCAL0903					18	18	18	32.8	32.8	32.8	76.012	0	271.16	5661100000	392	27	37	29	36	32	32	23
25.17	25.3954	25.1957	25.2173	25.4852	25.372	25.5183	25.1942	25.0615	25.1037	25.4959	25.0946				By MS/MS	By MS/MS	By MS/MS	By MS/MS	By MS/MS	By MS/MS	By MS/MS	By MS/MS	By MS/MS	By MS/MS	By MS/MS	By MS/MS	BCAL0904					4	4	4	12.3	12.3	12.3	38.028	0	31.821	1007100000	48	3	5	3	5	6	4	3
22.1746	22.3821	22.5375	22.3444	22.1586	22.2513	22.5026	21.9355	22.7321	22.4172	22.312	22.4812				By MS/MS	By MS/MS	By MS/MS	By MS/MS	By MS/MS	By MS/MS	By MS/MS	By MS/MS	By MS/MS	By MS/MS	By MS/MS	By MS/MS	BCAL0905					4	4	4	10.4	10.4	10.4	58.944	0	41.927	115680000	37	3	4	2	4	2	3	4
25.9461	26.0036	25.9571	25.8524	25.7106	25.6753	25.6766	25.8915	26.0206	25.8945	26.1082	26.0064				By MS/MS	By MS/MS	By MS/MS	By MS/MS	By MS/MS	By MS/MS	By MS/MS	By MS/MS	By MS/MS	By MS/MS	By MS/MS	By MS/MS	BCAL0907			+	BCAL0127_OriB_wildtype	5	5	5	20	20	20	33.663	0	22.643	569570000	103	11	10	8	8	9	9	6
24.5423	24.6334	24.632	24.7152	24.5892	24.8346	19.6257	24.4533	24.5772	24.598	24.5954	24.7001				By MS/MS	By MS/MS	By MS/MS	By MS/MS	By MS/MS	By MS/MS	By MS/MS	By MS/MS	By MS/MS	By MS/MS	By MS/MS	By MS/MS	BCAL0908					3	3	3	19.5	19.5	19.5	23.126	0	22.494	181140000	40	5	3	3	3	3	4	3
23.8367	24.0203	23.9751	23.9569	23.865	23.8699	23.8467	23.6882	24.039	23.6695	23.6518	24.12				By MS/MS	By MS/MS	By MS/MS	By MS/MS	By MS/MS	By MS/MS	By MS/MS	By MS/MS	By MS/MS	By MS/MS	By MS/MS	By MS/MS	BCAL0909					3	3	3	14	14	14	28.208	0	39.738	430160000	70	7	5	7	5	6	6	6
25.176	25.2802	25.0664	24.855	25.2226	25.1114	25.4883	24.9529	24.5358	24.992	25.1274	24.5075				By MS/MS	By MS/MS	By MS/MS	By MS/MS	By MS/MS	By MS/MS	By MS/MS	By MS/MS	By MS/MS	By MS/MS	By MS/MS	By MS/MS	BCAL0910					9	9	9	36.5	36.5	36.5	38.725	0	79.978	607260000	76	10	6	6	6	5	6	6
25.8857	25.9252	25.9075	25.8311	26.0413	25.9399	26.3255	25.7794	25.7811	25.8679	26.1003	25.8791				By MS/MS	By MS/MS	By MS/MS	By MS/MS	By MS/MS	By MS/MS	By MS/MS	By MS/MS	By MS/MS	By MS/MS	By MS/MS	By MS/MS	BCAL0911					9	9	9	24.9	24.9	24.9	50.541	0	75.726	983310000	151	12	14	12	12	14	12	17
22.1376	22.3622	22.3663	22.5413	22.7769	22.6902	22.6485	22.7859	22.6769	22.515	23.0012	22.602				By MS/MS	By MS/MS	By MS/MS	By MS/MS	By MS/MS	By MS/MS	By MS/MS	By MS/MS	By MS/MS	By MS/MS	By MS/MS	By MS/MS	BCAL0916					4	4	4	21.8	21.8	21.8	26.3	0	26.625	225130000	44	3	5	5	3	3	3	2
29.513	29.4658	29.4549	29.1937	29.4668	29.5569	29.8001	29.2655	29.0637	29.221	29.4966	29.1287				By MS/MS	By MS/MS	By MS/MS	By MS/MS	By MS/MS	By MS/MS	By MS/MS	By MS/MS	By MS/MS	By MS/MS	By MS/MS	By MS/MS	BCAL1942					11	11	11	72	72	72	16.374	0	87.299	4818700000	400	30	35	27	37	38	38	30
27.8658	27.6278	27.5853	27.5554	27.8096	27.6453	28.078	27.611	27.8417	27.7164	27.9823	27.6394				By MS/MS	By MS/MS	By MS/MS	By MS/MS	By MS/MS	By MS/MS	By MS/MS	By MS/MS	By MS/MS	By MS/MS	By MS/MS	By MS/MS	BCAL1943					6	6	6	51.6	51.6	51.6	10.639	0	100.29	8815400000	290	22	27	21	24	23	22	25
26.1687	26.2804	26.1926	26.172	26.28	26.3024	26.5406	25.8665	18.9774	25.7663	25.993	25.5848				By MS/MS	By MS/MS	By MS/MS	By MS/MS	By MS/MS	By MS/MS	By MS/MS	By MS/MS	By MS/MS	By MS/MS	By MS/MS	By MS/MS	BCAL1944					3	3	3	34.3	34.3	34.3	10.714	0	16.089	908030000	42	5	4	3	3	4	4	6
30.1505	29.9287	30.0097	30.0292	30.1924	29.6885	29.8489	29.8848	29.7529	30.276	30.1344	30.5402				By MS/MS	By MS/MS	By MS/MS	By MS/MS	By MS/MS	By MS/MS	By MS/MS	By MS/MS	By MS/MS	By MS/MS	By MS/MS	By MS/MS	BCAL1945					9	9	9	69.4	69.4	69.4	14.276	0	153.38	22307000000	705	63	63	48	66	66	47	45
21.6646	22.8135	22.5815	18.5539	20.2126	23.0768	18.7685	19.8018	22.8184	22.2804	22.2217	19.7377				By MS/MS	By MS/MS	By MS/MS	By MS/MS	By MS/MS	By MS/MS	By MS/MS	By MS/MS	By MS/MS	By MS/MS	By MS/MS	By MS/MS	BCAL1951					3	3	3	11.8	11.8	11.8	31.214	0	11.477	44831000	23	2	2	1	1	2	2	1
29.1535	29.1837	29.3777	29.3813	28.9108	28.7755	28.1715	29.5968	29.9222	29.3431	28.7977	29.3106				By MS/MS	By MS/MS	By MS/MS	By MS/MS	By MS/MS	By MS/MS	By MS/MS	By MS/MS	By MS/MS	By MS/MS	By MS/MS	By MS/MS	BCAL1952					4	4	4	52.6	52.6	52.6	16.341	0	199.37	8893800000	144	12	13	13	12	7	9	10
28.6529	28.6212	28.8755	28.8791	28.5061	28.4934	28.3031	28.7596	28.6593	28.5554	28.4373	28.6077				By MS/MS	By MS/MS	By MS/MS	By MS/MS	By MS/MS	By MS/MS	By MS/MS	By MS/MS	By MS/MS	By MS/MS	By MS/MS	By MS/MS	BCAL1961					6	6	6	44.1	44.1	44.1	24.572	0	215.1	8363200000	329	28	29	34	27	25	29	22
23.3158	23.2973	23.6016	23.4798	23.5685	23.7321	23.4512	23.6433	23.4835	23.4668	23.7448	23.5411				By MS/MS	By MS/MS	By MS/MS	By MS/MS	By MS/MS	By MS/MS	By MS/MS	By MS/MS	By MS/MS	By MS/MS	By MS/MS	By MS/MS	BCAL1962					5	5	5	21.2	21.2	21.2	28.97	0	23.224	328010000	56	4	4	5	4	5	5	5
23.2816	23.6919	23.8912	23.6682	23.6286	23.5973	19.7089	23.3679	23.8478	23.9026	23.8698	18.2564				By MS/MS	By MS/MS	By MS/MS	By MS/MS	By MS/MS	By MS/MS	By MS/MS	By MS/MS	By MS/MS	By MS/MS	By MS/MS	By MS/MS	BCAL1963					2	2	2	7.6	7.6	7.6	36.984	0	9.914	198080000	26	2	3	2	2	2	2	1
25.3705	25.1719	25.2769	25.1791	25.4068	25.326	25.7328	25.4054	25.1607	25.062	25.0636	25.2608				By MS/MS	By MS/MS	By MS/MS	By MS/MS	By MS/MS	By MS/MS	By MS/MS	By MS/MS	By MS/MS	By MS/MS	By MS/MS	By MS/MS	BCAL1964			+	BCAL0127_OriB_wildtype	7	7	7	38.3	38.3	38.3	23.042	0	94.203	1474900000	117	7	11	10	10	9	11	8
22.1092	21.8628	18.7116	20.606	22.059	21.9268	22.5909	19.4133	20.0787	19.3458	18.9931	19.8608				By MS/MS	By MS/MS	By MS/MS	By MS/MS	By MS/MS	By MS/MS	By MS/MS	By MS/MS	By MS/MS	By MS/MS	By MS/MS	By MS/MS	BCAL1965					4	4	4	17.4	17.4	17.4	36.509	0	39.496	73975000	28	2	5	2	1	3	2	6
24.8606	24.9363	25.2509	24.9562	25.112	25.0216	24.9215	25.0846	25.2593	25.0264	25.1092	25.3069				By MS/MS	By MS/MS	By MS/MS	By MS/MS	By MS/MS	By MS/MS	By MS/MS	By MS/MS	By MS/MS	By MS/MS	By MS/MS	By MS/MS	BCAL1966					3	3	3	7	7	7	35.986	0	6.4359	517190000	67	4	6	5	7	5	7	4
19.654	18.7068	24.6349	24.6727	24.5427	24.5526	20.0642	24.7211	19.7384	24.8144	24.6996	25.1354				By MS/MS	By MS/MS	By MS/MS	By MS/MS	By MS/MS	By MS/MS	By MS/MS	By MS/MS	By MS/MS	By MS/MS	By MS/MS	By MS/MS	BCAL1967					3	3	3	12.5	12.5	12.5	30.813	0	28.218	172980000	40	2	3	3	4	6	5	1
19.8578	21.7297	21.8913	19.5008	21.9089	21.7965	21.8382	21.7917	20.516	21.5641	21.7234	21.8933				By MS/MS	By MS/MS	By MS/MS	By MS/MS	By MS/MS	By MS/MS	By MS/MS	By MS/MS	By MS/MS	By MS/MS	By MS/MS	By MS/MS	BCAL1968					2	2	2	23.4	23.4	23.4	15.035	0	10.752	61539000	25	1	2	3	1	2	3	3
22.9686	22.8142	23.0383	22.8719	23.0744	22.9577	23.2818	22.7656	22.6765	23.0208	23.1546	22.6048				By MS/MS	By MS/MS	By MS/MS	By MS/MS	By MS/MS	By MS/MS	By MS/MS	By MS/MS	By MS/MS	By MS/MS	By MS/MS	By MS/MS	BCAL1969					7	7	7	33.5	33.5	33.5	34.403	0	38.394	253440000	77	8	3	6	8	10	6	4
26.6832	26.5678	26.9733	26.6357	26.8059	19.8256	19.8423	26.7749	26.6823	19.9923	26.8638	26.8653				By MS/MS	By MS/MS	By MS/MS	By MS/MS	By MS/MS	By MS/MS	By MS/MS	By MS/MS	By MS/MS	By MS/MS	By MS/MS	By MS/MS	BCAL1971					3	3	3	25	25	25	11.401	0	53.405	1547000000	36	3	3	3	4	3	2	2
23.3065	23.0826	23.3556	23.4009	22.9461	23.0725	23.0744	23.5195	23.7258	23.188	19.974	23.2853				By MS/MS	By MS/MS	By MS/MS	By MS/MS	By MS/MS	By MS/MS	By MS/MS	By MS/MS	By MS/MS	By MS/MS	By MS/MS	By MS/MS	BCAL1973					3	3	3	23.7	23.7	23.7	13.872	0	35.104	153630000	26	2	2	2	2	2	4	2
24.3257	24.1619	24.3079	24.1081	24.2614	24.3675	24.3017	24.1561	24.0635	23.8886	24.3198	24.1543				By MS/MS	By MS/MS	By MS/MS	By MS/MS	By MS/MS	By MS/MS	By MS/MS	By MS/MS	By MS/MS	By MS/MS	By MS/MS	By MS/MS	BCAL1977					5	5	5	21.4	21.4	21.4	41.063	0	39.142	513060000	48	4	4	3	4	3	5	5
22.5241	22.498	22.5561	22.5599	22.5685	22.5803	22.5419	22.4038	22.4748	22.1137	20.8951	22.378				By MS/MS	By MS/MS	By MS/MS	By MS/MS	By MS/MS	By MS/MS	By MS/MS	By MS/MS	By MS/MS	By MS/MS	By MS/MS	By MS/MS	BCAL1978					2	2	2	10.5	10.5	10.5	22.585	0	20.346	127800000	25	2	2	2	2	2	3	2
23.1287	23.0455	23.4031	22.8558	23.062	23.2656	23.1896	23.1743	22.924	22.9727	22.7701	22.7132				By MS/MS	By MS/MS	By MS/MS	By MS/MS	By MS/MS	By MS/MS	By MS/MS	By MS/MS	By MS/MS	By MS/MS	By MS/MS	By MS/MS	BCAL1979			+	BCAL0127_OriB_wildtype	7	7	7	10.2	10.2	10.2	74.287	0	29.22	206430000	38	2	6	2	1	2	3	3
23.9385	24.5431	24.0962	24.3678	24.1358	24.0732	18.5921	24.1069	24.8085	24.686	24.8864	24.8589				By MS/MS	By MS/MS	By MS/MS	By MS/MS	By MS/MS	By MS/MS	By MS/MS	By MS/MS	By MS/MS	By MS/MS	By MS/MS	By MS/MS	BCAL1981	+	BCAL0127_OriA_wildtype			6	6	6	13.8	13.8	13.8	57.44	0	28.264	164020000	43	3	4	3	4	4	4	1
25.9522	25.9183	25.8206	26.0128	25.9662	25.6828	25.8448	25.884	26.2709	26.076	25.9651	26.0758				By MS/MS	By MS/MS	By MS/MS	By MS/MS	By MS/MS	By MS/MS	By MS/MS	By MS/MS	By MS/MS	By MS/MS	By MS/MS	By MS/MS	BCAL1982					6	6	6	63.6	63.6	63.6	16.23	0	66.219	1216900000	103	5	9	8	8	10	8	9
29.6869	29.6711	29.5805	29.5073	29.5268	29.6716	30.0079	29.496	29.5141	29.5326	29.7586	29.7455				By MS/MS	By MS/MS	By MS/MS	By MS/MS	By MS/MS	By MS/MS	By MS/MS	By MS/MS	By MS/MS	By MS/MS	By MS/MS	By MS/MS	BCAL1985					9	9	9	35.4	35.4	35.4	28.672	0	152.84	12616000000	363	31	28	30	26	32	31	31
26.898	26.9611	27.0243	27.0065	27.0099	26.9928	27.0443	27.0052	27.0564	27.0997	27.2366	27.1002				By MS/MS	By MS/MS	By MS/MS	By MS/MS	By MS/MS	By MS/MS	By MS/MS	By MS/MS	By MS/MS	By MS/MS	By MS/MS	By MS/MS	BCAL1987					31	31	31	30.1	30.1	30.1	145.86	0	308.72	5134400000	631	46	58	53	51	59	56	47
23.1619	23.1485	22.6432	22.6351	22.9576	23.0408	23.5503	22.7194	22.7544	22.7764	23.3835	19.5301				By MS/MS	By MS/MS	By MS/MS	By MS/MS	By MS/MS	By MS/MS	By MS/MS	By MS/MS	By MS/MS	By MS/MS	By MS/MS	By MS/MS	BCAL1988					6	6	6	18	18	18	46.161	0	46.613	200750000	43	3	4	3	3	4	2	3
22.4262	22.6716	22.6824	22.8594	22.7844	22.7615	22.6808	23.0219	22.8042	22.3479	22.5066	22.6284				By MS/MS	By MS/MS	By MS/MS	By MS/MS	By MS/MS	By MS/MS	By MS/MS	By MS/MS	By MS/MS	By MS/MS	By MS/MS	By MS/MS	BCAL1989					3	3	3	8.4	8.4	8.4	51.21	0	26.794	112430000	37	3	3	3	3	2	3	3
25.7236	25.8252	26.0244	26.1189	25.9867	25.7795	25.3568	26.151	26.5297	26.4446	26.2606	26.5032				By MS/MS	By MS/MS	By MS/MS	By MS/MS	By MS/MS	By MS/MS	By MS/MS	By MS/MS	By MS/MS	By MS/MS	By MS/MS	By MS/MS	BCAL1990	+	BCAL0127_OriA_wildtype	+	BCAL0127_OriB_wildtype	11	11	11	30.6	30.6	30.6	59.244	0	191.8	2099000000	192	12	14	14	17	16	14	10
19.756	19.4359	19.3267	23.0605	18.8318	22.6328	19.8347	23.0171	23.3679	22.9337	19.3699	23.057				By MS/MS	By MS/MS	By MS/MS	By MS/MS	By MS/MS	By MS/MS	By MS/MS	By MS/MS	By MS/MS	By MS/MS	By MS/MS	By MS/MS	BCAL1992					3	3	3	14	14	14	23.871	0	8.0359	51483000	23	1	1	1	3	1	2	1
26.623	26.4513	26.4414	26.5493	26.681	26.6328	26.7353	26.5292	26.2892	26.4462	26.5973	26.3919				By MS/MS	By MS/MS	By MS/MS	By MS/MS	By MS/MS	By MS/MS	By MS/MS	By MS/MS	By MS/MS	By MS/MS	By MS/MS	By MS/MS	BCAL1993					16	16	16	25.8	25.8	25.8	69.182	0	108.82	4452700000	340	30	30	27	28	30	31	32
28.8391	28.8314	28.7413	28.667	28.9987	29.0035	29.2201	28.8763	28.4618	28.7372	29.0738	28.543				By MS/MS	By MS/MS	By MS/MS	By MS/MS	By MS/MS	By MS/MS	By MS/MS	By MS/MS	By MS/MS	By MS/MS	By MS/MS	By MS/MS	BCAL1994					25	25	25	33.8	33.8	33.8	89.263	0	279.03	16688000000	882	71	81	68	69	75	72	78
25.9302	26.2922	26.3299	26.5514	26.1346	25.8926	25.6643	26.6288	27.1628	26.657	26.1558	26.602				By MS/MS	By MS/MS	By MS/MS	By MS/MS	By MS/MS	By MS/MS	By MS/MS	By MS/MS	By MS/MS	By MS/MS	By MS/MS	By MS/MS	BCAL1996					6	6	6	33.2	33.2	33.2	22.707	0	146.07	2368000000	159	11	13	14	15	12	15	9
30.0825	29.8638	29.6942	29.6824	30.0701	29.9467	30.3328	29.7201	29.3375	29.8307	30.1548	29.4334				By MS/MS	By MS/MS	By MS/MS	By MS/MS	By MS/MS	By MS/MS	By MS/MS	By MS/MS	By MS/MS	By MS/MS	By MS/MS	By MS/MS	BCAL1997					23	23	23	48.4	48.4	48.4	49.868	0	149.08	29614000000	792	71	62	62	70	74	61	74
24.4467	24.3822	24.3866	24.1949	24.2399	24.4556	24.5447	24.1883	24.3967	24.1494	24.5527	24.061				By MS/MS	By MS/MS	By MS/MS	By MS/MS	By MS/MS	By MS/MS	By MS/MS	By MS/MS	By MS/MS	By MS/MS	By MS/MS	By MS/MS	BCAL1998					5	5	5	22.8	22.8	22.8	38.523	0	52.127	392200000	113	12	9	9	7	8	9	10
23.4794	23.4345	23.2254	23.1246	23.5211	23.6359	23.9092	23.3539	22.9158	23.0266	23.1211	22.8664				By MS/MS	By MS/MS	By MS/MS	By MS/MS	By MS/MS	By MS/MS	By MS/MS	By MS/MS	By MS/MS	By MS/MS	By MS/MS	By MS/MS	BCAL2000			+	BCAL0127_OriB_wildtype	6	6	6	20.8	20.8	20.8	33.908	0	29.555	261710000	54	4	4	4	4	6	4	4
23.3539	23.4521	23.4656	23.4948	23.54	23.6943	23.7064	23.6545	22.9714	23.2764	23.7141	23.3922				By MS/MS	By MS/MS	By MS/MS	By MS/MS	By MS/MS	By MS/MS	By MS/MS	By MS/MS	By MS/MS	By MS/MS	By MS/MS	By MS/MS	BCAL2007					3	3	3	11.9	11.9	11.9	30.761	0	17.418	161310000	40	3	5	3	3	3	4	3
18.7814	19.138	18.8922	19.5386	21.8458	21.9773	21.7192	22.0575	22.2646	22.397	22.1884	22.3014				By MS/MS	By MS/MS	By MS/MS	By MS/MS	By MS/MS	By MS/MS	By MS/MS	By MS/MS	By MS/MS	By MS/MS	By MS/MS	By MS/MS	BCAL3001	+	BCAL0127_OriA_wildtype	+	BCAL0127_OriB_wildtype	2	2	2	2.5	2.5	2.5	85.614	0	14.285	54128000	23	2	2	1	1	2	2	2
24.0547	24.0557	23.8157	23.7356	24.1462	24.0107	24.4187	23.818	23.7292	23.7733	24.2102	23.7071				By MS/MS	By MS/MS	By MS/MS	By MS/MS	By MS/MS	By MS/MS	By MS/MS	By MS/MS	By MS/MS	By MS/MS	By MS/MS	By MS/MS	BCAL3004					6	6	6	36.5	36.5	36.5	20.988	0	36.238	621520000	77	5	6	7	6	10	4	4
23.3756	23.9533	23.5099	23.7135	24.0686	23.557	23.0996	23.5766	24.2239	24.2314	24.7276	24.3449				By MS/MS	By MS/MS	By MS/MS	By MS/MS	By MS/MS	By MS/MS	By MS/MS	By MS/MS	By MS/MS	By MS/MS	By MS/MS	By MS/MS	BCAL3005	+	BCAL0127_OriA_wildtype	+	BCAL0127_OriB_wildtype	2	2	2	5.1	5.1	5.1	41.543	0	15.677	102830000	35	3	3	2	3	3	3	2
28.7489	29.7058	28.4494	28.9754	28.9416	28.5718	27.6357	28.1958	30.0741	29.6641	28.9709	29.4991				By MS/MS	By MS/MS	By MS/MS	By MS/MS	By MS/MS	By MS/MS	By MS/MS	By MS/MS	By MS/MS	By MS/MS	By MS/MS	By MS/MS	BCAL3006			+	BCAL0127_OriB_wildtype	2	2	2	47.8	47.8	47.8	7.4103	0	126.31	8142900000	105	9	8	8	5	6	8	7
27.8401	27.4907	27.718	27.4171	27.4823	27.9218	27.9819	27.6292	27.2149	27.0795	26.642	27.1975				By MS/MS	By MS/MS	By MS/MS	By MS/MS	By MS/MS	By MS/MS	By MS/MS	By MS/MS	By MS/MS	By MS/MS	By MS/MS	By MS/MS	BCAL3008;BCAL3473;BCAM1455;BCAM2311	+	BCAL0127_OriA_wildtype	+	BCAL0127_OriB_wildtype	4	3	3	17.5	14.9	14.9	40.348	0	11.043	3016800000	54	5	5	4	4	5	5	5
19.3722	19.9156	19.0269	20.0997	20.2385	18.2784	20.9211	20.0582	22.8675	22.921	19.928	22.5707				By MS/MS	By MS/MS	By MS/MS	By MS/MS	By MS/MS	By MS/MS	By MS/MS	By MS/MS	By MS/MS	By MS/MS	By MS/MS	By MS/MS	BCAL3009					2	2	2	15.5	15.5	15.5	20.773	0	16.053	97198000	16	1	1	1	1	2	1	1
25.0613	25.1637	24.9328	24.9015	25.0235	25.022	24.8969	24.8383	25.2339	25.0379	25.2711	25.0506				By MS/MS	By MS/MS	By MS/MS	By MS/MS	By MS/MS	By MS/MS	By MS/MS	By MS/MS	By MS/MS	By MS/MS	By MS/MS	By MS/MS	BCAL3010					13	13	13	23.9	23.9	23.9	88.067	0	144.96	506980000	145	13	9	9	10	18	13	9
26.945	26.9157	26.9898	27.3592	27.6146	27.1659	26.3066	27.4564	27.6443	27.7237	27.6948	27.7816				By MS/MS	By MS/MS	By MS/MS	By MS/MS	By MS/MS	By MS/MS	By MS/MS	By MS/MS	By MS/MS	By MS/MS	By MS/MS	By MS/MS	BCAL3011	+	BCAL0127_OriA_wildtype			3	3	3	40.3	40.3	40.3	7.4277	0	10.103	899900000	40	3	4	3	4	3	2	2
27.2185	27.841	27.2367	27.3497	27.2359	27.3174	27.5288	27.2163	27.8684	27.9326	27.8863	27.7497				By MS/MS	By MS/MS	By MS/MS	By MS/MS	By MS/MS	By MS/MS	By MS/MS	By MS/MS	By MS/MS	By MS/MS	By MS/MS	By MS/MS	BCAL3012			+	BCAL0127_OriB_wildtype	9	9	9	61.7	61.7	61.7	25.397	0	305.89	6025300000	340	31	29	27	22	27	29	20
25.7283	25.5941	25.3496	25.3316	25.8126	25.753	26.0985	25.6484	25.3382	25.4659	25.8224	25.3542				By MS/MS	By MS/MS	By MS/MS	By MS/MS	By MS/MS	By MS/MS	By MS/MS	By MS/MS	By MS/MS	By MS/MS	By MS/MS	By MS/MS	BCAL3013					11	11	11	35.5	35.5	35.5	33.484	0	72.471	1992900000	227	20	19	19	17	19	23	22
24.9412	25.0974	25.1326	24.8704	24.844	25.1418	25.4942	25.0018	24.7629	25.1021	25.2	25.0302				By MS/MS	By MS/MS	By MS/MS	By MS/MS	By MS/MS	By MS/MS	By MS/MS	By MS/MS	By MS/MS	By MS/MS	By MS/MS	By MS/MS	BCAL3015					3	3	3	24.5	24.5	24.5	22.544	0	95.419	855680000	55	4	5	4	4	4	5	4
24.1628	23.953	23.9125	23.6042	23.85	23.9792	24.3109	23.887	23.648	23.8981	23.9989	23.478				By MS/MS	By MS/MS	By MS/MS	By MS/MS	By MS/MS	By MS/MS	By MS/MS	By MS/MS	By MS/MS	By MS/MS	By MS/MS	By MS/MS	BCAL3016					5	5	5	14.4	14.4	14.4	45.067	0	25.796	317710000	69	5	5	5	6	6	6	5
19.3812	19.5034	19.8626	19.0829	19.653	20.505	19.852	20.6689	21.4941	21.7235	20.5775	21.8148				By MS/MS	By MS/MS	By MS/MS	By MS/MS	By MS/MS	By MS/MS	By MS/MS	By MS/MS	By MS/MS	By MS/MS	By MS/MS	By MS/MS	BCAL3017	+	BCAL0127_OriA_wildtype	+	BCAL0127_OriB_wildtype	3	3	3	21.4	21.4	21.4	13.871	0	12.472	67334000	17	1	1	1	1	1	2	2
26.0172	25.9754	25.8777	25.8564	26.1467	25.9367	26.1763	25.8343	25.7314	26.0968	26.1084	25.7694				By MS/MS	By MS/MS	By MS/MS	By MS/MS	By MS/MS	By MS/MS	By MS/MS	By MS/MS	By MS/MS	By MS/MS	By MS/MS	By MS/MS	BCAL3025					3	3	3	41.7	41.7	41.7	9.4199	0	16.763	1308200000	58	5	4	5	4	6	3	4
27.7269	27.8993	27.782	27.7629	27.9025	27.8203	27.738	27.7717	28.2038	28.1427	28.0645	27.9562				By MS/MS	By MS/MS	By MS/MS	By MS/MS	By MS/MS	By MS/MS	By MS/MS	By MS/MS	By MS/MS	By MS/MS	By MS/MS	By MS/MS	BCAL3026	+	BCAL0127_OriA_wildtype	+	BCAL0127_OriB_wildtype	10	10	10	39.5	39.5	39.5	29.044	0	142.94	7047500000	372	28	30	30	34	26	29	25
24.1629	24.1143	24.3415	23.9573	24.1916	24.2069	24.4386	24.1884	23.8887	23.8829	24.2177	24.0394				By MS/MS	By MS/MS	By MS/MS	By MS/MS	By MS/MS	By MS/MS	By MS/MS	By MS/MS	By MS/MS	By MS/MS	By MS/MS	By MS/MS	BCAL3027					6	6	6	18	18	18	27.978	0	30.527	633350000	102	9	7	8	8	9	9	7
26.3181	26.2586	26.1016	25.9869	26.4144	26.2945	26.6335	26.2185	25.9044	26.1186	26.3515	25.8909				By MS/MS	By MS/MS	By MS/MS	By MS/MS	By MS/MS	By MS/MS	By MS/MS	By MS/MS	By MS/MS	By MS/MS	By MS/MS	By MS/MS	BCAL3030					12	12	12	40	40	40	47.558	0	155.12	3942200000	451	39	41	37	36	38	38	41
25.5313	25.3852	25.3216	25.3786	25.3176	25.5925	25.7975	25.3684	24.8685	24.7854	24.9909	24.7431				By MS/MS	By MS/MS	By MS/MS	By MS/MS	By MS/MS	By MS/MS	By MS/MS	By MS/MS	By MS/MS	By MS/MS	By MS/MS	By MS/MS	BCAL3033	+	BCAL0127_OriA_wildtype	+	BCAL0127_OriB_wildtype	4	4	4	19.7	19.7	19.7	24.805	0	45.122	996420000	58	7	5	4	5	6	7	5
22.921	23.2603	23.1967	23.2075	23.267	23.1573	23.4178	23.2966	23.6823	23.7728	23.5519	23.4979				By MS/MS	By MS/MS	By MS/MS	By MS/MS	By MS/MS	By MS/MS	By MS/MS	By MS/MS	By MS/MS	By MS/MS	By MS/MS	By MS/MS	BCAL3034	+	BCAL0127_OriA_wildtype	+	BCAL0127_OriB_wildtype	11	10	10	19.6	18.2	18.2	83.576	0	57.78	284550000	65	6	5	5	5	5	6	3
27.074	27.3212	27.1775	27.09	27.1003	26.9841	27.0535	27.0914	27.1949	27.2397	27.1562	27.2647				By MS/MS	By MS/MS	By MS/MS	By MS/MS	By MS/MS	By MS/MS	By MS/MS	By MS/MS	By MS/MS	By MS/MS	By MS/MS	By MS/MS	BCAL3035			+	BCAL0127_OriB_wildtype	10	10	10	31.6	31.6	31.6	34.35	0	258.12	3821700000	436	37	34	39	30	36	38	25
19.7872	19.3568	18.3799	19.6065	22.9584	19.0567	23.3357	18.9968	23.1167	19.5522	23.6299	23.069				By MS/MS	By MS/MS	By MS/MS	By MS/MS	By MS/MS	By MS/MS	By MS/MS	By MS/MS	By MS/MS	By MS/MS	By MS/MS	By MS/MS	BCAL3038					4	4	4	16.7	16.7	16.7	40.498	0	12.778	136230000	22	1	1	1	3	1	3	2
24.1779	24.6145	24.7998	24.0293	24.2635	24.8009	24.7525	23.8176	24.5953	23.7497	24.9297	24.4483				By MS/MS	By MS/MS	By MS/MS	By MS/MS	By MS/MS	By MS/MS	By MS/MS	By MS/MS	By MS/MS	By MS/MS	By MS/MS	By MS/MS	BCAL3041					7	7	7	21.2	21.2	21.2	44.222	0	46.361	562520000	84	8	7	8	9	7	7	7
25.8231	25.7083	25.4431	25.3632	25.6875	25.5938	25.7742	25.3786	25.8266	25.4344	26.0203	25.4906				By MS/MS	By MS/MS	By MS/MS	By MS/MS	By MS/MS	By MS/MS	By MS/MS	By MS/MS	By MS/MS	By MS/MS	By MS/MS	By MS/MS	BCAL3042					15	15	14	34.2	34.2	34.2	54.57	0	81.755	1056400000	185	12	13	18	18	17	17	12
23.4082	23.3266	23.2784	23.2838	23.3669	23.277	19.1247	23.2808	23.2585	23.2035	24.0788	23.5329				By MS/MS	By MS/MS	By MS/MS	By MS/MS	By MS/MS	By MS/MS	By MS/MS	By MS/MS	By MS/MS	By MS/MS	By MS/MS	By MS/MS	BCAL3044					2	2	2	6.2	6.2	6.2	68.564	0	24.946	212410000	37	2	3	2	3	3	4	2
21.8954	21.6008	21.8295	19.8341	21.3129	21.7846	22.0578	21.5134	19.1155	21.3822	21.7268	20.3897				By MS/MS	By MS/MS	By MS/MS	By MS/MS	By MS/MS	By MS/MS	By MS/MS	By MS/MS	By MS/MS	By MS/MS	By MS/MS	By MS/MS	BCAL3048					3	3	3	16	16	16	16.967	0	11.523	35050000	24	2	2	2	1	2	2	2
29.4511	29.434	29.3525	29.2801	29.1944	29.353	29.7743	29.159	28.9413	29.0298	29.2149	28.9617				By MS/MS	By MS/MS	By MS/MS	By MS/MS	By MS/MS	By MS/MS	By MS/MS	By MS/MS	By MS/MS	By MS/MS	By MS/MS	By MS/MS	BCAL3049	+	BCAL0127_OriA_wildtype			13	13	13	35.1	35.1	35.1	44.866	0	238.42	8469700000	368	28	33	34	28	31	29	36
26.2068	26.0478	25.9905	26.0012	25.8146	26.063	26.5223	25.9901	25.2836	25.7026	25.7652	25.547				By MS/MS	By MS/MS	By MS/MS	By MS/MS	By MS/MS	By MS/MS	By MS/MS	By MS/MS	By MS/MS	By MS/MS	By MS/MS	By MS/MS	BCAL3050	+	BCAL0127_OriA_wildtype			9	9	9	26.8	26.8	26.8	39.694	0	45.544	1859000000	142	14	10	12	13	12	11	13
24.5437	24.7414	24.6542	25.0264	24.2153	24.6613	24.1126	24.5917	24.6576	24.837	24.5539	24.7868				By MS/MS	By MS/MS	By MS/MS	By MS/MS	By MS/MS	By MS/MS	By MS/MS	By MS/MS	By MS/MS	By MS/MS	By MS/MS	By MS/MS	BCAL3051					5	5	5	35.9	35.9	35.9	22.068	0	60.378	281950000	45	5	4	4	3	4	3	4
28.7507	28.6785	28.3286	28.1942	28.5465	28.6323	29.0472	28.4484	28.0337	28.2306	28.5549	28.0654				By MS/MS	By MS/MS	By MS/MS	By MS/MS	By MS/MS	By MS/MS	By MS/MS	By MS/MS	By MS/MS	By MS/MS	By MS/MS	By MS/MS	BCAL3052					6	6	6	42.4	42.4	42.4	19.129	0	87.499	7303700000	266	22	20	19	22	21	21	23
28.129	28.2252	28.2214	28.1546	28.3283	28.1548	28.1449	28.1756	28.4674	28.2763	28.4876	28.2342				By MS/MS	By MS/MS	By MS/MS	By MS/MS	By MS/MS	By MS/MS	By MS/MS	By MS/MS	By MS/MS	By MS/MS	By MS/MS	By MS/MS	BCAL3053					11	11	11	37.4	37.4	37.4	41.021	0	108.77	3966600000	303	21	22	25	24	28	22	26
24.7517	24.9242	24.9282	24.802	24.7862	24.9308	24.0347	25.2059	25.2711	24.9435	23.6765	25.1054				By MS/MS	By MS/MS	By MS/MS	By MS/MS	By MS/MS	By MS/MS	By MS/MS	By MS/MS	By MS/MS	By MS/MS	By MS/MS	By MS/MS	BCAL3054					3	3	3	33.3	33.3	33.3	18.445	0	26.422	441580000	43	3	3	2	3	6	4	2
27.6217	27.8134	27.6679	27.5886	27.5991	27.541	27.3453	27.2577	27.6911	27.889	27.9181	27.8847				By MS/MS	By MS/MS	By MS/MS	By MS/MS	By MS/MS	By MS/MS	By MS/MS	By MS/MS	By MS/MS	By MS/MS	By MS/MS	By MS/MS	BCAL3055			+	BCAL0127_OriB_wildtype	7	7	7	53.1	53.1	53.1	16.015	0	115.34	3782900000	282	19	27	24	28	22	25	15
24.1794	24.5004	23.8929	24.1806	24.6087	24.4528	24.6457	24.3269	24.6317	24.4232	24.9916	24.659				By MS/MS	By MS/MS	By MS/MS	By MS/MS	By MS/MS	By MS/MS	By MS/MS	By MS/MS	By MS/MS	By MS/MS	By MS/MS	By MS/MS	BCAL3056					8	8	8	34.4	34.4	34.4	43.055	0	147.13	334960000	67	2	4	4	6	10	4	3
22.7936	22.7337	22.6626	22.3819	22.7617	22.8121	23.2426	22.7463	22.536	22.6055	22.981	22.3195				By MS/MS	By MS/MS	By MS/MS	By MS/MS	By MS/MS	By MS/MS	By MS/MS	By MS/MS	By MS/MS	By MS/MS	By MS/MS	By MS/MS	BCAL3058					5	5	5	9.8	9.8	9.8	56.941	0	35.307	169580000	43	3	5	3	3	4	3	2
25.4529	25.5332	25.6947	25.397	25.3768	25.4749	25.5682	25.3824	25.3809	25.4025	25.2422	25.459				By MS/MS	By MS/MS	By MS/MS	By MS/MS	By MS/MS	By MS/MS	By MS/MS	By MS/MS	By MS/MS	By MS/MS	By MS/MS	By MS/MS	BCAL3060					7	7	7	28.2	28.2	28.2	31.492	0	43.968	968560000	107	10	10	11	9	7	7	7
23.7714	24.1084	24.1135	24.1838	24.7176	24.5085	24.5461	24.5893	24.4631	24.4908	24.6717	24.5712				By MS/MS	By MS/MS	By MS/MS	By MS/MS	By MS/MS	By MS/MS	By MS/MS	By MS/MS	By MS/MS	By MS/MS	By MS/MS	By MS/MS	BCAL0924	+	BCAL0127_OriA_wildtype			2	2	2	9.2	9.2	9.2	24.713	0	8.8775	517610000	50	4	4	5	3	4	3	3
26.807	26.7183	26.5859	26.3155	26.8565	26.859	26.9967	26.4515	26.706	26.7843	27.3545	26.6256				By MS/MS	By MS/MS	By MS/MS	By MS/MS	By MS/MS	By MS/MS	By MS/MS	By MS/MS	By MS/MS	By MS/MS	By MS/MS	By MS/MS	BCAL0925					10	10	10	22.6	22.6	22.6	54.63	0	189.28	4557400000	331	24	33	23	23	37	25	26
28.3599	28.5356	28.4373	28.4654	28.5832	28.5922	28.6732	28.4049	28.6608	28.9379	29.0262	28.7805				By MS/MS	By MS/MS	By MS/MS	By MS/MS	By MS/MS	By MS/MS	By MS/MS	By MS/MS	By MS/MS	By MS/MS	By MS/MS	By MS/MS	BCAL0926	+	BCAL0127_OriA_wildtype			13	13	13	38.9	38.9	38.9	55.855	0	323.31	8088200000	509	38	47	41	42	47	40	37
19.9257	23.5878	18.4464	20.0903	19.8843	23.4481	19.0548	19.2144	23.2966	23.9073	23.46	19.2108				By MS/MS	By MS/MS	By MS/MS			By MS/MS	By MS/MS	By MS/MS	By MS/MS	By MS/MS	By MS/MS	By MS/MS	BCAL0927					2	2	2	33.3	33.3	33.3	11.018	0	40.747	128830000	28	2	6	3	0	0	2	1
23.139	23.1996	20.3236	23.1309	22.7778	22.909	19.1877	23.0259	23.3673	23.3664	23.2408	23.4675				By MS/MS	By MS/MS	By MS/MS	By MS/MS	By MS/MS	By MS/MS	By MS/MS	By MS/MS	By MS/MS	By MS/MS	By MS/MS	By MS/MS	BCAL0929					3	3	3	24.7	24.7	24.7	28.843	0	64.695	166910000	52	6	3	3	4	4	5	4
24.2377	19.6623	19.4504	24.4088	24.2787	24.2091	24.464	24.2169	19.3786	24.291	24.1445	20.2452				By MS/MS	By MS/MS	By MS/MS	By MS/MS	By MS/MS	By MS/MS	By MS/MS	By MS/MS	By MS/MS	By MS/MS	By MS/MS	By MS/MS	BCAL0930					3	3	3	5.9	5.9	5.9	58.551	0	13.802	252860000	23	3	1	1	3	2	3	3
26.4684	26.3525	26.031	25.7494	26.4929	26.2196	26.62	25.9867	26.107	26.3766	26.1506	26.0894				By MS/MS	By MS/MS	By MS/MS	By MS/MS	By MS/MS	By MS/MS	By MS/MS	By MS/MS	By MS/MS	By MS/MS	By MS/MS	By MS/MS	BCAL0931					8	8	8	29.1	29.1	29.1	31.919	0	38.863	2291800000	138	12	11	9	11	12	11	10
23.6219	23.9527	23.9156	23.9809	24.079	23.8634	23.8295	24.1103	24.0669	24.2973	24.6955	24.1522				By MS/MS	By MS/MS	By MS/MS	By MS/MS	By MS/MS	By MS/MS	By MS/MS	By MS/MS	By MS/MS	By MS/MS	By MS/MS	By MS/MS	BCAL0933					7	7	7	20	20	20	45.57	0	44.505	454280000	55	3	6	3	2	7	4	5
24.7325	24.8059	25.2052	25.2236	24.8909	25.0117	24.6374	25.172	25.3081	24.9793	25.0301	25.3114				By MS/MS	By MS/MS	By MS/MS	By MS/MS	By MS/MS	By MS/MS	By MS/MS	By MS/MS	By MS/MS	By MS/MS	By MS/MS	By MS/MS	BCAL0934					5	5	5	15.7	15.7	15.7	46.704	0	22.15	577400000	79	5	6	6	8	9	7	3
25.3983	25.0082	25.0732	25.2135	25.2798	24.9927	25.4707	25.2819	25.0406	24.6439	25.0116	24.8177				By MS/MS	By MS/MS	By MS/MS	By MS/MS	By MS/MS	By MS/MS	By MS/MS	By MS/MS	By MS/MS	By MS/MS	By MS/MS	By MS/MS	BCAL0935					4	4	4	17.3	17.3	17.3	27.257	0	76.049	564860000	83	7	5	8	6	9	6	8
20.4624	19.9812	18.2059	20.5884	20.099	19.9146	19.3739	19.2934	25.4618	19.2998	25.0547	25.2437				By MS/MS	By MS/MS	By MS/MS	By MS/MS	By MS/MS	By MS/MS		By MS/MS	By MS/MS	By MS/MS	By MS/MS	By MS/MS	BCAL0937					2	2	2	10.7	10.7	10.7	42.45	0	70.291	159510000	21	1	2	1	1	2	2	0
23.8916	24.1899	24.1486	24.4736	23.3135	23.9637	19.3115	24.068	24.4718	23.8612	22.7888	24.0939				By MS/MS	By MS/MS	By MS/MS	By MS/MS	By MS/MS	By MS/MS	By MS/MS	By MS/MS	By MS/MS	By MS/MS	By MS/MS	By MS/MS	BCAL0939					2	2	2	35.7	35.7	35.7	12.862	0	52.851	154700000	39	2	3	3	6	2	4	1
24.6227	24.8861	24.7901	24.6003	24.9863	24.8092	24.9429	24.7819	24.9978	24.7499	25.2655	24.8246				By MS/MS	By MS/MS	By MS/MS	By MS/MS	By MS/MS	By MS/MS	By MS/MS	By MS/MS	By MS/MS	By MS/MS	By MS/MS	By MS/MS	BCAL0953					4	4	4	14.7	14.7	14.7	37.257	0	55.943	843860000	78	7	7	5	5	8	7	8
19.8067	19.8649	21.5155	21.6433	20.9326	19.1778	19.56	21.4352	22.4324	22.06	21.4287	21.9505				By MS/MS	By MS/MS	By MS/MS	By MS/MS	By MS/MS	By MS/MS		By MS/MS	By MS/MS	By MS/MS	By MS/MS	By MS/MS	BCAL0955					4	4	4	30.6	30.6	30.6	21.954	0	32.245	31507000	26	1	1	2	3	2	1	0
30.875	30.8369	30.9007	30.7717	30.9263	30.9335	31.0394	30.816	30.807	30.8928	31.0661	30.8423				By MS/MS	By MS/MS	By MS/MS	By MS/MS	By MS/MS	By MS/MS	By MS/MS	By MS/MS	By MS/MS	By MS/MS	By MS/MS	By MS/MS	BCAL0956					16	16	16	44.6	44.6	44.6	41.181	0	226.46	57689000000	991	82	80	81	82	84	82	83
30.0119	30.2648	30.3304	30.6442	30.462	29.9482	30.1354	30.1907	31.1182	30.8133	30.785	30.6361				By MS/MS	By MS/MS	By MS/MS	By MS/MS	By MS/MS	By MS/MS	By MS/MS	By MS/MS	By MS/MS	By MS/MS	By MS/MS	By MS/MS	BCAL0957			+	BCAL0127_OriB_wildtype	10	10	10	41	41	41	30.823	0	170.37	9534200000	243	17	20	22	23	19	19	14
21.9357	21.796	21.5758	21.4728	21.6382	21.6943	22.3682	21.9563	21.4965	21.6371	21.9283	21.511				By MS/MS	By MS/MS	By MS/MS	By MS/MS	By MS/MS	By MS/MS	By MS/MS	By MS/MS	By MS/MS	By MS/MS	By MS/MS	By MS/MS	BCAL0960					4	4	4	7.6	7.6	7.6	65.022	0	30.112	74427000	37	2	3	3	3	4	3	2
23.0201	22.796	22.9334	22.8562	22.9319	22.7122	22.623	22.8059	22.6561	23.0717	23.0841	22.7166				By MS/MS	By MS/MS	By MS/MS	By MS/MS	By MS/MS	By MS/MS	By MS/MS	By MS/MS	By MS/MS	By MS/MS	By MS/MS	By MS/MS	BCAL0962					4	4	4	33.3	33.3	33.3	17.192	0	68.723	226170000	63	5	6	6	6	5	6	5
22.6023	22.4952	19.327	21.6866	22.6139	22.3089	22.8073	22.1845	19.6472	22.1102	22.7042	20.7536				By MS/MS	By MS/MS	By MS/MS	By MS/MS	By MS/MS	By MS/MS	By MS/MS	By MS/MS	By MS/MS	By MS/MS	By MS/MS	By MS/MS	BCAL0963					3	3	3	5.2	5.2	5.2	62.03	0	15.124	74365000	27	4	2	2	2	3	2	3
20.4558	18.9587	20.6943	23.8916	19.9476	18.591	20.0731	19.6943	23.9505	23.9838	19.7607	24.0496				By MS/MS	By MS/MS	By MS/MS	By MS/MS	By MS/MS	By MS/MS	By MS/MS	By MS/MS	By MS/MS	By MS/MS	By MS/MS	By MS/MS	BCAL0966			+	BCAL0127_OriB_wildtype	3	3	3	23	23	23	16.371	0	16.63	87346000	20	1	1	1	3	1	2	1
24.8707	24.9091	25.0471	24.9061	24.8735	24.9088	25.0678	24.8592	24.7598	24.9753	25.136	25.0002				By MS/MS	By MS/MS	By MS/MS	By MS/MS	By MS/MS	By MS/MS	By MS/MS	By MS/MS	By MS/MS	By MS/MS	By MS/MS	By MS/MS	BCAL0967					9	9	9	32.5	32.5	32.5	37.827	0	70.038	1236800000	158	15	15	14	11	11	15	15
19.2543	24.9917	25.1832	24.4046	19.174	18.3142	19.2304	20.1315	19.8223	18.8998	20.0383	20.0843				By MS/MS	By MS/MS	By MS/MS	By MS/MS	By MS/MS	By MS/MS	By MS/MS	By MS/MS	By MS/MS	By MS/MS	By MS/MS	By MS/MS	BCAL0968					4	4	4	60.9	60.9	60.9	7.2864	0	13.791	503900000	38	4	3	5	3	2	4	3
19.4101	22.7803	22.9481	22.8861	22.6858	20.3627	18.5453	22.4641	22.6601	19.4496	22.5092	22.5901					By MS/MS	By MS/MS	By MS/MS	By MS/MS		By MS/MS	By MS/MS	By MS/MS	By MS/MS	By MS/MS	By MS/MS	BCAL2008					3	3	3	11.1	11.1	11.1	43.478	0	25.973	38629000	11	0	1	1	1	2	0	0
27.3435	27.4603	27.5568	27.6375	27.0511	27.3934	26.4632	27.2879	27.4498	27.1585	26.6411	27.4397				By MS/MS	By MS/MS	By MS/MS	By MS/MS	By MS/MS	By MS/MS	By MS/MS	By MS/MS	By MS/MS	By MS/MS	By MS/MS	By MS/MS	BCAL2011					8	8	8	32.8	32.8	32.8	27.335	0	197.02	6542600000	449	40	39	46	38	36	33	42
23.2867	23.1119	23.0197	23.0838	22.773	23.2254	23.5015	23.2259	22.8393	22.7063	22.712	22.7743				By MS/MS	By MS/MS	By MS/MS	By MS/MS	By MS/MS	By MS/MS	By MS/MS	By MS/MS	By MS/MS	By MS/MS	By MS/MS	By MS/MS	BCAL2012	+	BCAL0127_OriA_wildtype			5	5	5	17	17	17	50.604	0	45.081	200420000	36	4	6	3	3	3	2	2
34.7442	34.8431	34.9717	35.0783	34.5306	34.4923	34.605	34.8065	34.9391	34.7893	34.4385	34.8968				By MS/MS	By MS/MS	By MS/MS	By MS/MS	By MS/MS	By MS/MS	By MS/MS	By MS/MS	By MS/MS	By MS/MS	By MS/MS	By MS/MS	BCAL2013					19	19	19	81.3	81.3	81.3	20.307	0	323.31	314250000000	3443	285	281	322	307	291	291	267
31.1383	30.8248	30.974	30.8639	30.9424	31.0278	31.3586	30.7913	30.4949	30.4895	30.4044	30.3355				By MS/MS	By MS/MS	By MS/MS	By MS/MS	By MS/MS	By MS/MS	By MS/MS	By MS/MS	By MS/MS	By MS/MS	By MS/MS	By MS/MS	BCAL2014	+	BCAL0127_OriA_wildtype	+	BCAL0127_OriB_wildtype	8	8	8	38.9	38.9	38.9	18.766	0	93.889	48277000000	699	70	68	61	55	59	65	64
24.7602	24.6217	24.3951	24.24	24.4867	24.1946	24.6563	24.014	24.0768	24.6173	24.6458	24.7276				By MS/MS	By MS/MS	By MS/MS	By MS/MS	By MS/MS	By MS/MS	By MS/MS	By MS/MS	By MS/MS	By MS/MS	By MS/MS	By MS/MS	BCAL2015					4	4	4	39.1	39.1	39.1	16.923	0	45.742	251170000	54	4	6	4	3	3	4	3
24.9183	24.2302	24.0471	24.1378	24.7093	24.4517	24.8909	24.5106	24.6728	24.5149	24.5853	24.1762				By MS/MS	By MS/MS	By MS/MS	By MS/MS	By MS/MS	By MS/MS	By MS/MS	By MS/MS	By MS/MS	By MS/MS	By MS/MS	By MS/MS	BCAL2016					4	4	4	16.9	16.9	16.9	25.439	0	124.51	382250000	42	4	4	3	3	3	4	4
24.995	25.195	25.1423	25.209	24.9675	24.9312	24.8657	25.2123	25.3111	25.2253	25.0298	25.2175				By MS/MS	By MS/MS	By MS/MS	By MS/MS	By MS/MS	By MS/MS	By MS/MS	By MS/MS	By MS/MS	By MS/MS	By MS/MS	By MS/MS	BCAL2017					20	20	20	24.7	24.7	24.7	128.22	0	171.74	1586500000	256	22	17	19	22	23	18	25
28.5012	28.4594	28.4238	28.4095	28.2998	28.4606	28.7035	28.4592	28.3802	28.1659	28.1165	28.3132				By MS/MS	By MS/MS	By MS/MS	By MS/MS	By MS/MS	By MS/MS	By MS/MS	By MS/MS	By MS/MS	By MS/MS	By MS/MS	By MS/MS	BCAL2018					9	9	9	35.5	35.5	35.5	43.668	0	129.62	7094100000	257	24	20	20	20	21	21	22
22.5022	22.5399	22.3592	22.4545	22.6107	22.6672	20.3539	22.7137	22.9991	22.5055	22.6975	23.0752				By MS/MS	By MS/MS	By MS/MS	By MS/MS	By MS/MS	By MS/MS	By MS/MS	By MS/MS	By MS/MS	By MS/MS	By MS/MS	By MS/MS	BCAL2019					4	4	4	21.8	21.8	21.8	36.279	0	48.178	169000000	35	2	4	4	3	4	1	3
20.8491	20.0642	19.9587	17.8444	22.5	22.5194	20.6179	22.6265	22.6468	22.4271	22.5608	22.6079				By MS/MS	By MS/MS	By MS/MS	By MS/MS	By MS/MS	By MS/MS	By MS/MS	By MS/MS	By MS/MS	By MS/MS	By MS/MS	By MS/MS	BCAL2020	+	BCAL0127_OriA_wildtype			2	2	2	17.4	17.4	17.4	15.536	0	14.945	33365000	16	1	1	1	1	1	1	1
24.5941	24.8153	24.6664	24.8591	24.5673	24.5759	24.2751	24.7198	25.0918	24.9405	24.7784	24.9924				By MS/MS	By MS/MS	By MS/MS	By MS/MS	By MS/MS	By MS/MS	By MS/MS	By MS/MS	By MS/MS	By MS/MS	By MS/MS	By MS/MS	BCAL2021			+	BCAL0127_OriB_wildtype	9	8	8	13.2	11.8	11.8	91.369	0	68.254	555290000	88	5	11	10	5	8	7	4
24.9718	24.9416	24.4241	24.6303	24.9647	24.8172	25.3466	24.8476	24.6212	24.8705	25.2368	24.5039				By MS/MS	By MS/MS	By MS/MS	By MS/MS	By MS/MS	By MS/MS	By MS/MS	By MS/MS	By MS/MS	By MS/MS	By MS/MS	By MS/MS	BCAL2022					4	4	4	17.7	17.7	17.7	24.307	0	51.654	755210000	48	3	3	3	5	5	4	5
22.3705	22.7182	22.0901	22.0508	22.7428	22.3761	22.7189	19.7629	22.5821	23.0571	23.3514	22.6766				By MS/MS	By MS/MS	By MS/MS	By MS/MS	By MS/MS	By MS/MS	By MS/MS	By MS/MS	By MS/MS	By MS/MS	By MS/MS	By MS/MS	BCAL2023					3	3	3	11	11	11	41.818	0	28.649	114630000	28	2	3	2	2	3	2	2
23.7605	23.7121	23.4262	23.4376	23.6764	23.6252	23.938	23.3358	23.5703	23.722	23.7446	23.6113				By MS/MS	By MS/MS	By MS/MS	By MS/MS	By MS/MS	By MS/MS	By MS/MS	By MS/MS	By MS/MS	By MS/MS	By MS/MS	By MS/MS	BCAL2025					4	4	4	39.2	39.2	39.2	16.147	0	23.775	220820000	32	2	2	3	3	3	3	3
24.1539	18.9673	24.1116	24.2182	20.868	23.9212	19.904	23.887	19.4841	18.6569	19.8792	22.359				By MS/MS	By MS/MS	By MS/MS	By MS/MS	By MS/MS	By MS/MS	By MS/MS	By MS/MS	By MS/MS	By MS/MS		By MS/MS	BCAL2027					2	2	2	36.2	36.2	36.2	7.8758	0	20.671	132010000	35	4	3	5	4	1	5	3
23.5497	23.7228	23.5121	23.5529	23.8588	23.5896	23.8321	23.5701	23.5144	23.5117	23.955	23.8059				By MS/MS	By MS/MS	By MS/MS	By MS/MS	By MS/MS	By MS/MS	By MS/MS	By MS/MS	By MS/MS	By MS/MS	By MS/MS	By MS/MS	BCAL2028					6	6	6	23.6	23.6	23.6	35.336	0	22.104	314690000	60	6	6	4	4	7	4	4
22.6968	23.0712	23.0559	23.1582	22.3825	22.6167	20.3539	22.8012	23.649	23.5066	20.136	23.4133				By MS/MS	By MS/MS	By MS/MS	By MS/MS	By MS/MS	By MS/MS	By MS/MS	By MS/MS	By MS/MS	By MS/MS	By MS/MS	By MS/MS	BCAL2030					3	3	3	41	41	41	12.687	0	25.056	150160000	27	3	3	2	2	2	2	1
20.0136	18.7776	21.4167	21.3836	21.3402	18.918	20.7346	20.2759	21.5663	21.2087	20.0647	21.4301				By MS/MS	By MS/MS	By MS/MS	By MS/MS	By MS/MS	By MS/MS	By MS/MS	By MS/MS	By MS/MS	By MS/MS	By MS/MS	By MS/MS	BCAL2039					3	3	3	19.1	19.1	19.1	19.27	0	7.4666	51982000	19	1	1	2	2	2	1	1
23.531	23.8202	23.8528	23.8102	23.6417	23.7388	23.6337	23.3126	23.9132	23.4639	23.8099	23.4321				By MS/MS	By MS/MS	By MS/MS	By MS/MS	By MS/MS	By MS/MS	By MS/MS	By MS/MS	By MS/MS	By MS/MS	By MS/MS	By MS/MS	BCAL2040					4	4	4	17.7	17.7	17.7	36.569	0	38.582	316370000	64	4	7	6	6	7	4	4
28.6325	28.5777	28.6821	28.645	28.5901	28.6491	28.7634	28.6024	28.5256	28.4148	28.5335	28.4487				By MS/MS	By MS/MS	By MS/MS	By MS/MS	By MS/MS	By MS/MS	By MS/MS	By MS/MS	By MS/MS	By MS/MS	By MS/MS	By MS/MS	BCAL2044	+	BCAL0127_OriA_wildtype	+	BCAL0127_OriB_wildtype	7	7	7	26.6	26.6	26.6	34.238	0	56.748	3140500000	169	13	15	16	14	14	15	15
18.4819	22.6055	22.1944	22.175	19.1143	19.655	20.0407	20.0604	19.2458	22.6013	22.4333	19.97				By MS/MS	By MS/MS	By MS/MS	By MS/MS	By MS/MS		By MS/MS	By MS/MS	By MS/MS	By MS/MS	By MS/MS	By MS/MS	BCAL2045					2	2	2	30.3	30.3	30.3	20.67	0	39.523	89059000	18	2	3	2	2	1	0	1
19.5869	19.7249	22.2174	22.4505	19.6978	22.2466	22.4717	22.7768	22.9843	22.4012	20.6395	22.6452				By MS/MS	By MS/MS	By MS/MS	By MS/MS	By MS/MS	By MS/MS	By MS/MS	By MS/MS	By MS/MS	By MS/MS	By MS/MS	By MS/MS	BCAL2056					3	3	3	19.4	19.4	19.4	30.643	0	21.669	75417000	27	1	1	3	3	1	2	2
27.0582	27.3695	27.1533	27.1714	27.4001	27.27	27.2243	27.2146	27.5504	27.5488	27.6888	27.5098				By MS/MS	By MS/MS	By MS/MS	By MS/MS	By MS/MS	By MS/MS	By MS/MS	By MS/MS	By MS/MS	By MS/MS	By MS/MS	By MS/MS	BCAL2061	+	BCAL0127_OriA_wildtype	+	BCAL0127_OriB_wildtype	20	20	20	47.5	47.5	47.5	59.376	0	282.21	4904700000	491	31	39	35	40	39	46	35
27.0764	27.1682	26.9371	27.2091	27.0951	26.9125	27.3563	27.0839	27.267	27.1531	27.2749	27.0101				By MS/MS	By MS/MS	By MS/MS	By MS/MS	By MS/MS	By MS/MS	By MS/MS	By MS/MS	By MS/MS	By MS/MS	By MS/MS	By MS/MS	BCAL2063					12	12	12	33.7	33.7	33.7	51.961	0	217.62	6458400000	335	24	23	27	34	30	29	29
22.4169	22.1679	22.2179	22.1635	22.521	22.4599	22.5176	22.197	22.8547	22.3667	22.4019	22.3765				By MS/MS	By MS/MS	By MS/MS	By MS/MS	By MS/MS	By MS/MS	By MS/MS	By MS/MS	By MS/MS	By MS/MS	By MS/MS	By MS/MS	BCAL2069					4	4	4	43	43	43	11.887	0	17.211	136260000	41	4	3	3	2	4	4	3
24.6693	24.7319	24.5572	24.5004	24.4815	24.9213	25.3945	25.0203	23.7341	24.3541	24.5796	24.096				By MS/MS	By MS/MS	By MS/MS	By MS/MS	By MS/MS	By MS/MS	By MS/MS	By MS/MS	By MS/MS	By MS/MS	By MS/MS	By MS/MS	BCAL2070					1	1	1	7.6	7.6	7.6	16.735	0	6.5812	459030000	64	6	5	6	5	6	6	7
25.44	25.7223	26.0843	26.0828	25.5715	25.5522	24.4385	25.7783	26.4446	25.8459	25.4343	26.2772				By MS/MS	By MS/MS	By MS/MS	By MS/MS	By MS/MS	By MS/MS	By MS/MS	By MS/MS	By MS/MS	By MS/MS	By MS/MS	By MS/MS	BCAL2072					3	3	3	14.8	14.8	14.8	33.542	0	105.81	554420000	72	5	8	7	5	5	5	4
27.2414	27.2633	27.327	27.1689	27.2924	27.2021	27.5231	27.2263	27.1792	27.0896	26.9345	26.9506				By MS/MS	By MS/MS	By MS/MS	By MS/MS	By MS/MS	By MS/MS	By MS/MS	By MS/MS	By MS/MS	By MS/MS	By MS/MS	By MS/MS	BCAL2074					23	23	23	30.4	30.4	30.4	88.166	0	257.08	8717600000	595	56	52	43	61	45	43	52
26.1458	26.2909	26.104	26.225	26.3066	26.1018	25.8991	26.204	26.4221	26.342	26.5003	26.4388				By MS/MS	By MS/MS	By MS/MS	By MS/MS	By MS/MS	By MS/MS	By MS/MS	By MS/MS	By MS/MS	By MS/MS	By MS/MS	By MS/MS	BCAL2075	+	BCAL0127_OriA_wildtype	+	BCAL0127_OriB_wildtype	6	6	6	22.1	22.1	22.1	30.59	0	105.32	2251900000	147	13	12	11	11	13	13	14
20.9752	18.9152	18.6009	19.9414	19.2955	18.7176	20.0555	18.9238	19.6902	21.8729	21.7385	21.7094								By MS/MS				By MS/MS	By MS/MS	By MS/MS	By MS/MS	BCAL3064			+	BCAL0127_OriB_wildtype	3	3	3	9.7	9.7	9.7	30.716	0	5.3062	19559000	6	0	0	0	0	1	0	0
24.1899	24.1156	23.9961	23.808	24.0853	24.1799	23.7923	23.8578	23.7855	23.9906	24.0547	23.8026				By MS/MS	By MS/MS	By MS/MS	By MS/MS	By MS/MS	By MS/MS	By MS/MS	By MS/MS	By MS/MS	By MS/MS	By MS/MS	By MS/MS	BCAL3076A					2	2	2	17.3	17.3	17.3	8.3613	0	67.284	340530000	31	2	3	3	3	2	3	2
25.6844	25.7589	25.8234	25.6964	25.6236	25.7177	25.0604	25.6585	25.896	25.7813	25.7113	25.6375				By MS/MS	By MS/MS	By MS/MS	By MS/MS	By MS/MS	By MS/MS	By MS/MS	By MS/MS	By MS/MS	By MS/MS	By MS/MS	By MS/MS	BCAL3081					4	4	4	36.4	36.4	36.4	18.066	0	30.166	1137200000	120	10	11	10	9	10	11	9
22.303	22.4621	22.3946	22.3947	22.6308	18.7847	22.8482	22.7595	18.268	18.7227	22.676	22.0526				By MS/MS	By MS/MS	By MS/MS	By MS/MS	By MS/MS	By MS/MS	By MS/MS	By MS/MS	By MS/MS	By MS/MS	By MS/MS	By MS/MS	BCAL3088					2	2	2	6.4	6.4	6.4	35.349	0	7.2374	127150000	24	2	2	2	2	3	1	3
26.0034	26.3669	26.1361	26.0535	26.0494	26.2395	26.1221	26.2208	26.3222	26.2002	25.9742	26.3484				By MS/MS	By MS/MS	By MS/MS	By MS/MS	By MS/MS	By MS/MS	By MS/MS	By MS/MS	By MS/MS	By MS/MS	By MS/MS	By MS/MS	BCAL3094					11	11	11	33.9	33.9	33.9	51.38	0	225.93	3081600000	309	25	24	28	27	27	29	18
22.6842	19.5028	22.4335	20.7386	22.2493	22.4723	22.5984	22.41	22.2525	22.2144	22.3807	22.1647				By MS/MS	By MS/MS	By MS/MS	By MS/MS	By MS/MS	By MS/MS	By MS/MS	By MS/MS	By MS/MS	By MS/MS	By MS/MS	By MS/MS	BCAL3095					4	4	4	35.3	35.3	35.3	9.3698	0	11.719	77687000	18	1	1	1	2	2	1	2
26.2969	26.3617	26.4233	26.3419	26.4478	26.4293	26.5665	26.479	26.3041	26.3015	26.5062	26.286				By MS/MS	By MS/MS	By MS/MS	By MS/MS	By MS/MS	By MS/MS	By MS/MS	By MS/MS	By MS/MS	By MS/MS	By MS/MS	By MS/MS	BCAL3096					5	5	5	27.1	27.1	27.1	24.079	0	188.17	3725000000	146	11	15	12	12	13	11	11
24.4753	24.6665	24.1279	24.5301	23.9914	24.4646	20.4334	24.9439	24.5149	24.8176	24.3189	24.357				By MS/MS	By MS/MS	By MS/MS	By MS/MS	By MS/MS	By MS/MS	By MS/MS	By MS/MS	By MS/MS	By MS/MS	By MS/MS	By MS/MS	BCAL3097					3	3	3	43	43	43	11.852	0	37.563	492920000	42	2	4	2	5	4	5	2
24.4791	24.2576	24.0134	24.0589	23.9588	24.29	24.5549	23.9952	23.6504	23.8025	23.8643	23.6253				By MS/MS	By MS/MS	By MS/MS	By MS/MS	By MS/MS	By MS/MS	By MS/MS	By MS/MS	By MS/MS	By MS/MS	By MS/MS	By MS/MS	BCAL3110	+	BCAL0127_OriA_wildtype	+	BCAL0127_OriB_wildtype	7	7	7	19	19	19	47.055	0	46.223	641630000	70	6	4	7	6	6	6	6
28.2091	28.2247	28.2048	28.3808	27.8243	28.2409	28.4217	28.2578	27.8854	27.8753	27.535	27.9458				By MS/MS	By MS/MS	By MS/MS	By MS/MS	By MS/MS	By MS/MS	By MS/MS	By MS/MS	By MS/MS	By MS/MS	By MS/MS	By MS/MS	BCAL3111	+	BCAL0127_OriA_wildtype			11	11	11	44.2	44.2	44.2	32.74	0	219.41	12169000000	606	59	55	53	55	42	49	55
23.111	23.1563	22.644	22.6924	23.1007	23.0491	23.0907	22.6696	22.6049	22.883	22.9112	22.7469				By MS/MS	By MS/MS	By MS/MS	By MS/MS	By MS/MS	By MS/MS	By MS/MS	By MS/MS	By MS/MS	By MS/MS	By MS/MS	By MS/MS	BCAL3112					4	4	4	13.3	13.3	13.3	36.104	0	22.006	151390000	30	2	2	3	2	2	2	3
28.1495	27.9883	27.8641	27.7498	28.0207	28.0012	28.2764	27.8786	27.4745	27.7516	28.0495	27.6488				By MS/MS	By MS/MS	By MS/MS	By MS/MS	By MS/MS	By MS/MS	By MS/MS	By MS/MS	By MS/MS	By MS/MS	By MS/MS	By MS/MS	BCAL3113					26	26	26	55.4	55.4	55.4	50.531	0	315.83	13373000000	728	68	61	57	57	69	63	61
19.1193	20.3453	21.723	20.0786	21.9272	19.5243	20.2583	21.8106	21.7039	21.7238	21.8733	19.299				By MS/MS	By MS/MS	By MS/MS	By MS/MS	By MS/MS	By MS/MS	By MS/MS	By MS/MS	By MS/MS	By MS/MS	By MS/MS	By MS/MS	BCAL3115					3	3	3	10.7	10.7	10.7	29.252	0	11.514	58498000	21	2	1	2	1	2	2	2
28.3169	28.0856	27.9716	27.851	28.2853	28.1836	28.0651	28.1414	28.102	28.0255	28.3811	28.2371				By MS/MS	By MS/MS	By MS/MS	By MS/MS	By MS/MS	By MS/MS	By MS/MS	By MS/MS	By MS/MS	By MS/MS	By MS/MS	By MS/MS	BCAL3117					11	11	11	43.5	43.5	43.5	36.862	0	120.13	4301700000	195	17	13	15	10	15	19	16
23.0938	23.0777	22.9755	23.1548	23.216	23.0452	23.8036	22.9265	23.2273	23.216	23.6586	23.1719				By MS/MS	By MS/MS	By MS/MS	By MS/MS	By MS/MS	By MS/MS	By MS/MS	By MS/MS	By MS/MS	By MS/MS	By MS/MS	By MS/MS	BCAL3119					7	7	7	14.4	14.4	14.4	69.23	0	44.99	211820000	50	4	4	4	4	3	4	2
21.5609	21.2961	21.3867	21.3752	21.5432	21.511	21.5365	19.3619	20.9332	20.9834	21.2669	20.9969				By MS/MS	By MS/MS	By MS/MS	By MS/MS	By MS/MS	By MS/MS	By MS/MS	By MS/MS	By MS/MS	By MS/MS	By MS/MS	By MS/MS	BCAL3121	+	BCAL0127_OriA_wildtype			3	3	3	9.7	9.7	9.7	34.579	0	12.319	51638000	28	2	3	2	2	3	2	3
22.5607	22.4248	19.0554	22.5258	22.9296	22.4805	23.1506	22.8714	22.1978	22.6341	22.9842	22.5075				By MS/MS	By MS/MS	By MS/MS	By MS/MS	By MS/MS	By MS/MS	By MS/MS	By MS/MS	By MS/MS	By MS/MS	By MS/MS	By MS/MS	BCAL3122					4	4	4	11.9	11.9	11.9	32.623	0	7.4259	76785000	37	3	3	2	2	3	3	3
24.8473	25.2124	25.3149	24.9727	24.7126	24.5065	23.7764	24.7408	25.6252	25.8142	25.4253	25.5866				By MS/MS	By MS/MS	By MS/MS	By MS/MS	By MS/MS	By MS/MS	By MS/MS	By MS/MS	By MS/MS	By MS/MS	By MS/MS	By MS/MS	BCAL3123	+	BCAL0127_OriA_wildtype	+	BCAL0127_OriB_wildtype	4	4	4	24.8	24.8	24.8	23.371	0	106.04	696230000	66	5	3	5	6	6	5	4
28.458	28.6903	28.4473	28.362	28.4532	28.3683	28.4574	28.3012	28.3497	28.6728	28.7066	28.4246				By MS/MS	By MS/MS	By MS/MS	By MS/MS	By MS/MS	By MS/MS	By MS/MS	By MS/MS	By MS/MS	By MS/MS	By MS/MS	By MS/MS	BCAL3124					10	10	10	19.7	19.7	19.7	73.025	0	140.01	2843200000	240	19	21	19	17	18	20	21
25.8681	26.3235	25.8997	25.849	26.1592	25.7412	26.1003	25.8987	26.0347	26.3831	26.4737	26.1951				By MS/MS	By MS/MS	By MS/MS	By MS/MS	By MS/MS	By MS/MS	By MS/MS	By MS/MS	By MS/MS	By MS/MS	By MS/MS	By MS/MS	BCAL3128					9	9	9	24.7	24.7	24.7	48.208	0	86.645	997250000	147	13	11	8	12	13	9	11
26.1913	26.5677	26.3244	26.3232	26.3964	26.4233	25.5762	26.2118	26.8238	26.6387	26.6344	26.5956				By MS/MS	By MS/MS	By MS/MS	By MS/MS	By MS/MS	By MS/MS	By MS/MS	By MS/MS	By MS/MS	By MS/MS	By MS/MS	By MS/MS	BCAL3129	+	BCAL0127_OriA_wildtype			10	10	10	35.3	35.3	35.3	41.868	0	123.76	981840000	171	11	18	13	15	15	11	10
25.6531	25.927	25.7281	25.6867	25.8422	25.6804	25.757	25.548	25.7156	25.8121	25.9369	25.6541				By MS/MS	By MS/MS	By MS/MS	By MS/MS	By MS/MS	By MS/MS	By MS/MS	By MS/MS	By MS/MS	By MS/MS	By MS/MS	By MS/MS	BCAL3130					7	7	7	21.3	21.3	21.3	48.125	0	100.42	1798900000	162	12	15	14	14	15	13	13
23.3332	23.1498	23.4105	23.3281	23.0123	23.3116	23.2774	23.2961	22.8089	22.8024	22.0116	22.8275				By MS/MS	By MS/MS	By MS/MS	By MS/MS	By MS/MS	By MS/MS	By MS/MS	By MS/MS	By MS/MS	By MS/MS	By MS/MS	By MS/MS	BCAL1030					6	6	6	28.1	28.1	28.1	30.73	0	16.764	151890000	38	3	3	3	3	3	4	3
24.113	24.5427	24.6081	24.6626	24.4406	24.516	24.6674	24.4269	24.518	24.5915	24.7358	24.6224				By MS/MS	By MS/MS	By MS/MS	By MS/MS	By MS/MS	By MS/MS	By MS/MS	By MS/MS	By MS/MS	By MS/MS	By MS/MS	By MS/MS	BCAL1031					6	6	6	51.5	51.5	51.5	17.94	0	57.67	695550000	95	6	6	7	9	7	6	5
26.8834	27.2133	25.0567	27.4344	26.4655	26.8802	25.3243	27.0129	27.7108	27.4962	26.5251	27.6734				By MS/MS	By MS/MS	By MS/MS	By MS/MS	By MS/MS	By MS/MS	By MS/MS	By MS/MS	By MS/MS	By MS/MS	By MS/MS	By MS/MS	BCAL1033					3	3	3	20.3	20.3	20.3	15.862	0	39.304	2232100000	119	8	10	7	12	7	7	5
25.0295	25.1043	25.0533	25.1614	24.8475	25.0082	25.3425	24.9934	24.9168	24.9268	24.8347	25.1145				By MS/MS	By MS/MS	By MS/MS	By MS/MS	By MS/MS	By MS/MS	By MS/MS	By MS/MS	By MS/MS	By MS/MS	By MS/MS	By MS/MS	BCAL1034					7	7	7	49.3	49.3	49.3	22.792	0	129.83	1269500000	163	16	15	13	14	12	15	14
26.2335	26.1609	26.346	26.3281	26.0925	26.1381	26.2584	26.1348	26.0335	26.2758	26.173	26.2214				By MS/MS	By MS/MS	By MS/MS	By MS/MS	By MS/MS	By MS/MS	By MS/MS	By MS/MS	By MS/MS	By MS/MS	By MS/MS	By MS/MS	BCAL1035					11	11	11	47.2	47.2	47.2	26.94	0	161.85	2353600000	298	30	24	26	23	25	22	19
22.486	23.3381	22.5123	22.6009	23.6317	22.5559	22.6464	19.3543	23.4887	24.3294	26.0134	23.8406				By MS/MS	By MS/MS	By MS/MS	By MS/MS	By MS/MS	By MS/MS	By MS/MS	By MS/MS	By MS/MS	By MS/MS	By MS/MS	By MS/MS	BCAL1040					8	8	8	26.6	26.6	26.6	39.731	0	44.487	346370000	66	3	4	4	4	5	3	3
26.0332	26.0386	25.9511	26.0582	25.2145	26.0411	25.591	19.5785	26.314	25.8541	25.9616	26.365				By MS/MS	By MS/MS	By MS/MS	By MS/MS	By MS/MS	By MS/MS	By MS/MS	By MS/MS	By MS/MS	By MS/MS	By MS/MS	By MS/MS	BCAL1043					4	4	4	11.8	11.8	11.8	49.111	0	22.288	344430000	33	2	2	2	2	4	2	2
22.8197	22.7271	23.0607	22.7942	22.7093	23.1079	23.0718	22.6895	22.7081	22.474	22.8553	22.4787				By MS/MS	By MS/MS	By MS/MS	By MS/MS	By MS/MS	By MS/MS	By MS/MS	By MS/MS	By MS/MS	By MS/MS	By MS/MS	By MS/MS	BCAL1044					5	5	5	25.3	25.3	25.3	27.167	0	23.722	185050000	37	2	1	4	3	3	2	5
23.7714	23.7345	23.51	23.5776	23.5	23.9143	24.1948	23.7001	23.6937	23.4416	23.0272	23.3898				By MS/MS	By MS/MS	By MS/MS	By MS/MS	By MS/MS	By MS/MS	By MS/MS	By MS/MS	By MS/MS	By MS/MS	By MS/MS	By MS/MS	BCAL1046					7	7	7	15.3	15.3	15.3	78.446	0	31.557	328250000	66	4	4	8	6	6	7	5
26.0398	25.6786	26.2708	26.2748	25.495	26.2174	26.2537	26.1927	25.8252	25.2447	24.5655	25.6694				By MS/MS	By MS/MS	By MS/MS	By MS/MS	By MS/MS	By MS/MS	By MS/MS	By MS/MS	By MS/MS	By MS/MS	By MS/MS	By MS/MS	BCAL1047					3	3	3	10.5	10.5	10.5	31.196	0	29.924	957140000	41	4	3	4	4	3	4	4
18.8218	20.2424	19.9736	20.564	22.0192	21.4766	21.7442	19.2977	20.6486	19.993	21.7663	20.1098				By MS/MS	By MS/MS	By MS/MS	By MS/MS	By MS/MS	By MS/MS	By MS/MS	By MS/MS	By MS/MS	By MS/MS	By MS/MS	By MS/MS	BCAL1048					3	3	3	9.1	9.1	9.1	43.039	0	17.257	45718000	15	1	1	1	0	2	2	3
23.9718	23.7743	23.7466	23.6186	23.7838	23.9999	24.1735	23.5916	23.3999	20.4898	23.7186	23.7148				By MS/MS	By MS/MS	By MS/MS	By MS/MS	By MS/MS	By MS/MS	By MS/MS	By MS/MS	By MS/MS	By MS/MS	By MS/MS	By MS/MS	BCAL1049					2	2	2	5.1	5.1	5.1	36.021	0	8.3582	192540000	30	2	2	3	3	3	2	3
27.137	27.1735	27.2159	27.1861	26.9118	26.9949	27.1346	27.043	27.1454	26.9731	27.0714	27.0317				By MS/MS	By MS/MS	By MS/MS	By MS/MS	By MS/MS	By MS/MS	By MS/MS	By MS/MS	By MS/MS	By MS/MS	By MS/MS	By MS/MS	BCAL1051					14	14	14	46.9	46.9	46.9	53.911	0	274.06	5533900000	333	25	25	26	35	26	26	26
24.0428	24.1671	24.3349	24.2755	24.181	24.1007	24.3046	24.3591	24.3117	24.3162	24.1645	24.1555				By MS/MS	By MS/MS	By MS/MS	By MS/MS	By MS/MS	By MS/MS	By MS/MS	By MS/MS	By MS/MS	By MS/MS	By MS/MS	By MS/MS	BCAL2078					8	8	8	33.2	33.2	33.2	42.345	0	73.32	634980000	142	11	10	12	13	13	13	9
25.8925	26.2227	26.4636	26.6874	26.1231	26.06	24.8248	26.3168	26.8812	26.7898	26.1828	26.7124				By MS/MS	By MS/MS	By MS/MS	By MS/MS	By MS/MS	By MS/MS	By MS/MS	By MS/MS	By MS/MS	By MS/MS	By MS/MS	By MS/MS	BCAL2079					5	5	5	39.3	39.3	39.3	27.813	0	145.25	2660100000	243	17	31	23	26	25	21	10
27.0214	27.1492	27.0792	26.893	26.9978	27.1516	27.0189	26.9285	27.0569	26.9069	27.0553	26.8634				By MS/MS	By MS/MS	By MS/MS	By MS/MS	By MS/MS	By MS/MS	By MS/MS	By MS/MS	By MS/MS	By MS/MS	By MS/MS	By MS/MS	BCAL2081					4	4	4	18.4	18.4	18.4	36.621	0	59.847	3055300000	177	16	18	14	19	13	14	14
25.7375	26.0191	25.8846	26.0877	25.7495	25.6605	25.0777	25.9768	26.1134	25.9239	25.6807	26.2535				By MS/MS	By MS/MS	By MS/MS	By MS/MS	By MS/MS	By MS/MS	By MS/MS	By MS/MS	By MS/MS	By MS/MS	By MS/MS	By MS/MS	BCAL2082					4	4	4	22.3	22.3	22.3	19.356	0	49.812	1924500000	86	7	6	6	5	8	9	6
26.6792	26.5802	26.6906	26.615	26.6835	26.5597	26.6592	26.5333	26.386	26.363	26.5012	26.467				By MS/MS	By MS/MS	By MS/MS	By MS/MS	By MS/MS	By MS/MS	By MS/MS	By MS/MS	By MS/MS	By MS/MS	By MS/MS	By MS/MS	BCAL2083	+	BCAL0127_OriA_wildtype	+	BCAL0127_OriB_wildtype	20	20	20	28.2	28.2	28.2	84.989	0	323.31	7500500000	467	40	41	36	37	38	43	42
24.0032	24.1499	23.7857	23.8589	24.1024	24.1123	19.4494	23.8223	23.6674	23.7189	24.0935	23.7327				By MS/MS	By MS/MS	By MS/MS	By MS/MS	By MS/MS	By MS/MS	By MS/MS	By MS/MS	By MS/MS	By MS/MS	By MS/MS	By MS/MS	BCAL2084					3	3	3	8.7	8.7	8.7	43.725	0	25.334	320920000	45	4	3	4	4	5	5	1
27.5885	27.7456	27.8016	27.734	27.6967	27.6907	27.2873	27.6529	28.0466	27.9357	28.0821	28.1743				By MS/MS	By MS/MS	By MS/MS	By MS/MS	By MS/MS	By MS/MS	By MS/MS	By MS/MS	By MS/MS	By MS/MS	By MS/MS	By MS/MS	BCAL2085	+	BCAL0127_OriA_wildtype	+	BCAL0127_OriB_wildtype	9	9	9	35.2	35.2	35.2	41.924	0	163.81	2930000000	225	14	16	23	17	19	21	20
26.3903	26.5766	26.1024	26.2514	26.4687	26.4397	26.7036	26.3389	26.343	26.4439	26.8924	26.2109				By MS/MS	By MS/MS	By MS/MS	By MS/MS	By MS/MS	By MS/MS	By MS/MS	By MS/MS	By MS/MS	By MS/MS	By MS/MS	By MS/MS	BCAL2087					6	6	6	26.9	26.9	26.9	29.501	0	34.377	1003600000	98	7	6	9	7	9	8	8
28.5977	28.3446	28.4946	28.6442	28.131	28.3064	27.8788	28.2156	28.6095	28.1811	28.528	28.672				By MS/MS	By MS/MS	By MS/MS	By MS/MS	By MS/MS	By MS/MS	By MS/MS	By MS/MS	By MS/MS	By MS/MS	By MS/MS	By MS/MS	BCAL2088					6	6	6	42.5	42.5	42.5	20.813	0	98.43	13793000000	387	36	37	31	28	32	33	29
26.0613	25.9246	26.0121	25.7183	26.0402	26.0792	26.4962	25.7348	25.9844	25.609	25.6858	25.6184				By MS/MS	By MS/MS	By MS/MS	By MS/MS	By MS/MS	By MS/MS	By MS/MS	By MS/MS	By MS/MS	By MS/MS	By MS/MS	By MS/MS	BCAL2089					4	4	4	18.6	18.6	18.6	25.39	0	22.727	1454200000	145	14	14	10	13	14	13	15
29.876	29.6687	29.6145	29.5053	29.7909	29.5144	29.9293	29.5214	29.5029	29.5456	29.6936	29.4943				By MS/MS	By MS/MS	By MS/MS	By MS/MS	By MS/MS	By MS/MS	By MS/MS	By MS/MS	By MS/MS	By MS/MS	By MS/MS	By MS/MS	BCAL2090					17	17	17	53.6	53.6	53.6	30.993	0	253.57	32828000000	659	54	57	51	52	66	64	62
28.4139	28.4184	28.5254	28.585	28.8651	28.6756	28.7377	28.7217	28.6283	28.7707	29.0072	28.6468				By MS/MS	By MS/MS	By MS/MS	By MS/MS	By MS/MS	By MS/MS	By MS/MS	By MS/MS	By MS/MS	By MS/MS	By MS/MS	By MS/MS	BCAL2091					12	12	12	59.2	59.2	59.2	27	0	141.65	11632000000	532	44	47	38	37	44	42	42
26.5092	26.4953	26.4208	26.5193	26.4695	26.4591	26.7025	26.4918	26.4893	26.5972	26.3764	26.5714				By MS/MS	By MS/MS	By MS/MS	By MS/MS	By MS/MS	By MS/MS	By MS/MS	By MS/MS	By MS/MS	By MS/MS	By MS/MS	By MS/MS	BCAL2092					10	10	10	49.8	49.8	49.8	29.633	0	208.3	2510900000	298	27	27	24	27	22	28	23
23.2821	23.2008	22.8955	23.1789	23.1491	23.0791	23.0143	23.1704	23.331	23.1113	23.1129	23.3054				By MS/MS	By MS/MS	By MS/MS	By MS/MS	By MS/MS	By MS/MS	By MS/MS	By MS/MS	By MS/MS	By MS/MS	By MS/MS	By MS/MS	BCAL2093					6	6	6	7.7	7.7	7.7	96.952	0	61.25	187640000	55	3	4	4	4	5	6	4
23.0035	22.9467	22.6324	22.7709	23.1247	22.9218	23.1243	23.0199	22.7303	22.8529	23.1724	22.8285				By MS/MS	By MS/MS	By MS/MS	By MS/MS	By MS/MS	By MS/MS	By MS/MS	By MS/MS	By MS/MS	By MS/MS	By MS/MS	By MS/MS	BCAL2094					6	6	6	16.1	16.1	16.1	59.59	0	46.101	133180000	70	5	8	6	6	4	6	5
25.5699	25.5167	25.5194	25.3583	25.4466	25.878	25.9899	25.6634	25.1685	25.208	25.7155	25.3234				By MS/MS	By MS/MS	By MS/MS	By MS/MS	By MS/MS	By MS/MS	By MS/MS	By MS/MS	By MS/MS	By MS/MS	By MS/MS	By MS/MS	BCAL2095					2	2	2	12.4	12.4	12.4	19.974	0	15.166	600500000	62	5	6	5	5	5	5	6
26.005	26.0146	25.8483	25.6719	25.8752	25.8771	26.2476	25.9407	26.0916	25.8714	26.0621	26.0179				By MS/MS	By MS/MS	By MS/MS	By MS/MS	By MS/MS	By MS/MS	By MS/MS	By MS/MS	By MS/MS	By MS/MS	By MS/MS	By MS/MS	BCAL2096					15	15	15	27.2	27.2	27.2	75.465	0	138.22	1383600000	224	16	21	19	19	19	22	16
26.4821	26.1187	25.8845	25.7971	26.1328	26.2415	26.6506	26.0092	25.6593	25.9909	26.0018	25.519				By MS/MS	By MS/MS	By MS/MS	By MS/MS	By MS/MS	By MS/MS	By MS/MS	By MS/MS	By MS/MS	By MS/MS	By MS/MS	By MS/MS	BCAL2097					7	7	7	15.8	15.8	15.8	45.46	0	56.417	821990000	108	9	8	9	10	8	10	8
25.7952	25.7304	25.5937	25.5959	25.7775	25.6876	25.8375	25.6952	25.6105	25.6143	25.9093	25.5605				By MS/MS	By MS/MS	By MS/MS	By MS/MS	By MS/MS	By MS/MS	By MS/MS	By MS/MS	By MS/MS	By MS/MS	By MS/MS	By MS/MS	BCAL2098					27	27	27	28.1	28.1	28.1	129.28	0	183.2	3721400000	422	35	39	33	36	34	34	32
28.3328	28.2307	28.0894	27.9726	28.0731	28.1572	28.5188	28.0331	27.7134	27.74	28.0897	27.7655				By MS/MS	By MS/MS	By MS/MS	By MS/MS	By MS/MS	By MS/MS	By MS/MS	By MS/MS	By MS/MS	By MS/MS	By MS/MS	By MS/MS	BCAL2100					5	5	5	12	12	12	44.604	0	20.366	1850800000	72	5	7	6	5	6	7	5
28.2853	28.4422	28.4702	28.3626	28.5059	28.3468	28.2354	28.1657	28.3373	28.4199	28.5526	28.5592				By MS/MS	By MS/MS	By MS/MS	By MS/MS	By MS/MS	By MS/MS	By MS/MS	By MS/MS	By MS/MS	By MS/MS	By MS/MS	By MS/MS	BCAL2101					6	6	6	26.2	26.2	26.2	29.479	0	133.75	13247000000	293	23	22	26	29	20	24	24
24.7337	25.0973	25.1148	24.9448	24.4173	24.4255	23.0974	24.3613	25.0456	25.3904	25.1824	25.0316				By MS/MS	By MS/MS	By MS/MS	By MS/MS	By MS/MS	By MS/MS	By MS/MS	By MS/MS	By MS/MS	By MS/MS	By MS/MS	By MS/MS	BCAL2102			+	BCAL0127_OriB_wildtype	4	4	4	41	41	41	13.417	0	37.196	694700000	57	5	6	5	5	3	4	3
24.6407	24.4988	24.8546	24.796	24.7655	24.6323	24.6661	24.7329	24.7684	24.7593	25.0169	24.9083				By MS/MS	By MS/MS	By MS/MS	By MS/MS	By MS/MS	By MS/MS	By MS/MS	By MS/MS	By MS/MS	By MS/MS	By MS/MS	By MS/MS	BCAL2103					7	7	7	17.4	17.4	17.4	40.857	0	66.01	813360000	89	6	9	6	7	5	8	8
21.4145	20.9861	21.1796	21.274	20.765	19.3015	18.9787	21.0279	20.9374	20.8979	20.7124	18.9711				By MS/MS	By MS/MS	By MS/MS	By MS/MS	By MS/MS	By MS/MS	By MS/MS	By MS/MS	By MS/MS	By MS/MS	By MS/MS	By MS/MS	BCAL2105					3	3	3	8.1	8.1	8.1	53.173	0	11.6	17861000	13	3	0	1	2	1	1	1
25.4648	19.4355	25.064	25.2736	17.6085	25.5324	18.5726	25.3092	24.7987	20.1181	18.9135	18.8409				By MS/MS	By MS/MS	By MS/MS	By MS/MS	By MS/MS	By MS/MS	By MS/MS	By MS/MS	By MS/MS	By MS/MS	By MS/MS	By MS/MS	BCAL2106					2	2	2	17	17	17	17.541	0	16.281	507190000	41	5	3	4	4	3	4	4
24.9494	25.0789	24.953	24.9823	25.1042	24.9749	25.1538	25.092	25.2655	25.1383	25.3033	25.0592				By MS/MS	By MS/MS	By MS/MS	By MS/MS	By MS/MS	By MS/MS	By MS/MS	By MS/MS	By MS/MS	By MS/MS	By MS/MS	By MS/MS	BCAL2107					16	16	16	35.1	35.1	35.1	70.987	0	216.23	1046100000	213	13	21	16	18	15	17	10
24.9348	24.6162	24.5489	24.2282	24.6483	24.5148	24.9897	24.4273	24.0638	24.1862	24.6077	24.0021				By MS/MS	By MS/MS	By MS/MS	By MS/MS	By MS/MS	By MS/MS	By MS/MS	By MS/MS	By MS/MS	By MS/MS	By MS/MS	By MS/MS	BCAL2109					6	6	6	14.4	14.4	14.4	48.777	0	20.25	499170000	41	5	4	4	3	5	3	3
25.0359	25.3018	25.4322	25.3628	24.943	24.9422	19.9505	25.349	25.5949	25.2306	25.218	25.5084				By MS/MS	By MS/MS	By MS/MS	By MS/MS	By MS/MS	By MS/MS	By MS/MS	By MS/MS	By MS/MS	By MS/MS	By MS/MS	By MS/MS	BCAL2110					6	6	6	27.8	27.8	27.8	38.167	0	88.928	810810000	64	4	5	6	6	5	3	2
23.5628	23.4198	23.68	23.4923	23.1839	23.4746	23.0707	23.6132	23.5716	23.2748	23.3423	23.5681				By MS/MS	By MS/MS	By MS/MS	By MS/MS	By MS/MS	By MS/MS	By MS/MS	By MS/MS	By MS/MS	By MS/MS	By MS/MS	By MS/MS	BCAL2112					5	5	5	34.6	34.6	34.6	27.8	0	63.61	278600000	54	5	5	6	5	3	6	3
18.3239	21.5472	21.7167	21.886	21.5023	21.6841	22.3057	21.581	19.361	21.5711	21.1418	21.3843				By MS/MS	By MS/MS	By MS/MS	By MS/MS	By MS/MS	By MS/MS	By MS/MS	By MS/MS	By MS/MS	By MS/MS	By MS/MS	By MS/MS	BCAL2113					5	5	5	13.7	13.7	13.7	34.804	0	9.0801	29160000	35	2	4	3	4	4	4	3
22.1621	21.7051	21.9117	21.7157	21.8231	22.0157	21.999	21.8397	18.7224	21.6486	22.0292	21.849				By MS/MS	By MS/MS	By MS/MS	By MS/MS	By MS/MS	By MS/MS	By MS/MS	By MS/MS	By MS/MS	By MS/MS	By MS/MS	By MS/MS	BCAL2114					5	5	5	24.8	24.8	24.8	25.564	0	33.674	100850000	34	3	4	5	3	2	2	3
21.6063	21.9074	22.1993	22.0601	22.0407	22.1675	21.8124	22.0683	22.0749	22.1218	21.8778	21.9272				By MS/MS	By MS/MS	By MS/MS	By MS/MS	By MS/MS	By MS/MS	By MS/MS	By MS/MS	By MS/MS	By MS/MS	By MS/MS	By MS/MS	BCAL2115					3	3	3	17.5	17.5	17.5	18.433	0	10.608	93730000	25	2	2	3	2	2	3	2
26.8275	26.8941	26.926	27.1092	26.8628	26.8956	27.0525	26.884	26.9985	26.8949	26.381	26.957				By MS/MS	By MS/MS	By MS/MS	By MS/MS	By MS/MS	By MS/MS	By MS/MS	By MS/MS	By MS/MS	By MS/MS	By MS/MS	By MS/MS	BCAL2116					6	6	6	55.1	55.1	55.1	9.8529	0	33.761	2978700000	160	14	15	12	14	13	13	11
20.1306	21.2406	20.4939	18.7205	21.9783	19.8876	21.6952	19.1773	22.4737	22.593	23.9946	22.51					By MS/MS	By MS/MS	By MS/MS	By MS/MS		By MS/MS		By MS/MS	By MS/MS	By MS/MS	By MS/MS	BCAL2117	+	BCAL0127_OriA_wildtype			9	9	9	20.8	20.8	20.8	54.873	0	47.059	132750000	39	0	3	1	1	5	0	2
27.874	26.747	28.2542	27.9407	26.0128	27.7485	27.66	27.9086	26.2117	25.6061	23.9036	25.9391				By MS/MS	By MS/MS	By MS/MS	By MS/MS	By MS/MS	By MS/MS	By MS/MS	By MS/MS	By MS/MS	By MS/MS	By MS/MS	By MS/MS	BCAL2118	+	BCAL0127_OriA_wildtype			11	11	11	36.6	36.6	36.6	47.741	0	277.96	6245000000	385	46	32	40	47	26	42	35
26.0409	26.0935	26.2126	26.3126	26.0526	26.3686	26.3698	26.3157	25.8981	25.674	25.7983	25.925				By MS/MS	By MS/MS	By MS/MS	By MS/MS	By MS/MS	By MS/MS	By MS/MS	By MS/MS	By MS/MS	By MS/MS	By MS/MS	By MS/MS	BCAL2122	+	BCAL0127_OriA_wildtype	+	BCAL0127_OriB_wildtype	14	14	14	26	26	26	59.142	0	77.573	1911600000	204	15	15	17	19	19	20	14
27.9536	28.2695	28.1305	28.1204	28.3158	28.283	28.4277	28.2939	28.3834	28.208	28.5773	28.1773				By MS/MS	By MS/MS	By MS/MS	By MS/MS	By MS/MS	By MS/MS	By MS/MS	By MS/MS	By MS/MS	By MS/MS	By MS/MS	By MS/MS	BCAL2126					11	11	11	31.1	31.1	31.1	51.866	0	114.37	3873100000	379	27	32	32	33	32	30	23
23.6787	24.0255	23.9792	24.0813	23.7294	23.6916	22.7	23.5467	24.3141	24.6618	23.9542	24.3941				By MS/MS	By MS/MS	By MS/MS	By MS/MS	By MS/MS	By MS/MS	By MS/MS	By MS/MS	By MS/MS	By MS/MS	By MS/MS	By MS/MS	BCAL3133			+	BCAL0127_OriB_wildtype	2	2	2	19.7	19.7	19.7	20.715	0	19.43	267840000	41	3	4	3	3	3	5	3
25.3991	25.2741	25.1233	25.0927	25.1024	25.1903	25.3287	24.9687	24.5844	25.1071	25.233	24.7546				By MS/MS	By MS/MS	By MS/MS	By MS/MS	By MS/MS	By MS/MS	By MS/MS	By MS/MS	By MS/MS	By MS/MS	By MS/MS	By MS/MS	BCAL3134					7	7	7	37	37	37	32.856	0	52.944	1145200000	96	8	10	9	7	6	6	10
25.1976	25.0959	24.8978	24.9961	24.9938	24.8804	24.7219	24.7663	25.076	25.3163	25.1177	25.0525				By MS/MS	By MS/MS	By MS/MS	By MS/MS	By MS/MS	By MS/MS	By MS/MS	By MS/MS	By MS/MS	By MS/MS	By MS/MS	By MS/MS	BCAL3135			+	BCAL0127_OriB_wildtype	6	6	6	21.8	21.8	21.8	39.545	0	128.18	639710000	86	7	8	7	7	8	6	3
24.5456	24.9611	24.5953	24.5127	24.4741	24.7807	24.1885	24.1669	24.594	24.7711	24.6682	24.7191				By MS/MS	By MS/MS	By MS/MS	By MS/MS	By MS/MS	By MS/MS	By MS/MS	By MS/MS	By MS/MS	By MS/MS	By MS/MS	By MS/MS	BCAL3136					5	5	5	19.4	19.4	19.4	30.398	0	32.493	218050000	59	4	7	5	6	4	6	2
18.3978	20.189	20.1484	19.2308	25.4882	18.8223	21.0335	20.2486	25.9288	25.5969	24.4359	19.3484				By MS/MS	By MS/MS			By MS/MS	By MS/MS	By MS/MS		By MS/MS	By MS/MS	By MS/MS	By MS/MS	BCAL3137					3	3	3	10.5	10.5	10.5	30.967	0	28.717	560580000	15	1	1	0	0	3	1	1
25.1196	25.4695	25.2693	25.3076	25.4728	25.3226	25.0441	25.6143	25.8332	26.0541	25.8122	25.5223				By MS/MS	By MS/MS	By MS/MS	By MS/MS	By MS/MS	By MS/MS	By MS/MS	By MS/MS	By MS/MS	By MS/MS	By MS/MS	By MS/MS	BCAL3138	+	BCAL0127_OriA_wildtype			5	5	5	21.4	21.4	21.4	44.742	0	97.661	775430000	99	7	8	8	7	9	8	6
25.6721	25.8924	25.8857	25.9124	26.0301	25.677	25.864	25.6973	25.8647	25.8382	25.908	25.9991				By MS/MS	By MS/MS	By MS/MS	By MS/MS	By MS/MS	By MS/MS	By MS/MS	By MS/MS	By MS/MS	By MS/MS	By MS/MS	By MS/MS	BCAL3139					8	8	8	35.9	35.9	35.9	37.285	0	83.476	1287700000	118	9	10	10	11	8	10	7
24.3948	24.2933	24.1153	24.3973	24.229	24.3063	24.6381	24.5213	23.9795	24.0048	24.2954	23.7475				By MS/MS	By MS/MS	By MS/MS	By MS/MS	By MS/MS	By MS/MS	By MS/MS	By MS/MS	By MS/MS	By MS/MS	By MS/MS	By MS/MS	BCAL3140					6	6	6	36.8	36.8	36.8	18.379	0	47.873	583250000	76	6	6	5	6	5	5	8
24.1492	24.074	24.2509	24.3079	23.3468	23.6058	18.7357	23.6323	24.3543	24.4227	24.1619	24.4148				By MS/MS	By MS/MS	By MS/MS	By MS/MS	By MS/MS	By MS/MS	By MS/MS	By MS/MS	By MS/MS	By MS/MS	By MS/MS	By MS/MS	BCAL3141					3	3	3	40.9	40.9	40.9	16.642	0	27.17	381470000	78	9	12	6	9	5	7	2
28.1211	28.376	28.23	28.0917	28.0231	28.1667	27.7297	28.2462	28.2818	28.1914	28.375	28.2797				By MS/MS	By MS/MS	By MS/MS	By MS/MS	By MS/MS	By MS/MS	By MS/MS	By MS/MS	By MS/MS	By MS/MS	By MS/MS	By MS/MS	BCAL3142					4	4	4	42.2	42.2	42.2	20.642	0	83.355	5576900000	260	19	22	23	19	19	22	24
21.6013	21.5689	21.4717	21.1518	21.3079	21.5989	22.1372	21.5438	18.9157	21.1039	20.8916	20.7953				By MS/MS	By MS/MS	By MS/MS	By MS/MS	By MS/MS	By MS/MS	By MS/MS	By MS/MS	By MS/MS	By MS/MS	By MS/MS	By MS/MS	BCAL3143					2	2	2	4.4	4.4	4.4	44.884	0	4.1621	38262000	18	1	2	2	1	2	1	2
25.3631	25.1891	24.9178	25.0783	25.2683	25.2619	25.5692	25.1067	24.4564	24.8866	25.0961	24.8328				By MS/MS	By MS/MS	By MS/MS	By MS/MS	By MS/MS	By MS/MS	By MS/MS	By MS/MS	By MS/MS	By MS/MS	By MS/MS	By MS/MS	BCAL3145					2	2	2	8	8	8	30.533	0	17.076	627290000	79	8	8	7	3	9	9	9
30.9582	30.762	30.8005	30.7513	31.2417	31.0271	31.3124	30.9515	30.8302	30.9685	30.9729	30.8086				By MS/MS	By MS/MS	By MS/MS	By MS/MS	By MS/MS	By MS/MS	By MS/MS	By MS/MS	By MS/MS	By MS/MS	By MS/MS	By MS/MS	BCAL3146					34	34	27	69.6	69.6	59	56.98	0	323.31	90861000000	2125	170	162	156	161	188	188	186
32.1244	31.9896	32.0327	31.9704	32.4164	32.4681	32.8353	32.3378	31.683	32.2225	32.5137	31.8107				By MS/MS	By MS/MS	By MS/MS	By MS/MS	By MS/MS	By MS/MS	By MS/MS	By MS/MS	By MS/MS	By MS/MS	By MS/MS	By MS/MS	BCAL3147					9	9	9	79.4	79.4	79.4	10.49	0	166.86	138390000000	1007	74	83	74	84	84	84	106
22.7148	22.9326	23.2689	22.9316	23.0134	23.0843	22.6613	23.2146	23.1554	23.0553	23.0235	23.047				By MS/MS	By MS/MS	By MS/MS	By MS/MS	By MS/MS	By MS/MS	By MS/MS	By MS/MS	By MS/MS	By MS/MS	By MS/MS	By MS/MS	BCAL3168					3	3	3	18.9	18.9	18.9	24.152	0	9.3529	166470000	27	2	3	2	1	3	2	3
20.8376	21.0697	21.1691	21.2482	20.8737	21.2329	21.3416	21.1315	18.9156	19.5366	21.155	20.7931				By MS/MS	By MS/MS	By MS/MS	By MS/MS	By MS/MS	By MS/MS	By MS/MS	By MS/MS	By MS/MS	By MS/MS	By MS/MS	By MS/MS	BCAL3172					4	4	4	7	7	7	84.878	0	22.999	33965000	33	3	4	3	3	1	3	5
22.3029	22.3945	22.8941	22.8077	22.4694	22.8841	22.8346	22.9065	22.7937	22.2654	22.2879	22.5345				By MS/MS	By MS/MS	By MS/MS	By MS/MS	By MS/MS	By MS/MS	By MS/MS	By MS/MS	By MS/MS	By MS/MS	By MS/MS	By MS/MS	BCAL3173					2	2	2	3.6	3.6	3.6	57.164	0	12.19	92782000	24	2	2	2	2	2	2	2
23.792	23.7308	24.1312	24.2043	23.9928	24.1926	19.0742	24.3176	24.2909	24.5594	23.0225	24.2264				By MS/MS	By MS/MS	By MS/MS	By MS/MS	By MS/MS	By MS/MS	By MS/MS	By MS/MS	By MS/MS	By MS/MS	By MS/MS	By MS/MS	BCAL3177					4	4	4	12.8	12.8	12.8	41.971	0	26.722	270920000	29	3	3	2	2	2	2	2
24.3936	24.1543	24.5258	24.2884	24.0429	24.4856	24.5422	24.4797	24.8391	24.2761	23.1809	24.285				By MS/MS	By MS/MS	By MS/MS	By MS/MS	By MS/MS	By MS/MS	By MS/MS	By MS/MS	By MS/MS	By MS/MS	By MS/MS	By MS/MS	BCAL3178					6	6	6	24.3	24.3	24.3	34.784	0	108.6	269800000	78	6	6	7	8	5	6	6
22.2081	22.8386	20.4365	23.9555	23.0054	23.437	22.2794	23.5074	24.0655	23.8219	22.9799	23.6618				By MS/MS	By MS/MS	By MS/MS	By MS/MS	By MS/MS	By MS/MS	By MS/MS	By MS/MS	By MS/MS	By MS/MS	By MS/MS	By MS/MS	BCAL3179					5	5	5	30.4	30.4	30.4	36.115	0	124.95	243970000	41	2	2	1	8	2	4	3
22.7453	23.072	23.0896	18.7893	22.6687	23.3554	23.3772	22.9994	22.0673	22.2322	19.9188	22.1808				By MS/MS	By MS/MS	By MS/MS	By MS/MS	By MS/MS	By MS/MS	By MS/MS	By MS/MS	By MS/MS	By MS/MS	By MS/MS	By MS/MS	BCAL3184					4	4	4	12.2	12.2	12.2	48.989	0	26.667	127050000	33	2	4	4	1	2	4	4
22.6787	22.321	19.3208	22.8322	22.6309	22.9908	23.268	22.9501	22.5504	22.3161	22.8758	22.3583				By MS/MS	By MS/MS	By MS/MS	By MS/MS	By MS/MS	By MS/MS	By MS/MS	By MS/MS	By MS/MS	By MS/MS	By MS/MS	By MS/MS	BCAL3188					4	4	4	18	18	18	29.489	0	31.678	67653000	45	3	2	3	3	3	3	5
20.701	19.6524	22.8815	22.9386	22.4752	18.3408	22.5436	22.8646	19.0917	20.0921	20.4714	22.4628				By MS/MS	By MS/MS	By MS/MS	By MS/MS	By MS/MS	By MS/MS	By MS/MS	By MS/MS	By MS/MS	By MS/MS	By MS/MS	By MS/MS	BCAL3189					2	2	2	16.2	16.2	16.2	15.058	0	6.7791	62258000	17	1	2	2	3	2	0	2
27.1676	27.3544	27.372	27.088	26.7974	27.0954	26.17	27.2345	25.4804	26.7576	25.8546	27.2482				By MS/MS	By MS/MS	By MS/MS	By MS/MS	By MS/MS	By MS/MS	By MS/MS	By MS/MS	By MS/MS	By MS/MS	By MS/MS	By MS/MS	BCAL3191					10	10	10	37.2	37.2	37.2	43.188	0	281.57	4911300000	341	32	35	31	31	29	38	22
28.2988	28.3369	28.3268	28.4633	28.1088	28.3575	28.1004	28.4016	28.4957	28.015	27.8446	28.1765				By MS/MS	By MS/MS	By MS/MS	By MS/MS	By MS/MS	By MS/MS	By MS/MS	By MS/MS	By MS/MS	By MS/MS	By MS/MS	By MS/MS	BCAL3192					8	8	8	51.4	51.4	51.4	23.812	0	121.92	6922700000	362	28	32	30	31	30	27	25
25.6571	25.5229	25.3935	25.5303	25.5456	26.0716	25.8086	25.6223	25.2324	25.2267	25.1475	25.0516				By MS/MS	By MS/MS	By MS/MS	By MS/MS	By MS/MS	By MS/MS	By MS/MS	By MS/MS	By MS/MS	By MS/MS	By MS/MS	By MS/MS	BCAL3193	+	BCAL0127_OriA_wildtype	+	BCAL0127_OriB_wildtype	4	4	4	38	38	38	10.829	0	41.513	1111700000	85	9	7	6	8	7	7	7
22.0412	22.077	18.9033	20.2659	22.2266	21.8868	22.4019	21.5898	18.4513	21.5449	22.0248	20.1351				By MS/MS	By MS/MS	By MS/MS	By MS/MS	By MS/MS	By MS/MS	By MS/MS	By MS/MS	By MS/MS	By MS/MS	By MS/MS		BCAL3196					2	2	2	13.2	13.2	13.2	18.42	0	10.281	49824000	19	2	2	1	1	2	2	2
28.0116	28.0757	28.1199	28.1381	28.1977	28.1529	28.3152	28.2636	28.0368	28.1322	28.5584	28.065				By MS/MS	By MS/MS	By MS/MS	By MS/MS	By MS/MS	By MS/MS	By MS/MS	By MS/MS	By MS/MS	By MS/MS	By MS/MS	By MS/MS	BCAL3197					6	6	6	19.3	19.3	19.3	44.897	0	57.397	6612500000	262	20	17	21	21	20	25	20
26.7352	26.8358	27.1569	27.2616	27.108	26.847	26.3118	27.0869	27.6043	27.3734	27.0746	27.3484				By MS/MS	By MS/MS	By MS/MS	By MS/MS	By MS/MS	By MS/MS	By MS/MS	By MS/MS	By MS/MS	By MS/MS	By MS/MS	By MS/MS	BCAL3198					6	6	6	45.2	45.2	45.2	26.203	0	115.55	3015000000	159	11	11	14	15	14	11	8
19.8839	21.9345	22.1239	20.2761	22.5443	19.2636	20.7804	22.3223	22.5014	19.7604	23.0808	22.6273				By MS/MS	By MS/MS	By MS/MS	By MS/MS	By MS/MS	By MS/MS	By MS/MS	By MS/MS	By MS/MS	By MS/MS	By MS/MS	By MS/MS	BCAL1056;BCAL2611					2	2	2	8	8	8	26.45	0	7.255	47799000	20	1	2	2	1	2	1	1
26.4694	26.6881	26.7456	26.5826	26.7233	26.5709	26.0386	26.7524	27.3638	26.822	27.1362	27.0732				By MS/MS	By MS/MS	By MS/MS	By MS/MS	By MS/MS	By MS/MS	By MS/MS	By MS/MS	By MS/MS	By MS/MS	By MS/MS	By MS/MS	BCAL1059	+	BCAL0127_OriA_wildtype			11	11	11	43.8	43.8	43.8	42.49	0	297.32	2886700000	289	20	21	23	17	26	24	18
25.334	25.1327	25.2458	25.0526	25.4174	25.5726	25.6731	25.4484	25.1642	25.1247	25.7296	25.3806				By MS/MS	By MS/MS	By MS/MS	By MS/MS	By MS/MS	By MS/MS	By MS/MS	By MS/MS	By MS/MS	By MS/MS	By MS/MS	By MS/MS	BCAL1060					7	7	7	18.9	18.9	18.9	38.705	0	48.604	1048600000	100	7	6	8	7	8	8	6
27.0529	27.3849	27.1273	27.0373	27.1195	27.2316	26.9098	27.0642	27.5267	27.1939	27.566	27.3				By MS/MS	By MS/MS	By MS/MS	By MS/MS	By MS/MS	By MS/MS	By MS/MS	By MS/MS	By MS/MS	By MS/MS	By MS/MS	By MS/MS	BCAL1061					12	12	12	48.4	48.4	48.4	37.489	0	111.64	2587400000	136	11	10	11	10	11	15	9
26.1763	26.0424	25.9586	25.78	26.3892	26.3534	26.5711	26.1945	26.1842	26.0717	26.6051	26.0681				By MS/MS	By MS/MS	By MS/MS	By MS/MS	By MS/MS	By MS/MS	By MS/MS	By MS/MS	By MS/MS	By MS/MS	By MS/MS	By MS/MS	BCAL1062					11	11	11	27.1	27.1	27.1	51.701	0	110.04	3460400000	296	25	29	24	21	22	28	22
26.7838	26.7424	26.8521	26.6278	26.8689	26.9777	27.1251	26.7887	26.9247	26.6306	27.0993	27.0431				By MS/MS	By MS/MS	By MS/MS	By MS/MS	By MS/MS	By MS/MS	By MS/MS	By MS/MS	By MS/MS	By MS/MS	By MS/MS	By MS/MS	BCAL1063					9	9	9	23.8	23.8	23.8	48.268	0	95.112	5745000000	280	27	24	25	23	25	25	20
22.5376	22.6822	22.6088	22.4544	23.0145	23.0781	23.1959	22.7014	22.5893	22.597	23.2465	22.5739				By MS/MS	By MS/MS	By MS/MS	By MS/MS	By MS/MS	By MS/MS	By MS/MS	By MS/MS	By MS/MS	By MS/MS	By MS/MS	By MS/MS	BCAL1064					6	6	6	23.6	23.6	23.6	36.585	0	68.67	248500000	56	3	6	4	3	3	4	4
28.9094	28.6311	28.3777	28.0674	28.7548	28.5957	28.8572	28.2289	28.495	28.5462	28.8485	28.2094				By MS/MS	By MS/MS	By MS/MS	By MS/MS	By MS/MS	By MS/MS	By MS/MS	By MS/MS	By MS/MS	By MS/MS	By MS/MS	By MS/MS	BCAL1065					11	11	11	45.8	45.8	45.8	28.205	0	128.24	6199400000	237	20	21	18	16	20	20	22
22.7831	23.1772	22.5809	22.5624	23.7138	23.2582	23.2527	22.8724	23.247	23.7184	23.9757	23.3539				By MS/MS	By MS/MS	By MS/MS	By MS/MS	By MS/MS	By MS/MS	By MS/MS	By MS/MS	By MS/MS	By MS/MS	By MS/MS	By MS/MS	BCAL1069	+	BCAL0127_OriA_wildtype			8	8	8	20.5	20.5	20.5	64.166	0	63.358	260210000	68	4	6	3	1	8	5	8
25.0653	25.112	25.2008	25.0969	24.723	24.8916	24.6743	24.8985	24.9449	24.76	24.6295	24.9754				By MS/MS	By MS/MS	By MS/MS	By MS/MS	By MS/MS	By MS/MS	By MS/MS	By MS/MS	By MS/MS	By MS/MS	By MS/MS	By MS/MS	BCAL1070	+	BCAL0127_OriA_wildtype			7	7	7	36.3	36.3	36.3	19.513	0	105.59	1013000000	100	8	8	7	6	7	9	11
26.8001	26.5993	26.9247	26.7898	26.6007	26.96	27.5015	26.8569	26.4858	26.4668	26.454	26.5243				By MS/MS	By MS/MS	By MS/MS	By MS/MS	By MS/MS	By MS/MS	By MS/MS	By MS/MS	By MS/MS	By MS/MS	By MS/MS	By MS/MS	BCAL1071	+	BCAL0127_OriA_wildtype			5	5	5	32.1	32.1	32.1	22.293	0	62.348	1758200000	147	12	13	15	12	12	13	13
25.7407	26.0985	26.0215	26.005	26.0014	25.7307	25.3378	25.779	26.324	26.5247	26.1662	26.3872				By MS/MS	By MS/MS	By MS/MS	By MS/MS	By MS/MS	By MS/MS	By MS/MS	By MS/MS	By MS/MS	By MS/MS	By MS/MS	By MS/MS	BCAL1072	+	BCAL0127_OriA_wildtype	+	BCAL0127_OriB_wildtype	9	9	9	32.8	32.8	32.8	52.568	0	190.49	2349000000	207	16	17	16	17	16	14	12
24.6785	23.5687	25.1695	25.884	24.9627	25.065	24.7415	25.6463	25.6033	24.0081	26.1729	26.2606				By MS/MS	By MS/MS	By MS/MS	By MS/MS	By MS/MS	By MS/MS	By MS/MS	By MS/MS	By MS/MS	By MS/MS	By MS/MS	By MS/MS	BCAL1083					4	4	4	9.9	9.9	9.9	69.357	0	32.052	872080000	55	3	3	4	5	4	4	5
24.2675	24.1553	18.9944	23.7419	24.201	19.3927	24.5114	23.6957	23.4187	23.857	24.1189	23.5772				By MS/MS	By MS/MS	By MS/MS	By MS/MS	By MS/MS	By MS/MS	By MS/MS	By MS/MS	By MS/MS	By MS/MS	By MS/MS	By MS/MS	BCAL1087					3	3	3	21.2	21.2	21.2	15.798	0	18.108	269630000	34	3	4	2	3	3	2	4
23.2611	22.5967	19.5886	22.3016	23.089	23.0484	23.593	22.8804	21.9919	22.609	22.7981	20.1457				By MS/MS	By MS/MS	By MS/MS	By MS/MS	By MS/MS	By MS/MS	By MS/MS	By MS/MS	By MS/MS	By MS/MS	By MS/MS	By MS/MS	BCAL1088					4	4	4	29.1	29.1	29.1	22.175	0	25.616	72110000	25	3	2	2	2	2	3	3
19.3433	22.4488	19.3658	20.0945	21.8907	22.3206	22.6739	21.9286	19.8452	19.3579	18.7606	18.7583				By MS/MS	By MS/MS	By MS/MS	By MS/MS	By MS/MS	By MS/MS	By MS/MS	By MS/MS	By MS/MS	By MS/MS	By MS/MS	By MS/MS	BCAL1089			+	BCAL0127_OriB_wildtype	3	3	3	17.9	17.9	17.9	17.71	0	10.743	34550000	20	2	2	3	1	2	2	2
23.9594	24.5083	24.2112	23.8887	24.1828	23.9206	23.888	23.8886	23.741	24.3153	24.4759	24.2332				By MS/MS	By MS/MS	By MS/MS	By MS/MS	By MS/MS	By MS/MS	By MS/MS	By MS/MS	By MS/MS	By MS/MS	By MS/MS	By MS/MS	BCAL1090					5	5	5	34.6	34.6	34.6	28.119	0	38.42	635520000	66	5	4	6	5	6	6	6
29.0595	28.6822	28.548	28.4058	29.0333	28.7288	29.2172	28.6769	28.0934	28.5474	29.0164	28.2225				By MS/MS	By MS/MS	By MS/MS	By MS/MS	By MS/MS	By MS/MS	By MS/MS	By MS/MS	By MS/MS	By MS/MS	By MS/MS	By MS/MS	BCAL1092					11	11	11	35.4	35.4	35.4	37.262	0	134.08	12816000000	553	56	46	44	37	53	52	58
22.3523	22.3908	22.2867	22.6847	22.5556	22.5511	22.3823	22.7345	22.6568	22.6823	22.7274	22.3997				By MS/MS	By MS/MS	By MS/MS	By MS/MS	By MS/MS	By MS/MS	By MS/MS	By MS/MS	By MS/MS	By MS/MS	By MS/MS	By MS/MS	BCAL1095					4	4	4	7.7	7.7	7.7	84.903	0	63.37	109350000	31	2	3	3	2	4	3	2
23.8213	23.9041	23.7008	23.9275	23.7118	23.989	23.9682	23.8499	23.8761	23.7169	23.821	23.878				By MS/MS	By MS/MS	By MS/MS	By MS/MS	By MS/MS	By MS/MS	By MS/MS	By MS/MS	By MS/MS	By MS/MS	By MS/MS	By MS/MS	BCAL1096					10	10	10	9.7	9.7	9.7	121.44	0	68.225	371870000	85	7	6	5	10	8	5	8
23.1576	23.1734	23.186	23.1565	23.1143	23.1437	23.4113	23.2201	23.1667	23.0886	22.9614	23.0654				By MS/MS	By MS/MS	By MS/MS	By MS/MS	By MS/MS	By MS/MS	By MS/MS	By MS/MS	By MS/MS	By MS/MS	By MS/MS	By MS/MS	BCAL1097					12	12	12	14	14	14	134.25	0	128.3	576140000	152	12	14	11	15	14	12	11
22.9024	22.8894	23.2611	23.1305	22.5257	22.8935	22.7672	22.9985	23.0821	22.8261	22.8068	23.3697				By MS/MS	By MS/MS	By MS/MS	By MS/MS	By MS/MS	By MS/MS	By MS/MS	By MS/MS	By MS/MS	By MS/MS	By MS/MS	By MS/MS	BCAL1098					3	3	3	3.6	3.6	3.6	80.226	0	11.419	148010000	25	2	2	2	2	2	2	2
25.699	26.0665	25.7845	25.6022	26.2292	25.7556	26.2143	25.8145	26.0864	26.5008	27.0857	26.376				By MS/MS	By MS/MS	By MS/MS	By MS/MS	By MS/MS	By MS/MS	By MS/MS	By MS/MS	By MS/MS	By MS/MS	By MS/MS	By MS/MS	BCAL1104					18	18	18	37.3	37.3	37.3	71.089	0	158.93	2285400000	242	17	20	20	18	21	16	15
23.8658	23.8103	23.7686	23.7805	23.6584	23.7723	24.2917	23.8494	23.6148	23.2838	23.3151	23.6317				By MS/MS	By MS/MS	By MS/MS	By MS/MS	By MS/MS	By MS/MS	By MS/MS	By MS/MS	By MS/MS	By MS/MS	By MS/MS	By MS/MS	BCAL2132	+	BCAL0127_OriA_wildtype			9	9	9	15.4	15.4	15.4	65.908	0	48.103	298830000	72	8	5	6	4	6	5	7
22.164	22.2931	18.909	22.2508	21.6145	22.0908	22.0917	21.7937	19.9083	21.6248	19.8356	20.7791				By MS/MS	By MS/MS	By MS/MS	By MS/MS	By MS/MS	By MS/MS	By MS/MS	By MS/MS	By MS/MS	By MS/MS	By MS/MS	By MS/MS	BCAL2138			+	BCAL0127_OriB_wildtype	4	4	4	13.4	13.4	13.4	50.719	0	12.908	74384000	25	2	3	1	2	2	2	2
18.9866	19.6438	20.0531	23.8243	19.4955	19.7811	20.0437	23.431	23.9545	24.5251	19.7482	23.8662				By MS/MS	By MS/MS	By MS/MS	By MS/MS	By MS/MS	By MS/MS	By MS/MS	By MS/MS	By MS/MS	By MS/MS	By MS/MS	By MS/MS	BCAL2143					2	2	2	3.1	3.1	3.1	74.41	0	10.79	244550000	21	1	2	1	2	3	1	2
27.5359	27.3933	27.2869	27.6105	27.3826	27.4868	27.9857	27.4209	27.1817	27.0779	26.457	27.0841				By MS/MS	By MS/MS	By MS/MS	By MS/MS	By MS/MS	By MS/MS	By MS/MS	By MS/MS	By MS/MS	By MS/MS	By MS/MS	By MS/MS	BCAL2144					4	4	4	21.1	21.1	21.1	28.961	0	20.255	2762400000	105	9	9	7	11	9	10	7
26.7013	26.8533	26.7737	26.7166	27.051	26.8411	26.8768	26.8294	27.0203	26.8009	27.2097	26.8013				By MS/MS	By MS/MS	By MS/MS	By MS/MS	By MS/MS	By MS/MS	By MS/MS	By MS/MS	By MS/MS	By MS/MS	By MS/MS	By MS/MS	BCAL2146					7	7	7	19.7	19.7	19.7	45.127	0	111.16	2623000000	321	24	29	27	25	25	25	22
24.971	25.0412	24.9514	24.9236	25.2397	24.98	25.1995	25.0354	25.1266	24.9068	25.4683	25.0298				By MS/MS	By MS/MS	By MS/MS	By MS/MS	By MS/MS	By MS/MS	By MS/MS	By MS/MS	By MS/MS	By MS/MS	By MS/MS	By MS/MS	BCAL2148					5	5	5	22.9	22.9	22.9	35.61	0	71.176	1015700000	71	6	7	4	6	6	5	4
20.1939	20.2793	22.9697	22.6902	23.0438	22.8836	20.2224	22.8622	23.1051	22.7433	22.8825	19.0756				By MS/MS	By MS/MS	By MS/MS	By MS/MS	By MS/MS	By MS/MS	By MS/MS	By MS/MS	By MS/MS	By MS/MS	By MS/MS	By MS/MS	BCAL2149					3	3	3	11.6	11.6	11.6	30.1	0	11.203	121500000	25	1	1	3	2	3	3	1
24.8082	25.3773	25.5649	25.695	25.3981	25.3761	25.6135	25.6625	25.791	25.808	25.5326	25.8934				By MS/MS	By MS/MS	By MS/MS	By MS/MS	By MS/MS	By MS/MS	By MS/MS	By MS/MS	By MS/MS	By MS/MS	By MS/MS	By MS/MS	BCAL2150					8	8	8	19.6	19.6	19.6	52.135	0	67.862	441170000	80	7	8	5	6	8	6	4
25.973	25.6679	25.758	18.9414	25.7004	25.8122	25.975	25.8734	25.5533	25.4018	25.2819	25.2415				By MS/MS	By MS/MS	By MS/MS	By MS/MS	By MS/MS	By MS/MS	By MS/MS	By MS/MS	By MS/MS	By MS/MS	By MS/MS	By MS/MS	BCAL2151			+	BCAL0127_OriB_wildtype	2	2	2	10	10	10	23.513	0	15.801	325200000	46	4	3	5	2	4	3	4
26.6604	26.3907	26.549	26.4546	26.6587	26.642	26.8557	26.7086	26.2314	26.2177	26.5434	26.4381				By MS/MS	By MS/MS	By MS/MS	By MS/MS	By MS/MS	By MS/MS	By MS/MS	By MS/MS	By MS/MS	By MS/MS	By MS/MS	By MS/MS	BCAL2152			+	BCAL0127_OriB_wildtype	5	5	5	24.6	24.6	24.6	20.28	0	18.643	3582500000	158	12	12	12	13	13	14	14
29.2229	29.4448	29.4286	29.2617	29.3232	29.3256	29.4879	29.3676	29.4113	29.3758	29.5095	29.3424				By MS/MS	By MS/MS	By MS/MS	By MS/MS	By MS/MS	By MS/MS	By MS/MS	By MS/MS	By MS/MS	By MS/MS	By MS/MS	By MS/MS	BCAL2153					8	8	8	71.2	71.2	71.2	17.79	0	217.15	10106000000	503	40	46	42	38	39	36	37
20.4073	20.9256	20.6783	19.8112	19.9956	20.8063	19.8264	20.1117	20.094	18.6516	18.0472	19.0103				By MS/MS	By MS/MS	By MS/MS	By MS/MS	By MS/MS	By MS/MS	By MS/MS	By MS/MS		By MS/MS	By MS/MS		BCAL2154					2	2	2	9	9	9	29.983	0	7.7097	13188000	13	2	2	2	1	1	1	1
28.2383	28.3836	28.2792	28.0998	28.1787	28.2122	28.4949	28.0998	28.0896	28.3729	28.5225	28.2074				By MS/MS	By MS/MS	By MS/MS	By MS/MS	By MS/MS	By MS/MS	By MS/MS	By MS/MS	By MS/MS	By MS/MS	By MS/MS	By MS/MS	BCAL2157					7	7	7	29.6	29.6	29.6	29.504	0	89.692	2527300000	226	19	18	21	20	19	16	17
24.521	24.7091	24.59	24.7336	24.9632	24.5555	24.3162	24.7203	25.1049	25.0258	25.3138	25.0713				By MS/MS	By MS/MS	By MS/MS	By MS/MS	By MS/MS	By MS/MS	By MS/MS	By MS/MS	By MS/MS	By MS/MS	By MS/MS	By MS/MS	BCAL2158	+	BCAL0127_OriA_wildtype	+	BCAL0127_OriB_wildtype	12	12	12	20.9	20.9	20.9	58.702	0	102.63	779730000	124	9	11	8	10	10	8	8
26.3853	26.2464	26.0331	26.2509	26.2669	26.4361	26.6435	26.2769	26.1574	25.7469	25.6635	25.8802				By MS/MS	By MS/MS	By MS/MS	By MS/MS	By MS/MS	By MS/MS	By MS/MS	By MS/MS	By MS/MS	By MS/MS	By MS/MS	By MS/MS	BCAL2159			+	BCAL0127_OriB_wildtype	4	4	4	36.1	36.1	36.1	11.938	0	28.83	1522200000	118	11	9	10	12	11	10	14
24.8682	25.0383	24.8363	24.9008	25.0564	24.9965	25.4434	25.0067	25.095	25.0806	25.2856	24.9943				By MS/MS	By MS/MS	By MS/MS	By MS/MS	By MS/MS	By MS/MS	By MS/MS	By MS/MS	By MS/MS	By MS/MS	By MS/MS	By MS/MS	BCAL2160					15	15	15	19.2	19.2	19.2	95.986	0	140.86	1274400000	195	13	14	17	17	17	16	10
27.5284	27.696	27.7806	27.9378	27.6168	27.9313	27.296	28.2347	27.8163	27.8019	27.4619	27.7299				By MS/MS	By MS/MS	By MS/MS	By MS/MS	By MS/MS	By MS/MS	By MS/MS	By MS/MS	By MS/MS	By MS/MS	By MS/MS	By MS/MS	BCAL2162					3	3	3	43.9	43.9	43.9	19.976	0	153.33	4281800000	253	21	19	23	19	17	22	15
23.3017	23.2942	23.2446	23.1409	23.1203	23.076	23.523	23.1353	23.7266	23.4546	23.3715	23.7642				By MS/MS	By MS/MS	By MS/MS	By MS/MS	By MS/MS	By MS/MS	By MS/MS	By MS/MS	By MS/MS	By MS/MS	By MS/MS	By MS/MS	BCAL2163					6	6	6	20	20	20	45.515	0	53.534	258030000	84	5	8	6	8	8	6	5
27.0236	27.0507	27.0297	27.0121	27.1948	27.0186	27.3634	27.0726	26.8514	26.9929	27.3238	26.9978				By MS/MS	By MS/MS	By MS/MS	By MS/MS	By MS/MS	By MS/MS	By MS/MS	By MS/MS	By MS/MS	By MS/MS	By MS/MS	By MS/MS	BCAL2166					16	16	16	44.9	44.9	44.9	41.467	0	180.51	7186500000	448	34	34	39	39	38	37	37
28.4256	28.2076	28.0524	27.9594	28.3174	28.3387	28.6209	28.0914	27.7305	28.0032	28.3297	27.6765				By MS/MS	By MS/MS	By MS/MS	By MS/MS	By MS/MS	By MS/MS	By MS/MS	By MS/MS	By MS/MS	By MS/MS	By MS/MS	By MS/MS	BCAL2167					8	8	8	32.7	32.7	32.7	31.834	0	111.54	11878000000	359	32	32	30	32	30	31	29
18.512	19.0919	18.6732	21.8052	19.3536	19.5278	20.2398	21.6998	22.104	22.3209	19.2697	22.1556				By MS/MS	By MS/MS	By MS/MS	By MS/MS	By MS/MS	By MS/MS	By MS/MS	By MS/MS	By MS/MS	By MS/MS	By MS/MS	By MS/MS	BCAL2168					3	3	3	17	17	17	20.871	0	10.731	24867000	18	1	1	2	2	1	1	1
27.7369	27.9599	27.8126	27.7622	27.8478	27.7496	27.738	27.843	27.8996	28.0667	27.8887	27.7807				By MS/MS	By MS/MS	By MS/MS	By MS/MS	By MS/MS	By MS/MS	By MS/MS	By MS/MS	By MS/MS	By MS/MS	By MS/MS	By MS/MS	BCAL2169					11	11	11	39.5	39.5	39.5	45.503	0	137.56	6385800000	466	43	37	32	37	43	40	42
24.9677	24.9041	25.1141	25.2637	24.4995	24.9955	25.2883	25.1487	24.9242	24.9396	24.3908	24.9816				By MS/MS	By MS/MS	By MS/MS	By MS/MS	By MS/MS	By MS/MS	By MS/MS	By MS/MS	By MS/MS	By MS/MS	By MS/MS	By MS/MS	BCAL2172					9	9	9	49.8	49.8	49.8	30.247	0	96.172	520530000	161	15	14	17	15	14	11	12
22.8372	22.5077	22.8233	22.5211	22.4199	22.644	22.6546	22.6556	22.424	22.3398	22.134	22.6543				By MS/MS	By MS/MS	By MS/MS	By MS/MS	By MS/MS	By MS/MS	By MS/MS	By MS/MS	By MS/MS	By MS/MS	By MS/MS	By MS/MS	BCAL2173					5	5	5	27.5	27.5	27.5	31.858	0	45.549	182590000	42	3	4	4	3	4	4	2
20.0941	22.9531	23.0031	22.6877	22.8509	23.357	23.5037	22.9449	22.738	22.8457	19.9801	20.6372				By MS/MS	By MS/MS	By MS/MS	By MS/MS	By MS/MS	By MS/MS	By MS/MS	By MS/MS	By MS/MS	By MS/MS	By MS/MS	By MS/MS	BCAL2175					2	2	2	18.4	18.4	18.4	18.214	0	12.311	57885000	41	4	4	3	3	4	4	5
25.1186	25.0668	24.9551	24.6973	24.9326	25.016	25.2582	24.8691	24.5422	25.0021	25.081	24.6592				By MS/MS	By MS/MS	By MS/MS	By MS/MS	By MS/MS	By MS/MS	By MS/MS	By MS/MS	By MS/MS	By MS/MS	By MS/MS	By MS/MS	BCAL2176					9	9	9	29.4	29.4	29.4	34.862	0	68.506	1388000000	239	19	19	19	19	18	21	17
28.0013	27.9643	28.0051	27.754	27.9783	27.9078	28.1494	27.9214	27.8966	27.7186	27.8401	27.8922				By MS/MS	By MS/MS	By MS/MS	By MS/MS	By MS/MS	By MS/MS	By MS/MS	By MS/MS	By MS/MS	By MS/MS	By MS/MS	By MS/MS	BCAL2179					8	8	8	25.8	25.8	25.8	45.686	0	103.46	4019400000	372	32	35	39	30	28	39	31
25.8983	25.7349	25.7954	25.8033	25.8881	25.9052	25.9613	25.783	25.6024	25.6573	25.7115	25.5894				By MS/MS	By MS/MS	By MS/MS	By MS/MS	By MS/MS	By MS/MS	By MS/MS	By MS/MS	By MS/MS	By MS/MS	By MS/MS	By MS/MS	BCAL2180	+	BCAL0127_OriA_wildtype	+	BCAL0127_OriB_wildtype	6	6	6	26.1	26.1	26.1	30.948	0	99.885	2942800000	150	12	14	13	13	12	13	12
28.0547	28.0583	27.9269	27.8668	27.9387	27.8355	27.7054	27.7138	28.1681	28.1159	28.1775	27.9565				By MS/MS	By MS/MS	By MS/MS	By MS/MS	By MS/MS	By MS/MS	By MS/MS	By MS/MS	By MS/MS	By MS/MS	By MS/MS	By MS/MS	BCAL2181			+	BCAL0127_OriB_wildtype	14	14	14	34.1	34.1	34.1	61.206	0	242.5	5933200000	387	29	34	36	34	29	34	28
19.2113	22.4409	22.5039	22.3725	19.8537	19.4924	19.3411	22.2525	22.6121	22.4502	22.5923	22.5039				By MS/MS	By MS/MS	By MS/MS	By MS/MS	By MS/MS	By MS/MS	By MS/MS	By MS/MS	By MS/MS	By MS/MS	By MS/MS	By MS/MS	BCAL2184			+	BCAL0127_OriB_wildtype	2	2	2	9.9	9.9	9.9	28.82	0	9.9963	34189000	24	1	3	2	2	1	1	2
22.2547	22.3846	19.4859	19.128	18.8856	18.6259	22.0697	22.2294	22.3026	22.2222	22.4396	22.1026				By MS/MS	By MS/MS	By MS/MS	By MS/MS	By MS/MS	By MS/MS	By MS/MS	By MS/MS	By MS/MS	By MS/MS	By MS/MS	By MS/MS	BCAL2185					3	3	3	17.7	17.7	17.7	25.272	0	16.664	69027000	24	2	4	1	1	1	1	3
24.7141	24.5474	24.1883	24.3602	24.458	24.3695	25.0494	24.3467	24.3076	24.3613	24.4516	24.1374				By MS/MS	By MS/MS	By MS/MS	By MS/MS	By MS/MS	By MS/MS	By MS/MS	By MS/MS	By MS/MS	By MS/MS	By MS/MS	By MS/MS	BCAL2186					5	5	5	10.6	10.6	10.6	45.068	0	28.109	264830000	66	7	6	6	7	7	5	6
24.088	24.4971	24.3676	24.4055	24.396	24.588	24.2116	24.4796	24.6822	24.2804	24.2928	24.5339				By MS/MS	By MS/MS	By MS/MS	By MS/MS	By MS/MS	By MS/MS	By MS/MS	By MS/MS	By MS/MS	By MS/MS	By MS/MS	By MS/MS	BCAL2187					7	7	7	21.8	21.8	21.8	38.881	0	55.968	382120000	78	6	7	8	7	5	5	5
26.4991	26.2291	26.1104	25.9182	26.3855	26.2654	26.5506	26.0941	25.699	25.9163	26.1252	25.6251				By MS/MS	By MS/MS	By MS/MS	By MS/MS	By MS/MS	By MS/MS	By MS/MS	By MS/MS	By MS/MS	By MS/MS	By MS/MS	By MS/MS	BCAL2189			+	BCAL0127_OriB_wildtype	7	7	7	20.4	20.4	20.4	41.08	0	59.96	1694400000	101	9	7	9	7	9	10	8
25.627	25.6854	25.5325	25.6342	25.8579	25.788	25.9783	25.7069	25.679	25.8952	25.992	25.7197				By MS/MS	By MS/MS	By MS/MS	By MS/MS	By MS/MS	By MS/MS	By MS/MS	By MS/MS	By MS/MS	By MS/MS	By MS/MS	By MS/MS	BCAL2190					16	16	16	36.8	36.8	36.8	57.571	0	196.54	4157700000	436	32	37	33	32	38	35	35
25.7141	25.8333	25.9646	25.8275	25.7119	25.732	25.1473	25.978	25.9909	25.9922	26.3884	25.8649				By MS/MS	By MS/MS	By MS/MS	By MS/MS	By MS/MS	By MS/MS	By MS/MS	By MS/MS	By MS/MS	By MS/MS	By MS/MS	By MS/MS	BCAL2193					4	4	4	62.8	62.8	62.8	12.42	0	64.137	1293900000	123	13	11	12	9	11	10	5
25.7377	25.6952	26.1182	25.9991	26.1587	25.8491	25.539	26.2014	25.9674	25.9785	25.5107	26.1924				By MS/MS	By MS/MS	By MS/MS	By MS/MS	By MS/MS	By MS/MS	By MS/MS	By MS/MS	By MS/MS	By MS/MS	By MS/MS	By MS/MS	BCAL3200					3	3	3	16.4	16.4	16.4	24.994	0	14.992	379760000	50	2	3	6	6	3	2	3
23.4743	23.438	23.3588	23.206	23.2559	23.3214	20.3892	19.2771	20.3516	23.1542	18.7443	22.9652				By MS/MS	By MS/MS	By MS/MS	By MS/MS	By MS/MS	By MS/MS	By MS/MS	By MS/MS	By MS/MS	By MS/MS	By MS/MS	By MS/MS	BCAL3201					2	2	2	17.9	17.9	17.9	15.122	0	93.39	200840000	25	2	2	2	2	2	2	2
25.8816	25.7306	25.5696	25.402	25.6017	25.4523	26.1293	25.4425	24.9404	25.4659	25.5845	25.1275				By MS/MS	By MS/MS	By MS/MS	By MS/MS	By MS/MS	By MS/MS	By MS/MS	By MS/MS	By MS/MS	By MS/MS	By MS/MS	By MS/MS	BCAL3202					4	4	4	16.2	16.2	16.2	36.776	0	36.943	381300000	100	7	11	10	9	7	7	9
26.9436	27.0526	26.9719	26.9607	27.3079	27.1626	27.318	27.1079	26.5669	26.7542	26.9959	26.7221				By MS/MS	By MS/MS	By MS/MS	By MS/MS	By MS/MS	By MS/MS	By MS/MS	By MS/MS	By MS/MS	By MS/MS	By MS/MS	By MS/MS	BCAL3203			+	BCAL0127_OriB_wildtype	4	4	4	9.7	9.7	9.7	42.893	0	9.5045	1920900000	66	5	6	5	6	4	5	5
27.4059	27.937	27.9364	27.9802	27.5441	27.9761	27.3883	28.0698	28.4403	28.134	27.9078	28.3001				By MS/MS	By MS/MS	By MS/MS	By MS/MS	By MS/MS	By MS/MS	By MS/MS	By MS/MS	By MS/MS	By MS/MS	By MS/MS	By MS/MS	BCAL3204					8	8	7	44.7	44.7	38.2	18.69	0	167.94	5436300000	271	23	25	23	23	20	24	15
27.5866	27.1341	27.2819	27.2946	27.3806	27.5688	27.8381	27.4985	26.8407	26.9981	27.0638	26.6127				By MS/MS	By MS/MS	By MS/MS	By MS/MS	By MS/MS	By MS/MS	By MS/MS	By MS/MS	By MS/MS	By MS/MS	By MS/MS	By MS/MS	BCAL3205			+	BCAL0127_OriB_wildtype	2	2	2	8.4	8.4	8.4	27.437	0	31.518	2221100000	56	4	5	5	4	5	5	5
21.6417	21.5899	22.0927	21.8603	21.6135	21.7689	21.3216	21.8377	22.1235	21.7003	22.0956	21.8771				By MS/MS	By MS/MS	By MS/MS	By MS/MS	By MS/MS	By MS/MS	By MS/MS	By MS/MS	By MS/MS	By MS/MS	By MS/MS	By MS/MS	BCAL3213					2	2	2	11.1	11.1	11.1	32.97	0	8.6605	37936000	23	2	2	2	2	2	2	1
22.8236	22.2561	22.8492	22.8671	22.3597	19.6409	20.4236	20.0182	22.0701	22.2665	20.0415	22.1657				By MS/MS	By MS/MS	By MS/MS	By MS/MS	By MS/MS	By MS/MS	By MS/MS	By MS/MS	By MS/MS	By MS/MS	By MS/MS	By MS/MS	BCAL3214					2	2	2	35.8	35.8	35.8	11.266	0	15.76	97538000	25	2	3	2	2	3	2	1
22.8223	22.8612	23.1448	23.2195	19.4709	22.8447	22.8441	23.0079	23.2909	23.0392	22.7217	23.3307				By MS/MS	By MS/MS	By MS/MS	By MS/MS	By MS/MS	By MS/MS	By MS/MS	By MS/MS	By MS/MS	By MS/MS	By MS/MS	By MS/MS	BCAL3215					3	3	3	13.4	13.4	13.4	31.501	0	11.317	137760000	20	2	2	2	1	1	2	2
23.4985	23.637	23.145	22.8815	23.7217	23.3079	23.4372	23.0975	23.7887	23.9081	24.2078	23.5109				By MS/MS	By MS/MS	By MS/MS	By MS/MS	By MS/MS	By MS/MS	By MS/MS	By MS/MS	By MS/MS	By MS/MS	By MS/MS	By MS/MS	BCAL3218					4	4	4	12.2	12.2	12.2	47.551	0	62.949	159040000	44	3	5	2	2	4	3	3
22.1669	22.1805	22.3117	22.372	22.3113	22.1541	22.3618	22.2518	22.0063	22.0835	21.7928	22.0011				By MS/MS	By MS/MS	By MS/MS	By MS/MS	By MS/MS	By MS/MS	By MS/MS	By MS/MS	By MS/MS	By MS/MS	By MS/MS	By MS/MS	BCAL3219	+	BCAL0127_OriA_wildtype	+	BCAL0127_OriB_wildtype	4	4	4	18	18	18	33.072	0	30.644	158980000	52	4	6	5	4	4	4	5
24.0261	24.1674	24.1444	24.1018	24.3974	24.2987	24.4435	24.3444	24.1473	24.233	24.1661	24.1717				By MS/MS	By MS/MS	By MS/MS	By MS/MS	By MS/MS	By MS/MS	By MS/MS	By MS/MS	By MS/MS	By MS/MS	By MS/MS	By MS/MS	BCAL3220			+	BCAL0127_OriB_wildtype	16	16	16	9.7	9.7	9.7	268.63	0	156.54	579920000	221	19	19	18	16	19	18	18
27.1582	27.3173	27.2107	27.0911	27.7526	27.4332	27.8792	27.2918	27.2146	27.297	27.579	27.1926				By MS/MS	By MS/MS	By MS/MS	By MS/MS	By MS/MS	By MS/MS	By MS/MS	By MS/MS	By MS/MS	By MS/MS	By MS/MS	By MS/MS	BCAL3228					6	6	6	30.9	30.9	30.9	20.237	0	28.846	2926600000	97	9	11	8	6	10	8	7
24.1734	24.6251	23.9945	24.1408	24.9162	24.4773	24.7504	24.2812	24.4934	24.8071	25.3293	24.6558				By MS/MS	By MS/MS	By MS/MS	By MS/MS	By MS/MS	By MS/MS	By MS/MS	By MS/MS	By MS/MS	By MS/MS	By MS/MS	By MS/MS	BCAL3231					6	6	6	25.2	25.2	25.2	38.869	0	51.146	797510000	82	4	6	4	6	11	5	7
20.6458	21.5021	18.5915	19.3956	23.4079	21.3166	21.7614	19.1456	21.7808	22.8962	24.335	22.4395				By MS/MS	By MS/MS	By MS/MS	By MS/MS	By MS/MS	By MS/MS	By MS/MS	By MS/MS	By MS/MS	By MS/MS	By MS/MS	By MS/MS	BCAL3239	+	BCAL0127_OriA_wildtype			13	13	13	15.1	15.1	15.1	101.76	0	44.104	171320000	55	1	2	2	1	12	2	4
23.547	23.3582	23.374	23.1098	23.6098	23.4836	23.7003	23.2826	23.3896	23.504	23.4983	23.0381				By MS/MS	By MS/MS	By MS/MS	By MS/MS	By MS/MS	By MS/MS	By MS/MS	By MS/MS	By MS/MS	By MS/MS	By MS/MS	By MS/MS	BCAL3244					5	5	5	16.7	16.7	16.7	43.417	0	47.254	177790000	55	3	2	4	3	6	7	9
25.407	25.6481	25.5546	25.6934	25.4951	25.7035	25.8392	25.4496	25.4187	25.5643	25.4	25.4106				By MS/MS	By MS/MS	By MS/MS	By MS/MS	By MS/MS	By MS/MS	By MS/MS	By MS/MS	By MS/MS	By MS/MS	By MS/MS	By MS/MS	BCAL3246					5	5	5	12.8	12.8	12.8	52.124	0	96.792	1413900000	102	7	8	9	9	10	9	8
23.1172	23.2183	22.8863	22.8946	23.0747	23.0646	23.0639	22.7687	22.831	23.1686	23.0863	22.9449				By MS/MS	By MS/MS	By MS/MS	By MS/MS	By MS/MS	By MS/MS	By MS/MS	By MS/MS	By MS/MS	By MS/MS	By MS/MS	By MS/MS	BCAL3257					7	7	7	31	31	31	35.698	0	34.049	237520000	57	5	6	6	3	4	4	4
28.4964	28.595	28.8353	28.7283	28.4958	28.5995	28.4732	28.6015	28.7087	28.4343	28.6275	28.664				By MS/MS	By MS/MS	By MS/MS	By MS/MS	By MS/MS	By MS/MS	By MS/MS	By MS/MS	By MS/MS	By MS/MS	By MS/MS	By MS/MS	BCAL3261					8	8	8	24.2	24.2	24.2	36.793	0	106.28	12338000000	307	23	24	25	28	30	26	21
22.144	22.7021	22.7745	22.2801	22.271	22.2584	21.5974	21.804	23.0912	22.725	23.0553	22.9513				By MS/MS	By MS/MS	By MS/MS	By MS/MS	By MS/MS	By MS/MS	By MS/MS	By MS/MS	By MS/MS	By MS/MS	By MS/MS	By MS/MS	BCAL3262			+	BCAL0127_OriB_wildtype	3	3	3	16.4	16.4	16.4	26.878	0	12.279	105450000	32	3	3	2	3	2	2	2
27.1056	27.4256	27.2218	27.1013	26.8583	27.0334	27.6871	26.9238	27.3145	27.4658	27.3569	27.44				By MS/MS	By MS/MS	By MS/MS	By MS/MS	By MS/MS	By MS/MS	By MS/MS	By MS/MS	By MS/MS	By MS/MS	By MS/MS	By MS/MS	BCAL3263					6	6	6	42.2	42.2	42.2	25.483	0	139.6	2821700000	126	13	9	8	12	12	10	6
26.187	26.5748	26.3899	26.4287	26.3772	26.2346	26.2366	26.5072	26.7877	26.6984	26.6899	26.6231				By MS/MS	By MS/MS	By MS/MS	By MS/MS	By MS/MS	By MS/MS	By MS/MS	By MS/MS	By MS/MS	By MS/MS	By MS/MS	By MS/MS	BCAL3264	+	BCAL0127_OriA_wildtype	+	BCAL0127_OriB_wildtype	16	16	16	42.1	42.1	42.1	57.451	0	240.14	3094300000	247	22	22	22	22	19	18	16
28.8886	30.2731	30.0751	30.1986	29.9829	30.4353	30.1337	29.9178	30.294	30.2003	30.1699	30.2157				By MS/MS	By MS/MS	By MS/MS	By MS/MS	By MS/MS	By MS/MS	By MS/MS	By MS/MS	By MS/MS	By MS/MS	By MS/MS	By MS/MS	BCAL3265					3	3	3	17.2	17.2	17.2	19.782	0	7.2531	6478200000	81	5	5	11	5	10	8	6
21.86	22.1838	22.0279	22.0458	22.0455	21.803	21.6404	21.9862	22.2263	21.8405	21.9143	22.0027				By MS/MS	By MS/MS	By MS/MS	By MS/MS	By MS/MS	By MS/MS	By MS/MS	By MS/MS	By MS/MS	By MS/MS	By MS/MS	By MS/MS	BCAL3266					5	5	5	33.8	33.8	33.8	26.124	0	48.546	127430000	49	3	5	4	4	3	3	4
26.0139	26.0371	25.9496	25.7721	26.1876	26.1325	26.3058	25.9132	25.8073	25.8304	26.1847	26.0016				By MS/MS	By MS/MS	By MS/MS	By MS/MS	By MS/MS	By MS/MS	By MS/MS	By MS/MS	By MS/MS	By MS/MS	By MS/MS	By MS/MS	BCAL3267					4	4	4	19.6	19.6	19.6	28.823	0	15.518	1129300000	56	5	4	5	3	6	4	4
26.468	26.4375	26.2796	26.3047	26.3857	26.3633	26.4395	26.1671	26.8135	26.4595	26.4649	26.56				By MS/MS	By MS/MS	By MS/MS	By MS/MS	By MS/MS	By MS/MS	By MS/MS	By MS/MS	By MS/MS	By MS/MS	By MS/MS	By MS/MS	BCAL0110					6	6	6	23.9	23.9	23.9	41.95	0	65.896	1906000000	123	8	9	10	7	12	9	10
24.8261	25.2397	24.6865	25.048	25.5322	25.0746	25.3351	25.1669	25.8317	25.5573	25.9726	25.5616				By MS/MS	By MS/MS	By MS/MS	By MS/MS	By MS/MS	By MS/MS	By MS/MS	By MS/MS	By MS/MS	By MS/MS	By MS/MS	By MS/MS	BCAL0111	+	BCAL0127_OriA_wildtype	+	BCAL0127_OriB_wildtype	8	8	8	13.2	13.2	13.2	84.858	0	81.439	1317400000	190	11	16	14	13	18	14	14
28.4336	28.2291	28.2385	28.2584	28.6129	28.0495	28.4589	28.5915	27.9528	28.5437	29.0204	28.2692				By MS/MS	By MS/MS	By MS/MS	By MS/MS	By MS/MS	By MS/MS	By MS/MS	By MS/MS	By MS/MS	By MS/MS	By MS/MS	By MS/MS	BCAL0115					3	3	3	40	40	40	8.3789	0	53.795	5103700000	95	7	6	8	9	9	7	7
24.418	24.1166	23.9278	24.0521	24.2306	24.2658	24.6309	23.9925	23.6041	23.6121	23.9781	23.8723				By MS/MS	By MS/MS	By MS/MS	By MS/MS	By MS/MS	By MS/MS	By MS/MS	By MS/MS	By MS/MS	By MS/MS	By MS/MS	By MS/MS	BCAL0118			+	BCAL0127_OriB_wildtype	2	2	2	11	11	11	22.068	0	17.142	290200000	25	2	2	2	2	2	2	3
24.879	25.2322	25.0106	25.1434	25.2638	25.0951	25.1307	24.9875	25.3883	25.2642	25.4527	25.3566				By MS/MS	By MS/MS	By MS/MS	By MS/MS	By MS/MS	By MS/MS	By MS/MS	By MS/MS	By MS/MS	By MS/MS	By MS/MS	By MS/MS	BCAL0120	+	BCAL0127_OriA_wildtype	+	BCAL0127_OriB_wildtype	5	5	5	26.6	26.6	26.6	30.107	0	85.619	1023100000	126	12	11	9	7	11	10	10
22.5283	22.456	22.7776	22.7402	21.9563	22.5524	19.261	22.394	22.0443	21.5534	18.9916	21.8481				By MS/MS	By MS/MS	By MS/MS	By MS/MS	By MS/MS	By MS/MS	By MS/MS	By MS/MS	By MS/MS	By MS/MS	By MS/MS	By MS/MS	BCAL0122					2	2	2	22.4	22.4	22.4	11.002	0	13.453	104250000	19	2	2	2	2	2	2	1
25.518	25.9884	25.8678	25.8177	25.5956	25.6127	26.139	25.9572	25.7582	25.8405	25.9227	25.8106				By MS/MS	By MS/MS	By MS/MS	By MS/MS	By MS/MS	By MS/MS	By MS/MS	By MS/MS	By MS/MS	By MS/MS	By MS/MS	By MS/MS	BCAL0126					6	6	6	29.4	29.4	29.4	30.624	0	137.83	1005900000	170	14	15	11	13	12	15	12
21.2867	18.594	19.2764	19.4451	18.4928	20.2536	20.1698	19.6319	24.004	24.5622	24.6892	24.1558												By MS/MS	By MS/MS	By MS/MS	By MS/MS	BCAL0127	+	BCAL0127_OriA_wildtype	+	BCAL0127_OriB_wildtype	7	7	7	26	26	26	36.75	0	59.642	324260000	32	0	0	0	0	0	0	0
23.5189	23.4775	23.7661	23.8045	19.0307	19.137	20.5455	24.0104	25.0062	24.2854	24.0474	24.184				By MS/MS	By MS/MS	By MS/MS	By MS/MS	By MS/MS	By MS/MS	By MS/MS	By MS/MS	By MS/MS	By MS/MS	By MS/MS	By MS/MS	BCAL0128			+	BCAL0127_OriB_wildtype	3	3	3	18.4	18.4	18.4	13.077	0	20.142	218790000	34	3	3	2	3	2	2	2
23.0984	22.9359	23.1984	23.7759	23.2089	23.072	22.7445	23.2264	23.1045	23.0733	23.3024	23.4334				By MS/MS	By MS/MS	By MS/MS	By MS/MS	By MS/MS	By MS/MS	By MS/MS	By MS/MS	By MS/MS	By MS/MS	By MS/MS	By MS/MS	BCAL1118					6	6	6	18	18	18	44.854	0	33.195	145310000	54	3	4	4	4	5	4	5
22.0369	22.4478	22.4711	22.2476	19.1877	22.305	22.2785	22.3887	22.0386	22.1426	22.4235	22.4658				By MS/MS	By MS/MS	By MS/MS	By MS/MS	By MS/MS	By MS/MS	By MS/MS	By MS/MS	By MS/MS	By MS/MS	By MS/MS	By MS/MS	BCAL1127					5	5	5	19.7	19.7	19.7	32.59	0	20.639	70534000	43	3	4	4	3	3	4	4
24.8173	25.0088	24.8009	24.819	25.0092	25.2105	25.0703	25.0565	24.5159	24.7009	25.1096	24.2747				By MS/MS	By MS/MS	By MS/MS	By MS/MS	By MS/MS	By MS/MS	By MS/MS	By MS/MS	By MS/MS	By MS/MS	By MS/MS	By MS/MS	BCAL1128					4	4	4	28	28	28	12.21	0	24.437	213110000	54	4	4	5	4	3	5	3
19.8272	20.264	20.1889	18.227	24.6677	24.8519	24.5773	24.8141	24.9638	24.6103	24.8292	25.1286								By MS/MS	By MS/MS	By MS/MS	By MS/MS	By MS/MS	By MS/MS	By MS/MS	By MS/MS	BCAL1139	+	BCAL0127_OriA_wildtype			7	7	7	38.5	38.5	38.5	33.044	0	46.184	500630000	81	0	0	0	0	9	6	11
22.1266	22.5319	22.6036	22.5756	22.3122	22.1594	19.1759	21.7052	23.1037	23.1353	22.8724	22.8883				By MS/MS	By MS/MS	By MS/MS	By MS/MS	By MS/MS	By MS/MS		By MS/MS	By MS/MS	By MS/MS	By MS/MS	By MS/MS	BCAL1162	+	BCAL0127_OriA_wildtype			3	3	3	12	12	12	26.571	0	115.35	132710000	25	2	3	2	2	2	2	0
20.4071	22.5498	22.4096	21.8874	19.8617	22.4166	19.5054	19.3994	21.8582	21.8971	21.3694	19.0468				By MS/MS	By MS/MS	By MS/MS	By MS/MS	By MS/MS	By MS/MS	By MS/MS	By MS/MS	By MS/MS	By MS/MS	By MS/MS	By MS/MS	BCAL1166					2	2	2	2.7	2.7	2.7	104.52	0	4.8869	21572000	19	1	2	2	2	1	2	1
25.1922	25.4193	25.3459	25.1804	25.264	25.1759	25.4065	25.1822	24.8677	24.8931	25.0327	25.0522				By MS/MS	By MS/MS	By MS/MS	By MS/MS	By MS/MS	By MS/MS	By MS/MS	By MS/MS	By MS/MS	By MS/MS	By MS/MS	By MS/MS	BCAL1167	+	BCAL0127_OriA_wildtype	+	BCAL0127_OriB_wildtype	3	3	3	31.5	31.5	31.5	20.192	0	25.114	228060000	52	5	4	4	4	5	4	4
23.0934	23.1269	22.6704	22.6431	23.4586	22.9772	23.3894	22.9611	22.2611	22.8119	23.324	22.5455				By MS/MS	By MS/MS	By MS/MS	By MS/MS	By MS/MS	By MS/MS	By MS/MS	By MS/MS	By MS/MS	By MS/MS	By MS/MS	By MS/MS	BCAL1186					10	10	10	32.6	32.6	32.6	43.007	0	37.31	302630000	84	7	6	7	5	8	7	7
22.9527	23.0476	23.112	22.9425	23.342	23.2283	23.6987	23.3344	23.1851	23.1817	23.6385	23.156				By MS/MS	By MS/MS	By MS/MS	By MS/MS	By MS/MS	By MS/MS	By MS/MS	By MS/MS	By MS/MS	By MS/MS	By MS/MS	By MS/MS	BCAL2194					8	8	8	17.4	17.4	17.4	66.059	0	47.186	389940000	74	8	8	6	6	6	4	5
23.3431	23.1435	18.7454	22.8793	23.2582	22.7286	23.2548	22.7683	22.6289	23.3924	18.2928	23.1585				By MS/MS	By MS/MS	By MS/MS	By MS/MS	By MS/MS	By MS/MS	By MS/MS	By MS/MS	By MS/MS	By MS/MS	By MS/MS	By MS/MS	BCAL2195					2	2	2	20	20	20	19.558	0	51.53	136530000	29	3	4	2	2	3	2	3
23.7161	23.6853	23.5192	23.1697	23.6982	23.6421	23.9855	23.4892	23.1861	23.706	24.1413	23.3869				By MS/MS	By MS/MS	By MS/MS	By MS/MS	By MS/MS	By MS/MS	By MS/MS	By MS/MS	By MS/MS	By MS/MS	By MS/MS	By MS/MS	BCAL2196					3	3	3	36.4	36.4	36.4	11.827	0	11.981	343720000	42	3	4	3	4	5	2	4
27.4778	27.7383	27.2225	27.1896	28.0708	27.3677	27.7231	27.5014	27.7114	27.8509	28.3735	28.0041				By MS/MS	By MS/MS	By MS/MS	By MS/MS	By MS/MS	By MS/MS	By MS/MS	By MS/MS	By MS/MS	By MS/MS	By MS/MS	By MS/MS	BCAL2197					3	3	3	23.7	23.7	23.7	14.343	0	43.417	4637400000	118	8	8	8	9	12	8	9
25.4274	25.8343	25.7027	25.5596	26.0608	25.776	25.8646	25.7942	26.0829	26.2485	26.6645	25.9735				By MS/MS	By MS/MS	By MS/MS	By MS/MS	By MS/MS	By MS/MS	By MS/MS	By MS/MS	By MS/MS	By MS/MS	By MS/MS	By MS/MS	BCAL2198;BCAM0732	+	BCAL0127_OriA_wildtype			12	12	12	43.2	43.2	43.2	45.453	0	201.92	2515100000	223	15	16	17	15	20	16	21
25.8443	25.7375	25.6329	25.6048	25.499	25.5264	25.8579	25.4896	25.6974	25.3415	25.6424	25.5152				By MS/MS	By MS/MS	By MS/MS	By MS/MS	By MS/MS	By MS/MS	By MS/MS	By MS/MS	By MS/MS	By MS/MS	By MS/MS	By MS/MS	BCAL2200					5	5	5	36.9	36.9	36.9	17.5	0	37.42	522500000	108	10	8	10	9	10	8	10
25.572	25.7746	26.0223	20.443	25.5877	25.5164	25.4143	25.7205	25.8084	25.9985	25.4218	26.0798				By MS/MS	By MS/MS	By MS/MS	By MS/MS	By MS/MS	By MS/MS	By MS/MS	By MS/MS	By MS/MS	By MS/MS	By MS/MS	By MS/MS	BCAL2202					6	6	6	19.6	19.6	19.6	52.122	0	27.438	314110000	45	4	3	3	3	4	3	5
26.076	26.1017	26.1965	26.3899	26.1492	26.4066	26.0542	26.3987	26.293	26.06	25.916	26.2543				By MS/MS	By MS/MS	By MS/MS	By MS/MS	By MS/MS	By MS/MS	By MS/MS	By MS/MS	By MS/MS	By MS/MS	By MS/MS	By MS/MS	BCAL2203					4	4	4	25	25	25	25.922	0	29.923	831150000	49	3	4	3	5	2	3	5
25.7563	25.6118	25.4546	25.3659	25.68	25.6238	25.9499	25.4739	25.2849	25.369	25.5888	25.1668				By MS/MS	By MS/MS	By MS/MS	By MS/MS	By MS/MS	By MS/MS	By MS/MS	By MS/MS	By MS/MS	By MS/MS	By MS/MS	By MS/MS	BCAL2204					11	11	11	47.2	47.2	47.2	29.639	0	60.043	2019900000	130	11	11	13	9	9	9	12
28.8454	28.302	28.3582	28.3504	27.9717	28.4437	28.9747	28.6097	27.5333	27.7858	26.8145	27.4828				By MS/MS	By MS/MS	By MS/MS	By MS/MS	By MS/MS	By MS/MS	By MS/MS	By MS/MS	By MS/MS	By MS/MS	By MS/MS	By MS/MS	BCAL2206	+	BCAL0127_OriA_wildtype	+	BCAL0127_OriB_wildtype	12	12	12	58.5	58.5	58.5	19.757	0	191.88	10157000000	349	29	31	34	33	28	32	33
28.0338	27.9366	28.1816	28.0912	28.0859	28.1265	27.967	28.0652	28.1786	28.1859	28.0946	28.0532				By MS/MS	By MS/MS	By MS/MS	By MS/MS	By MS/MS	By MS/MS	By MS/MS	By MS/MS	By MS/MS	By MS/MS	By MS/MS	By MS/MS	BCAL2207					17	17	17	39	39	39	61.537	0	323.31	11632000000	592	44	44	45	53	50	43	42
28.9572	28.9321	28.9854	29.0539	29.114	28.7274	28.6761	28.9235	29.08	28.9082	28.956	28.9799				By MS/MS	By MS/MS	By MS/MS	By MS/MS	By MS/MS	By MS/MS	By MS/MS	By MS/MS	By MS/MS	By MS/MS	By MS/MS	By MS/MS	BCAL2208					13	13	13	32	32	32	56.095	0	172.12	8505200000	569	43	48	49	54	47	47	36
29.6598	29.7119	29.7128	29.7318	29.7886	29.71	29.8374	29.7885	29.7539	29.7815	29.8265	29.6957				By MS/MS	By MS/MS	By MS/MS	By MS/MS	By MS/MS	By MS/MS	By MS/MS	By MS/MS	By MS/MS	By MS/MS	By MS/MS	By MS/MS	BCAL2209					31	31	30	39.5	39.5	38.5	100.84	0	323.31	58279000000	1683	131	141	138	141	149	138	132
29.1874	28.7881	28.7652	28.838	28.8201	28.6742	28.9814	28.8047	28.6837	28.7505	28.646	29.1391				By MS/MS	By MS/MS	By MS/MS	By MS/MS	By MS/MS	By MS/MS	By MS/MS	By MS/MS	By MS/MS	By MS/MS	By MS/MS	By MS/MS	BCAL2212					12	12	12	49.3	49.3	49.3	29.901	0	197.62	9651900000	238	21	23	23	22	19	19	17
26.687	26.6495	26.5674	26.5912	26.5432	26.547	27.2035	26.5902	26.8159	26.8132	26.6919	26.7166				By MS/MS	By MS/MS	By MS/MS	By MS/MS	By MS/MS	By MS/MS	By MS/MS	By MS/MS	By MS/MS	By MS/MS	By MS/MS	By MS/MS	BCAL2213					22	22	22	41	41	41	77.094	0	307.92	6187900000	465	39	40	39	37	32	35	27
24.5777	24.6858	24.7806	24.785	24.8202	24.6838	24.5869	24.785	24.9371	24.9603	24.9662	24.8853				By MS/MS	By MS/MS	By MS/MS	By MS/MS	By MS/MS	By MS/MS	By MS/MS	By MS/MS	By MS/MS	By MS/MS	By MS/MS	By MS/MS	BCAL2220	+	BCAL0127_OriA_wildtype	+	BCAL0127_OriB_wildtype	8	8	8	45.3	45.3	45.3	29.561	0	122.7	1091800000	114	11	11	8	8	12	9	6
22.9846	23.0572	22.82	22.8616	22.9382	23.0936	23.4889	23.2016	23.1722	22.9559	23.335	23.1991				By MS/MS	By MS/MS	By MS/MS	By MS/MS	By MS/MS	By MS/MS	By MS/MS	By MS/MS	By MS/MS	By MS/MS	By MS/MS	By MS/MS	BCAL2221					9	9	9	17.2	17.2	17.2	78.558	0	42.851	193250000	76	8	8	6	6	5	6	6
22.332	22.44	22.2448	20.6415	22.7035	22.3222	20.7215	22.0315	19.6705	22.1644	22.3348	22.3187				By MS/MS	By MS/MS	By MS/MS	By MS/MS	By MS/MS	By MS/MS	By MS/MS	By MS/MS		By MS/MS	By MS/MS	By MS/MS	BCAL2222					4	4	4	8.1	8.1	8.1	55.265	0	13.619	89358000	25	2	2	2	1	2	3	2
30.047	30.232	30.0124	30.1037	30.2072	29.9905	30.4635	29.9998	30.3686	30.5142	30.2141	30.234				By MS/MS	By MS/MS	By MS/MS	By MS/MS	By MS/MS	By MS/MS	By MS/MS	By MS/MS	By MS/MS	By MS/MS	By MS/MS	By MS/MS	BCAL2224					16	16	16	42.9	42.9	42.9	52.287	0	304.15	10123000000	537	46	50	50	41	46	45	28
23.8361	23.7002	23.8453	23.8969	23.8733	24.0098	24.171	23.684	23.9744	23.8318	23.7177	23.8122				By MS/MS	By MS/MS	By MS/MS	By MS/MS	By MS/MS	By MS/MS	By MS/MS	By MS/MS	By MS/MS	By MS/MS	By MS/MS	By MS/MS	BCAL2225					5	5	5	36.1	36.1	36.1	16.99	0	58.976	329720000	78	6	6	6	7	8	7	5
24.1126	24.4252	24.4172	24.4955	24.2113	24.3394	23.74	24.546	24.7861	24.7037	24.1893	24.8968				By MS/MS	By MS/MS	By MS/MS	By MS/MS	By MS/MS	By MS/MS	By MS/MS	By MS/MS	By MS/MS	By MS/MS	By MS/MS	By MS/MS	BCAL2226					6	6	6	30.6	30.6	30.6	29.407	0	115.54	552280000	46	3	3	3	5	3	3	3
26.2113	26.3313	26.4101	26.4072	26.0869	26.2527	26.164	26.2815	26.3031	26.1567	26.1148	26.3413				By MS/MS	By MS/MS	By MS/MS	By MS/MS	By MS/MS	By MS/MS	By MS/MS	By MS/MS	By MS/MS	By MS/MS	By MS/MS	By MS/MS	BCAL2229					9	9	9	28	28	28	35.786	0	100.68	2525400000	169	14	15	12	17	14	12	13
23.5185	23.613	23.5627	23.5254	23.6857	23.5237	23.8754	23.5424	23.5069	23.5795	23.7308	23.5065				By MS/MS	By MS/MS	By MS/MS	By MS/MS	By MS/MS	By MS/MS	By MS/MS	By MS/MS	By MS/MS	By MS/MS	By MS/MS	By MS/MS	BCAL2230					15	15	15	13.8	13.8	13.8	147.68	0	81.488	672430000	155	13	11	14	16	10	14	11
24.489	24.3717	24.3412	24.2852	24.4707	24.4018	24.5026	24.4519	24.4203	24.3943	24.4686	24.4735				By MS/MS	By MS/MS	By MS/MS	By MS/MS	By MS/MS	By MS/MS	By MS/MS	By MS/MS	By MS/MS	By MS/MS	By MS/MS	By MS/MS	BCAL2231					6	6	6	16.6	16.6	16.6	49.925	0	72.301	744970000	79	6	6	7	7	7	6	6
25.1296	24.5975	24.8521	25.0197	25.0644	24.2636	25.3124	24.9546	22.7646	24.7828	25.1528	24.7068				By MS/MS	By MS/MS	By MS/MS	By MS/MS	By MS/MS	By MS/MS	By MS/MS	By MS/MS	By MS/MS	By MS/MS	By MS/MS	By MS/MS	BCAL2232					3	3	3	27.5	27.5	27.5	10.327	0	8.7912	714590000	69	8	5	5	6	7	6	8
28.3406	27.8621	28.7038	28.2214	26.7025	28.1617	27.5542	27.9099	28.0519	26.8972	26.4139	27.5388				By MS/MS	By MS/MS	By MS/MS	By MS/MS	By MS/MS	By MS/MS	By MS/MS	By MS/MS	By MS/MS	By MS/MS	By MS/MS	By MS/MS	BCAL2237					12	12	5	36.4	36.4	19.2	51.048	0	185.4	4158500000	393	41	30	48	37	22	39	31
26.42	25.5067	26.3476	25.7346	24.552	26.0636	25.8575	25.9449	25.2169	24.1246	23.9925	24.8313				By MS/MS	By MS/MS	By MS/MS	By MS/MS	By MS/MS	By MS/MS	By MS/MS	By MS/MS	By MS/MS	By MS/MS	By MS/MS	By MS/MS	BCAL0600;BCAL2238	+	BCAL0127_OriA_wildtype			7	7	7	20.4	20.4	20.4	49.779	0	49.116	470340000	130	15	11	18	15	9	14	9
22.4599	21.8743	22.9573	22.862	19.0356	20.1135	21.7103	23.0409	22.2443	21.1411	19.998	21.7162				By MS/MS	By MS/MS	By MS/MS	By MS/MS	By MS/MS	By MS/MS	By MS/MS	By MS/MS	By MS/MS	By MS/MS	By MS/MS	By MS/MS	BCAL2239					3	3	3	10.4	10.4	10.4	27.966	0	11.554	78709000	25	3	2	3	2	1	2	2
22.9668	22.7072	22.9742	22.7154	23.0544	23.3794	23.5605	23.0311	22.1653	22.6928	19.5812	22.9462				By MS/MS	By MS/MS	By MS/MS	By MS/MS	By MS/MS	By MS/MS	By MS/MS	By MS/MS	By MS/MS	By MS/MS	By MS/MS	By MS/MS	BCAL2241					3	3	3	7.9	7.9	7.9	49.43	0	18.39	143140000	27	3	2	2	1	2	2	3
19.6672	23.8798	23.5543	23.845	24.0088	24.0846	24.5126	23.6693	23.67	23.8492	23.3177	23.4203				By MS/MS	By MS/MS	By MS/MS	By MS/MS	By MS/MS	By MS/MS	By MS/MS	By MS/MS	By MS/MS	By MS/MS	By MS/MS	By MS/MS	BCAL2242					5	5	5	16.2	16.2	16.2	44.082	0	44.646	368320000	56	2	3	6	6	4	4	3
28.1514	27.9376	28.1619	28.0785	28.0687	28.3028	28.1161	28.2225	27.8741	27.8474	27.4898	27.9581				By MS/MS	By MS/MS	By MS/MS	By MS/MS	By MS/MS	By MS/MS	By MS/MS	By MS/MS	By MS/MS	By MS/MS	By MS/MS	By MS/MS	BCAL2244			+	BCAL0127_OriB_wildtype	16	16	16	34.5	34.5	34.5	61.789	0	323.31	12552000000	608	48	53	54	50	56	51	48
29.3799	29.0934	29.1796	29.2315	29.1706	29.3426	29.2992	29.3386	28.9952	28.9172	28.6065	28.9853				By MS/MS	By MS/MS	By MS/MS	By MS/MS	By MS/MS	By MS/MS	By MS/MS	By MS/MS	By MS/MS	By MS/MS	By MS/MS	By MS/MS	BCAL2246			+	BCAL0127_OriB_wildtype	14	14	14	36.3	36.3	36.3	53.303	0	321.12	11552000000	405	33	36	31	37	32	37	36
20.1886	22.4308	22.3612	19.1403	22.8303	22.3966	22.9634	22.5559	22.6091	22.3051	22.6422	22.3171				By MS/MS	By MS/MS	By MS/MS	By MS/MS	By MS/MS	By MS/MS	By MS/MS	By MS/MS	By MS/MS	By MS/MS	By MS/MS	By MS/MS	BCAL2250					4	4	4	18.8	18.8	18.8	33.793	0	17.339	64210000	27	2	3	2	1	2	2	2
22.5717	22.7529	22.8491	19.723	22.49	22.7003	22.5724	22.7638	22.9446	22.3583	22.4833	22.7139				By MS/MS	By MS/MS	By MS/MS	By MS/MS	By MS/MS	By MS/MS	By MS/MS	By MS/MS	By MS/MS	By MS/MS	By MS/MS	By MS/MS	BCAL2252					6	6	6	17.5	17.5	17.5	47.81	0	18.094	151700000	33	4	3	3	1	2	2	3
23.6438	23.7449	23.8218	23.5945	23.7349	23.668	23.9119	23.5791	23.4114	23.4633	23.7515	23.7524				By MS/MS	By MS/MS	By MS/MS	By MS/MS	By MS/MS	By MS/MS	By MS/MS	By MS/MS	By MS/MS	By MS/MS	By MS/MS	By MS/MS	BCAL2255a					3	3	3	13	13	13	28.835	0	8.13	182810000	36	3	3	2	3	3	2	3
27.1678	26.9576	26.8559	26.769	27.0933	27.0304	27.5566	26.8924	26.7398	26.9861	27.2838	26.8153				By MS/MS	By MS/MS	By MS/MS	By MS/MS	By MS/MS	By MS/MS	By MS/MS	By MS/MS	By MS/MS	By MS/MS	By MS/MS	By MS/MS	BCAL3269					7	7	7	28.3	28.3	28.3	40.826	0	85.504	3280800000	175	15	16	13	13	14	14	15
28.2755	28.3127	28.4522	28.3195	28.36	28.3145	28.2967	28.1195	28.4157	28.4632	28.7037	28.5151				By MS/MS	By MS/MS	By MS/MS	By MS/MS	By MS/MS	By MS/MS	By MS/MS	By MS/MS	By MS/MS	By MS/MS	By MS/MS	By MS/MS	BCAL3270			+	BCAL0127_OriB_wildtype	24	24	24	46.3	46.3	46.3	69.741	0	323.31	19063000000	797	72	76	67	60	76	60	59
29.293	29.1927	28.8645	28.7068	29.2319	29.3519	29.7175	29.0199	28.6606	29.0651	29.2859	28.8757				By MS/MS	By MS/MS	By MS/MS	By MS/MS	By MS/MS	By MS/MS	By MS/MS	By MS/MS	By MS/MS	By MS/MS	By MS/MS	By MS/MS	BCAL3272					6	6	6	40.3	40.3	40.3	19.36	0	55.993	16992000000	348	30	30	26	25	29	29	31
21.7095	22.4094	22.43	22.3187	19.0151	20.1964	20.392	19.8733	22.541	22.5217	22.3961	22.7067				By MS/MS	By MS/MS	By MS/MS	By MS/MS	By MS/MS	By MS/MS	By MS/MS	By MS/MS	By MS/MS	By MS/MS	By MS/MS	By MS/MS	BCAL3274			+	BCAL0127_OriB_wildtype	5	5	5	17.8	17.8	17.8	39.298	0	42.116	108630000	32	2	3	3	3	2	2	2
25.1978	25.0118	24.8409	24.878	25.1028	25.1753	25.447	24.9759	24.6023	24.6084	24.878	24.9382				By MS/MS	By MS/MS	By MS/MS	By MS/MS	By MS/MS	By MS/MS	By MS/MS	By MS/MS	By MS/MS	By MS/MS	By MS/MS	By MS/MS	BCAL3275			+	BCAL0127_OriB_wildtype	6	6	6	15.6	15.6	15.6	37.38	0	58.355	667010000	67	6	5	6	6	5	5	7
24.4712	24.8228	24.9977	24.9798	24.882	24.8087	24.6743	24.8886	24.9878	24.6628	24.7484	24.9297				By MS/MS	By MS/MS	By MS/MS	By MS/MS	By MS/MS	By MS/MS	By MS/MS	By MS/MS	By MS/MS	By MS/MS	By MS/MS	By MS/MS	BCAL3276					5	5	5	21.7	21.7	21.7	32.275	0	39.554	609790000	53	4	5	6	5	4	4	3
23.1953	23.4556	23.3483	23.3264	23.4191	23.3516	22.9505	23.2996	23.7991	23.4502	23.6738	23.7014				By MS/MS	By MS/MS	By MS/MS	By MS/MS	By MS/MS	By MS/MS	By MS/MS	By MS/MS	By MS/MS	By MS/MS	By MS/MS	By MS/MS	BCAL3277	+	BCAL0127_OriA_wildtype	+	BCAL0127_OriB_wildtype	8	8	8	19.3	19.3	19.3	58.782	0	58.835	417170000	78	6	6	4	5	7	5	7
23.9313	24.0062	23.8391	23.8852	23.9181	24.0862	24.2753	24.0683	23.7943	23.7781	24.1439	23.9263				By MS/MS	By MS/MS	By MS/MS	By MS/MS	By MS/MS	By MS/MS	By MS/MS	By MS/MS	By MS/MS	By MS/MS	By MS/MS	By MS/MS	BCAL3278					12	12	12	15.3	15.3	15.3	96.236	0	78.145	518460000	126	9	11	10	9	11	10	10
23.6673	23.6517	23.6243	23.8649	23.6074	23.5292	23.8722	23.6241	23.9336	23.6859	23.7592	23.8092				By MS/MS	By MS/MS	By MS/MS	By MS/MS	By MS/MS	By MS/MS	By MS/MS	By MS/MS	By MS/MS	By MS/MS	By MS/MS	By MS/MS	BCAL3279					11	11	11	10.7	10.7	10.7	149.09	0	55.764	394310000	103	8	6	9	9	10	8	9
23.3407	23.6544	23.6043	23.7631	23.3104	23.3281	23.2435	23.5049	23.744	23.544	23.4521	24.147				By MS/MS	By MS/MS	By MS/MS	By MS/MS	By MS/MS	By MS/MS	By MS/MS	By MS/MS	By MS/MS	By MS/MS	By MS/MS	By MS/MS	BCAL3280					7	7	7	29.5	29.5	29.5	30.532	0	60.053	248920000	83	5	5	7	7	6	6	8
25.154	25.3063	25.0234	25.1307	25.4253	25.2967	25.2661	25.037	25.167	25.2547	25.9149	25.2121				By MS/MS	By MS/MS	By MS/MS	By MS/MS	By MS/MS	By MS/MS	By MS/MS	By MS/MS	By MS/MS	By MS/MS	By MS/MS	By MS/MS	BCAL3281					12	12	12	32.8	32.8	32.8	51.405	0	86.276	1099600000	120	8	7	10	10	11	10	9
26.564	26.4763	26.5397	26.7908	26.7033	26.5184	26.6037	26.6475	26.6621	26.8227	26.7477	26.658				By MS/MS	By MS/MS	By MS/MS	By MS/MS	By MS/MS	By MS/MS	By MS/MS	By MS/MS	By MS/MS	By MS/MS	By MS/MS	By MS/MS	BCAL3282					15	15	14	47.1	47.1	45.1	38.797	0	323.31	7116800000	459	37	41	37	43	40	38	29
23.1062	23.1469	23.2634	23.3022	22.8775	22.8764	22.8572	23.0807	23.0006	23.047	20.9827	23.0419				By MS/MS	By MS/MS	By MS/MS	By MS/MS	By MS/MS	By MS/MS	By MS/MS	By MS/MS	By MS/MS	By MS/MS	By MS/MS	By MS/MS	BCAL3285					4	4	4	10.7	10.7	10.7	43.639	0	35.324	151700000	41	3	4	4	4	3	2	4
24.0536	24.3239	23.9661	23.9667	23.8428	24.0065	24.1449	23.931	23.8901	23.738	23.8153	23.8433				By MS/MS	By MS/MS	By MS/MS	By MS/MS	By MS/MS	By MS/MS	By MS/MS	By MS/MS	By MS/MS	By MS/MS	By MS/MS	By MS/MS	BCAL3286					4	4	4	33.3	33.3	33.3	19.828	0	34.671	439780000	54	4	4	5	4	3	6	3
24.1823	24.3814	24.2712	24.3323	24.1714	24.3897	23.7703	24.1769	24.6633	24.318	24.7675	24.55				By MS/MS	By MS/MS	By MS/MS	By MS/MS	By MS/MS	By MS/MS	By MS/MS	By MS/MS	By MS/MS	By MS/MS	By MS/MS	By MS/MS	BCAL3287					5	5	5	20.5	20.5	20.5	50.316	0	111.46	730760000	122	10	8	10	11	9	14	9
18.9046	20.3778	22.1259	19.5681	20.0025	19.7661	19.9844	19.8375	22.3181	22.3114	19.8378	22.2907				By MS/MS		By MS/MS	By MS/MS	By MS/MS		By MS/MS	By MS/MS	By MS/MS	By MS/MS	By MS/MS	By MS/MS	BCAL3291					2	2	2	10.3	10.3	10.3	24.772	0	23.997	79645000	14	1	0	2	1	1	0	1
22.9835	22.8882	19.9777	23.174	23.0691	20.1	22.9743	19.3668	20.4265	20.0852	22.8069	23.0857				By MS/MS	By MS/MS	By MS/MS	By MS/MS	By MS/MS	By MS/MS	By MS/MS	By MS/MS	By MS/MS	By MS/MS	By MS/MS	By MS/MS	BCAL3292					2	2	2	5.9	5.9	5.9	27.56	0	4.0608	66998000	24	3	3	1	2	2	1	3
28.6874	28.276	28.5578	28.7876	28.1495	28.7571	29.0898	28.9605	27.8247	27.821	26.8998	27.9444				By MS/MS	By MS/MS	By MS/MS	By MS/MS	By MS/MS	By MS/MS	By MS/MS	By MS/MS	By MS/MS	By MS/MS	By MS/MS	By MS/MS	BCAL3297	+	BCAL0127_OriA_wildtype	+	BCAL0127_OriB_wildtype	6	6	6	34	34	34	18.034	0	213.78	5947900000	178	20	16	16	18	14	16	16
30.0022	29.8218	29.9929	29.9077	29.6401	29.7312	30.0079	29.8395	29.7944	29.564	29.2786	29.6933				By MS/MS	By MS/MS	By MS/MS	By MS/MS	By MS/MS	By MS/MS	By MS/MS	By MS/MS	By MS/MS	By MS/MS	By MS/MS	By MS/MS	BCAL3299;BCAM2107					23	23	23	44	44	44	79.444	0	323.31	36697000000	966	81	82	84	87	82	82	95
25.9139	25.6766	25.6445	25.5531	25.7972	25.7531	26.0634	25.4598	25.412	25.3877	25.5144	25.2019				By MS/MS	By MS/MS	By MS/MS	By MS/MS	By MS/MS	By MS/MS	By MS/MS	By MS/MS	By MS/MS	By MS/MS	By MS/MS	By MS/MS	BCAL3301					9	9	9	32.3	32.3	32.3	35.317	0	86.823	1442400000	160	13	13	10	14	13	15	16
[truncated: 857 more rows]
[truncated: 16 more columns]

## Sheet: BCAL0127_Non_imputed
Supplementary Table 5. DDA protein level LFQ analysis of B. cenocepacia ΔmotB candidates; ΔfliF candidates and ΔBCAM0505 candidates compared to WT at stationary phase in LB.
[truncated: 2,208 more rows]
[truncated: 16 more columns]

[truncated: 4 more sheets: BCAL0525_imputed, BCAL0525_non_imputed, BCAM0505_imputed, BCAM0505_non_imputed]
