# Supplementary material for: Glycoproteomic and proteomic analysis of Burkholderia cenocepacia reveals glycosylation events within FliF and MotB are dispensable for motility
Source: Microbiol Spectr. 2024 May 6;12(6):e00346-24. doi: 10.1128/spectrum.00346-24 (PMC11237607; doi:10.1128/spectrum.00346-24)
Supplement: Table S6 — DIA Protein level analysis of ΔmotB, ΔfliF, ΔBCAM0505 and ΔpglL compared to WT at stationary phase in LB. [file spectrum.00346-24-s0007.xlsx]

## Sheet: Spectronaut search results
Supplementary Table 6. DIA Protein level analysis of ΔmotB, ΔfliF, ΔBCAM0505 and ΔpglL compared to WT at stationary phase in LB.
(Raw Spectronaut outputs)
PG.ProteinGroups	PG.ProteinAccessions	PG.Genes	PG.ProteinDescriptions	PG.ProteinNames	PG.FASTAHeader	PG.Qvalue	PG.Cscore	[1] 221209_JL-5561_BC_delta_0127_A.raw.PG.NrOfPrecursorsIdentified	[2] 221209_JL-5561_BC_delta_0127_B_re.raw.PG.NrOfPrecursorsIdentified	[3] 221209_JL-5561_BC_delta_0127_C.raw.PG.NrOfPrecursorsIdentified	[4] 221209_JL-5561_BC_delta_0127_D.raw.PG.NrOfPrecursorsIdentified	[5] 221209_JL-5561_BC_delta_0505_A.raw.PG.NrOfPrecursorsIdentified	[6] 221209_JL-5561_BC_delta_0505_B.raw.PG.NrOfPrecursorsIdentified	[7] 221209_JL-5561_BC_delta_0505_C.raw.PG.NrOfPrecursorsIdentified	[8] 221209_JL-5561_BC_delta_0505_D.raw.PG.NrOfPrecursorsIdentified	[9] 221209_JL-5561_BC_delta_0525_A.raw.PG.NrOfPrecursorsIdentified	[10] 221209_JL-5561_BC_delta_0525_B.raw.PG.NrOfPrecursorsIdentified	[11] 221209_JL-5561_BC_delta_0525_C.raw.PG.NrOfPrecursorsIdentified	[12] 221209_JL-5561_BC_delta_0525_D.raw.PG.NrOfPrecursorsIdentified	[13] 221209_JL-5561_BC_delta_pglL_A.raw.PG.NrOfPrecursorsIdentified	[14] 221209_JL-5561_BC_delta_pglL_B.raw.PG.NrOfPrecursorsIdentified	[15] 221209_JL-5561_BC_delta_pglL_C.raw.PG.NrOfPrecursorsIdentified	[16] 221209_JL-5561_BC_delta_pglL_D.raw.PG.NrOfPrecursorsIdentified	[17] 221209_JL-5561_BC_WT_A.raw.PG.NrOfPrecursorsIdentified	[18] 221209_JL-5561_BC_WT_B.raw.PG.NrOfPrecursorsIdentified	[19] 221209_JL-5561_BC_WT_C.raw.PG.NrOfPrecursorsIdentified	[20] 221209_JL-5561_BC_WT_D.raw.PG.NrOfPrecursorsIdentified	[1] 221209_JL-5561_BC_delta_0127_A.raw.PG.IsSingleHit	[2] 221209_JL-5561_BC_delta_0127_B_re.raw.PG.IsSingleHit	[3] 221209_JL-5561_BC_delta_0127_C.raw.PG.IsSingleHit	[4] 221209_JL-5561_BC_delta_0127_D.raw.PG.IsSingleHit	[5] 221209_JL-5561_BC_delta_0505_A.raw.PG.IsSingleHit	[6] 221209_JL-5561_BC_delta_0505_B.raw.PG.IsSingleHit	[7] 221209_JL-5561_BC_delta_0505_C.raw.PG.IsSingleHit	[8] 221209_JL-5561_BC_delta_0505_D.raw.PG.IsSingleHit	[9] 221209_JL-5561_BC_delta_0525_A.raw.PG.IsSingleHit	[10] 221209_JL-5561_BC_delta_0525_B.raw.PG.IsSingleHit	[11] 221209_JL-5561_BC_delta_0525_C.raw.PG.IsSingleHit	[12] 221209_JL-5561_BC_delta_0525_D.raw.PG.IsSingleHit	[13] 221209_JL-5561_BC_delta_pglL_A.raw.PG.IsSingleHit	[14] 221209_JL-5561_BC_delta_pglL_B.raw.PG.IsSingleHit	[15] 221209_JL-5561_BC_delta_pglL_C.raw.PG.IsSingleHit	[16] 221209_JL-5561_BC_delta_pglL_D.raw.PG.IsSingleHit	[17] 221209_JL-5561_BC_WT_A.raw.PG.IsSingleHit	[18] 221209_JL-5561_BC_WT_B.raw.PG.IsSingleHit	[19] 221209_JL-5561_BC_WT_C.raw.PG.IsSingleHit	[20] 221209_JL-5561_BC_WT_D.raw.PG.IsSingleHit	[1] 221209_JL-5561_BC_delta_0127_A.raw.PG.Quantity	[2] 221209_JL-5561_BC_delta_0127_B_re.raw.PG.Quantity
443590927;444373934;B4E8K5	443590927;444373934;B4E8K5	;;flgM	flagellar biosynthesis anti-sigma factor FlgM [Burkholderia cenocepacia K56-2Valvano];flagellar biosynthesis anti-sigma factor FlgM [Burkholderia cenocepacia K56-2Valvano];Negative regulator of flagellin synthesis (Anti-sigma-28 factor)	gb|ELT59868.1|;ref|ZP_21173243.1|;B4E8K5_BURCJ	>gi|443590927|gb|ELT59868.1| flagellar biosynthesis anti-sigma factor FlgM [Burkholderia cenocepacia K56-2Valvano];>gi|444373934|ref|ZP_21173243.1| flagellar biosynthesis anti-sigma factor FlgM [Burkholderia cenocepacia K56-2Valvano];>tr|B4E8K5|B4E8K5_BURCJ Negative regulator of flagellin synthesis (Anti-sigma-28 factor) OS=Burkholderia cenocepacia (strain ATCC BAA-245 / DSM 16553 / LMG 16656 / N…	0	54.2188	6	6	5	5	6	6	6	6	6	6	6	6	5	5	4	6	6	5	6	6	FALSE	FALSE	FALSE	FALSE	FALSE	FALSE	FALSE	FALSE	FALSE	FALSE	FALSE	FALSE	FALSE	FALSE	FALSE	FALSE	FALSE	FALSE	FALSE	FALSE	106312	100814
443590935;444373927;B4E8M1	443590935;444373927;B4E8M1	;;BCAL0579	LysR substrate binding domain protein [Burkholderia cenocepacia K56-2Valvano];LysR substrate binding domain protein [Burkholderia cenocepacia K56-2Valvano];LysR family regulatory protein	gb|ELT59874.1|;ref|ZP_21173237.1|;B4E8M1_BURCJ	>gi|443590935|gb|ELT59874.1| LysR substrate binding domain protein [Burkholderia cenocepacia K56-2Valvano];>gi|444373927|ref|ZP_21173237.1| LysR substrate binding domain protein [Burkholderia cenocepacia K56-2Valvano];>tr|B4E8M1|B4E8M1_BURCJ LysR family regulatory protein OS=Burkholderia cenocepacia (strain ATCC BAA-245 / DSM 16553 / LMG 16656 / NCTC 13227 / J2315 / CF5610) GN=BCAL0579 PE=4 SV=1	0	53.2289	4	4	3	2	4	3	3	5	5	3	5	3	4	3	3	4	6	5	3	2	FALSE	FALSE	FALSE	FALSE	FALSE	FALSE	FALSE	FALSE	FALSE	FALSE	FALSE	FALSE	FALSE	FALSE	FALSE	FALSE	FALSE	FALSE	FALSE	FALSE	15525.7	13849.6
443590936;444373928;B4E8M0	443590936;444373928;B4E8M0	;;BCAL0578	putative pyrimidine permease RutG [Burkholderia cenocepacia K56-2Valvano];putative pyrimidine permease RutG [Burkholderia cenocepacia K56-2Valvano];Putative permease	gb|ELT59875.1|;ref|ZP_21173238.1|;B4E8M0_BURCJ	>gi|443590936|gb|ELT59875.1| putative pyrimidine permease RutG [Burkholderia cenocepacia K56-2Valvano];>gi|444373928|ref|ZP_21173238.1| putative pyrimidine permease RutG [Burkholderia cenocepacia K56-2Valvano];>tr|B4E8M0|B4E8M0_BURCJ Putative permease OS=Burkholderia cenocepacia (strain ATCC BAA-245 / DSM 16553 / LMG 16656 / NCTC 13227 / J2315 / CF5610) GN=BCAL0578 PE=4 SV=1	0.00718735	38.7249	2	3	3	2	1	2	1	2	2	3	3	1	2	2	1	2	2	2	2	2	FALSE	FALSE	FALSE	FALSE	FALSE	FALSE	FALSE	FALSE	FALSE	FALSE	FALSE	FALSE	FALSE	FALSE	FALSE	FALSE	FALSE	FALSE	FALSE	FALSE	116239	201823
443590943;444373920;B4EEB9	443590943;444373920;B4EEB9	;;BCAL0193a	hypothetical protein BURCENK562V_2434 [Burkholderia cenocepacia K56-2Valvano];hypothetical protein BURCENK562V_2434 [Burkholderia cenocepacia K56-2Valvano];Uncharacterized protein	gb|ELT59880.1|;ref|ZP_21173231.1|;B4EEB9_BURCJ	>gi|443590943|gb|ELT59880.1| hypothetical protein BURCENK562V_2434 [Burkholderia cenocepacia K56-2Valvano];>gi|444373920|ref|ZP_21173231.1| hypothetical protein BURCENK562V_2434 [Burkholderia cenocepacia K56-2Valvano];>tr|B4EEB9|B4EEB9_BURCJ Uncharacterized protein OS=Burkholderia cenocepacia (strain ATCC BAA-245 / DSM 16553 / LMG 16656 / NCTC 13227 / J2315 / CF5610) GN=BCAL0193a PE=4 SV=1	0.000607165	49.4682	2	2	1	2	2	2	2	3	2	2	3	2	3	2	3	2	3	2	2	1	FALSE	FALSE	FALSE	FALSE	FALSE	FALSE	FALSE	FALSE	FALSE	FALSE	FALSE	FALSE	FALSE	FALSE	FALSE	FALSE	FALSE	FALSE	FALSE	FALSE	5713.03	3053.42
443590947;444373924;B4EEC0	443590947;444373924;B4EEC0	;;BCAL0194	NADP oxidoreductase coenzyme F420-dependent [Burkholderia cenocepacia K56-2Valvano];NADP oxidoreductase coenzyme F420-dependent [Burkholderia cenocepacia K56-2Valvano];Putative oxidoreductase	gb|ELT59884.1|;ref|ZP_21173235.1|;B4EEC0_BURCJ	>gi|443590947|gb|ELT59884.1| NADP oxidoreductase coenzyme F420-dependent [Burkholderia cenocepacia K56-2Valvano];>gi|444373924|ref|ZP_21173235.1| NADP oxidoreductase coenzyme F420-dependent [Burkholderia cenocepacia K56-2Valvano];>tr|B4EEC0|B4EEC0_BURCJ Putative oxidoreductase OS=Burkholderia cenocepacia (strain ATCC BAA-245 / DSM 16553 / LMG 16656 / NCTC 13227 / J2315 / CF5610) GN=BCAL0194 PE=4 …	0	51.8191	18	18	18	19	20	17	18	18	18	19	18	19	18	18	18	17	19	17	18	18	FALSE	FALSE	FALSE	FALSE	FALSE	FALSE	FALSE	FALSE	FALSE	FALSE	FALSE	FALSE	FALSE	FALSE	FALSE	FALSE	FALSE	FALSE	FALSE	FALSE	369093	414823
443590974;444373903;B4EEV1	443590974;444373903;B4EEV1	;;BCAL3363	transcriptional regulator, TetR family [Burkholderia cenocepacia K56-2Valvano];transcriptional regulator, TetR family [Burkholderia cenocepacia K56-2Valvano];TetR family regulatory protein	gb|ELT59909.1|;ref|ZP_21173215.1|;B4EEV1_BURCJ	>gi|443590974|gb|ELT59909.1| transcriptional regulator, TetR family [Burkholderia cenocepacia K56-2Valvano];>gi|444373903|ref|ZP_21173215.1| transcriptional regulator, TetR family [Burkholderia cenocepacia K56-2Valvano];>tr|B4EEV1|B4EEV1_BURCJ TetR family regulatory protein OS=Burkholderia cenocepacia (strain ATCC BAA-245 / DSM 16553 / LMG 16656 / NCTC 13227 / J2315 / CF5610) GN=BCAL3363 PE=4 SV=1	0.00273	47.1928	5	6	3	3	5	6	5	6	5	5	6	6	4	6	5	6	6	6	5	3	FALSE	FALSE	FALSE	FALSE	FALSE	FALSE	FALSE	FALSE	FALSE	FALSE	FALSE	FALSE	FALSE	FALSE	FALSE	FALSE	FALSE	FALSE	FALSE	FALSE	24102.3	24477.4
443590975;444373904;B4EEW1	443590975;444373904;B4EEW1	;;leuS	leucine--tRNA ligase [Burkholderia cenocepacia K56-2Valvano];leucine--tRNA ligase [Burkholderia cenocepacia K56-2Valvano];Leucine--tRNA ligase	gb|ELT59910.1|;ref|ZP_21173216.1|;SYL_BURCJ	>gi|443590975|gb|ELT59910.1| leucine--tRNA ligase [Burkholderia cenocepacia K56-2Valvano];>gi|444373904|ref|ZP_21173216.1| leucine--tRNA ligase [Burkholderia cenocepacia K56-2Valvano];>sp|B4EEW1|SYL_BURCJ Leucine--tRNA ligase OS=Burkholderia cenocepacia (strain ATCC BAA-245 / DSM 16553 / LMG 16656 / NCTC 13227 / J2315 / CF5610) GN=leuS PE=3 SV=1	0	54.819	82	75	80	82	83	77	72	79	83	80	79	83	80	73	79	83	81	80	75	78	FALSE	FALSE	FALSE	FALSE	FALSE	FALSE	FALSE	FALSE	FALSE	FALSE	FALSE	FALSE	FALSE	FALSE	FALSE	FALSE	FALSE	FALSE	FALSE	FALSE	595485	729769
443590976;444373905;B4EEV5	443590976;444373905;B4EEV5	;;edd	phosphogluconate dehydratase [Burkholderia cenocepacia K56-2Valvano];phosphogluconate dehydratase [Burkholderia cenocepacia K56-2Valvano];Phosphogluconate dehydratase	gb|ELT59911.1|;ref|ZP_21173217.1|;B4EEV5_BURCJ	>gi|443590976|gb|ELT59911.1| phosphogluconate dehydratase [Burkholderia cenocepacia K56-2Valvano];>gi|444373905|ref|ZP_21173217.1| phosphogluconate dehydratase [Burkholderia cenocepacia K56-2Valvano];>tr|B4EEV5|B4EEV5_BURCJ Phosphogluconate dehydratase OS=Burkholderia cenocepacia (strain ATCC BAA-245 / DSM 16553 / LMG 16656 / NCTC 13227 / J2315 / CF5610) GN=edd PE=3 SV=1	0	58.0579	33	34	26	33	37	33	30	33	36	33	35	35	33	34	30	34	37	33	34	28	FALSE	FALSE	FALSE	FALSE	FALSE	FALSE	FALSE	FALSE	FALSE	FALSE	FALSE	FALSE	FALSE	FALSE	FALSE	FALSE	FALSE	FALSE	FALSE	FALSE	144077	139731
443590977;444373906	443590977;444373906		glutamate-5-semialdehyde dehydrogenase [Burkholderia cenocepacia K56-2Valvano]	gb|ELT59912.1|;ref|ZP_21173218.1|	>gi|443590977|gb|ELT59912.1| glutamate-5-semialdehyde dehydrogenase [Burkholderia cenocepacia K56-2Valvano];>gi|444373906|ref|ZP_21173218.1| glutamate-5-semialdehyde dehydrogenase [Burkholderia cenocepacia K56-2Valvano]	0	51.9431	35	30	34	36	35	36	30	34	36	34	35	37	36	33	35	37	34	35	37	36	FALSE	FALSE	FALSE	FALSE	FALSE	FALSE	FALSE	FALSE	FALSE	FALSE	FALSE	FALSE	FALSE	FALSE	FALSE	FALSE	FALSE	FALSE	FALSE	FALSE	826247	966218
443590978;444373907;B4EEV4	443590978;444373907;B4EEV4	;;eda	2-dehydro-3-deoxyphosphogluconate aldolase/4-hydroxy-2-oxoglutarate aldolase [Burkholderia cenocepacia K56-2Valvano];2-dehydro-3-deoxyphosphogluconate aldolase/4-hydroxy-2-oxoglutarate aldolase [Burkholderia cenocepacia K56-2Valvano];KHG/KDPG aldolase	gb|ELT59913.1|;ref|ZP_21173219.1|;B4EEV4_BURCJ	>gi|443590978|gb|ELT59913.1| 2-dehydro-3-deoxyphosphogluconate aldolase/4-hydroxy-2-oxoglutarate aldolase [Burkholderia cenocepacia K56-2Valvano];>gi|444373907|ref|ZP_21173219.1| 2-dehydro-3-deoxyphosphogluconate aldolase/4-hydroxy-2-oxoglutarate aldolase [Burkholderia cenocepacia K56-2Valvano];>tr|B4EEV4|B4EEV4_BURCJ KHG/KDPG aldolase OS=Burkholderia cenocepacia (strain ATCC BAA-245 / DSM 16553 …	0	51.6703	15	14	14	14	15	14	15	16	15	15	15	14	16	15	14	15	15	16	15	14	FALSE	FALSE	FALSE	FALSE	FALSE	FALSE	FALSE	FALSE	FALSE	FALSE	FALSE	FALSE	FALSE	FALSE	FALSE	FALSE	FALSE	FALSE	FALSE	FALSE	1446024	1.49931e+06
443590979;444373908;B4EEU9	443590979;444373908;B4EEU9	;;purB	adenylosuccinate lyase [Burkholderia cenocepacia K56-2Valvano];adenylosuccinate lyase [Burkholderia cenocepacia K56-2Valvano];Adenylosuccinate lyase	gb|ELT59914.1|;ref|ZP_21173220.1|;B4EEU9_BURCJ	>gi|443590979|gb|ELT59914.1| adenylosuccinate lyase [Burkholderia cenocepacia K56-2Valvano];>gi|444373908|ref|ZP_21173220.1| adenylosuccinate lyase [Burkholderia cenocepacia K56-2Valvano];>tr|B4EEU9|B4EEU9_BURCJ Adenylosuccinate lyase OS=Burkholderia cenocepacia (strain ATCC BAA-245 / DSM 16553 / LMG 16656 / NCTC 13227 / J2315 / CF5610) GN=purB PE=3 SV=1	0	53.647	58	55	52	52	59	53	51	56	54	54	57	55	55	54	52	59	59	56	53	55	FALSE	FALSE	FALSE	FALSE	FALSE	FALSE	FALSE	FALSE	FALSE	FALSE	FALSE	FALSE	FALSE	FALSE	FALSE	FALSE	FALSE	FALSE	FALSE	FALSE	1.80977e+06	2.04163e+06
443590980;444373909;B4EEV9	443590980;444373909;B4EEV9	;;BCAL3371	DNA polymerase III, delta subunit [Burkholderia cenocepacia K56-2Valvano];DNA polymerase III, delta subunit [Burkholderia cenocepacia K56-2Valvano];Putative DNA polymerase III delta subunit	gb|ELT59915.1|;ref|ZP_21173221.1|;B4EEV9_BURCJ	>gi|443590980|gb|ELT59915.1| DNA polymerase III, delta subunit [Burkholderia cenocepacia K56-2Valvano];>gi|444373909|ref|ZP_21173221.1| DNA polymerase III, delta subunit [Burkholderia cenocepacia K56-2Valvano];>tr|B4EEV9|B4EEV9_BURCJ Putative DNA polymerase III delta subunit OS=Burkholderia cenocepacia (strain ATCC BAA-245 / DSM 16553 / LMG 16656 / NCTC 13227 / J2315 / CF5610) GN=BCAL3371 PE=4 SV…	0	51.1557	11	9	11	10	11	10	10	11	9	9	11	10	10	9	10	11	11	10	9	9	FALSE	FALSE	FALSE	FALSE	FALSE	FALSE	FALSE	FALSE	FALSE	FALSE	FALSE	FALSE	FALSE	FALSE	FALSE	FALSE	FALSE	FALSE	FALSE	FALSE	67325	80152.1
443590981;444373910;B4EEV6	443590981;444373910;B4EEV6	;;BCAL3368	transcriptional regulator, RpiR family [Burkholderia cenocepacia K56-2Valvano];transcriptional regulator, RpiR family [Burkholderia cenocepacia K56-2Valvano];Putative regulatory protein	gb|ELT59916.1|;ref|ZP_21173222.1|;B4EEV6_BURCJ	>gi|443590981|gb|ELT59916.1| transcriptional regulator, RpiR family [Burkholderia cenocepacia K56-2Valvano];>gi|444373910|ref|ZP_21173222.1| transcriptional regulator, RpiR family [Burkholderia cenocepacia K56-2Valvano];>tr|B4EEV6|B4EEV6_BURCJ Putative regulatory protein OS=Burkholderia cenocepacia (strain ATCC BAA-245 / DSM 16553 / LMG 16656 / NCTC 13227 / J2315 / CF5610) GN=BCAL3368 PE=4 SV=1	0	54.5047	12	12	11	11	14	11	11	13	12	13	13	14	15	13	12	14	14	12	13	11	FALSE	FALSE	FALSE	FALSE	FALSE	FALSE	FALSE	FALSE	FALSE	FALSE	FALSE	FALSE	FALSE	FALSE	FALSE	FALSE	FALSE	FALSE	FALSE	FALSE	48126.4	42645.6
443590983;444373912;B4EEV3	443590983;444373912;B4EEV3	;;BCAL3365	transporter, gluconate:H+ symporter family [Burkholderia cenocepacia K56-2Valvano];transporter, gluconate:H+ symporter family [Burkholderia cenocepacia K56-2Valvano];Putative gluconate permease	gb|ELT59918.1|;ref|ZP_21173224.1|;B4EEV3_BURCJ	>gi|443590983|gb|ELT59918.1| transporter, gluconate:H+ symporter family [Burkholderia cenocepacia K56-2Valvano];>gi|444373912|ref|ZP_21173224.1| transporter, gluconate:H+ symporter family [Burkholderia cenocepacia K56-2Valvano];>tr|B4EEV3|B4EEV3_BURCJ Putative gluconate permease OS=Burkholderia cenocepacia (strain ATCC BAA-245 / DSM 16553 / LMG 16656 / NCTC 13227 / J2315 / CF5610) GN=BCAL3365 PE=…	0	51.7402	4	4	4	4	3	3	3	3	3	3	4	4	3	3	3	4	2	2	3	3	FALSE	FALSE	FALSE	FALSE	FALSE	FALSE	FALSE	FALSE	FALSE	FALSE	FALSE	FALSE	FALSE	FALSE	FALSE	FALSE	FALSE	FALSE	FALSE	FALSE	46216.3	78180.5
443590985;444373914;B4EEW0	443590985;444373914;B4EEW0	;;lptE	rare lipoprotein B family protein [Burkholderia cenocepacia K56-2Valvano];rare lipoprotein B family protein [Burkholderia cenocepacia K56-2Valvano];LPS-assembly lipoprotein LptE	gb|ELT59920.1|;ref|ZP_21173226.1|;B4EEW0_BURCJ	>gi|443590985|gb|ELT59920.1| rare lipoprotein B family protein [Burkholderia cenocepacia K56-2Valvano];>gi|444373914|ref|ZP_21173226.1| rare lipoprotein B family protein [Burkholderia cenocepacia K56-2Valvano];>tr|B4EEW0|B4EEW0_BURCJ LPS-assembly lipoprotein LptE OS=Burkholderia cenocepacia (strain ATCC BAA-245 / DSM 16553 / LMG 16656 / NCTC 13227 / J2315 / CF5610) GN=lptE PE=3 SV=1	0	50.8483	12	12	12	12	12	13	12	13	13	12	13	13	12	12	12	12	11	12	13	12	FALSE	FALSE	FALSE	FALSE	FALSE	FALSE	FALSE	FALSE	FALSE	FALSE	FALSE	FALSE	FALSE	FALSE	FALSE	FALSE	FALSE	FALSE	FALSE	FALSE	764065	798100
443590988;444373917;B4EEV2	443590988;444373917;B4EEV2	;;BCAL3364	carbohydrate kinase, thermoresistant glucokinase family [Burkholderia cenocepacia K56-2Valvano];carbohydrate kinase, thermoresistant glucokinase family [Burkholderia cenocepacia K56-2Valvano];Gluconokinase	gb|ELT59923.1|;ref|ZP_21173229.1|;B4EEV2_BURCJ	>gi|443590988|gb|ELT59923.1| carbohydrate kinase, thermoresistant glucokinase family [Burkholderia cenocepacia K56-2Valvano];>gi|444373917|ref|ZP_21173229.1| carbohydrate kinase, thermoresistant glucokinase family [Burkholderia cenocepacia K56-2Valvano];>tr|B4EEV2|B4EEV2_BURCJ Gluconokinase OS=Burkholderia cenocepacia (strain ATCC BAA-245 / DSM 16553 / LMG 16656 / NCTC 13227 / J2315 / CF5610) GN=…	0	51.4094	18	16	14	15	18	16	14	18	17	16	18	17	19	18	16	17	20	18	15	14	FALSE	FALSE	FALSE	FALSE	FALSE	FALSE	FALSE	FALSE	FALSE	FALSE	FALSE	FALSE	FALSE	FALSE	FALSE	FALSE	FALSE	FALSE	FALSE	FALSE	732987	845160
443591004;444373844;B4EBP9	443591004;444373844;B4EBP9	;;BCAL3015	non-canonical purine NTP pyrophosphatase, RdgB/HAM1 family [Burkholderia cenocepacia K56-2Valvano];non-canonical purine NTP pyrophosphatase, RdgB/HAM1 family [Burkholderia cenocepacia K56-2Valvano];dITP/XTP pyrophosphatase	gb|ELT59936.1|;ref|ZP_21173157.1|;B4EBP9_BURCJ	>gi|443591004|gb|ELT59936.1| non-canonical purine NTP pyrophosphatase, RdgB/HAM1 family [Burkholderia cenocepacia K56-2Valvano];>gi|444373844|ref|ZP_21173157.1| non-canonical purine NTP pyrophosphatase, RdgB/HAM1 family [Burkholderia cenocepacia K56-2Valvano];>tr|B4EBP9|B4EBP9_BURCJ dITP/XTP pyrophosphatase OS=Burkholderia cenocepacia (strain ATCC BAA-245 / DSM 16553 / LMG 16656 / NCTC 13227 / J2…	0	55.3962	12	10	12	12	12	12	11	10	12	11	11	12	12	11	12	12	10	12	12	12	FALSE	FALSE	FALSE	FALSE	FALSE	FALSE	FALSE	FALSE	FALSE	FALSE	FALSE	FALSE	FALSE	FALSE	FALSE	FALSE	FALSE	FALSE	FALSE	FALSE	292800	305333
443591005;444373845;B4EBR7	443591005;444373845;B4EBR7	;;lolA	outer-membrane lipoprotein carrier protein [Burkholderia cenocepacia K56-2Valvano];outer-membrane lipoprotein carrier protein [Burkholderia cenocepacia K56-2Valvano];Outer-membrane lipoprotein carrier protein	gb|ELT59937.1|;ref|ZP_21173158.1|;B4EBR7_BURCJ	>gi|443591005|gb|ELT59937.1| outer-membrane lipoprotein carrier protein [Burkholderia cenocepacia K56-2Valvano];>gi|444373845|ref|ZP_21173158.1| outer-membrane lipoprotein carrier protein [Burkholderia cenocepacia K56-2Valvano];>tr|B4EBR7|B4EBR7_BURCJ Outer-membrane lipoprotein carrier protein OS=Burkholderia cenocepacia (strain ATCC BAA-245 / DSM 16553 / LMG 16656 / NCTC 13227 / J2315 / CF5610) …	0	52.715	18	15	14	15	18	15	11	15	16	15	18	17	18	19	16	20	19	16	18	16	FALSE	FALSE	FALSE	FALSE	FALSE	FALSE	FALSE	FALSE	FALSE	FALSE	FALSE	FALSE	FALSE	FALSE	FALSE	FALSE	FALSE	FALSE	FALSE	FALSE	371761	395514
443591008;444373848;B4EBR2	443591008;444373848;B4EBR2	;;BCAL3028	acetyltransferase, GNAT family [Burkholderia cenocepacia K56-2Valvano];acetyltransferase, GNAT family [Burkholderia cenocepacia K56-2Valvano];Acetyltransferase (GNAT) family protein	gb|ELT59940.1|;ref|ZP_21173161.1|;B4EBR2_BURCJ	>gi|443591008|gb|ELT59940.1| acetyltransferase, GNAT family [Burkholderia cenocepacia K56-2Valvano];>gi|444373848|ref|ZP_21173161.1| acetyltransferase, GNAT family [Burkholderia cenocepacia K56-2Valvano];>tr|B4EBR2|B4EBR2_BURCJ Acetyltransferase (GNAT) family protein OS=Burkholderia cenocepacia (strain ATCC BAA-245 / DSM 16553 / LMG 16656 / NCTC 13227 / J2315 / CF5610) GN=BCAL3028 PE=4 SV=1	0	52.9722	8	8	9	9	10	9	7	9	9	9	9	9	9	10	9	9	10	10	9	10	FALSE	FALSE	FALSE	FALSE	FALSE	FALSE	FALSE	FALSE	FALSE	FALSE	FALSE	FALSE	FALSE	FALSE	FALSE	FALSE	FALSE	FALSE	FALSE	FALSE	127557	129368
443591009;444373849;B4EBQ0	443591009;444373849;B4EBQ0	;;BCAL3016	putative coproporphyrinogen dehydrogenase [Burkholderia cenocepacia K56-2Valvano];putative coproporphyrinogen dehydrogenase [Burkholderia cenocepacia K56-2Valvano];Putative coproporphyrinogen III oxidase family protein	gb|ELT59941.1|;ref|ZP_21173162.1|;B4EBQ0_BURCJ	>gi|443591009|gb|ELT59941.1| putative coproporphyrinogen dehydrogenase [Burkholderia cenocepacia K56-2Valvano];>gi|444373849|ref|ZP_21173162.1| putative coproporphyrinogen dehydrogenase [Burkholderia cenocepacia K56-2Valvano];>tr|B4EBQ0|B4EBQ0_BURCJ Putative coproporphyrinogen III oxidase family protein OS=Burkholderia cenocepacia (strain ATCC BAA-245 / DSM 16553 / LMG 16656 / NCTC 13227 / J2315 …	0	54.4948	25	25	21	22	25	20	21	23	23	22	25	24	23	23	21	23	24	22	23	22	FALSE	FALSE	FALSE	FALSE	FALSE	FALSE	FALSE	FALSE	FALSE	FALSE	FALSE	FALSE	FALSE	FALSE	FALSE	FALSE	FALSE	FALSE	FALSE	FALSE	139290	139705
443591011;444373851;B4EBN5	443591011;444373851;B4EBN5	;;BCAL3001	TonB-dependent receptor [Burkholderia cenocepacia K56-2Valvano];TonB-dependent receptor [Burkholderia cenocepacia K56-2Valvano];TonB-dependent siderophore receptor	gb|ELT59943.1|;ref|ZP_21173164.1|;B4EBN5_BURCJ	>gi|443591011|gb|ELT59943.1| TonB-dependent receptor [Burkholderia cenocepacia K56-2Valvano];>gi|444373851|ref|ZP_21173164.1| TonB-dependent receptor [Burkholderia cenocepacia K56-2Valvano];>tr|B4EBN5|B4EBN5_BURCJ TonB-dependent siderophore receptor OS=Burkholderia cenocepacia (strain ATCC BAA-245 / DSM 16553 / LMG 16656 / NCTC 13227 / J2315 / CF5610) GN=BCAL3001 PE=3 SV=1	0	52.217	12	14	13	13	16	15	13	17	13	13	17	16	12	14	16	17	17	16	15	11	FALSE	FALSE	FALSE	FALSE	FALSE	FALSE	FALSE	FALSE	FALSE	FALSE	FALSE	FALSE	FALSE	FALSE	FALSE	FALSE	FALSE	FALSE	FALSE	FALSE	22088.6	22317.5
443591012;444373852;B4EBS7	443591012;444373852;B4EBS7	;;pgl	6-phosphogluconolactonase [Burkholderia cenocepacia K56-2Valvano];6-phosphogluconolactonase [Burkholderia cenocepacia K56-2Valvano];6-phosphogluconolactonase	gb|ELT59944.1|;ref|ZP_21173165.1|;B4EBS7_BURCJ	>gi|443591012|gb|ELT59944.1| 6-phosphogluconolactonase [Burkholderia cenocepacia K56-2Valvano];>gi|444373852|ref|ZP_21173165.1| 6-phosphogluconolactonase [Burkholderia cenocepacia K56-2Valvano];>tr|B4EBS7|B4EBS7_BURCJ 6-phosphogluconolactonase OS=Burkholderia cenocepacia (strain ATCC BAA-245 / DSM 16553 / LMG 16656 / NCTC 13227 / J2315 / CF5610) GN=pgl PE=4 SV=1	0	53.6522	18	18	17	17	19	16	17	18	18	18	18	18	19	18	19	19	18	18	18	17	FALSE	FALSE	FALSE	FALSE	FALSE	FALSE	FALSE	FALSE	FALSE	FALSE	FALSE	FALSE	FALSE	FALSE	FALSE	FALSE	FALSE	FALSE	FALSE	FALSE	109119	92394.4
443591013;444373853;B4EBS4	443591013;444373853;B4EBS4	;;BCAL3040	ABC transporter, permease protein [Burkholderia cenocepacia K56-2Valvano];ABC transporter, permease protein [Burkholderia cenocepacia K56-2Valvano];ABC transporter, membrane permease	gb|ELT59945.1|;ref|ZP_21173166.1|;B4EBS4_BURCJ	>gi|443591013|gb|ELT59945.1| ABC transporter, permease protein [Burkholderia cenocepacia K56-2Valvano];>gi|444373853|ref|ZP_21173166.1| ABC transporter, permease protein [Burkholderia cenocepacia K56-2Valvano];>tr|B4EBS4|B4EBS4_BURCJ ABC transporter, membrane permease OS=Burkholderia cenocepacia (strain ATCC BAA-245 / DSM 16553 / LMG 16656 / NCTC 13227 / J2315 / CF5610) GN=BCAL3040 PE=3 SV=1	0.00640205	44.1462	1	2	1	1	1	2	1	1	0	0	1	2	1	2	2	2	0	0	0	0	FALSE	FALSE	FALSE	FALSE	FALSE	FALSE	FALSE	FALSE	FALSE	FALSE	FALSE	FALSE	FALSE	FALSE	FALSE	FALSE	FALSE	FALSE	FALSE	FALSE	7012.27	8689.16
443591015;444373855;B4EBQ1	443591015;444373855;B4EBQ1	;;BCAL3017	hypothetical protein BURCENK562V_1182 [Burkholderia cenocepacia K56-2Valvano];hypothetical protein BURCENK562V_1182 [Burkholderia cenocepacia K56-2Valvano];Putative exported protein	gb|ELT59947.1|;ref|ZP_21173168.1|;B4EBQ1_BURCJ	>gi|443591015|gb|ELT59947.1| hypothetical protein BURCENK562V_1182 [Burkholderia cenocepacia K56-2Valvano];>gi|444373855|ref|ZP_21173168.1| hypothetical protein BURCENK562V_1182 [Burkholderia cenocepacia K56-2Valvano];>tr|B4EBQ1|B4EBQ1_BURCJ Putative exported protein OS=Burkholderia cenocepacia (strain ATCC BAA-245 / DSM 16553 / LMG 16656 / NCTC 13227 / J2315 / CF5610) GN=BCAL3017 PE=4 SV=1	0	50.9966	5	5	5	5	5	5	5	5	5	5	5	5	5	5	5	5	5	5	5	5	FALSE	FALSE	FALSE	FALSE	FALSE	FALSE	FALSE	FALSE	FALSE	FALSE	FALSE	FALSE	FALSE	FALSE	FALSE	FALSE	FALSE	FALSE	FALSE	FALSE	93080.5	78974.4
443591016;444373856;B4EBS0	443591016;444373856;B4EBS0	;;BCAL3036	Smr domain protein [Burkholderia cenocepacia K56-2Valvano];Smr domain protein [Burkholderia cenocepacia K56-2Valvano];Uncharacterized protein	gb|ELT59948.1|;ref|ZP_21173169.1|;B4EBS0_BURCJ	>gi|443591016|gb|ELT59948.1| Smr domain protein [Burkholderia cenocepacia K56-2Valvano];>gi|444373856|ref|ZP_21173169.1| Smr domain protein [Burkholderia cenocepacia K56-2Valvano];>tr|B4EBS0|B4EBS0_BURCJ Uncharacterized protein OS=Burkholderia cenocepacia (strain ATCC BAA-245 / DSM 16553 / LMG 16656 / NCTC 13227 / J2315 / CF5610) GN=BCAL3036 PE=4 SV=1	0	51.2929	14	14	10	11	15	15	12	15	13	11	13	11	12	12	9	12	15	15	15	11	FALSE	FALSE	FALSE	FALSE	FALSE	FALSE	FALSE	FALSE	FALSE	FALSE	FALSE	FALSE	FALSE	FALSE	FALSE	FALSE	FALSE	FALSE	FALSE	FALSE	78632.4	64071.9
443591017;444373857;B4EBN8	443591017;444373857;B4EBN8	;;BCAL3004	putative chorismate mutase [Burkholderia cenocepacia K56-2Valvano];putative chorismate mutase [Burkholderia cenocepacia K56-2Valvano];Chorismate mutase	gb|ELT59949.1|;ref|ZP_21173170.1|;B4EBN8_BURCJ	>gi|443591017|gb|ELT59949.1| putative chorismate mutase [Burkholderia cenocepacia K56-2Valvano];>gi|444373857|ref|ZP_21173170.1| putative chorismate mutase [Burkholderia cenocepacia K56-2Valvano];>tr|B4EBN8|B4EBN8_BURCJ Chorismate mutase OS=Burkholderia cenocepacia (strain ATCC BAA-245 / DSM 16553 / LMG 16656 / NCTC 13227 / J2315 / CF5610) GN=BCAL3004 PE=4 SV=1	0	51.6648	10	9	8	8	9	10	8	10	8	9	10	9	9	9	8	9	10	9	9	7	FALSE	FALSE	FALSE	FALSE	FALSE	FALSE	FALSE	FALSE	FALSE	FALSE	FALSE	FALSE	FALSE	FALSE	FALSE	FALSE	FALSE	FALSE	FALSE	FALSE	261261	271574
443591019;444373859;B4EBP8	443591019;444373859;B4EBP8	;;rph	tRNA nucleotidyltransferase [Burkholderia cenocepacia K56-2Valvano];tRNA nucleotidyltransferase [Burkholderia cenocepacia K56-2Valvano];Ribonuclease PH	gb|ELT59951.1|;ref|ZP_21173172.1|;RNPH_BURCJ	>gi|443591019|gb|ELT59951.1| tRNA nucleotidyltransferase [Burkholderia cenocepacia K56-2Valvano];>gi|444373859|ref|ZP_21173172.1| tRNA nucleotidyltransferase [Burkholderia cenocepacia K56-2Valvano];>sp|B4EBP8|RNPH_BURCJ Ribonuclease PH OS=Burkholderia cenocepacia (strain ATCC BAA-245 / DSM 16553 / LMG 16656 / NCTC 13227 / J2315 / CF5610) GN=rph PE=3 SV=1	0	56.5705	9	10	11	11	11	11	9	10	9	9	9	10	11	10	11	10	10	9	9	11	FALSE	FALSE	FALSE	FALSE	FALSE	FALSE	FALSE	FALSE	FALSE	FALSE	FALSE	FALSE	FALSE	FALSE	FALSE	FALSE	FALSE	FALSE	FALSE	FALSE	716828	748431
443591021;444373861;B4EBR9	443591021;444373861;B4EBR9	;;trxB	thioredoxin-disulfide reductase [Burkholderia cenocepacia K56-2Valvano];thioredoxin-disulfide reductase [Burkholderia cenocepacia K56-2Valvano];Thioredoxin reductase	gb|ELT59953.1|;ref|ZP_21173174.1|;B4EBR9_BURCJ	>gi|443591021|gb|ELT59953.1| thioredoxin-disulfide reductase [Burkholderia cenocepacia K56-2Valvano];>gi|444373861|ref|ZP_21173174.1| thioredoxin-disulfide reductase [Burkholderia cenocepacia K56-2Valvano];>tr|B4EBR9|B4EBR9_BURCJ Thioredoxin reductase OS=Burkholderia cenocepacia (strain ATCC BAA-245 / DSM 16553 / LMG 16656 / NCTC 13227 / J2315 / CF5610) GN=trxB PE=3 SV=1	0	58.2418	24	26	25	25	27	24	25	26	27	25	27	26	29	26	27	25	28	26	25	26	FALSE	FALSE	FALSE	FALSE	FALSE	FALSE	FALSE	FALSE	FALSE	FALSE	FALSE	FALSE	FALSE	FALSE	FALSE	FALSE	FALSE	FALSE	FALSE	FALSE	532380	547452
443591022;444373862;B4EBR8	443591022;444373862;B4EBR8	;;BCAL3034	FtsK/SpoIIIE family protein [Burkholderia cenocepacia K56-2Valvano];FtsK/SpoIIIE family protein [Burkholderia cenocepacia K56-2Valvano];DNA translocase FtsK	gb|ELT59954.1|;ref|ZP_21173175.1|;B4EBR8_BURCJ	>gi|443591022|gb|ELT59954.1| FtsK/SpoIIIE family protein [Burkholderia cenocepacia K56-2Valvano];>gi|444373862|ref|ZP_21173175.1| FtsK/SpoIIIE family protein [Burkholderia cenocepacia K56-2Valvano];>tr|B4EBR8|B4EBR8_BURCJ DNA translocase FtsK OS=Burkholderia cenocepacia (strain ATCC BAA-245 / DSM 16553 / LMG 16656 / NCTC 13227 / J2315 / CF5610) GN=BCAL3034 PE=3 SV=1	0	50.4094	19	20	19	16	7	10	9	5	10	10	18	14	9	11	5	11	7	7	4	4	FALSE	FALSE	FALSE	FALSE	FALSE	FALSE	FALSE	FALSE	FALSE	FALSE	FALSE	FALSE	FALSE	FALSE	FALSE	FALSE	FALSE	FALSE	FALSE	FALSE	52089.7	109039
443591023;444373863	443591023;444373863		septum site-determining protein MinD [Burkholderia cenocepacia K56-2Valvano]	gb|ELT59955.1|;ref|ZP_21173176.1|	>gi|443591023|gb|ELT59955.1| septum site-determining protein MinD [Burkholderia cenocepacia K56-2Valvano];>gi|444373863|ref|ZP_21173176.1| septum site-determining protein MinD [Burkholderia cenocepacia K56-2Valvano]	0	54.9642	29	27	26	25	28	28	26	28	29	28	28	29	28	28	27	28	28	28	28	26	FALSE	FALSE	FALSE	FALSE	FALSE	FALSE	FALSE	FALSE	FALSE	FALSE	FALSE	FALSE	FALSE	FALSE	FALSE	FALSE	FALSE	FALSE	FALSE	FALSE	986174	1.00008e+06
443591026;444373866;B4EBR4	443591026;444373866;B4EBR4	;;serS	serine--tRNA ligase [Burkholderia cenocepacia K56-2Valvano];serine--tRNA ligase [Burkholderia cenocepacia K56-2Valvano];Serine--tRNA ligase	gb|ELT59958.1|;ref|ZP_21173179.1|;SYS_BURCJ	>gi|443591026|gb|ELT59958.1| serine--tRNA ligase [Burkholderia cenocepacia K56-2Valvano];>gi|444373866|ref|ZP_21173179.1| serine--tRNA ligase [Burkholderia cenocepacia K56-2Valvano];>sp|B4EBR4|SYS_BURCJ Serine--tRNA ligase OS=Burkholderia cenocepacia (strain ATCC BAA-245 / DSM 16553 / LMG 16656 / NCTC 13227 / J2315 / CF5610) GN=serS PE=3 SV=1	0	52.9586	42	43	44	43	47	42	40	46	43	43	45	45	43	44	44	45	45	45	42	42	FALSE	FALSE	FALSE	FALSE	FALSE	FALSE	FALSE	FALSE	FALSE	FALSE	FALSE	FALSE	FALSE	FALSE	FALSE	FALSE	FALSE	FALSE	FALSE	FALSE	926220	947522
443591027;444373867;B4EBP2	443591027;444373867;B4EBP2	;;BCAL3008	gram-negative porin [Burkholderia cenocepacia K56-2Valvano];gram-negative porin [Burkholderia cenocepacia K56-2Valvano];Putative outer membrane porin protein	gb|ELT59959.1|;ref|ZP_21173180.1|;B4EBP2_BURCJ	>gi|443591027|gb|ELT59959.1| gram-negative porin [Burkholderia cenocepacia K56-2Valvano];>gi|444373867|ref|ZP_21173180.1| gram-negative porin [Burkholderia cenocepacia K56-2Valvano];>tr|B4EBP2|B4EBP2_BURCJ Putative outer membrane porin protein OS=Burkholderia cenocepacia (strain ATCC BAA-245 / DSM 16553 / LMG 16656 / NCTC 13227 / J2315 / CF5610) GN=BCAL3008 PE=4 SV=1	0	55.9926	13	12	11	11	12	12	10	12	12	13	12	13	11	11	10	12	12	11	11	12	FALSE	FALSE	FALSE	FALSE	FALSE	FALSE	FALSE	FALSE	FALSE	FALSE	FALSE	FALSE	FALSE	FALSE	FALSE	FALSE	FALSE	FALSE	FALSE	FALSE	1824577	1.37162e+06
443591028;444373868;B4EBP4	443591028;444373868;B4EBP4	;;spoT	RelA/SpoT family protein [Burkholderia cenocepacia K56-2Valvano];RelA/SpoT family protein [Burkholderia cenocepacia K56-2Valvano];Guanosine-3',5'-bis(Diphosphate) 3'-pyrophosphohydrolase	gb|ELT59960.1|;ref|ZP_21173181.1|;B4EBP4_BURCJ	>gi|443591028|gb|ELT59960.1| RelA/SpoT family protein [Burkholderia cenocepacia K56-2Valvano];>gi|444373868|ref|ZP_21173181.1| RelA/SpoT family protein [Burkholderia cenocepacia K56-2Valvano];>tr|B4EBP4|B4EBP4_BURCJ Guanosine-3',5'-bis(Diphosphate) 3'-pyrophosphohydrolase OS=Burkholderia cenocepacia (strain ATCC BAA-245 / DSM 16553 / LMG 16656 / NCTC 13227 / J2315 / CF5610) GN=spoT PE=3 SV=1	0	55.4961	32	32	29	30	30	29	21	24	26	27	27	31	27	29	26	31	30	24	22	23	FALSE	FALSE	FALSE	FALSE	FALSE	FALSE	FALSE	FALSE	FALSE	FALSE	FALSE	FALSE	FALSE	FALSE	FALSE	FALSE	FALSE	FALSE	FALSE	FALSE	59140	84593
443591029;444373869;B4EB94	443591029;444373869;B4EB94	;;fbp	fructose-1,6-bisphosphatase [Burkholderia cenocepacia K56-2Valvano];fructose-1,6-bisphosphatase [Burkholderia cenocepacia K56-2Valvano];Fructose-1,6-bisphosphatase class 1	gb|ELT59961.1|;ref|ZP_21173182.1|;F16PA_BURCJ	>gi|443591029|gb|ELT59961.1| fructose-1,6-bisphosphatase [Burkholderia cenocepacia K56-2Valvano];>gi|444373869|ref|ZP_21173182.1| fructose-1,6-bisphosphatase [Burkholderia cenocepacia K56-2Valvano];>sp|B4EB94|F16PA_BURCJ Fructose-1,6-bisphosphatase class 1 OS=Burkholderia cenocepacia (strain ATCC BAA-245 / DSM 16553 / LMG 16656 / NCTC 13227 / J2315 / CF5610) GN=fbp PE=3 SV=1	0	54.7486	36	35	32	37	39	38	32	38	37	36	37	38	38	39	37	40	38	40	37	36	FALSE	FALSE	FALSE	FALSE	FALSE	FALSE	FALSE	FALSE	FALSE	FALSE	FALSE	FALSE	FALSE	FALSE	FALSE	FALSE	FALSE	FALSE	FALSE	FALSE	967308	896450
443591030;444373870;B4EBS2	443591030;444373870;B4EBS2	;;BCAL3038	TOBE domain protein [Burkholderia cenocepacia K56-2Valvano];TOBE domain protein [Burkholderia cenocepacia K56-2Valvano];ABC transporter ATP-binding component	gb|ELT59962.1|;ref|ZP_21173183.1|;B4EBS2_BURCJ	>gi|443591030|gb|ELT59962.1| TOBE domain protein [Burkholderia cenocepacia K56-2Valvano];>gi|444373870|ref|ZP_21173183.1| TOBE domain protein [Burkholderia cenocepacia K56-2Valvano];>tr|B4EBS2|B4EBS2_BURCJ ABC transporter ATP-binding component OS=Burkholderia cenocepacia (strain ATCC BAA-245 / DSM 16553 / LMG 16656 / NCTC 13227 / J2315 / CF5610) GN=BCAL3038 PE=3 SV=1	0.00166945	47.6042	7	8	5	6	9	7	6	6	3	5	6	8	8	7	7	8	6	8	5	5	FALSE	FALSE	FALSE	FALSE	FALSE	FALSE	FALSE	FALSE	FALSE	FALSE	FALSE	FALSE	FALSE	FALSE	FALSE	FALSE	FALSE	FALSE	FALSE	FALSE	40931.7	35240.4
443591033;444373873;B4EBS6	443591033;444373873;B4EBS6	;;zwf	glucose-6-phosphate dehydrogenase [Burkholderia cenocepacia K56-2Valvano];glucose-6-phosphate dehydrogenase [Burkholderia cenocepacia K56-2Valvano];Glucose-6-phosphate 1-dehydrogenase	gb|ELT59965.1|;ref|ZP_21173186.1|;B4EBS6_BURCJ	>gi|443591033|gb|ELT59965.1| glucose-6-phosphate dehydrogenase [Burkholderia cenocepacia K56-2Valvano];>gi|444373873|ref|ZP_21173186.1| glucose-6-phosphate dehydrogenase [Burkholderia cenocepacia K56-2Valvano];>tr|B4EBS6|B4EBS6_BURCJ Glucose-6-phosphate 1-dehydrogenase OS=Burkholderia cenocepacia (strain ATCC BAA-245 / DSM 16553 / LMG 16656 / NCTC 13227 / J2315 / CF5610) GN=zwf PE=3 SV=1	0	55.5495	29	25	27	28	29	29	23	27	28	28	28	30	28	27	28	29	25	26	25	29	FALSE	FALSE	FALSE	FALSE	FALSE	FALSE	FALSE	FALSE	FALSE	FALSE	FALSE	FALSE	FALSE	FALSE	FALSE	FALSE	FALSE	FALSE	FALSE	FALSE	212038	203815
443591035;444373875;B4EBP0	443591035;444373875;B4EBP0	;;cspA	cold-shock DNA-binding domain protein [Burkholderia cenocepacia K56-2Valvano];cold-shock DNA-binding domain protein [Burkholderia cenocepacia K56-2Valvano];Cold shock-like protein	gb|ELT59967.1|;ref|ZP_21173188.1|;B4EBP0_BURCJ	>gi|443591035|gb|ELT59967.1| cold-shock DNA-binding domain protein [Burkholderia cenocepacia K56-2Valvano];>gi|444373875|ref|ZP_21173188.1| cold-shock DNA-binding domain protein [Burkholderia cenocepacia K56-2Valvano];>tr|B4EBP0|B4EBP0_BURCJ Cold shock-like protein OS=Burkholderia cenocepacia (strain ATCC BAA-245 / DSM 16553 / LMG 16656 / NCTC 13227 / J2315 / CF5610) GN=cspA PE=4 SV=1	0	51.2942	2	2	2	1	3	2	2	2	2	2	2	2	3	1	1	2	2	2	2	1	FALSE	FALSE	FALSE	FALSE	FALSE	FALSE	FALSE	FALSE	FALSE	FALSE	FALSE	FALSE	FALSE	FALSE	FALSE	FALSE	FALSE	FALSE	FALSE	FALSE	2720123	2231596
443591036;444373876;B4EBQ2	443591036;444373876;B4EBQ2	;;BCAL3018	hypothetical protein BURCENK562V_1183 [Burkholderia cenocepacia K56-2Valvano];hypothetical protein BURCENK562V_1183 [Burkholderia cenocepacia K56-2Valvano];Uncharacterized protein	gb|ELT59968.1|;ref|ZP_21173189.1|;B4EBQ2_BURCJ	>gi|443591036|gb|ELT59968.1| hypothetical protein BURCENK562V_1183 [Burkholderia cenocepacia K56-2Valvano];>gi|444373876|ref|ZP_21173189.1| hypothetical protein BURCENK562V_1183 [Burkholderia cenocepacia K56-2Valvano];>tr|B4EBQ2|B4EBQ2_BURCJ Uncharacterized protein OS=Burkholderia cenocepacia (strain ATCC BAA-245 / DSM 16553 / LMG 16656 / NCTC 13227 / J2315 / CF5610) GN=BCAL3018 PE=4 SV=1	0	55.6543	2	2	2	2	2	1	2	2	2	2	2	2	2	2	2	2	2	2	1	2	FALSE	FALSE	FALSE	FALSE	FALSE	FALSE	FALSE	FALSE	FALSE	FALSE	FALSE	FALSE	FALSE	FALSE	FALSE	FALSE	FALSE	FALSE	FALSE	FALSE	19781.8	25378
443591038;444373878;B4EBR6	443591038;444373878;B4EBR6	;;BCAL3032	recombination factor protein RarA [Burkholderia cenocepacia K56-2Valvano];recombination factor protein RarA [Burkholderia cenocepacia K56-2Valvano];Putative ATPase protein	gb|ELT59970.1|;ref|ZP_21173191.1|;B4EBR6_BURCJ	>gi|443591038|gb|ELT59970.1| recombination factor protein RarA [Burkholderia cenocepacia K56-2Valvano];>gi|444373878|ref|ZP_21173191.1| recombination factor protein RarA [Burkholderia cenocepacia K56-2Valvano];>tr|B4EBR6|B4EBR6_BURCJ Putative ATPase protein OS=Burkholderia cenocepacia (strain ATCC BAA-245 / DSM 16553 / LMG 16656 / NCTC 13227 / J2315 / CF5610) GN=BCAL3032 PE=4 SV=1	0	53.1869	24	25	22	23	27	22	22	21	24	22	22	23	24	24	23	23	27	23	22	19	FALSE	FALSE	FALSE	FALSE	FALSE	FALSE	FALSE	FALSE	FALSE	FALSE	FALSE	FALSE	FALSE	FALSE	FALSE	FALSE	FALSE	FALSE	FALSE	FALSE	107961	123783
443591040;444373880;B4EBS5	443591040;444373880;B4EBS5	;;malE	ABC transporter, solute-binding protein [Burkholderia cenocepacia K56-2Valvano];ABC transporter, solute-binding protein [Burkholderia cenocepacia K56-2Valvano];Maltose-binding protein	gb|ELT59972.1|;ref|ZP_21173193.1|;B4EBS5_BURCJ	>gi|443591040|gb|ELT59972.1| ABC transporter, solute-binding protein [Burkholderia cenocepacia K56-2Valvano];>gi|444373880|ref|ZP_21173193.1| ABC transporter, solute-binding protein [Burkholderia cenocepacia K56-2Valvano];>tr|B4EBS5|B4EBS5_BURCJ Maltose-binding protein OS=Burkholderia cenocepacia (strain ATCC BAA-245 / DSM 16553 / LMG 16656 / NCTC 13227 / J2315 / CF5610) GN=malE PE=4 SV=1	0	55.7926	25	20	22	21	26	26	26	26	22	23	23	27	27	26	27	27	27	26	24	24	FALSE	FALSE	FALSE	FALSE	FALSE	FALSE	FALSE	FALSE	FALSE	FALSE	FALSE	FALSE	FALSE	FALSE	FALSE	FALSE	FALSE	FALSE	FALSE	FALSE	157644	114512
443591041;444373881;B4EBN9	443591041;444373881;B4EBN9	;;BCAL3005	exonuclease [Burkholderia cenocepacia K56-2Valvano];exonuclease [Burkholderia cenocepacia K56-2Valvano];Possible DNA polymerase/helicase	gb|ELT59973.1|;ref|ZP_21173194.1|;B4EBN9_BURCJ	>gi|443591041|gb|ELT59973.1| exonuclease [Burkholderia cenocepacia K56-2Valvano];>gi|444373881|ref|ZP_21173194.1| exonuclease [Burkholderia cenocepacia K56-2Valvano];>tr|B4EBN9|B4EBN9_BURCJ Possible DNA polymerase/helicase OS=Burkholderia cenocepacia (strain ATCC BAA-245 / DSM 16553 / LMG 16656 / NCTC 13227 / J2315 / CF5610) GN=BCAL3005 PE=4 SV=1	0	54.0742	9	7	5	6	7	8	6	9	9	8	8	7	8	8	7	7	6	6	8	8	FALSE	FALSE	FALSE	FALSE	FALSE	FALSE	FALSE	FALSE	FALSE	FALSE	FALSE	FALSE	FALSE	FALSE	FALSE	FALSE	FALSE	FALSE	FALSE	FALSE	26649.9	25828.5
443591042;444373882;B4EBR1	443591042;444373882;B4EBR1	;;minC	septum site-determining protein MinC [Burkholderia cenocepacia K56-2Valvano];septum site-determining protein MinC [Burkholderia cenocepacia K56-2Valvano];Probable septum site-determining protein MinC	gb|ELT59974.1|;ref|ZP_21173195.1|;MINC_BURCJ	>gi|443591042|gb|ELT59974.1| septum site-determining protein MinC [Burkholderia cenocepacia K56-2Valvano];>gi|444373882|ref|ZP_21173195.1| septum site-determining protein MinC [Burkholderia cenocepacia K56-2Valvano];>sp|B4EBR1|MINC_BURCJ Probable septum site-determining protein MinC OS=Burkholderia cenocepacia (strain ATCC BAA-245 / DSM 16553 / LMG 16656 / NCTC 13227 / J2315 / CF5610) GN=minC PE=…	0.00139509	48.1337	15	14	16	15	15	13	14	15	15	15	16	14	15	15	16	15	15	14	14	15	FALSE	FALSE	FALSE	FALSE	FALSE	FALSE	FALSE	FALSE	FALSE	FALSE	FALSE	FALSE	FALSE	FALSE	FALSE	FALSE	FALSE	FALSE	FALSE	FALSE	379580	389291
443591043;444373883;B4EB93	443591043;444373883;B4EB93	;;BCAL2993	membrane alanyl aminopeptidase [Burkholderia cenocepacia K56-2Valvano];membrane alanyl aminopeptidase [Burkholderia cenocepacia K56-2Valvano];Aminopeptidase N	gb|ELT59975.1|;ref|ZP_21173196.1|;B4EB93_BURCJ	>gi|443591043|gb|ELT59975.1| membrane alanyl aminopeptidase [Burkholderia cenocepacia K56-2Valvano];>gi|444373883|ref|ZP_21173196.1| membrane alanyl aminopeptidase [Burkholderia cenocepacia K56-2Valvano];>tr|B4EB93|B4EB93_BURCJ Aminopeptidase N OS=Burkholderia cenocepacia (strain ATCC BAA-245 / DSM 16553 / LMG 16656 / NCTC 13227 / J2315 / CF5610) GN=BCAL2993 PE=4 SV=1	0	54.9558	78	76	66	72	76	74	67	73	76	74	77	75	77	72	74	76	79	77	72	69	FALSE	FALSE	FALSE	FALSE	FALSE	FALSE	FALSE	FALSE	FALSE	FALSE	FALSE	FALSE	FALSE	FALSE	FALSE	FALSE	FALSE	FALSE	FALSE	FALSE	610773	616745
443591045;444373885;B4EBS8	443591045;444373885;B4EBS8	;;glk	glucokinase [Burkholderia cenocepacia K56-2Valvano];glucokinase [Burkholderia cenocepacia K56-2Valvano];Glucokinase	gb|ELT59977.1|;ref|ZP_21173198.1|;B4EBS8_BURCJ	>gi|443591045|gb|ELT59977.1| glucokinase [Burkholderia cenocepacia K56-2Valvano];>gi|444373885|ref|ZP_21173198.1| glucokinase [Burkholderia cenocepacia K56-2Valvano];>tr|B4EBS8|B4EBS8_BURCJ Glucokinase OS=Burkholderia cenocepacia (strain ATCC BAA-245 / DSM 16553 / LMG 16656 / NCTC 13227 / J2315 / CF5610) GN=glk PE=3 SV=1	0	57.2158	20	19	21	20	9	14	14	9	14	13	14	18	13	12	11	16	15	13	6	5	FALSE	FALSE	FALSE	FALSE	FALSE	FALSE	FALSE	FALSE	FALSE	FALSE	FALSE	FALSE	FALSE	FALSE	FALSE	FALSE	FALSE	FALSE	FALSE	FALSE	37486.4	62664.6
443591048;444373888;B4EBP6	443591048;444373888;B4EBP6	;;gmk	guanylate kinase [Burkholderia cenocepacia K56-2Valvano];guanylate kinase [Burkholderia cenocepacia K56-2Valvano];Guanylate kinase	gb|ELT59980.1|;ref|ZP_21173201.1|;B4EBP6_BURCJ	>gi|443591048|gb|ELT59980.1| guanylate kinase [Burkholderia cenocepacia K56-2Valvano];>gi|444373888|ref|ZP_21173201.1| guanylate kinase [Burkholderia cenocepacia K56-2Valvano];>tr|B4EBP6|B4EBP6_BURCJ Guanylate kinase OS=Burkholderia cenocepacia (strain ATCC BAA-245 / DSM 16553 / LMG 16656 / NCTC 13227 / J2315 / CF5610) GN=gmk PE=3 SV=1	0	54.6482	21	20	18	19	21	21	16	19	18	18	20	20	21	21	19	22	19	21	22	18	FALSE	FALSE	FALSE	FALSE	FALSE	FALSE	FALSE	FALSE	FALSE	FALSE	FALSE	FALSE	FALSE	FALSE	FALSE	FALSE	FALSE	FALSE	FALSE	FALSE	676450	742275
443591049;444373889;B4EBQ9	443591049;444373889;B4EBQ9	;;minE	cell division topological specificity factor MinE [Burkholderia cenocepacia K56-2Valvano];cell division topological specificity factor MinE [Burkholderia cenocepacia K56-2Valvano];Cell division topological specificity factor	gb|ELT59981.1|;ref|ZP_21173202.1|;MINE_BURCJ	>gi|443591049|gb|ELT59981.1| cell division topological specificity factor MinE [Burkholderia cenocepacia K56-2Valvano];>gi|444373889|ref|ZP_21173202.1| cell division topological specificity factor MinE [Burkholderia cenocepacia K56-2Valvano];>sp|B4EBQ9|MINE_BURCJ Cell division topological specificity factor OS=Burkholderia cenocepacia (strain ATCC BAA-245 / DSM 16553 / LMG 16656 / NCTC 13227 / J2…	0	53.1453	10	10	9	10	10	10	9	10	10	10	10	10	10	10	10	10	10	10	10	10	FALSE	FALSE	FALSE	FALSE	FALSE	FALSE	FALSE	FALSE	FALSE	FALSE	FALSE	FALSE	FALSE	FALSE	FALSE	FALSE	FALSE	FALSE	FALSE	FALSE	933119	894602
443591050;444373890;B4EBP5	443591050;444373890;B4EBP5	;;rpoZ	DNA-directed RNA polymerase, omega subunit [Burkholderia cenocepacia K56-2Valvano];DNA-directed RNA polymerase, omega subunit [Burkholderia cenocepacia K56-2Valvano];DNA-directed RNA polymerase subunit omega	gb|ELT59982.1|;ref|ZP_21173203.1|;RPOZ_BURCJ	>gi|443591050|gb|ELT59982.1| DNA-directed RNA polymerase, omega subunit [Burkholderia cenocepacia K56-2Valvano];>gi|444373890|ref|ZP_21173203.1| DNA-directed RNA polymerase, omega subunit [Burkholderia cenocepacia K56-2Valvano];>sp|B4EBP5|RPOZ_BURCJ DNA-directed RNA polymerase subunit omega OS=Burkholderia cenocepacia (strain ATCC BAA-245 / DSM 16553 / LMG 16656 / NCTC 13227 / J2315 / CF5610) GN=…	0.00115108	48.5812	7	7	6	6	7	7	7	7	7	7	7	7	7	7	6	7	7	7	7	7	FALSE	FALSE	FALSE	FALSE	FALSE	FALSE	FALSE	FALSE	FALSE	FALSE	FALSE	FALSE	FALSE	FALSE	FALSE	FALSE	FALSE	FALSE	FALSE	FALSE	967622	1.09774e+06
443591052;444373892;B4EBR5	443591052;444373892;B4EBR5	;;BCAL3031	PF09932 family protein [Burkholderia cenocepacia K56-2Valvano];PF09932 family protein [Burkholderia cenocepacia K56-2Valvano];Uncharacterized protein	gb|ELT59984.1|;ref|ZP_21173205.1|;B4EBR5_BURCJ	>gi|443591052|gb|ELT59984.1| PF09932 family protein [Burkholderia cenocepacia K56-2Valvano];>gi|444373892|ref|ZP_21173205.1| PF09932 family protein [Burkholderia cenocepacia K56-2Valvano];>tr|B4EBR5|B4EBR5_BURCJ Uncharacterized protein OS=Burkholderia cenocepacia (strain ATCC BAA-245 / DSM 16553 / LMG 16656 / NCTC 13227 / J2315 / CF5610) GN=BCAL3031 PE=4 SV=1	0.00273	47.0526	5	4	4	4	5	5	4	4	4	4	5	4	4	5	4	4	5	4	4	4	FALSE	FALSE	FALSE	FALSE	FALSE	FALSE	FALSE	FALSE	FALSE	FALSE	FALSE	FALSE	FALSE	FALSE	FALSE	FALSE	FALSE	FALSE	FALSE	FALSE	35306.9	34746.1
443591054;444373894	443591054;444373894		BNR/Asp-box repeat protein [Burkholderia cenocepacia K56-2Valvano]	gb|ELT59986.1|;ref|ZP_21173207.1|	>gi|443591054|gb|ELT59986.1| BNR/Asp-box repeat protein [Burkholderia cenocepacia K56-2Valvano];>gi|444373894|ref|ZP_21173207.1| BNR/Asp-box repeat protein [Burkholderia cenocepacia K56-2Valvano]	0	52.4825	19	20	13	18	24	20	21	23	18	20	24	23	24	23	24	25	20	20	17	15	FALSE	FALSE	FALSE	FALSE	FALSE	FALSE	FALSE	FALSE	FALSE	FALSE	FALSE	FALSE	FALSE	FALSE	FALSE	FALSE	FALSE	FALSE	FALSE	FALSE	34258.3	38480.7
443591056;444373896;B4EBQ7	443591056;444373896;B4EBQ7	;;BCAL3023	chloride transporter, ClC family [Burkholderia cenocepacia K56-2Valvano];chloride transporter, ClC family [Burkholderia cenocepacia K56-2Valvano];Putative chloride-channel protein	gb|ELT59988.1|;ref|ZP_21173209.1|;B4EBQ7_BURCJ	>gi|443591056|gb|ELT59988.1| chloride transporter, ClC family [Burkholderia cenocepacia K56-2Valvano];>gi|444373896|ref|ZP_21173209.1| chloride transporter, ClC family [Burkholderia cenocepacia K56-2Valvano];>tr|B4EBQ7|B4EBQ7_BURCJ Putative chloride-channel protein OS=Burkholderia cenocepacia (strain ATCC BAA-245 / DSM 16553 / LMG 16656 / NCTC 13227 / J2315 / CF5610) GN=BCAL3023 PE=4 SV=1	0.00194444	47.5287	3	4	2	2	1	1	1	1	1	1	2	2	1	2	0	2	2	1	0	0	FALSE	FALSE	FALSE	FALSE	FALSE	FALSE	FALSE	FALSE	FALSE	FALSE	FALSE	FALSE	FALSE	FALSE	FALSE	FALSE	FALSE	FALSE	FALSE	FALSE	28061.3	28710
443591057;444373897;B4EBP7	443591057;444373897;B4EBP7	;;BCAL3013	TIGR00255 family protein [Burkholderia cenocepacia K56-2Valvano];TIGR00255 family protein [Burkholderia cenocepacia K56-2Valvano];Uncharacterized protein	gb|ELT59989.1|;ref|ZP_21173210.1|;B4EBP7_BURCJ	>gi|443591057|gb|ELT59989.1| TIGR00255 family protein [Burkholderia cenocepacia K56-2Valvano];>gi|444373897|ref|ZP_21173210.1| TIGR00255 family protein [Burkholderia cenocepacia K56-2Valvano];>tr|B4EBP7|B4EBP7_BURCJ Uncharacterized protein OS=Burkholderia cenocepacia (strain ATCC BAA-245 / DSM 16553 / LMG 16656 / NCTC 13227 / J2315 / CF5610) GN=BCAL3013 PE=4 SV=1	0	54.957	22	20	19	19	22	19	17	20	18	19	21	21	20	19	19	20	23	19	20	17	FALSE	FALSE	FALSE	FALSE	FALSE	FALSE	FALSE	FALSE	FALSE	FALSE	FALSE	FALSE	FALSE	FALSE	FALSE	FALSE	FALSE	FALSE	FALSE	FALSE	584442	687723
443591058;444373898;B4EBP3	443591058;444373898;B4EBP3	;;greB	transcription elongation factor GreB [Burkholderia cenocepacia K56-2Valvano];transcription elongation factor GreB [Burkholderia cenocepacia K56-2Valvano];Transcription elongation factor GreB	gb|ELT59990.1|;ref|ZP_21173211.1|;B4EBP3_BURCJ	>gi|443591058|gb|ELT59990.1| transcription elongation factor GreB [Burkholderia cenocepacia K56-2Valvano];>gi|444373898|ref|ZP_21173211.1| transcription elongation factor GreB [Burkholderia cenocepacia K56-2Valvano];>tr|B4EBP3|B4EBP3_BURCJ Transcription elongation factor GreB OS=Burkholderia cenocepacia (strain ATCC BAA-245 / DSM 16553 / LMG 16656 / NCTC 13227 / J2315 / CF5610) GN=greB PE=3 SV=1	0	51.4708	9	8	9	8	11	8	8	9	9	9	9	10	11	9	11	11	10	11	10	11	FALSE	FALSE	FALSE	FALSE	FALSE	FALSE	FALSE	FALSE	FALSE	FALSE	FALSE	FALSE	FALSE	FALSE	FALSE	FALSE	FALSE	FALSE	FALSE	FALSE	83267.2	92818.3
443591072;444373813;B4EK10	443591072;444373813;B4EK10	;;BCAM0508	receptor family ligand-binding region [Burkholderia cenocepacia K56-2Valvano];receptor family ligand-binding region [Burkholderia cenocepacia K56-2Valvano];Putative periplasmic binding protein	gb|ELT60002.1|;ref|ZP_21173127.1|;B4EK10_BURCJ	>gi|443591072|gb|ELT60002.1| receptor family ligand-binding region [Burkholderia cenocepacia K56-2Valvano];>gi|444373813|ref|ZP_21173127.1| receptor family ligand-binding region [Burkholderia cenocepacia K56-2Valvano];>tr|B4EK10|B4EK10_BURCJ Putative periplasmic binding protein OS=Burkholderia cenocepacia (strain ATCC BAA-245 / DSM 16553 / LMG 16656 / NCTC 13227 / J2315 / CF5610) GN=BCAM0508 PE=4…	0	51.839	13	14	15	16	16	15	15	13	14	12	16	14	16	15	10	15	16	13	14	15	FALSE	FALSE	FALSE	FALSE	FALSE	FALSE	FALSE	FALSE	FALSE	FALSE	FALSE	FALSE	FALSE	FALSE	FALSE	FALSE	FALSE	FALSE	FALSE	FALSE	71836.7	69517
443591075;444373816;B4EK07	443591075;444373816;B4EK07	;;BCAM0505	BON domain protein [Burkholderia cenocepacia K56-2Valvano];BON domain protein [Burkholderia cenocepacia K56-2Valvano];Putative membrane-attached protein	gb|ELT60005.1|;ref|ZP_21173130.1|;B4EK07_BURCJ	>gi|443591075|gb|ELT60005.1| BON domain protein [Burkholderia cenocepacia K56-2Valvano];>gi|444373816|ref|ZP_21173130.1| BON domain protein [Burkholderia cenocepacia K56-2Valvano];>tr|B4EK07|B4EK07_BURCJ Putative membrane-attached protein OS=Burkholderia cenocepacia (strain ATCC BAA-245 / DSM 16553 / LMG 16656 / NCTC 13227 / J2315 / CF5610) GN=BCAM0505 PE=4 SV=1	0.00427922	46.4344	6	6	5	5	1	0	0	0	6	6	6	6	5	5	5	5	6	6	6	6	FALSE	FALSE	FALSE	FALSE	FALSE	FALSE	FALSE	FALSE	FALSE	FALSE	FALSE	FALSE	FALSE	FALSE	FALSE	FALSE	FALSE	FALSE	FALSE	FALSE	276167	218066
443591077;444373818;B4EK17	443591077;444373818;B4EK17	;;BCAM0515	glutathione S-transferase, N-terminal domain protein [Burkholderia cenocepacia K56-2Valvano];glutathione S-transferase, N-terminal domain protein [Burkholderia cenocepacia K56-2Valvano];Glutathione S-transferase	gb|ELT60007.1|;ref|ZP_21173132.1|;B4EK17_BURCJ	>gi|443591077|gb|ELT60007.1| glutathione S-transferase, N-terminal domain protein [Burkholderia cenocepacia K56-2Valvano];>gi|444373818|ref|ZP_21173132.1| glutathione S-transferase, N-terminal domain protein [Burkholderia cenocepacia K56-2Valvano];>tr|B4EK17|B4EK17_BURCJ Glutathione S-transferase OS=Burkholderia cenocepacia (strain ATCC BAA-245 / DSM 16553 / LMG 16656 / NCTC 13227 / J2315 / CF561…	0.00115108	48.7221	8	9	7	7	8	8	8	6	9	9	9	8	6	9	8	8	9	5	7	8	FALSE	FALSE	FALSE	FALSE	FALSE	FALSE	FALSE	FALSE	FALSE	FALSE	FALSE	FALSE	FALSE	FALSE	FALSE	FALSE	FALSE	FALSE	FALSE	FALSE	62277.8	65645.4
443591078;444373819;B4EK11	443591078;444373819;B4EK11	;;BCAM0509	FAD dependent oxidoreductase [Burkholderia cenocepacia K56-2Valvano];FAD dependent oxidoreductase [Burkholderia cenocepacia K56-2Valvano];Putative FAD dependent oxidoreductase	gb|ELT60008.1|;ref|ZP_21173133.1|;B4EK11_BURCJ	>gi|443591078|gb|ELT60008.1| FAD dependent oxidoreductase [Burkholderia cenocepacia K56-2Valvano];>gi|444373819|ref|ZP_21173133.1| FAD dependent oxidoreductase [Burkholderia cenocepacia K56-2Valvano];>tr|B4EK11|B4EK11_BURCJ Putative FAD dependent oxidoreductase OS=Burkholderia cenocepacia (strain ATCC BAA-245 / DSM 16553 / LMG 16656 / NCTC 13227 / J2315 / CF5610) GN=BCAM0509 PE=4 SV=1	0	53.986	19	18	16	19	19	18	17	20	17	18	19	21	19	19	19	17	20	17	19	17	FALSE	FALSE	FALSE	FALSE	FALSE	FALSE	FALSE	FALSE	FALSE	FALSE	FALSE	FALSE	FALSE	FALSE	FALSE	FALSE	FALSE	FALSE	FALSE	FALSE	208448	204125
443591083;444373824;B4EK20	443591083;444373824;B4EK20	;;BCAM0518	LysR substrate binding domain protein [Burkholderia cenocepacia K56-2Valvano];LysR substrate binding domain protein [Burkholderia cenocepacia K56-2Valvano];LysR family regulatory protein	gb|ELT60013.1|;ref|ZP_21173138.1|;B4EK20_BURCJ	>gi|443591083|gb|ELT60013.1| LysR substrate binding domain protein [Burkholderia cenocepacia K56-2Valvano];>gi|444373824|ref|ZP_21173138.1| LysR substrate binding domain protein [Burkholderia cenocepacia K56-2Valvano];>tr|B4EK20|B4EK20_BURCJ LysR family regulatory protein OS=Burkholderia cenocepacia (strain ATCC BAA-245 / DSM 16553 / LMG 16656 / NCTC 13227 / J2315 / CF5610) GN=BCAM0518 PE=4 SV=1	0.00403877	46.5553	2	2	3	2	2	2	1	2	2	2	2	2	2	2	1	2	2	2	2	2	FALSE	FALSE	FALSE	FALSE	FALSE	FALSE	FALSE	FALSE	FALSE	FALSE	FALSE	FALSE	FALSE	FALSE	FALSE	FALSE	FALSE	FALSE	FALSE	FALSE	19390.7	17361.1
443591084;444373825;B4EK01	443591084;444373825;B4EK01	;;BCAM0498	aldehyde dehydrogenase (NAD) family protein [Burkholderia cenocepacia K56-2Valvano];aldehyde dehydrogenase (NAD) family protein [Burkholderia cenocepacia K56-2Valvano];Putative aldehyde dehydrogenase	gb|ELT60014.1|;ref|ZP_21173139.1|;B4EK01_BURCJ	>gi|443591084|gb|ELT60014.1| aldehyde dehydrogenase (NAD) family protein [Burkholderia cenocepacia K56-2Valvano];>gi|444373825|ref|ZP_21173139.1| aldehyde dehydrogenase (NAD) family protein [Burkholderia cenocepacia K56-2Valvano];>tr|B4EK01|B4EK01_BURCJ Putative aldehyde dehydrogenase OS=Burkholderia cenocepacia (strain ATCC BAA-245 / DSM 16553 / LMG 16656 / NCTC 13227 / J2315 / CF5610) GN=BCAM04…	0	53.8465	31	28	27	28	29	27	28	30	28	28	31	27	29	29	27	30	32	29	27	28	FALSE	FALSE	FALSE	FALSE	FALSE	FALSE	FALSE	FALSE	FALSE	FALSE	FALSE	FALSE	FALSE	FALSE	FALSE	FALSE	FALSE	FALSE	FALSE	FALSE	220106	255048
443591085;444373826;B4EK15	443591085;444373826;B4EK15	;;BCAM0513	hypothetical protein BURCENK562V_A0433 [Burkholderia cenocepacia K56-2Valvano];hypothetical protein BURCENK562V_A0433 [Burkholderia cenocepacia K56-2Valvano];Uncharacterized protein	gb|ELT60015.1|;ref|ZP_21173140.1|;B4EK15_BURCJ	>gi|443591085|gb|ELT60015.1| hypothetical protein BURCENK562V_A0433 [Burkholderia cenocepacia K56-2Valvano];>gi|444373826|ref|ZP_21173140.1| hypothetical protein BURCENK562V_A0433 [Burkholderia cenocepacia K56-2Valvano];>tr|B4EK15|B4EK15_BURCJ Uncharacterized protein OS=Burkholderia cenocepacia (strain ATCC BAA-245 / DSM 16553 / LMG 16656 / NCTC 13227 / J2315 / CF5610) GN=BCAM0513 PE=4 SV=1	0	50.7763	2	2	3	2	2	3	3	2	2	3	2	3	2	3	2	2	2	2	2	1	FALSE	FALSE	FALSE	FALSE	FALSE	FALSE	FALSE	FALSE	FALSE	FALSE	FALSE	FALSE	FALSE	FALSE	FALSE	FALSE	FALSE	FALSE	FALSE	FALSE	4910.21	3863.83
443591086;444373827;B4EK06	443591086;444373827;B4EK06	;;BCAM0504	CsbD-like protein [Burkholderia cenocepacia K56-2Valvano];CsbD-like protein [Burkholderia cenocepacia K56-2Valvano];CsbD-like protein	gb|ELT60016.1|;ref|ZP_21173141.1|;B4EK06_BURCJ	>gi|443591086|gb|ELT60016.1| CsbD-like protein [Burkholderia cenocepacia K56-2Valvano];>gi|444373827|ref|ZP_21173141.1| CsbD-like protein [Burkholderia cenocepacia K56-2Valvano];>tr|B4EK06|B4EK06_BURCJ CsbD-like protein OS=Burkholderia cenocepacia (strain ATCC BAA-245 / DSM 16553 / LMG 16656 / NCTC 13227 / J2315 / CF5610) GN=BCAM0504 PE=4 SV=1	0.00115108	48.7101	2	2	2	2	2	2	2	2	2	2	2	2	2	2	2	2	2	2	2	2	FALSE	FALSE	FALSE	FALSE	FALSE	FALSE	FALSE	FALSE	FALSE	FALSE	FALSE	FALSE	FALSE	FALSE	FALSE	FALSE	FALSE	FALSE	FALSE	FALSE	762992	810787
443591089;444373830;B4EKG2	443591089;444373830;B4EKG2	;;maeB	putative phosphate acetyltransferase [Burkholderia cenocepacia K56-2Valvano];putative phosphate acetyltransferase [Burkholderia cenocepacia K56-2Valvano];NADP-dependent malic enzyme	gb|ELT60019.1|;ref|ZP_21173144.1|;B4EKG2_BURCJ	>gi|443591089|gb|ELT60019.1| putative phosphate acetyltransferase [Burkholderia cenocepacia K56-2Valvano];>gi|444373830|ref|ZP_21173144.1| putative phosphate acetyltransferase [Burkholderia cenocepacia K56-2Valvano];>tr|B4EKG2|B4EKG2_BURCJ NADP-dependent malic enzyme OS=Burkholderia cenocepacia (strain ATCC BAA-245 / DSM 16553 / LMG 16656 / NCTC 13227 / J2315 / CF5610) GN=maeB PE=4 SV=1	0.000607165	49.5344	12	13	11	11	8	9	7	4	7	6	10	10	7	8	4	8	8	5	5	3	FALSE	FALSE	FALSE	FALSE	FALSE	FALSE	FALSE	FALSE	FALSE	FALSE	FALSE	FALSE	FALSE	FALSE	FALSE	FALSE	FALSE	FALSE	FALSE	FALSE	605554	919501
443591091;444373832;B4EK16	443591091;444373832;B4EK16	;;BCAM0514	transcriptional regulator, TetR family [Burkholderia cenocepacia K56-2Valvano];transcriptional regulator, TetR family [Burkholderia cenocepacia K56-2Valvano];TetR family regulatory protein	gb|ELT60021.1|;ref|ZP_21173146.1|;B4EK16_BURCJ	>gi|443591091|gb|ELT60021.1| transcriptional regulator, TetR family [Burkholderia cenocepacia K56-2Valvano];>gi|444373832|ref|ZP_21173146.1| transcriptional regulator, TetR family [Burkholderia cenocepacia K56-2Valvano];>tr|B4EK16|B4EK16_BURCJ TetR family regulatory protein OS=Burkholderia cenocepacia (strain ATCC BAA-245 / DSM 16553 / LMG 16656 / NCTC 13227 / J2315 / CF5610) GN=BCAM0514 PE=4 SV=1	0	56.6886	9	9	8	7	10	9	9	11	11	11	11	12	10	9	10	10	12	12	8	7	FALSE	FALSE	FALSE	FALSE	FALSE	FALSE	FALSE	FALSE	FALSE	FALSE	FALSE	FALSE	FALSE	FALSE	FALSE	FALSE	FALSE	FALSE	FALSE	FALSE	61608.4	58268.8
443591093;444373834;B4EK13	443591093;444373834;B4EK13	;;BCAM0511	beta-lactamase [Burkholderia cenocepacia K56-2Valvano];beta-lactamase [Burkholderia cenocepacia K56-2Valvano];Putative esterase	gb|ELT60023.1|;ref|ZP_21173148.1|;B4EK13_BURCJ	>gi|443591093|gb|ELT60023.1| beta-lactamase [Burkholderia cenocepacia K56-2Valvano];>gi|444373834|ref|ZP_21173148.1| beta-lactamase [Burkholderia cenocepacia K56-2Valvano];>tr|B4EK13|B4EK13_BURCJ Putative esterase OS=Burkholderia cenocepacia (strain ATCC BAA-245 / DSM 16553 / LMG 16656 / NCTC 13227 / J2315 / CF5610) GN=BCAM0511 PE=4 SV=1	0.000322061	50.2168	15	12	10	12	14	14	14	14	14	13	15	15	14	13	12	14	14	13	15	9	FALSE	FALSE	FALSE	FALSE	FALSE	FALSE	FALSE	FALSE	FALSE	FALSE	FALSE	FALSE	FALSE	FALSE	FALSE	FALSE	FALSE	FALSE	FALSE	FALSE	44458.5	40189.3
443591095;444373836;B4EK08	443591095;444373836;B4EK08	;;BCAM0506	PAS domain S-box protein [Burkholderia cenocepacia K56-2Valvano];PAS domain S-box protein [Burkholderia cenocepacia K56-2Valvano];LuxR/PAS superfamily regulatory protein	gb|ELT60025.1|;ref|ZP_21173150.1|;B4EK08_BURCJ	>gi|443591095|gb|ELT60025.1| PAS domain S-box protein [Burkholderia cenocepacia K56-2Valvano];>gi|444373836|ref|ZP_21173150.1| PAS domain S-box protein [Burkholderia cenocepacia K56-2Valvano];>tr|B4EK08|B4EK08_BURCJ LuxR/PAS superfamily regulatory protein OS=Burkholderia cenocepacia (strain ATCC BAA-245 / DSM 16553 / LMG 16656 / NCTC 13227 / J2315 / CF5610) GN=BCAM0506 PE=4 SV=1	0	56.191	22	22	23	23	23	22	22	23	22	21	22	23	22	24	21	23	24	21	23	23	FALSE	FALSE	FALSE	FALSE	FALSE	FALSE	FALSE	FALSE	FALSE	FALSE	FALSE	FALSE	FALSE	FALSE	FALSE	FALSE	FALSE	FALSE	FALSE	FALSE	73014.2	81627.3
443591097;444373838	443591097;444373838		LysR substrate binding domain protein [Burkholderia cenocepacia K56-2Valvano]	gb|ELT60027.1|;ref|ZP_21173152.1|	>gi|443591097|gb|ELT60027.1| LysR substrate binding domain protein [Burkholderia cenocepacia K56-2Valvano];>gi|444373838|ref|ZP_21173152.1| LysR substrate binding domain protein [Burkholderia cenocepacia K56-2Valvano]	0.000322061	50.1944	8	7	7	7	7	7	6	6	6	6	7	8	8	7	5	8	8	6	6	6	FALSE	FALSE	FALSE	FALSE	FALSE	FALSE	FALSE	FALSE	FALSE	FALSE	FALSE	FALSE	FALSE	FALSE	FALSE	FALSE	FALSE	FALSE	FALSE	FALSE	80470.6	82953.2
443591098;444373839;B4EK09	443591098;444373839;B4EK09	;;BCAM0507	CsbD-like protein [Burkholderia cenocepacia K56-2Valvano];CsbD-like protein [Burkholderia cenocepacia K56-2Valvano];CsbD-like protein	gb|ELT60028.1|;ref|ZP_21173153.1|;B4EK09_BURCJ	>gi|443591098|gb|ELT60028.1| CsbD-like protein [Burkholderia cenocepacia K56-2Valvano];>gi|444373839|ref|ZP_21173153.1| CsbD-like protein [Burkholderia cenocepacia K56-2Valvano];>tr|B4EK09|B4EK09_BURCJ CsbD-like protein OS=Burkholderia cenocepacia (strain ATCC BAA-245 / DSM 16553 / LMG 16656 / NCTC 13227 / J2315 / CF5610) GN=BCAM0507 PE=4 SV=1	0	56.5858	3	3	2	2	3	3	2	3	3	3	3	3	1	3	2	2	3	3	3	2	FALSE	FALSE	FALSE	FALSE	FALSE	FALSE	FALSE	FALSE	FALSE	FALSE	FALSE	FALSE	FALSE	FALSE	FALSE	FALSE	FALSE	FALSE	FALSE	FALSE	6309.12	4424.35
443591099;444373840;B4EK05	443591099;444373840;B4EK05	;;BCAM0502	PF07063 family protein [Burkholderia cenocepacia K56-2Valvano];PF07063 family protein [Burkholderia cenocepacia K56-2Valvano];Uncharacterized protein	gb|ELT60029.1|;ref|ZP_21173154.1|;B4EK05_BURCJ	>gi|443591099|gb|ELT60029.1| PF07063 family protein [Burkholderia cenocepacia K56-2Valvano];>gi|444373840|ref|ZP_21173154.1| PF07063 family protein [Burkholderia cenocepacia K56-2Valvano];>tr|B4EK05|B4EK05_BURCJ Uncharacterized protein OS=Burkholderia cenocepacia (strain ATCC BAA-245 / DSM 16553 / LMG 16656 / NCTC 13227 / J2315 / CF5610) GN=BCAM0502 PE=4 SV=1	0	52.4491	20	16	15	18	19	19	14	19	15	15	14	19	15	15	15	17	18	19	17	17	FALSE	FALSE	FALSE	FALSE	FALSE	FALSE	FALSE	FALSE	FALSE	FALSE	FALSE	FALSE	FALSE	FALSE	FALSE	FALSE	FALSE	FALSE	FALSE	FALSE	1.30951e+06	1.18408e+06
443591111;444373790;B4EHL9	443591111;444373790;B4EHL9	;;leuA	2-isopropylmalate synthase [Burkholderia cenocepacia K56-2Valvano];2-isopropylmalate synthase [Burkholderia cenocepacia K56-2Valvano];2-isopropylmalate synthase	gb|ELT60039.1|;ref|ZP_21173115.1|;B4EHL9_BURCJ	>gi|443591111|gb|ELT60039.1| 2-isopropylmalate synthase [Burkholderia cenocepacia K56-2Valvano];>gi|444373790|ref|ZP_21173115.1| 2-isopropylmalate synthase [Burkholderia cenocepacia K56-2Valvano];>tr|B4EHL9|B4EHL9_BURCJ 2-isopropylmalate synthase OS=Burkholderia cenocepacia (strain ATCC BAA-245 / DSM 16553 / LMG 16656 / NCTC 13227 / J2315 / CF5610) GN=leuA PE=3 SV=1	0	59.2527	34	30	31	28	34	30	34	28	35	31	36	33	26	29	26	32	33	32	31	34	FALSE	FALSE	FALSE	FALSE	FALSE	FALSE	FALSE	FALSE	FALSE	FALSE	FALSE	FALSE	FALSE	FALSE	FALSE	FALSE	FALSE	FALSE	FALSE	FALSE	106580	86301.5
443591112;444373791;B4EH87	443591112;444373791;B4EH87	;;BCAM0186	fucose-binding lectin II [Burkholderia cenocepacia K56-2Valvano];fucose-binding lectin II [Burkholderia cenocepacia K56-2Valvano];Lectin	gb|ELT60040.1|;ref|ZP_21173116.1|;B4EH87_BURCJ	>gi|443591112|gb|ELT60040.1| fucose-binding lectin II [Burkholderia cenocepacia K56-2Valvano];>gi|444373791|ref|ZP_21173116.1| fucose-binding lectin II [Burkholderia cenocepacia K56-2Valvano];>tr|B4EH87|B4EH87_BURCJ Lectin OS=Burkholderia cenocepacia (strain ATCC BAA-245 / DSM 16553 / LMG 16656 / NCTC 13227 / J2315 / CF5610) GN=BCAM0186 PE=1 SV=1	0	55.1372	6	6	6	6	7	7	5	6	7	7	6	7	7	7	6	7	6	6	7	7	FALSE	FALSE	FALSE	FALSE	FALSE	FALSE	FALSE	FALSE	FALSE	FALSE	FALSE	FALSE	FALSE	FALSE	FALSE	FALSE	FALSE	FALSE	FALSE	FALSE	56867.8	34190.6
443591115;444373794;B4EHM3	443591115;444373794;B4EHM3	;;BCAM0191	dimodular nonribosomal peptide synthetase family protein [Burkholderia cenocepacia K56-2Valvano];dimodular nonribosomal peptide synthetase family protein [Burkholderia cenocepacia K56-2Valvano];Putative non-ribosomal peptide synthetase	gb|ELT60043.1|;ref|ZP_21173119.1|;B4EHM3_BURCJ	>gi|443591115|gb|ELT60043.1| dimodular nonribosomal peptide synthetase family protein [Burkholderia cenocepacia K56-2Valvano];>gi|444373794|ref|ZP_21173119.1| dimodular nonribosomal peptide synthetase family protein [Burkholderia cenocepacia K56-2Valvano];>tr|B4EHM3|B4EHM3_BURCJ Putative non-ribosomal peptide synthetase OS=Burkholderia cenocepacia (strain ATCC BAA-245 / DSM 16553 / LMG 16656 / NC…	0	54.2277	19	21	18	19	20	17	17	19	20	21	18	19	15	17	16	16	20	17	17	17	FALSE	FALSE	FALSE	FALSE	FALSE	FALSE	FALSE	FALSE	FALSE	FALSE	FALSE	FALSE	FALSE	FALSE	FALSE	FALSE	FALSE	FALSE	FALSE	FALSE	81654.9	66840.3
443591119;444373798;B4EHN0	443591119;444373798;B4EHN0	;;BCAM0198	DNA-binding helix-turn-helix protein [Burkholderia cenocepacia K56-2Valvano];DNA-binding helix-turn-helix protein [Burkholderia cenocepacia K56-2Valvano];AraC family regulatory protein	gb|ELT60047.1|;ref|ZP_21173123.1|;B4EHN0_BURCJ	>gi|443591119|gb|ELT60047.1| DNA-binding helix-turn-helix protein [Burkholderia cenocepacia K56-2Valvano];>gi|444373798|ref|ZP_21173123.1| DNA-binding helix-turn-helix protein [Burkholderia cenocepacia K56-2Valvano];>tr|B4EHN0|B4EHN0_BURCJ AraC family regulatory protein OS=Burkholderia cenocepacia (strain ATCC BAA-245 / DSM 16553 / LMG 16656 / NCTC 13227 / J2315 / CF5610) GN=BCAM0198 PE=4 SV=1	0	55.7818	4	4	3	4	4	4	3	4	3	5	4	4	5	4	3	4	5	5	4	4	FALSE	FALSE	FALSE	FALSE	FALSE	FALSE	FALSE	FALSE	FALSE	FALSE	FALSE	FALSE	FALSE	FALSE	FALSE	FALSE	FALSE	FALSE	FALSE	FALSE	10338	15629.9
443591121;444373800;B4EHM2	443591121;444373800;B4EHM2	;;BCAM0190	aminotransferase, class III [Burkholderia cenocepacia K56-2Valvano];aminotransferase, class III [Burkholderia cenocepacia K56-2Valvano];Putative aminotransferase-class III	gb|ELT60049.1|;ref|ZP_21173125.1|;B4EHM2_BURCJ	>gi|443591121|gb|ELT60049.1| aminotransferase, class III [Burkholderia cenocepacia K56-2Valvano];>gi|444373800|ref|ZP_21173125.1| aminotransferase, class III [Burkholderia cenocepacia K56-2Valvano];>tr|B4EHM2|B4EHM2_BURCJ Putative aminotransferase-class III OS=Burkholderia cenocepacia (strain ATCC BAA-245 / DSM 16553 / LMG 16656 / NCTC 13227 / J2315 / CF5610) GN=BCAM0190 PE=3 SV=1	0	52.1799	28	26	25	28	26	22	21	24	29	28	28	30	26	24	22	26	30	26	25	24	FALSE	FALSE	FALSE	FALSE	FALSE	FALSE	FALSE	FALSE	FALSE	FALSE	FALSE	FALSE	FALSE	FALSE	FALSE	FALSE	FALSE	FALSE	FALSE	FALSE	195065	150626
443591132;444373774;B4EHE1	443591132;444373774;B4EHE1	;;ilvD	dihydroxy-acid dehydratase [Burkholderia cenocepacia K56-2Valvano];dihydroxy-acid dehydratase [Burkholderia cenocepacia K56-2Valvano];Dihydroxy-acid dehydratase	gb|ELT60058.1|;ref|ZP_21173109.1|;B4EHE1_BURCJ	>gi|443591132|gb|ELT60058.1| dihydroxy-acid dehydratase [Burkholderia cenocepacia K56-2Valvano];>gi|444373774|ref|ZP_21173109.1| dihydroxy-acid dehydratase [Burkholderia cenocepacia K56-2Valvano];>tr|B4EHE1|B4EHE1_BURCJ Dihydroxy-acid dehydratase OS=Burkholderia cenocepacia (strain ATCC BAA-245 / DSM 16553 / LMG 16656 / NCTC 13227 / J2315 / CF5610) GN=ilvD PE=3 SV=1	0	55.7573	43	41	41	43	46	43	41	43	45	41	41	47	46	45	47	47	44	45	44	44	FALSE	FALSE	FALSE	FALSE	FALSE	FALSE	FALSE	FALSE	FALSE	FALSE	FALSE	FALSE	FALSE	FALSE	FALSE	FALSE	FALSE	FALSE	FALSE	FALSE	500577	551188
443591133;444373775;B4EHE3	443591133;444373775;B4EHE3	;;BCAM1264	aldehyde dehydrogenase (NAD) family protein [Burkholderia cenocepacia K56-2Valvano];aldehyde dehydrogenase (NAD) family protein [Burkholderia cenocepacia K56-2Valvano];Putative aldehyde dehydrogenase	gb|ELT60059.1|;ref|ZP_21173110.1|;B4EHE3_BURCJ	>gi|443591133|gb|ELT60059.1| aldehyde dehydrogenase (NAD) family protein [Burkholderia cenocepacia K56-2Valvano];>gi|444373775|ref|ZP_21173110.1| aldehyde dehydrogenase (NAD) family protein [Burkholderia cenocepacia K56-2Valvano];>tr|B4EHE3|B4EHE3_BURCJ Putative aldehyde dehydrogenase OS=Burkholderia cenocepacia (strain ATCC BAA-245 / DSM 16553 / LMG 16656 / NCTC 13227 / J2315 / CF5610) GN=BCAM12…	0	54.6915	5	6	4	5	6	4	5	7	5	6	6	5	7	7	6	6	7	7	5	5	FALSE	FALSE	FALSE	FALSE	FALSE	FALSE	FALSE	FALSE	FALSE	FALSE	FALSE	FALSE	FALSE	FALSE	FALSE	FALSE	FALSE	FALSE	FALSE	FALSE	62341.6	74525.7
443591143;444373766;B4EM09	443591143;444373766;B4EM09	;;shc	squalene-hopene cyclase [Burkholderia cenocepacia K56-2Valvano];squalene-hopene cyclase [Burkholderia cenocepacia K56-2Valvano];Squalene--hopene cyclase	gb|ELT60066.1|;ref|ZP_21173102.1|;B4EM09_BURCJ	>gi|443591143|gb|ELT60066.1| squalene-hopene cyclase [Burkholderia cenocepacia K56-2Valvano];>gi|444373766|ref|ZP_21173102.1| squalene-hopene cyclase [Burkholderia cenocepacia K56-2Valvano];>tr|B4EM09|B4EM09_BURCJ Squalene--hopene cyclase OS=Burkholderia cenocepacia (strain ATCC BAA-245 / DSM 16553 / LMG 16656 / NCTC 13227 / J2315 / CF5610) GN=shc PE=4 SV=1	0	52.3677	23	21	24	25	25	27	21	24	25	25	25	25	24	24	21	26	25	25	24	21	FALSE	FALSE	FALSE	FALSE	FALSE	FALSE	FALSE	FALSE	FALSE	FALSE	FALSE	FALSE	FALSE	FALSE	FALSE	FALSE	FALSE	FALSE	FALSE	FALSE	247233	277532
443591145;444373768;B4EM08	443591145;444373768;B4EM08	;;BCAM2830	hopanoid-associated phosphorylase [Burkholderia cenocepacia K56-2Valvano];hopanoid-associated phosphorylase [Burkholderia cenocepacia K56-2Valvano];Uncharacterized protein	gb|ELT60068.1|;ref|ZP_21173104.1|;B4EM08_BURCJ	>gi|443591145|gb|ELT60068.1| hopanoid-associated phosphorylase [Burkholderia cenocepacia K56-2Valvano];>gi|444373768|ref|ZP_21173104.1| hopanoid-associated phosphorylase [Burkholderia cenocepacia K56-2Valvano];>tr|B4EM08|B4EM08_BURCJ Uncharacterized protein OS=Burkholderia cenocepacia (strain ATCC BAA-245 / DSM 16553 / LMG 16656 / NCTC 13227 / J2315 / CF5610) GN=BCAM2830 PE=4 SV=1	0	51.7241	13	12	12	11	13	11	10	12	12	10	12	11	12	11	10	11	13	11	10	11	FALSE	FALSE	FALSE	FALSE	FALSE	FALSE	FALSE	FALSE	FALSE	FALSE	FALSE	FALSE	FALSE	FALSE	FALSE	FALSE	FALSE	FALSE	FALSE	FALSE	147851	137406
443591174;444373755;B4EMK5	443591174;444373755;B4EMK5	;;catC	muconolactone delta-isomerase [Burkholderia cenocepacia K56-2Valvano];muconolactone delta-isomerase [Burkholderia cenocepacia K56-2Valvano];Muconolactone Delta-isomerase	gb|ELT60095.1|;ref|ZP_21173092.1|;B4EMK5_BURCJ	>gi|443591174|gb|ELT60095.1| muconolactone delta-isomerase [Burkholderia cenocepacia K56-2Valvano];>gi|444373755|ref|ZP_21173092.1| muconolactone delta-isomerase [Burkholderia cenocepacia K56-2Valvano];>tr|B4EMK5|B4EMK5_BURCJ Muconolactone Delta-isomerase OS=Burkholderia cenocepacia (strain ATCC BAA-245 / DSM 16553 / LMG 16656 / NCTC 13227 / J2315 / CF5610) GN=catC PE=3 SV=1	0	50.7707	10	6	8	7	11	10	7	9	8	9	9	9	10	9	7	10	11	11	7	5	FALSE	FALSE	FALSE	FALSE	FALSE	FALSE	FALSE	FALSE	FALSE	FALSE	FALSE	FALSE	FALSE	FALSE	FALSE	FALSE	FALSE	FALSE	FALSE	FALSE	136684	118214
443591175;444373756;B4EMK8	443591175;444373756;B4EMK8	;;BCAM0806	LysR substrate binding domain protein [Burkholderia cenocepacia K56-2Valvano];LysR substrate binding domain protein [Burkholderia cenocepacia K56-2Valvano];Putative cat operon regulatory protein	gb|ELT60096.1|;ref|ZP_21173093.1|;B4EMK8_BURCJ	>gi|443591175|gb|ELT60096.1| LysR substrate binding domain protein [Burkholderia cenocepacia K56-2Valvano];>gi|444373756|ref|ZP_21173093.1| LysR substrate binding domain protein [Burkholderia cenocepacia K56-2Valvano];>tr|B4EMK8|B4EMK8_BURCJ Putative cat operon regulatory protein OS=Burkholderia cenocepacia (strain ATCC BAA-245 / DSM 16553 / LMG 16656 / NCTC 13227 / J2315 / CF5610) GN=BCAM0806 PE…	0.00273	47.2838	9	10	4	8	10	10	8	11	11	10	11	10	10	11	6	10	11	11	8	5	FALSE	FALSE	FALSE	FALSE	FALSE	FALSE	FALSE	FALSE	FALSE	FALSE	FALSE	FALSE	FALSE	FALSE	FALSE	FALSE	FALSE	FALSE	FALSE	FALSE	22284.4	20544.3
443591178;444373759;B4EMK7	443591178;444373759;B4EMK7	;;catB1	muconate/chloromuconate cycloisomerase family protein [Burkholderia cenocepacia K56-2Valvano];muconate/chloromuconate cycloisomerase family protein [Burkholderia cenocepacia K56-2Valvano];Muconate cycloisomerase I 1	gb|ELT60099.1|;ref|ZP_21173096.1|;B4EMK7_BURCJ	>gi|443591178|gb|ELT60099.1| muconate/chloromuconate cycloisomerase family protein [Burkholderia cenocepacia K56-2Valvano];>gi|444373759|ref|ZP_21173096.1| muconate/chloromuconate cycloisomerase family protein [Burkholderia cenocepacia K56-2Valvano];>tr|B4EMK7|B4EMK7_BURCJ Muconate cycloisomerase I 1 OS=Burkholderia cenocepacia (strain ATCC BAA-245 / DSM 16553 / LMG 16656 / NCTC 13227 / J2315 / C…	0	52.0701	17	15	16	13	18	18	19	17	19	16	17	17	19	19	21	19	19	20	17	17	FALSE	FALSE	FALSE	FALSE	FALSE	FALSE	FALSE	FALSE	FALSE	FALSE	FALSE	FALSE	FALSE	FALSE	FALSE	FALSE	FALSE	FALSE	FALSE	FALSE	78243.3	76639.6
443591179;444373760;B4EMK1	443591179;444373760;B4EMK1	;;fadH	pyridine nucleotide-disulfide oxidoreductase [Burkholderia cenocepacia K56-2Valvano];pyridine nucleotide-disulfide oxidoreductase [Burkholderia cenocepacia K56-2Valvano];2,4-dienoyl-CoA reductase [NADPH]	gb|ELT60100.1|;ref|ZP_21173097.1|;B4EMK1_BURCJ	>gi|443591179|gb|ELT60100.1| pyridine nucleotide-disulfide oxidoreductase [Burkholderia cenocepacia K56-2Valvano];>gi|444373760|ref|ZP_21173097.1| pyridine nucleotide-disulfide oxidoreductase [Burkholderia cenocepacia K56-2Valvano];>tr|B4EMK1|B4EMK1_BURCJ 2,4-dienoyl-CoA reductase [NADPH] OS=Burkholderia cenocepacia (strain ATCC BAA-245 / DSM 16553 / LMG 16656 / NCTC 13227 / J2315 / CF5610) GN=fa…	0	52.0619	6	5	6	4	5	4	2	6	3	5	7	6	5	7	4	7	6	3	4	3	FALSE	FALSE	FALSE	FALSE	FALSE	FALSE	FALSE	FALSE	FALSE	FALSE	FALSE	FALSE	FALSE	FALSE	FALSE	FALSE	FALSE	FALSE	FALSE	FALSE	8119.88	12114.2
443591181;444373762;B4EMK3	443591181;444373762;B4EMK3	;;BCAM0801	LysR substrate binding domain protein [Burkholderia cenocepacia K56-2Valvano];LysR substrate binding domain protein [Burkholderia cenocepacia K56-2Valvano];LysR family regulatory protein	gb|ELT60102.1|;ref|ZP_21173099.1|;B4EMK3_BURCJ	>gi|443591181|gb|ELT60102.1| LysR substrate binding domain protein [Burkholderia cenocepacia K56-2Valvano];>gi|444373762|ref|ZP_21173099.1| LysR substrate binding domain protein [Burkholderia cenocepacia K56-2Valvano];>tr|B4EMK3|B4EMK3_BURCJ LysR family regulatory protein OS=Burkholderia cenocepacia (strain ATCC BAA-245 / DSM 16553 / LMG 16656 / NCTC 13227 / J2315 / CF5610) GN=BCAM0801 PE=4 SV=1	0	52.3802	4	5	3	3	4	5	5	5	5	4	4	4	3	4	4	5	4	3	5	3	FALSE	FALSE	FALSE	FALSE	FALSE	FALSE	FALSE	FALSE	FALSE	FALSE	FALSE	FALSE	FALSE	FALSE	FALSE	FALSE	FALSE	FALSE	FALSE	FALSE	21980.4	26404.4
443591183;444373764;B4EMK6	443591183;444373764;B4EMK6	;;catA1	catechol 1,2-dioxygenase [Burkholderia cenocepacia K56-2Valvano];catechol 1,2-dioxygenase [Burkholderia cenocepacia K56-2Valvano];Catechol 1,2-dioxygenase 1	gb|ELT60104.1|;ref|ZP_21173101.1|;B4EMK6_BURCJ	>gi|443591183|gb|ELT60104.1| catechol 1,2-dioxygenase [Burkholderia cenocepacia K56-2Valvano];>gi|444373764|ref|ZP_21173101.1| catechol 1,2-dioxygenase [Burkholderia cenocepacia K56-2Valvano];>tr|B4EMK6|B4EMK6_BURCJ Catechol 1,2-dioxygenase 1 OS=Burkholderia cenocepacia (strain ATCC BAA-245 / DSM 16553 / LMG 16656 / NCTC 13227 / J2315 / CF5610) GN=catA1 PE=4 SV=1	0	50.473	18	18	12	12	17	18	18	18	17	14	16	18	16	16	17	18	15	18	17	17	FALSE	FALSE	FALSE	FALSE	FALSE	FALSE	FALSE	FALSE	FALSE	FALSE	FALSE	FALSE	FALSE	FALSE	FALSE	FALSE	FALSE	FALSE	FALSE	FALSE	241214	163768
443591190;444373751;B4ECU9	443591190;444373751;B4ECU9	;;BCAL3158	YheO-like protein [Burkholderia cenocepacia K56-2Valvano];YheO-like protein [Burkholderia cenocepacia K56-2Valvano];Uncharacterized protein	gb|ELT60109.1|;ref|ZP_21173089.1|;B4ECU9_BURCJ	>gi|443591190|gb|ELT60109.1| YheO-like protein [Burkholderia cenocepacia K56-2Valvano];>gi|444373751|ref|ZP_21173089.1| YheO-like protein [Burkholderia cenocepacia K56-2Valvano];>tr|B4ECU9|B4ECU9_BURCJ Uncharacterized protein OS=Burkholderia cenocepacia (strain ATCC BAA-245 / DSM 16553 / LMG 16656 / NCTC 13227 / J2315 / CF5610) GN=BCAL3158 PE=4 SV=1	0	56.9651	11	9	10	10	11	11	8	11	11	9	11	12	12	10	10	10	9	10	10	10	FALSE	FALSE	FALSE	FALSE	FALSE	FALSE	FALSE	FALSE	FALSE	FALSE	FALSE	FALSE	FALSE	FALSE	FALSE	FALSE	FALSE	FALSE	FALSE	FALSE	37866.7	36109
443591192;444373753;B4ECV0	443591192;444373753;B4ECV0	;;BCAL3159	DSBA-like thioredoxin domain protein, partial [Burkholderia cenocepacia K56-2Valvano];DSBA-like thioredoxin domain protein, partial [Burkholderia cenocepacia K56-2Valvano];Uncharacterized protein	gb|ELT60111.1|;ref|ZP_21173091.1|;B4ECV0_BURCJ	>gi|443591192|gb|ELT60111.1| DSBA-like thioredoxin domain protein, partial [Burkholderia cenocepacia K56-2Valvano];>gi|444373753|ref|ZP_21173091.1| DSBA-like thioredoxin domain protein, partial [Burkholderia cenocepacia K56-2Valvano];>tr|B4ECV0|B4ECV0_BURCJ Uncharacterized protein OS=Burkholderia cenocepacia (strain ATCC BAA-245 / DSM 16553 / LMG 16656 / NCTC 13227 / J2315 / CF5610) GN=BCAL3159 P…	0	52.8397	11	8	6	8	12	8	6	10	11	11	10	11	9	7	7	8	12	9	10	6	FALSE	FALSE	FALSE	FALSE	FALSE	FALSE	FALSE	FALSE	FALSE	FALSE	FALSE	FALSE	FALSE	FALSE	FALSE	FALSE	FALSE	FALSE	FALSE	FALSE	22444.4	20750.3
443591215;444373740	443591215;444373740		hypothetical protein BURCENK562V_A2510, partial [Burkholderia cenocepacia K56-2Valvano];hypothetical protein BURCENK562V_A2510, partial [Burkholderia cenocepacia K56-2Valvano]	gb|ELT60130.1|;ref|ZP_21173080.1|	>gi|443591215|gb|ELT60130.1| hypothetical protein BURCENK562V_A2510, partial [Burkholderia cenocepacia K56-2Valvano];>gi|444373740|ref|ZP_21173080.1| hypothetical protein BURCENK562V_A2510, partial [Burkholderia cenocepacia K56-2Valvano]	0	54.7925	33	30	32	31	36	30	29	32	31	32	31	32	29	30	31	31	35	32	32	26	FALSE	FALSE	FALSE	FALSE	FALSE	FALSE	FALSE	FALSE	FALSE	FALSE	FALSE	FALSE	FALSE	FALSE	FALSE	FALSE	FALSE	FALSE	FALSE	FALSE	95386.9	107447
443591219;444373744;B4EL26	443591219;444373744;B4EL26	;;BCAM0605	MarR family protein [Burkholderia cenocepacia K56-2Valvano];MarR family protein [Burkholderia cenocepacia K56-2Valvano];AnsC family regulatory protein	gb|ELT60134.1|;ref|ZP_21173084.1|;B4EL26_BURCJ	>gi|443591219|gb|ELT60134.1| MarR family protein [Burkholderia cenocepacia K56-2Valvano];>gi|444373744|ref|ZP_21173084.1| MarR family protein [Burkholderia cenocepacia K56-2Valvano];>tr|B4EL26|B4EL26_BURCJ AnsC family regulatory protein OS=Burkholderia cenocepacia (strain ATCC BAA-245 / DSM 16553 / LMG 16656 / NCTC 13227 / J2315 / CF5610) GN=BCAM0605 PE=4 SV=1	0	51.3827	4	2	3	4	4	4	4	4	4	4	4	4	4	3	4	3	4	3	3	3	FALSE	FALSE	FALSE	FALSE	FALSE	FALSE	FALSE	FALSE	FALSE	FALSE	FALSE	FALSE	FALSE	FALSE	FALSE	FALSE	FALSE	FALSE	FALSE	FALSE	11976.9	12678.8
443591220;444373745;B4EL27	443591220;444373745;B4EL27	;;BCAM0606	peroxidase-like protein [Burkholderia cenocepacia K56-2Valvano];peroxidase-like protein [Burkholderia cenocepacia K56-2Valvano];Alkyl hydroperoxide reductase AhpD	gb|ELT60135.1|;ref|ZP_21173085.1|;B4EL27_BURCJ	>gi|443591220|gb|ELT60135.1| peroxidase-like protein [Burkholderia cenocepacia K56-2Valvano];>gi|444373745|ref|ZP_21173085.1| peroxidase-like protein [Burkholderia cenocepacia K56-2Valvano];>tr|B4EL27|B4EL27_BURCJ Alkyl hydroperoxide reductase AhpD OS=Burkholderia cenocepacia (strain ATCC BAA-245 / DSM 16553 / LMG 16656 / NCTC 13227 / J2315 / CF5610) GN=BCAM0606 PE=3 SV=1	0.00761723	36.8344	2	1	1	1	0	2	1	1	1	2	0	0	0	2	0	0	2	0	2	0	FALSE	FALSE	FALSE	FALSE	FALSE	FALSE	FALSE	FALSE	FALSE	FALSE	FALSE	FALSE	FALSE	FALSE	FALSE	FALSE	FALSE	FALSE	FALSE	FALSE	29655.7	2581.53
443591235;444373730;B4E7Y0	443591235;444373730;B4E7Y0	;;BCAL0488	GroES-like protein [Burkholderia cenocepacia K56-2Valvano];GroES-like protein [Burkholderia cenocepacia K56-2Valvano];Putative alcohol dehydrogenase	gb|ELT60148.1|;ref|ZP_21173071.1|;B4E7Y0_BURCJ	>gi|443591235|gb|ELT60148.1| GroES-like protein [Burkholderia cenocepacia K56-2Valvano];>gi|444373730|ref|ZP_21173071.1| GroES-like protein [Burkholderia cenocepacia K56-2Valvano];>tr|B4E7Y0|B4E7Y0_BURCJ Putative alcohol dehydrogenase OS=Burkholderia cenocepacia (strain ATCC BAA-245 / DSM 16553 / LMG 16656 / NCTC 13227 / J2315 / CF5610) GN=BCAL0488 PE=3 SV=1	0	53.2529	15	14	13	13	17	16	13	13	16	16	17	17	16	15	13	16	15	15	15	11	FALSE	FALSE	FALSE	FALSE	FALSE	FALSE	FALSE	FALSE	FALSE	FALSE	FALSE	FALSE	FALSE	FALSE	FALSE	FALSE	FALSE	FALSE	FALSE	FALSE	39628.5	45814.5
443591236;444373731;B4E7Y2	443591236;444373731;B4E7Y2	;;BCAL0490	peptidase, M48 family, partial [Burkholderia cenocepacia K56-2Valvano];peptidase, M48 family, partial [Burkholderia cenocepacia K56-2Valvano];Peptidase, family M48	gb|ELT60149.1|;ref|ZP_21173072.1|;B4E7Y2_BURCJ	>gi|443591236|gb|ELT60149.1| peptidase, M48 family, partial [Burkholderia cenocepacia K56-2Valvano];>gi|444373731|ref|ZP_21173072.1| peptidase, M48 family, partial [Burkholderia cenocepacia K56-2Valvano];>tr|B4E7Y2|B4E7Y2_BURCJ Peptidase, family M48 OS=Burkholderia cenocepacia (strain ATCC BAA-245 / DSM 16553 / LMG 16656 / NCTC 13227 / J2315 / CF5610) GN=BCAL0490 PE=3 SV=1	0.000607165	49.6916	20	20	17	17	20	20	19	20	21	19	20	20	19	20	18	20	22	18	21	17	FALSE	FALSE	FALSE	FALSE	FALSE	FALSE	FALSE	FALSE	FALSE	FALSE	FALSE	FALSE	FALSE	FALSE	FALSE	FALSE	FALSE	FALSE	FALSE	FALSE	127151	127520
443591238;444373733;B4E7X9	443591238;444373733;B4E7X9	;;BCAL0487	exodeoxyribonuclease III [Burkholderia cenocepacia K56-2Valvano];exodeoxyribonuclease III [Burkholderia cenocepacia K56-2Valvano];Endonuclease/exonuclease/phosphatase family protein	gb|ELT60151.1|;ref|ZP_21173074.1|;B4E7X9_BURCJ	>gi|443591238|gb|ELT60151.1| exodeoxyribonuclease III [Burkholderia cenocepacia K56-2Valvano];>gi|444373733|ref|ZP_21173074.1| exodeoxyribonuclease III [Burkholderia cenocepacia K56-2Valvano];>tr|B4E7X9|B4E7X9_BURCJ Endonuclease/exonuclease/phosphatase family protein OS=Burkholderia cenocepacia (strain ATCC BAA-245 / DSM 16553 / LMG 16656 / NCTC 13227 / J2315 / CF5610) GN=BCAL0487 PE=4 SV=1	0	54.7038	27	24	23	24	28	24	24	27	26	23	24	27	27	26	26	26	29	26	24	22	FALSE	FALSE	FALSE	FALSE	FALSE	FALSE	FALSE	FALSE	FALSE	FALSE	FALSE	FALSE	FALSE	FALSE	FALSE	FALSE	FALSE	FALSE	FALSE	FALSE	878402	866008
443591239;444373734;B4E7X7	443591239;444373734;B4E7X7	;;gatB	aspartyl/glutamyl-tRNA(Asn/Gln) amidotransferase, B subunit [Burkholderia cenocepacia K56-2Valvano];aspartyl/glutamyl-tRNA(Asn/Gln) amidotransferase, B subunit [Burkholderia cenocepacia K56-2Valvano];Aspartyl/glutamyl-tRNA(Asn/Gln) amidotransferase subunit B	gb|ELT60152.1|;ref|ZP_21173075.1|;GATB_BURCJ	>gi|443591239|gb|ELT60152.1| aspartyl/glutamyl-tRNA(Asn/Gln) amidotransferase, B subunit [Burkholderia cenocepacia K56-2Valvano];>gi|444373734|ref|ZP_21173075.1| aspartyl/glutamyl-tRNA(Asn/Gln) amidotransferase, B subunit [Burkholderia cenocepacia K56-2Valvano];>sp|B4E7X7|GATB_BURCJ Aspartyl/glutamyl-tRNA(Asn/Gln) amidotransferase subunit B OS=Burkholderia cenocepacia (strain ATCC BAA-245 / DSM 1…	0	58.6546	27	28	26	26	27	28	24	27	27	29	28	26	27	27	27	26	29	28	26	26	FALSE	FALSE	FALSE	FALSE	FALSE	FALSE	FALSE	FALSE	FALSE	FALSE	FALSE	FALSE	FALSE	FALSE	FALSE	FALSE	FALSE	FALSE	FALSE	FALSE	576619	620246
443591241;444373736;B4E7X8	443591241;444373736;B4E7X8	;;BCAL0486	polyphosphate:nucleotide phosphotransferase, PPK2 family [Burkholderia cenocepacia K56-2Valvano];polyphosphate:nucleotide phosphotransferase, PPK2 family [Burkholderia cenocepacia K56-2Valvano];Putative polyphosphate kinase	gb|ELT60154.1|;ref|ZP_21173077.1|;B4E7X8_BURCJ	>gi|443591241|gb|ELT60154.1| polyphosphate:nucleotide phosphotransferase, PPK2 family [Burkholderia cenocepacia K56-2Valvano];>gi|444373736|ref|ZP_21173077.1| polyphosphate:nucleotide phosphotransferase, PPK2 family [Burkholderia cenocepacia K56-2Valvano];>tr|B4E7X8|B4E7X8_BURCJ Putative polyphosphate kinase OS=Burkholderia cenocepacia (strain ATCC BAA-245 / DSM 16553 / LMG 16656 / NCTC 13227 / J…	0	56.1296	32	31	29	29	32	30	28	31	31	32	32	32	32	31	29	32	31	31	31	28	FALSE	FALSE	FALSE	FALSE	FALSE	FALSE	FALSE	FALSE	FALSE	FALSE	FALSE	FALSE	FALSE	FALSE	FALSE	FALSE	FALSE	FALSE	FALSE	FALSE	300660	294487
443591247;444373727;B4EAG2	443591247;444373727;B4EAG2	;;phbC	poly-beta-hydroxybutyrate polymerase [Burkholderia cenocepacia K56-2Valvano];poly-beta-hydroxybutyrate polymerase [Burkholderia cenocepacia K56-2Valvano];Poly-beta-hydroxybutyrate polymerase	gb|ELT60158.1|;ref|ZP_21173069.1|;B4EAG2_BURCJ	>gi|443591247|gb|ELT60158.1| poly-beta-hydroxybutyrate polymerase [Burkholderia cenocepacia K56-2Valvano];>gi|444373727|ref|ZP_21173069.1| poly-beta-hydroxybutyrate polymerase [Burkholderia cenocepacia K56-2Valvano];>tr|B4EAG2|B4EAG2_BURCJ Poly-beta-hydroxybutyrate polymerase OS=Burkholderia cenocepacia (strain ATCC BAA-245 / DSM 16553 / LMG 16656 / NCTC 13227 / J2315 / CF5610) GN=phbC PE=4 SV=1	0	53.2037	24	25	26	25	23	22	20	19	21	21	24	23	23	18	20	22	22	25	20	18	FALSE	FALSE	FALSE	FALSE	FALSE	FALSE	FALSE	FALSE	FALSE	FALSE	FALSE	FALSE	FALSE	FALSE	FALSE	FALSE	FALSE	FALSE	FALSE	FALSE	997956	1.45318e+06
443591255;444373686;B4E6U7	443591255;444373686;B4E6U7	;;hemA	glutamyl-tRNA reductase [Burkholderia cenocepacia K56-2Valvano];glutamyl-tRNA reductase [Burkholderia cenocepacia K56-2Valvano];Glutamyl-tRNA reductase	gb|ELT60164.1|;ref|ZP_21173029.1|;HEM1_BURCJ	>gi|443591255|gb|ELT60164.1| glutamyl-tRNA reductase [Burkholderia cenocepacia K56-2Valvano];>gi|444373686|ref|ZP_21173029.1| glutamyl-tRNA reductase [Burkholderia cenocepacia K56-2Valvano];>sp|B4E6U7|HEM1_BURCJ Glutamyl-tRNA reductase OS=Burkholderia cenocepacia (strain ATCC BAA-245 / DSM 16553 / LMG 16656 / NCTC 13227 / J2315 / CF5610) GN=hemA PE=3 SV=1	0	53.8452	21	22	20	19	23	19	19	21	21	22	21	21	20	21	15	22	22	19	19	17	FALSE	FALSE	FALSE	FALSE	FALSE	FALSE	FALSE	FALSE	FALSE	FALSE	FALSE	FALSE	FALSE	FALSE	FALSE	FALSE	FALSE	FALSE	FALSE	FALSE	125135	145431
443591256;444373687;B4E7B0	443591256;444373687;B4E7B0	;;trpE	anthranilate synthase component I [Burkholderia cenocepacia K56-2Valvano];anthranilate synthase component I [Burkholderia cenocepacia K56-2Valvano];Anthranilate synthase component 1	gb|ELT60165.1|;ref|ZP_21173030.1|;B4E7B0_BURCJ	>gi|443591256|gb|ELT60165.1| anthranilate synthase component I [Burkholderia cenocepacia K56-2Valvano];>gi|444373687|ref|ZP_21173030.1| anthranilate synthase component I [Burkholderia cenocepacia K56-2Valvano];>tr|B4E7B0|B4E7B0_BURCJ Anthranilate synthase component 1 OS=Burkholderia cenocepacia (strain ATCC BAA-245 / DSM 16553 / LMG 16656 / NCTC 13227 / J2315 / CF5610) GN=trpE PE=3 SV=1	0	53.2698	35	33	31	31	32	31	31	31	31	31	32	33	31	33	31	32	32	31	29	31	FALSE	FALSE	FALSE	FALSE	FALSE	FALSE	FALSE	FALSE	FALSE	FALSE	FALSE	FALSE	FALSE	FALSE	FALSE	FALSE	FALSE	FALSE	FALSE	FALSE	345218	401119
443591257;444373688;B4E6V0	443591257;444373688;B4E6V0	;;BCAL0377	metallopeptidase family M24 [Burkholderia cenocepacia K56-2Valvano];metallopeptidase family M24 [Burkholderia cenocepacia K56-2Valvano];Metallo peptidase, subfamily M24B	gb|ELT60166.1|;ref|ZP_21173031.1|;B4E6V0_BURCJ	>gi|443591257|gb|ELT60166.1| metallopeptidase family M24 [Burkholderia cenocepacia K56-2Valvano];>gi|444373688|ref|ZP_21173031.1| metallopeptidase family M24 [Burkholderia cenocepacia K56-2Valvano];>tr|B4E6V0|B4E6V0_BURCJ Metallo peptidase, subfamily M24B OS=Burkholderia cenocepacia (strain ATCC BAA-245 / DSM 16553 / LMG 16656 / NCTC 13227 / J2315 / CF5610) GN=BCAL0377 PE=4 SV=1	0	54.1849	39	36	34	36	37	36	32	36	34	34	39	38	35	37	36	39	37	35	32	30	FALSE	FALSE	FALSE	FALSE	FALSE	FALSE	FALSE	FALSE	FALSE	FALSE	FALSE	FALSE	FALSE	FALSE	FALSE	FALSE	FALSE	FALSE	FALSE	FALSE	278551	358655
443591260;444373691;B4E6U3	443591260;444373691;B4E6U3	;;ubiX	polyprenyl P-hydroxybenzoate and phenylacrylic acid decarboxylase [Burkholderia cenocepacia K56-2Valvano];polyprenyl P-hydroxybenzoate and phenylacrylic acid decarboxylase [Burkholderia cenocepacia K56-2Valvano];Flavin prenyltransferase UbiX	gb|ELT60169.1|;ref|ZP_21173034.1|;B4E6U3_BURCJ	>gi|443591260|gb|ELT60169.1| polyprenyl P-hydroxybenzoate and phenylacrylic acid decarboxylase [Burkholderia cenocepacia K56-2Valvano];>gi|444373691|ref|ZP_21173034.1| polyprenyl P-hydroxybenzoate and phenylacrylic acid decarboxylase [Burkholderia cenocepacia K56-2Valvano];>tr|B4E6U3|B4E6U3_BURCJ Flavin prenyltransferase UbiX OS=Burkholderia cenocepacia (strain ATCC BAA-245 / DSM 16553 / LMG 1665…	0	54.7813	6	5	6	6	8	7	6	7	6	7	6	7	7	6	6	8	8	8	5	5	FALSE	FALSE	FALSE	FALSE	FALSE	FALSE	FALSE	FALSE	FALSE	FALSE	FALSE	FALSE	FALSE	FALSE	FALSE	FALSE	FALSE	FALSE	FALSE	FALSE	33749.6	34070.3
443591261;444373692	443591261;444373692		ATP-binding cassette protein, ChvD family [Burkholderia cenocepacia K56-2Valvano];ATP-binding cassette protein, ChvD family [Burkholderia cenocepacia K56-2Valvano]	gb|ELT60170.1|;ref|ZP_21173035.1|	>gi|443591261|gb|ELT60170.1| ATP-binding cassette protein, ChvD family [Burkholderia cenocepacia K56-2Valvano];>gi|444373692|ref|ZP_21173035.1| ATP-binding cassette protein, ChvD family [Burkholderia cenocepacia K56-2Valvano]	0	57.9855	44	42	42	44	45	43	40	44	42	42	44	43	43	45	44	43	47	44	45	42	FALSE	FALSE	FALSE	FALSE	FALSE	FALSE	FALSE	FALSE	FALSE	FALSE	FALSE	FALSE	FALSE	FALSE	FALSE	FALSE	FALSE	FALSE	FALSE	FALSE	1.47506e+06	1.4839e+06
443591262;444373693;B4E6U5	443591262;444373693;B4E6U5	;;hemK	protein-(glutamine-N5) methyltransferase, release factor-specific [Burkholderia cenocepacia K56-2Valvano];protein-(glutamine-N5) methyltransferase, release factor-specific [Burkholderia cenocepacia K56-2Valvano];Release factor glutamine methyltransferase	gb|ELT60171.1|;ref|ZP_21173036.1|;B4E6U5_BURCJ	>gi|443591262|gb|ELT60171.1| protein-(glutamine-N5) methyltransferase, release factor-specific [Burkholderia cenocepacia K56-2Valvano];>gi|444373693|ref|ZP_21173036.1| protein-(glutamine-N5) methyltransferase, release factor-specific [Burkholderia cenocepacia K56-2Valvano];>tr|B4E6U5|B4E6U5_BURCJ Release factor glutamine methyltransferase OS=Burkholderia cenocepacia (strain ATCC BAA-245 / DSM 165…	0	55.1717	6	6	4	5	6	6	4	5	6	5	8	6	5	5	5	6	8	6	5	4	FALSE	FALSE	FALSE	FALSE	FALSE	FALSE	FALSE	FALSE	FALSE	FALSE	FALSE	FALSE	FALSE	FALSE	FALSE	FALSE	FALSE	FALSE	FALSE	FALSE	21494.9	24133.4
443591264;444373695;B4E6V7	443591264;444373695;B4E6V7	;;BCAL0384	PF04237 family protein [Burkholderia cenocepacia K56-2Valvano];PF04237 family protein [Burkholderia cenocepacia K56-2Valvano];Uncharacterized protein	gb|ELT60173.1|;ref|ZP_21173038.1|;B4E6V7_BURCJ	>gi|443591264|gb|ELT60173.1| PF04237 family protein [Burkholderia cenocepacia K56-2Valvano];>gi|444373695|ref|ZP_21173038.1| PF04237 family protein [Burkholderia cenocepacia K56-2Valvano];>tr|B4E6V7|B4E6V7_BURCJ Uncharacterized protein OS=Burkholderia cenocepacia (strain ATCC BAA-245 / DSM 16553 / LMG 16656 / NCTC 13227 / J2315 / CF5610) GN=BCAL0384 PE=4 SV=1	0	54.6514	6	6	4	5	6	6	6	6	6	6	6	6	6	6	5	6	6	6	6	5	FALSE	FALSE	FALSE	FALSE	FALSE	FALSE	FALSE	FALSE	FALSE	FALSE	FALSE	FALSE	FALSE	FALSE	FALSE	FALSE	FALSE	FALSE	FALSE	FALSE	17225	15995.9
443591267;444373698;B4E7B1	443591267;444373698;B4E7B1	;;BCAL0400	phosphoglycolate phosphatase, bacterial [Burkholderia cenocepacia K56-2Valvano];phosphoglycolate phosphatase, bacterial [Burkholderia cenocepacia K56-2Valvano];Putative phosphoglycolate phosphatase	gb|ELT60176.1|;ref|ZP_21173041.1|;B4E7B1_BURCJ	>gi|443591267|gb|ELT60176.1| phosphoglycolate phosphatase, bacterial [Burkholderia cenocepacia K56-2Valvano];>gi|444373698|ref|ZP_21173041.1| phosphoglycolate phosphatase, bacterial [Burkholderia cenocepacia K56-2Valvano];>tr|B4E7B1|B4E7B1_BURCJ Putative phosphoglycolate phosphatase OS=Burkholderia cenocepacia (strain ATCC BAA-245 / DSM 16553 / LMG 16656 / NCTC 13227 / J2315 / CF5610) GN=BCAL0400…	0	50.3547	12	11	11	12	13	13	10	13	12	12	13	13	12	12	12	13	10	12	12	12	FALSE	FALSE	FALSE	FALSE	FALSE	FALSE	FALSE	FALSE	FALSE	FALSE	FALSE	FALSE	FALSE	FALSE	FALSE	FALSE	FALSE	FALSE	FALSE	FALSE	58688.6	52414.7
443591268;444373699;B4E6W3	443591268;444373699;B4E6W3	;;BCAL0390	peptidase, M61 glycyl aminopeptidase family protein [Burkholderia cenocepacia K56-2Valvano];peptidase, M61 glycyl aminopeptidase family protein [Burkholderia cenocepacia K56-2Valvano];Metallo peptidase, family M61	gb|ELT60177.1|;ref|ZP_21173042.1|;B4E6W3_BURCJ	>gi|443591268|gb|ELT60177.1| peptidase, M61 glycyl aminopeptidase family protein [Burkholderia cenocepacia K56-2Valvano];>gi|444373699|ref|ZP_21173042.1| peptidase, M61 glycyl aminopeptidase family protein [Burkholderia cenocepacia K56-2Valvano];>tr|B4E6W3|B4E6W3_BURCJ Metallo peptidase, family M61 OS=Burkholderia cenocepacia (strain ATCC BAA-245 / DSM 16553 / LMG 16656 / NCTC 13227 / J2315 / CF5…	0	55.5221	44	42	38	42	39	31	32	34	33	34	36	39	41	40	32	40	38	35	35	28	FALSE	FALSE	FALSE	FALSE	FALSE	FALSE	FALSE	FALSE	FALSE	FALSE	FALSE	FALSE	FALSE	FALSE	FALSE	FALSE	FALSE	FALSE	FALSE	FALSE	377315	650962
443591270;444373701;B4E7A8	443591270;444373701;B4E7A8	;;trpD	anthranilate phosphoribosyltransferase [Burkholderia cenocepacia K56-2Valvano];anthranilate phosphoribosyltransferase [Burkholderia cenocepacia K56-2Valvano];Anthranilate phosphoribosyltransferase	gb|ELT60179.1|;ref|ZP_21173044.1|;TRPD_BURCJ	>gi|443591270|gb|ELT60179.1| anthranilate phosphoribosyltransferase [Burkholderia cenocepacia K56-2Valvano];>gi|444373701|ref|ZP_21173044.1| anthranilate phosphoribosyltransferase [Burkholderia cenocepacia K56-2Valvano];>sp|B4E7A8|TRPD_BURCJ Anthranilate phosphoribosyltransferase OS=Burkholderia cenocepacia (strain ATCC BAA-245 / DSM 16553 / LMG 16656 / NCTC 13227 / J2315 / CF5610) GN=trpD PE=3 S…	0	54.6261	21	19	20	21	23	19	20	23	22	22	20	22	19	21	20	22	22	20	21	19	FALSE	FALSE	FALSE	FALSE	FALSE	FALSE	FALSE	FALSE	FALSE	FALSE	FALSE	FALSE	FALSE	FALSE	FALSE	FALSE	FALSE	FALSE	FALSE	FALSE	105200	118175
443591271;444373702;B4E6W0	443591271;444373702;B4E6W0	;;ychF	GTP-binding protein YchF [Burkholderia cenocepacia K56-2Valvano];GTP-binding protein YchF [Burkholderia cenocepacia K56-2Valvano];Ribosome-binding ATPase YchF	gb|ELT60180.1|;ref|ZP_21173045.1|;B4E6W0_BURCJ	>gi|443591271|gb|ELT60180.1| GTP-binding protein YchF [Burkholderia cenocepacia K56-2Valvano];>gi|444373702|ref|ZP_21173045.1| GTP-binding protein YchF [Burkholderia cenocepacia K56-2Valvano];>tr|B4E6W0|B4E6W0_BURCJ Ribosome-binding ATPase YchF OS=Burkholderia cenocepacia (strain ATCC BAA-245 / DSM 16553 / LMG 16656 / NCTC 13227 / J2315 / CF5610) GN=ychF PE=3 SV=1	0	54.0888	30	29	28	28	30	30	30	30	30	30	31	30	29	31	29	29	30	31	29	29	FALSE	FALSE	FALSE	FALSE	FALSE	FALSE	FALSE	FALSE	FALSE	FALSE	FALSE	FALSE	FALSE	FALSE	FALSE	FALSE	FALSE	FALSE	FALSE	FALSE	648971	739097
443591272;444373703;B4E6W4	443591272;444373703;B4E6W4	;;acpD	flavin reductase [Burkholderia cenocepacia K56-2Valvano];flavin reductase [Burkholderia cenocepacia K56-2Valvano];FMN-dependent NADH-azoreductase	gb|ELT60181.1|;ref|ZP_21173046.1|;B4E6W4_BURCJ	>gi|443591272|gb|ELT60181.1| flavin reductase [Burkholderia cenocepacia K56-2Valvano];>gi|444373703|ref|ZP_21173046.1| flavin reductase [Burkholderia cenocepacia K56-2Valvano];>tr|B4E6W4|B4E6W4_BURCJ FMN-dependent NADH-azoreductase OS=Burkholderia cenocepacia (strain ATCC BAA-245 / DSM 16553 / LMG 16656 / NCTC 13227 / J2315 / CF5610) GN=acpD PE=3 SV=1	0	55.7663	9	9	11	11	11	10	10	10	10	10	9	11	11	10	11	11	10	11	10	11	FALSE	FALSE	FALSE	FALSE	FALSE	FALSE	FALSE	FALSE	FALSE	FALSE	FALSE	FALSE	FALSE	FALSE	FALSE	FALSE	FALSE	FALSE	FALSE	FALSE	158710	163149
443591273;444373704;B4E6U0	443591273;444373704;B4E6U0	;;cspD	cold-shock DNA-binding domain protein [Burkholderia cenocepacia K56-2Valvano];cold-shock DNA-binding domain protein [Burkholderia cenocepacia K56-2Valvano];Cold shock-like protein CspD	gb|ELT60182.1|;ref|ZP_21173047.1|;B4E6U0_BURCJ	>gi|443591273|gb|ELT60182.1| cold-shock DNA-binding domain protein [Burkholderia cenocepacia K56-2Valvano];>gi|444373704|ref|ZP_21173047.1| cold-shock DNA-binding domain protein [Burkholderia cenocepacia K56-2Valvano];>tr|B4E6U0|B4E6U0_BURCJ Cold shock-like protein CspD OS=Burkholderia cenocepacia (strain ATCC BAA-245 / DSM 16553 / LMG 16656 / NCTC 13227 / J2315 / CF5610) GN=cspD PE=4 SV=1	0.00115108	49.0156	9	9	7	8	11	9	7	11	8	7	10	10	9	9	9	10	11	10	9	8	FALSE	FALSE	FALSE	FALSE	FALSE	FALSE	FALSE	FALSE	FALSE	FALSE	FALSE	FALSE	FALSE	FALSE	FALSE	FALSE	FALSE	FALSE	FALSE	FALSE	1.77029e+06	2.12757e+06
443591274;444373705;B4E7B3	443591274;444373705;B4E7B3	;;apaG	protein ApaG [Burkholderia cenocepacia K56-2Valvano];protein ApaG [Burkholderia cenocepacia K56-2Valvano];Protein ApaG	gb|ELT60183.1|;ref|ZP_21173048.1|;B4E7B3_BURCJ	>gi|443591274|gb|ELT60183.1| protein ApaG [Burkholderia cenocepacia K56-2Valvano];>gi|444373705|ref|ZP_21173048.1| protein ApaG [Burkholderia cenocepacia K56-2Valvano];>tr|B4E7B3|B4E7B3_BURCJ Protein ApaG OS=Burkholderia cenocepacia (strain ATCC BAA-245 / DSM 16553 / LMG 16656 / NCTC 13227 / J2315 / CF5610) GN=apaG PE=3 SV=1	0	53.5386	13	12	11	11	14	11	11	13	14	14	14	13	13	13	13	13	15	13	12	9	FALSE	FALSE	FALSE	FALSE	FALSE	FALSE	FALSE	FALSE	FALSE	FALSE	FALSE	FALSE	FALSE	FALSE	FALSE	FALSE	FALSE	FALSE	FALSE	FALSE	125635	120607
443591275;444373706;B4E6U2	443591275;444373706;B4E6U2	;;BCAL0370	aromatic ring-opening dioxygenase, catalytic subunit LigB [Burkholderia cenocepacia K56-2Valvano];aromatic ring-opening dioxygenase, catalytic subunit LigB [Burkholderia cenocepacia K56-2Valvano];Putative dioxygenase subunit	gb|ELT60184.1|;ref|ZP_21173049.1|;B4E6U2_BURCJ	>gi|443591275|gb|ELT60184.1| aromatic ring-opening dioxygenase, catalytic subunit LigB [Burkholderia cenocepacia K56-2Valvano];>gi|444373706|ref|ZP_21173049.1| aromatic ring-opening dioxygenase, catalytic subunit LigB [Burkholderia cenocepacia K56-2Valvano];>tr|B4E6U2|B4E6U2_BURCJ Putative dioxygenase subunit OS=Burkholderia cenocepacia (strain ATCC BAA-245 / DSM 16553 / LMG 16656 / NCTC 13227 / …	0	50.8765	13	13	11	12	13	13	13	13	13	13	13	13	13	13	13	13	13	13	13	12	FALSE	FALSE	FALSE	FALSE	FALSE	FALSE	FALSE	FALSE	FALSE	FALSE	FALSE	FALSE	FALSE	FALSE	FALSE	FALSE	FALSE	FALSE	FALSE	FALSE	80153.3	74273.9
443591276;444373707;B4E7A7	443591276;444373707;B4E7A7	;;trpC	indole-3-glycerol phosphate synthase [Burkholderia cenocepacia K56-2Valvano];indole-3-glycerol phosphate synthase [Burkholderia cenocepacia K56-2Valvano];Indole-3-glycerol phosphate synthase	gb|ELT60185.1|;ref|ZP_21173050.1|;B4E7A7_BURCJ	>gi|443591276|gb|ELT60185.1| indole-3-glycerol phosphate synthase [Burkholderia cenocepacia K56-2Valvano];>gi|444373707|ref|ZP_21173050.1| indole-3-glycerol phosphate synthase [Burkholderia cenocepacia K56-2Valvano];>tr|B4E7A7|B4E7A7_BURCJ Indole-3-glycerol phosphate synthase OS=Burkholderia cenocepacia (strain ATCC BAA-245 / DSM 16553 / LMG 16656 / NCTC 13227 / J2315 / CF5610) GN=trpC PE=3 SV=1	0	56.4083	22	21	22	22	22	21	21	21	22	22	21	22	23	21	22	22	21	22	22	22	FALSE	FALSE	FALSE	FALSE	FALSE	FALSE	FALSE	FALSE	FALSE	FALSE	FALSE	FALSE	FALSE	FALSE	FALSE	FALSE	FALSE	FALSE	FALSE	FALSE	569904	587052
443591277;444373708;B4E6V9	443591277;444373708;B4E6V9	;;BCAL0386	metallo-beta-lactamase domain protein [Burkholderia cenocepacia K56-2Valvano];metallo-beta-lactamase domain protein [Burkholderia cenocepacia K56-2Valvano];Putative exported metallo-beta-lactamase superfamily protein	gb|ELT60186.1|;ref|ZP_21173051.1|;B4E6V9_BURCJ	>gi|443591277|gb|ELT60186.1| metallo-beta-lactamase domain protein [Burkholderia cenocepacia K56-2Valvano];>gi|444373708|ref|ZP_21173051.1| metallo-beta-lactamase domain protein [Burkholderia cenocepacia K56-2Valvano];>tr|B4E6V9|B4E6V9_BURCJ Putative exported metallo-beta-lactamase superfamily protein OS=Burkholderia cenocepacia (strain ATCC BAA-245 / DSM 16553 / LMG 16656 / NCTC 13227 / J2315 / …	0	52.9396	12	12	9	10	12	12	11	12	11	11	12	12	11	12	11	11	12	11	11	12	FALSE	FALSE	FALSE	FALSE	FALSE	FALSE	FALSE	FALSE	FALSE	FALSE	FALSE	FALSE	FALSE	FALSE	FALSE	FALSE	FALSE	FALSE	FALSE	FALSE	494469	465141
443591278;444373709;B4E6T8	443591278;444373709;B4E6T8	;;BCAL0366	nitroreductase family protein [Burkholderia cenocepacia K56-2Valvano];nitroreductase family protein [Burkholderia cenocepacia K56-2Valvano];Nitroreductase family protein	gb|ELT60187.1|;ref|ZP_21173052.1|;B4E6T8_BURCJ	>gi|443591278|gb|ELT60187.1| nitroreductase family protein [Burkholderia cenocepacia K56-2Valvano];>gi|444373709|ref|ZP_21173052.1| nitroreductase family protein [Burkholderia cenocepacia K56-2Valvano];>tr|B4E6T8|B4E6T8_BURCJ Nitroreductase family protein OS=Burkholderia cenocepacia (strain ATCC BAA-245 / DSM 16553 / LMG 16656 / NCTC 13227 / J2315 / CF5610) GN=BCAL0366 PE=4 SV=1	0.00115108	48.8058	12	12	12	12	12	11	12	12	12	12	12	12	12	12	12	12	12	12	12	12	FALSE	FALSE	FALSE	FALSE	FALSE	FALSE	FALSE	FALSE	FALSE	FALSE	FALSE	FALSE	FALSE	FALSE	FALSE	FALSE	FALSE	FALSE	FALSE	FALSE	1.07353e+06	1029034
443591279;444373710;B4E6U4	443591279;444373710;B4E6U4	;;BCAL0372	monothiol glutaredoxin, Grx4 family [Burkholderia cenocepacia K56-2Valvano];monothiol glutaredoxin, Grx4 family [Burkholderia cenocepacia K56-2Valvano];Glutaredoxin	gb|ELT60188.1|;ref|ZP_21173053.1|;B4E6U4_BURCJ	>gi|443591279|gb|ELT60188.1| monothiol glutaredoxin, Grx4 family [Burkholderia cenocepacia K56-2Valvano];>gi|444373710|ref|ZP_21173053.1| monothiol glutaredoxin, Grx4 family [Burkholderia cenocepacia K56-2Valvano];>tr|B4E6U4|B4E6U4_BURCJ Glutaredoxin OS=Burkholderia cenocepacia (strain ATCC BAA-245 / DSM 16553 / LMG 16656 / NCTC 13227 / J2315 / CF5610) GN=BCAL0372 PE=3 SV=1	0.000607165	50.0613	8	8	8	8	8	8	8	8	8	8	8	8	8	8	8	8	8	8	8	8	FALSE	FALSE	FALSE	FALSE	FALSE	FALSE	FALSE	FALSE	FALSE	FALSE	FALSE	FALSE	FALSE	FALSE	FALSE	FALSE	FALSE	FALSE	FALSE	FALSE	1.61468e+06	1868566
443591281;444373712;B4E6W2	443591281;444373712;B4E6W2	;;dsbC	disulfide bond isomerase protein, N-terminal domain protein [Burkholderia cenocepacia K56-2Valvano];disulfide bond isomerase protein, N-terminal domain protein [Burkholderia cenocepacia K56-2Valvano];Thiol:disulfide interchange protein	gb|ELT60190.1|;ref|ZP_21173055.1|;B4E6W2_BURCJ	>gi|443591281|gb|ELT60190.1| disulfide bond isomerase protein, N-terminal domain protein [Burkholderia cenocepacia K56-2Valvano];>gi|444373712|ref|ZP_21173055.1| disulfide bond isomerase protein, N-terminal domain protein [Burkholderia cenocepacia K56-2Valvano];>tr|B4E6W2|B4E6W2_BURCJ Thiol:disulfide interchange protein OS=Burkholderia cenocepacia (strain ATCC BAA-245 / DSM 16553 / LMG 16656 / NC…	0	56.0893	24	22	23	22	23	22	22	25	24	22	25	24	23	24	22	25	23	23	23	22	FALSE	FALSE	FALSE	FALSE	FALSE	FALSE	FALSE	FALSE	FALSE	FALSE	FALSE	FALSE	FALSE	FALSE	FALSE	FALSE	FALSE	FALSE	FALSE	FALSE	621226	642763
443591282;444373713;B4E6V5	443591282;444373713;B4E6V5	;;BCAL0382	LysR substrate binding domain protein [Burkholderia cenocepacia K56-2Valvano];LysR substrate binding domain protein [Burkholderia cenocepacia K56-2Valvano];LysR family regulatory protein	gb|ELT60191.1|;ref|ZP_21173056.1|;B4E6V5_BURCJ	>gi|443591282|gb|ELT60191.1| LysR substrate binding domain protein [Burkholderia cenocepacia K56-2Valvano];>gi|444373713|ref|ZP_21173056.1| LysR substrate binding domain protein [Burkholderia cenocepacia K56-2Valvano];>tr|B4E6V5|B4E6V5_BURCJ LysR family regulatory protein OS=Burkholderia cenocepacia (strain ATCC BAA-245 / DSM 16553 / LMG 16656 / NCTC 13227 / J2315 / CF5610) GN=BCAL0382 PE=4 SV=1	0	50.6138	3	1	4	6	4	4	3	5	4	3	6	4	4	3	4	5	6	4	2	2	FALSE	FALSE	FALSE	FALSE	FALSE	FALSE	FALSE	FALSE	FALSE	FALSE	FALSE	FALSE	FALSE	FALSE	FALSE	FALSE	FALSE	FALSE	FALSE	FALSE	12701.9	9541.5
443591283;444373714;B4E7B2	443591283;444373714;B4E7B2	;;BCAL0401	ribulose-phosphate 3-epimerase [Burkholderia cenocepacia K56-2Valvano];ribulose-phosphate 3-epimerase [Burkholderia cenocepacia K56-2Valvano];Ribulose-phosphate 3-epimerase	gb|ELT60192.1|;ref|ZP_21173057.1|;B4E7B2_BURCJ	>gi|443591283|gb|ELT60192.1| ribulose-phosphate 3-epimerase [Burkholderia cenocepacia K56-2Valvano];>gi|444373714|ref|ZP_21173057.1| ribulose-phosphate 3-epimerase [Burkholderia cenocepacia K56-2Valvano];>tr|B4E7B2|B4E7B2_BURCJ Ribulose-phosphate 3-epimerase OS=Burkholderia cenocepacia (strain ATCC BAA-245 / DSM 16553 / LMG 16656 / NCTC 13227 / J2315 / CF5610) GN=BCAL0401 PE=3 SV=1	0	53.3619	13	13	13	13	13	13	14	14	13	13	13	14	14	15	13	14	14	13	14	13	FALSE	FALSE	FALSE	FALSE	FALSE	FALSE	FALSE	FALSE	FALSE	FALSE	FALSE	FALSE	FALSE	FALSE	FALSE	FALSE	FALSE	FALSE	FALSE	FALSE	739804	734527
443591284;444373715;B4E6W1	443591284;444373715;B4E6W1	;;BCAL0388	ubiquinone biosynthesis hydroxylase, UbiH/UbiF/VisC/COQ6 family [Burkholderia cenocepacia K56-2Valvano];ubiquinone biosynthesis hydroxylase, UbiH/UbiF/VisC/COQ6 family [Burkholderia cenocepacia K56-2Valvano];Putative monooxygenase	gb|ELT60193.1|;ref|ZP_21173058.1|;B4E6W1_BURCJ	>gi|443591284|gb|ELT60193.1| ubiquinone biosynthesis hydroxylase, UbiH/UbiF/VisC/COQ6 family [Burkholderia cenocepacia K56-2Valvano];>gi|444373715|ref|ZP_21173058.1| ubiquinone biosynthesis hydroxylase, UbiH/UbiF/VisC/COQ6 family [Burkholderia cenocepacia K56-2Valvano];>tr|B4E6W1|B4E6W1_BURCJ Putative monooxygenase OS=Burkholderia cenocepacia (strain ATCC BAA-245 / DSM 16553 / LMG 16656 / NCTC 13…	0	54.8245	32	30	30	30	31	28	28	28	26	29	28	31	31	30	28	30	30	27	27	29	FALSE	FALSE	FALSE	FALSE	FALSE	FALSE	FALSE	FALSE	FALSE	FALSE	FALSE	FALSE	FALSE	FALSE	FALSE	FALSE	FALSE	FALSE	FALSE	FALSE	844303	1.13226e+06
443591285;444373716;B4E6V2	443591285;444373716;B4E6V2	;;BCAL0379	HAD hydrolase, family IA, variant 3 domain protein [Burkholderia cenocepacia K56-2Valvano];HAD hydrolase, family IA, variant 3 domain protein [Burkholderia cenocepacia K56-2Valvano];Putative hydrolase	gb|ELT60194.1|;ref|ZP_21173059.1|;B4E6V2_BURCJ	>gi|443591285|gb|ELT60194.1| HAD hydrolase, family IA, variant 3 domain protein [Burkholderia cenocepacia K56-2Valvano];>gi|444373716|ref|ZP_21173059.1| HAD hydrolase, family IA, variant 3 domain protein [Burkholderia cenocepacia K56-2Valvano];>tr|B4E6V2|B4E6V2_BURCJ Putative hydrolase OS=Burkholderia cenocepacia (strain ATCC BAA-245 / DSM 16553 / LMG 16656 / NCTC 13227 / J2315 / CF5610) GN=BCAL0…	0	54.0836	15	16	9	12	17	13	13	16	16	15	16	16	16	14	12	16	18	15	16	12	FALSE	FALSE	FALSE	FALSE	FALSE	FALSE	FALSE	FALSE	FALSE	FALSE	FALSE	FALSE	FALSE	FALSE	FALSE	FALSE	FALSE	FALSE	FALSE	FALSE	133395	114876
443591286;444373717;B4E6U1	443591286;444373717;B4E6U1	;;BCAL0369	amino acid permease [Burkholderia cenocepacia K56-2Valvano];amino acid permease [Burkholderia cenocepacia K56-2Valvano];Putative amino acid permease	gb|ELT60195.1|;ref|ZP_21173060.1|;B4E6U1_BURCJ	>gi|443591286|gb|ELT60195.1| amino acid permease [Burkholderia cenocepacia K56-2Valvano];>gi|444373717|ref|ZP_21173060.1| amino acid permease [Burkholderia cenocepacia K56-2Valvano];>tr|B4E6U1|B4E6U1_BURCJ Putative amino acid permease OS=Burkholderia cenocepacia (strain ATCC BAA-245 / DSM 16553 / LMG 16656 / NCTC 13227 / J2315 / CF5610) GN=BCAL0369 PE=4 SV=1	0	57.4881	6	6	4	5	4	4	3	2	4	4	5	6	4	4	3	4	4	3	3	3	FALSE	FALSE	FALSE	FALSE	FALSE	FALSE	FALSE	FALSE	FALSE	FALSE	FALSE	FALSE	FALSE	FALSE	FALSE	FALSE	FALSE	FALSE	FALSE	FALSE	97019.2	149688
443591287;444373718;B4E7A6	443591287;444373718;B4E7A6	;;BCAL0395	adenylate cyclase [Burkholderia cenocepacia K56-2Valvano];adenylate cyclase [Burkholderia cenocepacia K56-2Valvano];Putative adenylate cyclase	gb|ELT60196.1|;ref|ZP_21173061.1|;B4E7A6_BURCJ	>gi|443591287|gb|ELT60196.1| adenylate cyclase [Burkholderia cenocepacia K56-2Valvano];>gi|444373718|ref|ZP_21173061.1| adenylate cyclase [Burkholderia cenocepacia K56-2Valvano];>tr|B4E7A6|B4E7A6_BURCJ Putative adenylate cyclase OS=Burkholderia cenocepacia (strain ATCC BAA-245 / DSM 16553 / LMG 16656 / NCTC 13227 / J2315 / CF5610) GN=BCAL0395 PE=4 SV=1	0.00683544	43.8935	3	2	4	4	5	3	2	3	3	5	3	5	5	3	5	5	3	5	4	4	FALSE	FALSE	FALSE	FALSE	FALSE	FALSE	FALSE	FALSE	FALSE	FALSE	FALSE	FALSE	FALSE	FALSE	FALSE	FALSE	FALSE	FALSE	FALSE	FALSE	74089.7	88462.1
443591288;444373719	443591288;444373719		DnaK domain protein [Burkholderia cenocepacia K56-2Valvano]	gb|ELT60197.1|;ref|ZP_21173062.1|	>gi|443591288|gb|ELT60197.1| DnaK domain protein [Burkholderia cenocepacia K56-2Valvano];>gi|444373719|ref|ZP_21173062.1| DnaK domain protein [Burkholderia cenocepacia K56-2Valvano]	0	51.2284	18	14	13	14	18	15	15	18	16	17	18	18	17	15	14	17	18	14	16	11	FALSE	FALSE	FALSE	FALSE	FALSE	FALSE	FALSE	FALSE	FALSE	FALSE	FALSE	FALSE	FALSE	FALSE	FALSE	FALSE	FALSE	FALSE	FALSE	FALSE	60290.6	62127.4
443591289;444373720;B4E6V1	443591289;444373720;B4E6V1	;;BCAL0378	isochorismatase family protein [Burkholderia cenocepacia K56-2Valvano];isochorismatase family protein [Burkholderia cenocepacia K56-2Valvano];Putative hydrolase	gb|ELT60198.1|;ref|ZP_21173063.1|;B4E6V1_BURCJ	>gi|443591289|gb|ELT60198.1| isochorismatase family protein [Burkholderia cenocepacia K56-2Valvano];>gi|444373720|ref|ZP_21173063.1| isochorismatase family protein [Burkholderia cenocepacia K56-2Valvano];>tr|B4E6V1|B4E6V1_BURCJ Putative hydrolase OS=Burkholderia cenocepacia (strain ATCC BAA-245 / DSM 16553 / LMG 16656 / NCTC 13227 / J2315 / CF5610) GN=BCAL0378 PE=4 SV=1	0	55.167	9	7	8	7	8	6	7	8	10	9	9	9	8	9	8	8	9	9	9	9	FALSE	FALSE	FALSE	FALSE	FALSE	FALSE	FALSE	FALSE	FALSE	FALSE	FALSE	FALSE	FALSE	FALSE	FALSE	FALSE	FALSE	FALSE	FALSE	FALSE	81583.2	76591.8
443591290;444373721;B4E7A9	443591290;444373721;B4E7A9	;;trpG	glutamine amidotransferase, class I [Burkholderia cenocepacia K56-2Valvano];glutamine amidotransferase, class I [Burkholderia cenocepacia K56-2Valvano];Anthranilate synthase component II	gb|ELT60199.1|;ref|ZP_21173064.1|;B4E7A9_BURCJ	>gi|443591290|gb|ELT60199.1| glutamine amidotransferase, class I [Burkholderia cenocepacia K56-2Valvano];>gi|444373721|ref|ZP_21173064.1| glutamine amidotransferase, class I [Burkholderia cenocepacia K56-2Valvano];>tr|B4E7A9|B4E7A9_BURCJ Anthranilate synthase component II OS=Burkholderia cenocepacia (strain ATCC BAA-245 / DSM 16553 / LMG 16656 / NCTC 13227 / J2315 / CF5610) GN=trpG PE=4 SV=1	0	53.5882	10	8	8	7	10	8	7	8	8	8	9	10	9	9	9	8	10	10	9	8	FALSE	FALSE	FALSE	FALSE	FALSE	FALSE	FALSE	FALSE	FALSE	FALSE	FALSE	FALSE	FALSE	FALSE	FALSE	FALSE	FALSE	FALSE	FALSE	FALSE	298715	314698
443591291;444373722;B4E6U6	443591291;444373722;B4E6U6	;;prfA	peptide chain release factor 1 [Burkholderia cenocepacia K56-2Valvano];peptide chain release factor 1 [Burkholderia cenocepacia K56-2Valvano];Peptide chain release factor 1	gb|ELT60200.1|;ref|ZP_21173065.1|;RF1_BURCJ	>gi|443591291|gb|ELT60200.1| peptide chain release factor 1 [Burkholderia cenocepacia K56-2Valvano];>gi|444373722|ref|ZP_21173065.1| peptide chain release factor 1 [Burkholderia cenocepacia K56-2Valvano];>sp|B4E6U6|RF1_BURCJ Peptide chain release factor 1 OS=Burkholderia cenocepacia (strain ATCC BAA-245 / DSM 16553 / LMG 16656 / NCTC 13227 / J2315 / CF5610) GN=prfA PE=3 SV=1	0	54.2195	20	17	16	17	20	18	16	19	18	17	18	19	17	18	17	19	18	21	17	17	FALSE	FALSE	FALSE	FALSE	FALSE	FALSE	FALSE	FALSE	FALSE	FALSE	FALSE	FALSE	FALSE	FALSE	FALSE	FALSE	FALSE	FALSE	FALSE	FALSE	110996	119048
443591292;444373723;B4E6V4	443591292;444373723;B4E6V4	;;BCAL0381	PF12587 family protein [Burkholderia cenocepacia K56-2Valvano];PF12587 family protein [Burkholderia cenocepacia K56-2Valvano];Putative lipoprotein	gb|ELT60201.1|;ref|ZP_21173066.1|;B4E6V4_BURCJ	>gi|443591292|gb|ELT60201.1| PF12587 family protein [Burkholderia cenocepacia K56-2Valvano];>gi|444373723|ref|ZP_21173066.1| PF12587 family protein [Burkholderia cenocepacia K56-2Valvano];>tr|B4E6V4|B4E6V4_BURCJ Putative lipoprotein OS=Burkholderia cenocepacia (strain ATCC BAA-245 / DSM 16553 / LMG 16656 / NCTC 13227 / J2315 / CF5610) GN=BCAL0381 PE=4 SV=1	0	52.9071	6	6	4	5	6	6	6	6	6	5	6	6	6	5	4	5	6	5	5	4	FALSE	FALSE	FALSE	FALSE	FALSE	FALSE	FALSE	FALSE	FALSE	FALSE	FALSE	FALSE	FALSE	FALSE	FALSE	FALSE	FALSE	FALSE	FALSE	FALSE	31075.3	26235.4
443591293;444373724;B4E6W7	443591293;444373724;B4E6W7	;;ung	uracil-DNA glycosylase [Burkholderia cenocepacia K56-2Valvano];uracil-DNA glycosylase [Burkholderia cenocepacia K56-2Valvano];Uracil-DNA glycosylase	gb|ELT60202.1|;ref|ZP_21173067.1|;B4E6W7_BURCJ	>gi|443591293|gb|ELT60202.1| uracil-DNA glycosylase [Burkholderia cenocepacia K56-2Valvano];>gi|444373724|ref|ZP_21173067.1| uracil-DNA glycosylase [Burkholderia cenocepacia K56-2Valvano];>tr|B4E6W7|B4E6W7_BURCJ Uracil-DNA glycosylase OS=Burkholderia cenocepacia (strain ATCC BAA-245 / DSM 16553 / LMG 16656 / NCTC 13227 / J2315 / CF5610) GN=ung PE=3 SV=1	0	53.7432	19	18	17	19	20	18	17	20	19	18	20	20	19	20	20	20	20	19	19	17	FALSE	FALSE	FALSE	FALSE	FALSE	FALSE	FALSE	FALSE	FALSE	FALSE	FALSE	FALSE	FALSE	FALSE	FALSE	FALSE	FALSE	FALSE	FALSE	FALSE	199158	204616
443591300;444373683;B4E9P6	443591300;444373683;B4E9P6	;;cpdB	putative 2',3'-cyclic-nucleotide 2'-phosphodiesterase [Burkholderia cenocepacia K56-2Valvano];putative 2',3'-cyclic-nucleotide 2'-phosphodiesterase [Burkholderia cenocepacia K56-2Valvano];Putative 2',3'-cyclic-nucleotide 2'-phosphodiesterase	gb|ELT60207.1|;ref|ZP_21173027.1|;B4E9P6_BURCJ	>gi|443591300|gb|ELT60207.1| putative 2',3'-cyclic-nucleotide 2'-phosphodiesterase [Burkholderia cenocepacia K56-2Valvano];>gi|444373683|ref|ZP_21173027.1| putative 2',3'-cyclic-nucleotide 2'-phosphodiesterase [Burkholderia cenocepacia K56-2Valvano];>tr|B4E9P6|B4E9P6_BURCJ Putative 2',3'-cyclic-nucleotide 2'-phosphodiesterase OS=Burkholderia cenocepacia (strain ATCC BAA-245 / DSM 16553 / LMG 1665…	0.00683544	43.623	0	0	0	0	3	3	1	4	0	0	0	0	1	1	0	1	0	0	0	0	FALSE	FALSE	FALSE	FALSE	FALSE	FALSE	FALSE	FALSE	FALSE	FALSE	FALSE	FALSE	FALSE	FALSE	FALSE	FALSE	FALSE	FALSE	FALSE	FALSE	NaN	NaN
443591305;444373670;B4ECZ8	443591305;444373670;B4ECZ8	;;astD	succinylglutamate-semialdehyde dehydrogenase [Burkholderia cenocepacia K56-2Valvano];succinylglutamate-semialdehyde dehydrogenase [Burkholderia cenocepacia K56-2Valvano];N-succinylglutamate 5-semialdehyde dehydrogenase	gb|ELT60210.1|;ref|ZP_21173015.1|;ASTD_BURCJ	>gi|443591305|gb|ELT60210.1| succinylglutamate-semialdehyde dehydrogenase [Burkholderia cenocepacia K56-2Valvano];>gi|444373670|ref|ZP_21173015.1| succinylglutamate-semialdehyde dehydrogenase [Burkholderia cenocepacia K56-2Valvano];>sp|B4ECZ8|ASTD_BURCJ N-succinylglutamate 5-semialdehyde dehydrogenase OS=Burkholderia cenocepacia (strain ATCC BAA-245 / DSM 16553 / LMG 16656 / NCTC 13227 / J2315 / …	0	52.0027	25	23	23	25	24	23	24	26	24	24	23	24	25	25	26	25	27	24	23	23	FALSE	FALSE	FALSE	FALSE	FALSE	FALSE	FALSE	FALSE	FALSE	FALSE	FALSE	FALSE	FALSE	FALSE	FALSE	FALSE	FALSE	FALSE	FALSE	FALSE	1.1017e+06	983912
443591306;444373671;B4ECZ6	443591306;444373671;B4ECZ6	;;BCAL1060	arginine/ornithine succinyltransferase, alpha subunit [Burkholderia cenocepacia K56-2Valvano];arginine/ornithine succinyltransferase, alpha subunit [Burkholderia cenocepacia K56-2Valvano];Putative arginine N-succinyltransferase, alpha chain	gb|ELT60211.1|;ref|ZP_21173016.1|;B4ECZ6_BURCJ	>gi|443591306|gb|ELT60211.1| arginine/ornithine succinyltransferase, alpha subunit [Burkholderia cenocepacia K56-2Valvano];>gi|444373671|ref|ZP_21173016.1| arginine/ornithine succinyltransferase, alpha subunit [Burkholderia cenocepacia K56-2Valvano];>tr|B4ECZ6|B4ECZ6_BURCJ Putative arginine N-succinyltransferase, alpha chain OS=Burkholderia cenocepacia (strain ATCC BAA-245 / DSM 16553 / LMG 16656…	0	53.33	28	29	24	23	32	30	22	27	29	30	30	30	25	27	23	30	31	28	30	22	FALSE	FALSE	FALSE	FALSE	FALSE	FALSE	FALSE	FALSE	FALSE	FALSE	FALSE	FALSE	FALSE	FALSE	FALSE	FALSE	FALSE	FALSE	FALSE	FALSE	424248	388321
443591307;444373672;B4ECL6	443591307;444373672;B4ECL6	;;BCAL1054	putative lipoprotein [Burkholderia cenocepacia K56-2Valvano];putative lipoprotein [Burkholderia cenocepacia K56-2Valvano];Putative lipoprotein	gb|ELT60212.1|;ref|ZP_21173017.1|;B4ECL6_BURCJ	>gi|443591307|gb|ELT60212.1| putative lipoprotein [Burkholderia cenocepacia K56-2Valvano];>gi|444373672|ref|ZP_21173017.1| putative lipoprotein [Burkholderia cenocepacia K56-2Valvano];>tr|B4ECL6|B4ECL6_BURCJ Putative lipoprotein OS=Burkholderia cenocepacia (strain ATCC BAA-245 / DSM 16553 / LMG 16656 / NCTC 13227 / J2315 / CF5610) GN=BCAL1054 PE=4 SV=1	0	55.072	11	10	10	10	10	11	7	12	9	11	12	12	10	11	10	12	12	11	11	10	FALSE	FALSE	FALSE	FALSE	FALSE	FALSE	FALSE	FALSE	FALSE	FALSE	FALSE	FALSE	FALSE	FALSE	FALSE	FALSE	FALSE	FALSE	FALSE	FALSE	31492.8	24635.4
443591308;444373673;B4ECZ5	443591308;444373673;B4ECZ5	;;argM	succinylornithine transaminase family [Burkholderia cenocepacia K56-2Valvano];succinylornithine transaminase family [Burkholderia cenocepacia K56-2Valvano];Acetylornithine aminotransferase	gb|ELT60213.1|;ref|ZP_21173018.1|;B4ECZ5_BURCJ	>gi|443591308|gb|ELT60213.1| succinylornithine transaminase family [Burkholderia cenocepacia K56-2Valvano];>gi|444373673|ref|ZP_21173018.1| succinylornithine transaminase family [Burkholderia cenocepacia K56-2Valvano];>tr|B4ECZ5|B4ECZ5_BURCJ Acetylornithine aminotransferase OS=Burkholderia cenocepacia (strain ATCC BAA-245 / DSM 16553 / LMG 16656 / NCTC 13227 / J2315 / CF5610) GN=argM PE=3 SV=1	0	52.9691	29	30	28	28	30	30	28	30	29	31	32	31	32	30	32	31	34	32	31	29	FALSE	FALSE	FALSE	FALSE	FALSE	FALSE	FALSE	FALSE	FALSE	FALSE	FALSE	FALSE	FALSE	FALSE	FALSE	FALSE	FALSE	FALSE	FALSE	FALSE	1.26935e+06	1.17188e+06
443591309;444373674;B4ECZ7	443591309;444373674;B4ECZ7	;;BCAL1061	arginine N-succinyltransferase [Burkholderia cenocepacia K56-2Valvano];arginine N-succinyltransferase [Burkholderia cenocepacia K56-2Valvano];Putative arginine N-succinyltransferase, beta chain	gb|ELT60214.1|;ref|ZP_21173019.1|;B4ECZ7_BURCJ	>gi|443591309|gb|ELT60214.1| arginine N-succinyltransferase [Burkholderia cenocepacia K56-2Valvano];>gi|444373674|ref|ZP_21173019.1| arginine N-succinyltransferase [Burkholderia cenocepacia K56-2Valvano];>tr|B4ECZ7|B4ECZ7_BURCJ Putative arginine N-succinyltransferase, beta chain OS=Burkholderia cenocepacia (strain ATCC BAA-245 / DSM 16553 / LMG 16656 / NCTC 13227 / J2315 / CF5610) GN=BCAL1061 PE=…	0	54.2253	21	20	22	22	23	18	20	21	18	20	19	24	21	22	21	23	26	21	22	20	FALSE	FALSE	FALSE	FALSE	FALSE	FALSE	FALSE	FALSE	FALSE	FALSE	FALSE	FALSE	FALSE	FALSE	FALSE	FALSE	FALSE	FALSE	FALSE	FALSE	210671	196989
443591310;444373675;B4ECZ3	443591310;444373675;B4ECZ3	;;hisP	ABC transporter, ATP-binding protein [Burkholderia cenocepacia K56-2Valvano];ABC transporter, ATP-binding protein [Burkholderia cenocepacia K56-2Valvano];Histidine ABC transporter ATP-binding protein	gb|ELT60215.1|;ref|ZP_21173020.1|;B4ECZ3_BURCJ	>gi|443591310|gb|ELT60215.1| ABC transporter, ATP-binding protein [Burkholderia cenocepacia K56-2Valvano];>gi|444373675|ref|ZP_21173020.1| ABC transporter, ATP-binding protein [Burkholderia cenocepacia K56-2Valvano];>tr|B4ECZ3|B4ECZ3_BURCJ Histidine ABC transporter ATP-binding protein OS=Burkholderia cenocepacia (strain ATCC BAA-245 / DSM 16553 / LMG 16656 / NCTC 13227 / J2315 / CF5610) GN=hisP P…	0	50.5084	14	11	10	11	13	13	12	13	12	13	12	13	13	14	12	13	13	13	13	10	FALSE	FALSE	FALSE	FALSE	FALSE	FALSE	FALSE	FALSE	FALSE	FALSE	FALSE	FALSE	FALSE	FALSE	FALSE	FALSE	FALSE	FALSE	FALSE	FALSE	265731	240591
443591311;444373676;B4ECZ9	443591311;444373676;B4ECZ9	;;astB	succinylarginine dihydrolase [Burkholderia cenocepacia K56-2Valvano];succinylarginine dihydrolase [Burkholderia cenocepacia K56-2Valvano];N-succinylarginine dihydrolase	gb|ELT60216.1|;ref|ZP_21173021.1|;ASTB_BURCJ	>gi|443591311|gb|ELT60216.1| succinylarginine dihydrolase [Burkholderia cenocepacia K56-2Valvano];>gi|444373676|ref|ZP_21173021.1| succinylarginine dihydrolase [Burkholderia cenocepacia K56-2Valvano];>sp|B4ECZ9|ASTB_BURCJ N-succinylarginine dihydrolase OS=Burkholderia cenocepacia (strain ATCC BAA-245 / DSM 16553 / LMG 16656 / NCTC 13227 / J2315 / CF5610) GN=astB PE=3 SV=1	0	53.8197	24	20	21	22	26	24	21	22	23	22	22	22	25	22	25	25	25	23	23	23	FALSE	FALSE	FALSE	FALSE	FALSE	FALSE	FALSE	FALSE	FALSE	FALSE	FALSE	FALSE	FALSE	FALSE	FALSE	FALSE	FALSE	FALSE	FALSE	FALSE	1154799	1.01323e+06
443591312;444373677;B4ECZ4	443591312;444373677;B4ECZ4	;;BCAL1058	DNA-binding helix-turn-helix protein [Burkholderia cenocepacia K56-2Valvano];DNA-binding helix-turn-helix protein [Burkholderia cenocepacia K56-2Valvano];AraC family regulatory protein	gb|ELT60217.1|;ref|ZP_21173022.1|;B4ECZ4_BURCJ	>gi|443591312|gb|ELT60217.1| DNA-binding helix-turn-helix protein [Burkholderia cenocepacia K56-2Valvano];>gi|444373677|ref|ZP_21173022.1| DNA-binding helix-turn-helix protein [Burkholderia cenocepacia K56-2Valvano];>tr|B4ECZ4|B4ECZ4_BURCJ AraC family regulatory protein OS=Burkholderia cenocepacia (strain ATCC BAA-245 / DSM 16553 / LMG 16656 / NCTC 13227 / J2315 / CF5610) GN=BCAL1058 PE=4 SV=1	0	51.4043	3	5	4	4	1	3	4	3	1	4	4	2	3	5	3	5	3	1	3	3	FALSE	FALSE	FALSE	FALSE	FALSE	FALSE	FALSE	FALSE	FALSE	FALSE	FALSE	FALSE	FALSE	FALSE	FALSE	FALSE	FALSE	FALSE	FALSE	FALSE	15015.5	16517.8
443591316;444373681;B4ECZ1	443591316;444373681;B4ECZ1	;;hisQ	ABC transporter, permease protein [Burkholderia cenocepacia K56-2Valvano];ABC transporter, permease protein [Burkholderia cenocepacia K56-2Valvano];Histidine transport system permease protein	gb|ELT60221.1|;ref|ZP_21173026.1|;B4ECZ1_BURCJ	>gi|443591316|gb|ELT60221.1| ABC transporter, permease protein [Burkholderia cenocepacia K56-2Valvano];>gi|444373681|ref|ZP_21173026.1| ABC transporter, permease protein [Burkholderia cenocepacia K56-2Valvano];>tr|B4ECZ1|B4ECZ1_BURCJ Histidine transport system permease protein OS=Burkholderia cenocepacia (strain ATCC BAA-245 / DSM 16553 / LMG 16656 / NCTC 13227 / J2315 / CF5610) GN=hisQ PE=3 SV=1	0	51.2855	3	3	2	2	3	2	2	2	2	2	2	3	2	3	2	3	2	2	2	0	FALSE	FALSE	FALSE	FALSE	FALSE	FALSE	FALSE	FALSE	FALSE	FALSE	FALSE	FALSE	FALSE	FALSE	FALSE	FALSE	FALSE	FALSE	FALSE	FALSE	26249.7	34008.6
443591368;444373656;B4EEK7	443591368;444373656;B4EEK7	;;BCAL2268	bacterial stress protein [Burkholderia cenocepacia K56-2Valvano];bacterial stress protein [Burkholderia cenocepacia K56-2Valvano];Putative stress protein	gb|ELT60268.1|;ref|ZP_21173004.1|;B4EEK7_BURCJ	>gi|443591368|gb|ELT60268.1| bacterial stress protein [Burkholderia cenocepacia K56-2Valvano];>gi|444373656|ref|ZP_21173004.1| bacterial stress protein [Burkholderia cenocepacia K56-2Valvano];>tr|B4EEK7|B4EEK7_BURCJ Putative stress protein OS=Burkholderia cenocepacia (strain ATCC BAA-245 / DSM 16553 / LMG 16656 / NCTC 13227 / J2315 / CF5610) GN=BCAL2268 PE=4 SV=1	0	55.6982	16	15	13	14	16	15	15	14	15	16	16	15	14	14	14	16	17	15	16	15	FALSE	FALSE	FALSE	FALSE	FALSE	FALSE	FALSE	FALSE	FALSE	FALSE	FALSE	FALSE	FALSE	FALSE	FALSE	FALSE	FALSE	FALSE	FALSE	FALSE	87208.7	67486.7
443591371;444373659;B4EEK9	443591371;444373659;B4EEK9	;;BCAL2270	hypothetical protein BURCENK562V_1368 [Burkholderia cenocepacia K56-2Valvano];hypothetical protein BURCENK562V_1368 [Burkholderia cenocepacia K56-2Valvano];Uncharacterized protein	gb|ELT60271.1|;ref|ZP_21173007.1|;B4EEK9_BURCJ	>gi|443591371|gb|ELT60271.1| hypothetical protein BURCENK562V_1368 [Burkholderia cenocepacia K56-2Valvano];>gi|444373659|ref|ZP_21173007.1| hypothetical protein BURCENK562V_1368 [Burkholderia cenocepacia K56-2Valvano];>tr|B4EEK9|B4EEK9_BURCJ Uncharacterized protein OS=Burkholderia cenocepacia (strain ATCC BAA-245 / DSM 16553 / LMG 16656 / NCTC 13227 / J2315 / CF5610) GN=BCAL2270 PE=4 SV=1	0.000322061	50.2188	8	8	6	7	7	6	7	8	8	9	8	6	5	8	5	7	9	10	6	8	FALSE	FALSE	FALSE	FALSE	FALSE	FALSE	FALSE	FALSE	FALSE	FALSE	FALSE	FALSE	FALSE	FALSE	FALSE	FALSE	FALSE	FALSE	FALSE	FALSE	23260.7	18016.4
443591373;444373661;B4EEL0	443591373;444373661;B4EEL0	;;BCAL2271	toxic anion resistance protein TelA [Burkholderia cenocepacia K56-2Valvano];toxic anion resistance protein TelA [Burkholderia cenocepacia K56-2Valvano];Putative toxic anion resistance protein	gb|ELT60273.1|;ref|ZP_21173009.1|;B4EEL0_BURCJ	>gi|443591373|gb|ELT60273.1| toxic anion resistance protein TelA [Burkholderia cenocepacia K56-2Valvano];>gi|444373661|ref|ZP_21173009.1| toxic anion resistance protein TelA [Burkholderia cenocepacia K56-2Valvano];>tr|B4EEL0|B4EEL0_BURCJ Putative toxic anion resistance protein OS=Burkholderia cenocepacia (strain ATCC BAA-245 / DSM 16553 / LMG 16656 / NCTC 13227 / J2315 / CF5610) GN=BCAL2271 PE=4 …	0	52.5068	11	11	8	11	12	12	12	12	12	12	11	10	12	11	10	11	12	12	12	11	FALSE	FALSE	FALSE	FALSE	FALSE	FALSE	FALSE	FALSE	FALSE	FALSE	FALSE	FALSE	FALSE	FALSE	FALSE	FALSE	FALSE	FALSE	FALSE	FALSE	19866.1	16431.7
443591403;444373643;B4E5P0	443591403;444373643;B4E5P0	;;BCAL2362	PF11304 family protein, partial [Burkholderia cenocepacia K56-2Valvano];PF11304 family protein, partial [Burkholderia cenocepacia K56-2Valvano];Putative exported protein	gb|ELT60299.1|;ref|ZP_21172993.1|;B4E5P0_BURCJ	>gi|443591403|gb|ELT60299.1| PF11304 family protein, partial [Burkholderia cenocepacia K56-2Valvano];>gi|444373643|ref|ZP_21172993.1| PF11304 family protein, partial [Burkholderia cenocepacia K56-2Valvano];>tr|B4E5P0|B4E5P0_BURCJ Putative exported protein OS=Burkholderia cenocepacia (strain ATCC BAA-245 / DSM 16553 / LMG 16656 / NCTC 13227 / J2315 / CF5610) GN=BCAL2362 PE=4 SV=1	0	52.3103	5	5	3	4	5	5	4	5	5	5	5	5	5	5	4	5	5	5	5	4	FALSE	FALSE	FALSE	FALSE	FALSE	FALSE	FALSE	FALSE	FALSE	FALSE	FALSE	FALSE	FALSE	FALSE	FALSE	FALSE	FALSE	FALSE	FALSE	FALSE	55436.6	46847.5
443591416;444373632;B4EGQ1	443591416;444373632;B4EGQ1	;;BCAM1146	FAD binding domain protein [Burkholderia cenocepacia K56-2Valvano];FAD binding domain protein [Burkholderia cenocepacia K56-2Valvano];Putative flavoprotein monooxygenase	gb|ELT60310.1|;ref|ZP_21172983.1|;B4EGQ1_BURCJ	>gi|443591416|gb|ELT60310.1| FAD binding domain protein [Burkholderia cenocepacia K56-2Valvano];>gi|444373632|ref|ZP_21172983.1| FAD binding domain protein [Burkholderia cenocepacia K56-2Valvano];>tr|B4EGQ1|B4EGQ1_BURCJ Putative flavoprotein monooxygenase OS=Burkholderia cenocepacia (strain ATCC BAA-245 / DSM 16553 / LMG 16656 / NCTC 13227 / J2315 / CF5610) GN=BCAM1146 PE=4 SV=1	0	52.5041	8	5	2	2	4	6	6	5	2	4	5	8	2	0	5	6	7	2	4	2	FALSE	FALSE	FALSE	FALSE	FALSE	FALSE	FALSE	FALSE	FALSE	FALSE	FALSE	FALSE	FALSE	FALSE	FALSE	FALSE	FALSE	FALSE	FALSE	FALSE	23850.3	23978.8
443591418;444373634;B4EGP9	443591418;444373634;B4EGP9	;;BCAM1143	alpha/beta hydrolase family protein [Burkholderia cenocepacia K56-2Valvano];alpha/beta hydrolase family protein [Burkholderia cenocepacia K56-2Valvano];Putative hydrolase	gb|ELT60312.1|;ref|ZP_21172985.1|;B4EGP9_BURCJ	>gi|443591418|gb|ELT60312.1| alpha/beta hydrolase family protein [Burkholderia cenocepacia K56-2Valvano];>gi|444373634|ref|ZP_21172985.1| alpha/beta hydrolase family protein [Burkholderia cenocepacia K56-2Valvano];>tr|B4EGP9|B4EGP9_BURCJ Putative hydrolase OS=Burkholderia cenocepacia (strain ATCC BAA-245 / DSM 16553 / LMG 16656 / NCTC 13227 / J2315 / CF5610) GN=BCAM1143 PE=4 SV=1	0.00273	47.0147	5	3	1	0	1	4	2	4	1	0	4	5	0	1	3	4	1	0	1	0	FALSE	FALSE	FALSE	FALSE	FALSE	FALSE	FALSE	FALSE	FALSE	FALSE	FALSE	FALSE	FALSE	FALSE	FALSE	FALSE	FALSE	FALSE	FALSE	FALSE	4555	3957.68
443591419;444373635;B4EGP8	443591419;444373635;B4EGP8	;;BCAM1142	hypothetical protein BURCENK562V_A2483 [Burkholderia cenocepacia K56-2Valvano];hypothetical protein BURCENK562V_A2483 [Burkholderia cenocepacia K56-2Valvano];Uncharacterized protein	gb|ELT60313.1|;ref|ZP_21172986.1|;B4EGP8_BURCJ	>gi|443591419|gb|ELT60313.1| hypothetical protein BURCENK562V_A2483 [Burkholderia cenocepacia K56-2Valvano];>gi|444373635|ref|ZP_21172986.1| hypothetical protein BURCENK562V_A2483 [Burkholderia cenocepacia K56-2Valvano];>tr|B4EGP8|B4EGP8_BURCJ Uncharacterized protein OS=Burkholderia cenocepacia (strain ATCC BAA-245 / DSM 16553 / LMG 16656 / NCTC 13227 / J2315 / CF5610) GN=BCAM1142 PE=4 SV=1	0.00497512	45.9871	2	0	0	0	0	0	0	0	0	0	0	2	0	0	0	0	1	0	0	0	FALSE	FALSE	FALSE	FALSE	FALSE	FALSE	FALSE	FALSE	FALSE	FALSE	FALSE	FALSE	FALSE	FALSE	FALSE	FALSE	FALSE	FALSE	FALSE	FALSE	2676.11	NaN
443591424;444373640	443591424;444373640		MarR family protein [Burkholderia cenocepacia K56-2Valvano]	gb|ELT60318.1|;ref|ZP_21172991.1|	>gi|443591424|gb|ELT60318.1| MarR family protein [Burkholderia cenocepacia K56-2Valvano];>gi|444373640|ref|ZP_21172991.1| MarR family protein [Burkholderia cenocepacia K56-2Valvano]	0	53.2884	13	12	12	13	12	12	12	13	12	14	13	12	14	13	13	12	13	12	12	11	FALSE	FALSE	FALSE	FALSE	FALSE	FALSE	FALSE	FALSE	FALSE	FALSE	FALSE	FALSE	FALSE	FALSE	FALSE	FALSE	FALSE	FALSE	FALSE	FALSE	451365	550054
443591428;444373623;B4EIY1	443591428;444373623;B4EIY1	;;BCAM1426	putative potassium channel protein [Burkholderia cenocepacia K56-2Valvano];putative potassium channel protein [Burkholderia cenocepacia K56-2Valvano];Putative potassium channel protein	gb|ELT60320.1|;ref|ZP_21172975.1|;B4EIY1_BURCJ	>gi|443591428|gb|ELT60320.1| putative potassium channel protein [Burkholderia cenocepacia K56-2Valvano];>gi|444373623|ref|ZP_21172975.1| putative potassium channel protein [Burkholderia cenocepacia K56-2Valvano];>tr|B4EIY1|B4EIY1_BURCJ Putative potassium channel protein OS=Burkholderia cenocepacia (strain ATCC BAA-245 / DSM 16553 / LMG 16656 / NCTC 13227 / J2315 / CF5610) GN=BCAM1426 PE=4 SV=1	0	52.5611	5	4	4	3	5	5	4	5	4	4	4	5	3	4	4	4	4	3	4	3	FALSE	FALSE	FALSE	FALSE	FALSE	FALSE	FALSE	FALSE	FALSE	FALSE	FALSE	FALSE	FALSE	FALSE	FALSE	FALSE	FALSE	FALSE	FALSE	FALSE	20664.5	19095.1
443591430;444373625;B4EIY3	443591430;444373625;B4EIY3	;;BCAM1428	transcriptional regulator, AsnC family [Burkholderia cenocepacia K56-2Valvano];transcriptional regulator, AsnC family [Burkholderia cenocepacia K56-2Valvano];AnsC family regulatory protein	gb|ELT60322.1|;ref|ZP_21172977.1|;B4EIY3_BURCJ	>gi|443591430|gb|ELT60322.1| transcriptional regulator, AsnC family [Burkholderia cenocepacia K56-2Valvano];>gi|444373625|ref|ZP_21172977.1| transcriptional regulator, AsnC family [Burkholderia cenocepacia K56-2Valvano];>tr|B4EIY3|B4EIY3_BURCJ AnsC family regulatory protein OS=Burkholderia cenocepacia (strain ATCC BAA-245 / DSM 16553 / LMG 16656 / NCTC 13227 / J2315 / CF5610) GN=BCAM1428 PE=4 SV=1	0.00452248	46.2455	3	3	2	2	3	2	3	3	2	3	3	3	2	3	2	3	2	2	2	2	FALSE	FALSE	FALSE	FALSE	FALSE	FALSE	FALSE	FALSE	FALSE	FALSE	FALSE	FALSE	FALSE	FALSE	FALSE	FALSE	FALSE	FALSE	FALSE	FALSE	12556.3	17464.7
443591438;444373620;B4ECV4	443591438;444373620;B4ECV4	;;BCAL3163	nucleotidyltransferase domain protein [Burkholderia cenocepacia K56-2Valvano];nucleotidyltransferase domain protein [Burkholderia cenocepacia K56-2Valvano];Putative nucleotidyltransferase	gb|ELT60329.1|;ref|ZP_21172973.1|;B4ECV4_BURCJ	>gi|443591438|gb|ELT60329.1| nucleotidyltransferase domain protein [Burkholderia cenocepacia K56-2Valvano];>gi|444373620|ref|ZP_21172973.1| nucleotidyltransferase domain protein [Burkholderia cenocepacia K56-2Valvano];>tr|B4ECV4|B4ECV4_BURCJ Putative nucleotidyltransferase OS=Burkholderia cenocepacia (strain ATCC BAA-245 / DSM 16553 / LMG 16656 / NCTC 13227 / J2315 / CF5610) GN=BCAL3163 PE=4 SV=1	0.00139509	48.0001	3	2	3	2	3	3	3	3	3	3	3	3	2	3	3	3	3	3	3	3	FALSE	FALSE	FALSE	FALSE	FALSE	FALSE	FALSE	FALSE	FALSE	FALSE	FALSE	FALSE	FALSE	FALSE	FALSE	FALSE	FALSE	FALSE	FALSE	FALSE	19946.3	33123.7
443591439;444373621;B4ECV3	443591439;444373621;B4ECV3	;;BCAL3162	hypothetical protein BURCENK562V_3675 [Burkholderia cenocepacia K56-2Valvano];hypothetical protein BURCENK562V_3675 [Burkholderia cenocepacia K56-2Valvano];Uncharacterized protein	gb|ELT60330.1|;ref|ZP_21172974.1|;B4ECV3_BURCJ	>gi|443591439|gb|ELT60330.1| hypothetical protein BURCENK562V_3675 [Burkholderia cenocepacia K56-2Valvano];>gi|444373621|ref|ZP_21172974.1| hypothetical protein BURCENK562V_3675 [Burkholderia cenocepacia K56-2Valvano];>tr|B4ECV3|B4ECV3_BURCJ Uncharacterized protein OS=Burkholderia cenocepacia (strain ATCC BAA-245 / DSM 16553 / LMG 16656 / NCTC 13227 / J2315 / CF5610) GN=BCAL3162 PE=4 SV=1	0	50.6447	7	8	7	6	7	8	6	6	8	7	6	8	6	7	6	7	7	6	7	7	FALSE	FALSE	FALSE	FALSE	FALSE	FALSE	FALSE	FALSE	FALSE	FALSE	FALSE	FALSE	FALSE	FALSE	FALSE	FALSE	FALSE	FALSE	FALSE	FALSE	45392.2	46382.8
443591452;444373601;B4EIF5	443591452;444373601;B4EIF5	;;BCAM1379	ABC transporter, solute-binding protein [Burkholderia cenocepacia K56-2Valvano];ABC transporter, solute-binding protein [Burkholderia cenocepacia K56-2Valvano];ABC transporter substrate-binding protein	gb|ELT60340.1|;ref|ZP_21172955.1|;B4EIF5_BURCJ	>gi|443591452|gb|ELT60340.1| ABC transporter, solute-binding protein [Burkholderia cenocepacia K56-2Valvano];>gi|444373601|ref|ZP_21172955.1| ABC transporter, solute-binding protein [Burkholderia cenocepacia K56-2Valvano];>tr|B4EIF5|B4EIF5_BURCJ ABC transporter substrate-binding protein OS=Burkholderia cenocepacia (strain ATCC BAA-245 / DSM 16553 / LMG 16656 / NCTC 13227 / J2315 / CF5610) GN=BCAM…	0	55.34	14	6	10	4	9	14	11	11	8	5	6	14	8	8	10	13	7	7	5	4	FALSE	FALSE	FALSE	FALSE	FALSE	FALSE	FALSE	FALSE	FALSE	FALSE	FALSE	FALSE	FALSE	FALSE	FALSE	FALSE	FALSE	FALSE	FALSE	FALSE	21170.9	10380.5
443591453;444373602;B4EIF1	443591453;444373602;B4EIF1	;;BCAM1375	oxidoreductase, zinc-binding dehydrogenase family protein [Burkholderia cenocepacia K56-2Valvano];oxidoreductase, zinc-binding dehydrogenase family protein [Burkholderia cenocepacia K56-2Valvano];Putative zinc-binding dehydrogenase	gb|ELT60341.1|;ref|ZP_21172956.1|;B4EIF1_BURCJ	>gi|443591453|gb|ELT60341.1| oxidoreductase, zinc-binding dehydrogenase family protein [Burkholderia cenocepacia K56-2Valvano];>gi|444373602|ref|ZP_21172956.1| oxidoreductase, zinc-binding dehydrogenase family protein [Burkholderia cenocepacia K56-2Valvano];>tr|B4EIF1|B4EIF1_BURCJ Putative zinc-binding dehydrogenase OS=Burkholderia cenocepacia (strain ATCC BAA-245 / DSM 16553 / LMG 16656 / NCTC 1…	0.00718735	39.0011	1	2	1	1	2	1	0	1	1	0	1	1	1	1	0	1	2	0	1	0	FALSE	FALSE	FALSE	FALSE	FALSE	FALSE	FALSE	FALSE	FALSE	FALSE	FALSE	FALSE	FALSE	FALSE	FALSE	FALSE	FALSE	FALSE	FALSE	FALSE	2368.28	1453.57
443591454;444373603;B4EIE5	443591454;444373603;B4EIE5	;;hpaD	3,4-dihydroxyphenylacetate 2,3-dioxygenase [Burkholderia cenocepacia K56-2Valvano];3,4-dihydroxyphenylacetate 2,3-dioxygenase [Burkholderia cenocepacia K56-2Valvano];Homoprotocatechuate dyoxygenase	gb|ELT60342.1|;ref|ZP_21172957.1|;B4EIE5_BURCJ	>gi|443591454|gb|ELT60342.1| 3,4-dihydroxyphenylacetate 2,3-dioxygenase [Burkholderia cenocepacia K56-2Valvano];>gi|444373603|ref|ZP_21172957.1| 3,4-dihydroxyphenylacetate 2,3-dioxygenase [Burkholderia cenocepacia K56-2Valvano];>tr|B4EIE5|B4EIE5_BURCJ Homoprotocatechuate dyoxygenase OS=Burkholderia cenocepacia (strain ATCC BAA-245 / DSM 16553 / LMG 16656 / NCTC 13227 / J2315 / CF5610) GN=hpaD PE=…	0	56.0119	11	10	11	11	12	10	9	10	11	10	10	11	10	10	10	11	10	11	10	7	FALSE	FALSE	FALSE	FALSE	FALSE	FALSE	FALSE	FALSE	FALSE	FALSE	FALSE	FALSE	FALSE	FALSE	FALSE	FALSE	FALSE	FALSE	FALSE	FALSE	36121	31795.5
443591456;444373605;B4EIE8	443591456;444373605;B4EIE8	;;hpaI	2,4-dihydroxyhept-2-ene-1,7-dioic acid aldolase [Burkholderia cenocepacia K56-2Valvano];2,4-dihydroxyhept-2-ene-1,7-dioic acid aldolase [Burkholderia cenocepacia K56-2Valvano];2,4-dihydroxyhept-2-ene-1,7-dioic acid aldolase	gb|ELT60344.1|;ref|ZP_21172959.1|;B4EIE8_BURCJ	>gi|443591456|gb|ELT60344.1| 2,4-dihydroxyhept-2-ene-1,7-dioic acid aldolase [Burkholderia cenocepacia K56-2Valvano];>gi|444373605|ref|ZP_21172959.1| 2,4-dihydroxyhept-2-ene-1,7-dioic acid aldolase [Burkholderia cenocepacia K56-2Valvano];>tr|B4EIE8|B4EIE8_BURCJ 2,4-dihydroxyhept-2-ene-1,7-dioic acid aldolase OS=Burkholderia cenocepacia (strain ATCC BAA-245 / DSM 16553 / LMG 16656 / NCTC 13227 / J…	0	52.115	7	7	7	7	7	7	7	7	7	7	7	6	6	7	6	7	7	7	7	6	FALSE	FALSE	FALSE	FALSE	FALSE	FALSE	FALSE	FALSE	FALSE	FALSE	FALSE	FALSE	FALSE	FALSE	FALSE	FALSE	FALSE	FALSE	FALSE	FALSE	43370	44732.9
443591461;444373610;B4EIF2	443591461;444373610;B4EIF2	;;BCAM1376	gram-negative porin [Burkholderia cenocepacia K56-2Valvano];gram-negative porin [Burkholderia cenocepacia K56-2Valvano];Putative porin	gb|ELT60349.1|;ref|ZP_21172964.1|;B4EIF2_BURCJ	>gi|443591461|gb|ELT60349.1| gram-negative porin [Burkholderia cenocepacia K56-2Valvano];>gi|444373610|ref|ZP_21172964.1| gram-negative porin [Burkholderia cenocepacia K56-2Valvano];>tr|B4EIF2|B4EIF2_BURCJ Putative porin OS=Burkholderia cenocepacia (strain ATCC BAA-245 / DSM 16553 / LMG 16656 / NCTC 13227 / J2315 / CF5610) GN=BCAM1376 PE=4 SV=1	0	50.5579	2	1	1	2	2	1	2	1	0	1	0	2	1	2	1	1	1	0	1	1	FALSE	FALSE	FALSE	FALSE	FALSE	FALSE	FALSE	FALSE	FALSE	FALSE	FALSE	FALSE	FALSE	FALSE	FALSE	FALSE	FALSE	FALSE	FALSE	FALSE	24128.5	9867.76
443591466;444373615;B4EIE3	443591466;444373615;B4EIE3	;;hpaG'	4-hydroxyphenylacetate degradation bifunctional isomerase/decarboxylase, C-terminal subunit [Burkholderia cenocepacia K56-2Valvano];4-hydroxyphenylacetate degradation bifunctional isomerase/decarboxylase, C-terminal subunit [Burkholderia cenocepacia K56-2Valvano];Putative 5-carboxymethyl-2-oxo-hex-3-ene-1,7-dioate decarboxylase	gb|ELT60354.1|;ref|ZP_21172969.1|;B4EIE3_BURCJ	>gi|443591466|gb|ELT60354.1| 4-hydroxyphenylacetate degradation bifunctional isomerase/decarboxylase, C-terminal subunit [Burkholderia cenocepacia K56-2Valvano];>gi|444373615|ref|ZP_21172969.1| 4-hydroxyphenylacetate degradation bifunctional isomerase/decarboxylase, C-terminal subunit [Burkholderia cenocepacia K56-2Valvano];>tr|B4EIE3|B4EIE3_BURCJ Putative 5-carboxymethyl-2-oxo-hex-3-ene-1,7-dioa…	0	55.8866	6	5	5	5	5	5	5	5	6	5	5	6	5	5	5	5	6	6	5	5	FALSE	FALSE	FALSE	FALSE	FALSE	FALSE	FALSE	FALSE	FALSE	FALSE	FALSE	FALSE	FALSE	FALSE	FALSE	FALSE	FALSE	FALSE	FALSE	FALSE	10755.8	12107.4
443591472;444373598;B4EP09	443591472;444373598;B4EP09	;;BCAS0615	arabinose-binding domain of AraC transcription regulator, N-terminal domain protein, partial [Burkholderia cenocepacia K56-2Valvano];arabinose-binding domain of AraC transcription regulator, N-terminal domain protein, partial [Burkholderia cenocepacia K56-2Valvano];AraC family regulatory protein	gb|ELT60358.1|;ref|ZP_21172953.1|;B4EP09_BURCJ	>gi|443591472|gb|ELT60358.1| arabinose-binding domain of AraC transcription regulator, N-terminal domain protein, partial [Burkholderia cenocepacia K56-2Valvano];>gi|444373598|ref|ZP_21172953.1| arabinose-binding domain of AraC transcription regulator, N-terminal domain protein, partial [Burkholderia cenocepacia K56-2Valvano];>tr|B4EP09|B4EP09_BURCJ AraC family regulatory protein OS=Burkholderia …	0	53.2214	5	5	4	3	3	4	3	3	3	3	4	5	3	4	4	3	4	3	3	4	FALSE	FALSE	FALSE	FALSE	FALSE	FALSE	FALSE	FALSE	FALSE	FALSE	FALSE	FALSE	FALSE	FALSE	FALSE	FALSE	FALSE	FALSE	FALSE	FALSE	13135.7	17623.5
443591504;444373532;B4EGK9	443591504;444373532;B4EGK9	;;BCAM0085	transcriptional regulator, TetR family [Burkholderia cenocepacia K56-2Valvano];transcriptional regulator, TetR family [Burkholderia cenocepacia K56-2Valvano];TetR family regulatory protein	gb|ELT60387.1|;ref|ZP_21172888.1|;B4EGK9_BURCJ	>gi|443591504|gb|ELT60387.1| transcriptional regulator, TetR family [Burkholderia cenocepacia K56-2Valvano];>gi|444373532|ref|ZP_21172888.1| transcriptional regulator, TetR family [Burkholderia cenocepacia K56-2Valvano];>tr|B4EGK9|B4EGK9_BURCJ TetR family regulatory protein OS=Burkholderia cenocepacia (strain ATCC BAA-245 / DSM 16553 / LMG 16656 / NCTC 13227 / J2315 / CF5610) GN=BCAM0085 PE=4 SV=1	0.00115108	48.9889	3	3	2	3	3	3	3	3	3	3	3	3	3	3	3	3	3	3	3	4	FALSE	FALSE	FALSE	FALSE	FALSE	FALSE	FALSE	FALSE	FALSE	FALSE	FALSE	FALSE	FALSE	FALSE	FALSE	FALSE	FALSE	FALSE	FALSE	FALSE	28923.4	34452.8
443591505;444373533;B4EGI1	443591505;444373533;B4EGI1	;;pobA	4-hydroxybenzoate 3-monooxygenase [Burkholderia cenocepacia K56-2Valvano];4-hydroxybenzoate 3-monooxygenase [Burkholderia cenocepacia K56-2Valvano];p-hydroxybenzoate hydroxylase	gb|ELT60388.1|;ref|ZP_21172889.1|;B4EGI1_BURCJ	>gi|443591505|gb|ELT60388.1| 4-hydroxybenzoate 3-monooxygenase [Burkholderia cenocepacia K56-2Valvano];>gi|444373533|ref|ZP_21172889.1| 4-hydroxybenzoate 3-monooxygenase [Burkholderia cenocepacia K56-2Valvano];>tr|B4EGI1|B4EGI1_BURCJ p-hydroxybenzoate hydroxylase OS=Burkholderia cenocepacia (strain ATCC BAA-245 / DSM 16553 / LMG 16656 / NCTC 13227 / J2315 / CF5610) GN=pobA PE=4 SV=1	0	52.2572	12	11	7	9	9	10	12	9	12	10	12	13	11	9	7	12	12	12	10	6	FALSE	FALSE	FALSE	FALSE	FALSE	FALSE	FALSE	FALSE	FALSE	FALSE	FALSE	FALSE	FALSE	FALSE	FALSE	FALSE	FALSE	FALSE	FALSE	FALSE	25011.6	17135.6
443591506;444373534;B4EGI2	443591506;444373534;B4EGI2	;;pcaI	3-oxoadipate CoA-transferase subunit A [Burkholderia cenocepacia K56-2Valvano];3-oxoadipate CoA-transferase subunit A [Burkholderia cenocepacia K56-2Valvano];3-oxoadipate CoA-transferase subunit A	gb|ELT60389.1|;ref|ZP_21172890.1|;B4EGI2_BURCJ	>gi|443591506|gb|ELT60389.1| 3-oxoadipate CoA-transferase subunit A [Burkholderia cenocepacia K56-2Valvano];>gi|444373534|ref|ZP_21172890.1| 3-oxoadipate CoA-transferase subunit A [Burkholderia cenocepacia K56-2Valvano];>tr|B4EGI2|B4EGI2_BURCJ 3-oxoadipate CoA-transferase subunit A OS=Burkholderia cenocepacia (strain ATCC BAA-245 / DSM 16553 / LMG 16656 / NCTC 13227 / J2315 / CF5610) GN=pcaI PE=4…	0	54.0806	10	6	8	7	9	5	6	8	8	8	7	7	8	8	9	8	10	8	7	7	FALSE	FALSE	FALSE	FALSE	FALSE	FALSE	FALSE	FALSE	FALSE	FALSE	FALSE	FALSE	FALSE	FALSE	FALSE	FALSE	FALSE	FALSE	FALSE	FALSE	35378.5	32429.5
443591512;444373540;B4EGL6	443591512;444373540;B4EGL6	;;BCAM0092	alpha/beta hydrolase family protein [Burkholderia cenocepacia K56-2Valvano];alpha/beta hydrolase family protein [Burkholderia cenocepacia K56-2Valvano];Uncharacterized protein	gb|ELT60395.1|;ref|ZP_21172896.1|;B4EGL6_BURCJ	>gi|443591512|gb|ELT60395.1| alpha/beta hydrolase family protein [Burkholderia cenocepacia K56-2Valvano];>gi|444373540|ref|ZP_21172896.1| alpha/beta hydrolase family protein [Burkholderia cenocepacia K56-2Valvano];>tr|B4EGL6|B4EGL6_BURCJ Uncharacterized protein OS=Burkholderia cenocepacia (strain ATCC BAA-245 / DSM 16553 / LMG 16656 / NCTC 13227 / J2315 / CF5610) GN=BCAM0092 PE=4 SV=1	0	50.5789	4	4	2	2	4	3	1	3	4	3	4	4	3	4	3	4	4	3	2	0	FALSE	FALSE	FALSE	FALSE	FALSE	FALSE	FALSE	FALSE	FALSE	FALSE	FALSE	FALSE	FALSE	FALSE	FALSE	FALSE	FALSE	FALSE	FALSE	FALSE	8208.68	3422.02
443591513;444373541;B4EGI3	443591513;444373541;B4EGI3	;;pcaJ	3-oxoadipate CoA-transferase subunit B [Burkholderia cenocepacia K56-2Valvano];3-oxoadipate CoA-transferase subunit B [Burkholderia cenocepacia K56-2Valvano];3-oxoadipate CoA-transferase subunit B	gb|ELT60396.1|;ref|ZP_21172897.1|;B4EGI3_BURCJ	>gi|443591513|gb|ELT60396.1| 3-oxoadipate CoA-transferase subunit B [Burkholderia cenocepacia K56-2Valvano];>gi|444373541|ref|ZP_21172897.1| 3-oxoadipate CoA-transferase subunit B [Burkholderia cenocepacia K56-2Valvano];>tr|B4EGI3|B4EGI3_BURCJ 3-oxoadipate CoA-transferase subunit B OS=Burkholderia cenocepacia (strain ATCC BAA-245 / DSM 16553 / LMG 16656 / NCTC 13227 / J2315 / CF5610) GN=pcaJ PE=4…	0.00452248	46.244	4	3	2	2	4	2	2	3	3	5	4	4	4	3	2	4	5	5	3	2	FALSE	FALSE	FALSE	FALSE	FALSE	FALSE	FALSE	FALSE	FALSE	FALSE	FALSE	FALSE	FALSE	FALSE	FALSE	FALSE	FALSE	FALSE	FALSE	FALSE	475551	614758
443591514;444373542;B4EGJ9	443591514;444373542;B4EGJ9	;;BCAM0075	transcriptional regulator, TetR family [Burkholderia cenocepacia K56-2Valvano];transcriptional regulator, TetR family [Burkholderia cenocepacia K56-2Valvano];TetR family regulatory protein	gb|ELT60397.1|;ref|ZP_21172898.1|;B4EGJ9_BURCJ	>gi|443591514|gb|ELT60397.1| transcriptional regulator, TetR family [Burkholderia cenocepacia K56-2Valvano];>gi|444373542|ref|ZP_21172898.1| transcriptional regulator, TetR family [Burkholderia cenocepacia K56-2Valvano];>tr|B4EGJ9|B4EGJ9_BURCJ TetR family regulatory protein OS=Burkholderia cenocepacia (strain ATCC BAA-245 / DSM 16553 / LMG 16656 / NCTC 13227 / J2315 / CF5610) GN=BCAM0075 PE=4 SV=1	0.00708144	43.2943	3	3	2	3	2	3	3	3	3	2	4	4	2	4	2	3	2	2	2	2	FALSE	FALSE	FALSE	FALSE	FALSE	FALSE	FALSE	FALSE	FALSE	FALSE	FALSE	FALSE	FALSE	FALSE	FALSE	FALSE	FALSE	FALSE	FALSE	FALSE	37005.6	41092.8
443591516;444373544;B4EG39	443591516;444373544;B4EG39	;;srpH	putative serine O-acetyltransferase [Burkholderia cenocepacia K56-2Valvano];putative serine O-acetyltransferase [Burkholderia cenocepacia K56-2Valvano];Serine acetyltransferase	gb|ELT60399.1|;ref|ZP_21172900.1|;B4EG39_BURCJ	>gi|443591516|gb|ELT60399.1| putative serine O-acetyltransferase [Burkholderia cenocepacia K56-2Valvano];>gi|444373544|ref|ZP_21172900.1| putative serine O-acetyltransferase [Burkholderia cenocepacia K56-2Valvano];>tr|B4EG39|B4EG39_BURCJ Serine acetyltransferase OS=Burkholderia cenocepacia (strain ATCC BAA-245 / DSM 16553 / LMG 16656 / NCTC 13227 / J2315 / CF5610) GN=srpH PE=4 SV=1	0	52.626	14	14	11	13	14	14	11	13	13	14	14	14	13	13	13	13	14	12	12	10	FALSE	FALSE	FALSE	FALSE	FALSE	FALSE	FALSE	FALSE	FALSE	FALSE	FALSE	FALSE	FALSE	FALSE	FALSE	FALSE	FALSE	FALSE	FALSE	FALSE	200072	238769
443591518;444373546;B4EGL2	443591518;444373546;B4EGL2	;;BCAM0088	hypothetical protein BURCENK562V_A1382 [Burkholderia cenocepacia K56-2Valvano];hypothetical protein BURCENK562V_A1382 [Burkholderia cenocepacia K56-2Valvano];Peptidylprolyl isomerase	gb|ELT60401.1|;ref|ZP_21172902.1|;B4EGL2_BURCJ	>gi|443591518|gb|ELT60401.1| hypothetical protein BURCENK562V_A1382 [Burkholderia cenocepacia K56-2Valvano];>gi|444373546|ref|ZP_21172902.1| hypothetical protein BURCENK562V_A1382 [Burkholderia cenocepacia K56-2Valvano];>tr|B4EGL2|B4EGL2_BURCJ Peptidylprolyl isomerase OS=Burkholderia cenocepacia (strain ATCC BAA-245 / DSM 16553 / LMG 16656 / NCTC 13227 / J2315 / CF5610) GN=BCAM0088 PE=4 SV=1	0.00273	47.0053	2	2	1	0	3	2	1	1	2	3	2	2	3	3	0	3	2	3	0	2	FALSE	FALSE	FALSE	FALSE	FALSE	FALSE	FALSE	FALSE	FALSE	FALSE	FALSE	FALSE	FALSE	FALSE	FALSE	FALSE	FALSE	FALSE	FALSE	FALSE	2933.53	931.394
443591523;444373551;B4EG35	443591523;444373551;B4EG35	;;BCAM0049	cyclic nucleotide-binding domain protein [Burkholderia cenocepacia K56-2Valvano];cyclic nucleotide-binding domain protein [Burkholderia cenocepacia K56-2Valvano];CRP family regulatory protein	gb|ELT60406.1|;ref|ZP_21172907.1|;B4EG35_BURCJ	>gi|443591523|gb|ELT60406.1| cyclic nucleotide-binding domain protein [Burkholderia cenocepacia K56-2Valvano];>gi|444373551|ref|ZP_21172907.1| cyclic nucleotide-binding domain protein [Burkholderia cenocepacia K56-2Valvano];>tr|B4EG35|B4EG35_BURCJ CRP family regulatory protein OS=Burkholderia cenocepacia (strain ATCC BAA-245 / DSM 16553 / LMG 16656 / NCTC 13227 / J2315 / CF5610) GN=BCAM0049 PE=4 …	0	55.1851	33	33	31	32	32	33	31	32	33	32	33	32	31	33	32	33	33	31	31	32	FALSE	FALSE	FALSE	FALSE	FALSE	FALSE	FALSE	FALSE	FALSE	FALSE	FALSE	FALSE	FALSE	FALSE	FALSE	FALSE	FALSE	FALSE	FALSE	FALSE	1.61118e+06	1.85854e+06
443591528;444373556;B4EG38	443591528;444373556;B4EG38	;;BCAM0052	hypothetical protein BURCENK562V_A1421 [Burkholderia cenocepacia K56-2Valvano];hypothetical protein BURCENK562V_A1421 [Burkholderia cenocepacia K56-2Valvano];Uncharacterized protein	gb|ELT60411.1|;ref|ZP_21172912.1|;B4EG38_BURCJ	>gi|443591528|gb|ELT60411.1| hypothetical protein BURCENK562V_A1421 [Burkholderia cenocepacia K56-2Valvano];>gi|444373556|ref|ZP_21172912.1| hypothetical protein BURCENK562V_A1421 [Burkholderia cenocepacia K56-2Valvano];>tr|B4EG38|B4EG38_BURCJ Uncharacterized protein OS=Burkholderia cenocepacia (strain ATCC BAA-245 / DSM 16553 / LMG 16656 / NCTC 13227 / J2315 / CF5610) GN=BCAM0052 PE=4 SV=1	0.000607165	49.9171	2	1	2	1	2	1	1	2	2	3	4	3	1	1	2	2	4	2	2	0	FALSE	FALSE	FALSE	FALSE	FALSE	FALSE	FALSE	FALSE	FALSE	FALSE	FALSE	FALSE	FALSE	FALSE	FALSE	FALSE	FALSE	FALSE	FALSE	FALSE	52342.8	94657.8
443591529;444373557;B4EG30	443591529;444373557;B4EG30	;;BCAM0044	hypothetical protein BURCENK562V_A1431 [Burkholderia cenocepacia K56-2Valvano];hypothetical protein BURCENK562V_A1431 [Burkholderia cenocepacia K56-2Valvano];Uncharacterized protein	gb|ELT60412.1|;ref|ZP_21172913.1|;B4EG30_BURCJ	>gi|443591529|gb|ELT60412.1| hypothetical protein BURCENK562V_A1431 [Burkholderia cenocepacia K56-2Valvano];>gi|444373557|ref|ZP_21172913.1| hypothetical protein BURCENK562V_A1431 [Burkholderia cenocepacia K56-2Valvano];>tr|B4EG30|B4EG30_BURCJ Uncharacterized protein OS=Burkholderia cenocepacia (strain ATCC BAA-245 / DSM 16553 / LMG 16656 / NCTC 13227 / J2315 / CF5610) GN=BCAM0044 PE=4 SV=1	0.00115108	48.8825	2	1	2	1	3	2	1	2	2	2	3	2	2	2	1	2	2	2	2	0	FALSE	FALSE	FALSE	FALSE	FALSE	FALSE	FALSE	FALSE	FALSE	FALSE	FALSE	FALSE	FALSE	FALSE	FALSE	FALSE	FALSE	FALSE	FALSE	FALSE	18247	27100.4
443591530;444373558;B4EGI5	443591530;444373558;B4EGI5	;;BCAM0061	3-oxoadipate enol-lactonase [Burkholderia cenocepacia K56-2Valvano];3-oxoadipate enol-lactonase [Burkholderia cenocepacia K56-2Valvano];Putative 3-oxoadipate enol-lactonase I	gb|ELT60413.1|;ref|ZP_21172914.1|;B4EGI5_BURCJ	>gi|443591530|gb|ELT60413.1| 3-oxoadipate enol-lactonase [Burkholderia cenocepacia K56-2Valvano];>gi|444373558|ref|ZP_21172914.1| 3-oxoadipate enol-lactonase [Burkholderia cenocepacia K56-2Valvano];>tr|B4EGI5|B4EGI5_BURCJ Putative 3-oxoadipate enol-lactonase I OS=Burkholderia cenocepacia (strain ATCC BAA-245 / DSM 16553 / LMG 16656 / NCTC 13227 / J2315 / CF5610) GN=BCAM0061 PE=4 SV=1	0	52.7102	11	10	11	10	11	11	11	10	11	10	10	11	11	11	10	11	11	10	10	10	FALSE	FALSE	FALSE	FALSE	FALSE	FALSE	FALSE	FALSE	FALSE	FALSE	FALSE	FALSE	FALSE	FALSE	FALSE	FALSE	FALSE	FALSE	FALSE	FALSE	201750	194515
443591531;444373559;B4EG29	443591531;444373559;B4EG29	;;BCAM0043	phage-like baseplate assembly protein [Burkholderia cenocepacia K56-2Valvano];phage-like baseplate assembly protein [Burkholderia cenocepacia K56-2Valvano];Uncharacterized protein	gb|ELT60414.1|;ref|ZP_21172915.1|;B4EG29_BURCJ	>gi|443591531|gb|ELT60414.1| phage-like baseplate assembly protein [Burkholderia cenocepacia K56-2Valvano];>gi|444373559|ref|ZP_21172915.1| phage-like baseplate assembly protein [Burkholderia cenocepacia K56-2Valvano];>tr|B4EG29|B4EG29_BURCJ Uncharacterized protein OS=Burkholderia cenocepacia (strain ATCC BAA-245 / DSM 16553 / LMG 16656 / NCTC 13227 / J2315 / CF5610) GN=BCAM0043 PE=4 SV=1	0	53.5317	9	10	8	7	5	3	2	3	4	5	6	8	2	3	2	3	4	2	3	3	FALSE	FALSE	FALSE	FALSE	FALSE	FALSE	FALSE	FALSE	FALSE	FALSE	FALSE	FALSE	FALSE	FALSE	FALSE	FALSE	FALSE	FALSE	FALSE	FALSE	40766.1	57102.6
443591533;444373561;B4EGI6	443591533;444373561;B4EGI6	;;pcaC	4-carboxymuconolactone decarboxylase [Burkholderia cenocepacia K56-2Valvano];4-carboxymuconolactone decarboxylase [Burkholderia cenocepacia K56-2Valvano];4-carboxymuconolactone decarboxylase	gb|ELT60416.1|;ref|ZP_21172917.1|;B4EGI6_BURCJ	>gi|443591533|gb|ELT60416.1| 4-carboxymuconolactone decarboxylase [Burkholderia cenocepacia K56-2Valvano];>gi|444373561|ref|ZP_21172917.1| 4-carboxymuconolactone decarboxylase [Burkholderia cenocepacia K56-2Valvano];>tr|B4EGI6|B4EGI6_BURCJ 4-carboxymuconolactone decarboxylase OS=Burkholderia cenocepacia (strain ATCC BAA-245 / DSM 16553 / LMG 16656 / NCTC 13227 / J2315 / CF5610) GN=pcaC PE=4 SV=1	0.00115108	48.4645	5	5	5	5	5	5	5	5	5	5	5	5	5	5	5	5	5	5	5	5	FALSE	FALSE	FALSE	FALSE	FALSE	FALSE	FALSE	FALSE	FALSE	FALSE	FALSE	FALSE	FALSE	FALSE	FALSE	FALSE	FALSE	FALSE	FALSE	FALSE	74801.9	72374
443591535;444373563;B4EG34	443591535;444373563;B4EG34	;;BCAM0048	transcriptional regulator, ArgP family [Burkholderia cenocepacia K56-2Valvano];transcriptional regulator, ArgP family [Burkholderia cenocepacia K56-2Valvano];LysR family regulatory protein	gb|ELT60418.1|;ref|ZP_21172919.1|;B4EG34_BURCJ	>gi|443591535|gb|ELT60418.1| transcriptional regulator, ArgP family [Burkholderia cenocepacia K56-2Valvano];>gi|444373563|ref|ZP_21172919.1| transcriptional regulator, ArgP family [Burkholderia cenocepacia K56-2Valvano];>tr|B4EG34|B4EG34_BURCJ LysR family regulatory protein OS=Burkholderia cenocepacia (strain ATCC BAA-245 / DSM 16553 / LMG 16656 / NCTC 13227 / J2315 / CF5610) GN=BCAM0048 PE=4 SV=1	0	54.9231	17	16	13	15	14	15	12	15	17	13	18	17	16	14	13	15	15	14	12	12	FALSE	FALSE	FALSE	FALSE	FALSE	FALSE	FALSE	FALSE	FALSE	FALSE	FALSE	FALSE	FALSE	FALSE	FALSE	FALSE	FALSE	FALSE	FALSE	FALSE	60869.9	67245
443591536;444373564;B4EG36	443591536;444373564;B4EG36	;;BCAM0050	universal stress family protein [Burkholderia cenocepacia K56-2Valvano];universal stress family protein [Burkholderia cenocepacia K56-2Valvano];Universal stress-related protein	gb|ELT60419.1|;ref|ZP_21172920.1|;B4EG36_BURCJ	>gi|443591536|gb|ELT60419.1| universal stress family protein [Burkholderia cenocepacia K56-2Valvano];>gi|444373564|ref|ZP_21172920.1| universal stress family protein [Burkholderia cenocepacia K56-2Valvano];>tr|B4EG36|B4EG36_BURCJ Universal stress-related protein OS=Burkholderia cenocepacia (strain ATCC BAA-245 / DSM 16553 / LMG 16656 / NCTC 13227 / J2315 / CF5610) GN=BCAM0050 PE=3 SV=1	0	54.559	15	14	13	15	16	14	15	16	16	15	16	15	14	15	15	16	15	15	14	13	FALSE	FALSE	FALSE	FALSE	FALSE	FALSE	FALSE	FALSE	FALSE	FALSE	FALSE	FALSE	FALSE	FALSE	FALSE	FALSE	FALSE	FALSE	FALSE	FALSE	15514661	16671172
443591537;444373565;B4EG41	443591537;444373565;B4EG41	;;folE	GTP cyclohydrolase I [Burkholderia cenocepacia K56-2Valvano];GTP cyclohydrolase I [Burkholderia cenocepacia K56-2Valvano];GTP cyclohydrolase 1	gb|ELT60420.1|;ref|ZP_21172921.1|;B4EG41_BURCJ	>gi|443591537|gb|ELT60420.1| GTP cyclohydrolase I [Burkholderia cenocepacia K56-2Valvano];>gi|444373565|ref|ZP_21172921.1| GTP cyclohydrolase I [Burkholderia cenocepacia K56-2Valvano];>tr|B4EG41|B4EG41_BURCJ GTP cyclohydrolase 1 OS=Burkholderia cenocepacia (strain ATCC BAA-245 / DSM 16553 / LMG 16656 / NCTC 13227 / J2315 / CF5610) GN=folE PE=3 SV=1	0	52.1988	19	16	18	18	20	17	17	20	17	18	19	20	22	19	21	17	20	21	19	16	FALSE	FALSE	FALSE	FALSE	FALSE	FALSE	FALSE	FALSE	FALSE	FALSE	FALSE	FALSE	FALSE	FALSE	FALSE	FALSE	FALSE	FALSE	FALSE	FALSE	316190	373622
443591540;444373568;B4EG32	443591540;444373568;B4EG32	;;BCAM0046	PF09994 family protein [Burkholderia cenocepacia K56-2Valvano];PF09994 family protein [Burkholderia cenocepacia K56-2Valvano];Uncharacterized protein	gb|ELT60423.1|;ref|ZP_21172924.1|;B4EG32_BURCJ	>gi|443591540|gb|ELT60423.1| PF09994 family protein [Burkholderia cenocepacia K56-2Valvano];>gi|444373568|ref|ZP_21172924.1| PF09994 family protein [Burkholderia cenocepacia K56-2Valvano];>tr|B4EG32|B4EG32_BURCJ Uncharacterized protein OS=Burkholderia cenocepacia (strain ATCC BAA-245 / DSM 16553 / LMG 16656 / NCTC 13227 / J2315 / CF5610) GN=BCAM0046 PE=4 SV=1	0	55.8193	11	10	4	6	12	7	8	8	11	7	10	11	4	10	4	9	11	7	8	2	FALSE	FALSE	FALSE	FALSE	FALSE	FALSE	FALSE	FALSE	FALSE	FALSE	FALSE	FALSE	FALSE	FALSE	FALSE	FALSE	FALSE	FALSE	FALSE	FALSE	10458.2	13654.2
443591544;444373572;B4EGK0	443591544;444373572;B4EGK0	;;BCAM0076	transcriptional regulator, TetR family [Burkholderia cenocepacia K56-2Valvano];transcriptional regulator, TetR family [Burkholderia cenocepacia K56-2Valvano];TetR family regulatory protein	gb|ELT60427.1|;ref|ZP_21172928.1|;B4EGK0_BURCJ	>gi|443591544|gb|ELT60427.1| transcriptional regulator, TetR family [Burkholderia cenocepacia K56-2Valvano];>gi|444373572|ref|ZP_21172928.1| transcriptional regulator, TetR family [Burkholderia cenocepacia K56-2Valvano];>tr|B4EGK0|B4EGK0_BURCJ TetR family regulatory protein OS=Burkholderia cenocepacia (strain ATCC BAA-245 / DSM 16553 / LMG 16656 / NCTC 13227 / J2315 / CF5610) GN=BCAM0076 PE=4 SV=1	0	57.4043	8	7	7	6	7	7	7	6	7	6	7	5	7	6	5	5	7	5	6	7	FALSE	FALSE	FALSE	FALSE	FALSE	FALSE	FALSE	FALSE	FALSE	FALSE	FALSE	FALSE	FALSE	FALSE	FALSE	FALSE	FALSE	FALSE	FALSE	FALSE	26489.3	38514.8
443591551;444373579;B4EGL5	443591551;444373579;B4EGL5	;;BCAM0091	MASE1 domain protein [Burkholderia cenocepacia K56-2Valvano];MASE1 domain protein [Burkholderia cenocepacia K56-2Valvano];Putative membrane protein	gb|ELT60434.1|;ref|ZP_21172935.1|;B4EGL5_BURCJ	>gi|443591551|gb|ELT60434.1| MASE1 domain protein [Burkholderia cenocepacia K56-2Valvano];>gi|444373579|ref|ZP_21172935.1| MASE1 domain protein [Burkholderia cenocepacia K56-2Valvano];>tr|B4EGL5|B4EGL5_BURCJ Putative membrane protein OS=Burkholderia cenocepacia (strain ATCC BAA-245 / DSM 16553 / LMG 16656 / NCTC 13227 / J2315 / CF5610) GN=BCAM0091 PE=4 SV=1	0.00452248	46.2474	3	3	3	3	1	1	2	1	2	0	2	2	2	1	2	2	2	2	0	1	FALSE	FALSE	FALSE	FALSE	FALSE	FALSE	FALSE	FALSE	FALSE	FALSE	FALSE	FALSE	FALSE	FALSE	FALSE	FALSE	FALSE	FALSE	FALSE	FALSE	30928.2	29333.4
443591553;444373581;B4EGI0	443591553;444373581;B4EGI0	;;BCAM0056	LysR substrate binding domain protein [Burkholderia cenocepacia K56-2Valvano];LysR substrate binding domain protein [Burkholderia cenocepacia K56-2Valvano];LysR family regulatory protein	gb|ELT60436.1|;ref|ZP_21172937.1|;B4EGI0_BURCJ	>gi|443591553|gb|ELT60436.1| LysR substrate binding domain protein [Burkholderia cenocepacia K56-2Valvano];>gi|444373581|ref|ZP_21172937.1| LysR substrate binding domain protein [Burkholderia cenocepacia K56-2Valvano];>tr|B4EGI0|B4EGI0_BURCJ LysR family regulatory protein OS=Burkholderia cenocepacia (strain ATCC BAA-245 / DSM 16553 / LMG 16656 / NCTC 13227 / J2315 / CF5610) GN=BCAM0056 PE=4 SV=1	0	50.4359	5	5	5	5	7	5	5	5	6	5	5	5	5	5	6	6	5	4	6	5	FALSE	FALSE	FALSE	FALSE	FALSE	FALSE	FALSE	FALSE	FALSE	FALSE	FALSE	FALSE	FALSE	FALSE	FALSE	FALSE	FALSE	FALSE	FALSE	FALSE	20118.5	16781.1
443591558;444373586;B4EG31	443591558;444373586;B4EG31	;;BCAM0045	PF11745 family protein [Burkholderia cenocepacia K56-2Valvano];PF11745 family protein [Burkholderia cenocepacia K56-2Valvano];Putative lipoprotein	gb|ELT60441.1|;ref|ZP_21172942.1|;B4EG31_BURCJ	>gi|443591558|gb|ELT60441.1| PF11745 family protein [Burkholderia cenocepacia K56-2Valvano];>gi|444373586|ref|ZP_21172942.1| PF11745 family protein [Burkholderia cenocepacia K56-2Valvano];>tr|B4EG31|B4EG31_BURCJ Putative lipoprotein OS=Burkholderia cenocepacia (strain ATCC BAA-245 / DSM 16553 / LMG 16656 / NCTC 13227 / J2315 / CF5610) GN=BCAM0045 PE=4 SV=1	0	56.9631	16	14	12	14	18	16	16	15	16	15	16	16	17	16	15	17	17	14	16	14	FALSE	FALSE	FALSE	FALSE	FALSE	FALSE	FALSE	FALSE	FALSE	FALSE	FALSE	FALSE	FALSE	FALSE	FALSE	FALSE	FALSE	FALSE	FALSE	FALSE	67911.7	66541.6
443591559;444373587;B4EG28	443591559;444373587;B4EG28	;;BCAM0042	oxidoreductase, aldo/keto reductase family protein [Burkholderia cenocepacia K56-2Valvano];oxidoreductase, aldo/keto reductase family protein [Burkholderia cenocepacia K56-2Valvano];Putative aldo/keto reductase	gb|ELT60442.1|;ref|ZP_21172943.1|;B4EG28_BURCJ	>gi|443591559|gb|ELT60442.1| oxidoreductase, aldo/keto reductase family protein [Burkholderia cenocepacia K56-2Valvano];>gi|444373587|ref|ZP_21172943.1| oxidoreductase, aldo/keto reductase family protein [Burkholderia cenocepacia K56-2Valvano];>tr|B4EG28|B4EG28_BURCJ Putative aldo/keto reductase OS=Burkholderia cenocepacia (strain ATCC BAA-245 / DSM 16553 / LMG 16656 / NCTC 13227 / J2315 / CF5610…	0.00115108	48.6935	21	19	21	20	22	17	18	20	19	19	19	22	23	21	24	22	20	22	21	17	FALSE	FALSE	FALSE	FALSE	FALSE	FALSE	FALSE	FALSE	FALSE	FALSE	FALSE	FALSE	FALSE	FALSE	FALSE	FALSE	FALSE	FALSE	FALSE	FALSE	1.43272e+06	1.62157e+06
443591564;444373592;B4EG37	443591564;444373592;B4EG37	;;BCAM0050a	PF11448 family protein [Burkholderia cenocepacia K56-2Valvano];PF11448 family protein [Burkholderia cenocepacia K56-2Valvano];Uncharacterized protein	gb|ELT60447.1|;ref|ZP_21172948.1|;B4EG37_BURCJ	>gi|443591564|gb|ELT60447.1| PF11448 family protein [Burkholderia cenocepacia K56-2Valvano];>gi|444373592|ref|ZP_21172948.1| PF11448 family protein [Burkholderia cenocepacia K56-2Valvano];>tr|B4EG37|B4EG37_BURCJ Uncharacterized protein OS=Burkholderia cenocepacia (strain ATCC BAA-245 / DSM 16553 / LMG 16656 / NCTC 13227 / J2315 / CF5610) GN=BCAM0050a PE=4 SV=1	0	54.2129	7	6	4	5	7	7	7	7	7	7	7	7	7	6	7	7	7	7	7	4	FALSE	FALSE	FALSE	FALSE	FALSE	FALSE	FALSE	FALSE	FALSE	FALSE	FALSE	FALSE	FALSE	FALSE	FALSE	FALSE	FALSE	FALSE	FALSE	FALSE	54743.7	51548.9
443591565;444373593;B4EG27	443591565;444373593;B4EG27	;;BCAM0041	hypothetical protein BURCENK562V_A1434 [Burkholderia cenocepacia K56-2Valvano];hypothetical protein BURCENK562V_A1434 [Burkholderia cenocepacia K56-2Valvano];Putative lipoprotein	gb|ELT60448.1|;ref|ZP_21172949.1|;B4EG27_BURCJ	>gi|443591565|gb|ELT60448.1| hypothetical protein BURCENK562V_A1434 [Burkholderia cenocepacia K56-2Valvano];>gi|444373593|ref|ZP_21172949.1| hypothetical protein BURCENK562V_A1434 [Burkholderia cenocepacia K56-2Valvano];>tr|B4EG27|B4EG27_BURCJ Putative lipoprotein OS=Burkholderia cenocepacia (strain ATCC BAA-245 / DSM 16553 / LMG 16656 / NCTC 13227 / J2315 / CF5610) GN=BCAM0041 PE=4 SV=1	0.00273	47.2912	5	3	1	1	5	4	2	4	4	5	5	4	2	3	0	4	5	5	2	0	FALSE	FALSE	FALSE	FALSE	FALSE	FALSE	FALSE	FALSE	FALSE	FALSE	FALSE	FALSE	FALSE	FALSE	FALSE	FALSE	FALSE	FALSE	FALSE	FALSE	9377.61	6580.35
443591567;444373595;B4EGJ6	443591567;444373595;B4EGJ6	;;BCAM0072	thiamine pyrophosphate enzyme, N-terminal TPP binding domain protein [Burkholderia cenocepacia K56-2Valvano];thiamine pyrophosphate enzyme, N-terminal TPP binding domain protein [Burkholderia cenocepacia K56-2Valvano];Putative thiamine pyrophosphate enzyme	gb|ELT60450.1|;ref|ZP_21172951.1|;B4EGJ6_BURCJ	>gi|443591567|gb|ELT60450.1| thiamine pyrophosphate enzyme, N-terminal TPP binding domain protein [Burkholderia cenocepacia K56-2Valvano];>gi|444373595|ref|ZP_21172951.1| thiamine pyrophosphate enzyme, N-terminal TPP binding domain protein [Burkholderia cenocepacia K56-2Valvano];>tr|B4EGJ6|B4EGJ6_BURCJ Putative thiamine pyrophosphate enzyme OS=Burkholderia cenocepacia (strain ATCC BAA-245 / DSM 1…	0	50.6093	8	7	6	7	4	4	3	1	5	6	6	3	4	4	3	5	7	5	3	2	FALSE	FALSE	FALSE	FALSE	FALSE	FALSE	FALSE	FALSE	FALSE	FALSE	FALSE	FALSE	FALSE	FALSE	FALSE	FALSE	FALSE	FALSE	FALSE	FALSE	21819.7	25456.4
443591568;444373596;B4EGL0	443591568;444373596;B4EGL0	;;BCAM0086	transporter, dicarboxylate/amino acid:cation Na+/H+ symporter family protein [Burkholderia cenocepacia K56-2Valvano];transporter, dicarboxylate/amino acid:cation Na+/H+ symporter family protein [Burkholderia cenocepacia K56-2Valvano];Putative sodium:dicarboxylate symporter family protein	gb|ELT60451.1|;ref|ZP_21172952.1|;B4EGL0_BURCJ	>gi|443591568|gb|ELT60451.1| transporter, dicarboxylate/amino acid:cation Na+/H+ symporter family protein [Burkholderia cenocepacia K56-2Valvano];>gi|444373596|ref|ZP_21172952.1| transporter, dicarboxylate/amino acid:cation Na+/H+ symporter family protein [Burkholderia cenocepacia K56-2Valvano];>tr|B4EGL0|B4EGL0_BURCJ Putative sodium:dicarboxylate symporter family protein OS=Burkholderia cenocepa…	0.00273	47.163	5	5	4	4	0	0	0	0	1	0	2	2	0	1	0	1	0	0	1	0	FALSE	FALSE	FALSE	FALSE	FALSE	FALSE	FALSE	FALSE	FALSE	FALSE	FALSE	FALSE	FALSE	FALSE	FALSE	FALSE	FALSE	FALSE	FALSE	FALSE	37166.9	61961.1
443591595;444373504;B4E6P0	443591595;444373504;B4E6P0	;;BCAL3510	LysR substrate binding domain protein [Burkholderia cenocepacia K56-2Valvano];LysR substrate binding domain protein [Burkholderia cenocepacia K56-2Valvano];LysR family regulatory protein	gb|ELT60476.1|;ref|ZP_21172861.1|;B4E6P0_BURCJ	>gi|443591595|gb|ELT60476.1| LysR substrate binding domain protein [Burkholderia cenocepacia K56-2Valvano];>gi|444373504|ref|ZP_21172861.1| LysR substrate binding domain protein [Burkholderia cenocepacia K56-2Valvano];>tr|B4E6P0|B4E6P0_BURCJ LysR family regulatory protein OS=Burkholderia cenocepacia (strain ATCC BAA-245 / DSM 16553 / LMG 16656 / NCTC 13227 / J2315 / CF5610) GN=BCAL3510 PE=4 SV=1	0	52.71	8	6	7	7	7	7	6	6	8	6	6	8	9	6	7	7	7	7	7	7	FALSE	FALSE	FALSE	FALSE	FALSE	FALSE	FALSE	FALSE	FALSE	FALSE	FALSE	FALSE	FALSE	FALSE	FALSE	FALSE	FALSE	FALSE	FALSE	FALSE	28107	31473.8
443591598;444373507	443591598;444373507		general secretion pathway protein L-like protein, partial [Burkholderia cenocepacia K56-2Valvano];general secretion pathway protein L-like protein, partial [Burkholderia cenocepacia K56-2Valvano]	gb|ELT60479.1|;ref|ZP_21172864.1|	>gi|443591598|gb|ELT60479.1| general secretion pathway protein L-like protein, partial [Burkholderia cenocepacia K56-2Valvano];>gi|444373507|ref|ZP_21172864.1| general secretion pathway protein L-like protein, partial [Burkholderia cenocepacia K56-2Valvano]	0	53.8895	12	12	13	12	12	11	11	11	11	10	10	12	10	13	10	11	12	9	8	10	FALSE	FALSE	FALSE	FALSE	FALSE	FALSE	FALSE	FALSE	FALSE	FALSE	FALSE	FALSE	FALSE	FALSE	FALSE	FALSE	FALSE	FALSE	FALSE	FALSE	95774.3	109200
443591600;444373509;B4E6P7	443591600;444373509;B4E6P7	;;gspM	general secretory pathway protein M [Burkholderia cenocepacia K56-2Valvano];general secretory pathway protein M [Burkholderia cenocepacia K56-2Valvano];Type II secretion system protein M	gb|ELT60481.1|;ref|ZP_21172866.1|;B4E6P7_BURCJ	>gi|443591600|gb|ELT60481.1| general secretory pathway protein M [Burkholderia cenocepacia K56-2Valvano];>gi|444373509|ref|ZP_21172866.1| general secretory pathway protein M [Burkholderia cenocepacia K56-2Valvano];>tr|B4E6P7|B4E6P7_BURCJ Type II secretion system protein M OS=Burkholderia cenocepacia (strain ATCC BAA-245 / DSM 16553 / LMG 16656 / NCTC 13227 / J2315 / CF5610) GN=gspM PE=4 SV=1	0	53.1846	13	12	12	12	13	13	11	13	13	12	13	12	13	13	12	13	13	11	13	11	FALSE	FALSE	FALSE	FALSE	FALSE	FALSE	FALSE	FALSE	FALSE	FALSE	FALSE	FALSE	FALSE	FALSE	FALSE	FALSE	FALSE	FALSE	FALSE	FALSE	61330.4	60614.3
443591601;444373510;B4E6P6	443591601;444373510;B4E6P6	;;gspN	bacterial type II secretion system protein N [Burkholderia cenocepacia K56-2Valvano];bacterial type II secretion system protein N [Burkholderia cenocepacia K56-2Valvano];Type II secretion system protein N	gb|ELT60482.1|;ref|ZP_21172867.1|;B4E6P6_BURCJ	>gi|443591601|gb|ELT60482.1| bacterial type II secretion system protein N [Burkholderia cenocepacia K56-2Valvano];>gi|444373510|ref|ZP_21172867.1| bacterial type II secretion system protein N [Burkholderia cenocepacia K56-2Valvano];>tr|B4E6P6|B4E6P6_BURCJ Type II secretion system protein N OS=Burkholderia cenocepacia (strain ATCC BAA-245 / DSM 16553 / LMG 16656 / NCTC 13227 / J2315 / CF5610) GN=g…	0	59.2527	4	4	4	4	5	3	4	4	4	4	5	4	5	5	4	4	3	4	3	4	FALSE	FALSE	FALSE	FALSE	FALSE	FALSE	FALSE	FALSE	FALSE	FALSE	FALSE	FALSE	FALSE	FALSE	FALSE	FALSE	FALSE	FALSE	FALSE	FALSE	22993.9	18797
443591603;444373512;B4E6N7	443591603;444373512;B4E6N7	;;fliL	flagellar basal body-associated protein FliL [Burkholderia cenocepacia K56-2Valvano];flagellar basal body-associated protein FliL [Burkholderia cenocepacia K56-2Valvano];Flagellar FliL protein	gb|ELT60484.1|;ref|ZP_21172869.1|;B4E6N7_BURCJ	>gi|443591603|gb|ELT60484.1| flagellar basal body-associated protein FliL [Burkholderia cenocepacia K56-2Valvano];>gi|444373512|ref|ZP_21172869.1| flagellar basal body-associated protein FliL [Burkholderia cenocepacia K56-2Valvano];>tr|B4E6N7|B4E6N7_BURCJ Flagellar FliL protein OS=Burkholderia cenocepacia (strain ATCC BAA-245 / DSM 16553 / LMG 16656 / NCTC 13227 / J2315 / CF5610) GN=fliL PE=4 SV=1	0	52.9868	11	10	10	9	11	11	10	11	12	12	12	12	10	10	7	10	11	11	11	10	FALSE	FALSE	FALSE	FALSE	FALSE	FALSE	FALSE	FALSE	FALSE	FALSE	FALSE	FALSE	FALSE	FALSE	FALSE	FALSE	FALSE	FALSE	FALSE	FALSE	141454	167394
443591604;444373513;B4E6N3	443591604;444373513;B4E6N3	;;fliP	flagellar biosynthetic protein FliP [Burkholderia cenocepacia K56-2Valvano];flagellar biosynthetic protein FliP [Burkholderia cenocepacia K56-2Valvano];Flagellar biosynthetic protein FliP	gb|ELT60485.1|;ref|ZP_21172870.1|;B4E6N3_BURCJ	>gi|443591604|gb|ELT60485.1| flagellar biosynthetic protein FliP [Burkholderia cenocepacia K56-2Valvano];>gi|444373513|ref|ZP_21172870.1| flagellar biosynthetic protein FliP [Burkholderia cenocepacia K56-2Valvano];>tr|B4E6N3|B4E6N3_BURCJ Flagellar biosynthetic protein FliP OS=Burkholderia cenocepacia (strain ATCC BAA-245 / DSM 16553 / LMG 16656 / NCTC 13227 / J2315 / CF5610) GN=fliP PE=3 SV=1	0	50.4034	4	3	3	2	3	2	2	3	3	2	4	3	2	2	0	3	2	1	1	2	FALSE	FALSE	FALSE	FALSE	FALSE	FALSE	FALSE	FALSE	FALSE	FALSE	FALSE	FALSE	FALSE	FALSE	FALSE	FALSE	FALSE	FALSE	FALSE	FALSE	20932.7	34546.9
443591605;444373514;B4E6N5	443591605;444373514;B4E6N5	;;fliN	flagellar motor switch protein FliN [Burkholderia cenocepacia K56-2Valvano];flagellar motor switch protein FliN [Burkholderia cenocepacia K56-2Valvano];Flagellar motor switch protein FliN	gb|ELT60486.1|;ref|ZP_21172871.1|;B4E6N5_BURCJ	>gi|443591605|gb|ELT60486.1| flagellar motor switch protein FliN [Burkholderia cenocepacia K56-2Valvano];>gi|444373514|ref|ZP_21172871.1| flagellar motor switch protein FliN [Burkholderia cenocepacia K56-2Valvano];>tr|B4E6N5|B4E6N5_BURCJ Flagellar motor switch protein FliN OS=Burkholderia cenocepacia (strain ATCC BAA-245 / DSM 16553 / LMG 16656 / NCTC 13227 / J2315 / CF5610) GN=fliN PE=4 SV=1	0.000322061	50.2331	8	7	6	6	6	6	6	8	8	7	8	8	7	7	6	6	7	6	7	6	FALSE	FALSE	FALSE	FALSE	FALSE	FALSE	FALSE	FALSE	FALSE	FALSE	FALSE	FALSE	FALSE	FALSE	FALSE	FALSE	FALSE	FALSE	FALSE	FALSE	460354	520268
443591610;444373519;B4E6P3	443591610;444373519;B4E6P3	;;BCAL3512	MarR family protein [Burkholderia cenocepacia K56-2Valvano];MarR family protein [Burkholderia cenocepacia K56-2Valvano];MarR family regulatory protein	gb|ELT60491.1|;ref|ZP_21172876.1|;B4E6P3_BURCJ	>gi|443591610|gb|ELT60491.1| MarR family protein [Burkholderia cenocepacia K56-2Valvano];>gi|444373519|ref|ZP_21172876.1| MarR family protein [Burkholderia cenocepacia K56-2Valvano];>tr|B4E6P3|B4E6P3_BURCJ MarR family regulatory protein OS=Burkholderia cenocepacia (strain ATCC BAA-245 / DSM 16553 / LMG 16656 / NCTC 13227 / J2315 / CF5610) GN=BCAL3512 PE=4 SV=1	0.000607165	49.5546	4	4	4	4	3	4	4	4	3	4	4	4	4	4	4	4	4	4	4	4	FALSE	FALSE	FALSE	FALSE	FALSE	FALSE	FALSE	FALSE	FALSE	FALSE	FALSE	FALSE	FALSE	FALSE	FALSE	FALSE	FALSE	FALSE	FALSE	FALSE	71526.3	68997.1
443591612;444373521;B4E6N4	443591612;444373521;B4E6N4	;;fliO	flagellar biosynthetic protein FliO [Burkholderia cenocepacia K56-2Valvano];flagellar biosynthetic protein FliO [Burkholderia cenocepacia K56-2Valvano];Flagellar protein	gb|ELT60493.1|;ref|ZP_21172878.1|;B4E6N4_BURCJ	>gi|443591612|gb|ELT60493.1| flagellar biosynthetic protein FliO [Burkholderia cenocepacia K56-2Valvano];>gi|444373521|ref|ZP_21172878.1| flagellar biosynthetic protein FliO [Burkholderia cenocepacia K56-2Valvano];>tr|B4E6N4|B4E6N4_BURCJ Flagellar protein OS=Burkholderia cenocepacia (strain ATCC BAA-245 / DSM 16553 / LMG 16656 / NCTC 13227 / J2315 / CF5610) GN=fliO PE=3 SV=1	0.00139509	48.3445	5	6	3	4	6	4	4	5	7	7	7	7	4	5	3	4	7	6	5	5	FALSE	FALSE	FALSE	FALSE	FALSE	FALSE	FALSE	FALSE	FALSE	FALSE	FALSE	FALSE	FALSE	FALSE	FALSE	FALSE	FALSE	FALSE	FALSE	FALSE	56229	46835.8
443591613;444373522;B4E6N6	443591613;444373522;B4E6N6	;;fliM	flagellar motor switch protein FliM [Burkholderia cenocepacia K56-2Valvano];flagellar motor switch protein FliM [Burkholderia cenocepacia K56-2Valvano];Flagellar motor switch protein FliM	gb|ELT60494.1|;ref|ZP_21172879.1|;B4E6N6_BURCJ	>gi|443591613|gb|ELT60494.1| flagellar motor switch protein FliM [Burkholderia cenocepacia K56-2Valvano];>gi|444373522|ref|ZP_21172879.1| flagellar motor switch protein FliM [Burkholderia cenocepacia K56-2Valvano];>tr|B4E6N6|B4E6N6_BURCJ Flagellar motor switch protein FliM OS=Burkholderia cenocepacia (strain ATCC BAA-245 / DSM 16553 / LMG 16656 / NCTC 13227 / J2315 / CF5610) GN=fliM PE=4 SV=1	0	51.9215	12	15	11	14	13	13	9	13	21	22	25	23	6	4	4	8	18	14	15	11	FALSE	FALSE	FALSE	FALSE	FALSE	FALSE	FALSE	FALSE	FALSE	FALSE	FALSE	FALSE	FALSE	FALSE	FALSE	FALSE	FALSE	FALSE	FALSE	FALSE	40333.2	47479.7
443591617;444373526;B4E6P5	443591617;444373526;B4E6P5	;;BCAL3514	efflux transporter, outer membrane factor lipoprotein, NodT family [Burkholderia cenocepacia K56-2Valvano];efflux transporter, outer membrane factor lipoprotein, NodT family [Burkholderia cenocepacia K56-2Valvano];Outer membrane efflux protein	gb|ELT60498.1|;ref|ZP_21172883.1|;B4E6P5_BURCJ	>gi|443591617|gb|ELT60498.1| efflux transporter, outer membrane factor lipoprotein, NodT family [Burkholderia cenocepacia K56-2Valvano];>gi|444373526|ref|ZP_21172883.1| efflux transporter, outer membrane factor lipoprotein, NodT family [Burkholderia cenocepacia K56-2Valvano];>tr|B4E6P5|B4E6P5_BURCJ Outer membrane efflux protein OS=Burkholderia cenocepacia (strain ATCC BAA-245 / DSM 16553 / LMG 16…	0	57.9904	8	9	6	9	10	10	7	11	10	9	11	9	8	7	5	9	10	10	9	6	FALSE	FALSE	FALSE	FALSE	FALSE	FALSE	FALSE	FALSE	FALSE	FALSE	FALSE	FALSE	FALSE	FALSE	FALSE	FALSE	FALSE	FALSE	FALSE	FALSE	21253.3	18026.6
443591630;444373498;B4EGC7	443591630;444373498;B4EGC7	;;BCAM2195	AMP-binding enzyme [Burkholderia cenocepacia K56-2Valvano];AMP-binding enzyme [Burkholderia cenocepacia K56-2Valvano];Putative AMP-binding enzyme	gb|ELT60509.1|;ref|ZP_21172856.1|;B4EGC7_BURCJ	>gi|443591630|gb|ELT60509.1| AMP-binding enzyme [Burkholderia cenocepacia K56-2Valvano];>gi|444373498|ref|ZP_21172856.1| AMP-binding enzyme [Burkholderia cenocepacia K56-2Valvano];>tr|B4EGC7|B4EGC7_BURCJ Putative AMP-binding enzyme OS=Burkholderia cenocepacia (strain ATCC BAA-245 / DSM 16553 / LMG 16656 / NCTC 13227 / J2315 / CF5610) GN=BCAM2195 PE=4 SV=1	0.00139509	47.8795	14	11	8	1	8	15	12	12	2	7	1	15	3	0	11	6	9	10	3	3	FALSE	FALSE	FALSE	FALSE	FALSE	FALSE	FALSE	FALSE	FALSE	FALSE	FALSE	FALSE	FALSE	FALSE	FALSE	FALSE	FALSE	FALSE	FALSE	FALSE	33664.8	7692.33
443591631;444373499;B4EGC8	443591631;444373499;B4EGC8	;;BCAM2196	acyl-CoA dehydrogenase, C-terminal domain protein [Burkholderia cenocepacia K56-2Valvano];acyl-CoA dehydrogenase, C-terminal domain protein [Burkholderia cenocepacia K56-2Valvano];Putative acyl-CoA dehydrogenase	gb|ELT60510.1|;ref|ZP_21172857.1|;B4EGC8_BURCJ	>gi|443591631|gb|ELT60510.1| acyl-CoA dehydrogenase, C-terminal domain protein [Burkholderia cenocepacia K56-2Valvano];>gi|444373499|ref|ZP_21172857.1| acyl-CoA dehydrogenase, C-terminal domain protein [Burkholderia cenocepacia K56-2Valvano];>tr|B4EGC8|B4EGC8_BURCJ Putative acyl-CoA dehydrogenase OS=Burkholderia cenocepacia (strain ATCC BAA-245 / DSM 16553 / LMG 16656 / NCTC 13227 / J2315 / CF561…	0	55.0003	19	14	12	7	11	16	15	15	13	16	15	20	10	10	13	13	16	20	10	19	FALSE	FALSE	FALSE	FALSE	FALSE	FALSE	FALSE	FALSE	FALSE	FALSE	FALSE	FALSE	FALSE	FALSE	FALSE	FALSE	FALSE	FALSE	FALSE	FALSE	45399.4	30920.5
443591633;444373501;B4EGC6	443591633;444373501;B4EGC6	;;mmsA	methylmalonate-semialdehyde dehydrogenase (acylating) [Burkholderia cenocepacia K56-2Valvano];methylmalonate-semialdehyde dehydrogenase (acylating) [Burkholderia cenocepacia K56-2Valvano];Methylmalonate-semialdehyde dehydrogenase	gb|ELT60512.1|;ref|ZP_21172859.1|;B4EGC6_BURCJ	>gi|443591633|gb|ELT60512.1| methylmalonate-semialdehyde dehydrogenase (acylating) [Burkholderia cenocepacia K56-2Valvano];>gi|444373501|ref|ZP_21172859.1| methylmalonate-semialdehyde dehydrogenase (acylating) [Burkholderia cenocepacia K56-2Valvano];>tr|B4EGC6|B4EGC6_BURCJ Methylmalonate-semialdehyde dehydrogenase OS=Burkholderia cenocepacia (strain ATCC BAA-245 / DSM 16553 / LMG 16656 / NCTC 132…	0	54.2413	23	21	22	18	19	22	20	19	19	18	19	23	20	22	21	20	20	21	17	20	FALSE	FALSE	FALSE	FALSE	FALSE	FALSE	FALSE	FALSE	FALSE	FALSE	FALSE	FALSE	FALSE	FALSE	FALSE	FALSE	FALSE	FALSE	FALSE	FALSE	159338	113001
443591659;444373490;B4EPD8	443591659;444373490;B4EPD8	;;BCAS0750	hypothetical protein BURCENK562V_B0570 [Burkholderia cenocepacia K56-2Valvano];hypothetical protein BURCENK562V_B0570 [Burkholderia cenocepacia K56-2Valvano];Putative exported protein	gb|ELT60536.1|;ref|ZP_21172849.1|;B4EPD8_BURCJ	>gi|443591659|gb|ELT60536.1| hypothetical protein BURCENK562V_B0570 [Burkholderia cenocepacia K56-2Valvano];>gi|444373490|ref|ZP_21172849.1| hypothetical protein BURCENK562V_B0570 [Burkholderia cenocepacia K56-2Valvano];>tr|B4EPD8|B4EPD8_BURCJ Putative exported protein OS=Burkholderia cenocepacia (strain ATCC BAA-245 / DSM 16553 / LMG 16656 / NCTC 13227 / J2315 / CF5610) GN=BCAS0750 PE=4 SV=1	0.00427922	46.3703	3	3	3	3	3	3	3	3	3	3	3	3	3	3	3	3	3	3	3	3	FALSE	FALSE	FALSE	FALSE	FALSE	FALSE	FALSE	FALSE	FALSE	FALSE	FALSE	FALSE	FALSE	FALSE	FALSE	FALSE	FALSE	FALSE	FALSE	FALSE	17350.6	14744
443591661;444373492;B4EPE0	443591661;444373492;B4EPE0	;;BCAS0752	LysR substrate binding domain protein [Burkholderia cenocepacia K56-2Valvano];LysR substrate binding domain protein [Burkholderia cenocepacia K56-2Valvano];LysR family regulatory protein	gb|ELT60538.1|;ref|ZP_21172851.1|;B4EPE0_BURCJ	>gi|443591661|gb|ELT60538.1| LysR substrate binding domain protein [Burkholderia cenocepacia K56-2Valvano];>gi|444373492|ref|ZP_21172851.1| LysR substrate binding domain protein [Burkholderia cenocepacia K56-2Valvano];>tr|B4EPE0|B4EPE0_BURCJ LysR family regulatory protein OS=Burkholderia cenocepacia (strain ATCC BAA-245 / DSM 16553 / LMG 16656 / NCTC 13227 / J2315 / CF5610) GN=BCAS0752 PE=4 SV=1	0.000898742	49.2104	1	2	1	2	2	2	2	1	2	2	2	2	3	2	0	3	2	1	1	0	FALSE	FALSE	FALSE	FALSE	FALSE	FALSE	FALSE	FALSE	FALSE	FALSE	FALSE	FALSE	FALSE	FALSE	FALSE	FALSE	FALSE	FALSE	FALSE	FALSE	6873.96	6375.72
443591662;444373493;B4EPD9	443591662;444373493;B4EPD9	;;BCAS0751	putative gamma-glutamyltransferase [Burkholderia cenocepacia K56-2Valvano];putative gamma-glutamyltransferase [Burkholderia cenocepacia K56-2Valvano];Putative gamma-glutamyltransferase	gb|ELT60539.1|;ref|ZP_21172852.1|;B4EPD9_BURCJ	>gi|443591662|gb|ELT60539.1| putative gamma-glutamyltransferase [Burkholderia cenocepacia K56-2Valvano];>gi|444373493|ref|ZP_21172852.1| putative gamma-glutamyltransferase [Burkholderia cenocepacia K56-2Valvano];>tr|B4EPD9|B4EPD9_BURCJ Putative gamma-glutamyltransferase OS=Burkholderia cenocepacia (strain ATCC BAA-245 / DSM 16553 / LMG 16656 / NCTC 13227 / J2315 / CF5610) GN=BCAS0751 PE=4 SV=1	0.00115108	48.6106	11	6	5	6	10	10	8	10	11	9	10	10	7	9	6	9	10	9	10	6	FALSE	FALSE	FALSE	FALSE	FALSE	FALSE	FALSE	FALSE	FALSE	FALSE	FALSE	FALSE	FALSE	FALSE	FALSE	FALSE	FALSE	FALSE	FALSE	FALSE	18328	18634.4
443591677;444373479;B4E7W5	443591677;444373479;B4E7W5	;;queC	queuosine biosynthesis protein QueC [Burkholderia cenocepacia K56-2Valvano];queuosine biosynthesis protein QueC [Burkholderia cenocepacia K56-2Valvano];7-cyano-7-deazaguanine synthase	gb|ELT60551.1|;ref|ZP_21172840.1|;QUEC_BURCJ	>gi|443591677|gb|ELT60551.1| queuosine biosynthesis protein QueC [Burkholderia cenocepacia K56-2Valvano];>gi|444373479|ref|ZP_21172840.1| queuosine biosynthesis protein QueC [Burkholderia cenocepacia K56-2Valvano];>sp|B4E7W5|QUEC_BURCJ 7-cyano-7-deazaguanine synthase OS=Burkholderia cenocepacia (strain ATCC BAA-245 / DSM 16553 / LMG 16656 / NCTC 13227 / J2315 / CF5610) GN=queC PE=3 SV=1	0	57.5168	14	14	12	13	15	14	11	14	16	16	17	17	14	13	14	17	14	17	15	9	FALSE	FALSE	FALSE	FALSE	FALSE	FALSE	FALSE	FALSE	FALSE	FALSE	FALSE	FALSE	FALSE	FALSE	FALSE	FALSE	FALSE	FALSE	FALSE	FALSE	99244.4	100568
443591678;444373480;B4E7W8	443591678;444373480;B4E7W8	;;BCAL0476	HpcH/HpaI aldolase/citrate lyase family protein [Burkholderia cenocepacia K56-2Valvano];HpcH/HpaI aldolase/citrate lyase family protein [Burkholderia cenocepacia K56-2Valvano];HpcH/HpaI aldolase/citrate lyase family protein	gb|ELT60552.1|;ref|ZP_21172841.1|;B4E7W8_BURCJ	>gi|443591678|gb|ELT60552.1| HpcH/HpaI aldolase/citrate lyase family protein [Burkholderia cenocepacia K56-2Valvano];>gi|444373480|ref|ZP_21172841.1| HpcH/HpaI aldolase/citrate lyase family protein [Burkholderia cenocepacia K56-2Valvano];>tr|B4E7W8|B4E7W8_BURCJ HpcH/HpaI aldolase/citrate lyase family protein OS=Burkholderia cenocepacia (strain ATCC BAA-245 / DSM 16553 / LMG 16656 / NCTC 13227 / J…	0	57.5098	6	7	5	5	7	6	5	6	7	7	8	7	6	6	7	7	7	6	6	6	FALSE	FALSE	FALSE	FALSE	FALSE	FALSE	FALSE	FALSE	FALSE	FALSE	FALSE	FALSE	FALSE	FALSE	FALSE	FALSE	FALSE	FALSE	FALSE	FALSE	28041.6	22170.9
443591679;444373481;B4E7W7	443591679;444373481;B4E7W7	;;BCAL0475	queuosine biosynthesis protein QueD [Burkholderia cenocepacia K56-2Valvano];queuosine biosynthesis protein QueD [Burkholderia cenocepacia K56-2Valvano];Putative 6-pyruvoyl tetrahydropterin synthase	gb|ELT60553.1|;ref|ZP_21172842.1|;B4E7W7_BURCJ	>gi|443591679|gb|ELT60553.1| queuosine biosynthesis protein QueD [Burkholderia cenocepacia K56-2Valvano];>gi|444373481|ref|ZP_21172842.1| queuosine biosynthesis protein QueD [Burkholderia cenocepacia K56-2Valvano];>tr|B4E7W7|B4E7W7_BURCJ Putative 6-pyruvoyl tetrahydropterin synthase OS=Burkholderia cenocepacia (strain ATCC BAA-245 / DSM 16553 / LMG 16656 / NCTC 13227 / J2315 / CF5610) GN=BCAL0475…	0	53.1423	15	14	14	15	16	15	14	17	15	15	16	15	14	15	14	16	16	14	16	14	FALSE	FALSE	FALSE	FALSE	FALSE	FALSE	FALSE	FALSE	FALSE	FALSE	FALSE	FALSE	FALSE	FALSE	FALSE	FALSE	FALSE	FALSE	FALSE	FALSE	73918.3	69929.6
443591680;444373482;B4E7W6	443591680;444373482;B4E7W6	;;queE	hypothetical protein BURCENK562V_2372 [Burkholderia cenocepacia K56-2Valvano];hypothetical protein BURCENK562V_2372 [Burkholderia cenocepacia K56-2Valvano];7-carboxy-7-deazaguanine synthase	gb|ELT60554.1|;ref|ZP_21172843.1|;B4E7W6_BURCJ	>gi|443591680|gb|ELT60554.1| hypothetical protein BURCENK562V_2372 [Burkholderia cenocepacia K56-2Valvano];>gi|444373482|ref|ZP_21172843.1| hypothetical protein BURCENK562V_2372 [Burkholderia cenocepacia K56-2Valvano];>tr|B4E7W6|B4E7W6_BURCJ 7-carboxy-7-deazaguanine synthase OS=Burkholderia cenocepacia (strain ATCC BAA-245 / DSM 16553 / LMG 16656 / NCTC 13227 / J2315 / CF5610) GN=queE PE=3 SV=1	0	54.287	10	11	9	9	11	10	10	11	11	9	11	11	10	12	9	11	11	10	10	9	FALSE	FALSE	FALSE	FALSE	FALSE	FALSE	FALSE	FALSE	FALSE	FALSE	FALSE	FALSE	FALSE	FALSE	FALSE	FALSE	FALSE	FALSE	FALSE	FALSE	57947.2	55346.5
443591682;444373484;B4E7W9	443591682;444373484;B4E7W9	;;BCAL0477	Sel1 repeat protein [Burkholderia cenocepacia K56-2Valvano];Sel1 repeat protein [Burkholderia cenocepacia K56-2Valvano];Uncharacterized protein	gb|ELT60556.1|;ref|ZP_21172845.1|;B4E7W9_BURCJ	>gi|443591682|gb|ELT60556.1| Sel1 repeat protein [Burkholderia cenocepacia K56-2Valvano];>gi|444373484|ref|ZP_21172845.1| Sel1 repeat protein [Burkholderia cenocepacia K56-2Valvano];>tr|B4E7W9|B4E7W9_BURCJ Uncharacterized protein OS=Burkholderia cenocepacia (strain ATCC BAA-245 / DSM 16553 / LMG 16656 / NCTC 13227 / J2315 / CF5610) GN=BCAL0477 PE=4 SV=1	0.00139509	47.761	3	3	1	1	2	3	2	2	4	3	4	3	1	1	0	1	4	2	3	2	FALSE	FALSE	FALSE	FALSE	FALSE	FALSE	FALSE	FALSE	FALSE	FALSE	FALSE	FALSE	FALSE	FALSE	FALSE	FALSE	FALSE	FALSE	FALSE	FALSE	6015	5420.98
443591720;444373426;B4E6H9	443591720;444373426;B4E6H9	;;BCAL2453	copper resistance protein D [Burkholderia cenocepacia K56-2Valvano];copper resistance protein D [Burkholderia cenocepacia K56-2Valvano];Putative membrane protein	gb|ELT60588.1|;ref|ZP_21172790.1|;B4E6H9_BURCJ	>gi|443591720|gb|ELT60588.1| copper resistance protein D [Burkholderia cenocepacia K56-2Valvano];>gi|444373426|ref|ZP_21172790.1| copper resistance protein D [Burkholderia cenocepacia K56-2Valvano];>tr|B4E6H9|B4E6H9_BURCJ Putative membrane protein OS=Burkholderia cenocepacia (strain ATCC BAA-245 / DSM 16553 / LMG 16656 / NCTC 13227 / J2315 / CF5610) GN=BCAL2453 PE=4 SV=1	0.00683544	43.6795	1	2	2	2	2	2	2	0	1	0	2	2	2	2	1	2	1	1	1	0	FALSE	FALSE	FALSE	FALSE	FALSE	FALSE	FALSE	FALSE	FALSE	FALSE	FALSE	FALSE	FALSE	FALSE	FALSE	FALSE	FALSE	FALSE	FALSE	FALSE	8160.84	8426.46
443591724;444373430;B4E6I2	443591724;444373430;B4E6I2	;;BCAL2456	ABC transporter, ATP-binding protein [Burkholderia cenocepacia K56-2Valvano];ABC transporter, ATP-binding protein [Burkholderia cenocepacia K56-2Valvano];ABC transporter ATP-binding protein	gb|ELT60592.1|;ref|ZP_21172794.1|;B4E6I2_BURCJ	>gi|443591724|gb|ELT60592.1| ABC transporter, ATP-binding protein [Burkholderia cenocepacia K56-2Valvano];>gi|444373430|ref|ZP_21172794.1| ABC transporter, ATP-binding protein [Burkholderia cenocepacia K56-2Valvano];>tr|B4E6I2|B4E6I2_BURCJ ABC transporter ATP-binding protein OS=Burkholderia cenocepacia (strain ATCC BAA-245 / DSM 16553 / LMG 16656 / NCTC 13227 / J2315 / CF5610) GN=BCAL2456 PE=4 SV…	0	53.2288	37	36	30	33	37	36	32	35	36	35	35	35	38	36	34	41	36	37	39	34	FALSE	FALSE	FALSE	FALSE	FALSE	FALSE	FALSE	FALSE	FALSE	FALSE	FALSE	FALSE	FALSE	FALSE	FALSE	FALSE	FALSE	FALSE	FALSE	FALSE	137412	144612
443591726;444373432;B4E6I6	443591726;444373432;B4E6I6	;;BCAL2460	4Fe-4S dicluster domain protein [Burkholderia cenocepacia K56-2Valvano];4Fe-4S dicluster domain protein [Burkholderia cenocepacia K56-2Valvano];4Fe-4S ferredoxin	gb|ELT60594.1|;ref|ZP_21172796.1|;B4E6I6_BURCJ	>gi|443591726|gb|ELT60594.1| 4Fe-4S dicluster domain protein [Burkholderia cenocepacia K56-2Valvano];>gi|444373432|ref|ZP_21172796.1| 4Fe-4S dicluster domain protein [Burkholderia cenocepacia K56-2Valvano];>tr|B4E6I6|B4E6I6_BURCJ 4Fe-4S ferredoxin OS=Burkholderia cenocepacia (strain ATCC BAA-245 / DSM 16553 / LMG 16656 / NCTC 13227 / J2315 / CF5610) GN=BCAL2460 PE=4 SV=1	0	50.9166	2	2	2	2	2	2	2	2	2	2	2	2	2	2	1	2	2	2	2	1	FALSE	FALSE	FALSE	FALSE	FALSE	FALSE	FALSE	FALSE	FALSE	FALSE	FALSE	FALSE	FALSE	FALSE	FALSE	FALSE	FALSE	FALSE	FALSE	FALSE	11023.2	9679.56
443591728;444373434;B4E732	443591728;444373434;B4E732	;;eco	ecotin [Burkholderia cenocepacia K56-2Valvano];ecotin [Burkholderia cenocepacia K56-2Valvano];Ecotin	gb|ELT60596.1|;ref|ZP_21172798.1|;B4E732_BURCJ	>gi|443591728|gb|ELT60596.1| ecotin [Burkholderia cenocepacia K56-2Valvano];>gi|444373434|ref|ZP_21172798.1| ecotin [Burkholderia cenocepacia K56-2Valvano];>tr|B4E732|B4E732_BURCJ Ecotin OS=Burkholderia cenocepacia (strain ATCC BAA-245 / DSM 16553 / LMG 16656 / NCTC 13227 / J2315 / CF5610) GN=eco PE=3 SV=1	0	52.9857	11	11	12	12	11	11	10	11	11	9	11	12	11	11	13	13	12	11	10	12	FALSE	FALSE	FALSE	FALSE	FALSE	FALSE	FALSE	FALSE	FALSE	FALSE	FALSE	FALSE	FALSE	FALSE	FALSE	FALSE	FALSE	FALSE	FALSE	FALSE	909712	933404
443591729;444373435;B4E737	443591729;444373435;B4E737	;;BCAL2471	ATPase of the ABC class domain protein [Burkholderia cenocepacia K56-2Valvano];ATPase of the ABC class domain protein [Burkholderia cenocepacia K56-2Valvano];Uncharacterized protein	gb|ELT60597.1|;ref|ZP_21172799.1|;B4E737_BURCJ	>gi|443591729|gb|ELT60597.1| ATPase of the ABC class domain protein [Burkholderia cenocepacia K56-2Valvano];>gi|444373435|ref|ZP_21172799.1| ATPase of the ABC class domain protein [Burkholderia cenocepacia K56-2Valvano];>tr|B4E737|B4E737_BURCJ Uncharacterized protein OS=Burkholderia cenocepacia (strain ATCC BAA-245 / DSM 16553 / LMG 16656 / NCTC 13227 / J2315 / CF5610) GN=BCAL2471 PE=4 SV=1	0.00718735	43.0926	4	2	2	1	3	2	3	2	5	3	5	5	6	7	6	7	3	3	3	2	FALSE	FALSE	FALSE	FALSE	FALSE	FALSE	FALSE	FALSE	FALSE	FALSE	FALSE	FALSE	FALSE	FALSE	FALSE	FALSE	FALSE	FALSE	FALSE	FALSE	22568	9337.32
443591730;444373436;B4E730	443591730;444373436;B4E730	;;BCAL2464	KR domain protein [Burkholderia cenocepacia K56-2Valvano];KR domain protein [Burkholderia cenocepacia K56-2Valvano];Short chain dehydrogenase	gb|ELT60598.1|;ref|ZP_21172800.1|;B4E730_BURCJ	>gi|443591730|gb|ELT60598.1| KR domain protein [Burkholderia cenocepacia K56-2Valvano];>gi|444373436|ref|ZP_21172800.1| KR domain protein [Burkholderia cenocepacia K56-2Valvano];>tr|B4E730|B4E730_BURCJ Short chain dehydrogenase OS=Burkholderia cenocepacia (strain ATCC BAA-245 / DSM 16553 / LMG 16656 / NCTC 13227 / J2315 / CF5610) GN=BCAL2464 PE=1 SV=1	0	51.9461	19	18	17	18	19	19	19	20	20	20	20	20	18	20	20	20	20	19	20	19	FALSE	FALSE	FALSE	FALSE	FALSE	FALSE	FALSE	FALSE	FALSE	FALSE	FALSE	FALSE	FALSE	FALSE	FALSE	FALSE	FALSE	FALSE	FALSE	FALSE	624060	605308
443591731;444373437;B4E739	443591731;444373437;B4E739	;;BCAL2473	putative lipoprotein [Burkholderia cenocepacia K56-2Valvano];putative lipoprotein [Burkholderia cenocepacia K56-2Valvano];Putative lipoprotein	gb|ELT60599.1|;ref|ZP_21172801.1|;B4E739_BURCJ	>gi|443591731|gb|ELT60599.1| putative lipoprotein [Burkholderia cenocepacia K56-2Valvano];>gi|444373437|ref|ZP_21172801.1| putative lipoprotein [Burkholderia cenocepacia K56-2Valvano];>tr|B4E739|B4E739_BURCJ Putative lipoprotein OS=Burkholderia cenocepacia (strain ATCC BAA-245 / DSM 16553 / LMG 16656 / NCTC 13227 / J2315 / CF5610) GN=BCAL2473 PE=4 SV=1	0.000322061	50.1905	2	3	2	3	5	5	4	2	4	3	4	3	5	5	3	5	5	5	5	3	FALSE	FALSE	FALSE	FALSE	FALSE	FALSE	FALSE	FALSE	FALSE	FALSE	FALSE	FALSE	FALSE	FALSE	FALSE	FALSE	FALSE	FALSE	FALSE	FALSE	19542.1	11812.4
443591733;444373439	443591733;444373439		hypothetical protein BURCENK562V_0422 [Burkholderia cenocepacia K56-2Valvano]	gb|ELT60601.1|;ref|ZP_21172803.1|	>gi|443591733|gb|ELT60601.1| hypothetical protein BURCENK562V_0422 [Burkholderia cenocepacia K56-2Valvano];>gi|444373439|ref|ZP_21172803.1| hypothetical protein BURCENK562V_0422 [Burkholderia cenocepacia K56-2Valvano]	0.000607165	49.6051	2	0	0	0	0	0	0	2	0	2	4	2	3	4	3	4	4	1	0	0	FALSE	FALSE	FALSE	FALSE	FALSE	FALSE	FALSE	FALSE	FALSE	FALSE	FALSE	FALSE	FALSE	FALSE	FALSE	FALSE	FALSE	FALSE	FALSE	FALSE	971.527	NaN
443591735;444373441;B4E6H5	443591735;444373441;B4E6H5	;;BCAL2449	diguanylate cyclase (GGDEF) domain protein [Burkholderia cenocepacia K56-2Valvano];diguanylate cyclase (GGDEF) domain protein [Burkholderia cenocepacia K56-2Valvano];Putative cyclic-di-GMP signaling protein	gb|ELT60603.1|;ref|ZP_21172805.1|;B4E6H5_BURCJ	>gi|443591735|gb|ELT60603.1| diguanylate cyclase (GGDEF) domain protein [Burkholderia cenocepacia K56-2Valvano];>gi|444373441|ref|ZP_21172805.1| diguanylate cyclase (GGDEF) domain protein [Burkholderia cenocepacia K56-2Valvano];>tr|B4E6H5|B4E6H5_BURCJ Putative cyclic-di-GMP signaling protein OS=Burkholderia cenocepacia (strain ATCC BAA-245 / DSM 16553 / LMG 16656 / NCTC 13227 / J2315 / CF5610) GN…	0	54.718	9	8	7	8	2	4	2	2	3	5	6	8	4	4	1	3	0	2	1	0	FALSE	FALSE	FALSE	FALSE	FALSE	FALSE	FALSE	FALSE	FALSE	FALSE	FALSE	FALSE	FALSE	FALSE	FALSE	FALSE	FALSE	FALSE	FALSE	FALSE	10760.9	10505.2
443591738;444373444;B4E731	443591738;444373444;B4E731	;;BCAL2465	transcriptional regulator, TetR family [Burkholderia cenocepacia K56-2Valvano];transcriptional regulator, TetR family [Burkholderia cenocepacia K56-2Valvano];TetR family regulatory protein	gb|ELT60606.1|;ref|ZP_21172808.1|;B4E731_BURCJ	>gi|443591738|gb|ELT60606.1| transcriptional regulator, TetR family [Burkholderia cenocepacia K56-2Valvano];>gi|444373444|ref|ZP_21172808.1| transcriptional regulator, TetR family [Burkholderia cenocepacia K56-2Valvano];>tr|B4E731|B4E731_BURCJ TetR family regulatory protein OS=Burkholderia cenocepacia (strain ATCC BAA-245 / DSM 16553 / LMG 16656 / NCTC 13227 / J2315 / CF5610) GN=BCAL2465 PE=4 SV=1	0.000607165	49.5728	4	4	4	4	5	4	4	4	4	4	4	5	5	4	4	6	3	4	5	4	FALSE	FALSE	FALSE	FALSE	FALSE	FALSE	FALSE	FALSE	FALSE	FALSE	FALSE	FALSE	FALSE	FALSE	FALSE	FALSE	FALSE	FALSE	FALSE	FALSE	33591	28400.4
443591739;444373445;B4E6I5	443591739;444373445;B4E6I5	;;BCAL2459	methyltransferase domain protein [Burkholderia cenocepacia K56-2Valvano];methyltransferase domain protein [Burkholderia cenocepacia K56-2Valvano];Putative O-methyltransferase	gb|ELT60607.1|;ref|ZP_21172809.1|;B4E6I5_BURCJ	>gi|443591739|gb|ELT60607.1| methyltransferase domain protein [Burkholderia cenocepacia K56-2Valvano];>gi|444373445|ref|ZP_21172809.1| methyltransferase domain protein [Burkholderia cenocepacia K56-2Valvano];>tr|B4E6I5|B4E6I5_BURCJ Putative O-methyltransferase OS=Burkholderia cenocepacia (strain ATCC BAA-245 / DSM 16553 / LMG 16656 / NCTC 13227 / J2315 / CF5610) GN=BCAL2459 PE=4 SV=1	0.000607165	49.7462	2	1	0	2	3	1	1	3	2	2	2	3	2	2	1	2	2	2	1	1	FALSE	FALSE	FALSE	FALSE	FALSE	FALSE	FALSE	FALSE	FALSE	FALSE	FALSE	FALSE	FALSE	FALSE	FALSE	FALSE	FALSE	FALSE	FALSE	FALSE	5713.07	12978.2
443591740;444373446;B4E6H0	443591740;444373446;B4E6H0	;;BCAL2444	hypothetical protein BURCENK562V_0390 [Burkholderia cenocepacia K56-2Valvano];hypothetical protein BURCENK562V_0390 [Burkholderia cenocepacia K56-2Valvano];Uncharacterized protein	gb|ELT60608.1|;ref|ZP_21172810.1|;B4E6H0_BURCJ	>gi|443591740|gb|ELT60608.1| hypothetical protein BURCENK562V_0390 [Burkholderia cenocepacia K56-2Valvano];>gi|444373446|ref|ZP_21172810.1| hypothetical protein BURCENK562V_0390 [Burkholderia cenocepacia K56-2Valvano];>tr|B4E6H0|B4E6H0_BURCJ Uncharacterized protein OS=Burkholderia cenocepacia (strain ATCC BAA-245 / DSM 16553 / LMG 16656 / NCTC 13227 / J2315 / CF5610) GN=BCAL2444 PE=4 SV=1	0	50.2662	8	7	9	11	10	8	7	9	8	9	10	10	9	9	9	8	10	9	9	10	FALSE	FALSE	FALSE	FALSE	FALSE	FALSE	FALSE	FALSE	FALSE	FALSE	FALSE	FALSE	FALSE	FALSE	FALSE	FALSE	FALSE	FALSE	FALSE	FALSE	111232	99157.3
443591741;444373447;B4E6I1	443591741;444373447;B4E6I1	;;parE	DNA topoisomerase IV, B subunit [Burkholderia cenocepacia K56-2Valvano];DNA topoisomerase IV, B subunit [Burkholderia cenocepacia K56-2Valvano];DNA topoisomerase 4 subunit B	gb|ELT60609.1|;ref|ZP_21172811.1|;B4E6I1_BURCJ	>gi|443591741|gb|ELT60609.1| DNA topoisomerase IV, B subunit [Burkholderia cenocepacia K56-2Valvano];>gi|444373447|ref|ZP_21172811.1| DNA topoisomerase IV, B subunit [Burkholderia cenocepacia K56-2Valvano];>tr|B4E6I1|B4E6I1_BURCJ DNA topoisomerase 4 subunit B OS=Burkholderia cenocepacia (strain ATCC BAA-245 / DSM 16553 / LMG 16656 / NCTC 13227 / J2315 / CF5610) GN=parE PE=3 SV=1	0	55.8392	53	48	48	48	51	48	47	48	48	47	52	50	49	47	48	48	51	48	50	45	FALSE	FALSE	FALSE	FALSE	FALSE	FALSE	FALSE	FALSE	FALSE	FALSE	FALSE	FALSE	FALSE	FALSE	FALSE	FALSE	FALSE	FALSE	FALSE	FALSE	336026	375725
443591742;444373448;B4E6H2	443591742;444373448;B4E6H2	;;BCAL2446	aminotransferase, class I/II [Burkholderia cenocepacia K56-2Valvano];aminotransferase, class I/II [Burkholderia cenocepacia K56-2Valvano];Putative aminotransferase	gb|ELT60610.1|;ref|ZP_21172812.1|;B4E6H2_BURCJ	>gi|443591742|gb|ELT60610.1| aminotransferase, class I/II [Burkholderia cenocepacia K56-2Valvano];>gi|444373448|ref|ZP_21172812.1| aminotransferase, class I/II [Burkholderia cenocepacia K56-2Valvano];>tr|B4E6H2|B4E6H2_BURCJ Putative aminotransferase OS=Burkholderia cenocepacia (strain ATCC BAA-245 / DSM 16553 / LMG 16656 / NCTC 13227 / J2315 / CF5610) GN=BCAL2446 PE=4 SV=1	0	54.1426	17	14	15	15	19	17	16	16	17	17	17	17	18	17	17	18	17	19	17	17	FALSE	FALSE	FALSE	FALSE	FALSE	FALSE	FALSE	FALSE	FALSE	FALSE	FALSE	FALSE	FALSE	FALSE	FALSE	FALSE	FALSE	FALSE	FALSE	FALSE	165676	142515
443591743;444373449;B4E6H4	443591743;444373449;B4E6H4	;;BCAL2448	phenazine biosynthesis protein, PhzF family [Burkholderia cenocepacia K56-2Valvano];phenazine biosynthesis protein, PhzF family [Burkholderia cenocepacia K56-2Valvano];Putative phenazine biosynthesis-like protein	gb|ELT60611.1|;ref|ZP_21172813.1|;B4E6H4_BURCJ	>gi|443591743|gb|ELT60611.1| phenazine biosynthesis protein, PhzF family [Burkholderia cenocepacia K56-2Valvano];>gi|444373449|ref|ZP_21172813.1| phenazine biosynthesis protein, PhzF family [Burkholderia cenocepacia K56-2Valvano];>tr|B4E6H4|B4E6H4_BURCJ Putative phenazine biosynthesis-like protein OS=Burkholderia cenocepacia (strain ATCC BAA-245 / DSM 16553 / LMG 16656 / NCTC 13227 / J2315 / CF56…	0	52.0438	10	10	9	10	10	9	8	11	10	11	10	10	11	11	10	10	12	11	11	10	FALSE	FALSE	FALSE	FALSE	FALSE	FALSE	FALSE	FALSE	FALSE	FALSE	FALSE	FALSE	FALSE	FALSE	FALSE	FALSE	FALSE	FALSE	FALSE	FALSE	139550	138237
443591744;444373450;B4E6H8	443591744;444373450;B4E6H8	;;BCAL2452	LysR substrate binding domain protein [Burkholderia cenocepacia K56-2Valvano];LysR substrate binding domain protein [Burkholderia cenocepacia K56-2Valvano];LysR family regulatory protein	gb|ELT60612.1|;ref|ZP_21172814.1|;B4E6H8_BURCJ	>gi|443591744|gb|ELT60612.1| LysR substrate binding domain protein [Burkholderia cenocepacia K56-2Valvano];>gi|444373450|ref|ZP_21172814.1| LysR substrate binding domain protein [Burkholderia cenocepacia K56-2Valvano];>tr|B4E6H8|B4E6H8_BURCJ LysR family regulatory protein OS=Burkholderia cenocepacia (strain ATCC BAA-245 / DSM 16553 / LMG 16656 / NCTC 13227 / J2315 / CF5610) GN=BCAL2452 PE=4 SV=1	0.000607165	49.7568	4	3	3	3	4	3	1	3	5	3	3	3	4	4	2	3	4	3	3	2	FALSE	FALSE	FALSE	FALSE	FALSE	FALSE	FALSE	FALSE	FALSE	FALSE	FALSE	FALSE	FALSE	FALSE	FALSE	FALSE	FALSE	FALSE	FALSE	FALSE	23525.9	22803.3
443591745;444373451;B4E6I3	443591745;444373451;B4E6I3	;;BCAL2457	hypothetical protein BURCENK562V_0404 [Burkholderia cenocepacia K56-2Valvano];hypothetical protein BURCENK562V_0404 [Burkholderia cenocepacia K56-2Valvano];Putative exported protein	gb|ELT60613.1|;ref|ZP_21172815.1|;B4E6I3_BURCJ	>gi|443591745|gb|ELT60613.1| hypothetical protein BURCENK562V_0404 [Burkholderia cenocepacia K56-2Valvano];>gi|444373451|ref|ZP_21172815.1| hypothetical protein BURCENK562V_0404 [Burkholderia cenocepacia K56-2Valvano];>tr|B4E6I3|B4E6I3_BURCJ Putative exported protein OS=Burkholderia cenocepacia (strain ATCC BAA-245 / DSM 16553 / LMG 16656 / NCTC 13227 / J2315 / CF5610) GN=BCAL2457 PE=4 SV=1	0	59.2527	19	20	17	18	20	19	19	19	19	20	20	19	20	20	19	20	20	20	20	16	FALSE	FALSE	FALSE	FALSE	FALSE	FALSE	FALSE	FALSE	FALSE	FALSE	FALSE	FALSE	FALSE	FALSE	FALSE	FALSE	FALSE	FALSE	FALSE	FALSE	1.00752e+06	857812
443591746;444373452;B4E6I0	443591746;444373452;B4E6I0	;;parC	DNA topoisomerase IV, A subunit [Burkholderia cenocepacia K56-2Valvano];DNA topoisomerase IV, A subunit [Burkholderia cenocepacia K56-2Valvano];DNA topoisomerase 4 subunit A	gb|ELT60614.1|;ref|ZP_21172816.1|;B4E6I0_BURCJ	>gi|443591746|gb|ELT60614.1| DNA topoisomerase IV, A subunit [Burkholderia cenocepacia K56-2Valvano];>gi|444373452|ref|ZP_21172816.1| DNA topoisomerase IV, A subunit [Burkholderia cenocepacia K56-2Valvano];>tr|B4E6I0|B4E6I0_BURCJ DNA topoisomerase 4 subunit A OS=Burkholderia cenocepacia (strain ATCC BAA-245 / DSM 16553 / LMG 16656 / NCTC 13227 / J2315 / CF5610) GN=parC PE=3 SV=1	0	57.3181	45	47	46	49	34	37	34	36	34	33	39	42	39	38	30	44	40	34	34	28	FALSE	FALSE	FALSE	FALSE	FALSE	FALSE	FALSE	FALSE	FALSE	FALSE	FALSE	FALSE	FALSE	FALSE	FALSE	FALSE	FALSE	FALSE	FALSE	FALSE	198407	362279
443591748;444373454;B4E735	443591748;444373454;B4E735	;;BCAL2469	hypothetical protein BURCENK562V_0418 [Burkholderia cenocepacia K56-2Valvano];hypothetical protein BURCENK562V_0418 [Burkholderia cenocepacia K56-2Valvano];Uncharacterized protein	gb|ELT60616.1|;ref|ZP_21172818.1|;B4E735_BURCJ	>gi|443591748|gb|ELT60616.1| hypothetical protein BURCENK562V_0418 [Burkholderia cenocepacia K56-2Valvano];>gi|444373454|ref|ZP_21172818.1| hypothetical protein BURCENK562V_0418 [Burkholderia cenocepacia K56-2Valvano];>tr|B4E735|B4E735_BURCJ Uncharacterized protein OS=Burkholderia cenocepacia (strain ATCC BAA-245 / DSM 16553 / LMG 16656 / NCTC 13227 / J2315 / CF5610) GN=BCAL2469 PE=4 SV=1	0	52.4677	7	6	5	7	8	8	8	8	8	7	9	8	8	9	8	9	9	8	7	7	FALSE	FALSE	FALSE	FALSE	FALSE	FALSE	FALSE	FALSE	FALSE	FALSE	FALSE	FALSE	FALSE	FALSE	FALSE	FALSE	FALSE	FALSE	FALSE	FALSE	22448.7	24578.8
443591749;444373455;B4E738	443591749;444373455;B4E738	;;otsA	alpha,alpha-trehalose-phosphate synthase (UDP-forming) [Burkholderia cenocepacia K56-2Valvano];alpha,alpha-trehalose-phosphate synthase (UDP-forming) [Burkholderia cenocepacia K56-2Valvano];Trehalose-6-phosphate synthase	gb|ELT60617.1|;ref|ZP_21172819.1|;B4E738_BURCJ	>gi|443591749|gb|ELT60617.1| alpha,alpha-trehalose-phosphate synthase (UDP-forming) [Burkholderia cenocepacia K56-2Valvano];>gi|444373455|ref|ZP_21172819.1| alpha,alpha-trehalose-phosphate synthase (UDP-forming) [Burkholderia cenocepacia K56-2Valvano];>tr|B4E738|B4E738_BURCJ Trehalose-6-phosphate synthase OS=Burkholderia cenocepacia (strain ATCC BAA-245 / DSM 16553 / LMG 16656 / NCTC 13227 / J231…	0.000607165	49.4129	2	1	0	1	1	2	0	1	2	1	5	1	2	9	1	9	3	1	2	0	FALSE	FALSE	FALSE	FALSE	FALSE	FALSE	FALSE	FALSE	FALSE	FALSE	FALSE	FALSE	FALSE	FALSE	FALSE	FALSE	FALSE	FALSE	FALSE	FALSE	4320.19	2155.84
443591751;444373457;B4E6H3	443591751;444373457;B4E6H3	;;BCAL2447	endoribonuclease L-PSP [Burkholderia cenocepacia K56-2Valvano];endoribonuclease L-PSP [Burkholderia cenocepacia K56-2Valvano];Endoribonuclease L-PSP family protein	gb|ELT60619.1|;ref|ZP_21172821.1|;B4E6H3_BURCJ	>gi|443591751|gb|ELT60619.1| endoribonuclease L-PSP [Burkholderia cenocepacia K56-2Valvano];>gi|444373457|ref|ZP_21172821.1| endoribonuclease L-PSP [Burkholderia cenocepacia K56-2Valvano];>tr|B4E6H3|B4E6H3_BURCJ Endoribonuclease L-PSP family protein OS=Burkholderia cenocepacia (strain ATCC BAA-245 / DSM 16553 / LMG 16656 / NCTC 13227 / J2315 / CF5610) GN=BCAL2447 PE=4 SV=1	0.00273	47.2227	6	6	5	6	6	6	6	6	6	6	6	6	6	6	6	6	6	6	6	6	FALSE	FALSE	FALSE	FALSE	FALSE	FALSE	FALSE	FALSE	FALSE	FALSE	FALSE	FALSE	FALSE	FALSE	FALSE	FALSE	FALSE	FALSE	FALSE	FALSE	224279	175874
443591753;444373459;B4E729	443591753;444373459;B4E729	;;BCAL2463	hypothetical protein BURCENK562V_0412 [Burkholderia cenocepacia K56-2Valvano];hypothetical protein BURCENK562V_0412 [Burkholderia cenocepacia K56-2Valvano];Putative exported protein	gb|ELT60621.1|;ref|ZP_21172823.1|;B4E729_BURCJ	>gi|443591753|gb|ELT60621.1| hypothetical protein BURCENK562V_0412 [Burkholderia cenocepacia K56-2Valvano];>gi|444373459|ref|ZP_21172823.1| hypothetical protein BURCENK562V_0412 [Burkholderia cenocepacia K56-2Valvano];>tr|B4E729|B4E729_BURCJ Putative exported protein OS=Burkholderia cenocepacia (strain ATCC BAA-245 / DSM 16553 / LMG 16656 / NCTC 13227 / J2315 / CF5610) GN=BCAL2463 PE=4 SV=1	0	55.1888	3	2	2	2	3	3	2	3	2	2	3	2	2	2	2	2	3	2	2	2	FALSE	FALSE	FALSE	FALSE	FALSE	FALSE	FALSE	FALSE	FALSE	FALSE	FALSE	FALSE	FALSE	FALSE	FALSE	FALSE	FALSE	FALSE	FALSE	FALSE	15020.8	16818.3
443591762;444373414;B4E7W2	443591762;444373414;B4E7W2	;;BCAL0470	hypothetical protein BURCENK562V_2366 [Burkholderia cenocepacia K56-2Valvano];hypothetical protein BURCENK562V_2366 [Burkholderia cenocepacia K56-2Valvano];Putative exported protein	gb|ELT60628.1|;ref|ZP_21172779.1|;B4E7W2_BURCJ	>gi|443591762|gb|ELT60628.1| hypothetical protein BURCENK562V_2366 [Burkholderia cenocepacia K56-2Valvano];>gi|444373414|ref|ZP_21172779.1| hypothetical protein BURCENK562V_2366 [Burkholderia cenocepacia K56-2Valvano];>tr|B4E7W2|B4E7W2_BURCJ Putative exported protein OS=Burkholderia cenocepacia (strain ATCC BAA-245 / DSM 16553 / LMG 16656 / NCTC 13227 / J2315 / CF5610) GN=BCAL0470 PE=4 SV=1	0	51.1353	15	15	14	13	16	15	15	15	16	15	17	16	16	16	16	15	16	16	16	13	FALSE	FALSE	FALSE	FALSE	FALSE	FALSE	FALSE	FALSE	FALSE	FALSE	FALSE	FALSE	FALSE	FALSE	FALSE	FALSE	FALSE	FALSE	FALSE	FALSE	171473	177764
443591764;444373416;B4E7V7	443591764;444373416;B4E7V7	;;def	peptide deformylase [Burkholderia cenocepacia K56-2Valvano];peptide deformylase [Burkholderia cenocepacia K56-2Valvano];Peptide deformylase	gb|ELT60630.1|;ref|ZP_21172781.1|;B4E7V7_BURCJ	>gi|443591764|gb|ELT60630.1| peptide deformylase [Burkholderia cenocepacia K56-2Valvano];>gi|444373416|ref|ZP_21172781.1| peptide deformylase [Burkholderia cenocepacia K56-2Valvano];>tr|B4E7V7|B4E7V7_BURCJ Peptide deformylase OS=Burkholderia cenocepacia (strain ATCC BAA-245 / DSM 16553 / LMG 16656 / NCTC 13227 / J2315 / CF5610) GN=def PE=3 SV=1	0	54.9598	13	13	13	12	14	12	9	13	15	14	14	15	13	11	12	13	15	14	11	11	FALSE	FALSE	FALSE	FALSE	FALSE	FALSE	FALSE	FALSE	FALSE	FALSE	FALSE	FALSE	FALSE	FALSE	FALSE	FALSE	FALSE	FALSE	FALSE	FALSE	221290	178369
443591765;444373417;B4E7W0	443591765;444373417;B4E7W0	;;htpX	peptidase, M48 family [Burkholderia cenocepacia K56-2Valvano];peptidase, M48 family [Burkholderia cenocepacia K56-2Valvano];Protease HtpX homolog	gb|ELT60631.1|;ref|ZP_21172782.1|;HTPX_BURCJ	>gi|443591765|gb|ELT60631.1| peptidase, M48 family [Burkholderia cenocepacia K56-2Valvano];>gi|444373417|ref|ZP_21172782.1| peptidase, M48 family [Burkholderia cenocepacia K56-2Valvano];>sp|B4E7W0|HTPX_BURCJ Protease HtpX homolog OS=Burkholderia cenocepacia (strain ATCC BAA-245 / DSM 16553 / LMG 16656 / NCTC 13227 / J2315 / CF5610) GN=htpX PE=3 SV=1	0	53.5325	11	11	10	11	11	11	10	10	10	10	11	11	9	11	9	10	11	10	10	8	FALSE	FALSE	FALSE	FALSE	FALSE	FALSE	FALSE	FALSE	FALSE	FALSE	FALSE	FALSE	FALSE	FALSE	FALSE	FALSE	FALSE	FALSE	FALSE	FALSE	520438	680998
443591766;444373418;B4E7V8	443591766;444373418;B4E7V8	;;fmt	methionyl-tRNA formyltransferase [Burkholderia cenocepacia K56-2Valvano];methionyl-tRNA formyltransferase [Burkholderia cenocepacia K56-2Valvano];Methionyl-tRNA formyltransferase	gb|ELT60632.1|;ref|ZP_21172783.1|;FMT_BURCJ	>gi|443591766|gb|ELT60632.1| methionyl-tRNA formyltransferase [Burkholderia cenocepacia K56-2Valvano];>gi|444373418|ref|ZP_21172783.1| methionyl-tRNA formyltransferase [Burkholderia cenocepacia K56-2Valvano];>sp|B4E7V8|FMT_BURCJ Methionyl-tRNA formyltransferase OS=Burkholderia cenocepacia (strain ATCC BAA-245 / DSM 16553 / LMG 16656 / NCTC 13227 / J2315 / CF5610) GN=fmt PE=3 SV=1	0	53.7462	18	16	16	16	17	17	14	17	18	17	19	19	17	18	16	19	18	19	17	16	FALSE	FALSE	FALSE	FALSE	FALSE	FALSE	FALSE	FALSE	FALSE	FALSE	FALSE	FALSE	FALSE	FALSE	FALSE	FALSE	FALSE	FALSE	FALSE	FALSE	188029	199927
443591768;444373420;B4E7W1	443591768;444373420;B4E7W1	;;rsmB	ribosomal RNA small subunit methyltransferase B [Burkholderia cenocepacia K56-2Valvano];ribosomal RNA small subunit methyltransferase B [Burkholderia cenocepacia K56-2Valvano];Ribosomal RNA small subunit methyltransferase B	gb|ELT60634.1|;ref|ZP_21172785.1|;B4E7W1_BURCJ	>gi|443591768|gb|ELT60634.1| ribosomal RNA small subunit methyltransferase B [Burkholderia cenocepacia K56-2Valvano];>gi|444373420|ref|ZP_21172785.1| ribosomal RNA small subunit methyltransferase B [Burkholderia cenocepacia K56-2Valvano];>tr|B4E7W1|B4E7W1_BURCJ Ribosomal RNA small subunit methyltransferase B OS=Burkholderia cenocepacia (strain ATCC BAA-245 / DSM 16553 / LMG 16656 / NCTC 13227 / J…	0	54.8991	21	19	15	18	21	20	16	19	21	19	22	21	20	19	18	20	22	21	20	17	FALSE	FALSE	FALSE	FALSE	FALSE	FALSE	FALSE	FALSE	FALSE	FALSE	FALSE	FALSE	FALSE	FALSE	FALSE	FALSE	FALSE	FALSE	FALSE	FALSE	141460	176489
443591770;444373422;B4E7V5	443591770;444373422;B4E7V5	;;BCAL0463	thioredoxin domain protein [Burkholderia cenocepacia K56-2Valvano];thioredoxin domain protein [Burkholderia cenocepacia K56-2Valvano];Putative thioredoxin	gb|ELT60636.1|;ref|ZP_21172787.1|;B4E7V5_BURCJ	>gi|443591770|gb|ELT60636.1| thioredoxin domain protein [Burkholderia cenocepacia K56-2Valvano];>gi|444373422|ref|ZP_21172787.1| thioredoxin domain protein [Burkholderia cenocepacia K56-2Valvano];>tr|B4E7V5|B4E7V5_BURCJ Putative thioredoxin OS=Burkholderia cenocepacia (strain ATCC BAA-245 / DSM 16553 / LMG 16656 / NCTC 13227 / J2315 / CF5610) GN=BCAL0463 PE=4 SV=1	0	57.1206	12	11	9	9	12	11	10	12	11	11	12	10	10	11	11	12	12	11	10	10	FALSE	FALSE	FALSE	FALSE	FALSE	FALSE	FALSE	FALSE	FALSE	FALSE	FALSE	FALSE	FALSE	FALSE	FALSE	FALSE	FALSE	FALSE	FALSE	FALSE	287415	294303
443591771;444373423;B4E7W3	443591771;444373423;B4E7W3	;;BCAL0471	GHKL domain protein [Burkholderia cenocepacia K56-2Valvano];GHKL domain protein [Burkholderia cenocepacia K56-2Valvano];Two-component regulatory system, sensor kinase protein	gb|ELT60637.1|;ref|ZP_21172788.1|;B4E7W3_BURCJ	>gi|443591771|gb|ELT60637.1| GHKL domain protein [Burkholderia cenocepacia K56-2Valvano];>gi|444373423|ref|ZP_21172788.1| GHKL domain protein [Burkholderia cenocepacia K56-2Valvano];>tr|B4E7W3|B4E7W3_BURCJ Two-component regulatory system, sensor kinase protein OS=Burkholderia cenocepacia (strain ATCC BAA-245 / DSM 16553 / LMG 16656 / NCTC 13227 / J2315 / CF5610) GN=BCAL0471 PE=4 SV=1	0.000607165	49.7355	16	17	16	18	7	12	10	6	11	10	12	16	12	11	6	13	12	9	3	5	FALSE	FALSE	FALSE	FALSE	FALSE	FALSE	FALSE	FALSE	FALSE	FALSE	FALSE	FALSE	FALSE	FALSE	FALSE	FALSE	FALSE	FALSE	FALSE	FALSE	49945.5	102078
443591781;444373392;B4E6Z5	443591781;444373392;B4E6Z5	;;BCAL1429	thiamine pyrophosphate enzyme, N-terminal TPP binding domain protein [Burkholderia cenocepacia K56-2Valvano];thiamine pyrophosphate enzyme, N-terminal TPP binding domain protein [Burkholderia cenocepacia K56-2Valvano];Putative TPP-binding acetolactate synthase	gb|ELT60645.1|;ref|ZP_21172758.1|;B4E6Z5_BURCJ	>gi|443591781|gb|ELT60645.1| thiamine pyrophosphate enzyme, N-terminal TPP binding domain protein [Burkholderia cenocepacia K56-2Valvano];>gi|444373392|ref|ZP_21172758.1| thiamine pyrophosphate enzyme, N-terminal TPP binding domain protein [Burkholderia cenocepacia K56-2Valvano];>tr|B4E6Z5|B4E6Z5_BURCJ Putative TPP-binding acetolactate synthase OS=Burkholderia cenocepacia (strain ATCC BAA-245 / D…	0.0078088	35.4561	3	3	0	0	0	1	1	0	0	0	1	3	0	0	0	0	0	1	0	0	FALSE	FALSE	FALSE	FALSE	FALSE	FALSE	FALSE	FALSE	FALSE	FALSE	FALSE	FALSE	FALSE	FALSE	FALSE	FALSE	FALSE	FALSE	FALSE	FALSE	4547	6559.05
443591782;444373393;B4E6Y5	443591782;444373393;B4E6Y5	;;BCAL1419	NUDIX domain protein [Burkholderia cenocepacia K56-2Valvano];NUDIX domain protein [Burkholderia cenocepacia K56-2Valvano];Putative phosphatase	gb|ELT60646.1|;ref|ZP_21172759.1|;B4E6Y5_BURCJ	>gi|443591782|gb|ELT60646.1| NUDIX domain protein [Burkholderia cenocepacia K56-2Valvano];>gi|444373393|ref|ZP_21172759.1| NUDIX domain protein [Burkholderia cenocepacia K56-2Valvano];>tr|B4E6Y5|B4E6Y5_BURCJ Putative phosphatase OS=Burkholderia cenocepacia (strain ATCC BAA-245 / DSM 16553 / LMG 16656 / NCTC 13227 / J2315 / CF5610) GN=BCAL1419 PE=4 SV=1	0	53.2632	8	8	6	7	8	8	5	6	8	7	8	8	7	8	7	8	7	8	7	6	FALSE	FALSE	FALSE	FALSE	FALSE	FALSE	FALSE	FALSE	FALSE	FALSE	FALSE	FALSE	FALSE	FALSE	FALSE	FALSE	FALSE	FALSE	FALSE	FALSE	58367.3	57905.8
443591783;444373394;B4E6Z6	443591783;444373394;B4E6Z6	;;BCAL1430	PF09863 family protein [Burkholderia cenocepacia K56-2Valvano];PF09863 family protein [Burkholderia cenocepacia K56-2Valvano];Putative carbohydrate kinase	gb|ELT60647.1|;ref|ZP_21172760.1|;B4E6Z6_BURCJ	>gi|443591783|gb|ELT60647.1| PF09863 family protein [Burkholderia cenocepacia K56-2Valvano];>gi|444373394|ref|ZP_21172760.1| PF09863 family protein [Burkholderia cenocepacia K56-2Valvano];>tr|B4E6Z6|B4E6Z6_BURCJ Putative carbohydrate kinase OS=Burkholderia cenocepacia (strain ATCC BAA-245 / DSM 16553 / LMG 16656 / NCTC 13227 / J2315 / CF5610) GN=BCAL1430 PE=4 SV=1	0.0078088	35.6695	2	2	2	0	0	2	1	0	0	0	1	4	1	0	0	0	0	0	0	0	FALSE	FALSE	FALSE	FALSE	FALSE	FALSE	FALSE	FALSE	FALSE	FALSE	FALSE	FALSE	FALSE	FALSE	FALSE	FALSE	FALSE	FALSE	FALSE	FALSE	13011.2	2298.05
443591784;444373395;B4E704	443591784;444373395;B4E704	;;BCAL1438	SIS domain protein [Burkholderia cenocepacia K56-2Valvano];SIS domain protein [Burkholderia cenocepacia K56-2Valvano];Putative transcriptional regulatory protein	gb|ELT60648.1|;ref|ZP_21172761.1|;B4E704_BURCJ	>gi|443591784|gb|ELT60648.1| SIS domain protein [Burkholderia cenocepacia K56-2Valvano];>gi|444373395|ref|ZP_21172761.1| SIS domain protein [Burkholderia cenocepacia K56-2Valvano];>tr|B4E704|B4E704_BURCJ Putative transcriptional regulatory protein OS=Burkholderia cenocepacia (strain ATCC BAA-245 / DSM 16553 / LMG 16656 / NCTC 13227 / J2315 / CF5610) GN=BCAL1438 PE=4 SV=1	0.00664962	44.0118	3	4	2	4	1	2	3	2	3	3	1	3	3	2	2	3	4	2	2	1	FALSE	FALSE	FALSE	FALSE	FALSE	FALSE	FALSE	FALSE	FALSE	FALSE	FALSE	FALSE	FALSE	FALSE	FALSE	FALSE	FALSE	FALSE	FALSE	FALSE	10036.4	11564.2
443591785;444373396;B4E706	443591785;444373396;B4E706	;;BCAL1440	LysR substrate binding domain protein, partial [Burkholderia cenocepacia K56-2Valvano];LysR substrate binding domain protein, partial [Burkholderia cenocepacia K56-2Valvano];LysR family regulatory protein	gb|ELT60649.1|;ref|ZP_21172762.1|;B4E706_BURCJ	>gi|443591785|gb|ELT60649.1| LysR substrate binding domain protein, partial [Burkholderia cenocepacia K56-2Valvano];>gi|444373396|ref|ZP_21172762.1| LysR substrate binding domain protein, partial [Burkholderia cenocepacia K56-2Valvano];>tr|B4E706|B4E706_BURCJ LysR family regulatory protein OS=Burkholderia cenocepacia (strain ATCC BAA-245 / DSM 16553 / LMG 16656 / NCTC 13227 / J2315 / CF5610) GN=B…	0	57.6228	10	10	7	7	12	10	10	10	12	10	12	12	11	12	8	12	12	10	11	6	FALSE	FALSE	FALSE	FALSE	FALSE	FALSE	FALSE	FALSE	FALSE	FALSE	FALSE	FALSE	FALSE	FALSE	FALSE	FALSE	FALSE	FALSE	FALSE	FALSE	15798.5	15193.9
443591786;444373397;B4E6Z1	443591786;444373397;B4E6Z1	;;BCAL1425	KR domain protein [Burkholderia cenocepacia K56-2Valvano];KR domain protein [Burkholderia cenocepacia K56-2Valvano];Putative glucose 1-dehydrogenase	gb|ELT60650.1|;ref|ZP_21172763.1|;B4E6Z1_BURCJ	>gi|443591786|gb|ELT60650.1| KR domain protein [Burkholderia cenocepacia K56-2Valvano];>gi|444373397|ref|ZP_21172763.1| KR domain protein [Burkholderia cenocepacia K56-2Valvano];>tr|B4E6Z1|B4E6Z1_BURCJ Putative glucose 1-dehydrogenase OS=Burkholderia cenocepacia (strain ATCC BAA-245 / DSM 16553 / LMG 16656 / NCTC 13227 / J2315 / CF5610) GN=BCAL1425 PE=1 SV=1	0	55.1877	9	10	10	10	10	10	9	9	10	9	10	9	10	10	10	10	10	10	10	10	FALSE	FALSE	FALSE	FALSE	FALSE	FALSE	FALSE	FALSE	FALSE	FALSE	FALSE	FALSE	FALSE	FALSE	FALSE	FALSE	FALSE	FALSE	FALSE	FALSE	61744.4	59241.9
443591787;444373398;B4E701	443591787;444373398;B4E701	;;idh	inositol 2-dehydrogenase/D-chiro-inositol 3-dehydrogenase [Burkholderia cenocepacia K56-2Valvano];inositol 2-dehydrogenase/D-chiro-inositol 3-dehydrogenase [Burkholderia cenocepacia K56-2Valvano];Inositol 2-dehydrogenase	gb|ELT60651.1|;ref|ZP_21172764.1|;B4E701_BURCJ	>gi|443591787|gb|ELT60651.1| inositol 2-dehydrogenase/D-chiro-inositol 3-dehydrogenase [Burkholderia cenocepacia K56-2Valvano];>gi|444373398|ref|ZP_21172764.1| inositol 2-dehydrogenase/D-chiro-inositol 3-dehydrogenase [Burkholderia cenocepacia K56-2Valvano];>tr|B4E701|B4E701_BURCJ Inositol 2-dehydrogenase OS=Burkholderia cenocepacia (strain ATCC BAA-245 / DSM 16553 / LMG 16656 / NCTC 13227 / J231…	0.00640205	44.3688	6	2	0	1	3	4	5	4	3	4	4	6	2	2	1	5	3	2	0	0	FALSE	FALSE	FALSE	FALSE	FALSE	FALSE	FALSE	FALSE	FALSE	FALSE	FALSE	FALSE	FALSE	FALSE	FALSE	FALSE	FALSE	FALSE	FALSE	FALSE	14108.4	12860.8
443591788;444373399;B4E700	443591788;444373399;B4E700	;;BCAL1434	protein IolH [Burkholderia cenocepacia K56-2Valvano];protein IolH [Burkholderia cenocepacia K56-2Valvano];Putative myo-inositol catabolism protein	gb|ELT60652.1|;ref|ZP_21172765.1|;B4E700_BURCJ	>gi|443591788|gb|ELT60652.1| protein IolH [Burkholderia cenocepacia K56-2Valvano];>gi|444373399|ref|ZP_21172765.1| protein IolH [Burkholderia cenocepacia K56-2Valvano];>tr|B4E700|B4E700_BURCJ Putative myo-inositol catabolism protein OS=Burkholderia cenocepacia (strain ATCC BAA-245 / DSM 16553 / LMG 16656 / NCTC 13227 / J2315 / CF5610) GN=BCAL1434 PE=4 SV=1	0.00497512	45.9064	2	0	0	0	1	2	1	1	0	0	0	2	1	0	1	0	0	0	0	0	FALSE	FALSE	FALSE	FALSE	FALSE	FALSE	FALSE	FALSE	FALSE	FALSE	FALSE	FALSE	FALSE	FALSE	FALSE	FALSE	FALSE	FALSE	FALSE	FALSE	6317.7	NaN
443591789;444373400;B4E6Z8	443591789;444373400;B4E6Z8	;;BCAL1432	ABC transporter, ATP-binding protein [Burkholderia cenocepacia K56-2Valvano];ABC transporter, ATP-binding protein [Burkholderia cenocepacia K56-2Valvano];Putative ribose/galactose/methyl galactoside import ATP-binding protein	gb|ELT60653.1|;ref|ZP_21172766.1|;B4E6Z8_BURCJ	>gi|443591789|gb|ELT60653.1| ABC transporter, ATP-binding protein [Burkholderia cenocepacia K56-2Valvano];>gi|444373400|ref|ZP_21172766.1| ABC transporter, ATP-binding protein [Burkholderia cenocepacia K56-2Valvano];>tr|B4E6Z8|B4E6Z8_BURCJ Putative ribose/galactose/methyl galactoside import ATP-binding protein OS=Burkholderia cenocepacia (strain ATCC BAA-245 / DSM 16553 / LMG 16656 / NCTC 13227 /…	0.0078088	35.6576	3	1	1	0	0	1	1	0	0	1	0	4	0	0	0	0	0	0	0	0	FALSE	FALSE	FALSE	FALSE	FALSE	FALSE	FALSE	FALSE	FALSE	FALSE	FALSE	FALSE	FALSE	FALSE	FALSE	FALSE	FALSE	FALSE	FALSE	FALSE	4432.54	8490.46
443591790;444373401;B4E6Z3	443591790;444373401;B4E6Z3	;;BCAL1427	KduI/IolB family protein [Burkholderia cenocepacia K56-2Valvano];KduI/IolB family protein [Burkholderia cenocepacia K56-2Valvano];Myo-inositol catabolism protein	gb|ELT60654.1|;ref|ZP_21172767.1|;B4E6Z3_BURCJ	>gi|443591790|gb|ELT60654.1| KduI/IolB family protein [Burkholderia cenocepacia K56-2Valvano];>gi|444373401|ref|ZP_21172767.1| KduI/IolB family protein [Burkholderia cenocepacia K56-2Valvano];>tr|B4E6Z3|B4E6Z3_BURCJ Myo-inositol catabolism protein OS=Burkholderia cenocepacia (strain ATCC BAA-245 / DSM 16553 / LMG 16656 / NCTC 13227 / J2315 / CF5610) GN=BCAL1427 PE=4 SV=1	0.000898742	49.1796	10	4	4	5	10	11	7	10	7	8	8	12	8	7	8	10	9	6	6	5	FALSE	FALSE	FALSE	FALSE	FALSE	FALSE	FALSE	FALSE	FALSE	FALSE	FALSE	FALSE	FALSE	FALSE	FALSE	FALSE	FALSE	FALSE	FALSE	FALSE	16272	11692.7
443591791;444373402;B4E705	443591791;444373402;B4E705	;;msdA	methylmalonate-semialdehyde dehydrogenase (acylating) [Burkholderia cenocepacia K56-2Valvano];methylmalonate-semialdehyde dehydrogenase (acylating) [Burkholderia cenocepacia K56-2Valvano];Methylmalonic acid semialdehyde dehydrogenase	gb|ELT60655.1|;ref|ZP_21172768.1|;B4E705_BURCJ	>gi|443591791|gb|ELT60655.1| methylmalonate-semialdehyde dehydrogenase (acylating) [Burkholderia cenocepacia K56-2Valvano];>gi|444373402|ref|ZP_21172768.1| methylmalonate-semialdehyde dehydrogenase (acylating) [Burkholderia cenocepacia K56-2Valvano];>tr|B4E705|B4E705_BURCJ Methylmalonic acid semialdehyde dehydrogenase OS=Burkholderia cenocepacia (strain ATCC BAA-245 / DSM 16553 / LMG 16656 / NCTC…	0	54.9334	31	29	27	28	31	31	27	30	35	33	32	32	30	31	29	35	32	33	29	28	FALSE	FALSE	FALSE	FALSE	FALSE	FALSE	FALSE	FALSE	FALSE	FALSE	FALSE	FALSE	FALSE	FALSE	FALSE	FALSE	FALSE	FALSE	FALSE	FALSE	286078	256927
443591792;444373403;B4E6Y6	443591792;444373403;B4E6Y6	;;BCAL1420	acyl-CoA thioester hydrolase, YbgC/YbaW family [Burkholderia cenocepacia K56-2Valvano];acyl-CoA thioester hydrolase, YbgC/YbaW family [Burkholderia cenocepacia K56-2Valvano];Putative thioesterase	gb|ELT60656.1|;ref|ZP_21172769.1|;B4E6Y6_BURCJ	>gi|443591792|gb|ELT60656.1| acyl-CoA thioester hydrolase, YbgC/YbaW family [Burkholderia cenocepacia K56-2Valvano];>gi|444373403|ref|ZP_21172769.1| acyl-CoA thioester hydrolase, YbgC/YbaW family [Burkholderia cenocepacia K56-2Valvano];>tr|B4E6Y6|B4E6Y6_BURCJ Putative thioesterase OS=Burkholderia cenocepacia (strain ATCC BAA-245 / DSM 16553 / LMG 16656 / NCTC 13227 / J2315 / CF5610) GN=BCAL1420 P…	0	51.5134	3	2	1	2	3	2	0	3	2	3	2	2	2	2	3	3	3	3	2	2	FALSE	FALSE	FALSE	FALSE	FALSE	FALSE	FALSE	FALSE	FALSE	FALSE	FALSE	FALSE	FALSE	FALSE	FALSE	FALSE	FALSE	FALSE	FALSE	FALSE	52059.2	18962.6
443591798;444373409;B4E6Z7	443591798;444373409;B4E6Z7	;;BCAL1431	periplasmic binding protein and sugar binding domain of the LacI family protein [Burkholderia cenocepacia K56-2Valvano];periplasmic binding protein and sugar binding domain of the LacI family protein [Burkholderia cenocepacia K56-2Valvano];Putative ribose ABC transport system, substrate-binding exported protein	gb|ELT60662.1|;ref|ZP_21172775.1|;B4E6Z7_BURCJ	>gi|443591798|gb|ELT60662.1| periplasmic binding protein and sugar binding domain of the LacI family protein [Burkholderia cenocepacia K56-2Valvano];>gi|444373409|ref|ZP_21172775.1| periplasmic binding protein and sugar binding domain of the LacI family protein [Burkholderia cenocepacia K56-2Valvano];>tr|B4E6Z7|B4E6Z7_BURCJ Putative ribose ABC transport system, substrate-binding exported protein …	0.00139509	47.69	7	3	1	0	1	8	7	1	1	0	0	10	2	0	0	1	0	0	1	0	FALSE	FALSE	FALSE	FALSE	FALSE	FALSE	FALSE	FALSE	FALSE	FALSE	FALSE	FALSE	FALSE	FALSE	FALSE	FALSE	FALSE	FALSE	FALSE	FALSE	18035.5	12965.8
443591799;444373410;B4E6Z4	443591799;444373410;B4E6Z4	;;BCAL1428	AP endonuclease, family 2 [Burkholderia cenocepacia K56-2Valvano];AP endonuclease, family 2 [Burkholderia cenocepacia K56-2Valvano];Putative amine catabolism-related protein	gb|ELT60663.1|;ref|ZP_21172776.1|;B4E6Z4_BURCJ	>gi|443591799|gb|ELT60663.1| AP endonuclease, family 2 [Burkholderia cenocepacia K56-2Valvano];>gi|444373410|ref|ZP_21172776.1| AP endonuclease, family 2 [Burkholderia cenocepacia K56-2Valvano];>tr|B4E6Z4|B4E6Z4_BURCJ Putative amine catabolism-related protein OS=Burkholderia cenocepacia (strain ATCC BAA-245 / DSM 16553 / LMG 16656 / NCTC 13227 / J2315 / CF5610) GN=BCAL1428 PE=4 SV=1	0.00718735	43.1872	2	2	1	1	2	3	3	2	2	1	2	2	1	2	1	2	1	2	2	1	FALSE	FALSE	FALSE	FALSE	FALSE	FALSE	FALSE	FALSE	FALSE	FALSE	FALSE	FALSE	FALSE	FALSE	FALSE	FALSE	FALSE	FALSE	FALSE	FALSE	7824.09	6212.07
443591810;444373384;B4E7H1	443591810;444373384;B4E7H1	;;BCAL1466	transporter, major facilitator family protein [Burkholderia cenocepacia K56-2Valvano];transporter, major facilitator family protein [Burkholderia cenocepacia K56-2Valvano];Major Facilitator Superfamily protein	gb|ELT60671.1|;ref|ZP_21172751.1|;B4E7H1_BURCJ	>gi|443591810|gb|ELT60671.1| transporter, major facilitator family protein [Burkholderia cenocepacia K56-2Valvano];>gi|444373384|ref|ZP_21172751.1| transporter, major facilitator family protein [Burkholderia cenocepacia K56-2Valvano];>tr|B4E7H1|B4E7H1_BURCJ Major Facilitator Superfamily protein OS=Burkholderia cenocepacia (strain ATCC BAA-245 / DSM 16553 / LMG 16656 / NCTC 13227 / J2315 / CF5610)…	0	51.538	9	11	8	9	4	5	7	5	9	9	8	9	3	4	3	7	9	6	5	5	FALSE	FALSE	FALSE	FALSE	FALSE	FALSE	FALSE	FALSE	FALSE	FALSE	FALSE	FALSE	FALSE	FALSE	FALSE	FALSE	FALSE	FALSE	FALSE	FALSE	60205.8	106630
443591811;444373385;B4E7H2	443591811;444373385;B4E7H2	;;aroC	chorismate synthase [Burkholderia cenocepacia K56-2Valvano];chorismate synthase [Burkholderia cenocepacia K56-2Valvano];Chorismate synthase	gb|ELT60672.1|;ref|ZP_21172752.1|;AROC_BURCJ	>gi|443591811|gb|ELT60672.1| chorismate synthase [Burkholderia cenocepacia K56-2Valvano];>gi|444373385|ref|ZP_21172752.1| chorismate synthase [Burkholderia cenocepacia K56-2Valvano];>sp|B4E7H2|AROC_BURCJ Chorismate synthase OS=Burkholderia cenocepacia (strain ATCC BAA-245 / DSM 16553 / LMG 16656 / NCTC 13227 / J2315 / CF5610) GN=aroC PE=3 SV=1	0	55.8373	18	18	16	16	22	19	16	20	19	18	19	19	20	19	17	18	20	21	19	17	FALSE	FALSE	FALSE	FALSE	FALSE	FALSE	FALSE	FALSE	FALSE	FALSE	FALSE	FALSE	FALSE	FALSE	FALSE	FALSE	FALSE	FALSE	FALSE	FALSE	421733	460279
443591814;444373388;B4E7H0	443591814;444373388;B4E7H0	;;BCAL1465	CBS domain protein [Burkholderia cenocepacia K56-2Valvano];CBS domain protein [Burkholderia cenocepacia K56-2Valvano];Uncharacterized protein	gb|ELT60675.1|;ref|ZP_21172755.1|;B4E7H0_BURCJ	>gi|443591814|gb|ELT60675.1| CBS domain protein [Burkholderia cenocepacia K56-2Valvano];>gi|444373388|ref|ZP_21172755.1| CBS domain protein [Burkholderia cenocepacia K56-2Valvano];>tr|B4E7H0|B4E7H0_BURCJ Uncharacterized protein OS=Burkholderia cenocepacia (strain ATCC BAA-245 / DSM 16553 / LMG 16656 / NCTC 13227 / J2315 / CF5610) GN=BCAL1465 PE=4 SV=1	0	52.9034	22	21	19	22	23	21	20	23	22	21	23	23	22	22	20	22	23	24	21	21	FALSE	FALSE	FALSE	FALSE	FALSE	FALSE	FALSE	FALSE	FALSE	FALSE	FALSE	FALSE	FALSE	FALSE	FALSE	FALSE	FALSE	FALSE	FALSE	FALSE	1.30722e+06	1.2705e+06
443591822;444373374;B4E5R3	443591822;444373374;B4E5R3	;;mgsA	methylglyoxal synthase [Burkholderia cenocepacia K56-2Valvano];methylglyoxal synthase [Burkholderia cenocepacia K56-2Valvano];Methylglyoxal synthase	gb|ELT60681.1|;ref|ZP_21172742.1|;MGSA_BURCJ	>gi|443591822|gb|ELT60681.1| methylglyoxal synthase [Burkholderia cenocepacia K56-2Valvano];>gi|444373374|ref|ZP_21172742.1| methylglyoxal synthase [Burkholderia cenocepacia K56-2Valvano];>sp|B4E5R3|MGSA_BURCJ Methylglyoxal synthase OS=Burkholderia cenocepacia (strain ATCC BAA-245 / DSM 16553 / LMG 16656 / NCTC 13227 / J2315 / CF5610) GN=mgsA PE=3 SV=1	0	54.4261	15	17	15	15	19	15	18	18	16	16	17	18	18	16	18	16	18	16	16	14	FALSE	FALSE	FALSE	FALSE	FALSE	FALSE	FALSE	FALSE	FALSE	FALSE	FALSE	FALSE	FALSE	FALSE	FALSE	FALSE	FALSE	FALSE	FALSE	FALSE	139031	133304
443591827;444373379;B4E5R2	443591827;444373379;B4E5R2	;;qor	oxidoreductase, zinc-binding dehydrogenase family protein [Burkholderia cenocepacia K56-2Valvano];oxidoreductase, zinc-binding dehydrogenase family protein [Burkholderia cenocepacia K56-2Valvano];Quinone oxidoreductase	gb|ELT60686.1|;ref|ZP_21172747.1|;B4E5R2_BURCJ	>gi|443591827|gb|ELT60686.1| oxidoreductase, zinc-binding dehydrogenase family protein [Burkholderia cenocepacia K56-2Valvano];>gi|444373379|ref|ZP_21172747.1| oxidoreductase, zinc-binding dehydrogenase family protein [Burkholderia cenocepacia K56-2Valvano];>tr|B4E5R2|B4E5R2_BURCJ Quinone oxidoreductase OS=Burkholderia cenocepacia (strain ATCC BAA-245 / DSM 16553 / LMG 16656 / NCTC 13227 / J2315 …	0	56.3347	25	22	22	23	24	27	23	24	25	24	26	25	25	24	23	25	24	24	24	21	FALSE	FALSE	FALSE	FALSE	FALSE	FALSE	FALSE	FALSE	FALSE	FALSE	FALSE	FALSE	FALSE	FALSE	FALSE	FALSE	FALSE	FALSE	FALSE	FALSE	261940	273708
443591828;444373380;B4E5R5	443591828;444373380;B4E5R5	;;upp	uracil phosphoribosyltransferase [Burkholderia cenocepacia K56-2Valvano];uracil phosphoribosyltransferase [Burkholderia cenocepacia K56-2Valvano];Uracil phosphoribosyltransferase	gb|ELT60687.1|;ref|ZP_21172748.1|;UPP_BURCJ	>gi|443591828|gb|ELT60687.1| uracil phosphoribosyltransferase [Burkholderia cenocepacia K56-2Valvano];>gi|444373380|ref|ZP_21172748.1| uracil phosphoribosyltransferase [Burkholderia cenocepacia K56-2Valvano];>sp|B4E5R5|UPP_BURCJ Uracil phosphoribosyltransferase OS=Burkholderia cenocepacia (strain ATCC BAA-245 / DSM 16553 / LMG 16656 / NCTC 13227 / J2315 / CF5610) GN=upp PE=3 SV=1	0	51.2282	24	23	23	22	24	23	23	23	24	23	23	23	23	23	23	23	23	23	23	22	FALSE	FALSE	FALSE	FALSE	FALSE	FALSE	FALSE	FALSE	FALSE	FALSE	FALSE	FALSE	FALSE	FALSE	FALSE	FALSE	FALSE	FALSE	FALSE	FALSE	385300	424389
443591829;444373381;B4E5R4	443591829;444373381;B4E5R4	;;BCAL2386	KR domain protein [Burkholderia cenocepacia K56-2Valvano];KR domain protein [Burkholderia cenocepacia K56-2Valvano];Putative dehydrogenase	gb|ELT60688.1|;ref|ZP_21172749.1|;B4E5R4_BURCJ	>gi|443591829|gb|ELT60688.1| KR domain protein [Burkholderia cenocepacia K56-2Valvano];>gi|444373381|ref|ZP_21172749.1| KR domain protein [Burkholderia cenocepacia K56-2Valvano];>tr|B4E5R4|B4E5R4_BURCJ Putative dehydrogenase OS=Burkholderia cenocepacia (strain ATCC BAA-245 / DSM 16553 / LMG 16656 / NCTC 13227 / J2315 / CF5610) GN=BCAL2386 PE=4 SV=1	0	57.1863	22	22	21	21	23	22	20	20	21	20	22	20	22	21	20	23	22	20	20	19	FALSE	FALSE	FALSE	FALSE	FALSE	FALSE	FALSE	FALSE	FALSE	FALSE	FALSE	FALSE	FALSE	FALSE	FALSE	FALSE	FALSE	FALSE	FALSE	FALSE	86769.6	90394.7
443591841;444373360;B4EJK9	443591841;444373360;B4EJK9	;;BCAM1519	putative UDP-N-acetylglucosamine 1-carboxyvinyltransferase [Burkholderia cenocepacia K56-2Valvano];putative UDP-N-acetylglucosamine 1-carboxyvinyltransferase [Burkholderia cenocepacia K56-2Valvano];Putative UDP-N-acetylglucosamine 1-carboxyvinyltransferase	gb|ELT60698.1|;ref|ZP_21172729.1|;B4EJK9_BURCJ	>gi|443591841|gb|ELT60698.1| putative UDP-N-acetylglucosamine 1-carboxyvinyltransferase [Burkholderia cenocepacia K56-2Valvano];>gi|444373360|ref|ZP_21172729.1| putative UDP-N-acetylglucosamine 1-carboxyvinyltransferase [Burkholderia cenocepacia K56-2Valvano];>tr|B4EJK9|B4EJK9_BURCJ Putative UDP-N-acetylglucosamine 1-carboxyvinyltransferase OS=Burkholderia cenocepacia (strain ATCC BAA-245 / DSM 1…	0	52.0493	32	32	30	32	33	32	32	33	33	33	31	34	33	34	33	33	32	32	34	31	FALSE	FALSE	FALSE	FALSE	FALSE	FALSE	FALSE	FALSE	FALSE	FALSE	FALSE	FALSE	FALSE	FALSE	FALSE	FALSE	FALSE	FALSE	FALSE	FALSE	234998	254529
443591844;444373363;B4EJK7	443591844;444373363;B4EJK7	;;BCAM1517	transcriptional regulator, IclR family, C-terminal domain protein [Burkholderia cenocepacia K56-2Valvano];transcriptional regulator, IclR family, C-terminal domain protein [Burkholderia cenocepacia K56-2Valvano];IclR family regulatory protein	gb|ELT60701.1|;ref|ZP_21172732.1|;B4EJK7_BURCJ	>gi|443591844|gb|ELT60701.1| transcriptional regulator, IclR family, C-terminal domain protein [Burkholderia cenocepacia K56-2Valvano];>gi|444373363|ref|ZP_21172732.1| transcriptional regulator, IclR family, C-terminal domain protein [Burkholderia cenocepacia K56-2Valvano];>tr|B4EJK7|B4EJK7_BURCJ IclR family regulatory protein OS=Burkholderia cenocepacia (strain ATCC BAA-245 / DSM 16553 / LMG 166…	0.000898742	49.2132	13	10	9	10	12	11	11	11	11	11	12	12	11	10	11	13	11	12	11	8	FALSE	FALSE	FALSE	FALSE	FALSE	FALSE	FALSE	FALSE	FALSE	FALSE	FALSE	FALSE	FALSE	FALSE	FALSE	FALSE	FALSE	FALSE	FALSE	FALSE	21308.6	23888.6
443591847;444373366;B4EJL2	443591847;444373366;B4EJL2	;;BCAM1522	putative 4-hydroxyphenylpyruvate dioxygenase [Burkholderia cenocepacia K56-2Valvano];putative 4-hydroxyphenylpyruvate dioxygenase [Burkholderia cenocepacia K56-2Valvano];Putative dioxygenase	gb|ELT60704.1|;ref|ZP_21172735.1|;B4EJL2_BURCJ	>gi|443591847|gb|ELT60704.1| putative 4-hydroxyphenylpyruvate dioxygenase [Burkholderia cenocepacia K56-2Valvano];>gi|444373366|ref|ZP_21172735.1| putative 4-hydroxyphenylpyruvate dioxygenase [Burkholderia cenocepacia K56-2Valvano];>tr|B4EJL2|B4EJL2_BURCJ Putative dioxygenase OS=Burkholderia cenocepacia (strain ATCC BAA-245 / DSM 16553 / LMG 16656 / NCTC 13227 / J2315 / CF5610) GN=BCAM1522 PE=3 S…	0	54.5018	22	18	14	17	23	20	18	21	21	21	20	22	21	21	18	23	24	21	18	15	FALSE	FALSE	FALSE	FALSE	FALSE	FALSE	FALSE	FALSE	FALSE	FALSE	FALSE	FALSE	FALSE	FALSE	FALSE	FALSE	FALSE	FALSE	FALSE	FALSE	53290.2	51056
443591849;444373368;B4EJL0	443591849;444373368;B4EJL0	;;BCAM1520	HNH endonuclease domain protein [Burkholderia cenocepacia K56-2Valvano];HNH endonuclease domain protein [Burkholderia cenocepacia K56-2Valvano];Putative restriction endonuclease	gb|ELT60706.1|;ref|ZP_21172737.1|;B4EJL0_BURCJ	>gi|443591849|gb|ELT60706.1| HNH endonuclease domain protein [Burkholderia cenocepacia K56-2Valvano];>gi|444373368|ref|ZP_21172737.1| HNH endonuclease domain protein [Burkholderia cenocepacia K56-2Valvano];>tr|B4EJL0|B4EJL0_BURCJ Putative restriction endonuclease OS=Burkholderia cenocepacia (strain ATCC BAA-245 / DSM 16553 / LMG 16656 / NCTC 13227 / J2315 / CF5610) GN=BCAM1520 PE=4 SV=1	0.00497512	46.0935	2	2	1	2	2	1	0	2	2	1	2	2	2	2	2	2	2	2	1	1	FALSE	FALSE	FALSE	FALSE	FALSE	FALSE	FALSE	FALSE	FALSE	FALSE	FALSE	FALSE	FALSE	FALSE	FALSE	FALSE	FALSE	FALSE	FALSE	FALSE	4992.3	1383.19
443591861;444373357;B4E923	443591861;444373357;B4E923	;;BCAL0600	glutamine synthetase, catalytic domain protein [Burkholderia cenocepacia K56-2Valvano];glutamine synthetase, catalytic domain protein [Burkholderia cenocepacia K56-2Valvano];Putative glutamine synthetase	gb|ELT60716.1|;ref|ZP_21172727.1|;B4E923_BURCJ	>gi|443591861|gb|ELT60716.1| glutamine synthetase, catalytic domain protein [Burkholderia cenocepacia K56-2Valvano];>gi|444373357|ref|ZP_21172727.1| glutamine synthetase, catalytic domain protein [Burkholderia cenocepacia K56-2Valvano];>tr|B4E923|B4E923_BURCJ Putative glutamine synthetase OS=Burkholderia cenocepacia (strain ATCC BAA-245 / DSM 16553 / LMG 16656 / NCTC 13227 / J2315 / CF5610) GN=BC…	0.00718735	42.8273	1	1	2	0	1	2	1	1	1	1	1	0	1	1	1	1	2	1	2	1	FALSE	FALSE	FALSE	FALSE	FALSE	FALSE	FALSE	FALSE	FALSE	FALSE	FALSE	FALSE	FALSE	FALSE	FALSE	FALSE	FALSE	FALSE	FALSE	FALSE	10054.5	1344.85
443591879;444373351;B4EM48	443591879;444373351;B4EM48	;;argG	argininosuccinate synthase [Burkholderia cenocepacia K56-2Valvano];argininosuccinate synthase [Burkholderia cenocepacia K56-2Valvano];Argininosuccinate synthase	gb|ELT60732.1|;ref|ZP_21172722.1|;ASSY_BURCJ	>gi|443591879|gb|ELT60732.1| argininosuccinate synthase [Burkholderia cenocepacia K56-2Valvano];>gi|444373351|ref|ZP_21172722.1| argininosuccinate synthase [Burkholderia cenocepacia K56-2Valvano];>sp|B4EM48|ASSY_BURCJ Argininosuccinate synthase OS=Burkholderia cenocepacia (strain ATCC BAA-245 / DSM 16553 / LMG 16656 / NCTC 13227 / J2315 / CF5610) GN=argG PE=3 SV=1	0	54.9204	50	52	44	50	52	52	45	51	52	49	50	53	52	51	51	52	54	49	50	45	FALSE	FALSE	FALSE	FALSE	FALSE	FALSE	FALSE	FALSE	FALSE	FALSE	FALSE	FALSE	FALSE	FALSE	FALSE	FALSE	FALSE	FALSE	FALSE	FALSE	1.71841e+06	2.18043e+06
443591886;444373346;B4E7U8	443591886;444373346;B4E7U8	;;hisJ	lysine-arginine-ornithine-binding periplasmic protein [Burkholderia cenocepacia K56-2Valvano];lysine-arginine-ornithine-binding periplasmic protein [Burkholderia cenocepacia K56-2Valvano];Periplasmic histidine-binding protein	gb|ELT60738.1|;ref|ZP_21172718.1|;B4E7U8_BURCJ	>gi|443591886|gb|ELT60738.1| lysine-arginine-ornithine-binding periplasmic protein [Burkholderia cenocepacia K56-2Valvano];>gi|444373346|ref|ZP_21172718.1| lysine-arginine-ornithine-binding periplasmic protein [Burkholderia cenocepacia K56-2Valvano];>tr|B4E7U8|B4E7U8_BURCJ Periplasmic histidine-binding protein OS=Burkholderia cenocepacia (strain ATCC BAA-245 / DSM 16553 / LMG 16656 / NCTC 13227 /…	0	54.9738	19	20	14	18	22	18	19	20	20	19	20	19	17	19	19	19	22	19	17	17	FALSE	FALSE	FALSE	FALSE	FALSE	FALSE	FALSE	FALSE	FALSE	FALSE	FALSE	FALSE	FALSE	FALSE	FALSE	FALSE	FALSE	FALSE	FALSE	FALSE	465140	475772
443591888;444373348;B4E7V0	443591888;444373348;B4E7V0	;;hisM	ABC transporter, permease protein [Burkholderia cenocepacia K56-2Valvano];ABC transporter, permease protein [Burkholderia cenocepacia K56-2Valvano];Histidine transport system permease protein	gb|ELT60740.1|;ref|ZP_21172720.1|;B4E7V0_BURCJ	>gi|443591888|gb|ELT60740.1| ABC transporter, permease protein [Burkholderia cenocepacia K56-2Valvano];>gi|444373348|ref|ZP_21172720.1| ABC transporter, permease protein [Burkholderia cenocepacia K56-2Valvano];>tr|B4E7V0|B4E7V0_BURCJ Histidine transport system permease protein OS=Burkholderia cenocepacia (strain ATCC BAA-245 / DSM 16553 / LMG 16656 / NCTC 13227 / J2315 / CF5610) GN=hisM PE=3 SV=1	0.00718735	39.3033	2	2	2	2	1	1	1	1	2	1	2	2	1	2	1	2	2	1	0	0	FALSE	FALSE	FALSE	FALSE	FALSE	FALSE	FALSE	FALSE	FALSE	FALSE	FALSE	FALSE	FALSE	FALSE	FALSE	FALSE	FALSE	FALSE	FALSE	FALSE	28367.6	19964.4
443591914;444373300;B4ECW4	443591914;444373300;B4ECW4	;;xdhA	xanthine dehydrogenase, small subunit [Burkholderia cenocepacia K56-2Valvano];xanthine dehydrogenase, small subunit [Burkholderia cenocepacia K56-2Valvano];Xanthine dehydrogenase	gb|ELT60763.1|;ref|ZP_21172673.1|;B4ECW4_BURCJ	>gi|443591914|gb|ELT60763.1| xanthine dehydrogenase, small subunit [Burkholderia cenocepacia K56-2Valvano];>gi|444373300|ref|ZP_21172673.1| xanthine dehydrogenase, small subunit [Burkholderia cenocepacia K56-2Valvano];>tr|B4ECW4|B4ECW4_BURCJ Xanthine dehydrogenase OS=Burkholderia cenocepacia (strain ATCC BAA-245 / DSM 16553 / LMG 16656 / NCTC 13227 / J2315 / CF5610) GN=xdhA PE=4 SV=1	0	53.8902	18	17	14	16	17	14	14	15	17	14	18	18	17	17	17	18	19	13	15	14	FALSE	FALSE	FALSE	FALSE	FALSE	FALSE	FALSE	FALSE	FALSE	FALSE	FALSE	FALSE	FALSE	FALSE	FALSE	FALSE	FALSE	FALSE	FALSE	FALSE	41550.5	42918.6
443591915;444373301;B4EDC1	443591915;444373301;B4EDC1	;;BCAL3204	peptidoglycan-associated lipoprotein [Burkholderia cenocepacia K56-2Valvano];peptidoglycan-associated lipoprotein [Burkholderia cenocepacia K56-2Valvano];Putative OmpA family lipoprotein	gb|ELT60764.1|;ref|ZP_21172674.1|;B4EDC1_BURCJ	>gi|443591915|gb|ELT60764.1| peptidoglycan-associated lipoprotein [Burkholderia cenocepacia K56-2Valvano];>gi|444373301|ref|ZP_21172674.1| peptidoglycan-associated lipoprotein [Burkholderia cenocepacia K56-2Valvano];>tr|B4EDC1|B4EDC1_BURCJ Putative OmpA family lipoprotein OS=Burkholderia cenocepacia (strain ATCC BAA-245 / DSM 16553 / LMG 16656 / NCTC 13227 / J2315 / CF5610) GN=BCAL3204 PE=3 SV=1	0	53.8263	30	30	26	26	31	30	26	29	31	30	31	31	32	30	28	33	33	32	31	27	FALSE	FALSE	FALSE	FALSE	FALSE	FALSE	FALSE	FALSE	FALSE	FALSE	FALSE	FALSE	FALSE	FALSE	FALSE	FALSE	FALSE	FALSE	FALSE	FALSE	7425858	7.02677e+06
443591916;444373302;B4ECY2	443591916;444373302;B4ECY2	;;BCAL3191	acyl-CoA dehydrogenase, N-terminal domain protein [Burkholderia cenocepacia K56-2Valvano];acyl-CoA dehydrogenase, N-terminal domain protein [Burkholderia cenocepacia K56-2Valvano];Putative glutaryl-CoA dehydrogenase	gb|ELT60765.1|;ref|ZP_21172675.1|;B4ECY2_BURCJ	>gi|443591916|gb|ELT60765.1| acyl-CoA dehydrogenase, N-terminal domain protein [Burkholderia cenocepacia K56-2Valvano];>gi|444373302|ref|ZP_21172675.1| acyl-CoA dehydrogenase, N-terminal domain protein [Burkholderia cenocepacia K56-2Valvano];>tr|B4ECY2|B4ECY2_BURCJ Putative glutaryl-CoA dehydrogenase OS=Burkholderia cenocepacia (strain ATCC BAA-245 / DSM 16553 / LMG 16656 / NCTC 13227 / J2315 / C…	0	53.8859	39	36	40	38	42	37	35	39	36	37	38	41	40	37	38	37	39	42	38	36	FALSE	FALSE	FALSE	FALSE	FALSE	FALSE	FALSE	FALSE	FALSE	FALSE	FALSE	FALSE	FALSE	FALSE	FALSE	FALSE	FALSE	FALSE	FALSE	FALSE	1.52815e+06	1658342
443591917;444373303;B4ECX0	443591917;444373303;B4ECX0	;;ldhA	4-phosphoerythronate dehydrogenase [Burkholderia cenocepacia K56-2Valvano];4-phosphoerythronate dehydrogenase [Burkholderia cenocepacia K56-2Valvano];Probable D-lactate dehydrogenase	gb|ELT60766.1|;ref|ZP_21172676.1|;B4ECX0_BURCJ	>gi|443591917|gb|ELT60766.1| 4-phosphoerythronate dehydrogenase [Burkholderia cenocepacia K56-2Valvano];>gi|444373303|ref|ZP_21172676.1| 4-phosphoerythronate dehydrogenase [Burkholderia cenocepacia K56-2Valvano];>tr|B4ECX0|B4ECX0_BURCJ Probable D-lactate dehydrogenase OS=Burkholderia cenocepacia (strain ATCC BAA-245 / DSM 16553 / LMG 16656 / NCTC 13227 / J2315 / CF5610) GN=ldhA PE=3 SV=1	0	55.2036	14	14	13	16	16	14	13	14	16	15	16	16	17	15	17	15	16	16	16	15	FALSE	FALSE	FALSE	FALSE	FALSE	FALSE	FALSE	FALSE	FALSE	FALSE	FALSE	FALSE	FALSE	FALSE	FALSE	FALSE	FALSE	FALSE	FALSE	FALSE	71635.6	65606
443591918;444373304;B4ECX8	443591918;444373304;B4ECX8	;;BCAL3187	FAD binding domain protein [Burkholderia cenocepacia K56-2Valvano];FAD binding domain protein [Burkholderia cenocepacia K56-2Valvano];Putative oxidoreductase	gb|ELT60767.1|;ref|ZP_21172677.1|;B4ECX8_BURCJ	>gi|443591918|gb|ELT60767.1| FAD binding domain protein [Burkholderia cenocepacia K56-2Valvano];>gi|444373304|ref|ZP_21172677.1| FAD binding domain protein [Burkholderia cenocepacia K56-2Valvano];>tr|B4ECX8|B4ECX8_BURCJ Putative oxidoreductase OS=Burkholderia cenocepacia (strain ATCC BAA-245 / DSM 16553 / LMG 16656 / NCTC 13227 / J2315 / CF5610) GN=BCAL3187 PE=4 SV=1	0.00351541	46.8353	5	4	3	0	0	4	3	3	0	1	3	5	1	0	1	3	3	2	1	0	FALSE	FALSE	FALSE	FALSE	FALSE	FALSE	FALSE	FALSE	FALSE	FALSE	FALSE	FALSE	FALSE	FALSE	FALSE	FALSE	FALSE	FALSE	FALSE	FALSE	14596.7	10952.1
443591919;444373305;B4ECY0	443591919;444373305;B4ECY0	;;BCAL3189	S-(hydroxymethyl)glutathione synthase [Burkholderia cenocepacia K56-2Valvano];S-(hydroxymethyl)glutathione synthase [Burkholderia cenocepacia K56-2Valvano];Uncharacterized protein	gb|ELT60768.1|;ref|ZP_21172678.1|;B4ECY0_BURCJ	>gi|443591919|gb|ELT60768.1| S-(hydroxymethyl)glutathione synthase [Burkholderia cenocepacia K56-2Valvano];>gi|444373305|ref|ZP_21172678.1| S-(hydroxymethyl)glutathione synthase [Burkholderia cenocepacia K56-2Valvano];>tr|B4ECY0|B4ECY0_BURCJ Uncharacterized protein OS=Burkholderia cenocepacia (strain ATCC BAA-245 / DSM 16553 / LMG 16656 / NCTC 13227 / J2315 / CF5610) GN=BCAL3189 PE=4 SV=1	0.000607165	49.8509	10	8	8	9	10	10	10	10	10	9	10	10	8	11	9	11	10	9	9	9	FALSE	FALSE	FALSE	FALSE	FALSE	FALSE	FALSE	FALSE	FALSE	FALSE	FALSE	FALSE	FALSE	FALSE	FALSE	FALSE	FALSE	FALSE	FALSE	FALSE	36378.7	33789.1
443591920;444373306;B4ECY6	443591920;444373306;B4ECY6	;;BCAL3195	PF11780 family protein [Burkholderia cenocepacia K56-2Valvano];PF11780 family protein [Burkholderia cenocepacia K56-2Valvano];Uncharacterized protein	gb|ELT60769.1|;ref|ZP_21172679.1|;B4ECY6_BURCJ	>gi|443591920|gb|ELT60769.1| PF11780 family protein [Burkholderia cenocepacia K56-2Valvano];>gi|444373306|ref|ZP_21172679.1| PF11780 family protein [Burkholderia cenocepacia K56-2Valvano];>tr|B4ECY6|B4ECY6_BURCJ Uncharacterized protein OS=Burkholderia cenocepacia (strain ATCC BAA-245 / DSM 16553 / LMG 16656 / NCTC 13227 / J2315 / CF5610) GN=BCAL3195 PE=4 SV=1	0	54.4534	6	6	6	6	6	6	6	6	6	6	6	6	6	6	6	6	6	6	6	6	FALSE	FALSE	FALSE	FALSE	FALSE	FALSE	FALSE	FALSE	FALSE	FALSE	FALSE	FALSE	FALSE	FALSE	FALSE	FALSE	FALSE	FALSE	FALSE	FALSE	276235	294963
443591921;444373307;B4ECW7	443591921;444373307;B4ECW7	;;BCAL3176	DNA-binding helix-turn-helix protein [Burkholderia cenocepacia K56-2Valvano];DNA-binding helix-turn-helix protein [Burkholderia cenocepacia K56-2Valvano];AraC family regulatory protein	gb|ELT60770.1|;ref|ZP_21172680.1|;B4ECW7_BURCJ	>gi|443591921|gb|ELT60770.1| DNA-binding helix-turn-helix protein [Burkholderia cenocepacia K56-2Valvano];>gi|444373307|ref|ZP_21172680.1| DNA-binding helix-turn-helix protein [Burkholderia cenocepacia K56-2Valvano];>tr|B4ECW7|B4ECW7_BURCJ AraC family regulatory protein OS=Burkholderia cenocepacia (strain ATCC BAA-245 / DSM 16553 / LMG 16656 / NCTC 13227 / J2315 / CF5610) GN=BCAL3176 PE=4 SV=1	0.00115108	48.9903	1	1	1	1	2	1	0	1	1	2	2	2	1	2	0	2	2	1	2	1	FALSE	FALSE	FALSE	FALSE	FALSE	FALSE	FALSE	FALSE	FALSE	FALSE	FALSE	FALSE	FALSE	FALSE	FALSE	FALSE	FALSE	FALSE	FALSE	FALSE	14998.5	1413.91
443591923;444373309;B4EDB7	443591923;444373309;B4EDB7	;;tolQ	protein TolQ [Burkholderia cenocepacia K56-2Valvano];protein TolQ [Burkholderia cenocepacia K56-2Valvano];Putative TolQ transport transmembrane protein	gb|ELT60772.1|;ref|ZP_21172682.1|;B4EDB7_BURCJ	>gi|443591923|gb|ELT60772.1| protein TolQ [Burkholderia cenocepacia K56-2Valvano];>gi|444373309|ref|ZP_21172682.1| protein TolQ [Burkholderia cenocepacia K56-2Valvano];>tr|B4EDB7|B4EDB7_BURCJ Putative TolQ transport transmembrane protein OS=Burkholderia cenocepacia (strain ATCC BAA-245 / DSM 16553 / LMG 16656 / NCTC 13227 / J2315 / CF5610) GN=tolQ PE=3 SV=1	0	53.2992	7	7	6	6	7	7	6	7	7	7	7	7	6	7	6	7	7	7	5	6	FALSE	FALSE	FALSE	FALSE	FALSE	FALSE	FALSE	FALSE	FALSE	FALSE	FALSE	FALSE	FALSE	FALSE	FALSE	FALSE	FALSE	FALSE	FALSE	FALSE	322336	533752
443591924;444373310;B4EDC2	443591924;444373310;B4EDC2	;;cpoB	tol-pal system protein YbgF [Burkholderia cenocepacia K56-2Valvano];tol-pal system protein YbgF [Burkholderia cenocepacia K56-2Valvano];Cell division coordinator CpoB	gb|ELT60773.1|;ref|ZP_21172683.1|;B4EDC2_BURCJ	>gi|443591924|gb|ELT60773.1| tol-pal system protein YbgF [Burkholderia cenocepacia K56-2Valvano];>gi|444373310|ref|ZP_21172683.1| tol-pal system protein YbgF [Burkholderia cenocepacia K56-2Valvano];>tr|B4EDC2|B4EDC2_BURCJ Cell division coordinator CpoB OS=Burkholderia cenocepacia (strain ATCC BAA-245 / DSM 16553 / LMG 16656 / NCTC 13227 / J2315 / CF5610) GN=cpoB PE=3 SV=1	0.00115108	49.1172	14	12	10	12	13	13	10	14	14	14	13	13	12	13	10	12	14	13	13	10	FALSE	FALSE	FALSE	FALSE	FALSE	FALSE	FALSE	FALSE	FALSE	FALSE	FALSE	FALSE	FALSE	FALSE	FALSE	FALSE	FALSE	FALSE	FALSE	FALSE	840492	854148
443591926;444373312;B4ECX3	443591926;444373312;B4ECX3	;;BCAL3182	transporter, major facilitator family protein [Burkholderia cenocepacia K56-2Valvano];transporter, major facilitator family protein [Burkholderia cenocepacia K56-2Valvano];Major Facilitator Superfamily protein	gb|ELT60775.1|;ref|ZP_21172685.1|;B4ECX3_BURCJ	>gi|443591926|gb|ELT60775.1| transporter, major facilitator family protein [Burkholderia cenocepacia K56-2Valvano];>gi|444373312|ref|ZP_21172685.1| transporter, major facilitator family protein [Burkholderia cenocepacia K56-2Valvano];>tr|B4ECX3|B4ECX3_BURCJ Major Facilitator Superfamily protein OS=Burkholderia cenocepacia (strain ATCC BAA-245 / DSM 16553 / LMG 16656 / NCTC 13227 / J2315 / CF5610)…	0.00427922	46.4254	1	1	2	2	1	1	1	0	1	1	1	1	2	1	1	1	1	0	0	0	FALSE	FALSE	FALSE	FALSE	FALSE	FALSE	FALSE	FALSE	FALSE	FALSE	FALSE	FALSE	FALSE	FALSE	FALSE	FALSE	FALSE	FALSE	FALSE	FALSE	11184.9	21826
443591928;444373314;B4ECW5	443591928;444373314;B4ECW5	;;BCAL3174	transporter, major facilitator family protein [Burkholderia cenocepacia K56-2Valvano];transporter, major facilitator family protein [Burkholderia cenocepacia K56-2Valvano];Major Facilitator Superfamily protein	gb|ELT60777.1|;ref|ZP_21172687.1|;B4ECW5_BURCJ	>gi|443591928|gb|ELT60777.1| transporter, major facilitator family protein [Burkholderia cenocepacia K56-2Valvano];>gi|444373314|ref|ZP_21172687.1| transporter, major facilitator family protein [Burkholderia cenocepacia K56-2Valvano];>tr|B4ECW5|B4ECW5_BURCJ Major Facilitator Superfamily protein OS=Burkholderia cenocepacia (strain ATCC BAA-245 / DSM 16553 / LMG 16656 / NCTC 13227 / J2315 / CF5610)…	0.00718735	39.549	2	2	2	2	0	1	1	1	1	1	1	1	1	1	1	1	1	1	0	0	FALSE	FALSE	FALSE	FALSE	FALSE	FALSE	FALSE	FALSE	FALSE	FALSE	FALSE	FALSE	FALSE	FALSE	FALSE	FALSE	FALSE	FALSE	FALSE	FALSE	17922	19780.3
443591929;444373315;B4ECY8	443591929;444373315;B4ECY8	;;nrdR	transcriptional regulator NrdR [Burkholderia cenocepacia K56-2Valvano];transcriptional regulator NrdR [Burkholderia cenocepacia K56-2Valvano];Transcriptional repressor NrdR	gb|ELT60778.1|;ref|ZP_21172688.1|;NRDR_BURCJ	>gi|443591929|gb|ELT60778.1| transcriptional regulator NrdR [Burkholderia cenocepacia K56-2Valvano];>gi|444373315|ref|ZP_21172688.1| transcriptional regulator NrdR [Burkholderia cenocepacia K56-2Valvano];>sp|B4ECY8|NRDR_BURCJ Transcriptional repressor NrdR OS=Burkholderia cenocepacia (strain ATCC BAA-245 / DSM 16553 / LMG 16656 / NCTC 13227 / J2315 / CF5610) GN=nrdR PE=3 SV=1	0	53.7514	7	6	7	8	7	6	6	7	7	6	7	6	7	6	8	6	7	6	6	7	FALSE	FALSE	FALSE	FALSE	FALSE	FALSE	FALSE	FALSE	FALSE	FALSE	FALSE	FALSE	FALSE	FALSE	FALSE	FALSE	FALSE	FALSE	FALSE	FALSE	139222	165001
443591930;444373316	443591930;444373316		homogentisate 1,2-dioxygenase [Burkholderia cenocepacia K56-2Valvano];homogentisate 1,2-dioxygenase [Burkholderia cenocepacia K56-2Valvano]	gb|ELT60779.1|;ref|ZP_21172689.1|	>gi|443591930|gb|ELT60779.1| homogentisate 1,2-dioxygenase [Burkholderia cenocepacia K56-2Valvano];>gi|444373316|ref|ZP_21172689.1| homogentisate 1,2-dioxygenase [Burkholderia cenocepacia K56-2Valvano]	0	56.2369	20	19	18	17	20	20	21	20	21	16	19	22	20	19	21	21	22	19	18	16	FALSE	FALSE	FALSE	FALSE	FALSE	FALSE	FALSE	FALSE	FALSE	FALSE	FALSE	FALSE	FALSE	FALSE	FALSE	FALSE	FALSE	FALSE	FALSE	FALSE	83141.2	66047.7
443591934;444373320;B4ECX7	443591934;444373320;B4ECX7	;;BCAL3186	PF10932 family protein [Burkholderia cenocepacia K56-2Valvano];PF10932 family protein [Burkholderia cenocepacia K56-2Valvano];Uncharacterized protein	gb|ELT60783.1|;ref|ZP_21172693.1|;B4ECX7_BURCJ	>gi|443591934|gb|ELT60783.1| PF10932 family protein [Burkholderia cenocepacia K56-2Valvano];>gi|444373320|ref|ZP_21172693.1| PF10932 family protein [Burkholderia cenocepacia K56-2Valvano];>tr|B4ECX7|B4ECX7_BURCJ Uncharacterized protein OS=Burkholderia cenocepacia (strain ATCC BAA-245 / DSM 16553 / LMG 16656 / NCTC 13227 / J2315 / CF5610) GN=BCAL3186 PE=4 SV=1	0	51.2728	1	1	1	1	1	2	1	1	1	1	1	2	0	0	1	1	1	1	0	1	FALSE	FALSE	FALSE	FALSE	FALSE	FALSE	FALSE	FALSE	FALSE	FALSE	FALSE	FALSE	FALSE	FALSE	FALSE	FALSE	FALSE	FALSE	FALSE	FALSE	12362.6	6194.25
443591937;444373323;B4EDB9	443591937;444373323;B4EDB9	;;tolA	protein TolA [Burkholderia cenocepacia K56-2Valvano];protein TolA [Burkholderia cenocepacia K56-2Valvano];Possible TolA-related transport transmembrane protein	gb|ELT60786.1|;ref|ZP_21172696.1|;B4EDB9_BURCJ	>gi|443591937|gb|ELT60786.1| protein TolA [Burkholderia cenocepacia K56-2Valvano];>gi|444373323|ref|ZP_21172696.1| protein TolA [Burkholderia cenocepacia K56-2Valvano];>tr|B4EDB9|B4EDB9_BURCJ Possible TolA-related transport transmembrane protein OS=Burkholderia cenocepacia (strain ATCC BAA-245 / DSM 16553 / LMG 16656 / NCTC 13227 / J2315 / CF5610) GN=tolA PE=4 SV=1	0	53.5408	18	18	15	16	18	18	18	17	18	18	18	18	15	18	16	18	18	18	17	18	FALSE	FALSE	FALSE	FALSE	FALSE	FALSE	FALSE	FALSE	FALSE	FALSE	FALSE	FALSE	FALSE	FALSE	FALSE	FALSE	FALSE	FALSE	FALSE	FALSE	76555.9	79708.8
443591938;444373324	443591938;444373324		LysR substrate binding domain protein [Burkholderia cenocepacia K56-2Valvano]	gb|ELT60787.1|;ref|ZP_21172697.1|	>gi|443591938|gb|ELT60787.1| LysR substrate binding domain protein [Burkholderia cenocepacia K56-2Valvano];>gi|444373324|ref|ZP_21172697.1| LysR substrate binding domain protein [Burkholderia cenocepacia K56-2Valvano]	0	52.168	22	22	20	22	22	21	19	22	21	22	22	22	21	21	21	22	22	22	22	20	FALSE	FALSE	FALSE	FALSE	FALSE	FALSE	FALSE	FALSE	FALSE	FALSE	FALSE	FALSE	FALSE	FALSE	FALSE	FALSE	FALSE	FALSE	FALSE	FALSE	637774	600651
443591939;444373325;B4ECZ0	443591939;444373325;B4ECZ0	;;BCAL3198	KR domain protein [Burkholderia cenocepacia K56-2Valvano];KR domain protein [Burkholderia cenocepacia K56-2Valvano];Putative short-chain dehydrogenase	gb|ELT60788.1|;ref|ZP_21172698.1|;B4ECZ0_BURCJ	>gi|443591939|gb|ELT60788.1| KR domain protein [Burkholderia cenocepacia K56-2Valvano];>gi|444373325|ref|ZP_21172698.1| KR domain protein [Burkholderia cenocepacia K56-2Valvano];>tr|B4ECZ0|B4ECZ0_BURCJ Putative short-chain dehydrogenase OS=Burkholderia cenocepacia (strain ATCC BAA-245 / DSM 16553 / LMG 16656 / NCTC 13227 / J2315 / CF5610) GN=BCAL3198 PE=3 SV=1	0	56.7129	18	18	16	16	17	18	17	16	18	18	19	19	18	17	17	19	19	17	16	15	FALSE	FALSE	FALSE	FALSE	FALSE	FALSE	FALSE	FALSE	FALSE	FALSE	FALSE	FALSE	FALSE	FALSE	FALSE	FALSE	FALSE	FALSE	FALSE	FALSE	1.30753e+06	1.3861e+06
443591940;444373326;B4ECW8	443591940;444373326;B4ECW8	;;BCAL3177	aminotransferase, class V [Burkholderia cenocepacia K56-2Valvano];aminotransferase, class V [Burkholderia cenocepacia K56-2Valvano];Putative aminotransferase	gb|ELT60789.1|;ref|ZP_21172699.1|;B4ECW8_BURCJ	>gi|443591940|gb|ELT60789.1| aminotransferase, class V [Burkholderia cenocepacia K56-2Valvano];>gi|444373326|ref|ZP_21172699.1| aminotransferase, class V [Burkholderia cenocepacia K56-2Valvano];>tr|B4ECW8|B4ECW8_BURCJ Putative aminotransferase OS=Burkholderia cenocepacia (strain ATCC BAA-245 / DSM 16553 / LMG 16656 / NCTC 13227 / J2315 / CF5610) GN=BCAL3177 PE=3 SV=1	0	53.1522	13	12	12	13	11	11	9	11	11	11	13	13	12	12	11	12	13	10	10	11	FALSE	FALSE	FALSE	FALSE	FALSE	FALSE	FALSE	FALSE	FALSE	FALSE	FALSE	FALSE	FALSE	FALSE	FALSE	FALSE	FALSE	FALSE	FALSE	FALSE	93607.5	123514
443591941;444373327;B4ECX1	443591941;444373327;B4ECX1	;;BCAL3180	5,6-dimethylbenzimidazole synthase [Burkholderia cenocepacia K56-2Valvano];5,6-dimethylbenzimidazole synthase [Burkholderia cenocepacia K56-2Valvano];Putative oxidoreductase	gb|ELT60790.1|;ref|ZP_21172700.1|;B4ECX1_BURCJ	>gi|443591941|gb|ELT60790.1| 5,6-dimethylbenzimidazole synthase [Burkholderia cenocepacia K56-2Valvano];>gi|444373327|ref|ZP_21172700.1| 5,6-dimethylbenzimidazole synthase [Burkholderia cenocepacia K56-2Valvano];>tr|B4ECX1|B4ECX1_BURCJ Putative oxidoreductase OS=Burkholderia cenocepacia (strain ATCC BAA-245 / DSM 16553 / LMG 16656 / NCTC 13227 / J2315 / CF5610) GN=BCAL3180 PE=4 SV=1	0	50.9743	4	7	3	4	7	6	5	7	6	5	6	6	7	7	6	7	6	5	6	5	FALSE	FALSE	FALSE	FALSE	FALSE	FALSE	FALSE	FALSE	FALSE	FALSE	FALSE	FALSE	FALSE	FALSE	FALSE	FALSE	FALSE	FALSE	FALSE	FALSE	6377.45	8773.49
443591942;444373328;B4ECX9	443591942;444373328;B4ECX9	;;BCAL3188	cyclic diguanylate phosphodiesterase (EAL) domain protein [Burkholderia cenocepacia K56-2Valvano];cyclic diguanylate phosphodiesterase (EAL) domain protein [Burkholderia cenocepacia K56-2Valvano];Putative diguanylate phosphodiesterase	gb|ELT60791.1|;ref|ZP_21172701.1|;B4ECX9_BURCJ	>gi|443591942|gb|ELT60791.1| cyclic diguanylate phosphodiesterase (EAL) domain protein [Burkholderia cenocepacia K56-2Valvano];>gi|444373328|ref|ZP_21172701.1| cyclic diguanylate phosphodiesterase (EAL) domain protein [Burkholderia cenocepacia K56-2Valvano];>tr|B4ECX9|B4ECX9_BURCJ Putative diguanylate phosphodiesterase OS=Burkholderia cenocepacia (strain ATCC BAA-245 / DSM 16553 / LMG 16656 / NCT…	0	53.3057	12	12	9	11	14	12	11	13	14	14	14	14	12	13	13	12	12	12	11	10	FALSE	FALSE	FALSE	FALSE	FALSE	FALSE	FALSE	FALSE	FALSE	FALSE	FALSE	FALSE	FALSE	FALSE	FALSE	FALSE	FALSE	FALSE	FALSE	FALSE	64398.8	63682
443591943;444373329;B4ECY1	443591943;444373329;B4ECY1	;;BCAL3190	transcriptional regulator, IclR family, C-terminal domain protein [Burkholderia cenocepacia K56-2Valvano];transcriptional regulator, IclR family, C-terminal domain protein [Burkholderia cenocepacia K56-2Valvano];IclR family regulatory protein	gb|ELT60792.1|;ref|ZP_21172702.1|;B4ECY1_BURCJ	>gi|443591943|gb|ELT60792.1| transcriptional regulator, IclR family, C-terminal domain protein [Burkholderia cenocepacia K56-2Valvano];>gi|444373329|ref|ZP_21172702.1| transcriptional regulator, IclR family, C-terminal domain protein [Burkholderia cenocepacia K56-2Valvano];>tr|B4ECY1|B4ECY1_BURCJ IclR family regulatory protein OS=Burkholderia cenocepacia (strain ATCC BAA-245 / DSM 16553 / LMG 166…	0	55.5065	12	13	9	10	12	11	8	12	12	11	12	11	12	13	10	13	13	9	11	10	FALSE	FALSE	FALSE	FALSE	FALSE	FALSE	FALSE	FALSE	FALSE	FALSE	FALSE	FALSE	FALSE	FALSE	FALSE	FALSE	FALSE	FALSE	FALSE	FALSE	40443.6	53100
443591944;444373330;B4ECY3	443591944;444373330;B4ECY3	;;BCAL3192	redoxin [Burkholderia cenocepacia K56-2Valvano];redoxin [Burkholderia cenocepacia K56-2Valvano];Putative oxidoreductase	gb|ELT60793.1|;ref|ZP_21172703.1|;B4ECY3_BURCJ	>gi|443591944|gb|ELT60793.1| redoxin [Burkholderia cenocepacia K56-2Valvano];>gi|444373330|ref|ZP_21172703.1| redoxin [Burkholderia cenocepacia K56-2Valvano];>tr|B4ECY3|B4ECY3_BURCJ Putative oxidoreductase OS=Burkholderia cenocepacia (strain ATCC BAA-245 / DSM 16553 / LMG 16656 / NCTC 13227 / J2315 / CF5610) GN=BCAL3192 PE=4 SV=1	0	51.8589	28	28	26	29	28	27	26	27	29	28	28	26	28	28	28	28	29	29	27	29	FALSE	FALSE	FALSE	FALSE	FALSE	FALSE	FALSE	FALSE	FALSE	FALSE	FALSE	FALSE	FALSE	FALSE	FALSE	FALSE	FALSE	FALSE	FALSE	FALSE	5.13779e+06	5.01697e+06
443591946;444373332;B4ECX4	443591946;444373332;B4ECX4	;;BCAL3183	fumarylacetoacetase [Burkholderia cenocepacia K56-2Valvano];fumarylacetoacetase [Burkholderia cenocepacia K56-2Valvano];Putative hydrolase	gb|ELT60795.1|;ref|ZP_21172705.1|;B4ECX4_BURCJ	>gi|443591946|gb|ELT60795.1| fumarylacetoacetase [Burkholderia cenocepacia K56-2Valvano];>gi|444373332|ref|ZP_21172705.1| fumarylacetoacetase [Burkholderia cenocepacia K56-2Valvano];>tr|B4ECX4|B4ECX4_BURCJ Putative hydrolase OS=Burkholderia cenocepacia (strain ATCC BAA-245 / DSM 16553 / LMG 16656 / NCTC 13227 / J2315 / CF5610) GN=BCAL3183 PE=1 SV=1	0	53.3861	15	10	11	10	9	12	12	12	12	10	12	15	11	12	12	13	12	12	10	10	FALSE	FALSE	FALSE	FALSE	FALSE	FALSE	FALSE	FALSE	FALSE	FALSE	FALSE	FALSE	FALSE	FALSE	FALSE	FALSE	FALSE	FALSE	FALSE	FALSE	85001.4	68460.1
443591949;444373335;B4ECY9	443591949;444373335;B4ECY9	;;glyA	glycine hydroxymethyltransferase [Burkholderia cenocepacia K56-2Valvano];glycine hydroxymethyltransferase [Burkholderia cenocepacia K56-2Valvano];Serine hydroxymethyltransferase	gb|ELT60798.1|;ref|ZP_21172708.1|;B4ECY9_BURCJ	>gi|443591949|gb|ELT60798.1| glycine hydroxymethyltransferase [Burkholderia cenocepacia K56-2Valvano];>gi|444373335|ref|ZP_21172708.1| glycine hydroxymethyltransferase [Burkholderia cenocepacia K56-2Valvano];>tr|B4ECY9|B4ECY9_BURCJ Serine hydroxymethyltransferase OS=Burkholderia cenocepacia (strain ATCC BAA-245 / DSM 16553 / LMG 16656 / NCTC 13227 / J2315 / CF5610) GN=glyA PE=1 SV=1	0	55.459	34	34	33	39	37	34	31	34	35	34	35	36	37	33	36	34	36	35	35	34	FALSE	FALSE	FALSE	FALSE	FALSE	FALSE	FALSE	FALSE	FALSE	FALSE	FALSE	FALSE	FALSE	FALSE	FALSE	FALSE	FALSE	FALSE	FALSE	FALSE	933414	1.06781e+06
443591953;444373339;B4EDC0	443591953;444373339;B4EDC0	;;tolB	Tol-Pal system beta propeller repeat protein TolB [Burkholderia cenocepacia K56-2Valvano];Tol-Pal system beta propeller repeat protein TolB [Burkholderia cenocepacia K56-2Valvano];Protein TolB	gb|ELT60802.1|;ref|ZP_21172712.1|;TOLB_BURCJ	>gi|443591953|gb|ELT60802.1| Tol-Pal system beta propeller repeat protein TolB [Burkholderia cenocepacia K56-2Valvano];>gi|444373339|ref|ZP_21172712.1| Tol-Pal system beta propeller repeat protein TolB [Burkholderia cenocepacia K56-2Valvano];>sp|B4EDC0|TOLB_BURCJ Protein TolB OS=Burkholderia cenocepacia (strain ATCC BAA-245 / DSM 16553 / LMG 16656 / NCTC 13227 / J2315 / CF5610) GN=tolB PE=3 SV=1	0	54.1041	28	26	20	22	26	26	25	26	26	28	27	27	27	28	23	28	28	28	26	22	FALSE	FALSE	FALSE	FALSE	FALSE	FALSE	FALSE	FALSE	FALSE	FALSE	FALSE	FALSE	FALSE	FALSE	FALSE	FALSE	FALSE	FALSE	FALSE	FALSE	1.72698e+06	1.72846e+06
443591955;444373341;B4EDB8	443591955;444373341;B4EDB8	;;tolR	protein TolR [Burkholderia cenocepacia K56-2Valvano];protein TolR [Burkholderia cenocepacia K56-2Valvano];Putative TolR-related protein	gb|ELT60804.1|;ref|ZP_21172714.1|;B4EDB8_BURCJ	>gi|443591955|gb|ELT60804.1| protein TolR [Burkholderia cenocepacia K56-2Valvano];>gi|444373341|ref|ZP_21172714.1| protein TolR [Burkholderia cenocepacia K56-2Valvano];>tr|B4EDB8|B4EDB8_BURCJ Putative TolR-related protein OS=Burkholderia cenocepacia (strain ATCC BAA-245 / DSM 16553 / LMG 16656 / NCTC 13227 / J2315 / CF5610) GN=tolR PE=3 SV=1	0	52.8412	8	8	8	8	8	8	8	8	8	8	8	8	8	8	8	8	8	8	8	9	FALSE	FALSE	FALSE	FALSE	FALSE	FALSE	FALSE	FALSE	FALSE	FALSE	FALSE	FALSE	FALSE	FALSE	FALSE	FALSE	FALSE	FALSE	FALSE	FALSE	69607	74646.5
443591957;444373343	443591957;444373343		PF05957 family protein [Burkholderia cenocepacia K56-2Valvano]	gb|ELT60806.1|;ref|ZP_21172716.1|	>gi|443591957|gb|ELT60806.1| PF05957 family protein [Burkholderia cenocepacia K56-2Valvano];>gi|444373343|ref|ZP_21172716.1| PF05957 family protein [Burkholderia cenocepacia K56-2Valvano]	0	52.3258	9	8	8	7	9	8	8	8	8	8	8	9	8	9	8	8	9	8	9	8	FALSE	FALSE	FALSE	FALSE	FALSE	FALSE	FALSE	FALSE	FALSE	FALSE	FALSE	FALSE	FALSE	FALSE	FALSE	FALSE	FALSE	FALSE	FALSE	FALSE	810924	767757
443591962;444373283;B4EIH2	443591962;444373283;B4EIH2	;;BCAM1396	glycerophosphodiester phosphodiesterase family protein [Burkholderia cenocepacia K56-2Valvano];glycerophosphodiester phosphodiesterase family protein [Burkholderia cenocepacia K56-2Valvano];Putative glycerophosphoryl diester phosphodiesterase	gb|ELT60809.1|;ref|ZP_21172669.1|;B4EIH2_BURCJ	>gi|443591962|gb|ELT60809.1| glycerophosphodiester phosphodiesterase family protein [Burkholderia cenocepacia K56-2Valvano];>gi|444373283|ref|ZP_21172669.1| glycerophosphodiester phosphodiesterase family protein [Burkholderia cenocepacia K56-2Valvano];>tr|B4EIH2|B4EIH2_BURCJ Putative glycerophosphoryl diester phosphodiesterase OS=Burkholderia cenocepacia (strain ATCC BAA-245 / DSM 16553 / LMG 166…	0.000322061	50.1919	6	3	0	5	9	10	9	9	4	6	3	5	9	9	7	10	5	6	5	3	FALSE	FALSE	FALSE	FALSE	FALSE	FALSE	FALSE	FALSE	FALSE	FALSE	FALSE	FALSE	FALSE	FALSE	FALSE	FALSE	FALSE	FALSE	FALSE	FALSE	10075.8	11901.9
443591985;444373251;B4EME8	443591985;444373251;B4EME8	;;BCAM1884	H-NS histone family protein [Burkholderia cenocepacia K56-2Valvano];H-NS histone family protein [Burkholderia cenocepacia K56-2Valvano];Putative DNA-binding phage protein	gb|ELT60830.1|;ref|ZP_21172645.1|;B4EME8_BURCJ	>gi|443591985|gb|ELT60830.1| H-NS histone family protein [Burkholderia cenocepacia K56-2Valvano];>gi|444373251|ref|ZP_21172645.1| H-NS histone family protein [Burkholderia cenocepacia K56-2Valvano];>tr|B4EME8|B4EME8_BURCJ Putative DNA-binding phage protein OS=Burkholderia cenocepacia (strain ATCC BAA-245 / DSM 16553 / LMG 16656 / NCTC 13227 / J2315 / CF5610) GN=BCAM1884 PE=4 SV=1	0	51.9276	7	6	5	6	7	7	6	7	7	6	7	7	6	6	6	7	8	7	6	6	FALSE	FALSE	FALSE	FALSE	FALSE	FALSE	FALSE	FALSE	FALSE	FALSE	FALSE	FALSE	FALSE	FALSE	FALSE	FALSE	FALSE	FALSE	FALSE	FALSE	1.37811e+06	1.20353e+06
443591988;444373254;B4EMC8	443591988;444373254;B4EMC8	;;BCAM1866	outer membrane efflux protein [Burkholderia cenocepacia K56-2Valvano];outer membrane efflux protein [Burkholderia cenocepacia K56-2Valvano];Protein CyaE	gb|ELT60833.1|;ref|ZP_21172648.1|;B4EMC8_BURCJ	>gi|443591988|gb|ELT60833.1| outer membrane efflux protein [Burkholderia cenocepacia K56-2Valvano];>gi|444373254|ref|ZP_21172648.1| outer membrane efflux protein [Burkholderia cenocepacia K56-2Valvano];>tr|B4EMC8|B4EMC8_BURCJ Protein CyaE OS=Burkholderia cenocepacia (strain ATCC BAA-245 / DSM 16553 / LMG 16656 / NCTC 13227 / J2315 / CF5610) GN=BCAM1866 PE=3 SV=1	0.000607165	49.6718	3	1	0	0	3	2	1	3	3	2	3	3	0	2	1	2	3	2	2	0	FALSE	FALSE	FALSE	FALSE	FALSE	FALSE	FALSE	FALSE	FALSE	FALSE	FALSE	FALSE	FALSE	FALSE	FALSE	FALSE	FALSE	FALSE	FALSE	FALSE	2758.59	2098.52
443591989;444373255;B4EMD2	443591989;444373255;B4EMD2	;;cepI	acyl-homoserine-lactone synthase [Burkholderia cenocepacia K56-2Valvano];acyl-homoserine-lactone synthase [Burkholderia cenocepacia K56-2Valvano];Acyl-homoserine-lactone synthase	gb|ELT60834.1|;ref|ZP_21172649.1|;B4EMD2_BURCJ	>gi|443591989|gb|ELT60834.1| acyl-homoserine-lactone synthase [Burkholderia cenocepacia K56-2Valvano];>gi|444373255|ref|ZP_21172649.1| acyl-homoserine-lactone synthase [Burkholderia cenocepacia K56-2Valvano];>tr|B4EMD2|B4EMD2_BURCJ Acyl-homoserine-lactone synthase OS=Burkholderia cenocepacia (strain ATCC BAA-245 / DSM 16553 / LMG 16656 / NCTC 13227 / J2315 / CF5610) GN=cepI PE=3 SV=1	0	50.6431	7	8	6	5	10	7	7	10	9	10	10	10	7	8	6	9	9	9	8	5	FALSE	FALSE	FALSE	FALSE	FALSE	FALSE	FALSE	FALSE	FALSE	FALSE	FALSE	FALSE	FALSE	FALSE	FALSE	FALSE	FALSE	FALSE	FALSE	FALSE	23601.8	24566
443591992;444373258;B4EMD5	443591992;444373258;B4EMD5	;;BCAM1873	hypothetical protein BURCENK562V_A1454 [Burkholderia cenocepacia K56-2Valvano];hypothetical protein BURCENK562V_A1454 [Burkholderia cenocepacia K56-2Valvano];Glyoxalase/bleomycin resistance/dioxygenase superfamily protein	gb|ELT60837.1|;ref|ZP_21172652.1|;B4EMD5_BURCJ	>gi|443591992|gb|ELT60837.1| hypothetical protein BURCENK562V_A1454 [Burkholderia cenocepacia K56-2Valvano];>gi|444373258|ref|ZP_21172652.1| hypothetical protein BURCENK562V_A1454 [Burkholderia cenocepacia K56-2Valvano];>tr|B4EMD5|B4EMD5_BURCJ Glyoxalase/bleomycin resistance/dioxygenase superfamily protein OS=Burkholderia cenocepacia (strain ATCC BAA-245 / DSM 16553 / LMG 16656 / NCTC 13227 / J23…	0	54.8432	7	7	7	8	7	7	7	7	7	7	7	7	7	7	7	7	7	7	7	8	FALSE	FALSE	FALSE	FALSE	FALSE	FALSE	FALSE	FALSE	FALSE	FALSE	FALSE	FALSE	FALSE	FALSE	FALSE	FALSE	FALSE	FALSE	FALSE	FALSE	82301.7	88679.7
443591995;444373261	443591995;444373261		GTP cyclohydrolase II [Burkholderia cenocepacia K56-2Valvano]	gb|ELT60840.1|;ref|ZP_21172655.1|	>gi|443591995|gb|ELT60840.1| GTP cyclohydrolase II [Burkholderia cenocepacia K56-2Valvano];>gi|444373261|ref|ZP_21172655.1| GTP cyclohydrolase II [Burkholderia cenocepacia K56-2Valvano]	0	52.8883	21	21	18	18	20	20	20	19	20	21	21	20	20	20	19	20	21	21	20	19	FALSE	FALSE	FALSE	FALSE	FALSE	FALSE	FALSE	FALSE	FALSE	FALSE	FALSE	FALSE	FALSE	FALSE	FALSE	FALSE	FALSE	FALSE	FALSE	FALSE	325712	336208
443591996;444373262;B4EME7	443591996;444373262;B4EME7	;;BCAM1883	hypothetical protein BURCENK562V_A1459 [Burkholderia cenocepacia K56-2Valvano];hypothetical protein BURCENK562V_A1459 [Burkholderia cenocepacia K56-2Valvano];Hypothetical phage protein	gb|ELT60841.1|;ref|ZP_21172656.1|;B4EME7_BURCJ	>gi|443591996|gb|ELT60841.1| hypothetical protein BURCENK562V_A1459 [Burkholderia cenocepacia K56-2Valvano];>gi|444373262|ref|ZP_21172656.1| hypothetical protein BURCENK562V_A1459 [Burkholderia cenocepacia K56-2Valvano];>tr|B4EME7|B4EME7_BURCJ Hypothetical phage protein OS=Burkholderia cenocepacia (strain ATCC BAA-245 / DSM 16553 / LMG 16656 / NCTC 13227 / J2315 / CF5610) GN=BCAM1883 PE=4 SV=1	0	56.5007	22	19	18	17	17	18	20	19	20	18	21	21	17	18	16	20	20	20	18	17	FALSE	FALSE	FALSE	FALSE	FALSE	FALSE	FALSE	FALSE	FALSE	FALSE	FALSE	FALSE	FALSE	FALSE	FALSE	FALSE	FALSE	FALSE	FALSE	FALSE	26393.9	23350.4
443592001;444373267;B4EMD3	443592001;444373267;B4EMD3	;;BCAM1871	hydroxymethylglutaryl-coenzyme A reductase domain protein [Burkholderia cenocepacia K56-2Valvano];hydroxymethylglutaryl-coenzyme A reductase domain protein [Burkholderia cenocepacia K56-2Valvano];Uncharacterized protein	gb|ELT60846.1|;ref|ZP_21172661.1|;B4EMD3_BURCJ	>gi|443592001|gb|ELT60846.1| hydroxymethylglutaryl-coenzyme A reductase domain protein [Burkholderia cenocepacia K56-2Valvano];>gi|444373267|ref|ZP_21172661.1| hydroxymethylglutaryl-coenzyme A reductase domain protein [Burkholderia cenocepacia K56-2Valvano];>tr|B4EMD3|B4EMD3_BURCJ Uncharacterized protein OS=Burkholderia cenocepacia (strain ATCC BAA-245 / DSM 16553 / LMG 16656 / NCTC 13227 / J2315…	0	51.8156	18	13	11	11	17	14	15	14	15	15	15	17	14	16	12	17	18	12	14	12	FALSE	FALSE	FALSE	FALSE	FALSE	FALSE	FALSE	FALSE	FALSE	FALSE	FALSE	FALSE	FALSE	FALSE	FALSE	FALSE	FALSE	FALSE	FALSE	FALSE	41391.8	42757.6
443592008;444373274;B4EMD0	443592008;444373274;B4EMD0	;;cepR	autoinducer-binding transcriptional regulator BpsR [Burkholderia cenocepacia K56-2Valvano];autoinducer-binding transcriptional regulator BpsR [Burkholderia cenocepacia K56-2Valvano];N-acylhomoserine lactone dependent regulatory protein CepR	gb|ELT60853.1|;ref|ZP_21172668.1|;B4EMD0_BURCJ	>gi|443592008|gb|ELT60853.1| autoinducer-binding transcriptional regulator BpsR [Burkholderia cenocepacia K56-2Valvano];>gi|444373274|ref|ZP_21172668.1| autoinducer-binding transcriptional regulator BpsR [Burkholderia cenocepacia K56-2Valvano];>tr|B4EMD0|B4EMD0_BURCJ N-acylhomoserine lactone dependent regulatory protein CepR OS=Burkholderia cenocepacia (strain ATCC BAA-245 / DSM 16553 / LMG 16656…	0	54.4694	12	11	7	8	10	10	9	11	12	10	12	12	12	12	10	12	12	10	10	8	FALSE	FALSE	FALSE	FALSE	FALSE	FALSE	FALSE	FALSE	FALSE	FALSE	FALSE	FALSE	FALSE	FALSE	FALSE	FALSE	FALSE	FALSE	FALSE	FALSE	24892.4	25887.7
443592071;444373236;B4ECU0	443592071;444373236;B4ECU0	;;BCAL3149	hypothetical protein BURCENK562V_3655 [Burkholderia cenocepacia K56-2Valvano];hypothetical protein BURCENK562V_3655 [Burkholderia cenocepacia K56-2Valvano];Putative exported protein	gb|ELT60912.1|;ref|ZP_21172632.1|;B4ECU0_BURCJ	>gi|443592071|gb|ELT60912.1| hypothetical protein BURCENK562V_3655 [Burkholderia cenocepacia K56-2Valvano];>gi|444373236|ref|ZP_21172632.1| hypothetical protein BURCENK562V_3655 [Burkholderia cenocepacia K56-2Valvano];>tr|B4ECU0|B4ECU0_BURCJ Putative exported protein OS=Burkholderia cenocepacia (strain ATCC BAA-245 / DSM 16553 / LMG 16656 / NCTC 13227 / J2315 / CF5610) GN=BCAL3149 PE=4 SV=1	0	55.2665	4	3	1	2	5	5	4	5	5	5	5	4	5	5	3	5	5	5	4	2	FALSE	FALSE	FALSE	FALSE	FALSE	FALSE	FALSE	FALSE	FALSE	FALSE	FALSE	FALSE	FALSE	FALSE	FALSE	FALSE	FALSE	FALSE	FALSE	FALSE	6128.12	5327.86
443592072;444373237;B4ECT7	443592072;444373237;B4ECT7	;;groL	chaperonin GroL [Burkholderia cenocepacia K56-2Valvano];chaperonin GroL [Burkholderia cenocepacia K56-2Valvano];60 kDa chaperonin	gb|ELT60913.1|;ref|ZP_21172633.1|;B4ECT7_BURCJ	>gi|443592072|gb|ELT60913.1| chaperonin GroL [Burkholderia cenocepacia K56-2Valvano];>gi|444373237|ref|ZP_21172633.1| chaperonin GroL [Burkholderia cenocepacia K56-2Valvano];>tr|B4ECT7|B4ECT7_BURCJ 60 kDa chaperonin OS=Burkholderia cenocepacia (strain ATCC BAA-245 / DSM 16553 / LMG 16656 / NCTC 13227 / J2315 / CF5610) GN=groL PE=3 SV=1	0	55.7304	129	119	107	122	131	117	107	122	135	118	135	135	125	123	119	131	141	121	119	116	FALSE	FALSE	FALSE	FALSE	FALSE	FALSE	FALSE	FALSE	FALSE	FALSE	FALSE	FALSE	FALSE	FALSE	FALSE	FALSE	FALSE	FALSE	FALSE	FALSE	26697854	26009808
443592073;444373238;B4ECT5	443592073;444373238;B4ECT5	;;rubA	rubredoxin [Burkholderia cenocepacia K56-2Valvano];rubredoxin [Burkholderia cenocepacia K56-2Valvano];Rubredoxin	gb|ELT60914.1|;ref|ZP_21172634.1|;B4ECT5_BURCJ	>gi|443592073|gb|ELT60914.1| rubredoxin [Burkholderia cenocepacia K56-2Valvano];>gi|444373238|ref|ZP_21172634.1| rubredoxin [Burkholderia cenocepacia K56-2Valvano];>tr|B4ECT5|B4ECT5_BURCJ Rubredoxin OS=Burkholderia cenocepacia (strain ATCC BAA-245 / DSM 16553 / LMG 16656 / NCTC 13227 / J2315 / CF5610) GN=rubA PE=3 SV=1	0	50.706	3	3	3	3	3	3	3	3	3	3	3	3	3	3	3	3	3	3	3	3	FALSE	FALSE	FALSE	FALSE	FALSE	FALSE	FALSE	FALSE	FALSE	FALSE	FALSE	FALSE	FALSE	FALSE	FALSE	FALSE	FALSE	FALSE	FALSE	FALSE	72860.9	84645.2
443592076;444373241;B4ECT8	443592076;444373241;B4ECT8	;;groS	chaperonin GroS [Burkholderia cenocepacia K56-2Valvano];chaperonin GroS [Burkholderia cenocepacia K56-2Valvano];10 kDa chaperonin	gb|ELT60917.1|;ref|ZP_21172637.1|;B4ECT8_BURCJ	>gi|443592076|gb|ELT60917.1| chaperonin GroS [Burkholderia cenocepacia K56-2Valvano];>gi|444373241|ref|ZP_21172637.1| chaperonin GroS [Burkholderia cenocepacia K56-2Valvano];>tr|B4ECT8|B4ECT8_BURCJ 10 kDa chaperonin OS=Burkholderia cenocepacia (strain ATCC BAA-245 / DSM 16553 / LMG 16656 / NCTC 13227 / J2315 / CF5610) GN=groS PE=3 SV=1	0	52.1611	27	30	26	27	29	26	27	29	30	27	30	29	29	29	25	28	30	27	23	24	FALSE	FALSE	FALSE	FALSE	FALSE	FALSE	FALSE	FALSE	FALSE	FALSE	FALSE	FALSE	FALSE	FALSE	FALSE	FALSE	FALSE	FALSE	FALSE	FALSE	11193120	11271436
443592077;444373242;B4ECT6	443592077;444373242;B4ECT6	;;BCAL3145	putative phosphomethylpyrimidine kinase [Burkholderia cenocepacia K56-2Valvano];putative phosphomethylpyrimidine kinase [Burkholderia cenocepacia K56-2Valvano];Putative kinase	gb|ELT60918.1|;ref|ZP_21172638.1|;B4ECT6_BURCJ	>gi|443592077|gb|ELT60918.1| putative phosphomethylpyrimidine kinase [Burkholderia cenocepacia K56-2Valvano];>gi|444373242|ref|ZP_21172638.1| putative phosphomethylpyrimidine kinase [Burkholderia cenocepacia K56-2Valvano];>tr|B4ECT6|B4ECT6_BURCJ Putative kinase OS=Burkholderia cenocepacia (strain ATCC BAA-245 / DSM 16553 / LMG 16656 / NCTC 13227 / J2315 / CF5610) GN=BCAL3145 PE=4 SV=1	0.000607165	49.8944	9	8	9	10	11	9	8	11	11	10	11	11	11	10	9	11	11	11	10	8	FALSE	FALSE	FALSE	FALSE	FALSE	FALSE	FALSE	FALSE	FALSE	FALSE	FALSE	FALSE	FALSE	FALSE	FALSE	FALSE	FALSE	FALSE	FALSE	FALSE	211606	251932
443592098;444373226;B4E942	443592098;444373226;B4E942	;;BCAL0619	N-acylglucosamine 2-epimerase [Burkholderia cenocepacia K56-2Valvano];N-acylglucosamine 2-epimerase [Burkholderia cenocepacia K56-2Valvano];Putative N-acylglucosamine 2-epimerase	gb|ELT60935.1|;ref|ZP_21172624.1|;B4E942_BURCJ	>gi|443592098|gb|ELT60935.1| N-acylglucosamine 2-epimerase [Burkholderia cenocepacia K56-2Valvano];>gi|444373226|ref|ZP_21172624.1| N-acylglucosamine 2-epimerase [Burkholderia cenocepacia K56-2Valvano];>tr|B4E942|B4E942_BURCJ Putative N-acylglucosamine 2-epimerase OS=Burkholderia cenocepacia (strain ATCC BAA-245 / DSM 16553 / LMG 16656 / NCTC 13227 / J2315 / CF5610) GN=BCAL0619 PE=4 SV=1	0	55.2051	21	19	16	18	22	16	18	22	21	18	22	21	21	20	21	22	22	20	18	17	FALSE	FALSE	FALSE	FALSE	FALSE	FALSE	FALSE	FALSE	FALSE	FALSE	FALSE	FALSE	FALSE	FALSE	FALSE	FALSE	FALSE	FALSE	FALSE	FALSE	41078.9	31641.1
443592102;444373230;B4E943	443592102;444373230;B4E943	;;BCAL0620	periplasmic binding protein and sugar binding domain of the LacI family protein [Burkholderia cenocepacia K56-2Valvano];periplasmic binding protein and sugar binding domain of the LacI family protein [Burkholderia cenocepacia K56-2Valvano];LacI family regulatory protein	gb|ELT60939.1|;ref|ZP_21172628.1|;B4E943_BURCJ	>gi|443592102|gb|ELT60939.1| periplasmic binding protein and sugar binding domain of the LacI family protein [Burkholderia cenocepacia K56-2Valvano];>gi|444373230|ref|ZP_21172628.1| periplasmic binding protein and sugar binding domain of the LacI family protein [Burkholderia cenocepacia K56-2Valvano];>tr|B4E943|B4E943_BURCJ LacI family regulatory protein OS=Burkholderia cenocepacia (strain ATCC B…	0	56.9394	14	12	10	12	14	12	9	12	14	13	14	14	13	11	13	14	14	14	11	7	FALSE	FALSE	FALSE	FALSE	FALSE	FALSE	FALSE	FALSE	FALSE	FALSE	FALSE	FALSE	FALSE	FALSE	FALSE	FALSE	FALSE	FALSE	FALSE	FALSE	23126.1	24785.1
443592114;444373220;B4E622	443592114;444373220;B4E622	;;thiG	thiazole biosynthesis protein ThiG [Burkholderia cenocepacia K56-2Valvano];thiazole biosynthesis protein ThiG [Burkholderia cenocepacia K56-2Valvano];Thiazole synthase	gb|ELT60949.1|;ref|ZP_21172619.1|;B4E622_BURCJ	>gi|443592114|gb|ELT60949.1| thiazole biosynthesis protein ThiG [Burkholderia cenocepacia K56-2Valvano];>gi|444373220|ref|ZP_21172619.1| thiazole biosynthesis protein ThiG [Burkholderia cenocepacia K56-2Valvano];>tr|B4E622|B4E622_BURCJ Thiazole synthase OS=Burkholderia cenocepacia (strain ATCC BAA-245 / DSM 16553 / LMG 16656 / NCTC 13227 / J2315 / CF5610) GN=thiG PE=3 SV=1	0	55.3003	16	16	10	11	17	15	14	18	15	16	17	18	14	15	15	16	16	15	16	12	FALSE	FALSE	FALSE	FALSE	FALSE	FALSE	FALSE	FALSE	FALSE	FALSE	FALSE	FALSE	FALSE	FALSE	FALSE	FALSE	FALSE	FALSE	FALSE	FALSE	106189	101451
443592116;444373222;B4E620	443592116;444373222;B4E620	;;thiO	putative glycine oxidase ThiO [Burkholderia cenocepacia K56-2Valvano];putative glycine oxidase ThiO [Burkholderia cenocepacia K56-2Valvano];Putative thiamine biosynthesis oxidoreductase ThiO	gb|ELT60951.1|;ref|ZP_21172621.1|;B4E620_BURCJ	>gi|443592116|gb|ELT60951.1| putative glycine oxidase ThiO [Burkholderia cenocepacia K56-2Valvano];>gi|444373222|ref|ZP_21172621.1| putative glycine oxidase ThiO [Burkholderia cenocepacia K56-2Valvano];>tr|B4E620|B4E620_BURCJ Putative thiamine biosynthesis oxidoreductase ThiO OS=Burkholderia cenocepacia (strain ATCC BAA-245 / DSM 16553 / LMG 16656 / NCTC 13227 / J2315 / CF5610) GN=thiO PE=4 SV=1	0	54.6369	14	11	11	11	13	12	10	13	11	12	13	13	13	12	13	14	13	13	11	11	FALSE	FALSE	FALSE	FALSE	FALSE	FALSE	FALSE	FALSE	FALSE	FALSE	FALSE	FALSE	FALSE	FALSE	FALSE	FALSE	FALSE	FALSE	FALSE	FALSE	93140	100619
443592117;444373223;B4E619	443592117;444373223;B4E619	;;BCAL0296	ABC transporter transmembrane region 2 [Burkholderia cenocepacia K56-2Valvano];ABC transporter transmembrane region 2 [Burkholderia cenocepacia K56-2Valvano];ABC transporter ATP-binding membrane protein	gb|ELT60952.1|;ref|ZP_21172622.1|;B4E619_BURCJ	>gi|443592117|gb|ELT60952.1| ABC transporter transmembrane region 2 [Burkholderia cenocepacia K56-2Valvano];>gi|444373223|ref|ZP_21172622.1| ABC transporter transmembrane region 2 [Burkholderia cenocepacia K56-2Valvano];>tr|B4E619|B4E619_BURCJ ABC transporter ATP-binding membrane protein OS=Burkholderia cenocepacia (strain ATCC BAA-245 / DSM 16553 / LMG 16656 / NCTC 13227 / J2315 / CF5610) GN=BCA…	0	57.9538	21	22	23	22	17	16	16	10	14	16	17	20	19	20	16	19	16	13	8	7	FALSE	FALSE	FALSE	FALSE	FALSE	FALSE	FALSE	FALSE	FALSE	FALSE	FALSE	FALSE	FALSE	FALSE	FALSE	FALSE	FALSE	FALSE	FALSE	FALSE	37737.6	75734
443592126;444373212;B4EDV0	443592126;444373212;B4EDV0	;;BCAL2221	peptidase, S9A/B/C family, catalytic domain protein [Burkholderia cenocepacia K56-2Valvano];peptidase, S9A/B/C family, catalytic domain protein [Burkholderia cenocepacia K56-2Valvano];Putative prolyl oligopeptidase	gb|ELT60959.1|;ref|ZP_21172612.1|;B4EDV0_BURCJ	>gi|443592126|gb|ELT60959.1| peptidase, S9A/B/C family, catalytic domain protein [Burkholderia cenocepacia K56-2Valvano];>gi|444373212|ref|ZP_21172612.1| peptidase, S9A/B/C family, catalytic domain protein [Burkholderia cenocepacia K56-2Valvano];>tr|B4EDV0|B4EDV0_BURCJ Putative prolyl oligopeptidase OS=Burkholderia cenocepacia (strain ATCC BAA-245 / DSM 16553 / LMG 16656 / NCTC 13227 / J2315 / CF…	0	55.2487	33	29	26	29	32	29	27	30	30	27	31	30	31	29	28	30	33	29	27	28	FALSE	FALSE	FALSE	FALSE	FALSE	FALSE	FALSE	FALSE	FALSE	FALSE	FALSE	FALSE	FALSE	FALSE	FALSE	FALSE	FALSE	FALSE	FALSE	FALSE	131085	140932
443592130;444373216;B4EDU9	443592130;444373216;B4EDU9	;;BCAL2220	exodeoxyribonuclease III [Burkholderia cenocepacia K56-2Valvano];exodeoxyribonuclease III [Burkholderia cenocepacia K56-2Valvano];Endonuclease/exonuclease/phosphatase family protein	gb|ELT60963.1|;ref|ZP_21172616.1|;B4EDU9_BURCJ	>gi|443592130|gb|ELT60963.1| exodeoxyribonuclease III [Burkholderia cenocepacia K56-2Valvano];>gi|444373216|ref|ZP_21172616.1| exodeoxyribonuclease III [Burkholderia cenocepacia K56-2Valvano];>tr|B4EDU9|B4EDU9_BURCJ Endonuclease/exonuclease/phosphatase family protein OS=Burkholderia cenocepacia (strain ATCC BAA-245 / DSM 16553 / LMG 16656 / NCTC 13227 / J2315 / CF5610) GN=BCAL2220 PE=4 SV=1	0	51.2141	25	24	22	19	23	23	22	22	25	23	24	25	22	22	22	25	24	24	21	20	FALSE	FALSE	FALSE	FALSE	FALSE	FALSE	FALSE	FALSE	FALSE	FALSE	FALSE	FALSE	FALSE	FALSE	FALSE	FALSE	FALSE	FALSE	FALSE	FALSE	302768	308189
443592146;444373207;B4EI41	443592146;444373207;B4EI41	;;BCAM2422	hypothetical protein BURCENK562V_A2800 [Burkholderia cenocepacia K56-2Valvano];hypothetical protein BURCENK562V_A2800 [Burkholderia cenocepacia K56-2Valvano];Putative exported protein	gb|ELT60977.1|;ref|ZP_21172608.1|;B4EI41_BURCJ	>gi|443592146|gb|ELT60977.1| hypothetical protein BURCENK562V_A2800 [Burkholderia cenocepacia K56-2Valvano];>gi|444373207|ref|ZP_21172608.1| hypothetical protein BURCENK562V_A2800 [Burkholderia cenocepacia K56-2Valvano];>tr|B4EI41|B4EI41_BURCJ Putative exported protein OS=Burkholderia cenocepacia (strain ATCC BAA-245 / DSM 16553 / LMG 16656 / NCTC 13227 / J2315 / CF5610) GN=BCAM2422 PE=4 SV=1	0	55.8703	3	3	2	2	3	3	3	3	3	3	3	3	2	3	0	2	4	4	3	3	FALSE	FALSE	FALSE	FALSE	FALSE	FALSE	FALSE	FALSE	FALSE	FALSE	FALSE	FALSE	FALSE	FALSE	FALSE	FALSE	FALSE	FALSE	FALSE	FALSE	10698.2	4282.92
443592147;444373208;B4EI42	443592147;444373208;B4EI42	;;BCAM2423	PF10933 family protein [Burkholderia cenocepacia K56-2Valvano];PF10933 family protein [Burkholderia cenocepacia K56-2Valvano];Uncharacterized protein	gb|ELT60978.1|;ref|ZP_21172609.1|;B4EI42_BURCJ	>gi|443592147|gb|ELT60978.1| PF10933 family protein [Burkholderia cenocepacia K56-2Valvano];>gi|444373208|ref|ZP_21172609.1| PF10933 family protein [Burkholderia cenocepacia K56-2Valvano];>tr|B4EI42|B4EI42_BURCJ Uncharacterized protein OS=Burkholderia cenocepacia (strain ATCC BAA-245 / DSM 16553 / LMG 16656 / NCTC 13227 / J2315 / CF5610) GN=BCAM2423 PE=4 SV=1	0	52.1816	7	6	4	11	9	8	8	7	8	5	7	8	11	9	8	8	11	9	6	8	FALSE	FALSE	FALSE	FALSE	FALSE	FALSE	FALSE	FALSE	FALSE	FALSE	FALSE	FALSE	FALSE	FALSE	FALSE	FALSE	FALSE	FALSE	FALSE	FALSE	18935.1	18087.2
443592148;444373209;B4EI40	443592148;444373209;B4EI40	;;BCAM2421	PF10933 family protein [Burkholderia cenocepacia K56-2Valvano];PF10933 family protein [Burkholderia cenocepacia K56-2Valvano];Uncharacterized protein	gb|ELT60979.1|;ref|ZP_21172610.1|;B4EI40_BURCJ	>gi|443592148|gb|ELT60979.1| PF10933 family protein [Burkholderia cenocepacia K56-2Valvano];>gi|444373209|ref|ZP_21172610.1| PF10933 family protein [Burkholderia cenocepacia K56-2Valvano];>tr|B4EI40|B4EI40_BURCJ Uncharacterized protein OS=Burkholderia cenocepacia (strain ATCC BAA-245 / DSM 16553 / LMG 16656 / NCTC 13227 / J2315 / CF5610) GN=BCAM2421 PE=4 SV=1	0	53.9419	16	19	18	16	20	16	14	16	14	15	18	18	21	16	19	18	21	20	16	15	FALSE	FALSE	FALSE	FALSE	FALSE	FALSE	FALSE	FALSE	FALSE	FALSE	FALSE	FALSE	FALSE	FALSE	FALSE	FALSE	FALSE	FALSE	FALSE	FALSE	20626.6	27033.9
443592149;444373210;B4EI39	443592149;444373210;B4EI39	;;BCAM2420	PF10933 family protein [Burkholderia cenocepacia K56-2Valvano];PF10933 family protein [Burkholderia cenocepacia K56-2Valvano];Uncharacterized protein	gb|ELT60980.1|;ref|ZP_21172611.1|;B4EI39_BURCJ	>gi|443592149|gb|ELT60980.1| PF10933 family protein [Burkholderia cenocepacia K56-2Valvano];>gi|444373210|ref|ZP_21172611.1| PF10933 family protein [Burkholderia cenocepacia K56-2Valvano];>tr|B4EI39|B4EI39_BURCJ Uncharacterized protein OS=Burkholderia cenocepacia (strain ATCC BAA-245 / DSM 16553 / LMG 16656 / NCTC 13227 / J2315 / CF5610) GN=BCAM2420 PE=4 SV=1	0	53.3642	14	14	11	12	15	15	16	14	16	15	14	15	15	14	14	15	15	15	15	13	FALSE	FALSE	FALSE	FALSE	FALSE	FALSE	FALSE	FALSE	FALSE	FALSE	FALSE	FALSE	FALSE	FALSE	FALSE	FALSE	FALSE	FALSE	FALSE	FALSE	65218.1	55059.8
443592153;444373199;B4EPX2	443592153;444373199;B4EPX2	;;BCAS0206	methyltransferase domain protein [Burkholderia cenocepacia K56-2Valvano];methyltransferase domain protein [Burkholderia cenocepacia K56-2Valvano];Putative methyltransferase family protein	gb|ELT60982.1|;ref|ZP_21172601.1|;B4EPX2_BURCJ	>gi|443592153|gb|ELT60982.1| methyltransferase domain protein [Burkholderia cenocepacia K56-2Valvano];>gi|444373199|ref|ZP_21172601.1| methyltransferase domain protein [Burkholderia cenocepacia K56-2Valvano];>tr|B4EPX2|B4EPX2_BURCJ Putative methyltransferase family protein OS=Burkholderia cenocepacia (strain ATCC BAA-245 / DSM 16553 / LMG 16656 / NCTC 13227 / J2315 / CF5610) GN=BCAS0206 PE=4 SV=1	0	53.7029	33	32	32	31	32	33	32	34	33	34	34	33	33	33	33	34	33	32	32	31	FALSE	FALSE	FALSE	FALSE	FALSE	FALSE	FALSE	FALSE	FALSE	FALSE	FALSE	FALSE	FALSE	FALSE	FALSE	FALSE	FALSE	FALSE	FALSE	FALSE	1.72246e+06	1.73536e+06
443592157;444373203;B4EPX1	443592157;444373203;B4EPX1	;;BCAS0205	taurine catabolism dioxygenase, TauD/TfdA family [Burkholderia cenocepacia K56-2Valvano];taurine catabolism dioxygenase, TauD/TfdA family [Burkholderia cenocepacia K56-2Valvano];TauD/TfdA taurine catabolism dioxygenase family protein	gb|ELT60986.1|;ref|ZP_21172605.1|;B4EPX1_BURCJ	>gi|443592157|gb|ELT60986.1| taurine catabolism dioxygenase, TauD/TfdA family [Burkholderia cenocepacia K56-2Valvano];>gi|444373203|ref|ZP_21172605.1| taurine catabolism dioxygenase, TauD/TfdA family [Burkholderia cenocepacia K56-2Valvano];>tr|B4EPX1|B4EPX1_BURCJ TauD/TfdA taurine catabolism dioxygenase family protein OS=Burkholderia cenocepacia (strain ATCC BAA-245 / DSM 16553 / LMG 16656 / NCTC…	0	57.4834	32	29	25	29	34	31	27	31	33	34	33	34	33	34	28	36	34	35	33	27	FALSE	FALSE	FALSE	FALSE	FALSE	FALSE	FALSE	FALSE	FALSE	FALSE	FALSE	FALSE	FALSE	FALSE	FALSE	FALSE	FALSE	FALSE	FALSE	FALSE	623843	558438
443592165;444373192;B4EDT6	443592165;444373192;B4EDT6	;;BCAL2207	dihydrolipoyl dehydrogenase [Burkholderia cenocepacia K56-2Valvano];dihydrolipoyl dehydrogenase [Burkholderia cenocepacia K56-2Valvano];Dihydrolipoyl dehydrogenase	gb|ELT60992.1|;ref|ZP_21172595.1|;B4EDT6_BURCJ	>gi|443592165|gb|ELT60992.1| dihydrolipoyl dehydrogenase [Burkholderia cenocepacia K56-2Valvano];>gi|444373192|ref|ZP_21172595.1| dihydrolipoyl dehydrogenase [Burkholderia cenocepacia K56-2Valvano];>tr|B4EDT6|B4EDT6_BURCJ Dihydrolipoyl dehydrogenase OS=Burkholderia cenocepacia (strain ATCC BAA-245 / DSM 16553 / LMG 16656 / NCTC 13227 / J2315 / CF5610) GN=BCAL2207 PE=3 SV=1	0	54.5642	44	43	42	44	47	42	40	44	46	46	47	48	45	44	43	46	49	42	46	41	FALSE	FALSE	FALSE	FALSE	FALSE	FALSE	FALSE	FALSE	FALSE	FALSE	FALSE	FALSE	FALSE	FALSE	FALSE	FALSE	FALSE	FALSE	FALSE	FALSE	920043	1.07835e+06
443592168;444373195;B4EDT5	443592168;444373195;B4EDT5	;;phaP	phasin protein [Burkholderia cenocepacia K56-2Valvano];phasin protein [Burkholderia cenocepacia K56-2Valvano];Phasin-like protein	gb|ELT60995.1|;ref|ZP_21172598.1|;B4EDT5_BURCJ	>gi|443592168|gb|ELT60995.1| phasin protein [Burkholderia cenocepacia K56-2Valvano];>gi|444373195|ref|ZP_21172598.1| phasin protein [Burkholderia cenocepacia K56-2Valvano];>tr|B4EDT5|B4EDT5_BURCJ Phasin-like protein OS=Burkholderia cenocepacia (strain ATCC BAA-245 / DSM 16553 / LMG 16656 / NCTC 13227 / J2315 / CF5610) GN=phaP PE=4 SV=1	0	52.6419	33	29	30	32	30	28	30	32	33	30	33	32	31	33	31	34	35	30	28	29	FALSE	FALSE	FALSE	FALSE	FALSE	FALSE	FALSE	FALSE	FALSE	FALSE	FALSE	FALSE	FALSE	FALSE	FALSE	FALSE	FALSE	FALSE	FALSE	FALSE	7.34643e+06	7.65167e+06
443592181;444373184;B4EBT9	443592181;444373184;B4EBT9	;;nusB	transcription antitermination factor NusB [Burkholderia cenocepacia K56-2Valvano];transcription antitermination factor NusB [Burkholderia cenocepacia K56-2Valvano];N utilization substance protein B homolog	gb|ELT61005.1|;ref|ZP_21172588.1|;NUSB_BURCJ	>gi|443592181|gb|ELT61005.1| transcription antitermination factor NusB [Burkholderia cenocepacia K56-2Valvano];>gi|444373184|ref|ZP_21172588.1| transcription antitermination factor NusB [Burkholderia cenocepacia K56-2Valvano];>sp|B4EBT9|NUSB_BURCJ N utilization substance protein B homolog OS=Burkholderia cenocepacia (strain ATCC BAA-245 / DSM 16553 / LMG 16656 / NCTC 13227 / J2315 / CF5610) GN=nu…	0	55.2323	17	16	18	18	16	16	14	14	16	15	15	17	17	14	17	18	17	17	15	17	FALSE	FALSE	FALSE	FALSE	FALSE	FALSE	FALSE	FALSE	FALSE	FALSE	FALSE	FALSE	FALSE	FALSE	FALSE	FALSE	FALSE	FALSE	FALSE	FALSE	277130	212714
443592182;444373185;B4EBT7	443592182;444373185;B4EBT7	;;ribB	3,4-dihydroxy-2-butanone-4-phosphate synthase [Burkholderia cenocepacia K56-2Valvano];3,4-dihydroxy-2-butanone-4-phosphate synthase [Burkholderia cenocepacia K56-2Valvano];3,4-dihydroxy-2-butanone 4-phosphate synthase	gb|ELT61006.1|;ref|ZP_21172589.1|;B4EBT7_BURCJ	>gi|443592182|gb|ELT61006.1| 3,4-dihydroxy-2-butanone-4-phosphate synthase [Burkholderia cenocepacia K56-2Valvano];>gi|444373185|ref|ZP_21172589.1| 3,4-dihydroxy-2-butanone-4-phosphate synthase [Burkholderia cenocepacia K56-2Valvano];>tr|B4EBT7|B4EBT7_BURCJ 3,4-dihydroxy-2-butanone 4-phosphate synthase OS=Burkholderia cenocepacia (strain ATCC BAA-245 / DSM 16553 / LMG 16656 / NCTC 13227 / J2315 /…	0	51.7801	29	25	23	23	29	23	24	25	26	26	27	27	27	28	22	29	28	28	27	23	FALSE	FALSE	FALSE	FALSE	FALSE	FALSE	FALSE	FALSE	FALSE	FALSE	FALSE	FALSE	FALSE	FALSE	FALSE	FALSE	FALSE	FALSE	FALSE	FALSE	671387	659669
443592184;444373187;B4EBT8	443592184;444373187;B4EBT8	;;ribH	6,7-dimethyl-8-ribityllumazine synthase [Burkholderia cenocepacia K56-2Valvano];6,7-dimethyl-8-ribityllumazine synthase [Burkholderia cenocepacia K56-2Valvano];6,7-dimethyl-8-ribityllumazine synthase	gb|ELT61008.1|;ref|ZP_21172591.1|;RISB_BURCJ	>gi|443592184|gb|ELT61008.1| 6,7-dimethyl-8-ribityllumazine synthase [Burkholderia cenocepacia K56-2Valvano];>gi|444373187|ref|ZP_21172591.1| 6,7-dimethyl-8-ribityllumazine synthase [Burkholderia cenocepacia K56-2Valvano];>sp|B4EBT8|RISB_BURCJ 6,7-dimethyl-8-ribityllumazine synthase OS=Burkholderia cenocepacia (strain ATCC BAA-245 / DSM 16553 / LMG 16656 / NCTC 13227 / J2315 / CF5610) GN=ribH PE=…	0	50.5199	12	11	11	10	11	11	11	11	11	11	11	11	12	12	10	12	13	11	10	11	FALSE	FALSE	FALSE	FALSE	FALSE	FALSE	FALSE	FALSE	FALSE	FALSE	FALSE	FALSE	FALSE	FALSE	FALSE	FALSE	FALSE	FALSE	FALSE	FALSE	392862	412438
443592185;444373188;B4EBU0	443592185;444373188;B4EBU0	;;BCAL3056	aminotransferase [Burkholderia cenocepacia K56-2Valvano];aminotransferase [Burkholderia cenocepacia K56-2Valvano];Aminotransferase	gb|ELT61009.1|;ref|ZP_21172592.1|;B4EBU0_BURCJ	>gi|443592185|gb|ELT61009.1| aminotransferase [Burkholderia cenocepacia K56-2Valvano];>gi|444373188|ref|ZP_21172592.1| aminotransferase [Burkholderia cenocepacia K56-2Valvano];>tr|B4EBU0|B4EBU0_BURCJ Aminotransferase OS=Burkholderia cenocepacia (strain ATCC BAA-245 / DSM 16553 / LMG 16656 / NCTC 13227 / J2315 / CF5610) GN=BCAL3056 PE=3 SV=1	0	53.4005	20	19	18	19	21	20	19	20	20	20	21	19	21	20	19	20	21	21	20	20	FALSE	FALSE	FALSE	FALSE	FALSE	FALSE	FALSE	FALSE	FALSE	FALSE	FALSE	FALSE	FALSE	FALSE	FALSE	FALSE	FALSE	FALSE	FALSE	FALSE	113272	124146
443592199;444373153	443592199;444373153		KR domain protein [Burkholderia cenocepacia K56-2Valvano]	gb|ELT61021.1|;ref|ZP_21172558.1|	>gi|443592199|gb|ELT61021.1| KR domain protein [Burkholderia cenocepacia K56-2Valvano];>gi|444373153|ref|ZP_21172558.1| KR domain protein [Burkholderia cenocepacia K56-2Valvano]	0.00718735	38.3833	1	0	0	0	1	0	0	1	1	1	2	1	0	2	0	2	0	0	0	0	FALSE	FALSE	FALSE	FALSE	FALSE	FALSE	FALSE	FALSE	FALSE	FALSE	FALSE	FALSE	FALSE	FALSE	FALSE	FALSE	FALSE	FALSE	FALSE	FALSE	3023.5	NaN
443592200;444373154;B4ELU2	443592200;444373154;B4ELU2	;;BCAM1781	LysR substrate binding domain protein [Burkholderia cenocepacia K56-2Valvano];LysR substrate binding domain protein [Burkholderia cenocepacia K56-2Valvano];LysR family regulatory protein	gb|ELT61022.1|;ref|ZP_21172559.1|;B4ELU2_BURCJ	>gi|443592200|gb|ELT61022.1| LysR substrate binding domain protein [Burkholderia cenocepacia K56-2Valvano];>gi|444373154|ref|ZP_21172559.1| LysR substrate binding domain protein [Burkholderia cenocepacia K56-2Valvano];>tr|B4ELU2|B4ELU2_BURCJ LysR family regulatory protein OS=Burkholderia cenocepacia (strain ATCC BAA-245 / DSM 16553 / LMG 16656 / NCTC 13227 / J2315 / CF5610) GN=BCAM1781 PE=4 SV=1	0	52.5089	20	20	17	20	22	20	17	21	20	18	19	18	20	20	17	23	21	20	21	18	FALSE	FALSE	FALSE	FALSE	FALSE	FALSE	FALSE	FALSE	FALSE	FALSE	FALSE	FALSE	FALSE	FALSE	FALSE	FALSE	FALSE	FALSE	FALSE	FALSE	34898.7	34313.8
443592202;444373156;B4ELV0	443592202;444373156;B4ELV0	;;BCAM1789	putative esterase [Burkholderia cenocepacia K56-2Valvano];putative esterase [Burkholderia cenocepacia K56-2Valvano];Putative esterase	gb|ELT61024.1|;ref|ZP_21172561.1|;B4ELV0_BURCJ	>gi|443592202|gb|ELT61024.1| putative esterase [Burkholderia cenocepacia K56-2Valvano];>gi|444373156|ref|ZP_21172561.1| putative esterase [Burkholderia cenocepacia K56-2Valvano];>tr|B4ELV0|B4ELV0_BURCJ Putative esterase OS=Burkholderia cenocepacia (strain ATCC BAA-245 / DSM 16553 / LMG 16656 / NCTC 13227 / J2315 / CF5610) GN=BCAM1789 PE=4 SV=1	0	52.8007	11	9	9	10	11	10	9	12	12	10	11	12	10	10	11	12	13	13	9	8	FALSE	FALSE	FALSE	FALSE	FALSE	FALSE	FALSE	FALSE	FALSE	FALSE	FALSE	FALSE	FALSE	FALSE	FALSE	FALSE	FALSE	FALSE	FALSE	FALSE	30477.1	27793.9
443592205;444373159;B4ELU8	443592205;444373159;B4ELU8	;;BCAM1787	gram-negative porin [Burkholderia cenocepacia K56-2Valvano];gram-negative porin [Burkholderia cenocepacia K56-2Valvano];Putative porin	gb|ELT61027.1|;ref|ZP_21172564.1|;B4ELU8_BURCJ	>gi|443592205|gb|ELT61027.1| gram-negative porin [Burkholderia cenocepacia K56-2Valvano];>gi|444373159|ref|ZP_21172564.1| gram-negative porin [Burkholderia cenocepacia K56-2Valvano];>tr|B4ELU8|B4ELU8_BURCJ Putative porin OS=Burkholderia cenocepacia (strain ATCC BAA-245 / DSM 16553 / LMG 16656 / NCTC 13227 / J2315 / CF5610) GN=BCAM1787 PE=4 SV=1	0	53.2892	15	14	13	13	16	15	14	15	15	14	13	15	15	16	13	15	16	15	14	14	FALSE	FALSE	FALSE	FALSE	FALSE	FALSE	FALSE	FALSE	FALSE	FALSE	FALSE	FALSE	FALSE	FALSE	FALSE	FALSE	FALSE	FALSE	FALSE	FALSE	194194	183042
443592206;444373160;B4ELV6	443592206;444373160;B4ELV6	;;BCAM1796	LysR substrate binding domain protein [Burkholderia cenocepacia K56-2Valvano];LysR substrate binding domain protein [Burkholderia cenocepacia K56-2Valvano];LysR family regulatory protein	gb|ELT61028.1|;ref|ZP_21172565.1|;B4ELV6_BURCJ	>gi|443592206|gb|ELT61028.1| LysR substrate binding domain protein [Burkholderia cenocepacia K56-2Valvano];>gi|444373160|ref|ZP_21172565.1| LysR substrate binding domain protein [Burkholderia cenocepacia K56-2Valvano];>tr|B4ELV6|B4ELV6_BURCJ LysR family regulatory protein OS=Burkholderia cenocepacia (strain ATCC BAA-245 / DSM 16553 / LMG 16656 / NCTC 13227 / J2315 / CF5610) GN=BCAM1796 PE=4 SV=1	0	50.4329	6	6	5	6	7	7	6	6	7	5	7	6	6	6	3	7	7	6	5	4	FALSE	FALSE	FALSE	FALSE	FALSE	FALSE	FALSE	FALSE	FALSE	FALSE	FALSE	FALSE	FALSE	FALSE	FALSE	FALSE	FALSE	FALSE	FALSE	FALSE	11402.8	11803.1
443592207;444373161;B4ELW4	443592207;444373161;B4ELW4	;;BCAM1804	four helix bundle sensory module for signal transduction [Burkholderia cenocepacia K56-2Valvano];four helix bundle sensory module for signal transduction [Burkholderia cenocepacia K56-2Valvano];Methyl-accepting chemotaxis protein	gb|ELT61029.1|;ref|ZP_21172566.1|;B4ELW4_BURCJ	>gi|443592207|gb|ELT61029.1| four helix bundle sensory module for signal transduction [Burkholderia cenocepacia K56-2Valvano];>gi|444373161|ref|ZP_21172566.1| four helix bundle sensory module for signal transduction [Burkholderia cenocepacia K56-2Valvano];>tr|B4ELW4|B4ELW4_BURCJ Methyl-accepting chemotaxis protein OS=Burkholderia cenocepacia (strain ATCC BAA-245 / DSM 16553 / LMG 16656 / NCTC 132…	0	53.4308	37	36	38	39	30	29	26	26	22	21	23	25	30	25	25	30	34	29	30	29	FALSE	FALSE	FALSE	FALSE	FALSE	FALSE	FALSE	FALSE	FALSE	FALSE	FALSE	FALSE	FALSE	FALSE	FALSE	FALSE	FALSE	FALSE	FALSE	FALSE	712074	967514
443592210;444373164;B4ELW2	443592210;444373164;B4ELW2	;;BCAM1802	BetR domain protein [Burkholderia cenocepacia K56-2Valvano];BetR domain protein [Burkholderia cenocepacia K56-2Valvano];Putative regulatory protein	gb|ELT61032.1|;ref|ZP_21172569.1|;B4ELW2_BURCJ	>gi|443592210|gb|ELT61032.1| BetR domain protein [Burkholderia cenocepacia K56-2Valvano];>gi|444373164|ref|ZP_21172569.1| BetR domain protein [Burkholderia cenocepacia K56-2Valvano];>tr|B4ELW2|B4ELW2_BURCJ Putative regulatory protein OS=Burkholderia cenocepacia (strain ATCC BAA-245 / DSM 16553 / LMG 16656 / NCTC 13227 / J2315 / CF5610) GN=BCAM1802 PE=4 SV=1	0	52.5806	13	9	9	12	14	13	13	12	13	8	12	13	12	13	13	13	13	10	11	12	FALSE	FALSE	FALSE	FALSE	FALSE	FALSE	FALSE	FALSE	FALSE	FALSE	FALSE	FALSE	FALSE	FALSE	FALSE	FALSE	FALSE	FALSE	FALSE	FALSE	21250.6	22730.9
443592212;444373166;B4ELW1	443592212;444373166;B4ELW1	;;BCAM1801	hypothetical protein BURCENK562V_A3198 [Burkholderia cenocepacia K56-2Valvano];hypothetical protein BURCENK562V_A3198 [Burkholderia cenocepacia K56-2Valvano];Hypothetical phage protein	gb|ELT61034.1|;ref|ZP_21172571.1|;B4ELW1_BURCJ	>gi|443592212|gb|ELT61034.1| hypothetical protein BURCENK562V_A3198 [Burkholderia cenocepacia K56-2Valvano];>gi|444373166|ref|ZP_21172571.1| hypothetical protein BURCENK562V_A3198 [Burkholderia cenocepacia K56-2Valvano];>tr|B4ELW1|B4ELW1_BURCJ Hypothetical phage protein OS=Burkholderia cenocepacia (strain ATCC BAA-245 / DSM 16553 / LMG 16656 / NCTC 13227 / J2315 / CF5610) GN=BCAM1801 PE=4 SV=1	0	55.0316	8	7	6	6	8	8	7	7	8	8	8	8	8	7	7	8	7	8	8	6	FALSE	FALSE	FALSE	FALSE	FALSE	FALSE	FALSE	FALSE	FALSE	FALSE	FALSE	FALSE	FALSE	FALSE	FALSE	FALSE	FALSE	FALSE	FALSE	FALSE	84512.9	85200.9
443592215;444373169;B4ELU3	443592215;444373169;B4ELU3	;;BCAM1782	SnoaL-like polyketide cyclase [Burkholderia cenocepacia K56-2Valvano];SnoaL-like polyketide cyclase [Burkholderia cenocepacia K56-2Valvano];Uncharacterized protein	gb|ELT61037.1|;ref|ZP_21172574.1|;B4ELU3_BURCJ	>gi|443592215|gb|ELT61037.1| SnoaL-like polyketide cyclase [Burkholderia cenocepacia K56-2Valvano];>gi|444373169|ref|ZP_21172574.1| SnoaL-like polyketide cyclase [Burkholderia cenocepacia K56-2Valvano];>tr|B4ELU3|B4ELU3_BURCJ Uncharacterized protein OS=Burkholderia cenocepacia (strain ATCC BAA-245 / DSM 16553 / LMG 16656 / NCTC 13227 / J2315 / CF5610) GN=BCAM1782 PE=4 SV=1	0	53.5967	10	10	8	8	10	10	8	10	10	9	10	9	9	10	8	10	10	9	9	9	FALSE	FALSE	FALSE	FALSE	FALSE	FALSE	FALSE	FALSE	FALSE	FALSE	FALSE	FALSE	FALSE	FALSE	FALSE	FALSE	FALSE	FALSE	FALSE	FALSE	98826.4	78769
443592219;444373173;B4ELW3	443592219;444373173;B4ELW3	;;BCAM1803	hypothetical protein BURCENK562V_A3196 [Burkholderia cenocepacia K56-2Valvano];hypothetical protein BURCENK562V_A3196 [Burkholderia cenocepacia K56-2Valvano];Uncharacterized protein	gb|ELT61041.1|;ref|ZP_21172578.1|;B4ELW3_BURCJ	>gi|443592219|gb|ELT61041.1| hypothetical protein BURCENK562V_A3196 [Burkholderia cenocepacia K56-2Valvano];>gi|444373173|ref|ZP_21172578.1| hypothetical protein BURCENK562V_A3196 [Burkholderia cenocepacia K56-2Valvano];>tr|B4ELW3|B4ELW3_BURCJ Uncharacterized protein OS=Burkholderia cenocepacia (strain ATCC BAA-245 / DSM 16553 / LMG 16656 / NCTC 13227 / J2315 / CF5610) GN=BCAM1803 PE=4 SV=1	0	51.6256	14	12	13	13	6	7	7	5	8	7	10	11	8	10	6	10	4	5	7	3	FALSE	FALSE	FALSE	FALSE	FALSE	FALSE	FALSE	FALSE	FALSE	FALSE	FALSE	FALSE	FALSE	FALSE	FALSE	FALSE	FALSE	FALSE	FALSE	FALSE	35627.5	72141
443592221;444373175;B4ELU7	443592221;444373175;B4ELU7	;;BCAM1786	LysR substrate binding domain protein [Burkholderia cenocepacia K56-2Valvano];LysR substrate binding domain protein [Burkholderia cenocepacia K56-2Valvano];LysR family regulatory protein	gb|ELT61043.1|;ref|ZP_21172580.1|;B4ELU7_BURCJ	>gi|443592221|gb|ELT61043.1| LysR substrate binding domain protein [Burkholderia cenocepacia K56-2Valvano];>gi|444373175|ref|ZP_21172580.1| LysR substrate binding domain protein [Burkholderia cenocepacia K56-2Valvano];>tr|B4ELU7|B4ELU7_BURCJ LysR family regulatory protein OS=Burkholderia cenocepacia (strain ATCC BAA-245 / DSM 16553 / LMG 16656 / NCTC 13227 / J2315 / CF5610) GN=BCAM1786 PE=4 SV=1	0	54.2583	9	9	8	8	9	8	8	9	9	8	9	9	10	9	10	9	10	9	9	10	FALSE	FALSE	FALSE	FALSE	FALSE	FALSE	FALSE	FALSE	FALSE	FALSE	FALSE	FALSE	FALSE	FALSE	FALSE	FALSE	FALSE	FALSE	FALSE	FALSE	42664.1	52927.8
443592222;444373176;B4ELU6	443592222;444373176;B4ELU6	;;BCAM1785	oxidoreductase, aldo/keto reductase family protein [Burkholderia cenocepacia K56-2Valvano];oxidoreductase, aldo/keto reductase family protein [Burkholderia cenocepacia K56-2Valvano];Putative aldo/keto reductase	gb|ELT61044.1|;ref|ZP_21172581.1|;B4ELU6_BURCJ	>gi|443592222|gb|ELT61044.1| oxidoreductase, aldo/keto reductase family protein [Burkholderia cenocepacia K56-2Valvano];>gi|444373176|ref|ZP_21172581.1| oxidoreductase, aldo/keto reductase family protein [Burkholderia cenocepacia K56-2Valvano];>tr|B4ELU6|B4ELU6_BURCJ Putative aldo/keto reductase OS=Burkholderia cenocepacia (strain ATCC BAA-245 / DSM 16553 / LMG 16656 / NCTC 13227 / J2315 / CF5610…	0	54.6103	4	4	3	3	4	3	4	4	4	4	4	4	4	4	3	4	5	4	4	3	FALSE	FALSE	FALSE	FALSE	FALSE	FALSE	FALSE	FALSE	FALSE	FALSE	FALSE	FALSE	FALSE	FALSE	FALSE	FALSE	FALSE	FALSE	FALSE	FALSE	13093	16146.8
443592224;444373178;B4ELV8	443592224;444373178;B4ELV8	;;BCAM1798	FAD dependent oxidoreductase [Burkholderia cenocepacia K56-2Valvano];FAD dependent oxidoreductase [Burkholderia cenocepacia K56-2Valvano];Putative oxidoreductase	gb|ELT61046.1|;ref|ZP_21172583.1|;B4ELV8_BURCJ	>gi|443592224|gb|ELT61046.1| FAD dependent oxidoreductase [Burkholderia cenocepacia K56-2Valvano];>gi|444373178|ref|ZP_21172583.1| FAD dependent oxidoreductase [Burkholderia cenocepacia K56-2Valvano];>tr|B4ELV8|B4ELV8_BURCJ Putative oxidoreductase OS=Burkholderia cenocepacia (strain ATCC BAA-245 / DSM 16553 / LMG 16656 / NCTC 13227 / J2315 / CF5610) GN=BCAM1798 PE=4 SV=1	0	54.4382	10	12	13	12	10	9	8	8	8	8	9	10	10	9	9	10	10	8	9	9	FALSE	FALSE	FALSE	FALSE	FALSE	FALSE	FALSE	FALSE	FALSE	FALSE	FALSE	FALSE	FALSE	FALSE	FALSE	FALSE	FALSE	FALSE	FALSE	FALSE	33492.4	46714.2
443592225;444373179;B4ELV7	443592225;444373179;B4ELV7	;;BCAM1797	Trk system potassium uptake protein TrkA, N-terminal domain protein [Burkholderia cenocepacia K56-2Valvano];Trk system potassium uptake protein TrkA, N-terminal domain protein [Burkholderia cenocepacia K56-2Valvano];Putative ion channel protein	gb|ELT61047.1|;ref|ZP_21172584.1|;B4ELV7_BURCJ	>gi|443592225|gb|ELT61047.1| Trk system potassium uptake protein TrkA, N-terminal domain protein [Burkholderia cenocepacia K56-2Valvano];>gi|444373179|ref|ZP_21172584.1| Trk system potassium uptake protein TrkA, N-terminal domain protein [Burkholderia cenocepacia K56-2Valvano];>tr|B4ELV7|B4ELV7_BURCJ Putative ion channel protein OS=Burkholderia cenocepacia (strain ATCC BAA-245 / DSM 16553 / LMG 1…	0	52.5183	8	8	7	8	8	8	8	8	8	6	8	8	7	8	8	8	7	6	7	8	FALSE	FALSE	FALSE	FALSE	FALSE	FALSE	FALSE	FALSE	FALSE	FALSE	FALSE	FALSE	FALSE	FALSE	FALSE	FALSE	FALSE	FALSE	FALSE	FALSE	39253.8	46337.8
443592240;444373145;B4ELN9	443592240;444373145;B4ELN9	;;BCAM0688	PF11828 family protein [Burkholderia cenocepacia K56-2Valvano];PF11828 family protein [Burkholderia cenocepacia K56-2Valvano];Uncharacterized protein	gb|ELT61059.1|;ref|ZP_21172551.1|;B4ELN9_BURCJ	>gi|443592240|gb|ELT61059.1| PF11828 family protein [Burkholderia cenocepacia K56-2Valvano];>gi|444373145|ref|ZP_21172551.1| PF11828 family protein [Burkholderia cenocepacia K56-2Valvano];>tr|B4ELN9|B4ELN9_BURCJ Uncharacterized protein OS=Burkholderia cenocepacia (strain ATCC BAA-245 / DSM 16553 / LMG 16656 / NCTC 13227 / J2315 / CF5610) GN=BCAM0688 PE=4 SV=1	0.00427922	46.4397	5	4	3	4	2	4	3	3	1	1	3	2	4	3	2	4	3	3	3	3	FALSE	FALSE	FALSE	FALSE	FALSE	FALSE	FALSE	FALSE	FALSE	FALSE	FALSE	FALSE	FALSE	FALSE	FALSE	FALSE	FALSE	FALSE	FALSE	FALSE	28108.8	23993
443592242;444373147;B4ELP0	443592242;444373147;B4ELP0	;;BCAM0689	hypothetical protein BURCENK562V_A2727 [Burkholderia cenocepacia K56-2Valvano];hypothetical protein BURCENK562V_A2727 [Burkholderia cenocepacia K56-2Valvano];Putative membrane protein	gb|ELT61061.1|;ref|ZP_21172553.1|;B4ELP0_BURCJ	>gi|443592242|gb|ELT61061.1| hypothetical protein BURCENK562V_A2727 [Burkholderia cenocepacia K56-2Valvano];>gi|444373147|ref|ZP_21172553.1| hypothetical protein BURCENK562V_A2727 [Burkholderia cenocepacia K56-2Valvano];>tr|B4ELP0|B4ELP0_BURCJ Putative membrane protein OS=Burkholderia cenocepacia (strain ATCC BAA-245 / DSM 16553 / LMG 16656 / NCTC 13227 / J2315 / CF5610) GN=BCAM0689 PE=4 SV=1	0	57.5607	31	29	29	30	29	28	27	25	28	22	25	27	28	26	22	27	29	28	27	17	FALSE	FALSE	FALSE	FALSE	FALSE	FALSE	FALSE	FALSE	FALSE	FALSE	FALSE	FALSE	FALSE	FALSE	FALSE	FALSE	FALSE	FALSE	FALSE	FALSE	154343	175168
443592243;444373148;B4ELP3	443592243;444373148;B4ELP3	;;BCAM0692	flavin reductase [Burkholderia cenocepacia K56-2Valvano];flavin reductase [Burkholderia cenocepacia K56-2Valvano];Putative NADPH-dependent FMN reductase	gb|ELT61062.1|;ref|ZP_21172554.1|;B4ELP3_BURCJ	>gi|443592243|gb|ELT61062.1| flavin reductase [Burkholderia cenocepacia K56-2Valvano];>gi|444373148|ref|ZP_21172554.1| flavin reductase [Burkholderia cenocepacia K56-2Valvano];>tr|B4ELP3|B4ELP3_BURCJ Putative NADPH-dependent FMN reductase OS=Burkholderia cenocepacia (strain ATCC BAA-245 / DSM 16553 / LMG 16656 / NCTC 13227 / J2315 / CF5610) GN=BCAM0692 PE=4 SV=1	0	51.4018	3	4	3	4	4	5	4	3	3	3	5	3	5	5	3	5	5	4	4	5	FALSE	FALSE	FALSE	FALSE	FALSE	FALSE	FALSE	FALSE	FALSE	FALSE	FALSE	FALSE	FALSE	FALSE	FALSE	FALSE	FALSE	FALSE	FALSE	FALSE	12202.3	11813.7
443592245;444373150;B4ELP2	443592245;444373150;B4ELP2	;;BCAM0691	PF11445 family protein [Burkholderia cenocepacia K56-2Valvano];PF11445 family protein [Burkholderia cenocepacia K56-2Valvano];Uncharacterized protein	gb|ELT61064.1|;ref|ZP_21172556.1|;B4ELP2_BURCJ	>gi|443592245|gb|ELT61064.1| PF11445 family protein [Burkholderia cenocepacia K56-2Valvano];>gi|444373150|ref|ZP_21172556.1| PF11445 family protein [Burkholderia cenocepacia K56-2Valvano];>tr|B4ELP2|B4ELP2_BURCJ Uncharacterized protein OS=Burkholderia cenocepacia (strain ATCC BAA-245 / DSM 16553 / LMG 16656 / NCTC 13227 / J2315 / CF5610) GN=BCAM0691 PE=4 SV=1	0.00546164	45.0386	1	1	1	2	1	1	2	1	1	1	1	1	0	1	0	1	1	1	1	1	FALSE	FALSE	FALSE	FALSE	FALSE	FALSE	FALSE	FALSE	FALSE	FALSE	FALSE	FALSE	FALSE	FALSE	FALSE	FALSE	FALSE	FALSE	FALSE	FALSE	5348.14	2520.98
443592271;444373112;B4EMP5	443592271;444373112;B4EMP5	;;BCAM0843	PF04366 family protein [Burkholderia cenocepacia K56-2Valvano];PF04366 family protein [Burkholderia cenocepacia K56-2Valvano];Putative lipoprotein	gb|ELT61086.1|;ref|ZP_21172520.1|;B4EMP5_BURCJ	>gi|443592271|gb|ELT61086.1| PF04366 family protein [Burkholderia cenocepacia K56-2Valvano];>gi|444373112|ref|ZP_21172520.1| PF04366 family protein [Burkholderia cenocepacia K56-2Valvano];>tr|B4EMP5|B4EMP5_BURCJ Putative lipoprotein OS=Burkholderia cenocepacia (strain ATCC BAA-245 / DSM 16553 / LMG 16656 / NCTC 13227 / J2315 / CF5610) GN=BCAM0843 PE=4 SV=1	0	51.3584	8	8	7	8	8	7	7	9	8	9	9	8	7	7	9	8	9	9	8	8	FALSE	FALSE	FALSE	FALSE	FALSE	FALSE	FALSE	FALSE	FALSE	FALSE	FALSE	FALSE	FALSE	FALSE	FALSE	FALSE	FALSE	FALSE	FALSE	FALSE	1.37083e+06	913712
443592274;444373115;B4EMQ0	443592274;444373115;B4EMQ0	;;BCAM0848	glyoxalase-like domain protein [Burkholderia cenocepacia K56-2Valvano];glyoxalase-like domain protein [Burkholderia cenocepacia K56-2Valvano];Glyoxalase/bleomycin resistance protein/dioxygenase superfamily protein	gb|ELT61089.1|;ref|ZP_21172523.1|;B4EMQ0_BURCJ	>gi|443592274|gb|ELT61089.1| glyoxalase-like domain protein [Burkholderia cenocepacia K56-2Valvano];>gi|444373115|ref|ZP_21172523.1| glyoxalase-like domain protein [Burkholderia cenocepacia K56-2Valvano];>tr|B4EMQ0|B4EMQ0_BURCJ Glyoxalase/bleomycin resistance protein/dioxygenase superfamily protein OS=Burkholderia cenocepacia (strain ATCC BAA-245 / DSM 16553 / LMG 16656 / NCTC 13227 / J2315 / CF5…	0	53.807	6	5	6	6	7	6	7	7	7	7	6	7	6	7	7	7	6	5	6	6	FALSE	FALSE	FALSE	FALSE	FALSE	FALSE	FALSE	FALSE	FALSE	FALSE	FALSE	FALSE	FALSE	FALSE	FALSE	FALSE	FALSE	FALSE	FALSE	FALSE	124423	117504
443592275;444373116;B4EMN0	443592275;444373116;B4EMN0	;;BCAM0828	hypothetical protein BURCENK562V_A1588 [Burkholderia cenocepacia K56-2Valvano];hypothetical protein BURCENK562V_A1588 [Burkholderia cenocepacia K56-2Valvano];Uncharacterized protein	gb|ELT61090.1|;ref|ZP_21172524.1|;B4EMN0_BURCJ	>gi|443592275|gb|ELT61090.1| hypothetical protein BURCENK562V_A1588 [Burkholderia cenocepacia K56-2Valvano];>gi|444373116|ref|ZP_21172524.1| hypothetical protein BURCENK562V_A1588 [Burkholderia cenocepacia K56-2Valvano];>tr|B4EMN0|B4EMN0_BURCJ Uncharacterized protein OS=Burkholderia cenocepacia (strain ATCC BAA-245 / DSM 16553 / LMG 16656 / NCTC 13227 / J2315 / CF5610) GN=BCAM0828 PE=4 SV=1	0	50.2976	1	0	0	2	3	3	1	2	3	2	2	2	0	2	1	3	3	1	1	0	FALSE	FALSE	FALSE	FALSE	FALSE	FALSE	FALSE	FALSE	FALSE	FALSE	FALSE	FALSE	FALSE	FALSE	FALSE	FALSE	FALSE	FALSE	FALSE	FALSE	5570.36	NaN
443592278;444373119;B4EMP8	443592278;444373119;B4EMP8	;;BCAM0846	hypothetical protein BURCENK562V_A1568 [Burkholderia cenocepacia K56-2Valvano];hypothetical protein BURCENK562V_A1568 [Burkholderia cenocepacia K56-2Valvano];Uncharacterized protein	gb|ELT61093.1|;ref|ZP_21172527.1|;B4EMP8_BURCJ	>gi|443592278|gb|ELT61093.1| hypothetical protein BURCENK562V_A1568 [Burkholderia cenocepacia K56-2Valvano];>gi|444373119|ref|ZP_21172527.1| hypothetical protein BURCENK562V_A1568 [Burkholderia cenocepacia K56-2Valvano];>tr|B4EMP8|B4EMP8_BURCJ Uncharacterized protein OS=Burkholderia cenocepacia (strain ATCC BAA-245 / DSM 16553 / LMG 16656 / NCTC 13227 / J2315 / CF5610) GN=BCAM0846 PE=4 SV=1	0	52.011	12	9	12	12	10	10	10	11	11	10	11	12	13	10	12	11	11	9	10	13	FALSE	FALSE	FALSE	FALSE	FALSE	FALSE	FALSE	FALSE	FALSE	FALSE	FALSE	FALSE	FALSE	FALSE	FALSE	FALSE	FALSE	FALSE	FALSE	FALSE	307820	319737
443592279;444373120;B4EMP9	443592279;444373120;B4EMP9	;;BCAM0847	hypothetical protein BURCENK562V_A1567 [Burkholderia cenocepacia K56-2Valvano];hypothetical protein BURCENK562V_A1567 [Burkholderia cenocepacia K56-2Valvano];Uncharacterized protein	gb|ELT61094.1|;ref|ZP_21172528.1|;B4EMP9_BURCJ	>gi|443592279|gb|ELT61094.1| hypothetical protein BURCENK562V_A1567 [Burkholderia cenocepacia K56-2Valvano];>gi|444373120|ref|ZP_21172528.1| hypothetical protein BURCENK562V_A1567 [Burkholderia cenocepacia K56-2Valvano];>tr|B4EMP9|B4EMP9_BURCJ Uncharacterized protein OS=Burkholderia cenocepacia (strain ATCC BAA-245 / DSM 16553 / LMG 16656 / NCTC 13227 / J2315 / CF5610) GN=BCAM0847 PE=4 SV=1	0	53.5563	8	9	8	8	9	6	9	9	9	8	9	9	8	9	8	9	9	9	9	7	FALSE	FALSE	FALSE	FALSE	FALSE	FALSE	FALSE	FALSE	FALSE	FALSE	FALSE	FALSE	FALSE	FALSE	FALSE	FALSE	FALSE	FALSE	FALSE	FALSE	57281.6	49606.7
443592282;444373123;B4EMN6	443592282;444373123;B4EMN6	;;BCAM0834	LysR substrate binding domain protein [Burkholderia cenocepacia K56-2Valvano];LysR substrate binding domain protein [Burkholderia cenocepacia K56-2Valvano];LysR family regulatory protein	gb|ELT61097.1|;ref|ZP_21172531.1|;B4EMN6_BURCJ	>gi|443592282|gb|ELT61097.1| LysR substrate binding domain protein [Burkholderia cenocepacia K56-2Valvano];>gi|444373123|ref|ZP_21172531.1| LysR substrate binding domain protein [Burkholderia cenocepacia K56-2Valvano];>tr|B4EMN6|B4EMN6_BURCJ LysR family regulatory protein OS=Burkholderia cenocepacia (strain ATCC BAA-245 / DSM 16553 / LMG 16656 / NCTC 13227 / J2315 / CF5610) GN=BCAM0834 PE=4 SV=1	0	50.9463	4	4	2	4	4	5	4	5	2	2	5	4	3	4	2	5	4	2	5	1	FALSE	FALSE	FALSE	FALSE	FALSE	FALSE	FALSE	FALSE	FALSE	FALSE	FALSE	FALSE	FALSE	FALSE	FALSE	FALSE	FALSE	FALSE	FALSE	FALSE	12590.4	13818.9
443592287;444373128;B4EMQ1	443592287;444373128;B4EMQ1	;;BCAM0849	sigma-70 region 2, partial [Burkholderia cenocepacia K56-2Valvano];sigma-70 region 2, partial [Burkholderia cenocepacia K56-2Valvano];Putative RNA polymerase sigma factor	gb|ELT61102.1|;ref|ZP_21172536.1|;B4EMQ1_BURCJ	>gi|443592287|gb|ELT61102.1| sigma-70 region 2, partial [Burkholderia cenocepacia K56-2Valvano];>gi|444373128|ref|ZP_21172536.1| sigma-70 region 2, partial [Burkholderia cenocepacia K56-2Valvano];>tr|B4EMQ1|B4EMQ1_BURCJ Putative RNA polymerase sigma factor OS=Burkholderia cenocepacia (strain ATCC BAA-245 / DSM 16553 / LMG 16656 / NCTC 13227 / J2315 / CF5610) GN=BCAM0849 PE=3 SV=1	0.00497512	45.4591	3	2	3	3	2	3	3	3	3	3	4	3	3	2	2	2	3	2	2	3	FALSE	FALSE	FALSE	FALSE	FALSE	FALSE	FALSE	FALSE	FALSE	FALSE	FALSE	FALSE	FALSE	FALSE	FALSE	FALSE	FALSE	FALSE	FALSE	FALSE	26795.5	24815.1
443592289;444373130;B4EMN1	443592289;444373130;B4EMN1	;;BCAM0829	riboflavin synthase, alpha subunit [Burkholderia cenocepacia K56-2Valvano];riboflavin synthase, alpha subunit [Burkholderia cenocepacia K56-2Valvano];Putative riboflavin synthase alpha chain	gb|ELT61104.1|;ref|ZP_21172538.1|;B4EMN1_BURCJ	>gi|443592289|gb|ELT61104.1| riboflavin synthase, alpha subunit [Burkholderia cenocepacia K56-2Valvano];>gi|444373130|ref|ZP_21172538.1| riboflavin synthase, alpha subunit [Burkholderia cenocepacia K56-2Valvano];>tr|B4EMN1|B4EMN1_BURCJ Putative riboflavin synthase alpha chain OS=Burkholderia cenocepacia (strain ATCC BAA-245 / DSM 16553 / LMG 16656 / NCTC 13227 / J2315 / CF5610) GN=BCAM0829 PE=4 S…	0	50.9792	13	13	11	11	12	12	13	12	11	12	13	13	13	12	11	13	12	13	12	11	FALSE	FALSE	FALSE	FALSE	FALSE	FALSE	FALSE	FALSE	FALSE	FALSE	FALSE	FALSE	FALSE	FALSE	FALSE	FALSE	FALSE	FALSE	FALSE	FALSE	351208	361109
443592290;444373131;B4EMP2	443592290;444373131;B4EMP2	;;BCAM0840	oxidoreductase, zinc-binding dehydrogenase family protein [Burkholderia cenocepacia K56-2Valvano];oxidoreductase, zinc-binding dehydrogenase family protein [Burkholderia cenocepacia K56-2Valvano];Putative zinc-binding oxidoreductase	gb|ELT61105.1|;ref|ZP_21172539.1|;B4EMP2_BURCJ	>gi|443592290|gb|ELT61105.1| oxidoreductase, zinc-binding dehydrogenase family protein [Burkholderia cenocepacia K56-2Valvano];>gi|444373131|ref|ZP_21172539.1| oxidoreductase, zinc-binding dehydrogenase family protein [Burkholderia cenocepacia K56-2Valvano];>tr|B4EMP2|B4EMP2_BURCJ Putative zinc-binding oxidoreductase OS=Burkholderia cenocepacia (strain ATCC BAA-245 / DSM 16553 / LMG 16656 / NCTC …	0	56.1764	10	7	7	8	9	9	9	9	8	7	9	9	7	10	8	9	8	7	6	8	FALSE	FALSE	FALSE	FALSE	FALSE	FALSE	FALSE	FALSE	FALSE	FALSE	FALSE	FALSE	FALSE	FALSE	FALSE	FALSE	FALSE	FALSE	FALSE	FALSE	29617.2	29391.1
443592291;444373132;B4EMN5	443592291;444373132;B4EMN5	;;BCAM0833	OsmC-like protein [Burkholderia cenocepacia K56-2Valvano];OsmC-like protein [Burkholderia cenocepacia K56-2Valvano];Putative OsmC-like protein	gb|ELT61106.1|;ref|ZP_21172540.1|;B4EMN5_BURCJ	>gi|443592291|gb|ELT61106.1| OsmC-like protein [Burkholderia cenocepacia K56-2Valvano];>gi|444373132|ref|ZP_21172540.1| OsmC-like protein [Burkholderia cenocepacia K56-2Valvano];>tr|B4EMN5|B4EMN5_BURCJ Putative OsmC-like protein OS=Burkholderia cenocepacia (strain ATCC BAA-245 / DSM 16553 / LMG 16656 / NCTC 13227 / J2315 / CF5610) GN=BCAM0833 PE=4 SV=1	0	52.9656	3	3	4	5	6	4	3	4	5	3	4	6	5	6	5	6	4	5	5	5	FALSE	FALSE	FALSE	FALSE	FALSE	FALSE	FALSE	FALSE	FALSE	FALSE	FALSE	FALSE	FALSE	FALSE	FALSE	FALSE	FALSE	FALSE	FALSE	FALSE	46338.2	48816.3
443592293;444373134;B4EMP6	443592293;444373134;B4EMP6	;;BCAM0844	PF05957 family protein [Burkholderia cenocepacia K56-2Valvano];PF05957 family protein [Burkholderia cenocepacia K56-2Valvano];Uncharacterized protein	gb|ELT61108.1|;ref|ZP_21172542.1|;B4EMP6_BURCJ	>gi|443592293|gb|ELT61108.1| PF05957 family protein [Burkholderia cenocepacia K56-2Valvano];>gi|444373134|ref|ZP_21172542.1| PF05957 family protein [Burkholderia cenocepacia K56-2Valvano];>tr|B4EMP6|B4EMP6_BURCJ Uncharacterized protein OS=Burkholderia cenocepacia (strain ATCC BAA-245 / DSM 16553 / LMG 16656 / NCTC 13227 / J2315 / CF5610) GN=BCAM0844 PE=4 SV=1	0	50.5078	12	11	10	13	11	10	10	12	12	13	12	13	13	11	13	12	13	13	12	11	FALSE	FALSE	FALSE	FALSE	FALSE	FALSE	FALSE	FALSE	FALSE	FALSE	FALSE	FALSE	FALSE	FALSE	FALSE	FALSE	FALSE	FALSE	FALSE	FALSE	7848221	6856672
443592295;444373136;B4EMP1	443592295;444373136;B4EMP1	;;BCAM0839	short chain dehydrogenase [Burkholderia cenocepacia K56-2Valvano];short chain dehydrogenase [Burkholderia cenocepacia K56-2Valvano];Putative dehydrogenase	gb|ELT61110.1|;ref|ZP_21172544.1|;B4EMP1_BURCJ	>gi|443592295|gb|ELT61110.1| short chain dehydrogenase [Burkholderia cenocepacia K56-2Valvano];>gi|444373136|ref|ZP_21172544.1| short chain dehydrogenase [Burkholderia cenocepacia K56-2Valvano];>tr|B4EMP1|B4EMP1_BURCJ Putative dehydrogenase OS=Burkholderia cenocepacia (strain ATCC BAA-245 / DSM 16553 / LMG 16656 / NCTC 13227 / J2315 / CF5610) GN=BCAM0839 PE=4 SV=1	0	54.364	12	10	8	9	13	10	11	12	10	12	13	13	15	11	10	14	13	13	14	8	FALSE	FALSE	FALSE	FALSE	FALSE	FALSE	FALSE	FALSE	FALSE	FALSE	FALSE	FALSE	FALSE	FALSE	FALSE	FALSE	FALSE	FALSE	FALSE	FALSE	57088.4	58852.7
443592323;444373094;B4EBG7	443592323;444373094;B4EBG7	;;BCAL0916	HAD hydrolase, family IA, variant 3 [Burkholderia cenocepacia K56-2Valvano];HAD hydrolase, family IA, variant 3 [Burkholderia cenocepacia K56-2Valvano];Putative hydrolase protein	gb|ELT61136.1|;ref|ZP_21172503.1|;B4EBG7_BURCJ	>gi|443592323|gb|ELT61136.1| HAD hydrolase, family IA, variant 3 [Burkholderia cenocepacia K56-2Valvano];>gi|444373094|ref|ZP_21172503.1| HAD hydrolase, family IA, variant 3 [Burkholderia cenocepacia K56-2Valvano];>tr|B4EBG7|B4EBG7_BURCJ Putative hydrolase protein OS=Burkholderia cenocepacia (strain ATCC BAA-245 / DSM 16553 / LMG 16656 / NCTC 13227 / J2315 / CF5610) GN=BCAL0916 PE=4 SV=1	0	52.3163	13	12	10	11	13	13	12	13	13	13	13	13	12	13	12	13	13	12	13	11	FALSE	FALSE	FALSE	FALSE	FALSE	FALSE	FALSE	FALSE	FALSE	FALSE	FALSE	FALSE	FALSE	FALSE	FALSE	FALSE	FALSE	FALSE	FALSE	FALSE	196924	217036
443592326;444373097;B4EBV9	443592326;444373097;B4EBV9	;;glpR	transcriptional regulator, DeoR family [Burkholderia cenocepacia K56-2Valvano];transcriptional regulator, DeoR family [Burkholderia cenocepacia K56-2Valvano];Putative DeoR family glycerol-3-phosphate regulon repressor	gb|ELT61139.1|;ref|ZP_21172506.1|;B4EBV9_BURCJ	>gi|443592326|gb|ELT61139.1| transcriptional regulator, DeoR family [Burkholderia cenocepacia K56-2Valvano];>gi|444373097|ref|ZP_21172506.1| transcriptional regulator, DeoR family [Burkholderia cenocepacia K56-2Valvano];>tr|B4EBV9|B4EBV9_BURCJ Putative DeoR family glycerol-3-phosphate regulon repressor OS=Burkholderia cenocepacia (strain ATCC BAA-245 / DSM 16553 / LMG 16656 / NCTC 13227 / J2315 /…	0	55.6572	14	14	11	10	14	13	11	12	14	14	13	14	14	14	12	13	14	13	13	10	FALSE	FALSE	FALSE	FALSE	FALSE	FALSE	FALSE	FALSE	FALSE	FALSE	FALSE	FALSE	FALSE	FALSE	FALSE	FALSE	FALSE	FALSE	FALSE	FALSE	155894	157298
443592327;444373098;B4EBV8	443592327;444373098;B4EBV8	;;BCAL0928	hypothetical protein BURCENK562V_0705 [Burkholderia cenocepacia K56-2Valvano];hypothetical protein BURCENK562V_0705 [Burkholderia cenocepacia K56-2Valvano];Uncharacterized protein	gb|ELT61140.1|;ref|ZP_21172507.1|;B4EBV8_BURCJ	>gi|443592327|gb|ELT61140.1| hypothetical protein BURCENK562V_0705 [Burkholderia cenocepacia K56-2Valvano];>gi|444373098|ref|ZP_21172507.1| hypothetical protein BURCENK562V_0705 [Burkholderia cenocepacia K56-2Valvano];>tr|B4EBV8|B4EBV8_BURCJ Uncharacterized protein OS=Burkholderia cenocepacia (strain ATCC BAA-245 / DSM 16553 / LMG 16656 / NCTC 13227 / J2315 / CF5610) GN=BCAL0928 PE=4 SV=1	0	50.872	7	6	2	3	5	2	3	7	7	7	7	6	3	6	5	6	7	2	1	0	FALSE	FALSE	FALSE	FALSE	FALSE	FALSE	FALSE	FALSE	FALSE	FALSE	FALSE	FALSE	FALSE	FALSE	FALSE	FALSE	FALSE	FALSE	FALSE	FALSE	9174.99	5097.73
443592328;444373099;B4EBV4	443592328;444373099;B4EBV4	;;glpF	MIP family channel protein [Burkholderia cenocepacia K56-2Valvano];MIP family channel protein [Burkholderia cenocepacia K56-2Valvano];Putative glycerol uptake facilitator protein	gb|ELT61141.1|;ref|ZP_21172508.1|;B4EBV4_BURCJ	>gi|443592328|gb|ELT61141.1| MIP family channel protein [Burkholderia cenocepacia K56-2Valvano];>gi|444373099|ref|ZP_21172508.1| MIP family channel protein [Burkholderia cenocepacia K56-2Valvano];>tr|B4EBV4|B4EBV4_BURCJ Putative glycerol uptake facilitator protein OS=Burkholderia cenocepacia (strain ATCC BAA-245 / DSM 16553 / LMG 16656 / NCTC 13227 / J2315 / CF5610) GN=glpF PE=3 SV=1	0.000607165	49.5387	5	4	4	4	4	4	4	4	5	4	4	4	3	4	4	4	3	4	3	3	FALSE	FALSE	FALSE	FALSE	FALSE	FALSE	FALSE	FALSE	FALSE	FALSE	FALSE	FALSE	FALSE	FALSE	FALSE	FALSE	FALSE	FALSE	FALSE	FALSE	55232.6	103904
443592330;444373101;B4EBV6	443592330;444373101;B4EBV6	;;glpD	glycerol-3-phosphate dehydrogenase [Burkholderia cenocepacia K56-2Valvano];glycerol-3-phosphate dehydrogenase [Burkholderia cenocepacia K56-2Valvano];Glycerol-3-phosphate dehydrogenase	gb|ELT61143.1|;ref|ZP_21172510.1|;B4EBV6_BURCJ	>gi|443592330|gb|ELT61143.1| glycerol-3-phosphate dehydrogenase [Burkholderia cenocepacia K56-2Valvano];>gi|444373101|ref|ZP_21172510.1| glycerol-3-phosphate dehydrogenase [Burkholderia cenocepacia K56-2Valvano];>tr|B4EBV6|B4EBV6_BURCJ Glycerol-3-phosphate dehydrogenase OS=Burkholderia cenocepacia (strain ATCC BAA-245 / DSM 16553 / LMG 16656 / NCTC 13227 / J2315 / CF5610) GN=glpD PE=3 SV=1	0	57.9146	50	49	47	46	48	45	42	48	48	53	52	53	52	48	42	48	53	51	51	44	FALSE	FALSE	FALSE	FALSE	FALSE	FALSE	FALSE	FALSE	FALSE	FALSE	FALSE	FALSE	FALSE	FALSE	FALSE	FALSE	FALSE	FALSE	FALSE	FALSE	710710	741043
443592331;444373102;B4EBW2	443592331;444373102;B4EBW2	;;BCAL0932	hypothetical protein BURCENK562V_0701 [Burkholderia cenocepacia K56-2Valvano];hypothetical protein BURCENK562V_0701 [Burkholderia cenocepacia K56-2Valvano];Uncharacterized protein	gb|ELT61144.1|;ref|ZP_21172511.1|;B4EBW2_BURCJ	>gi|443592331|gb|ELT61144.1| hypothetical protein BURCENK562V_0701 [Burkholderia cenocepacia K56-2Valvano];>gi|444373102|ref|ZP_21172511.1| hypothetical protein BURCENK562V_0701 [Burkholderia cenocepacia K56-2Valvano];>tr|B4EBW2|B4EBW2_BURCJ Uncharacterized protein OS=Burkholderia cenocepacia (strain ATCC BAA-245 / DSM 16553 / LMG 16656 / NCTC 13227 / J2315 / CF5610) GN=BCAL0932 PE=4 SV=1	0	56.8534	5	4	4	2	4	4	3	5	4	4	5	4	4	5	4	5	4	5	4	3	FALSE	FALSE	FALSE	FALSE	FALSE	FALSE	FALSE	FALSE	FALSE	FALSE	FALSE	FALSE	FALSE	FALSE	FALSE	FALSE	FALSE	FALSE	FALSE	FALSE	17726.4	19052.6
443592332;444373103;B4EBW1	443592332;444373103;B4EBW1	;;BCAL0931	hypothetical protein BURCENK562V_0702 [Burkholderia cenocepacia K56-2Valvano];hypothetical protein BURCENK562V_0702 [Burkholderia cenocepacia K56-2Valvano];Uncharacterized protein	gb|ELT61145.1|;ref|ZP_21172512.1|;B4EBW1_BURCJ	>gi|443592332|gb|ELT61145.1| hypothetical protein BURCENK562V_0702 [Burkholderia cenocepacia K56-2Valvano];>gi|444373103|ref|ZP_21172512.1| hypothetical protein BURCENK562V_0702 [Burkholderia cenocepacia K56-2Valvano];>tr|B4EBW1|B4EBW1_BURCJ Uncharacterized protein OS=Burkholderia cenocepacia (strain ATCC BAA-245 / DSM 16553 / LMG 16656 / NCTC 13227 / J2315 / CF5610) GN=BCAL0931 PE=4 SV=1	0	51.5928	19	17	17	16	17	17	17	17	18	19	18	19	18	19	17	19	18	19	17	17	FALSE	FALSE	FALSE	FALSE	FALSE	FALSE	FALSE	FALSE	FALSE	FALSE	FALSE	FALSE	FALSE	FALSE	FALSE	FALSE	FALSE	FALSE	FALSE	FALSE	174718	177094
443592334;444373105;B4EBV7	443592334;444373105;B4EBV7	;;BCAL0927	hypothetical protein BURCENK562V_0706 [Burkholderia cenocepacia K56-2Valvano];hypothetical protein BURCENK562V_0706 [Burkholderia cenocepacia K56-2Valvano];Putative exported protein	gb|ELT61147.1|;ref|ZP_21172514.1|;B4EBV7_BURCJ	>gi|443592334|gb|ELT61147.1| hypothetical protein BURCENK562V_0706 [Burkholderia cenocepacia K56-2Valvano];>gi|444373105|ref|ZP_21172514.1| hypothetical protein BURCENK562V_0706 [Burkholderia cenocepacia K56-2Valvano];>tr|B4EBV7|B4EBV7_BURCJ Putative exported protein OS=Burkholderia cenocepacia (strain ATCC BAA-245 / DSM 16553 / LMG 16656 / NCTC 13227 / J2315 / CF5610) GN=BCAL0927 PE=4 SV=1	0	55.2092	6	5	3	5	6	5	5	6	6	6	6	6	6	6	5	6	6	6	6	4	FALSE	FALSE	FALSE	FALSE	FALSE	FALSE	FALSE	FALSE	FALSE	FALSE	FALSE	FALSE	FALSE	FALSE	FALSE	FALSE	FALSE	FALSE	FALSE	FALSE	33950.7	35060.5
443592335;444373106;B4EBW0	443592335;444373106;B4EBW0	;;BCAL0930	putative gamma-glutamyltransferase [Burkholderia cenocepacia K56-2Valvano];putative gamma-glutamyltransferase [Burkholderia cenocepacia K56-2Valvano];Putative gamma-glutamyltransferase	gb|ELT61148.1|;ref|ZP_21172515.1|;B4EBW0_BURCJ	>gi|443592335|gb|ELT61148.1| putative gamma-glutamyltransferase [Burkholderia cenocepacia K56-2Valvano];>gi|444373106|ref|ZP_21172515.1| putative gamma-glutamyltransferase [Burkholderia cenocepacia K56-2Valvano];>tr|B4EBW0|B4EBW0_BURCJ Putative gamma-glutamyltransferase OS=Burkholderia cenocepacia (strain ATCC BAA-245 / DSM 16553 / LMG 16656 / NCTC 13227 / J2315 / CF5610) GN=BCAL0930 PE=4 SV=1	0	55.2483	27	26	29	29	31	28	27	30	26	28	27	32	30	28	30	31	26	29	30	29	FALSE	FALSE	FALSE	FALSE	FALSE	FALSE	FALSE	FALSE	FALSE	FALSE	FALSE	FALSE	FALSE	FALSE	FALSE	FALSE	FALSE	FALSE	FALSE	FALSE	199707	239449
443592337;444373108	443592337;444373108		glycerol kinase [Burkholderia cenocepacia K56-2Valvano]	gb|ELT61150.1|;ref|ZP_21172517.1|	>gi|443592337|gb|ELT61150.1| glycerol kinase [Burkholderia cenocepacia K56-2Valvano];>gi|444373108|ref|ZP_21172517.1| glycerol kinase [Burkholderia cenocepacia K56-2Valvano]	0	53.7071	39	41	39	41	39	40	38	42	40	39	40	41	42	41	38	40	39	38	40	41	FALSE	FALSE	FALSE	FALSE	FALSE	FALSE	FALSE	FALSE	FALSE	FALSE	FALSE	FALSE	FALSE	FALSE	FALSE	FALSE	FALSE	FALSE	FALSE	FALSE	1.32467e+06	1.36824e+06
443592339;444373110;B4EBG8	443592339;444373110;B4EBG8	;;BCAL0917	oxidoreductase, NAD-binding domain protein [Burkholderia cenocepacia K56-2Valvano];oxidoreductase, NAD-binding domain protein [Burkholderia cenocepacia K56-2Valvano];Putative oxidoreductase	gb|ELT61152.1|;ref|ZP_21172519.1|;B4EBG8_BURCJ	>gi|443592339|gb|ELT61152.1| oxidoreductase, NAD-binding domain protein [Burkholderia cenocepacia K56-2Valvano];>gi|444373110|ref|ZP_21172519.1| oxidoreductase, NAD-binding domain protein [Burkholderia cenocepacia K56-2Valvano];>tr|B4EBG8|B4EBG8_BURCJ Putative oxidoreductase OS=Burkholderia cenocepacia (strain ATCC BAA-245 / DSM 16553 / LMG 16656 / NCTC 13227 / J2315 / CF5610) GN=BCAL0917 PE=4 SV…	0.00497512	45.4629	7	4	2	3	7	6	5	6	6	6	7	6	4	3	4	7	5	5	4	3	FALSE	FALSE	FALSE	FALSE	FALSE	FALSE	FALSE	FALSE	FALSE	FALSE	FALSE	FALSE	FALSE	FALSE	FALSE	FALSE	FALSE	FALSE	FALSE	FALSE	8869.62	8208.39
443592367;444373083;B4ED52	443592367;444373083;B4ED52	;;BCAL1116	ABC transporter, solute-binding protein [Burkholderia cenocepacia K56-2Valvano];ABC transporter, solute-binding protein [Burkholderia cenocepacia K56-2Valvano];Extracellular solute-binding protein	gb|ELT61177.1|;ref|ZP_21172494.1|;B4ED52_BURCJ	>gi|443592367|gb|ELT61177.1| ABC transporter, solute-binding protein [Burkholderia cenocepacia K56-2Valvano];>gi|444373083|ref|ZP_21172494.1| ABC transporter, solute-binding protein [Burkholderia cenocepacia K56-2Valvano];>tr|B4ED52|B4ED52_BURCJ Extracellular solute-binding protein OS=Burkholderia cenocepacia (strain ATCC BAA-245 / DSM 16553 / LMG 16656 / NCTC 13227 / J2315 / CF5610) GN=BCAL1116 …	0.000898742	49.1757	3	1	1	3	8	8	7	8	3	3	2	4	8	7	7	8	4	5	6	6	FALSE	FALSE	FALSE	FALSE	FALSE	FALSE	FALSE	FALSE	FALSE	FALSE	FALSE	FALSE	FALSE	FALSE	FALSE	FALSE	FALSE	FALSE	FALSE	FALSE	7371.98	2043.25
443592369;444373085;B4ED48	443592369;444373085;B4ED48	;;cpdA	calcineurin-like phosphoesterase family protein [Burkholderia cenocepacia K56-2Valvano];calcineurin-like phosphoesterase family protein [Burkholderia cenocepacia K56-2Valvano];3',5'-cyclic adenosine monophosphate phosphodiesterase CpdA	gb|ELT61179.1|;ref|ZP_21172496.1|;B4ED48_BURCJ	>gi|443592369|gb|ELT61179.1| calcineurin-like phosphoesterase family protein [Burkholderia cenocepacia K56-2Valvano];>gi|444373085|ref|ZP_21172496.1| calcineurin-like phosphoesterase family protein [Burkholderia cenocepacia K56-2Valvano];>tr|B4ED48|B4ED48_BURCJ 3',5'-cyclic adenosine monophosphate phosphodiesterase CpdA OS=Burkholderia cenocepacia (strain ATCC BAA-245 / DSM 16553 / LMG 16656 / NC…	0	53.9282	8	7	8	9	9	7	9	9	7	9	8	9	9	8	7	9	8	8	8	8	FALSE	FALSE	FALSE	FALSE	FALSE	FALSE	FALSE	FALSE	FALSE	FALSE	FALSE	FALSE	FALSE	FALSE	FALSE	FALSE	FALSE	FALSE	FALSE	FALSE	25718.1	17074
443592388;444373068;B4ELP8	443592388;444373068;B4ELP8	;;BCAM0697	alpha/beta hydrolase family protein [Burkholderia cenocepacia K56-2Valvano];alpha/beta hydrolase family protein [Burkholderia cenocepacia K56-2Valvano];Putative hydrolase	gb|ELT61196.1|;ref|ZP_21172480.1|;B4ELP8_BURCJ	>gi|443592388|gb|ELT61196.1| alpha/beta hydrolase family protein [Burkholderia cenocepacia K56-2Valvano];>gi|444373068|ref|ZP_21172480.1| alpha/beta hydrolase family protein [Burkholderia cenocepacia K56-2Valvano];>tr|B4ELP8|B4ELP8_BURCJ Putative hydrolase OS=Burkholderia cenocepacia (strain ATCC BAA-245 / DSM 16553 / LMG 16656 / NCTC 13227 / J2315 / CF5610) GN=BCAM0697 PE=4 SV=1	0	51.9877	2	3	2	2	1	1	1	0	1	1	2	2	2	2	0	2	2	2	0	0	FALSE	FALSE	FALSE	FALSE	FALSE	FALSE	FALSE	FALSE	FALSE	FALSE	FALSE	FALSE	FALSE	FALSE	FALSE	FALSE	FALSE	FALSE	FALSE	FALSE	12816	14288.1
443592389;444373069;B4ELP7	443592389;444373069;B4ELP7	;;BCAM0696	carboxymuconolactone decarboxylase family protein [Burkholderia cenocepacia K56-2Valvano];carboxymuconolactone decarboxylase family protein [Burkholderia cenocepacia K56-2Valvano];Putative carboxymuconolactone decarboxylase	gb|ELT61197.1|;ref|ZP_21172481.1|;B4ELP7_BURCJ	>gi|443592389|gb|ELT61197.1| carboxymuconolactone decarboxylase family protein [Burkholderia cenocepacia K56-2Valvano];>gi|444373069|ref|ZP_21172481.1| carboxymuconolactone decarboxylase family protein [Burkholderia cenocepacia K56-2Valvano];>tr|B4ELP7|B4ELP7_BURCJ Putative carboxymuconolactone decarboxylase OS=Burkholderia cenocepacia (strain ATCC BAA-245 / DSM 16553 / LMG 16656 / NCTC 13227 / J…	0.000607165	49.8066	6	4	4	3	5	6	6	6	5	5	6	6	6	6	5	6	6	4	5	4	FALSE	FALSE	FALSE	FALSE	FALSE	FALSE	FALSE	FALSE	FALSE	FALSE	FALSE	FALSE	FALSE	FALSE	FALSE	FALSE	FALSE	FALSE	FALSE	FALSE	59296.5	45568.7
443592413;444373039;B4EEG7	443592413;444373039;B4EEG7	;;BCAL1230	transcriptional regulator, LysR family [Burkholderia cenocepacia K56-2Valvano];transcriptional regulator, LysR family [Burkholderia cenocepacia K56-2Valvano];LysR family regulatory protein	gb|ELT61217.1|;ref|ZP_21172453.1|;B4EEG7_BURCJ	>gi|443592413|gb|ELT61217.1| transcriptional regulator, LysR family [Burkholderia cenocepacia K56-2Valvano];>gi|444373039|ref|ZP_21172453.1| transcriptional regulator, LysR family [Burkholderia cenocepacia K56-2Valvano];>tr|B4EEG7|B4EEG7_BURCJ LysR family regulatory protein OS=Burkholderia cenocepacia (strain ATCC BAA-245 / DSM 16553 / LMG 16656 / NCTC 13227 / J2315 / CF5610) GN=BCAL1230 PE=4 SV=1	0.000607165	49.5242	3	4	2	2	2	3	2	3	3	2	4	3	2	4	2	4	4	2	2	1	FALSE	FALSE	FALSE	FALSE	FALSE	FALSE	FALSE	FALSE	FALSE	FALSE	FALSE	FALSE	FALSE	FALSE	FALSE	FALSE	FALSE	FALSE	FALSE	FALSE	9502.26	12812.1
443592414;444373040;B4EEH1	443592414;444373040;B4EEH1	;;BCAL1234	Hsp20/alpha crystallin family protein [Burkholderia cenocepacia K56-2Valvano];Hsp20/alpha crystallin family protein [Burkholderia cenocepacia K56-2Valvano];Putative heat shock protein	gb|ELT61218.1|;ref|ZP_21172454.1|;B4EEH1_BURCJ	>gi|443592414|gb|ELT61218.1| Hsp20/alpha crystallin family protein [Burkholderia cenocepacia K56-2Valvano];>gi|444373040|ref|ZP_21172454.1| Hsp20/alpha crystallin family protein [Burkholderia cenocepacia K56-2Valvano];>tr|B4EEH1|B4EEH1_BURCJ Putative heat shock protein OS=Burkholderia cenocepacia (strain ATCC BAA-245 / DSM 16553 / LMG 16656 / NCTC 13227 / J2315 / CF5610) GN=BCAL1234 PE=3 SV=1	0.00139509	48.2672	3	2	3	3	5	4	4	5	5	2	4	5	4	4	5	5	5	5	4	3	FALSE	FALSE	FALSE	FALSE	FALSE	FALSE	FALSE	FALSE	FALSE	FALSE	FALSE	FALSE	FALSE	FALSE	FALSE	FALSE	FALSE	FALSE	FALSE	FALSE	30720.2	26193.8
443592415;444373041;B4EEH2	443592415;444373041;B4EEH2	;;BCAL1235	3-hydroxyacyl-CoA dehydrogenase, NAD binding domain protein [Burkholderia cenocepacia K56-2Valvano];3-hydroxyacyl-CoA dehydrogenase, NAD binding domain protein [Burkholderia cenocepacia K56-2Valvano];Putative 3-hydroxyacyl-CoA dehydrogenase	gb|ELT61219.1|;ref|ZP_21172455.1|;B4EEH2_BURCJ	>gi|443592415|gb|ELT61219.1| 3-hydroxyacyl-CoA dehydrogenase, NAD binding domain protein [Burkholderia cenocepacia K56-2Valvano];>gi|444373041|ref|ZP_21172455.1| 3-hydroxyacyl-CoA dehydrogenase, NAD binding domain protein [Burkholderia cenocepacia K56-2Valvano];>tr|B4EEH2|B4EEH2_BURCJ Putative 3-hydroxyacyl-CoA dehydrogenase OS=Burkholderia cenocepacia (strain ATCC BAA-245 / DSM 16553 / LMG 16656…	0	50.5829	23	22	20	23	23	21	18	22	23	24	23	25	24	23	20	20	25	25	24	24	FALSE	FALSE	FALSE	FALSE	FALSE	FALSE	FALSE	FALSE	FALSE	FALSE	FALSE	FALSE	FALSE	FALSE	FALSE	FALSE	FALSE	FALSE	FALSE	FALSE	573516	575975
443592417;444373043;B4EEH8	443592417;444373043;B4EEH8	;;BCAL1241	malonate decarboxylase acyl carrier protein [Burkholderia cenocepacia K56-2Valvano];malonate decarboxylase acyl carrier protein [Burkholderia cenocepacia K56-2Valvano];Putative malonate decarboxylase delta-subunit	gb|ELT61221.1|;ref|ZP_21172457.1|;B4EEH8_BURCJ	>gi|443592417|gb|ELT61221.1| malonate decarboxylase acyl carrier protein [Burkholderia cenocepacia K56-2Valvano];>gi|444373043|ref|ZP_21172457.1| malonate decarboxylase acyl carrier protein [Burkholderia cenocepacia K56-2Valvano];>tr|B4EEH8|B4EEH8_BURCJ Putative malonate decarboxylase delta-subunit OS=Burkholderia cenocepacia (strain ATCC BAA-245 / DSM 16553 / LMG 16656 / NCTC 13227 / J2315 / CF5…	0	53.2403	3	3	4	4	3	3	3	3	3	3	3	3	4	3	3	3	4	3	3	3	FALSE	FALSE	FALSE	FALSE	FALSE	FALSE	FALSE	FALSE	FALSE	FALSE	FALSE	FALSE	FALSE	FALSE	FALSE	FALSE	FALSE	FALSE	FALSE	FALSE	32608.2	31295.8
443592418;444373044;B4EEG9	443592418;444373044;B4EEG9	;;BCAL1232	hypothetical protein BURCENK562V_2030 [Burkholderia cenocepacia K56-2Valvano];hypothetical protein BURCENK562V_2030 [Burkholderia cenocepacia K56-2Valvano];Uncharacterized protein	gb|ELT61222.1|;ref|ZP_21172458.1|;B4EEG9_BURCJ	>gi|443592418|gb|ELT61222.1| hypothetical protein BURCENK562V_2030 [Burkholderia cenocepacia K56-2Valvano];>gi|444373044|ref|ZP_21172458.1| hypothetical protein BURCENK562V_2030 [Burkholderia cenocepacia K56-2Valvano];>tr|B4EEG9|B4EEG9_BURCJ Uncharacterized protein OS=Burkholderia cenocepacia (strain ATCC BAA-245 / DSM 16553 / LMG 16656 / NCTC 13227 / J2315 / CF5610) GN=BCAL1232 PE=4 SV=1	0	52.8381	5	4	5	5	5	5	5	5	5	5	5	5	5	5	5	5	5	5	5	5	FALSE	FALSE	FALSE	FALSE	FALSE	FALSE	FALSE	FALSE	FALSE	FALSE	FALSE	FALSE	FALSE	FALSE	FALSE	FALSE	FALSE	FALSE	FALSE	FALSE	71141.9	81044.5
443592419;444373045;B4EEH0	443592419;444373045;B4EEH0	;;BCAL1233	Hsp20/alpha crystallin family protein [Burkholderia cenocepacia K56-2Valvano];Hsp20/alpha crystallin family protein [Burkholderia cenocepacia K56-2Valvano];Putative heat shock Hsp20-related protein	gb|ELT61223.1|;ref|ZP_21172459.1|;B4EEH0_BURCJ	>gi|443592419|gb|ELT61223.1| Hsp20/alpha crystallin family protein [Burkholderia cenocepacia K56-2Valvano];>gi|444373045|ref|ZP_21172459.1| Hsp20/alpha crystallin family protein [Burkholderia cenocepacia K56-2Valvano];>tr|B4EEH0|B4EEH0_BURCJ Putative heat shock Hsp20-related protein OS=Burkholderia cenocepacia (strain ATCC BAA-245 / DSM 16553 / LMG 16656 / NCTC 13227 / J2315 / CF5610) GN=BCAL1233…	0	51.0359	9	9	7	9	11	10	8	11	9	8	9	9	10	10	10	10	11	10	10	9	FALSE	FALSE	FALSE	FALSE	FALSE	FALSE	FALSE	FALSE	FALSE	FALSE	FALSE	FALSE	FALSE	FALSE	FALSE	FALSE	FALSE	FALSE	FALSE	FALSE	91560.7	83028.5
443592420;444373046;B4EEH7	443592420;444373046;B4EEH7	;;BCAL1240	malonate decarboxylase, alpha subunit [Burkholderia cenocepacia K56-2Valvano];malonate decarboxylase, alpha subunit [Burkholderia cenocepacia K56-2Valvano];Putative malonate decarboxylase alpha-subunit	gb|ELT61224.1|;ref|ZP_21172460.1|;B4EEH7_BURCJ	>gi|443592420|gb|ELT61224.1| malonate decarboxylase, alpha subunit [Burkholderia cenocepacia K56-2Valvano];>gi|444373046|ref|ZP_21172460.1| malonate decarboxylase, alpha subunit [Burkholderia cenocepacia K56-2Valvano];>tr|B4EEH7|B4EEH7_BURCJ Putative malonate decarboxylase alpha-subunit OS=Burkholderia cenocepacia (strain ATCC BAA-245 / DSM 16553 / LMG 16656 / NCTC 13227 / J2315 / CF5610) GN=BCAL…	0	56.9283	35	35	29	28	38	36	34	36	37	38	38	35	33	38	33	37	40	38	36	28	FALSE	FALSE	FALSE	FALSE	FALSE	FALSE	FALSE	FALSE	FALSE	FALSE	FALSE	FALSE	FALSE	FALSE	FALSE	FALSE	FALSE	FALSE	FALSE	FALSE	149664	140351
443592423;444373049;B4EEG6	443592423;444373049;B4EEG6	;;BCAL1229	PF10001 family protein, partial [Burkholderia cenocepacia K56-2Valvano];PF10001 family protein, partial [Burkholderia cenocepacia K56-2Valvano];Putative lipoprotein	gb|ELT61227.1|;ref|ZP_21172463.1|;B4EEG6_BURCJ	>gi|443592423|gb|ELT61227.1| PF10001 family protein, partial [Burkholderia cenocepacia K56-2Valvano];>gi|444373049|ref|ZP_21172463.1| PF10001 family protein, partial [Burkholderia cenocepacia K56-2Valvano];>tr|B4EEG6|B4EEG6_BURCJ Putative lipoprotein OS=Burkholderia cenocepacia (strain ATCC BAA-245 / DSM 16553 / LMG 16656 / NCTC 13227 / J2315 / CF5610) GN=BCAL1229 PE=4 SV=1	0	51.3391	5	6	5	5	5	5	5	5	5	5	5	6	5	6	5	5	6	5	5	5	FALSE	FALSE	FALSE	FALSE	FALSE	FALSE	FALSE	FALSE	FALSE	FALSE	FALSE	FALSE	FALSE	FALSE	FALSE	FALSE	FALSE	FALSE	FALSE	FALSE	30114.5	23319.9
443592424;444373050;B4EEI0	443592424;444373050;B4EEI0	;;BCAL1243	malonate decarboxylase, gamma subunit, partial [Burkholderia cenocepacia K56-2Valvano];malonate decarboxylase, gamma subunit, partial [Burkholderia cenocepacia K56-2Valvano];Putative malonate decarboxylase gamma-subunit	gb|ELT61228.1|;ref|ZP_21172464.1|;B4EEI0_BURCJ	>gi|443592424|gb|ELT61228.1| malonate decarboxylase, gamma subunit, partial [Burkholderia cenocepacia K56-2Valvano];>gi|444373050|ref|ZP_21172464.1| malonate decarboxylase, gamma subunit, partial [Burkholderia cenocepacia K56-2Valvano];>tr|B4EEI0|B4EEI0_BURCJ Putative malonate decarboxylase gamma-subunit OS=Burkholderia cenocepacia (strain ATCC BAA-245 / DSM 16553 / LMG 16656 / NCTC 13227 / J2315…	0	53.4198	14	14	11	14	13	12	13	15	14	13	13	15	14	14	12	15	15	14	12	12	FALSE	FALSE	FALSE	FALSE	FALSE	FALSE	FALSE	FALSE	FALSE	FALSE	FALSE	FALSE	FALSE	FALSE	FALSE	FALSE	FALSE	FALSE	FALSE	FALSE	111474	128149
443592425;444373051;B4EEH9	443592425;444373051;B4EEH9	;;BCAL1242	malonate decarboxylase, beta subunit [Burkholderia cenocepacia K56-2Valvano];malonate decarboxylase, beta subunit [Burkholderia cenocepacia K56-2Valvano];Putative malonate decarboxylase beta-subunit	gb|ELT61229.1|;ref|ZP_21172465.1|;B4EEH9_BURCJ	>gi|443592425|gb|ELT61229.1| malonate decarboxylase, beta subunit [Burkholderia cenocepacia K56-2Valvano];>gi|444373051|ref|ZP_21172465.1| malonate decarboxylase, beta subunit [Burkholderia cenocepacia K56-2Valvano];>tr|B4EEH9|B4EEH9_BURCJ Putative malonate decarboxylase beta-subunit OS=Burkholderia cenocepacia (strain ATCC BAA-245 / DSM 16553 / LMG 16656 / NCTC 13227 / J2315 / CF5610) GN=BCAL124…	0	56.2881	21	19	23	23	22	22	21	21	23	21	22	23	20	21	22	22	22	20	21	21	FALSE	FALSE	FALSE	FALSE	FALSE	FALSE	FALSE	FALSE	FALSE	FALSE	FALSE	FALSE	FALSE	FALSE	FALSE	FALSE	FALSE	FALSE	FALSE	FALSE	79706.5	72090.9
443592426;444373052;B4EEH4	443592426;444373052;B4EEH4	;;BCAL1237	LysR substrate binding domain protein [Burkholderia cenocepacia K56-2Valvano];LysR substrate binding domain protein [Burkholderia cenocepacia K56-2Valvano];LysR family regulatory protein	gb|ELT61230.1|;ref|ZP_21172466.1|;B4EEH4_BURCJ	>gi|443592426|gb|ELT61230.1| LysR substrate binding domain protein [Burkholderia cenocepacia K56-2Valvano];>gi|444373052|ref|ZP_21172466.1| LysR substrate binding domain protein [Burkholderia cenocepacia K56-2Valvano];>tr|B4EEH4|B4EEH4_BURCJ LysR family regulatory protein OS=Burkholderia cenocepacia (strain ATCC BAA-245 / DSM 16553 / LMG 16656 / NCTC 13227 / J2315 / CF5610) GN=BCAL1237 PE=4 SV=1	0	52.7632	13	13	12	10	13	9	8	13	12	12	14	12	13	14	10	14	13	13	11	8	FALSE	FALSE	FALSE	FALSE	FALSE	FALSE	FALSE	FALSE	FALSE	FALSE	FALSE	FALSE	FALSE	FALSE	FALSE	FALSE	FALSE	FALSE	FALSE	FALSE	34931	34831.7
443592434;444373026;B4ELZ6	443592434;444373026;B4ELZ6	;;glcE	glycolate oxidase, subunit GlcE [Burkholderia cenocepacia K56-2Valvano];glycolate oxidase, subunit GlcE [Burkholderia cenocepacia K56-2Valvano];Glycolate oxidase subunit	gb|ELT61236.1|;ref|ZP_21172441.1|;B4ELZ6_BURCJ	>gi|443592434|gb|ELT61236.1| glycolate oxidase, subunit GlcE [Burkholderia cenocepacia K56-2Valvano];>gi|444373026|ref|ZP_21172441.1| glycolate oxidase, subunit GlcE [Burkholderia cenocepacia K56-2Valvano];>tr|B4ELZ6|B4ELZ6_BURCJ Glycolate oxidase subunit OS=Burkholderia cenocepacia (strain ATCC BAA-245 / DSM 16553 / LMG 16656 / NCTC 13227 / J2315 / CF5610) GN=glcE PE=4 SV=1	0.000607165	49.4985	0	0	0	4	4	3	3	3	4	3	3	4	2	4	2	4	3	2	3	1	FALSE	FALSE	FALSE	FALSE	FALSE	FALSE	FALSE	FALSE	FALSE	FALSE	FALSE	FALSE	FALSE	FALSE	FALSE	FALSE	FALSE	FALSE	FALSE	FALSE	NaN	NaN
443592438;444373030;B4ELZ2	443592438;444373030;B4ELZ2	;;rhlE	DEAD/DEAH box helicase [Burkholderia cenocepacia K56-2Valvano];DEAD/DEAH box helicase [Burkholderia cenocepacia K56-2Valvano];Putative ATP-dependent RNA helicase RhlE	gb|ELT61240.1|;ref|ZP_21172445.1|;B4ELZ2_BURCJ	>gi|443592438|gb|ELT61240.1| DEAD/DEAH box helicase [Burkholderia cenocepacia K56-2Valvano];>gi|444373030|ref|ZP_21172445.1| DEAD/DEAH box helicase [Burkholderia cenocepacia K56-2Valvano];>tr|B4ELZ2|B4ELZ2_BURCJ Putative ATP-dependent RNA helicase RhlE OS=Burkholderia cenocepacia (strain ATCC BAA-245 / DSM 16553 / LMG 16656 / NCTC 13227 / J2315 / CF5610) GN=rhlE PE=3 SV=1	0	55.1628	25	25	21	20	23	20	17	23	14	17	23	22	19	23	17	24	23	21	21	18	FALSE	FALSE	FALSE	FALSE	FALSE	FALSE	FALSE	FALSE	FALSE	FALSE	FALSE	FALSE	FALSE	FALSE	FALSE	FALSE	FALSE	FALSE	FALSE	FALSE	65144.5	86096.5
443592439;444373031;B4ELZ4	443592439;444373031;B4ELZ4	;;BCAM2816	FCD domain protein [Burkholderia cenocepacia K56-2Valvano];FCD domain protein [Burkholderia cenocepacia K56-2Valvano];GntR family regulatory protein	gb|ELT61241.1|;ref|ZP_21172446.1|;B4ELZ4_BURCJ	>gi|443592439|gb|ELT61241.1| FCD domain protein [Burkholderia cenocepacia K56-2Valvano];>gi|444373031|ref|ZP_21172446.1| FCD domain protein [Burkholderia cenocepacia K56-2Valvano];>tr|B4ELZ4|B4ELZ4_BURCJ GntR family regulatory protein OS=Burkholderia cenocepacia (strain ATCC BAA-245 / DSM 16553 / LMG 16656 / NCTC 13227 / J2315 / CF5610) GN=BCAM2816 PE=4 SV=1	0	55.2638	5	3	2	3	5	4	4	5	4	4	5	5	3	4	4	5	5	4	4	3	FALSE	FALSE	FALSE	FALSE	FALSE	FALSE	FALSE	FALSE	FALSE	FALSE	FALSE	FALSE	FALSE	FALSE	FALSE	FALSE	FALSE	FALSE	FALSE	FALSE	9597.27	9611.96
443592440;444373032;B4ELZ1	443592440;444373032;B4ELZ1	;;BCAM2813	hypothetical protein BURCENK562V_A2867 [Burkholderia cenocepacia K56-2Valvano];hypothetical protein BURCENK562V_A2867 [Burkholderia cenocepacia K56-2Valvano];Uncharacterized protein	gb|ELT61242.1|;ref|ZP_21172447.1|;B4ELZ1_BURCJ	>gi|443592440|gb|ELT61242.1| hypothetical protein BURCENK562V_A2867 [Burkholderia cenocepacia K56-2Valvano];>gi|444373032|ref|ZP_21172447.1| hypothetical protein BURCENK562V_A2867 [Burkholderia cenocepacia K56-2Valvano];>tr|B4ELZ1|B4ELZ1_BURCJ Uncharacterized protein OS=Burkholderia cenocepacia (strain ATCC BAA-245 / DSM 16553 / LMG 16656 / NCTC 13227 / J2315 / CF5610) GN=BCAM2813 PE=4 SV=1	0	51.415	6	7	5	4	6	7	6	6	7	7	7	7	7	6	6	7	6	6	7	7	FALSE	FALSE	FALSE	FALSE	FALSE	FALSE	FALSE	FALSE	FALSE	FALSE	FALSE	FALSE	FALSE	FALSE	FALSE	FALSE	FALSE	FALSE	FALSE	FALSE	43836.7	38239.6
443592442;444373034;B4ELZ5	443592442;444373034;B4ELZ5	;;glcD	glycolate oxidase subunit GlcD [Burkholderia cenocepacia K56-2Valvano];glycolate oxidase subunit GlcD [Burkholderia cenocepacia K56-2Valvano];Glycolate oxidase subunit	gb|ELT61244.1|;ref|ZP_21172449.1|;B4ELZ5_BURCJ	>gi|443592442|gb|ELT61244.1| glycolate oxidase subunit GlcD [Burkholderia cenocepacia K56-2Valvano];>gi|444373034|ref|ZP_21172449.1| glycolate oxidase subunit GlcD [Burkholderia cenocepacia K56-2Valvano];>tr|B4ELZ5|B4ELZ5_BURCJ Glycolate oxidase subunit OS=Burkholderia cenocepacia (strain ATCC BAA-245 / DSM 16553 / LMG 16656 / NCTC 13227 / J2315 / CF5610) GN=glcD PE=4 SV=1	0.00115108	48.8776	1	0	0	12	11	10	9	11	12	10	10	11	9	11	9	11	12	7	11	2	FALSE	FALSE	FALSE	FALSE	FALSE	FALSE	FALSE	FALSE	FALSE	FALSE	FALSE	FALSE	FALSE	FALSE	FALSE	FALSE	FALSE	FALSE	FALSE	FALSE	10014.6	NaN
443592445;444373037;B4ELZ3	443592445;444373037;B4ELZ3	;;BCAM2815	nitronate monooxygenase [Burkholderia cenocepacia K56-2Valvano];nitronate monooxygenase [Burkholderia cenocepacia K56-2Valvano];Putative 2-nitropropane dioxygenase	gb|ELT61247.1|;ref|ZP_21172452.1|;B4ELZ3_BURCJ	>gi|443592445|gb|ELT61247.1| nitronate monooxygenase [Burkholderia cenocepacia K56-2Valvano];>gi|444373037|ref|ZP_21172452.1| nitronate monooxygenase [Burkholderia cenocepacia K56-2Valvano];>tr|B4ELZ3|B4ELZ3_BURCJ Putative 2-nitropropane dioxygenase OS=Burkholderia cenocepacia (strain ATCC BAA-245 / DSM 16553 / LMG 16656 / NCTC 13227 / J2315 / CF5610) GN=BCAM2815 PE=4 SV=1	0	59.1717	25	26	24	28	29	25	23	25	27	26	29	25	26	25	27	27	25	25	28	25	FALSE	FALSE	FALSE	FALSE	FALSE	FALSE	FALSE	FALSE	FALSE	FALSE	FALSE	FALSE	FALSE	FALSE	FALSE	FALSE	FALSE	FALSE	FALSE	FALSE	116847	125855
443592455;444373019;B4EMW0	443592455;444373019;B4EMW0	;;BCAM1978	aminotransferase, class III [Burkholderia cenocepacia K56-2Valvano];aminotransferase, class III [Burkholderia cenocepacia K56-2Valvano];Aminotransferase class-III	gb|ELT61255.1|;ref|ZP_21172435.1|;B4EMW0_BURCJ	>gi|443592455|gb|ELT61255.1| aminotransferase, class III [Burkholderia cenocepacia K56-2Valvano];>gi|444373019|ref|ZP_21172435.1| aminotransferase, class III [Burkholderia cenocepacia K56-2Valvano];>tr|B4EMW0|B4EMW0_BURCJ Aminotransferase class-III OS=Burkholderia cenocepacia (strain ATCC BAA-245 / DSM 16553 / LMG 16656 / NCTC 13227 / J2315 / CF5610) GN=BCAM1978 PE=3 SV=1	0.00166945	47.5701	4	3	2	1	4	4	2	4	3	3	2	5	4	4	3	4	4	2	1	1	FALSE	FALSE	FALSE	FALSE	FALSE	FALSE	FALSE	FALSE	FALSE	FALSE	FALSE	FALSE	FALSE	FALSE	FALSE	FALSE	FALSE	FALSE	FALSE	FALSE	6685.05	9756.96
443592457;444373021;B4EMW4	443592457;444373021;B4EMW4	;;BCAM1982	putative neutral zinc metallopeptidase [Burkholderia cenocepacia K56-2Valvano];putative neutral zinc metallopeptidase [Burkholderia cenocepacia K56-2Valvano];Putative neutral zinc metallopeptidase	gb|ELT61257.1|;ref|ZP_21172437.1|;B4EMW4_BURCJ	>gi|443592457|gb|ELT61257.1| putative neutral zinc metallopeptidase [Burkholderia cenocepacia K56-2Valvano];>gi|444373021|ref|ZP_21172437.1| putative neutral zinc metallopeptidase [Burkholderia cenocepacia K56-2Valvano];>tr|B4EMW4|B4EMW4_BURCJ Putative neutral zinc metallopeptidase OS=Burkholderia cenocepacia (strain ATCC BAA-245 / DSM 16553 / LMG 16656 / NCTC 13227 / J2315 / CF5610) GN=BCAM1982 …	0	54.9466	8	6	7	7	8	6	4	6	7	6	7	6	8	6	5	8	7	7	7	7	FALSE	FALSE	FALSE	FALSE	FALSE	FALSE	FALSE	FALSE	FALSE	FALSE	FALSE	FALSE	FALSE	FALSE	FALSE	FALSE	FALSE	FALSE	FALSE	FALSE	34628	27587.4
443592473;444372964;B4ECA1	443592473;444372964;B4ECA1	;;BCAL3080	hypothetical protein BURCENK562V_0228 [Burkholderia cenocepacia K56-2Valvano];hypothetical protein BURCENK562V_0228 [Burkholderia cenocepacia K56-2Valvano];Uncharacterized protein	gb|ELT61270.1|;ref|ZP_21172381.1|;B4ECA1_BURCJ	>gi|443592473|gb|ELT61270.1| hypothetical protein BURCENK562V_0228 [Burkholderia cenocepacia K56-2Valvano];>gi|444372964|ref|ZP_21172381.1| hypothetical protein BURCENK562V_0228 [Burkholderia cenocepacia K56-2Valvano];>tr|B4ECA1|B4ECA1_BURCJ Uncharacterized protein OS=Burkholderia cenocepacia (strain ATCC BAA-245 / DSM 16553 / LMG 16656 / NCTC 13227 / J2315 / CF5610) GN=BCAL3080 PE=4 SV=1	0	50.4642	7	6	5	5	7	7	6	7	7	6	7	7	5	6	5	6	7	6	7	7	FALSE	FALSE	FALSE	FALSE	FALSE	FALSE	FALSE	FALSE	FALSE	FALSE	FALSE	FALSE	FALSE	FALSE	FALSE	FALSE	FALSE	FALSE	FALSE	FALSE	17753.1	16389.9
443592475;444372966;B4ECA9	443592475;444372966;B4ECA9	;;BCAL3088	LysR substrate binding domain protein [Burkholderia cenocepacia K56-2Valvano];LysR substrate binding domain protein [Burkholderia cenocepacia K56-2Valvano];LysR family regulatory protein	gb|ELT61272.1|;ref|ZP_21172383.1|;B4ECA9_BURCJ	>gi|443592475|gb|ELT61272.1| LysR substrate binding domain protein [Burkholderia cenocepacia K56-2Valvano];>gi|444372966|ref|ZP_21172383.1| LysR substrate binding domain protein [Burkholderia cenocepacia K56-2Valvano];>tr|B4ECA9|B4ECA9_BURCJ LysR family regulatory protein OS=Burkholderia cenocepacia (strain ATCC BAA-245 / DSM 16553 / LMG 16656 / NCTC 13227 / J2315 / CF5610) GN=BCAL3088 PE=4 SV=1	0	53.5115	17	14	13	14	15	15	11	12	14	14	14	16	16	15	11	14	18	13	13	14	FALSE	FALSE	FALSE	FALSE	FALSE	FALSE	FALSE	FALSE	FALSE	FALSE	FALSE	FALSE	FALSE	FALSE	FALSE	FALSE	FALSE	FALSE	FALSE	FALSE	48809.2	56679.5
443592478;444372969	443592478;444372969		tRNA (guanine-N(7)-)-methyltransferase [Burkholderia cenocepacia K56-2Valvano]	gb|ELT61275.1|;ref|ZP_21172386.1|	>gi|443592478|gb|ELT61275.1| tRNA (guanine-N(7)-)-methyltransferase [Burkholderia cenocepacia K56-2Valvano];>gi|444372969|ref|ZP_21172386.1| tRNA (guanine-N(7)-)-methyltransferase [Burkholderia cenocepacia K56-2Valvano]	0	53.4789	11	10	10	9	12	10	10	12	11	11	11	11	10	10	9	12	11	11	11	10	FALSE	FALSE	FALSE	FALSE	FALSE	FALSE	FALSE	FALSE	FALSE	FALSE	FALSE	FALSE	FALSE	FALSE	FALSE	FALSE	FALSE	FALSE	FALSE	FALSE	255035	219378
443592485;444372976;B4ECB2	443592485;444372976;B4ECB2	;;uppP	undecaprenyl-diphosphatase UppP [Burkholderia cenocepacia K56-2Valvano];undecaprenyl-diphosphatase UppP [Burkholderia cenocepacia K56-2Valvano];Undecaprenyl-diphosphatase	gb|ELT61282.1|;ref|ZP_21172393.1|;B4ECB2_BURCJ	>gi|443592485|gb|ELT61282.1| undecaprenyl-diphosphatase UppP [Burkholderia cenocepacia K56-2Valvano];>gi|444372976|ref|ZP_21172393.1| undecaprenyl-diphosphatase UppP [Burkholderia cenocepacia K56-2Valvano];>tr|B4ECB2|B4ECB2_BURCJ Undecaprenyl-diphosphatase OS=Burkholderia cenocepacia (strain ATCC BAA-245 / DSM 16553 / LMG 16656 / NCTC 13227 / J2315 / CF5610) GN=uppP PE=3 SV=1	0.00683544	43.6531	2	2	2	1	0	0	1	0	0	0	0	2	2	0	1	2	0	0	0	0	FALSE	FALSE	FALSE	FALSE	FALSE	FALSE	FALSE	FALSE	FALSE	FALSE	FALSE	FALSE	FALSE	FALSE	FALSE	FALSE	FALSE	FALSE	FALSE	FALSE	213307	95025.5
443592486;444372977;B4ECB5	443592486;444372977;B4ECB5	;;hemN	coproporphyrinogen dehydrogenase [Burkholderia cenocepacia K56-2Valvano];coproporphyrinogen dehydrogenase [Burkholderia cenocepacia K56-2Valvano];Coproporphyrinogen-III oxidase	gb|ELT61283.1|;ref|ZP_21172394.1|;B4ECB5_BURCJ	>gi|443592486|gb|ELT61283.1| coproporphyrinogen dehydrogenase [Burkholderia cenocepacia K56-2Valvano];>gi|444372977|ref|ZP_21172394.1| coproporphyrinogen dehydrogenase [Burkholderia cenocepacia K56-2Valvano];>tr|B4ECB5|B4ECB5_BURCJ Coproporphyrinogen-III oxidase OS=Burkholderia cenocepacia (strain ATCC BAA-245 / DSM 16553 / LMG 16656 / NCTC 13227 / J2315 / CF5610) GN=hemN PE=3 SV=1	0	58.8994	43	45	45	45	44	42	38	43	42	43	47	46	43	38	41	44	42	44	42	35	FALSE	FALSE	FALSE	FALSE	FALSE	FALSE	FALSE	FALSE	FALSE	FALSE	FALSE	FALSE	FALSE	FALSE	FALSE	FALSE	FALSE	FALSE	FALSE	FALSE	277402	356078
443592492;444372983;B4EBU7	443592492;444372983;B4EBU7	;;BCAL3062	hypothetical protein BURCENK562V_0248 [Burkholderia cenocepacia K56-2Valvano];hypothetical protein BURCENK562V_0248 [Burkholderia cenocepacia K56-2Valvano];Uncharacterized protein	gb|ELT61289.1|;ref|ZP_21172400.1|;B4EBU7_BURCJ	>gi|443592492|gb|ELT61289.1| hypothetical protein BURCENK562V_0248 [Burkholderia cenocepacia K56-2Valvano];>gi|444372983|ref|ZP_21172400.1| hypothetical protein BURCENK562V_0248 [Burkholderia cenocepacia K56-2Valvano];>tr|B4EBU7|B4EBU7_BURCJ Uncharacterized protein OS=Burkholderia cenocepacia (strain ATCC BAA-245 / DSM 16553 / LMG 16656 / NCTC 13227 / J2315 / CF5610) GN=BCAL3062 PE=4 SV=1	0.00427922	46.4282	3	4	3	3	4	3	4	4	4	4	4	4	4	4	3	4	3	4	4	3	FALSE	FALSE	FALSE	FALSE	FALSE	FALSE	FALSE	FALSE	FALSE	FALSE	FALSE	FALSE	FALSE	FALSE	FALSE	FALSE	FALSE	FALSE	FALSE	FALSE	32191.3	22133.7
443592495;444372986;B4EC84	443592495;444372986;B4EC84	;;BCAL3064	transcriptional regulator, Sir2 family [Burkholderia cenocepacia K56-2Valvano];transcriptional regulator, Sir2 family [Burkholderia cenocepacia K56-2Valvano];Putative NAD-dependent deacetylase	gb|ELT61292.1|;ref|ZP_21172403.1|;B4EC84_BURCJ	>gi|443592495|gb|ELT61292.1| transcriptional regulator, Sir2 family [Burkholderia cenocepacia K56-2Valvano];>gi|444372986|ref|ZP_21172403.1| transcriptional regulator, Sir2 family [Burkholderia cenocepacia K56-2Valvano];>tr|B4EC84|B4EC84_BURCJ Putative NAD-dependent deacetylase OS=Burkholderia cenocepacia (strain ATCC BAA-245 / DSM 16553 / LMG 16656 / NCTC 13227 / J2315 / CF5610) GN=BCAL3064 PE=4…	0	52.237	6	4	3	4	5	5	2	5	5	4	4	5	4	5	5	5	5	5	4	2	FALSE	FALSE	FALSE	FALSE	FALSE	FALSE	FALSE	FALSE	FALSE	FALSE	FALSE	FALSE	FALSE	FALSE	FALSE	FALSE	FALSE	FALSE	FALSE	FALSE	10599.9	9595.29
443592501;444372992;B4ECB3	443592501;444372992;B4ECB3	;;BCAL3092	PF07273 family protein [Burkholderia cenocepacia K56-2Valvano];PF07273 family protein [Burkholderia cenocepacia K56-2Valvano];Putative exported protein	gb|ELT61298.1|;ref|ZP_21172409.1|;B4ECB3_BURCJ	>gi|443592501|gb|ELT61298.1| PF07273 family protein [Burkholderia cenocepacia K56-2Valvano];>gi|444372992|ref|ZP_21172409.1| PF07273 family protein [Burkholderia cenocepacia K56-2Valvano];>tr|B4ECB3|B4ECB3_BURCJ Putative exported protein OS=Burkholderia cenocepacia (strain ATCC BAA-245 / DSM 16553 / LMG 16656 / NCTC 13227 / J2315 / CF5610) GN=BCAL3092 PE=4 SV=1	0	50.3932	3	3	3	3	2	2	3	3	2	2	2	2	3	2	3	2	3	2	3	3	FALSE	FALSE	FALSE	FALSE	FALSE	FALSE	FALSE	FALSE	FALSE	FALSE	FALSE	FALSE	FALSE	FALSE	FALSE	FALSE	FALSE	FALSE	FALSE	FALSE	51247.3	46204.5
443592502;444372993;B4EC86	443592502;444372993;B4EC86	;;BCAL3066	NUDIX-type nucleoside diphosphatase, YffH/AdpP family [Burkholderia cenocepacia K56-2Valvano];NUDIX-type nucleoside diphosphatase, YffH/AdpP family [Burkholderia cenocepacia K56-2Valvano];NUDIX hydrolase	gb|ELT61299.1|;ref|ZP_21172410.1|;B4EC86_BURCJ	>gi|443592502|gb|ELT61299.1| NUDIX-type nucleoside diphosphatase, YffH/AdpP family [Burkholderia cenocepacia K56-2Valvano];>gi|444372993|ref|ZP_21172410.1| NUDIX-type nucleoside diphosphatase, YffH/AdpP family [Burkholderia cenocepacia K56-2Valvano];>tr|B4EC86|B4EC86_BURCJ NUDIX hydrolase OS=Burkholderia cenocepacia (strain ATCC BAA-245 / DSM 16553 / LMG 16656 / NCTC 13227 / J2315 / CF5610) GN=BC…	0.00351541	46.739	2	2	0	2	2	1	1	2	1	1	2	2	1	2	2	2	2	2	2	1	FALSE	FALSE	FALSE	FALSE	FALSE	FALSE	FALSE	FALSE	FALSE	FALSE	FALSE	FALSE	FALSE	FALSE	FALSE	FALSE	FALSE	FALSE	FALSE	FALSE	4607.15	2789.2
443592505;444372996;B4ECD0	443592505;444372996;B4ECD0	;;ureG	urease accessory protein UreG [Burkholderia cenocepacia K56-2Valvano];urease accessory protein UreG [Burkholderia cenocepacia K56-2Valvano];Urease accessory protein UreG	gb|ELT61302.1|;ref|ZP_21172413.1|;B4ECD0_BURCJ	>gi|443592505|gb|ELT61302.1| urease accessory protein UreG [Burkholderia cenocepacia K56-2Valvano];>gi|444372996|ref|ZP_21172413.1| urease accessory protein UreG [Burkholderia cenocepacia K56-2Valvano];>tr|B4ECD0|B4ECD0_BURCJ Urease accessory protein UreG OS=Burkholderia cenocepacia (strain ATCC BAA-245 / DSM 16553 / LMG 16656 / NCTC 13227 / J2315 / CF5610) GN=ureG PE=3 SV=1	0.00378174	46.6112	5	5	4	4	4	5	5	6	5	5	5	5	3	5	5	4	5	3	4	3	FALSE	FALSE	FALSE	FALSE	FALSE	FALSE	FALSE	FALSE	FALSE	FALSE	FALSE	FALSE	FALSE	FALSE	FALSE	FALSE	FALSE	FALSE	FALSE	FALSE	7746.61	7467.1
443592508;444372999;B4ECB7	443592508;444372999;B4ECB7	;;pcm	putative protein-L-isoaspartate O-methyltransferase [Burkholderia cenocepacia K56-2Valvano];putative protein-L-isoaspartate O-methyltransferase [Burkholderia cenocepacia K56-2Valvano];Probable protein-L-isoaspartate O-methyltransferase	gb|ELT61305.1|;ref|ZP_21172416.1|;B4ECB7_BURCJ	>gi|443592508|gb|ELT61305.1| putative protein-L-isoaspartate O-methyltransferase [Burkholderia cenocepacia K56-2Valvano];>gi|444372999|ref|ZP_21172416.1| putative protein-L-isoaspartate O-methyltransferase [Burkholderia cenocepacia K56-2Valvano];>tr|B4ECB7|B4ECB7_BURCJ Probable protein-L-isoaspartate O-methyltransferase OS=Burkholderia cenocepacia (strain ATCC BAA-245 / DSM 16553 / LMG 16656 / NC…	0	52.1989	20	19	21	20	19	18	17	21	19	20	22	23	23	19	20	20	22	23	22	21	FALSE	FALSE	FALSE	FALSE	FALSE	FALSE	FALSE	FALSE	FALSE	FALSE	FALSE	FALSE	FALSE	FALSE	FALSE	FALSE	FALSE	FALSE	FALSE	FALSE	2.01134e+06	2168000
443592510;444373001;B4EC93	443592510;444373001;B4EC93	;;BCAL3073	mandelate racemase/muconate lactonizing enzyme, C-terminal domain protein [Burkholderia cenocepacia K56-2Valvano];mandelate racemase/muconate lactonizing enzyme, C-terminal domain protein [Burkholderia cenocepacia K56-2Valvano];Uncharacterized protein	gb|ELT61307.1|;ref|ZP_21172418.1|;B4EC93_BURCJ	>gi|443592510|gb|ELT61307.1| mandelate racemase/muconate lactonizing enzyme, C-terminal domain protein [Burkholderia cenocepacia K56-2Valvano];>gi|444373001|ref|ZP_21172418.1| mandelate racemase/muconate lactonizing enzyme, C-terminal domain protein [Burkholderia cenocepacia K56-2Valvano];>tr|B4EC93|B4EC93_BURCJ Uncharacterized protein OS=Burkholderia cenocepacia (strain ATCC BAA-245 / DSM 16553 …	0.00139509	48.3218	6	6	5	4	8	7	6	7	9	6	7	8	7	9	5	9	7	6	7	4	FALSE	FALSE	FALSE	FALSE	FALSE	FALSE	FALSE	FALSE	FALSE	FALSE	FALSE	FALSE	FALSE	FALSE	FALSE	FALSE	FALSE	FALSE	FALSE	FALSE	32957.9	37165.7
443592513;444373004;B4ECB6	443592513;444373004;B4ECB6	;;BCAL3095	hypothetical protein BURCENK562V_0212 [Burkholderia cenocepacia K56-2Valvano];hypothetical protein BURCENK562V_0212 [Burkholderia cenocepacia K56-2Valvano];Uncharacterized protein	gb|ELT61310.1|;ref|ZP_21172421.1|;B4ECB6_BURCJ	>gi|443592513|gb|ELT61310.1| hypothetical protein BURCENK562V_0212 [Burkholderia cenocepacia K56-2Valvano];>gi|444373004|ref|ZP_21172421.1| hypothetical protein BURCENK562V_0212 [Burkholderia cenocepacia K56-2Valvano];>tr|B4ECB6|B4ECB6_BURCJ Uncharacterized protein OS=Burkholderia cenocepacia (strain ATCC BAA-245 / DSM 16553 / LMG 16656 / NCTC 13227 / J2315 / CF5610) GN=BCAL3095 PE=4 SV=1	0	52.3935	6	6	5	5	6	6	6	6	5	6	5	6	5	6	6	6	6	6	6	5	FALSE	FALSE	FALSE	FALSE	FALSE	FALSE	FALSE	FALSE	FALSE	FALSE	FALSE	FALSE	FALSE	FALSE	FALSE	FALSE	FALSE	FALSE	FALSE	FALSE	56238.8	62485
443592514;444373005;B4EC91	443592514;444373005;B4EC91	;;BCAL3071	LysR substrate binding domain protein [Burkholderia cenocepacia K56-2Valvano];LysR substrate binding domain protein [Burkholderia cenocepacia K56-2Valvano];Putative nitrogen assimilation regulatory protein Nac	gb|ELT61311.1|;ref|ZP_21172422.1|;B4EC91_BURCJ	>gi|443592514|gb|ELT61311.1| LysR substrate binding domain protein [Burkholderia cenocepacia K56-2Valvano];>gi|444373005|ref|ZP_21172422.1| LysR substrate binding domain protein [Burkholderia cenocepacia K56-2Valvano];>tr|B4EC91|B4EC91_BURCJ Putative nitrogen assimilation regulatory protein Nac OS=Burkholderia cenocepacia (strain ATCC BAA-245 / DSM 16553 / LMG 16656 / NCTC 13227 / J2315 / CF5610)…	0.00273	47.0835	2	2	2	2	2	2	2	2	2	2	2	2	2	2	1	2	2	2	2	1	FALSE	FALSE	FALSE	FALSE	FALSE	FALSE	FALSE	FALSE	FALSE	FALSE	FALSE	FALSE	FALSE	FALSE	FALSE	FALSE	FALSE	FALSE	FALSE	FALSE	6529.71	12326.1
443592515;444373006;B4EC88	443592515;444373006;B4EC88	;;mmcD	enoyl-CoA hydratase/isomerase family protein [Burkholderia cenocepacia K56-2Valvano];enoyl-CoA hydratase/isomerase family protein [Burkholderia cenocepacia K56-2Valvano];Methylmalonyl-CoA decarboxylase	gb|ELT61312.1|;ref|ZP_21172423.1|;B4EC88_BURCJ	>gi|443592515|gb|ELT61312.1| enoyl-CoA hydratase/isomerase family protein [Burkholderia cenocepacia K56-2Valvano];>gi|444373006|ref|ZP_21172423.1| enoyl-CoA hydratase/isomerase family protein [Burkholderia cenocepacia K56-2Valvano];>tr|B4EC88|B4EC88_BURCJ Methylmalonyl-CoA decarboxylase OS=Burkholderia cenocepacia (strain ATCC BAA-245 / DSM 16553 / LMG 16656 / NCTC 13227 / J2315 / CF5610) GN=mmcD…	0.00718735	40.0159	3	1	1	1	3	3	1	3	1	2	3	3	1	2	0	2	3	1	0	0	FALSE	FALSE	FALSE	FALSE	FALSE	FALSE	FALSE	FALSE	FALSE	FALSE	FALSE	FALSE	FALSE	FALSE	FALSE	FALSE	FALSE	FALSE	FALSE	FALSE	7832.42	13627.1
443592517;444373008;B4ECB8	443592517;444373008;B4ECB8	;;BCAL3097	rhodanese-like protein [Burkholderia cenocepacia K56-2Valvano];rhodanese-like protein [Burkholderia cenocepacia K56-2Valvano];Uncharacterized protein	gb|ELT61314.1|;ref|ZP_21172425.1|;B4ECB8_BURCJ	>gi|443592517|gb|ELT61314.1| rhodanese-like protein [Burkholderia cenocepacia K56-2Valvano];>gi|444373008|ref|ZP_21172425.1| rhodanese-like protein [Burkholderia cenocepacia K56-2Valvano];>tr|B4ECB8|B4ECB8_BURCJ Uncharacterized protein OS=Burkholderia cenocepacia (strain ATCC BAA-245 / DSM 16553 / LMG 16656 / NCTC 13227 / J2315 / CF5610) GN=BCAL3097 PE=4 SV=1	0	51.7822	11	12	11	10	12	12	12	12	12	12	12	13	11	12	11	11	12	11	11	10	FALSE	FALSE	FALSE	FALSE	FALSE	FALSE	FALSE	FALSE	FALSE	FALSE	FALSE	FALSE	FALSE	FALSE	FALSE	FALSE	FALSE	FALSE	FALSE	FALSE	600315	610068
443592523;444373014;B4ECB4	443592523;444373014;B4ECB4	;;BCAL3093	flagellin N-methylase [Burkholderia cenocepacia K56-2Valvano];flagellin N-methylase [Burkholderia cenocepacia K56-2Valvano];Uncharacterized protein	gb|ELT61320.1|;ref|ZP_21172431.1|;B4ECB4_BURCJ	>gi|443592523|gb|ELT61320.1| flagellin N-methylase [Burkholderia cenocepacia K56-2Valvano];>gi|444373014|ref|ZP_21172431.1| flagellin N-methylase [Burkholderia cenocepacia K56-2Valvano];>tr|B4ECB4|B4ECB4_BURCJ Uncharacterized protein OS=Burkholderia cenocepacia (strain ATCC BAA-245 / DSM 16553 / LMG 16656 / NCTC 13227 / J2315 / CF5610) GN=BCAL3093 PE=4 SV=1	0	56.6101	5	5	5	5	5	5	5	5	5	5	5	5	5	5	5	5	5	5	5	5	FALSE	FALSE	FALSE	FALSE	FALSE	FALSE	FALSE	FALSE	FALSE	FALSE	FALSE	FALSE	FALSE	FALSE	FALSE	FALSE	FALSE	FALSE	FALSE	FALSE	35105.8	39663.3
443592525;444373016;B4ECC4	443592525;444373016;B4ECC4	;;UreD	urease accessory protein UreD [Burkholderia cenocepacia K56-2Valvano];urease accessory protein UreD [Burkholderia cenocepacia K56-2Valvano];Urease accessory protein UreD	gb|ELT61322.1|;ref|ZP_21172433.1|;B4ECC4_BURCJ	>gi|443592525|gb|ELT61322.1| urease accessory protein UreD [Burkholderia cenocepacia K56-2Valvano];>gi|444373016|ref|ZP_21172433.1| urease accessory protein UreD [Burkholderia cenocepacia K56-2Valvano];>tr|B4ECC4|B4ECC4_BURCJ Urease accessory protein UreD OS=Burkholderia cenocepacia (strain ATCC BAA-245 / DSM 16553 / LMG 16656 / NCTC 13227 / J2315 / CF5610) GN=UreD PE=3 SV=1	0.00115108	49.1448	4	5	3	5	4	4	4	5	3	5	6	5	5	5	6	6	6	5	5	4	FALSE	FALSE	FALSE	FALSE	FALSE	FALSE	FALSE	FALSE	FALSE	FALSE	FALSE	FALSE	FALSE	FALSE	FALSE	FALSE	FALSE	FALSE	FALSE	FALSE	22676.7	23958.3
443592540;444372956;B4EDA4	443592540;444372956;B4EDA4	;;BCAL2182	alpha/beta hydrolase family protein [Burkholderia cenocepacia K56-2Valvano];alpha/beta hydrolase family protein [Burkholderia cenocepacia K56-2Valvano];Uncharacterized protein	gb|ELT61333.1|;ref|ZP_21172375.1|;B4EDA4_BURCJ	>gi|443592540|gb|ELT61333.1| alpha/beta hydrolase family protein [Burkholderia cenocepacia K56-2Valvano];>gi|444372956|ref|ZP_21172375.1| alpha/beta hydrolase family protein [Burkholderia cenocepacia K56-2Valvano];>tr|B4EDA4|B4EDA4_BURCJ Uncharacterized protein OS=Burkholderia cenocepacia (strain ATCC BAA-245 / DSM 16553 / LMG 16656 / NCTC 13227 / J2315 / CF5610) GN=BCAL2182 PE=4 SV=1	0	52.4313	7	6	3	6	7	6	7	8	7	7	6	7	7	7	6	7	8	7	7	4	FALSE	FALSE	FALSE	FALSE	FALSE	FALSE	FALSE	FALSE	FALSE	FALSE	FALSE	FALSE	FALSE	FALSE	FALSE	FALSE	FALSE	FALSE	FALSE	FALSE	13366	11150.4
443592576;444372930;B4EH73	443592576;444372930;B4EH73	;;dbpA	DEAD/DEAH box helicase [Burkholderia cenocepacia K56-2Valvano];DEAD/DEAH box helicase [Burkholderia cenocepacia K56-2Valvano];ATP-independent RNA helicase	gb|ELT61367.1|;ref|ZP_21172350.1|;B4EH73_BURCJ	>gi|443592576|gb|ELT61367.1| DEAD/DEAH box helicase [Burkholderia cenocepacia K56-2Valvano];>gi|444372930|ref|ZP_21172350.1| DEAD/DEAH box helicase [Burkholderia cenocepacia K56-2Valvano];>tr|B4EH73|B4EH73_BURCJ ATP-independent RNA helicase OS=Burkholderia cenocepacia (strain ATCC BAA-245 / DSM 16553 / LMG 16656 / NCTC 13227 / J2315 / CF5610) GN=dbpA PE=3 SV=1	0	55.9047	19	19	19	19	20	17	17	18	19	18	19	18	17	18	18	20	20	18	18	17	FALSE	FALSE	FALSE	FALSE	FALSE	FALSE	FALSE	FALSE	FALSE	FALSE	FALSE	FALSE	FALSE	FALSE	FALSE	FALSE	FALSE	FALSE	FALSE	FALSE	136873	158745
443592577;444372931;B4EH68	443592577;444372931;B4EH68	;;BCAM0168	DNA-binding helix-turn-helix protein [Burkholderia cenocepacia K56-2Valvano];DNA-binding helix-turn-helix protein [Burkholderia cenocepacia K56-2Valvano];AraC family regulatory protein	gb|ELT61368.1|;ref|ZP_21172351.1|;B4EH68_BURCJ	>gi|443592577|gb|ELT61368.1| DNA-binding helix-turn-helix protein [Burkholderia cenocepacia K56-2Valvano];>gi|444372931|ref|ZP_21172351.1| DNA-binding helix-turn-helix protein [Burkholderia cenocepacia K56-2Valvano];>tr|B4EH68|B4EH68_BURCJ AraC family regulatory protein OS=Burkholderia cenocepacia (strain ATCC BAA-245 / DSM 16553 / LMG 16656 / NCTC 13227 / J2315 / CF5610) GN=BCAM0168 PE=4 SV=1	0	53.7356	3	4	3	3	3	2	2	3	4	3	4	5	2	2	1	3	3	3	3	2	FALSE	FALSE	FALSE	FALSE	FALSE	FALSE	FALSE	FALSE	FALSE	FALSE	FALSE	FALSE	FALSE	FALSE	FALSE	FALSE	FALSE	FALSE	FALSE	FALSE	8579.7	7881.69
443592578;444372932;B4EH65	443592578;444372932;B4EH65	;;BCAM0165	hypothetical protein BURCENK562V_A2223 [Burkholderia cenocepacia K56-2Valvano];hypothetical protein BURCENK562V_A2223 [Burkholderia cenocepacia K56-2Valvano];Uncharacterized protein	gb|ELT61369.1|;ref|ZP_21172352.1|;B4EH65_BURCJ	>gi|443592578|gb|ELT61369.1| hypothetical protein BURCENK562V_A2223 [Burkholderia cenocepacia K56-2Valvano];>gi|444372932|ref|ZP_21172352.1| hypothetical protein BURCENK562V_A2223 [Burkholderia cenocepacia K56-2Valvano];>tr|B4EH65|B4EH65_BURCJ Uncharacterized protein OS=Burkholderia cenocepacia (strain ATCC BAA-245 / DSM 16553 / LMG 16656 / NCTC 13227 / J2315 / CF5610) GN=BCAM0165 PE=4 SV=1	0.000607165	49.8163	13	12	12	12	11	10	8	10	12	12	13	13	12	13	12	13	11	9	12	11	FALSE	FALSE	FALSE	FALSE	FALSE	FALSE	FALSE	FALSE	FALSE	FALSE	FALSE	FALSE	FALSE	FALSE	FALSE	FALSE	FALSE	FALSE	FALSE	FALSE	183161	204360
443592579;444372933;B4EH57	443592579;444372933;B4EH57	;;BCAM0157	hypothetical protein BURCENK562V_A2231 [Burkholderia cenocepacia K56-2Valvano];hypothetical protein BURCENK562V_A2231 [Burkholderia cenocepacia K56-2Valvano];Putative exported protein	gb|ELT61370.1|;ref|ZP_21172353.1|;B4EH57_BURCJ	>gi|443592579|gb|ELT61370.1| hypothetical protein BURCENK562V_A2231 [Burkholderia cenocepacia K56-2Valvano];>gi|444372933|ref|ZP_21172353.1| hypothetical protein BURCENK562V_A2231 [Burkholderia cenocepacia K56-2Valvano];>tr|B4EH57|B4EH57_BURCJ Putative exported protein OS=Burkholderia cenocepacia (strain ATCC BAA-245 / DSM 16553 / LMG 16656 / NCTC 13227 / J2315 / CF5610) GN=BCAM0157 PE=4 SV=1	0	54.8129	5	4	4	5	5	5	4	5	5	5	5	4	5	5	5	5	5	4	5	5	FALSE	FALSE	FALSE	FALSE	FALSE	FALSE	FALSE	FALSE	FALSE	FALSE	FALSE	FALSE	FALSE	FALSE	FALSE	FALSE	FALSE	FALSE	FALSE	FALSE	28970.9	23229.7
443592581;444372935;B4EH67	443592581;444372935;B4EH67	;;BCAM0167	LysR substrate binding domain protein [Burkholderia cenocepacia K56-2Valvano];LysR substrate binding domain protein [Burkholderia cenocepacia K56-2Valvano];LysR family regulatory protein	gb|ELT61372.1|;ref|ZP_21172355.1|;B4EH67_BURCJ	>gi|443592581|gb|ELT61372.1| LysR substrate binding domain protein [Burkholderia cenocepacia K56-2Valvano];>gi|444372935|ref|ZP_21172355.1| LysR substrate binding domain protein [Burkholderia cenocepacia K56-2Valvano];>tr|B4EH67|B4EH67_BURCJ LysR family regulatory protein OS=Burkholderia cenocepacia (strain ATCC BAA-245 / DSM 16553 / LMG 16656 / NCTC 13227 / J2315 / CF5610) GN=BCAM0167 PE=4 SV=1	0	57.6491	11	11	9	9	9	7	4	6	5	4	11	8	6	8	5	11	9	8	6	5	FALSE	FALSE	FALSE	FALSE	FALSE	FALSE	FALSE	FALSE	FALSE	FALSE	FALSE	FALSE	FALSE	FALSE	FALSE	FALSE	FALSE	FALSE	FALSE	FALSE	15751.9	20858.5
443592582;444372936;B4EH64	443592582;444372936;B4EH64	;;BCAM0164	histidine phosphatase superfamily (branch 2) domain protein [Burkholderia cenocepacia K56-2Valvano];histidine phosphatase superfamily (branch 2) domain protein [Burkholderia cenocepacia K56-2Valvano];Putative lipoprotein	gb|ELT61373.1|;ref|ZP_21172356.1|;B4EH64_BURCJ	>gi|443592582|gb|ELT61373.1| histidine phosphatase superfamily (branch 2) domain protein [Burkholderia cenocepacia K56-2Valvano];>gi|444372936|ref|ZP_21172356.1| histidine phosphatase superfamily (branch 2) domain protein [Burkholderia cenocepacia K56-2Valvano];>tr|B4EH64|B4EH64_BURCJ Putative lipoprotein OS=Burkholderia cenocepacia (strain ATCC BAA-245 / DSM 16553 / LMG 16656 / NCTC 13227 / J231…	0.00248687	47.3889	1	1	2	0	5	5	3	4	0	0	2	1	3	5	1	5	2	3	1	0	FALSE	FALSE	FALSE	FALSE	FALSE	FALSE	FALSE	FALSE	FALSE	FALSE	FALSE	FALSE	FALSE	FALSE	FALSE	FALSE	FALSE	FALSE	FALSE	FALSE	23819.6	125412
443592586;444372940;B4EH69	443592586;444372940;B4EH69	;;BCAM0169	NmrA domain protein [Burkholderia cenocepacia K56-2Valvano];NmrA domain protein [Burkholderia cenocepacia K56-2Valvano];NmrA-like family protein	gb|ELT61377.1|;ref|ZP_21172360.1|;B4EH69_BURCJ	>gi|443592586|gb|ELT61377.1| NmrA domain protein [Burkholderia cenocepacia K56-2Valvano];>gi|444372940|ref|ZP_21172360.1| NmrA domain protein [Burkholderia cenocepacia K56-2Valvano];>tr|B4EH69|B4EH69_BURCJ NmrA-like family protein OS=Burkholderia cenocepacia (strain ATCC BAA-245 / DSM 16553 / LMG 16656 / NCTC 13227 / J2315 / CF5610) GN=BCAM0169 PE=4 SV=1	0	54.2346	5	5	2	5	5	5	4	6	6	5	5	5	4	5	4	5	5	4	5	3	FALSE	FALSE	FALSE	FALSE	FALSE	FALSE	FALSE	FALSE	FALSE	FALSE	FALSE	FALSE	FALSE	FALSE	FALSE	FALSE	FALSE	FALSE	FALSE	FALSE	7073.87	6919.5
443592591;444372945;B4EH74	443592591;444372945;B4EH74	;;BCAM0174	hypothetical protein BURCENK562V_A2212 [Burkholderia cenocepacia K56-2Valvano];hypothetical protein BURCENK562V_A2212 [Burkholderia cenocepacia K56-2Valvano];Uncharacterized protein	gb|ELT61382.1|;ref|ZP_21172365.1|;B4EH74_BURCJ	>gi|443592591|gb|ELT61382.1| hypothetical protein BURCENK562V_A2212 [Burkholderia cenocepacia K56-2Valvano];>gi|444372945|ref|ZP_21172365.1| hypothetical protein BURCENK562V_A2212 [Burkholderia cenocepacia K56-2Valvano];>tr|B4EH74|B4EH74_BURCJ Uncharacterized protein OS=Burkholderia cenocepacia (strain ATCC BAA-245 / DSM 16553 / LMG 16656 / NCTC 13227 / J2315 / CF5610) GN=BCAM0174 PE=4 SV=1	0	50.5145	3	3	3	3	3	3	3	3	3	2	3	3	3	3	3	3	3	2	3	3	FALSE	FALSE	FALSE	FALSE	FALSE	FALSE	FALSE	FALSE	FALSE	FALSE	FALSE	FALSE	FALSE	FALSE	FALSE	FALSE	FALSE	FALSE	FALSE	FALSE	60735.3	38452.3
443592595;444372949;B4EH54	443592595;444372949;B4EH54	;;kduI	KduI/IolB family protein [Burkholderia cenocepacia K56-2Valvano];KduI/IolB family protein [Burkholderia cenocepacia K56-2Valvano];4-deoxy-L-threo-5-hexosulose-uronate ketol-isomerase	gb|ELT61386.1|;ref|ZP_21172369.1|;KDUI_BURCJ	>gi|443592595|gb|ELT61386.1| KduI/IolB family protein [Burkholderia cenocepacia K56-2Valvano];>gi|444372949|ref|ZP_21172369.1| KduI/IolB family protein [Burkholderia cenocepacia K56-2Valvano];>sp|B4EH54|KDUI_BURCJ 4-deoxy-L-threo-5-hexosulose-uronate ketol-isomerase OS=Burkholderia cenocepacia (strain ATCC BAA-245 / DSM 16553 / LMG 16656 / NCTC 13227 / J2315 / CF5610) GN=kduI PE=3 SV=1	0	50.5908	4	2	1	1	2	2	1	1	4	2	5	4	1	1	1	3	3	2	2	1	FALSE	FALSE	FALSE	FALSE	FALSE	FALSE	FALSE	FALSE	FALSE	FALSE	FALSE	FALSE	FALSE	FALSE	FALSE	FALSE	FALSE	FALSE	FALSE	FALSE	10280.3	8467.31
443592597;444372951;B4EH66	443592597;444372951;B4EH66	;;ndh	pyridine nucleotide-disulfide oxidoreductase [Burkholderia cenocepacia K56-2Valvano];pyridine nucleotide-disulfide oxidoreductase [Burkholderia cenocepacia K56-2Valvano];NADH dehydrogenase	gb|ELT61388.1|;ref|ZP_21172371.1|;B4EH66_BURCJ	>gi|443592597|gb|ELT61388.1| pyridine nucleotide-disulfide oxidoreductase [Burkholderia cenocepacia K56-2Valvano];>gi|444372951|ref|ZP_21172371.1| pyridine nucleotide-disulfide oxidoreductase [Burkholderia cenocepacia K56-2Valvano];>tr|B4EH66|B4EH66_BURCJ NADH dehydrogenase OS=Burkholderia cenocepacia (strain ATCC BAA-245 / DSM 16553 / LMG 16656 / NCTC 13227 / J2315 / CF5610) GN=ndh PE=4 SV=1	0.00403877	46.5484	2	3	1	3	3	1	2	1	3	2	3	3	1	3	1	3	2	1	0	0	FALSE	FALSE	FALSE	FALSE	FALSE	FALSE	FALSE	FALSE	FALSE	FALSE	FALSE	FALSE	FALSE	FALSE	FALSE	FALSE	FALSE	FALSE	FALSE	FALSE	16713.8	14384.8
443592599;444372953;B4EH56	443592599;444372953;B4EH56	;;kdgR	transcriptional regulator KdgR [Burkholderia cenocepacia K56-2Valvano];transcriptional regulator KdgR [Burkholderia cenocepacia K56-2Valvano];Transcriptional regulator KdgR	gb|ELT61390.1|;ref|ZP_21172373.1|;B4EH56_BURCJ	>gi|443592599|gb|ELT61390.1| transcriptional regulator KdgR [Burkholderia cenocepacia K56-2Valvano];>gi|444372953|ref|ZP_21172373.1| transcriptional regulator KdgR [Burkholderia cenocepacia K56-2Valvano];>tr|B4EH56|B4EH56_BURCJ Transcriptional regulator KdgR OS=Burkholderia cenocepacia (strain ATCC BAA-245 / DSM 16553 / LMG 16656 / NCTC 13227 / J2315 / CF5610) GN=kdgR PE=4 SV=1	0.000607165	49.9969	15	13	11	12	16	12	13	14	16	13	13	14	14	14	12	15	15	13	12	9	FALSE	FALSE	FALSE	FALSE	FALSE	FALSE	FALSE	FALSE	FALSE	FALSE	FALSE	FALSE	FALSE	FALSE	FALSE	FALSE	FALSE	FALSE	FALSE	FALSE	38876.3	36608.9
443592617;444372869;B4EQI9	443592617;444372869;B4EQI9	;;pBCA050	hypothetical protein BURCENK562V_P0051 [Burkholderia cenocepacia K56-2Valvano];hypothetical protein BURCENK562V_P0051 [Burkholderia cenocepacia K56-2Valvano];Uncharacterized protein	gb|ELT61405.1|;ref|ZP_21172290.1|;B4EQI9_BURCJ	>gi|443592617|gb|ELT61405.1| hypothetical protein BURCENK562V_P0051 [Burkholderia cenocepacia K56-2Valvano];>gi|444372869|ref|ZP_21172290.1| hypothetical protein BURCENK562V_P0051 [Burkholderia cenocepacia K56-2Valvano];>tr|B4EQI9|B4EQI9_BURCJ Uncharacterized protein OS=Burkholderia cenocepacia (strain ATCC BAA-245 / DSM 16553 / LMG 16656 / NCTC 13227 / J2315 / CF5610) GN=pBCA050 PE=4 SV=1	0	51.1511	4	4	4	4	4	4	4	4	4	4	4	4	4	4	4	4	4	4	4	3	FALSE	FALSE	FALSE	FALSE	FALSE	FALSE	FALSE	FALSE	FALSE	FALSE	FALSE	FALSE	FALSE	FALSE	FALSE	FALSE	FALSE	FALSE	FALSE	FALSE	122632	119359
443592618;444372870;B4EQP6	443592618;444372870;B4EQP6	;;pBCA012	hypothetical protein BURCENK562V_P0007 [Burkholderia cenocepacia K56-2Valvano];hypothetical protein BURCENK562V_P0007 [Burkholderia cenocepacia K56-2Valvano];Uncharacterized protein	gb|ELT61406.1|;ref|ZP_21172291.1|;B4EQP6_BURCJ	>gi|443592618|gb|ELT61406.1| hypothetical protein BURCENK562V_P0007 [Burkholderia cenocepacia K56-2Valvano];>gi|444372870|ref|ZP_21172291.1| hypothetical protein BURCENK562V_P0007 [Burkholderia cenocepacia K56-2Valvano];>tr|B4EQP6|B4EQP6_BURCJ Uncharacterized protein OS=Burkholderia cenocepacia (strain ATCC BAA-245 / DSM 16553 / LMG 16656 / NCTC 13227 / J2315 / CF5610) GN=pBCA012 PE=4 SV=1	0	53.066	14	13	14	14	16	15	14	15	13	13	13	14	14	12	15	15	13	13	12	13	FALSE	FALSE	FALSE	FALSE	FALSE	FALSE	FALSE	FALSE	FALSE	FALSE	FALSE	FALSE	FALSE	FALSE	FALSE	FALSE	FALSE	FALSE	FALSE	FALSE	72583.3	77450.2
443592626;444372878	443592626;444372878		putative lipoprotein [Burkholderia cenocepacia K56-2Valvano]	gb|ELT61414.1|;ref|ZP_21172299.1|	>gi|443592626|gb|ELT61414.1| putative lipoprotein [Burkholderia cenocepacia K56-2Valvano];>gi|444372878|ref|ZP_21172299.1| putative lipoprotein [Burkholderia cenocepacia K56-2Valvano]	0	53.392	6	5	5	5	6	6	6	7	6	6	7	6	6	6	3	5	6	6	6	7	FALSE	FALSE	FALSE	FALSE	FALSE	FALSE	FALSE	FALSE	FALSE	FALSE	FALSE	FALSE	FALSE	FALSE	FALSE	FALSE	FALSE	FALSE	FALSE	FALSE	12249.4	9867.88
443592630;444372882;B4EQJ4	443592630;444372882;B4EQJ4	;;pBCA055	diguanylate cyclase (GGDEF) domain protein [Burkholderia cenocepacia K56-2Valvano];diguanylate cyclase (GGDEF) domain protein [Burkholderia cenocepacia K56-2Valvano];Putative membrane protein	gb|ELT61418.1|;ref|ZP_21172303.1|;B4EQJ4_BURCJ	>gi|443592630|gb|ELT61418.1| diguanylate cyclase (GGDEF) domain protein [Burkholderia cenocepacia K56-2Valvano];>gi|444372882|ref|ZP_21172303.1| diguanylate cyclase (GGDEF) domain protein [Burkholderia cenocepacia K56-2Valvano];>tr|B4EQJ4|B4EQJ4_BURCJ Putative membrane protein OS=Burkholderia cenocepacia (strain ATCC BAA-245 / DSM 16553 / LMG 16656 / NCTC 13227 / J2315 / CF5610) GN=pBCA055 PE=4 S…	0	56.0995	46	47	46	47	43	41	38	38	40	44	44	45	42	41	36	42	45	41	39	38	FALSE	FALSE	FALSE	FALSE	FALSE	FALSE	FALSE	FALSE	FALSE	FALSE	FALSE	FALSE	FALSE	FALSE	FALSE	FALSE	FALSE	FALSE	FALSE	FALSE	602278	1.08171e+06
443592631;444372883;B4EQP2	443592631;444372883;B4EQP2	;;pBCA008	hypothetical protein BURCENK562V_P0001 [Burkholderia cenocepacia K56-2Valvano];hypothetical protein BURCENK562V_P0001 [Burkholderia cenocepacia K56-2Valvano];Uncharacterized protein	gb|ELT61419.1|;ref|ZP_21172304.1|;B4EQP2_BURCJ	>gi|443592631|gb|ELT61419.1| hypothetical protein BURCENK562V_P0001 [Burkholderia cenocepacia K56-2Valvano];>gi|444372883|ref|ZP_21172304.1| hypothetical protein BURCENK562V_P0001 [Burkholderia cenocepacia K56-2Valvano];>tr|B4EQP2|B4EQP2_BURCJ Uncharacterized protein OS=Burkholderia cenocepacia (strain ATCC BAA-245 / DSM 16553 / LMG 16656 / NCTC 13227 / J2315 / CF5610) GN=pBCA008 PE=4 SV=1	0	51.5416	13	12	9	12	13	13	12	12	11	13	13	13	13	12	11	13	11	12	12	10	FALSE	FALSE	FALSE	FALSE	FALSE	FALSE	FALSE	FALSE	FALSE	FALSE	FALSE	FALSE	FALSE	FALSE	FALSE	FALSE	FALSE	FALSE	FALSE	FALSE	49686.3	46230.7
443592633;444372885;B4EQK0	443592633;444372885;B4EQK0	;;pBCA062	hypothetical protein BURCENK562V_P0062 [Burkholderia cenocepacia K56-2Valvano];hypothetical protein BURCENK562V_P0062 [Burkholderia cenocepacia K56-2Valvano];Uncharacterized protein	gb|ELT61421.1|;ref|ZP_21172306.1|;B4EQK0_BURCJ	>gi|443592633|gb|ELT61421.1| hypothetical protein BURCENK562V_P0062 [Burkholderia cenocepacia K56-2Valvano];>gi|444372885|ref|ZP_21172306.1| hypothetical protein BURCENK562V_P0062 [Burkholderia cenocepacia K56-2Valvano];>tr|B4EQK0|B4EQK0_BURCJ Uncharacterized protein OS=Burkholderia cenocepacia (strain ATCC BAA-245 / DSM 16553 / LMG 16656 / NCTC 13227 / J2315 / CF5610) GN=pBCA062 PE=4 SV=1	0	55.5364	6	6	5	6	6	6	6	6	6	4	6	6	5	6	6	6	6	4	6	5	FALSE	FALSE	FALSE	FALSE	FALSE	FALSE	FALSE	FALSE	FALSE	FALSE	FALSE	FALSE	FALSE	FALSE	FALSE	FALSE	FALSE	FALSE	FALSE	FALSE	30900.4	28451.8
443592640;444372892;B4EQJ0	443592640;444372892;B4EQJ0	;;pBCA051	LamB/YcsF family protein [Burkholderia cenocepacia K56-2Valvano];LamB/YcsF family protein [Burkholderia cenocepacia K56-2Valvano];LamB/YcsF family protein	gb|ELT61428.1|;ref|ZP_21172313.1|;B4EQJ0_BURCJ	>gi|443592640|gb|ELT61428.1| LamB/YcsF family protein [Burkholderia cenocepacia K56-2Valvano];>gi|444372892|ref|ZP_21172313.1| LamB/YcsF family protein [Burkholderia cenocepacia K56-2Valvano];>tr|B4EQJ0|B4EQJ0_BURCJ LamB/YcsF family protein OS=Burkholderia cenocepacia (strain ATCC BAA-245 / DSM 16553 / LMG 16656 / NCTC 13227 / J2315 / CF5610) GN=pBCA051 PE=3 SV=1	0.00497512	45.9255	3	2	1	2	3	2	2	1	4	2	4	3	2	3	1	2	4	2	2	1	FALSE	FALSE	FALSE	FALSE	FALSE	FALSE	FALSE	FALSE	FALSE	FALSE	FALSE	FALSE	FALSE	FALSE	FALSE	FALSE	FALSE	FALSE	FALSE	FALSE	24164.3	28538.1
443592645;444372897;B4EQQ1	443592645;444372897;B4EQQ1	;;pBCA017	zeta toxin [Burkholderia cenocepacia K56-2Valvano];zeta toxin [Burkholderia cenocepacia K56-2Valvano];Uncharacterized protein	gb|ELT61433.1|;ref|ZP_21172318.1|;B4EQQ1_BURCJ	>gi|443592645|gb|ELT61433.1| zeta toxin [Burkholderia cenocepacia K56-2Valvano];>gi|444372897|ref|ZP_21172318.1| zeta toxin [Burkholderia cenocepacia K56-2Valvano];>tr|B4EQQ1|B4EQQ1_BURCJ Uncharacterized protein OS=Burkholderia cenocepacia (strain ATCC BAA-245 / DSM 16553 / LMG 16656 / NCTC 13227 / J2315 / CF5610) GN=pBCA017 PE=4 SV=1	0	53.1949	31	27	16	20	32	27	22	33	30	26	33	31	28	31	21	29	34	29	28	22	FALSE	FALSE	FALSE	FALSE	FALSE	FALSE	FALSE	FALSE	FALSE	FALSE	FALSE	FALSE	FALSE	FALSE	FALSE	FALSE	FALSE	FALSE	FALSE	FALSE	37821.8	37340.6
443592647;444372899;B4EQQ2	443592647;444372899;B4EQQ2	;;pBCA018	hypothetical protein BURCENK562V_P0013 [Burkholderia cenocepacia K56-2Valvano];hypothetical protein BURCENK562V_P0013 [Burkholderia cenocepacia K56-2Valvano];Uncharacterized protein	gb|ELT61435.1|;ref|ZP_21172320.1|;B4EQQ2_BURCJ	>gi|443592647|gb|ELT61435.1| hypothetical protein BURCENK562V_P0013 [Burkholderia cenocepacia K56-2Valvano];>gi|444372899|ref|ZP_21172320.1| hypothetical protein BURCENK562V_P0013 [Burkholderia cenocepacia K56-2Valvano];>tr|B4EQQ2|B4EQQ2_BURCJ Uncharacterized protein OS=Burkholderia cenocepacia (strain ATCC BAA-245 / DSM 16553 / LMG 16656 / NCTC 13227 / J2315 / CF5610) GN=pBCA018 PE=4 SV=1	0	53.4543	5	4	3	3	5	5	4	5	4	5	5	5	5	5	5	5	4	4	3	3	FALSE	FALSE	FALSE	FALSE	FALSE	FALSE	FALSE	FALSE	FALSE	FALSE	FALSE	FALSE	FALSE	FALSE	FALSE	FALSE	FALSE	FALSE	FALSE	FALSE	8802.07	10016.8
443592649;444372901;B4EQJ6	443592649;444372901;B4EQJ6	;;pBCA057	conjugative relaxase domain protein [Burkholderia cenocepacia K56-2Valvano];conjugative relaxase domain protein [Burkholderia cenocepacia K56-2Valvano];Putative conjugative transfer protein	gb|ELT61437.1|;ref|ZP_21172322.1|;B4EQJ6_BURCJ	>gi|443592649|gb|ELT61437.1| conjugative relaxase domain protein [Burkholderia cenocepacia K56-2Valvano];>gi|444372901|ref|ZP_21172322.1| conjugative relaxase domain protein [Burkholderia cenocepacia K56-2Valvano];>tr|B4EQJ6|B4EQJ6_BURCJ Putative conjugative transfer protein OS=Burkholderia cenocepacia (strain ATCC BAA-245 / DSM 16553 / LMG 16656 / NCTC 13227 / J2315 / CF5610) GN=pBCA057 PE=4 SV=1	0	51.5936	3	2	0	4	4	4	2	4	8	2	3	4	3	4	2	4	7	7	4	2	FALSE	FALSE	FALSE	FALSE	FALSE	FALSE	FALSE	FALSE	FALSE	FALSE	FALSE	FALSE	FALSE	FALSE	FALSE	FALSE	FALSE	FALSE	FALSE	FALSE	5375.5	3742.72
443592654;444372906;B4EQQ0	443592654;444372906;B4EQQ0	;;pBCA016	PF06666 family protein [Burkholderia cenocepacia K56-2Valvano];PF06666 family protein [Burkholderia cenocepacia K56-2Valvano];Uncharacterized protein	gb|ELT61442.1|;ref|ZP_21172327.1|;B4EQQ0_BURCJ	>gi|443592654|gb|ELT61442.1| PF06666 family protein [Burkholderia cenocepacia K56-2Valvano];>gi|444372906|ref|ZP_21172327.1| PF06666 family protein [Burkholderia cenocepacia K56-2Valvano];>tr|B4EQQ0|B4EQQ0_BURCJ Uncharacterized protein OS=Burkholderia cenocepacia (strain ATCC BAA-245 / DSM 16553 / LMG 16656 / NCTC 13227 / J2315 / CF5610) GN=pBCA016 PE=4 SV=1	0	53.004	4	3	3	4	2	1	0	1	3	1	1	4	2	2	1	3	2	3	0	1	FALSE	FALSE	FALSE	FALSE	FALSE	FALSE	FALSE	FALSE	FALSE	FALSE	FALSE	FALSE	FALSE	FALSE	FALSE	FALSE	FALSE	FALSE	FALSE	FALSE	7686.86	6090.43
443592661;444372913;B4EQJ3	443592661;444372913;B4EQJ3	;;pBCA054	transcriptional regulator, LuxR family [Burkholderia cenocepacia K56-2Valvano];transcriptional regulator, LuxR family [Burkholderia cenocepacia K56-2Valvano];LuxR family regulatory protein	gb|ELT61449.1|;ref|ZP_21172334.1|;B4EQJ3_BURCJ	>gi|443592661|gb|ELT61449.1| transcriptional regulator, LuxR family [Burkholderia cenocepacia K56-2Valvano];>gi|444372913|ref|ZP_21172334.1| transcriptional regulator, LuxR family [Burkholderia cenocepacia K56-2Valvano];>tr|B4EQJ3|B4EQJ3_BURCJ LuxR family regulatory protein OS=Burkholderia cenocepacia (strain ATCC BAA-245 / DSM 16553 / LMG 16656 / NCTC 13227 / J2315 / CF5610) GN=pBCA054 PE=4 SV=1	0	52.0125	24	24	23	24	26	23	24	25	23	25	26	25	23	24	22	24	25	25	26	21	FALSE	FALSE	FALSE	FALSE	FALSE	FALSE	FALSE	FALSE	FALSE	FALSE	FALSE	FALSE	FALSE	FALSE	FALSE	FALSE	FALSE	FALSE	FALSE	FALSE	308709	322808
443592665;444372917	443592665;444372917		disulfide bond corrector protein DsbC [Burkholderia cenocepacia K56-2Valvano]	gb|ELT61453.1|;ref|ZP_21172338.1|	>gi|443592665|gb|ELT61453.1| disulfide bond corrector protein DsbC [Burkholderia cenocepacia K56-2Valvano];>gi|444372917|ref|ZP_21172338.1| disulfide bond corrector protein DsbC [Burkholderia cenocepacia K56-2Valvano]	0.000898742	49.342	4	3	0	2	4	3	3	4	3	4	4	3	1	4	2	3	4	4	4	3	FALSE	FALSE	FALSE	FALSE	FALSE	FALSE	FALSE	FALSE	FALSE	FALSE	FALSE	FALSE	FALSE	FALSE	FALSE	FALSE	FALSE	FALSE	FALSE	FALSE	4435.24	2024.96
443592696;444372859;B4EA55	443592696;444372859;B4EA55	;;glnB1	nitrogen regulatory protein P-II [Burkholderia cenocepacia K56-2Valvano];nitrogen regulatory protein P-II [Burkholderia cenocepacia K56-2Valvano];Nitrogen regulatory protein P-II 1	gb|ELT61481.1|;ref|ZP_21172282.1|;B4EA55_BURCJ	>gi|443592696|gb|ELT61481.1| nitrogen regulatory protein P-II [Burkholderia cenocepacia K56-2Valvano];>gi|444372859|ref|ZP_21172282.1| nitrogen regulatory protein P-II [Burkholderia cenocepacia K56-2Valvano];>tr|B4EA55|B4EA55_BURCJ Nitrogen regulatory protein P-II 1 OS=Burkholderia cenocepacia (strain ATCC BAA-245 / DSM 16553 / LMG 16656 / NCTC 13227 / J2315 / CF5610) GN=glnB1 PE=3 SV=1	0.000607165	49.6111	2	1	2	3	2	2	1	1	1	2	2	2	2	2	1	2	2	2	1	3	FALSE	FALSE	FALSE	FALSE	FALSE	FALSE	FALSE	FALSE	FALSE	FALSE	FALSE	FALSE	FALSE	FALSE	FALSE	FALSE	FALSE	FALSE	FALSE	FALSE	6426.56	5651.15
443592698;444372861;B4EA54	443592698;444372861;B4EA54	;;BCAL0728	membrane fusogenic activity [Burkholderia cenocepacia K56-2Valvano];membrane fusogenic activity [Burkholderia cenocepacia K56-2Valvano];Uncharacterized protein	gb|ELT61483.1|;ref|ZP_21172284.1|;B4EA54_BURCJ	>gi|443592698|gb|ELT61483.1| membrane fusogenic activity [Burkholderia cenocepacia K56-2Valvano];>gi|444372861|ref|ZP_21172284.1| membrane fusogenic activity [Burkholderia cenocepacia K56-2Valvano];>tr|B4EA54|B4EA54_BURCJ Uncharacterized protein OS=Burkholderia cenocepacia (strain ATCC BAA-245 / DSM 16553 / LMG 16656 / NCTC 13227 / J2315 / CF5610) GN=BCAL0728 PE=4 SV=1	0	52.3213	12	12	11	12	12	13	12	14	12	14	14	13	14	13	13	13	13	14	13	13	FALSE	FALSE	FALSE	FALSE	FALSE	FALSE	FALSE	FALSE	FALSE	FALSE	FALSE	FALSE	FALSE	FALSE	FALSE	FALSE	FALSE	FALSE	FALSE	FALSE	374045	407630
443592718;444372848;B4E7C9	443592718;444372848;B4E7C9	;;gyrB	DNA gyrase, B subunit [Burkholderia cenocepacia K56-2Valvano];DNA gyrase, B subunit [Burkholderia cenocepacia K56-2Valvano];DNA gyrase subunit B	gb|ELT61501.1|;ref|ZP_21172272.1|;B4E7C9_BURCJ	>gi|443592718|gb|ELT61501.1| DNA gyrase, B subunit [Burkholderia cenocepacia K56-2Valvano];>gi|444372848|ref|ZP_21172272.1| DNA gyrase, B subunit [Burkholderia cenocepacia K56-2Valvano];>tr|B4E7C9|B4E7C9_BURCJ DNA gyrase subunit B OS=Burkholderia cenocepacia (strain ATCC BAA-245 / DSM 16553 / LMG 16656 / NCTC 13227 / J2315 / CF5610) GN=gyrB PE=3 SV=1	0	55.0223	67	65	61	65	70	68	59	62	68	64	69	69	65	68	61	69	73	64	65	61	FALSE	FALSE	FALSE	FALSE	FALSE	FALSE	FALSE	FALSE	FALSE	FALSE	FALSE	FALSE	FALSE	FALSE	FALSE	FALSE	FALSE	FALSE	FALSE	FALSE	717684	824792
443592720;444372850	443592720;444372850		DNA polymerase III, beta subunit [Burkholderia cenocepacia K56-2Valvano];DNA polymerase III, beta subunit [Burkholderia cenocepacia K56-2Valvano]	gb|ELT61503.1|;ref|ZP_21172274.1|	>gi|443592720|gb|ELT61503.1| DNA polymerase III, beta subunit [Burkholderia cenocepacia K56-2Valvano];>gi|444372850|ref|ZP_21172274.1| DNA polymerase III, beta subunit [Burkholderia cenocepacia K56-2Valvano]	0	58.1455	42	41	40	39	41	39	38	42	41	41	44	41	45	41	40	43	45	41	42	41	FALSE	FALSE	FALSE	FALSE	FALSE	FALSE	FALSE	FALSE	FALSE	FALSE	FALSE	FALSE	FALSE	FALSE	FALSE	FALSE	FALSE	FALSE	FALSE	FALSE	911875	1.01409e+06
443592722;443592776;443592912;443595553;443603415;443605616;444365808;444367159;444371371;444372728;444372784;444372852;B4E5I8;B4E7S8	443592722;443592776;443592912;443595553;443603415;443605616;444365808;444367159;444371371;444372728;444372784;444372852;B4E5I8;B4E7S8	;;;;;;;;;;;;BCAL0410;BCAL2583	transposase [Burkholderia cenocepacia K56-2Valvano];transposase [Burkholderia cenocepacia K56-2Valvano];transposase [Burkholderia cenocepacia K56-2Valvano];transposase [Burkholderia cenocepacia K56-2Valvano];transposase [Burkholderia cenocepacia K56-2Valvano];transposase [Burkholderia cenocepacia K56-2Valvano];transposase [Burkholderia cenocepacia K56-2Valvano];transposase [Burkholderia cenocepac…	gb|ELT61505.1|;gb|ELT61554.1|;gb|ELT61680.1|;gb|ELT64130.1|;gb|ELT71425.1|;gb|ELT73457.1|;ref|ZP_21165920.1|;ref|ZP_21167147.1|;ref|ZP_21170933.1|;ref|ZP_21172159.1|;ref|ZP_21172210.1|;ref|ZP_21172276.1|;B4E5I8_BURCJ;B4E7S8_BURCJ	>gi|443592722|gb|ELT61505.1| transposase [Burkholderia cenocepacia K56-2Valvano];>gi|443592776|gb|ELT61554.1| transposase [Burkholderia cenocepacia K56-2Valvano];>gi|443592912|gb|ELT61680.1| transposase [Burkholderia cenocepacia K56-2Valvano];>gi|443595553|gb|ELT64130.1| transposase [Burkholderia cenocepacia K56-2Valvano];>gi|443603415|gb|ELT71425.1| transposase [Burkholderia cenocepacia K56-2Val…	0	51.9912	5	5	2	3	7	7	5	5	7	5	6	8	6	3	4	7	6	5	5	3	FALSE	FALSE	FALSE	FALSE	FALSE	FALSE	FALSE	FALSE	FALSE	FALSE	FALSE	FALSE	FALSE	FALSE	FALSE	FALSE	FALSE	FALSE	FALSE	FALSE	12654.7	10467.4
443592723;444372853	443592723;444372853		HsdM N-terminal domain protein [Burkholderia cenocepacia K56-2Valvano]	gb|ELT61506.1|;ref|ZP_21172277.1|	>gi|443592723|gb|ELT61506.1| HsdM N-terminal domain protein [Burkholderia cenocepacia K56-2Valvano];>gi|444372853|ref|ZP_21172277.1| HsdM N-terminal domain protein [Burkholderia cenocepacia K56-2Valvano]	0.00248687	47.3788	2	2	2	2	2	2	2	2	2	2	2	2	1	3	2	2	3	2	3	3	FALSE	FALSE	FALSE	FALSE	FALSE	FALSE	FALSE	FALSE	FALSE	FALSE	FALSE	FALSE	FALSE	FALSE	FALSE	FALSE	FALSE	FALSE	FALSE	FALSE	46077.6	48525.5
443592726;444372856	443592726;444372856		hypothetical protein BURCENK562V_2720 [Burkholderia cenocepacia K56-2Valvano]	gb|ELT61509.1|;ref|ZP_21172280.1|	>gi|443592726|gb|ELT61509.1| hypothetical protein BURCENK562V_2720 [Burkholderia cenocepacia K56-2Valvano];>gi|444372856|ref|ZP_21172280.1| hypothetical protein BURCENK562V_2720 [Burkholderia cenocepacia K56-2Valvano]	0	53.8785	7	7	7	7	6	7	6	7	7	7	7	7	6	6	6	7	7	6	7	7	FALSE	FALSE	FALSE	FALSE	FALSE	FALSE	FALSE	FALSE	FALSE	FALSE	FALSE	FALSE	FALSE	FALSE	FALSE	FALSE	FALSE	FALSE	FALSE	FALSE	106916	118310
443592736;444372834;B4EFJ8	443592736;444372834;B4EFJ8	;;truA	tRNA pseudouridine(38-40) synthase [Burkholderia cenocepacia K56-2Valvano];tRNA pseudouridine(38-40) synthase [Burkholderia cenocepacia K56-2Valvano];tRNA pseudouridine synthase A	gb|ELT61517.1|;ref|ZP_21172259.1|;B4EFJ8_BURCJ	>gi|443592736|gb|ELT61517.1| tRNA pseudouridine(38-40) synthase [Burkholderia cenocepacia K56-2Valvano];>gi|444372834|ref|ZP_21172259.1| tRNA pseudouridine(38-40) synthase [Burkholderia cenocepacia K56-2Valvano];>tr|B4EFJ8|B4EFJ8_BURCJ tRNA pseudouridine synthase A OS=Burkholderia cenocepacia (strain ATCC BAA-245 / DSM 16553 / LMG 16656 / NCTC 13227 / J2315 / CF5610) GN=truA PE=3 SV=1	0	54.2591	12	12	13	12	10	10	8	11	11	10	12	12	11	12	7	13	11	11	11	8	FALSE	FALSE	FALSE	FALSE	FALSE	FALSE	FALSE	FALSE	FALSE	FALSE	FALSE	FALSE	FALSE	FALSE	FALSE	FALSE	FALSE	FALSE	FALSE	FALSE	27139.8	41630.6
443592737;444372835	443592737;444372835		tryptophan synthase, beta subunit [Burkholderia cenocepacia K56-2Valvano];tryptophan synthase, beta subunit [Burkholderia cenocepacia K56-2Valvano]	gb|ELT61518.1|;ref|ZP_21172260.1|	>gi|443592737|gb|ELT61518.1| tryptophan synthase, beta subunit [Burkholderia cenocepacia K56-2Valvano];>gi|444372835|ref|ZP_21172260.1| tryptophan synthase, beta subunit [Burkholderia cenocepacia K56-2Valvano]	0	54.1858	28	29	26	29	30	30	29	30	29	29	31	31	28	28	28	29	30	30	30	28	FALSE	FALSE	FALSE	FALSE	FALSE	FALSE	FALSE	FALSE	FALSE	FALSE	FALSE	FALSE	FALSE	FALSE	FALSE	FALSE	FALSE	FALSE	FALSE	FALSE	267047	279740
443592738;444372836;B4EFK3	443592738;444372836;B4EFK3	;;accD	acetyl-CoA carboxylase, carboxyl transferase, beta subunit [Burkholderia cenocepacia K56-2Valvano];acetyl-CoA carboxylase, carboxyl transferase, beta subunit [Burkholderia cenocepacia K56-2Valvano];Acetyl-coenzyme A carboxylase carboxyl transferase subunit beta	gb|ELT61519.1|;ref|ZP_21172261.1|;ACCD_BURCJ	>gi|443592738|gb|ELT61519.1| acetyl-CoA carboxylase, carboxyl transferase, beta subunit [Burkholderia cenocepacia K56-2Valvano];>gi|444372836|ref|ZP_21172261.1| acetyl-CoA carboxylase, carboxyl transferase, beta subunit [Burkholderia cenocepacia K56-2Valvano];>sp|B4EFK3|ACCD_BURCJ Acetyl-coenzyme A carboxylase carboxyl transferase subunit beta OS=Burkholderia cenocepacia (strain ATCC BAA-245 / DS…	0	56.2739	23	23	22	22	20	23	22	21	22	21	22	22	23	22	22	22	20	20	22	22	FALSE	FALSE	FALSE	FALSE	FALSE	FALSE	FALSE	FALSE	FALSE	FALSE	FALSE	FALSE	FALSE	FALSE	FALSE	FALSE	FALSE	FALSE	FALSE	FALSE	399349	439238
443592740;444372838;B4EFK6	443592740;444372838;B4EFK6	;;BCAM0997	colicin V production protein [Burkholderia cenocepacia K56-2Valvano];colicin V production protein [Burkholderia cenocepacia K56-2Valvano];Colicin V production protein	gb|ELT61521.1|;ref|ZP_21172263.1|;B4EFK6_BURCJ	>gi|443592740|gb|ELT61521.1| colicin V production protein [Burkholderia cenocepacia K56-2Valvano];>gi|444372838|ref|ZP_21172263.1| colicin V production protein [Burkholderia cenocepacia K56-2Valvano];>tr|B4EFK6|B4EFK6_BURCJ Colicin V production protein OS=Burkholderia cenocepacia (strain ATCC BAA-245 / DSM 16553 / LMG 16656 / NCTC 13227 / J2315 / CF5610) GN=BCAM0997 PE=4 SV=1	0	50.4989	2	2	3	2	2	2	2	2	2	2	2	2	2	2	2	2	2	2	2	1	FALSE	FALSE	FALSE	FALSE	FALSE	FALSE	FALSE	FALSE	FALSE	FALSE	FALSE	FALSE	FALSE	FALSE	FALSE	FALSE	FALSE	FALSE	FALSE	FALSE	12401.9	14585.2
443592741;444372839;B4EFK8	443592741;444372839;B4EFK8	;;metZ	O-succinylhomoserine sulfhydrylase [Burkholderia cenocepacia K56-2Valvano];O-succinylhomoserine sulfhydrylase [Burkholderia cenocepacia K56-2Valvano];O-succinylhomoserine sulfhydrylase	gb|ELT61522.1|;ref|ZP_21172264.1|;B4EFK8_BURCJ	>gi|443592741|gb|ELT61522.1| O-succinylhomoserine sulfhydrylase [Burkholderia cenocepacia K56-2Valvano];>gi|444372839|ref|ZP_21172264.1| O-succinylhomoserine sulfhydrylase [Burkholderia cenocepacia K56-2Valvano];>tr|B4EFK8|B4EFK8_BURCJ O-succinylhomoserine sulfhydrylase OS=Burkholderia cenocepacia (strain ATCC BAA-245 / DSM 16553 / LMG 16656 / NCTC 13227 / J2315 / CF5610) GN=metZ PE=3 SV=1	0	52.4476	32	31	32	32	33	33	30	33	33	32	34	31	32	32	30	33	34	32	31	33	FALSE	FALSE	FALSE	FALSE	FALSE	FALSE	FALSE	FALSE	FALSE	FALSE	FALSE	FALSE	FALSE	FALSE	FALSE	FALSE	FALSE	FALSE	FALSE	FALSE	535794	564914
443592742;444372840;B4EFK2	443592742;444372840;B4EFK2	;;trpA	tryptophan synthase, alpha subunit [Burkholderia cenocepacia K56-2Valvano];tryptophan synthase, alpha subunit [Burkholderia cenocepacia K56-2Valvano];Tryptophan synthase alpha chain	gb|ELT61523.1|;ref|ZP_21172265.1|;TRPA_BURCJ	>gi|443592742|gb|ELT61523.1| tryptophan synthase, alpha subunit [Burkholderia cenocepacia K56-2Valvano];>gi|444372840|ref|ZP_21172265.1| tryptophan synthase, alpha subunit [Burkholderia cenocepacia K56-2Valvano];>sp|B4EFK2|TRPA_BURCJ Tryptophan synthase alpha chain OS=Burkholderia cenocepacia (strain ATCC BAA-245 / DSM 16553 / LMG 16656 / NCTC 13227 / J2315 / CF5610) GN=trpA PE=3 SV=1	0	54.1598	16	17	16	16	17	16	16	16	16	17	17	17	16	16	15	16	17	16	17	16	FALSE	FALSE	FALSE	FALSE	FALSE	FALSE	FALSE	FALSE	FALSE	FALSE	FALSE	FALSE	FALSE	FALSE	FALSE	FALSE	FALSE	FALSE	FALSE	FALSE	340809	371557
443592743;444372841	443592743;444372841		sporulation and cell division repeat protein [Burkholderia cenocepacia K56-2Valvano]	gb|ELT61524.1|;ref|ZP_21172266.1|	>gi|443592743|gb|ELT61524.1| sporulation and cell division repeat protein [Burkholderia cenocepacia K56-2Valvano];>gi|444372841|ref|ZP_21172266.1| sporulation and cell division repeat protein [Burkholderia cenocepacia K56-2Valvano]	0	54.7951	16	13	10	10	13	14	10	11	12	12	13	13	10	12	11	12	15	12	11	10	FALSE	FALSE	FALSE	FALSE	FALSE	FALSE	FALSE	FALSE	FALSE	FALSE	FALSE	FALSE	FALSE	FALSE	FALSE	FALSE	FALSE	FALSE	FALSE	FALSE	140599	129780
443592746;444372844;B4EFK4	443592746;444372844;B4EFK4	;;folC	bifunctional protein FolC [Burkholderia cenocepacia K56-2Valvano];bifunctional protein FolC [Burkholderia cenocepacia K56-2Valvano];Putative folC bifunctional protein [includes: folylpolyglutamate synthase dihydrofolate synthase]	gb|ELT61527.1|;ref|ZP_21172269.1|;B4EFK4_BURCJ	>gi|443592746|gb|ELT61527.1| bifunctional protein FolC [Burkholderia cenocepacia K56-2Valvano];>gi|444372844|ref|ZP_21172269.1| bifunctional protein FolC [Burkholderia cenocepacia K56-2Valvano];>tr|B4EFK4|B4EFK4_BURCJ Putative folC bifunctional protein [includes: folylpolyglutamate synthase dihydrofolate synthase] OS=Burkholderia cenocepacia (strain ATCC BAA-245 / DSM 16553 / LMG 16656 / NCTC 132…	0	54.5222	19	19	21	20	19	19	16	18	19	19	20	19	21	20	19	19	21	20	19	19	FALSE	FALSE	FALSE	FALSE	FALSE	FALSE	FALSE	FALSE	FALSE	FALSE	FALSE	FALSE	FALSE	FALSE	FALSE	FALSE	FALSE	FALSE	FALSE	FALSE	198204	252024
443592747;444372845;B4EFK7	443592747;444372845;B4EFK7	;;purF	amidophosphoribosyltransferase [Burkholderia cenocepacia K56-2Valvano];amidophosphoribosyltransferase [Burkholderia cenocepacia K56-2Valvano];Amidophosphoribosyltransferase	gb|ELT61528.1|;ref|ZP_21172270.1|;B4EFK7_BURCJ	>gi|443592747|gb|ELT61528.1| amidophosphoribosyltransferase [Burkholderia cenocepacia K56-2Valvano];>gi|444372845|ref|ZP_21172270.1| amidophosphoribosyltransferase [Burkholderia cenocepacia K56-2Valvano];>tr|B4EFK7|B4EFK7_BURCJ Amidophosphoribosyltransferase OS=Burkholderia cenocepacia (strain ATCC BAA-245 / DSM 16553 / LMG 16656 / NCTC 13227 / J2315 / CF5610) GN=purF PE=3 SV=1	0	55.7342	44	40	42	42	45	43	38	43	43	39	42	45	45	43	43	45	41	40	43	40	FALSE	FALSE	FALSE	FALSE	FALSE	FALSE	FALSE	FALSE	FALSE	FALSE	FALSE	FALSE	FALSE	FALSE	FALSE	FALSE	FALSE	FALSE	FALSE	FALSE	399194	440370
443592778;444372786;B4E9U7	443592778;444372786;B4E9U7	;;BCAL1766	peroxiredoxin, Ohr family [Burkholderia cenocepacia K56-2Valvano];peroxiredoxin, Ohr family [Burkholderia cenocepacia K56-2Valvano];OsmC-like protein	gb|ELT61556.1|;ref|ZP_21172212.1|;B4E9U7_BURCJ	>gi|443592778|gb|ELT61556.1| peroxiredoxin, Ohr family [Burkholderia cenocepacia K56-2Valvano];>gi|444372786|ref|ZP_21172212.1| peroxiredoxin, Ohr family [Burkholderia cenocepacia K56-2Valvano];>tr|B4E9U7|B4E9U7_BURCJ OsmC-like protein OS=Burkholderia cenocepacia (strain ATCC BAA-245 / DSM 16553 / LMG 16656 / NCTC 13227 / J2315 / CF5610) GN=BCAL1766 PE=1 SV=1	0	52.1953	4	4	4	4	4	4	4	4	4	4	4	4	4	4	4	4	4	4	4	4	FALSE	FALSE	FALSE	FALSE	FALSE	FALSE	FALSE	FALSE	FALSE	FALSE	FALSE	FALSE	FALSE	FALSE	FALSE	FALSE	FALSE	FALSE	FALSE	FALSE	24001.5	33548
443592782;444372790	443592782;444372790		LysR substrate binding domain protein [Burkholderia cenocepacia K56-2Valvano]	gb|ELT61560.1|;ref|ZP_21172216.1|	>gi|443592782|gb|ELT61560.1| LysR substrate binding domain protein [Burkholderia cenocepacia K56-2Valvano];>gi|444372790|ref|ZP_21172216.1| LysR substrate binding domain protein [Burkholderia cenocepacia K56-2Valvano]	0	55.1524	17	16	11	13	13	18	15	14	15	13	11	16	18	17	16	18	15	17	12	15	FALSE	FALSE	FALSE	FALSE	FALSE	FALSE	FALSE	FALSE	FALSE	FALSE	FALSE	FALSE	FALSE	FALSE	FALSE	FALSE	FALSE	FALSE	FALSE	FALSE	15933.7	18503.3
443592783;444372791;B4E9U0	443592783;444372791;B4E9U0	;;BCAL1759	nitronate monooxygenase [Burkholderia cenocepacia K56-2Valvano];nitronate monooxygenase [Burkholderia cenocepacia K56-2Valvano];2-nitropropane dioxygenase family protein	gb|ELT61561.1|;ref|ZP_21172217.1|;B4E9U0_BURCJ	>gi|443592783|gb|ELT61561.1| nitronate monooxygenase [Burkholderia cenocepacia K56-2Valvano];>gi|444372791|ref|ZP_21172217.1| nitronate monooxygenase [Burkholderia cenocepacia K56-2Valvano];>tr|B4E9U0|B4E9U0_BURCJ 2-nitropropane dioxygenase family protein OS=Burkholderia cenocepacia (strain ATCC BAA-245 / DSM 16553 / LMG 16656 / NCTC 13227 / J2315 / CF5610) GN=BCAL1759 PE=4 SV=1	0	56.0648	13	14	13	13	14	14	13	14	13	13	13	13	14	13	14	14	13	13	13	11	FALSE	FALSE	FALSE	FALSE	FALSE	FALSE	FALSE	FALSE	FALSE	FALSE	FALSE	FALSE	FALSE	FALSE	FALSE	FALSE	FALSE	FALSE	FALSE	FALSE	182827	173833
443592784;444372792;B4E9T7	443592784;444372792;B4E9T7	;;BCAL1756	HD domain protein [Burkholderia cenocepacia K56-2Valvano];HD domain protein [Burkholderia cenocepacia K56-2Valvano];Putative metal dependent phosphohydrolase	gb|ELT61562.1|;ref|ZP_21172218.1|;B4E9T7_BURCJ	>gi|443592784|gb|ELT61562.1| HD domain protein [Burkholderia cenocepacia K56-2Valvano];>gi|444372792|ref|ZP_21172218.1| HD domain protein [Burkholderia cenocepacia K56-2Valvano];>tr|B4E9T7|B4E9T7_BURCJ Putative metal dependent phosphohydrolase OS=Burkholderia cenocepacia (strain ATCC BAA-245 / DSM 16553 / LMG 16656 / NCTC 13227 / J2315 / CF5610) GN=BCAL1756 PE=4 SV=1	0	56.8415	14	13	10	11	14	14	14	14	11	10	13	11	13	13	13	14	13	11	12	9	FALSE	FALSE	FALSE	FALSE	FALSE	FALSE	FALSE	FALSE	FALSE	FALSE	FALSE	FALSE	FALSE	FALSE	FALSE	FALSE	FALSE	FALSE	FALSE	FALSE	13743.8	15001.4
443592790;444372798;B4E9S7	443592790;444372798;B4E9S7	;;BCAL1746	putative lipoprotein [Burkholderia cenocepacia K56-2Valvano];putative lipoprotein [Burkholderia cenocepacia K56-2Valvano];Putative lipoprotein	gb|ELT61568.1|;ref|ZP_21172224.1|;B4E9S7_BURCJ	>gi|443592790|gb|ELT61568.1| putative lipoprotein [Burkholderia cenocepacia K56-2Valvano];>gi|444372798|ref|ZP_21172224.1| putative lipoprotein [Burkholderia cenocepacia K56-2Valvano];>tr|B4E9S7|B4E9S7_BURCJ Putative lipoprotein OS=Burkholderia cenocepacia (strain ATCC BAA-245 / DSM 16553 / LMG 16656 / NCTC 13227 / J2315 / CF5610) GN=BCAL1746 PE=4 SV=1	0.00427922	46.3273	1	1	1	1	2	2	1	1	3	1	2	3	3	3	3	3	2	1	2	1	FALSE	FALSE	FALSE	FALSE	FALSE	FALSE	FALSE	FALSE	FALSE	FALSE	FALSE	FALSE	FALSE	FALSE	FALSE	FALSE	FALSE	FALSE	FALSE	FALSE	4052.27	2746.7
443592794;444372802;B4E9U3	443592794;444372802;B4E9U3	;;BCAL1762	FR47-like protein [Burkholderia cenocepacia K56-2Valvano];FR47-like protein [Burkholderia cenocepacia K56-2Valvano];Acetyltransferase (GNAT) family protein	gb|ELT61572.1|;ref|ZP_21172228.1|;B4E9U3_BURCJ	>gi|443592794|gb|ELT61572.1| FR47-like protein [Burkholderia cenocepacia K56-2Valvano];>gi|444372802|ref|ZP_21172228.1| FR47-like protein [Burkholderia cenocepacia K56-2Valvano];>tr|B4E9U3|B4E9U3_BURCJ Acetyltransferase (GNAT) family protein OS=Burkholderia cenocepacia (strain ATCC BAA-245 / DSM 16553 / LMG 16656 / NCTC 13227 / J2315 / CF5610) GN=BCAL1762 PE=4 SV=1	0	54.3617	3	3	3	3	4	3	4	4	4	3	4	4	3	4	4	4	4	3	3	2	FALSE	FALSE	FALSE	FALSE	FALSE	FALSE	FALSE	FALSE	FALSE	FALSE	FALSE	FALSE	FALSE	FALSE	FALSE	FALSE	FALSE	FALSE	FALSE	FALSE	5389.84	1972.07
443592795;444372803;B4E9U9	443592795;444372803;B4E9U9	;;BCAL1768	LysR substrate binding domain protein [Burkholderia cenocepacia K56-2Valvano];LysR substrate binding domain protein [Burkholderia cenocepacia K56-2Valvano];LysR family regulatory protein	gb|ELT61573.1|;ref|ZP_21172229.1|;B4E9U9_BURCJ	>gi|443592795|gb|ELT61573.1| LysR substrate binding domain protein [Burkholderia cenocepacia K56-2Valvano];>gi|444372803|ref|ZP_21172229.1| LysR substrate binding domain protein [Burkholderia cenocepacia K56-2Valvano];>tr|B4E9U9|B4E9U9_BURCJ LysR family regulatory protein OS=Burkholderia cenocepacia (strain ATCC BAA-245 / DSM 16553 / LMG 16656 / NCTC 13227 / J2315 / CF5610) GN=BCAL1768 PE=4 SV=1	0	55.6689	12	12	9	9	12	11	11	12	12	10	11	12	11	12	8	11	12	11	12	9	FALSE	FALSE	FALSE	FALSE	FALSE	FALSE	FALSE	FALSE	FALSE	FALSE	FALSE	FALSE	FALSE	FALSE	FALSE	FALSE	FALSE	FALSE	FALSE	FALSE	29112.2	26339.8
443592798;444372806;B4E9T2	443592798;444372806;B4E9T2	;;BCAL1751	glyoxalase-like domain protein [Burkholderia cenocepacia K56-2Valvano];glyoxalase-like domain protein [Burkholderia cenocepacia K56-2Valvano];Glyoxalase/bleomycin resistance protein/dioxygenase superfamily protein	gb|ELT61576.1|;ref|ZP_21172232.1|;B4E9T2_BURCJ	>gi|443592798|gb|ELT61576.1| glyoxalase-like domain protein [Burkholderia cenocepacia K56-2Valvano];>gi|444372806|ref|ZP_21172232.1| glyoxalase-like domain protein [Burkholderia cenocepacia K56-2Valvano];>tr|B4E9T2|B4E9T2_BURCJ Glyoxalase/bleomycin resistance protein/dioxygenase superfamily protein OS=Burkholderia cenocepacia (strain ATCC BAA-245 / DSM 16553 / LMG 16656 / NCTC 13227 / J2315 / CF5…	0	53.5387	7	6	7	7	7	7	6	7	7	6	8	7	7	7	6	8	7	7	6	7	FALSE	FALSE	FALSE	FALSE	FALSE	FALSE	FALSE	FALSE	FALSE	FALSE	FALSE	FALSE	FALSE	FALSE	FALSE	FALSE	FALSE	FALSE	FALSE	FALSE	71505.9	69183.5
443592814;444372822;B4E9T3	443592814;444372822;B4E9T3	;;BCAL1752	hydrolase, alpha/beta domain protein [Burkholderia cenocepacia K56-2Valvano];hydrolase, alpha/beta domain protein [Burkholderia cenocepacia K56-2Valvano];Uncharacterized protein	gb|ELT61592.1|;ref|ZP_21172248.1|;B4E9T3_BURCJ	>gi|443592814|gb|ELT61592.1| hydrolase, alpha/beta domain protein [Burkholderia cenocepacia K56-2Valvano];>gi|444372822|ref|ZP_21172248.1| hydrolase, alpha/beta domain protein [Burkholderia cenocepacia K56-2Valvano];>tr|B4E9T3|B4E9T3_BURCJ Uncharacterized protein OS=Burkholderia cenocepacia (strain ATCC BAA-245 / DSM 16553 / LMG 16656 / NCTC 13227 / J2315 / CF5610) GN=BCAL1752 PE=4 SV=1	0	54.6049	9	8	9	9	11	9	8	10	8	7	8	8	11	10	10	11	9	9	7	10	FALSE	FALSE	FALSE	FALSE	FALSE	FALSE	FALSE	FALSE	FALSE	FALSE	FALSE	FALSE	FALSE	FALSE	FALSE	FALSE	FALSE	FALSE	FALSE	FALSE	50816.7	40338.7
443592818;444372826;B4E9U2	443592818;444372826;B4E9U2	;;BCAL1761	MarR family protein [Burkholderia cenocepacia K56-2Valvano];MarR family protein [Burkholderia cenocepacia K56-2Valvano];MarR family regulatory protein	gb|ELT61596.1|;ref|ZP_21172252.1|;B4E9U2_BURCJ	>gi|443592818|gb|ELT61596.1| MarR family protein [Burkholderia cenocepacia K56-2Valvano];>gi|444372826|ref|ZP_21172252.1| MarR family protein [Burkholderia cenocepacia K56-2Valvano];>tr|B4E9U2|B4E9U2_BURCJ MarR family regulatory protein OS=Burkholderia cenocepacia (strain ATCC BAA-245 / DSM 16553 / LMG 16656 / NCTC 13227 / J2315 / CF5610) GN=BCAL1761 PE=4 SV=1	0.000607165	49.4181	10	9	7	7	10	9	8	10	10	7	10	9	11	9	8	10	10	8	10	6	FALSE	FALSE	FALSE	FALSE	FALSE	FALSE	FALSE	FALSE	FALSE	FALSE	FALSE	FALSE	FALSE	FALSE	FALSE	FALSE	FALSE	FALSE	FALSE	FALSE	48266.8	53252.1
443592819;444372827;B4E9T9	443592819;444372827;B4E9T9	;;BCAL1758	putative lipoprotein [Burkholderia cenocepacia K56-2Valvano];putative lipoprotein [Burkholderia cenocepacia K56-2Valvano];Putative membrane protein	gb|ELT61597.1|;ref|ZP_21172253.1|;B4E9T9_BURCJ	>gi|443592819|gb|ELT61597.1| putative lipoprotein [Burkholderia cenocepacia K56-2Valvano];>gi|444372827|ref|ZP_21172253.1| putative lipoprotein [Burkholderia cenocepacia K56-2Valvano];>tr|B4E9T9|B4E9T9_BURCJ Putative membrane protein OS=Burkholderia cenocepacia (strain ATCC BAA-245 / DSM 16553 / LMG 16656 / NCTC 13227 / J2315 / CF5610) GN=BCAL1758 PE=4 SV=1	0.00139509	48.3072	3	3	1	2	2	2	2	2	3	3	3	3	1	2	1	3	2	3	3	1	FALSE	FALSE	FALSE	FALSE	FALSE	FALSE	FALSE	FALSE	FALSE	FALSE	FALSE	FALSE	FALSE	FALSE	FALSE	FALSE	FALSE	FALSE	FALSE	FALSE	7012.23	4070.12
[truncated: 3,478 more rows]
[truncated: 38 more columns]

## Sheet: Non_imputed_data
Supplementary Table 6. DIA Protein level analysis of ΔmotB, ΔfliF, ΔBCAM0505 and ΔpglL compared to WT at stationary phase in LB.
(Non-Imputed DIA data with statistical analysis )
[truncated: 3,935 more rows]
[truncated: 47 more columns]

## Sheet: Imputed_with_stats
Supplementary Table 6. DIA Protein level analysis of ΔmotB, ΔfliF, ΔBCAM0505 and ΔpglL compared to WT at stationary phase in LB.
(Imputed DIA data with statistical analysis )
[truncated: 3,935 more rows]
[truncated: 47 more columns]
