# Supplementary material for: Glycoproteomic and proteomic analysis of Burkholderia cenocepacia reveals glycosylation events within FliF and MotB are dispensable for motility
Source: Microbiol Spectr. 2024 May 6;12(6):e00346-24. doi: 10.1128/spectrum.00346-24 (PMC11237607; doi:10.1128/spectrum.00346-24)
Supplement: Table S7 — Enrichment analysis of proteome changes observed within ΔmotB, ΔfliF and ΔpglL compared to WT at stationary phase in LB. [file spectrum.00346-24-s0008.xlsx]

## Sheet: Enrichment_delta_pglL
Supplementary Table 7. Enrichment analysis of proteome changes observed within ΔmotB, ΔfliF and ΔpglL compared to WT at stationary phase in LB.
(Enrichment analysis of ΔpglL)
C: Selection column	C: Selection value	C: Category column	C: Category value	N: Total size	N: Selection size	N: Category size	N: Intersection size	N: Enrichment factor	N: P value	N: Benj. Hoch. FDR
Student's T-test Significant WT_delta_pglLWT_vs_delta_pglL	+	Gene ontology (cellular component)	pilus [GO:0009289]	3934	112	3	3	35.125	2.2478e-05	0.00056945
Student's T-test Significant WT_delta_pglLWT_vs_delta_pglL	+	Gene ontology (cellular component)	bacterial-type flagellum [GO:0009288]	3934	112	3	3	35.125	2.2478e-05	0.00085417
Student's T-test Significant WT_delta_pglLWT_vs_delta_pglL	+	Gene ontology (GO)	pilus [GO:0009289]	3934	112	3	3	35.125	2.2478e-05	0.0053145
Student's T-test Significant WT_delta_pglLWT_vs_delta_pglL	+	Gene ontology (GO)	bacterial-type flagellum [GO:0009288]	3934	112	3	3	35.125	2.2478e-05	0.0062002
Student's T-test Significant WT_delta_pglLWT_vs_delta_pglL	+	Student's T-test significant___	WT_delta_pglL	3934	112	112	112	35.125	2.327e-220	2.327e-220
Student's T-test Significant WT_delta_pglLWT_vs_delta_pglL	+	Gene ontology (molecular function)	motor activity [GO:0003774]	3934	112	6	5	29.271	9.9972e-08	9.8372e-05
Student's T-test Significant WT_delta_pglLWT_vs_delta_pglL	+	Gene ontology (GO)	motor activity [GO:0003774]	3934	112	6	5	29.271	9.9972e-08	5.5151e-05
Student's T-test Significant WT_delta_pglLWT_vs_delta_pglL	+	Gene ontology (GO)	bacterial-type flagellum-dependent cell motility [GO:0071973]	3934	112	10	7	24.588	1.3926e-09	2.3047e-06
Student's T-test Significant WT_delta_pglLWT_vs_delta_pglL	+	Gene ontology (biological process)	bacterial-type flagellum-dependent cell motility [GO:0071973]	3934	112	17	11	22.728	6.4358e-14	3.5976e-11
Student's T-test Significant WT_delta_pglLWT_vs_delta_pglL	+	Gene ontology (cellular component)	bacterial-type flagellum basal body [GO:0009425]	3934	112	8	5	21.953	8.8292e-07	6.7102e-05
Student's T-test Significant WT_delta_pglLWT_vs_delta_pglL	+	Gene ontology (GO)	bacterial-type flagellum basal body [GO:0009425]	3934	112	8	5	21.953	8.8292e-07	0.00036531
Student's T-test Significant WT_delta_pglLWT_vs_delta_pglL	+	Gene ontology (GO)	bacterial-type flagellum-dependent cell motility [GO:0071973]"	3934	112	7	4	20.071	2.0065e-05	0.0066415
Student's T-test Significant WT_delta_pglLWT_vs_delta_pglL	+	Gene ontology (GO)	bacterial-type flagellum assembly [GO:0044780]	3934	112	8	4	17.562	3.9026e-05	0.0080736
Student's T-test Significant WT_delta_pglLWT_vs_delta_pglL	+	Student's T-test significant__	WT_delta_0525	3934	112	68	32	16.529	3.462e-33	3.462e-33
Student's T-test Significant WT_delta_pglLWT_vs_delta_pglL	+	Student's T-test Significant WT_delta_0525WT_vs_delta_0525	+	3934	112	68	32	16.529	3.462e-33	3.462e-33
Student's T-test Significant WT_delta_pglLWT_vs_delta_pglL	+	Gene ontology (biological process)	chemotaxis [GO:0006935]	3934	112	22	8	12.773	7.386e-08	2.0644e-05
Student's T-test Significant WT_delta_pglLWT_vs_delta_pglL	+	Gene ontology (GO)	chemotaxis [GO:0006935]	3934	112	22	8	12.773	7.386e-08	6.1119e-05
Student's T-test Significant WT_delta_pglLWT_vs_delta_pglL	+	Gene ontology (GO)	porin activity [GO:0015288]	3934	112	17	5	10.331	7.6062e-05	0.013987
Student's T-test Significant WT_delta_pglLWT_vs_delta_pglL	+	Student's T-test significant	WT_delta_0127	3934	112	306	20	2.2958	0.00020361	0.00020361
Student's T-test Significant WT_delta_pglLWT_vs_delta_pglL	+	Student's T-test Significant WT_delta_0127WT_vs_delta_0127	+	3934	112	306	20	2.2958	0.00020361	0.00020361

## Sheet: Enrichment_delta_BCAL0525
Supplementary Table 7. Enrichment analysis of proteome changes observed within ΔmotB, ΔfliF and ΔpglL compared to WT at stationary phase in LB.
(Enrichment analysis of ΔfliF)
C: Selection column	C: Selection value	C: Category column	C: Category value	N: Total size	N: Selection size	N: Category size	N: Intersection size	N: Enrichment factor	N: P value	N: Benj. Hoch. FDR
Student's T-test Significant WT_delta_0525WT_vs_delta_0525	+	Student's T-test significant__	WT_delta_0525	3934	68	68	68	57.853	1.58e-148	1.58e-148
Student's T-test Significant WT_delta_0525WT_vs_delta_0525	+	Gene ontology (molecular function)	transmembrane signaling receptor activity [GO:0004888]	3934	68	4	3	43.39	1.9444e-05	0.0095662
Student's T-test Significant WT_delta_0525WT_vs_delta_0525	+	Gene ontology (GO)	transmembrane signaling receptor activity [GO:0004888]	3934	68	4	3	43.39	1.9444e-05	0.0080448
Student's T-test Significant WT_delta_0525WT_vs_delta_0525	+	Gene ontology (biological process)	chemotaxis [GO:0006935]	3934	68	22	12	31.556	1.4455e-16	8.0801e-14
Student's T-test Significant WT_delta_0525WT_vs_delta_0525	+	Gene ontology (GO)	chemotaxis [GO:0006935]	3934	68	22	12	31.556	1.4455e-16	2.3922e-13
Student's T-test Significant WT_delta_0525WT_vs_delta_0525	+	Gene ontology (molecular function)	signal transducer activity [GO:0004871]	3934	68	13	7	31.152	5.2617e-10	5.1775e-07
Student's T-test Significant WT_delta_0525WT_vs_delta_0525	+	Gene ontology (GO)	signal transducer activity [GO:0004871]	3934	68	13	7	31.152	5.2617e-10	2.9027e-07
Student's T-test Significant WT_delta_0525WT_vs_delta_0525	+	Gene ontology (biological process)	bacterial-type flagellum-dependent cell motility [GO:0071973]	3934	68	17	6	20.419	2.2166e-07	6.1954e-05
Student's T-test Significant WT_delta_0525WT_vs_delta_0525	+	Student's T-test significant___	WT_delta_pglL	3934	68	112	32	16.529	3.462e-33	3.462e-33
Student's T-test Significant WT_delta_0525WT_vs_delta_0525	+	Student's T-test Significant WT_delta_pglLWT_vs_delta_pglL	+	3934	68	112	32	16.529	3.462e-33	3.462e-33
Student's T-test Significant WT_delta_0525WT_vs_delta_0525	+	Student's T-test significant	WT_delta_0127	3934	68	306	31	5.8609	1.4025e-17	1.4025e-17
Student's T-test Significant WT_delta_0525WT_vs_delta_0525	+	Student's T-test Significant WT_delta_0127WT_vs_delta_0127	+	3934	68	306	31	5.8609	1.4025e-17	1.4025e-17
Student's T-test Significant WT_delta_0525WT_vs_delta_0525	+	Gene ontology (GO)	integral component of membrane [GO:0016021]	3934	68	350	28	4.6282	4.3132e-13	3.5692e-10
Student's T-test Significant WT_delta_0525WT_vs_delta_0525	+	Gene ontology (cellular component)	integral component of membrane [GO:0016021]	3934	68	375	29	4.474	3.2953e-13	2.5044e-11

## Sheet: Enrichment_delta_BCAL0127
Supplementary Table 7. Enrichment analysis of proteome changes observed within ΔmotB, ΔfliF and ΔpglL compared to WT at stationary phase in LB.
(Enrichment analysis of ΔmotB)
C: Selection column	C: Selection value	C: Category column	C: Category value	N: Total size	N: Selection size	N: Category size	N: Intersection size	N: Enrichment factor	N: P value	N: Benj. Hoch. FDR
Student's T-test Significant WT_delta_0127WT_vs_delta_0127	+	Gene ontology (molecular function)	solute:proton antiporter activity [GO:0015299]	3934	306	5	5	12.856	2.7623e-06	0.0013591
Student's T-test Significant WT_delta_0127WT_vs_delta_0127	+	Gene ontology (biological process)	protein transport by the Sec complex [GO:0043952]	3934	306	4	4	12.856	3.5947e-05	0.0050236
Student's T-test Significant WT_delta_0127WT_vs_delta_0127	+	Gene ontology (biological process)	intracellular protein transmembrane transport [GO:0065002]	3934	306	4	4	12.856	3.5947e-05	0.0066981
Student's T-test Significant WT_delta_0127WT_vs_delta_0127	+	Gene ontology (GO)	solute:proton antiporter activity [GO:0015299]	3934	306	5	5	12.856	2.7623e-06	0.0006531
Student's T-test Significant WT_delta_0127WT_vs_delta_0127	+	Gene ontology (GO)	protein transport by the Sec complex [GO:0043952]	3934	306	4	4	12.856	3.5947e-05	0.0049577
Student's T-test Significant WT_delta_0127WT_vs_delta_0127	+	Gene ontology (GO)	intracellular protein transmembrane transport [GO:0065002]	3934	306	4	4	12.856	3.5947e-05	0.0054084
Student's T-test Significant WT_delta_0127WT_vs_delta_0127	+	Gene ontology (GO)	ATP synthesis coupled electron transport [GO:0042773]	3934	306	4	4	12.856	3.5947e-05	0.0059492
Student's T-test Significant WT_delta_0127WT_vs_delta_0127	+	Student's T-test significant	WT_delta_0127	3934	306	306	306	12.856	0	0
Student's T-test Significant WT_delta_0127WT_vs_delta_0127	+	Gene ontology (molecular function)	ATP-dependent DNA helicase activity [GO:0004003]	3934	306	6	5	10.714	1.5304e-05	0.0050198
Student's T-test Significant WT_delta_0127WT_vs_delta_0127	+	Gene ontology (GO)	ATP-dependent DNA helicase activity [GO:0004003]	3934	306	6	5	10.714	1.5304e-05	0.0028143
Student's T-test Significant WT_delta_0127WT_vs_delta_0127	+	Gene ontology (biological process)	protein targeting [GO:0006605]	3934	306	5	4	10.285	0.00016592	0.015459
Student's T-test Significant WT_delta_0127WT_vs_delta_0127	+	Gene ontology (biological process)	ATP synthesis coupled electron transport [GO:0042773]	3934	306	5	4	10.285	0.00016592	0.01855
Student's T-test Significant WT_delta_0127WT_vs_delta_0127	+	Gene ontology (GO)	protein targeting [GO:0006605]	3934	306	5	4	10.285	0.00016592	0.017163
Student's T-test Significant WT_delta_0127WT_vs_delta_0127	+	Gene ontology (GO)	cytochrome-c oxidase activity [GO:0004129]	3934	306	5	4	10.285	0.00016592	0.018307
Student's T-test Significant WT_delta_0127WT_vs_delta_0127	+	Gene ontology (GO)	integral component of membrane [GO:0016021] 3934 306 29 15 6.6498 4.3973E-10 2.4258E-07_x000D_ Student's T-test Significant WT_delta_0127WT_vs_delta_0127 + Gene ontology (GO) plasma membrane [GO:0005886] 3934 306 100 48 6.171 4.0189E-28 3.3257E-25_x000D_ Student's T-test Significant WT_delta_0127WT_vs_delta_0127 + Gene ontology (cellular component) plasma membrane [GO:0005886] 3934 306 104 48 5.9…	3934	306	293	8	0.35102	0.00010464	0.01237
Student's T-test Significant WT_delta_0127WT_vs_delta_0127	+	Gene ontology (GO)	regulation of transcription, DNA-templated [GO:0006355]	3934	306	122	0	0	4.3589e-05	0.0055492
