# Supplementary material for: Glycoproteomic and proteomic analysis of Burkholderia cenocepacia reveals glycosylation events within FliF and MotB are dispensable for motility
Source: Microbiol Spectr. 2024 May 6;12(6):e00346-24. doi: 10.1128/spectrum.00346-24 (PMC11237607; doi:10.1128/spectrum.00346-24)
Supplement: Table S8 — DIA Protein level analysis of ΔmotB and WT containing pScrhaB2, pSCrhaB2-motB or pSCrhaB2-motBS331A with / without induction (0.1% rhamnose) at stationary phase in LB. [file spectrum.00346-24-s0009.xlsx]

## Sheet: Spectronaut protein output
Supplementary Table 8. DIA Protein level analysis of motB and WT containing pScrhaB2, pSCrhaB2-motB or pSCrhaB2-motBS331A with / without induction (0.1% rhamnose) at stationary phase in LB.
(Raw Spectronaut outputs)
PG.ProteinGroups	PG.ProteinAccessions	PG.Genes	PG.ProteinDescriptions	PG.ProteinNames	PG.FASTAHeader	PG.WBGene	PG.Locus	PG.Status	PG.Qvalue	PG.Cscore	[1] 230125_JL-5735_Induced_delta_motB_empty_vector_A.raw.PG.NrOfPrecursorsIdentified	[2] 230125_JL-5735_Induced_delta_motB_empty_vector_B.raw.PG.NrOfPrecursorsIdentified	[3] 230125_JL-5735_Induced_delta_motB_empty_vector_C.raw.PG.NrOfPrecursorsIdentified	[4] 230125_JL-5735_Induced_delta_motB_empty_vector_D.raw.PG.NrOfPrecursorsIdentified	[5] 230125_JL-5735_Induced_delta_motB_pScrhaB2_motB_A.raw.PG.NrOfPrecursorsIdentified	[6] 230125_JL-5735_Induced_delta_motB_pScrhaB2_motB_B.raw.PG.NrOfPrecursorsIdentified	[7] 230125_JL-5735_Induced_delta_motB_pScrhaB2_motB_C.raw.PG.NrOfPrecursorsIdentified	[8] 230125_JL-5735_Induced_delta_motB_pScrhaB2_motB_D.raw.PG.NrOfPrecursorsIdentified	[9] 230125_JL-5735_Induced_delta_motB_pScrhaB2_motB_mutant_A.raw.PG.NrOfPrecursorsIdentified	[10] 230125_JL-5735_Induced_delta_motB_pScrhaB2_motB_mutant_B.raw.PG.NrOfPrecursorsIdentified	[11] 230125_JL-5735_Induced_delta_motB_pScrhaB2_motB_mutant_C.raw.PG.NrOfPrecursorsIdentified	[12] 230125_JL-5735_Induced_delta_motB_pScrhaB2_motB_mutant_D.raw.PG.NrOfPrecursorsIdentified	[13] 230125_JL-5735_Induced_WT_empty_vector_A.raw.PG.NrOfPrecursorsIdentified	[14] 230125_JL-5735_Induced_WT_empty_vector_B.raw.PG.NrOfPrecursorsIdentified	[15] 230125_JL-5735_Induced_WT_empty_vector_C.raw.PG.NrOfPrecursorsIdentified	[16] 230125_JL-5735_Induced_WT_empty_vector_D.raw.PG.NrOfPrecursorsIdentified	[17] 230125_JL-5735_Induced_WT_pScrhaB2_motB_A.raw.PG.NrOfPrecursorsIdentified	[18] 230125_JL-5735_Induced_WT_pScrhaB2_motB_B.raw.PG.NrOfPrecursorsIdentified	[19] 230125_JL-5735_Induced_WT_pScrhaB2_motB_C.raw.PG.NrOfPrecursorsIdentified	[20] 230125_JL-5735_Induced_WT_pScrhaB2_motB_D.raw.PG.NrOfPrecursorsIdentified	[21] 230125_JL-5735_Induced_WT_pScrhaB2_motB_mutant_A.raw.PG.NrOfPrecursorsIdentified	[22] 230125_JL-5735_Induced_WT_pScrhaB2_motB_mutant_B.raw.PG.NrOfPrecursorsIdentified	[23] 230125_JL-5735_Induced_WT_pScrhaB2_motB_mutant_C.raw.PG.NrOfPrecursorsIdentified	[24] 230125_JL-5735_Induced_WT_pScrhaB2_motB_mutant_D.raw.PG.NrOfPrecursorsIdentified	[25] 230125_JL-5735_Non_induced_delta_motB_empty_vector_A.raw.PG.NrOfPrecursorsIdentified	[26] 230125_JL-5735_Non_induced_delta_motB_empty_vector_B.raw.PG.NrOfPrecursorsIdentified	[27] 230125_JL-5735_Non_induced_delta_motB_empty_vector_C.raw.PG.NrOfPrecursorsIdentified	[28] 230125_JL-5735_Non_induced_delta_motB_empty_vector_D.raw.PG.NrOfPrecursorsIdentified	[29] 230125_JL-5735_Non_induced_delta_motB_pScrhaB2_motB_A.raw.PG.NrOfPrecursorsIdentified	[30] 230125_JL-5735_Non_induced_delta_motB_pScrhaB2_motB_B.raw.PG.NrOfPrecursorsIdentified	[31] 230125_JL-5735_Non_induced_delta_motB_pScrhaB2_motB_C.raw.PG.NrOfPrecursorsIdentified	[32] 230125_JL-5735_Non_induced_delta_motB_pScrhaB2_motB_D.raw.PG.NrOfPrecursorsIdentified	[33] 230125_JL-5735_Non_induced_delta_motB_pScrhaB2_motB_mutant_A.raw.PG.NrOfPrecursorsIdentified	[34] 230125_JL-5735_Non_induced_delta_motB_pScrhaB2_motB_mutant_B.raw.PG.NrOfPrecursorsIdentified	[35] 230125_JL-5735_Non_induced_delta_motB_pScrhaB2_motB_mutant_C.raw.PG.NrOfPrecursorsIdentified	[36] 230125_JL-5735_Non_induced_delta_motB_pScrhaB2_motB_mutant_D.raw.PG.NrOfPrecursorsIdentified	[37] 230125_JL-5735_Non_induced_WT_empty_vector_A.raw.PG.NrOfPrecursorsIdentified	[38] 230125_JL-5735_Non_induced_WT_empty_vector_B.raw.PG.NrOfPrecursorsIdentified	[39] 230125_JL-5735_Non_induced_WT_empty_vector_C.raw.PG.NrOfPrecursorsIdentified
B3KYE3;BURCENK562V_RS00230	B3KYE3;BURCENK562V_RS00230	BCAL0001;ref|WP_006490002.1|gi|493536051|	Sodium/hydrogen exchanger family protein;transporter, CPA2 family	B3KYE3_BURCJ;	>tr|B3KYE3|B3KYE3_BURCJ Sodium/hydrogen exchanger family protein OS=Burkholderia cenocepacia (strain ATCC BAA-245 / DSM 16553 / LMG 16656 / NCTC 13227 / J2315 / CF5610) GN=BCAL0001 PE=4 SV=1;>BURCENK562V_RS00230 ref|WP_006490002.1|gi|493536051| transporter, CPA2 family				0	49.9779	3	4	4	4	6	5	6	6	4	4	5	5	5	4	4	4	6	6	4	4	5	6	5	5	3	4	4	3	5	4	3	4	5	3	5	5	5	3	4
B3KYE4;BURCENK562V_RS17585	B3KYE4;BURCENK562V_RS17585	BCAM0001;ref|WP_006493629.1|gi|493539746|	Putative sigma factor;RNA polymerase sigma-70 factor, TIGR02943 family	B3KYE4_BURCJ;	>tr|B3KYE4|B3KYE4_BURCJ Putative sigma factor OS=Burkholderia cenocepacia (strain ATCC BAA-245 / DSM 16553 / LMG 16656 / NCTC 13227 / J2315 / CF5610) GN=BCAM0001 PE=3 SV=1;>BURCENK562V_RS17585 ref|WP_006493629.1|gi|493539746| RNA polymerase sigma-70 factor, TIGR02943 family				0	53.5764	5	6	6	6	5	5	5	5	6	5	5	6	6	5	5	6	5	5	5	5	5	5	5	6	5	6	6	6	6	7	6	6	5	6	5	5	6	5	4
B3KYE5;BURCENK562V_RS34150	B3KYE5;BURCENK562V_RS34150	BCAS0001;ref|WP_006489076.1|gi|493535120|	Uncharacterized protein;initiator RepB protein	B3KYE5_BURCJ;	>tr|B3KYE5|B3KYE5_BURCJ Uncharacterized protein OS=Burkholderia cenocepacia (strain ATCC BAA-245 / DSM 16553 / LMG 16656 / NCTC 13227 / J2315 / CF5610) GN=BCAS0001 PE=4 SV=1;>BURCENK562V_RS34150 ref|WP_006489076.1|gi|493535120| initiator RepB protein				0	57.3613	24	27	24	27	26	27	27	27	29	29	26	24	30	29	29	29	31	29	27	30	29	30	29	28	28	28	28	28	29	28	28	28	28	27	26	22	30	30	30
B3KYE6;BURCENK562V_RS34550	B3KYE6;BURCENK562V_RS34550	pBCA001;ref|WP_006482119.1|gi|493528091|	Putative partition protein;chromosome partitioning protein	B3KYE6_BURCJ;	>tr|B3KYE6|B3KYE6_BURCJ Putative partition protein OS=Burkholderia cenocepacia (strain ATCC BAA-245 / DSM 16553 / LMG 16656 / NCTC 13227 / J2315 / CF5610) GN=pBCA001 PE=4 SV=1;>BURCENK562V_RS34550 ref|WP_006482119.1|gi|493528091| chromosome partitioning protein				0	53.2266	12	14	13	13	13	13	13	14	14	14	16	14	14	13	12	13	14	13	13	13	13	13	14	13	13	13	14	14	13	14	15	14	13	13	13	14	13	13	13
B4E558;BURCENK562V_RS00225	B4E558;BURCENK562V_RS00225	BceJ2315_00010;ref|WP_006490006.1|gi|493536055|	Putative glutamate--cysteine ligase 2;gamma-glutamyl:cysteine ligase	GCS2_BURCJ;	>sp|B4E558|GCS2_BURCJ Putative glutamate--cysteine ligase 2 OS=Burkholderia cenocepacia (strain ATCC BAA-245 / DSM 16553 / LMG 16656 / NCTC 13227 / J2315 / CF5610) GN=BceJ2315_00010 PE=3 SV=1;>BURCENK562V_RS00225 ref|WP_006490006.1|gi|493536055| gamma-glutamyl:cysteine ligase				0	54.3926	31	29	27	27	30	29	31	32	30	30	30	30	35	31	30	30	31	28	30	33	34	32	29	36	32	29	30	31	31	31	29	29	33	33	30	28	33	33	30
B4E559;BURCENK562V_RS00220	B4E559;BURCENK562V_RS00220	BCAL0003;ref|WP_006489994.1|gi|493536043|	MarR family regulatory protein;MarR family transcriptional regulator	B4E559_BURCJ;	>tr|B4E559|B4E559_BURCJ MarR family regulatory protein OS=Burkholderia cenocepacia (strain ATCC BAA-245 / DSM 16553 / LMG 16656 / NCTC 13227 / J2315 / CF5610) GN=BCAL0003 PE=4 SV=1;>BURCENK562V_RS00220 ref|WP_006489994.1|gi|493536043| MarR family transcriptional regulator				0	59.2527	26	31	25	28	27	29	28	28	28	29	27	29	31	29	30	29	30	30	29	30	30	31	29	31	28	30	30	29	27	28	31	30	27	30	29	25	31	31	29
B4E560;BURCENK562V_RS00215	B4E560;BURCENK562V_RS00215	BCAL0004;ref|WP_012492236.1|gi|501468791|	Cysteine peptidase, family C26;glutamine amidotransferase	B4E560_BURCJ;	>tr|B4E560|B4E560_BURCJ Cysteine peptidase, family C26 OS=Burkholderia cenocepacia (strain ATCC BAA-245 / DSM 16553 / LMG 16656 / NCTC 13227 / J2315 / CF5610) GN=BCAL0004 PE=4 SV=1;>BURCENK562V_RS00215 ref|WP_012492236.1|gi|501468791| glutamine amidotransferase				0	53.0864	11	14	11	11	11	12	11	12	12	14	11	13	13	13	14	14	13	10	12	11	11	15	12	12	13	12	14	12	13	12	11	13	14	11	13	12	12	12	13
B4E561;BURCENK562V_RS00210	B4E561;BURCENK562V_RS00210	BCAL0005;ref|WP_006490000.1|gi|493536049|	Putative NADH-dependent flavin oxidoreductase;oxidoreductase	B4E561_BURCJ;	>tr|B4E561|B4E561_BURCJ Putative NADH-dependent flavin oxidoreductase OS=Burkholderia cenocepacia (strain ATCC BAA-245 / DSM 16553 / LMG 16656 / NCTC 13227 / J2315 / CF5610) GN=BCAL0005 PE=4 SV=1;>BURCENK562V_RS00210 ref|WP_006490000.1|gi|493536049| oxidoreductase				0	53.8032	23	29	19	25	26	24	29	27	24	25	22	24	27	27	28	28	29	29	28	28	26	28	31	31	23	26	26	23	23	21	28	25	23	24	24	18	26	26	28
B4E562;BURCENK562V_RS00205	B4E562;BURCENK562V_RS00205	BCAL0006;ref|WP_006491632.1|gi|493537726|	Uncharacterized protein;lysine methyltransferase	B4E562_BURCJ;	>tr|B4E562|B4E562_BURCJ Uncharacterized protein OS=Burkholderia cenocepacia (strain ATCC BAA-245 / DSM 16553 / LMG 16656 / NCTC 13227 / J2315 / CF5610) GN=BCAL0006 PE=4 SV=1;>BURCENK562V_RS00205 ref|WP_006491632.1|gi|493537726| lysine methyltransferase				0	57.8496	10	12	8	12	11	10	11	12	10	12	12	11	11	11	12	11	13	12	12	12	10	10	12	11	10	10	10	11	10	10	10	11	10	11	12	9	11	11	12
B4E563;BURCENK562V_RS00200	B4E563;BURCENK562V_RS00200	BCAL0007;ref|WP_012492237.1|gi|501468792|	Two-component regulatory system, sensor kinase protein;sensor histidine kinase	B4E563_BURCJ;	>tr|B4E563|B4E563_BURCJ Two-component regulatory system, sensor kinase protein OS=Burkholderia cenocepacia (strain ATCC BAA-245 / DSM 16553 / LMG 16656 / NCTC 13227 / J2315 / CF5610) GN=BCAL0007 PE=4 SV=1;>BURCENK562V_RS00200 ref|WP_012492237.1|gi|501468792| sensor histidine kinase				0	53.9144	11	16	12	14	15	17	16	18	15	17	12	14	16	13	17	14	16	17	15	18	18	18	17	19	15	13	14	14	14	13	15	13	12	13	16	11	17	13	13
B4E564;BURCENK562V_RS00195	B4E564;BURCENK562V_RS00195	BCAL0008;ref|WP_006401494.1|gi|493446138|	Two-component regulatory system, response regulator protein;XRE family transcriptional regulator	B4E564_BURCJ;	>tr|B4E564|B4E564_BURCJ Two-component regulatory system, response regulator protein OS=Burkholderia cenocepacia (strain ATCC BAA-245 / DSM 16553 / LMG 16656 / NCTC 13227 / J2315 / CF5610) GN=BCAL0008 PE=4 SV=1;>BURCENK562V_RS00195 ref|WP_006401494.1|gi|493446138| XRE family transcriptional regulator				0	55.1861	20	22	14	19	20	22	23	25	21	22	19	22	23	21	19	21	22	23	20	22	24	23	25	21	18	20	21	19	21	22	21	21	18	19	22	14	23	23	19
B4E565;BURCENK562V_RS00190	B4E565;BURCENK562V_RS00190	BCAL0008A;ref|WP_006493205.1|gi|493539318|	Uncharacterized protein;PF12512 family protein	B4E565_BURCJ;	>tr|B4E565|B4E565_BURCJ Uncharacterized protein OS=Burkholderia cenocepacia (strain ATCC BAA-245 / DSM 16553 / LMG 16656 / NCTC 13227 / J2315 / CF5610) GN=BCAL0008A PE=4 SV=1;>BURCENK562V_RS00190 ref|WP_006493205.1|gi|493539318| PF12512 family protein				0	53.9649	5	3	4	6	4	4	5	3	7	6	4	5	6	5	6	3	6	4	4	4	5	4	5	5	7	6	5	5	5	5	6	4	8	6	6	7	7	4	4
B4E566;BURCENK562V_RS00185	B4E566;BURCENK562V_RS00185	BceJ2315_00090;ref|WP_006486150.1|gi|493532166|	Putative pterin-4-alpha-carbinolamine dehydratase;pterin-4-alpha-carbinolamine dehydratase	PHS_BURCJ;	>sp|B4E566|PHS_BURCJ Putative pterin-4-alpha-carbinolamine dehydratase OS=Burkholderia cenocepacia (strain ATCC BAA-245 / DSM 16553 / LMG 16656 / NCTC 13227 / J2315 / CF5610) GN=BceJ2315_00090 PE=3 SV=1;>BURCENK562V_RS00185 ref|WP_006486150.1|gi|493532166| pterin-4-alpha-carbinolamine dehydratase				0	49.4959	12	12	12	12	11	12	11	12	12	12	12	12	12	12	13	12	13	11	13	12	14	12	13	13	13	12	13	11	12	12	12	12	13	12	13	12	13	12	12
B4E567;BURCENK562V_RS00180	B4E567;BURCENK562V_RS00180	phhA;ref|WP_012492238.1|gi|501468793|	Phenylalanine-4-hydroxylase;phenylalanine 4-monooxygenase	B4E567_BURCJ;	>tr|B4E567|B4E567_BURCJ Phenylalanine-4-hydroxylase OS=Burkholderia cenocepacia (strain ATCC BAA-245 / DSM 16553 / LMG 16656 / NCTC 13227 / J2315 / CF5610) GN=phhA PE=4 SV=1;>BURCENK562V_RS00180 ref|WP_012492238.1|gi|501468793| phenylalanine 4-monooxygenase				0	53.0955	11	10	9	11	20	19	20	19	17	18	17	17	11	11	10	9	21	20	20	20	19	20	21	21	11	11	10	9	13	13	13	15	11	11	11	9	9	8	13
B4E568;BURCENK562V_RS00175	B4E568;BURCENK562V_RS00175	BCAL0011;ref|WP_006408082.1|gi|493452805|	AnsC family regulatory protein;AsnC family transcriptional regulator	B4E568_BURCJ;	>tr|B4E568|B4E568_BURCJ AnsC family regulatory protein OS=Burkholderia cenocepacia (strain ATCC BAA-245 / DSM 16553 / LMG 16656 / NCTC 13227 / J2315 / CF5610) GN=BCAL0011 PE=4 SV=1;>BURCENK562V_RS00175 ref|WP_006408082.1|gi|493452805| AsnC family transcriptional regulator				0	57.242	16	16	14	17	16	18	16	16	15	15	14	18	17	17	17	16	17	17	16	16	18	18	17	18	16	16	14	16	16	15	17	16	15	14	16	10	16	17	18
B4E569;BURCENK562V_RS00170	B4E569;BURCENK562V_RS00170	BCAL0012;ref|WP_006482724.1|gi|493528707|	Putative adenylate cyclase;adenylate cyclase	B4E569_BURCJ;	>tr|B4E569|B4E569_BURCJ Putative adenylate cyclase OS=Burkholderia cenocepacia (strain ATCC BAA-245 / DSM 16553 / LMG 16656 / NCTC 13227 / J2315 / CF5610) GN=BCAL0012 PE=4 SV=1;>BURCENK562V_RS00170 ref|WP_006482724.1|gi|493528707| adenylate cyclase				0	51.6086	9	9	8	9	8	9	9	9	9	9	9	8	9	9	9	9	9	9	9	9	9	9	9	9	9	9	9	9	9	9	9	9	9	9	9	8	9	9	9
B4E570;BURCENK562V_RS00165	B4E570;BURCENK562V_RS00165	BCAL0013;ref|WP_012492239.1|gi|501468794|	LysR family regulatory protein;LysR family transcriptional regulator	B4E570_BURCJ;	>tr|B4E570|B4E570_BURCJ LysR family regulatory protein OS=Burkholderia cenocepacia (strain ATCC BAA-245 / DSM 16553 / LMG 16656 / NCTC 13227 / J2315 / CF5610) GN=BCAL0013 PE=4 SV=1;>BURCENK562V_RS00165 ref|WP_012492239.1|gi|501468794| LysR family transcriptional regulator				0	53.0177	9	14	6	9	7	10	11	12	13	13	7	13	12	11	10	11	14	11	10	11	14	13	15	11	11	14	11	9	11	8	12	11	11	8	13	6	13	12	9
B4E571;BURCENK562V_RS00160	B4E571;BURCENK562V_RS00160	BCAL0014;ref|WP_006482708.1|gi|493528691|	Putative GMC oxidoreductase;choline dehydrogenase	B4E571_BURCJ;	>tr|B4E571|B4E571_BURCJ Putative GMC oxidoreductase OS=Burkholderia cenocepacia (strain ATCC BAA-245 / DSM 16553 / LMG 16656 / NCTC 13227 / J2315 / CF5610) GN=BCAL0014 PE=4 SV=1;>BURCENK562V_RS00160 ref|WP_006482708.1|gi|493528691| choline dehydrogenase				0	52.6773	1	0	1	1	5	7	7	5	4	6	3	5	3	3	3	1	4	5	3	6	3	6	6	3	3	3	5	3	6	5	5	3	3	5	6	2	7	3	6
B4E574;BURCENK562V_RS00145	B4E574;BURCENK562V_RS00145	BCAL0017;ref|WP_006482735.1|gi|493528718|	Putative branched-chain amino acid ABC transporter periplasmic protein;ABC transporter permease	B4E574_BURCJ;	>tr|B4E574|B4E574_BURCJ Putative branched-chain amino acid ABC transporter periplasmic protein OS=Burkholderia cenocepacia (strain ATCC BAA-245 / DSM 16553 / LMG 16656 / NCTC 13227 / J2315 / CF5610) GN=BCAL0017 PE=4 SV=1;>BURCENK562V_RS00145 ref|WP_006482735.1|gi|493528718| ABC transporter permease				0	50.6434	0	0	0	0	0	0	1	1	0	1	1	1	2	1	0	1	0	3	1	1	2	0	1	1	0	0	0	0	0	0	3	2	1	2	1	0	1	8	6
B4E577;BURCENK562V_RS00130	B4E577;BURCENK562V_RS00130	BCAL0020;ref|WP_006482734.1|gi|493528717|	Putative branched-chain amino acid ABC transporter periplasmic substrate binding protein;branched-chain amino acid ABC transporter substrate-binding protein	B4E577_BURCJ;	>tr|B4E577|B4E577_BURCJ Putative branched-chain amino acid ABC transporter periplasmic substrate binding protein OS=Burkholderia cenocepacia (strain ATCC BAA-245 / DSM 16553 / LMG 16656 / NCTC 13227 / J2315 / CF5610) GN=BCAL0020 PE=4 SV=1;>BURCENK562V_RS00130 ref|WP_006482734.1|gi|493528717| branched-chain amino acid ABC transporter substrate-binding protein				0	56.0315	21	24	18	19	20	23	25	25	23	24	20	24	26	20	21	24	26	23	27	25	28	26	25	26	22	25	25	22	22	21	22	24	24	24	20	17	26	23	23
B4E578;BURCENK562V_RS00125	B4E578;BURCENK562V_RS00125	BCAL0021;ref|WP_006482706.1|gi|493528688|	Putative branched-chain amino acid ABC transporter permease;ABC transporter permease	B4E578_BURCJ;	>tr|B4E578|B4E578_BURCJ Putative branched-chain amino acid ABC transporter permease OS=Burkholderia cenocepacia (strain ATCC BAA-245 / DSM 16553 / LMG 16656 / NCTC 13227 / J2315 / CF5610) GN=BCAL0021 PE=3 SV=1;>BURCENK562V_RS00125 ref|WP_006482706.1|gi|493528688| ABC transporter permease				0	54.5256	0	1	1	1	1	1	2	2	1	1	1	1	1	1	1	1	1	1	1	1	1	1	1	2	1	1	1	1	1	1	1	1	1	1	1	0	1	1	1
B4E579;BURCENK562V_RS00120	B4E579;BURCENK562V_RS00120	BCAL0022;ref|WP_034178374.1|gi|736004456|	Putative branched-chain amino acid ABC transporter ATP-binding membrane protein;ABC transporter permease	B4E579_BURCJ;	>tr|B4E579|B4E579_BURCJ Putative branched-chain amino acid ABC transporter ATP-binding membrane protein OS=Burkholderia cenocepacia (strain ATCC BAA-245 / DSM 16553 / LMG 16656 / NCTC 13227 / J2315 / CF5610) GN=BCAL0022 PE=3 SV=1;>BURCENK562V_RS00120 ref|WP_034178374.1|gi|736004456| ABC transporter permease				0	52.2311	6	8	6	9	7	8	11	8	7	9	8	8	8	7	8	8	10	9	9	9	8	10	9	9	7	9	7	7	4	7	8	8	8	9	8	4	8	7	8
B4E580;BURCENK562V_RS00115	B4E580;BURCENK562V_RS00115	BCAL0023;ref|WP_034178373.1|gi|736004455|	Putative branched-chain amino acid ABC transporter ATP-binding protein;metal-dependent hydrolase	B4E580_BURCJ;	>tr|B4E580|B4E580_BURCJ Putative branched-chain amino acid ABC transporter ATP-binding protein OS=Burkholderia cenocepacia (strain ATCC BAA-245 / DSM 16553 / LMG 16656 / NCTC 13227 / J2315 / CF5610) GN=BCAL0023 PE=4 SV=1;>BURCENK562V_RS00115 ref|WP_034178373.1|gi|736004455| metal-dependent hydrolase				0	50.6758	1	4	1	2	2	5	6	4	4	4	2	3	4	4	2	2	4	4	2	5	3	5	5	4	2	2	2	2	3	0	2	3	3	1	3	0	3	3	3
B4E581;BURCENK562V_RS00110	B4E581;BURCENK562V_RS00110	mnmG;ref|WP_006482726.1|gi|493528709|	tRNA uridine 5-carboxymethylaminomethyl modification enzyme MnmG;tRNA uridine 5-carboxymethylaminomethyl modification protein	MNMG_BURCJ;	>sp|B4E581|MNMG_BURCJ tRNA uridine 5-carboxymethylaminomethyl modification enzyme MnmG OS=Burkholderia cenocepacia (strain ATCC BAA-245 / DSM 16553 / LMG 16656 / NCTC 13227 / J2315 / CF5610) GN=mnmG PE=3 SV=1;>BURCENK562V_RS00110 ref|WP_006482726.1|gi|493528709| tRNA uridine 5-carboxymethylaminomethyl modification protein				0	55.5053	35	38	28	38	32	39	41	40	39	38	36	42	43	40	40	38	41	37	35	42	43	40	41	42	36	41	37	41	39	36	39	40	36	37	39	29	43	41	42
B4E582;BURCENK562V_RS00105	B4E582;BURCENK562V_RS00105	rsmG;ref|WP_012492241.1|gi|501468796|	Ribosomal RNA small subunit methyltransferase G;16S rRNA methyltransferase	RSMG_BURCJ;	>sp|B4E582|RSMG_BURCJ Ribosomal RNA small subunit methyltransferase G OS=Burkholderia cenocepacia (strain ATCC BAA-245 / DSM 16553 / LMG 16656 / NCTC 13227 / J2315 / CF5610) GN=rsmG PE=3 SV=1;>BURCENK562V_RS00105 ref|WP_012492241.1|gi|501468796| 16S rRNA methyltransferase				0	56.643	14	14	13	16	14	14	15	15	15	15	12	15	14	13	15	16	16	15	15	16	15	15	15	16	15	13	15	16	13	14	16	16	14	15	15	12	17	15	15
B4E583;BURCENK562V_RS00100	B4E583;BURCENK562V_RS00100	BCAL0026;ref|WP_006482737.1|gi|493528720|	Chromosome partitioning protein ParA;cobyric acid synthase CobQ	B4E583_BURCJ;	>tr|B4E583|B4E583_BURCJ Chromosome partitioning protein ParA OS=Burkholderia cenocepacia (strain ATCC BAA-245 / DSM 16553 / LMG 16656 / NCTC 13227 / J2315 / CF5610) GN=BCAL0026 PE=4 SV=1;>BURCENK562V_RS00100 ref|WP_006482737.1|gi|493528720| cobyric acid synthase CobQ				0	53.5946	14	14	14	13	13	14	14	14	14	14	14	14	14	14	14	14	14	14	14	14	14	14	14	14	14	14	14	14	14	14	14	14	13	13	13	13	14	14	14
B4E584;BURCENK562V_RS00095	B4E584;BURCENK562V_RS00095	BCAL0027;ref|WP_006482728.1|gi|493528711|	Chromosome partitioning protein ParB;chromosome partitioning protein ParB	B4E584_BURCJ;	>tr|B4E584|B4E584_BURCJ Chromosome partitioning protein ParB OS=Burkholderia cenocepacia (strain ATCC BAA-245 / DSM 16553 / LMG 16656 / NCTC 13227 / J2315 / CF5610) GN=BCAL0027 PE=3 SV=1;>BURCENK562V_RS00095 ref|WP_006482728.1|gi|493528711| chromosome partitioning protein ParB				0	56.6563	30	30	29	29	28	31	30	33	30	29	29	29	30	30	31	31	31	31	29	32	31	30	29	32	30	29	29	29	29	29	32	31	28	29	31	26	32	31	33
B4E585;BURCENK562V_RS00090	B4E585;BURCENK562V_RS00090	BCAL0028;ref|WP_006482718.1|gi|493528701|	Putative citrate transporter protein;citrate transporter	B4E585_BURCJ;	>tr|B4E585|B4E585_BURCJ Putative citrate transporter protein OS=Burkholderia cenocepacia (strain ATCC BAA-245 / DSM 16553 / LMG 16656 / NCTC 13227 / J2315 / CF5610) GN=BCAL0028 PE=4 SV=1;>BURCENK562V_RS00090 ref|WP_006482718.1|gi|493528701| citrate transporter				0	50.2363	1	4	1	3	3	4	4	4	3	3	2	3	2	3	3	3	3	4	4	4	4	3	4	4	1	2	3	2	3	2	3	4	3	2	1	0	3	3	0
B4E586;BURCENK562V_RS00085	B4E586;BURCENK562V_RS00085	BCAL0029;ref|WP_006482723.1|gi|493528706|	Putative ATP synthase protein I AtpI;ATP synthase subunit I	B4E586_BURCJ;	>tr|B4E586|B4E586_BURCJ Putative ATP synthase protein I AtpI OS=Burkholderia cenocepacia (strain ATCC BAA-245 / DSM 16553 / LMG 16656 / NCTC 13227 / J2315 / CF5610) GN=BCAL0029 PE=4 SV=1;>BURCENK562V_RS00085 ref|WP_006482723.1|gi|493528706| ATP synthase subunit I				0	53.8549	3	3	2	3	2	3	3	3	2	4	2	3	4	3	3	4	3	3	3	3	3	3	3	3	3	3	3	2	3	4	3	3	4	3	3	3	3	4	3
B4E587;BURCENK562V_RS00080	B4E587;BURCENK562V_RS00080	atpB;ref|WP_012492242.1|gi|501468797|	ATP synthase subunit a;ATP synthase subunit A	B4E587_BURCJ;	>tr|B4E587|B4E587_BURCJ ATP synthase subunit a OS=Burkholderia cenocepacia (strain ATCC BAA-245 / DSM 16553 / LMG 16656 / NCTC 13227 / J2315 / CF5610) GN=atpB PE=3 SV=1;>BURCENK562V_RS00080 ref|WP_012492242.1|gi|501468797| ATP synthase subunit A				0	56.2263	10	10	7	8	10	9	10	11	10	8	11	10	10	9	10	10	11	10	8	9	10	11	10	10	9	9	10	10	9	10	10	10	10	10	9	9	11	11	10
B4E588;BURCENK562V_RS05160	B4E588;BURCENK562V_RS05160	BCAL0203;ref|WP_006482912.1|gi|493528895|	Phosphatidylethanolamine-binding protein;phosphatidylethanolamine-binding protein	B4E588_BURCJ;	>tr|B4E588|B4E588_BURCJ Phosphatidylethanolamine-binding protein OS=Burkholderia cenocepacia (strain ATCC BAA-245 / DSM 16553 / LMG 16656 / NCTC 13227 / J2315 / CF5610) GN=BCAL0203 PE=4 SV=1;>BURCENK562V_RS05160 ref|WP_006482912.1|gi|493528895| phosphatidylethanolamine-binding protein				0	57.4151	1	2	1	2	1	2	1	1	1	2	2	2	2	2	2	2	2	2	1	2	2	2	2	2	2	2	2	2	2	2	2	2	1	2	2	1	2	2	2
B4E589;BURCENK562V_RS05155	B4E589;BURCENK562V_RS05155	pyrE;ref|WP_006482887.1|gi|493528870|	Orotate phosphoribosyltransferase;orotate phosphoribosyltransferase	B4E589_BURCJ;	>tr|B4E589|B4E589_BURCJ Orotate phosphoribosyltransferase OS=Burkholderia cenocepacia (strain ATCC BAA-245 / DSM 16553 / LMG 16656 / NCTC 13227 / J2315 / CF5610) GN=pyrE PE=1 SV=1;>BURCENK562V_RS05155 ref|WP_006482887.1|gi|493528870| orotate phosphoribosyltransferase				0	54.1563	34	32	32	30	32	31	32	34	34	32	32	33	34	32	33	34	32	32	33	32	33	34	31	34	32	34	34	33	33	33	33	33	33	33	34	32	34	33	32
B4E590;BURCENK562V_RS05150	B4E590;BURCENK562V_RS05150	BCAL0205;ref|WP_006482927.1|gi|493528910|	NADP-dependent malic enzyme;phosphate acetyl/butyryl transferase	B4E590_BURCJ;	>tr|B4E590|B4E590_BURCJ NADP-dependent malic enzyme OS=Burkholderia cenocepacia (strain ATCC BAA-245 / DSM 16553 / LMG 16656 / NCTC 13227 / J2315 / CF5610) GN=BCAL0205 PE=3 SV=1;>BURCENK562V_RS05150 ref|WP_006482927.1|gi|493528910| phosphate acetyl/butyryl transferase				0	59.2527	61	62	53	63	61	67	69	69	63	66	59	68	66	67	64	63	69	68	64	66	70	69	70	70	67	66	69	63	69	69	71	70	64	66	66	55	70	70	65
B4E591;BURCENK562V_RS05145	B4E591;BURCENK562V_RS05145	BCAL0206;ref|WP_006491408.1|gi|493537489|	Putative pyruvate ferredoxin/flavodoxin oxidoreductase;MFS transporter	B4E591_BURCJ;	>tr|B4E591|B4E591_BURCJ Putative pyruvate ferredoxin/flavodoxin oxidoreductase OS=Burkholderia cenocepacia (strain ATCC BAA-245 / DSM 16553 / LMG 16656 / NCTC 13227 / J2315 / CF5610) GN=BCAL0206 PE=4 SV=1;>BURCENK562V_RS05145 ref|WP_006491408.1|gi|493537489| MFS transporter				0	56.8296	42	56	39	47	59	67	89	67	59	60	45	58	60	56	49	53	68	73	59	69	71	64	71	66	51	50	51	43	53	51	56	48	53	51	47	35	58	65	57
B4E593;BURCENK562V_RS05135	B4E593;BURCENK562V_RS05135	hppD;ref|WP_006482885.1|gi|493528868|	4-hydroxyphenylpyruvic acid dioxygenase;4-hydroxyphenylpyruvate dioxygenase	B4E593_BURCJ;	>tr|B4E593|B4E593_BURCJ 4-hydroxyphenylpyruvic acid dioxygenase OS=Burkholderia cenocepacia (strain ATCC BAA-245 / DSM 16553 / LMG 16656 / NCTC 13227 / J2315 / CF5610) GN=hppD PE=3 SV=1;>BURCENK562V_RS05135 ref|WP_006482885.1|gi|493528868| 4-hydroxyphenylpyruvate dioxygenase				0	59.2527	16	14	9	15	11	14	22	17	18	17	15	16	18	18	15	15	18	17	15	14	20	19	16	16	17	17	18	13	18	18	19	20	15	16	17	14	17	19	18
B4E594;BURCENK562V_RS05130	B4E594;BURCENK562V_RS05130	BCAL0208;ref|WP_006482889.1|gi|493528872|	AnsC family regulatory protein;AsnC family transcriptional regulator	B4E594_BURCJ;	>tr|B4E594|B4E594_BURCJ AnsC family regulatory protein OS=Burkholderia cenocepacia (strain ATCC BAA-245 / DSM 16553 / LMG 16656 / NCTC 13227 / J2315 / CF5610) GN=BCAL0208 PE=4 SV=1;>BURCENK562V_RS05130 ref|WP_006482889.1|gi|493528872| AsnC family transcriptional regulator				0	54.301	16	16	14	17	14	17	18	18	17	17	16	16	17	18	17	16	18	17	16	16	19	16	19	17	17	18	17	16	17	18	17	17	14	17	17	14	17	17	17
B4E595;BURCENK562V_RS05125	B4E595;BURCENK562V_RS05125	BCAL0209;ref|WP_006482926.1|gi|493528909|	Acetyltransferase (GNAT) family protein;N-acetyltransferase GCN5	B4E595_BURCJ;	>tr|B4E595|B4E595_BURCJ Acetyltransferase (GNAT) family protein OS=Burkholderia cenocepacia (strain ATCC BAA-245 / DSM 16553 / LMG 16656 / NCTC 13227 / J2315 / CF5610) GN=BCAL0209 PE=4 SV=1;>BURCENK562V_RS05125 ref|WP_006482926.1|gi|493528909| N-acetyltransferase GCN5				0	53.5119	9	9	7	9	4	5	3	9	9	9	10	9	11	10	11	11	9	9	8	9	9	9	9	6	10	8	9	9	10	10	10	11	10	10	9	8	12	11	12
B4E596;BURCENK562V_RS05120	B4E596;BURCENK562V_RS05120	BCAL0210;ref|WP_006482923.1|gi|493528906|	TetR family regulatory protein;transcriptional regulator, TetR family	B4E596_BURCJ;	>tr|B4E596|B4E596_BURCJ TetR family regulatory protein OS=Burkholderia cenocepacia (strain ATCC BAA-245 / DSM 16553 / LMG 16656 / NCTC 13227 / J2315 / CF5610) GN=BCAL0210 PE=4 SV=1;>BURCENK562V_RS05120 ref|WP_006482923.1|gi|493528906| transcriptional regulator, TetR family				0	53.5308	17	17	19	17	17	16	16	17	17	17	17	18	17	17	17	17	16	16	17	16	17	17	18	16	17	17	17	17	17	17	18	18	17	18	17	17	17	17	17
B4E597;BURCENK562V_RS05115	B4E597;BURCENK562V_RS05115	BCAL0211;ref|WP_012492290.1|gi|501468845|	Uncharacterized protein;hypothetical protein	B4E597_BURCJ;	>tr|B4E597|B4E597_BURCJ Uncharacterized protein OS=Burkholderia cenocepacia (strain ATCC BAA-245 / DSM 16553 / LMG 16656 / NCTC 13227 / J2315 / CF5610) GN=BCAL0211 PE=4 SV=1;>BURCENK562V_RS05115 ref|WP_012492290.1|gi|501468845| hypothetical protein				0	55.4263	21	24	20	23	21	23	19	24	22	23	21	23	23	23	23	22	22	19	20	20	23	23	22	23	22	23	24	23	24	24	23	23	23	23	23	20	23	21	22
B4E598;BURCENK562V_RS05110	B4E598;BURCENK562V_RS05110	paaE;ref|WP_006482925.1|gi|493528908|	Putative phenylacetic acid degradation NADH oxidoreductase PaaE;phenylacetic acid degradation protein	B4E598_BURCJ;	>tr|B4E598|B4E598_BURCJ Putative phenylacetic acid degradation NADH oxidoreductase PaaE OS=Burkholderia cenocepacia (strain ATCC BAA-245 / DSM 16553 / LMG 16656 / NCTC 13227 / J2315 / CF5610) GN=paaE PE=4 SV=1;>BURCENK562V_RS05110 ref|WP_006482925.1|gi|493528908| phenylacetic acid degradation protein				0	55.8015	30	31	30	26	28	30	31	33	32	32	29	33	34	31	32	30	34	33	29	31	33	34	35	32	31	33	32	31	30	31	34	33	32	33	32	26	36	33	32
B4E599;BURCENK562V_RS05105	B4E599;BURCENK562V_RS05105	paaD;ref|WP_006482879.1|gi|493528862|	Phenylacetic acid degradation protein PaaD;phenylacetate-CoA oxygenase subunit PaaJ	B4E599_BURCJ;	>tr|B4E599|B4E599_BURCJ Phenylacetic acid degradation protein PaaD OS=Burkholderia cenocepacia (strain ATCC BAA-245 / DSM 16553 / LMG 16656 / NCTC 13227 / J2315 / CF5610) GN=paaD PE=4 SV=1;>BURCENK562V_RS05105 ref|WP_006482879.1|gi|493528862| phenylacetate-CoA oxygenase subunit PaaJ				0	52.3108	5	6	5	6	6	6	7	7	6	6	6	7	6	6	7	6	6	6	6	6	7	7	6	6	6	6	6	7	6	6	6	6	6	7	6	6	6	7	6
B4E5A0;BURCENK562V_RS05100	B4E5A0;BURCENK562V_RS05100	paaC;ref|WP_006482907.1|gi|493528890|	Phenylacetic acid degradation protein PaaC;PaaC	B4E5A0_BURCJ;	>tr|B4E5A0|B4E5A0_BURCJ Phenylacetic acid degradation protein PaaC OS=Burkholderia cenocepacia (strain ATCC BAA-245 / DSM 16553 / LMG 16656 / NCTC 13227 / J2315 / CF5610) GN=paaC PE=4 SV=1;>BURCENK562V_RS05100 ref|WP_006482907.1|gi|493528890| PaaC				0	53.2994	26	30	24	25	27	27	29	29	28	29	27	30	29	29	28	28	30	26	27	29	30	28	28	29	26	28	29	28	28	24	28	28	28	29	27	26	30	29	26
B4E5A1;BURCENK562V_RS05095	B4E5A1;BURCENK562V_RS05095	paaB;ref|WP_006482881.1|gi|493528864|	Phenylacetic acid degradation protein PaaB;phenylacetate-CoA oxygenase subunit PaaB	B4E5A1_BURCJ;	>tr|B4E5A1|B4E5A1_BURCJ Phenylacetic acid degradation protein PaaB OS=Burkholderia cenocepacia (strain ATCC BAA-245 / DSM 16553 / LMG 16656 / NCTC 13227 / J2315 / CF5610) GN=paaB PE=4 SV=1;>BURCENK562V_RS05095 ref|WP_006482881.1|gi|493528864| phenylacetate-CoA oxygenase subunit PaaB				0	52.7046	16	17	16	16	16	17	17	18	17	16	16	16	17	17	19	17	20	17	17	17	17	18	20	18	16	17	17	16	17	18	19	17	15	18	17	15	17	18	16
B4E5A2;BURCENK562V_RS05090	B4E5A2;BURCENK562V_RS05090	paaA;ref|WP_006482888.1|gi|493528871|	Phenylacetic acid degradation protein PaaA;phenylacetate-CoA oxygenase subunit PaaA	B4E5A2_BURCJ;	>tr|B4E5A2|B4E5A2_BURCJ Phenylacetic acid degradation protein PaaA OS=Burkholderia cenocepacia (strain ATCC BAA-245 / DSM 16553 / LMG 16656 / NCTC 13227 / J2315 / CF5610) GN=paaA PE=4 SV=1;>BURCENK562V_RS05090 ref|WP_006482888.1|gi|493528871| phenylacetate-CoA oxygenase subunit PaaA				0	56.124	29	34	28	29	33	33	37	37	34	36	30	38	38	33	35	30	36	36	32	35	38	39	39	37	32	35	34	32	34	35	38	35	34	36	34	27	37	35	36
B4E5A3;BURCENK562V_RS05085	B4E5A3;BURCENK562V_RS05085	BCAL0217;ref|WP_006482890.1|gi|493528873|	Putative exported GDSL-like lipase/acylhydrolase;GDSL-like protein	B4E5A3_BURCJ;	>tr|B4E5A3|B4E5A3_BURCJ Putative exported GDSL-like lipase/acylhydrolase OS=Burkholderia cenocepacia (strain ATCC BAA-245 / DSM 16553 / LMG 16656 / NCTC 13227 / J2315 / CF5610) GN=BCAL0217 PE=4 SV=1;>BURCENK562V_RS05085 ref|WP_006482890.1|gi|493528873| GDSL-like protein				0	57.1066	15	15	14	15	15	14	15	15	16	16	14	15	15	17	16	15	15	15	15	16	15	16	15	16	14	15	15	15	15	14	15	16	15	15	15	13	15	16	16
B4E5A5;BURCENK562V_RS27620;BURCENK562V_RS27690	B4E5A5;BURCENK562V_RS27620;BURCENK562V_RS27690	tufA1;ref|WP_006482910.1|gi|493528893|;ref|WP_006482910.1|gi|493528893|	Elongation factor Tu;elongation factor Tu;elongation factor Tu	B4E5A5_BURCJ;;	>tr|B4E5A5|B4E5A5_BURCJ Elongation factor Tu OS=Burkholderia cenocepacia (strain ATCC BAA-245 / DSM 16553 / LMG 16656 / NCTC 13227 / J2315 / CF5610) GN=tufA1 PE=3 SV=1;>BURCENK562V_RS27620 ref|WP_006482910.1|gi|493528893| elongation factor Tu;>BURCENK562V_RS27690 ref|WP_006482910.1|gi|493528893| elongation factor Tu				0	57.2502	60	66	55	66	66	66	67	71	67	67	63	67	67	66	66	64	64	67	62	65	68	67	66	66	65	69	65	61	61	65	66	66	62	68	61	54	64	64	69
B4E5A6;BURCENK562V_RS27630	B4E5A6;BURCENK562V_RS27630	secE;ref|WP_006482892.1|gi|493528875|	Protein translocase subunit SecE;preprotein translocase subunit SecE	B4E5A6_BURCJ;	>tr|B4E5A6|B4E5A6_BURCJ Protein translocase subunit SecE OS=Burkholderia cenocepacia (strain ATCC BAA-245 / DSM 16553 / LMG 16656 / NCTC 13227 / J2315 / CF5610) GN=secE PE=3 SV=1;>BURCENK562V_RS27630 ref|WP_006482892.1|gi|493528875| preprotein translocase subunit SecE				0	49.0117	3	3	3	3	4	5	4	4	4	6	5	4	5	4	4	3	3	4	5	5	4	5	4	5	3	4	4	3	4	4	3	4	3	3	6	4	3	4	4
B4E5A7;BURCENK562V_RS27635	B4E5A7;BURCENK562V_RS27635	nusG;ref|WP_006400672.1|gi|493445302|	Transcription termination/antitermination protein NusG;transcription termination/antitermination factor NusG	B4E5A7_BURCJ;	>tr|B4E5A7|B4E5A7_BURCJ Transcription termination/antitermination protein NusG OS=Burkholderia cenocepacia (strain ATCC BAA-245 / DSM 16553 / LMG 16656 / NCTC 13227 / J2315 / CF5610) GN=nusG PE=3 SV=1;>BURCENK562V_RS27635 ref|WP_006400672.1|gi|493445302| transcription termination/antitermination factor NusG				0	55.5678	29	37	29	34	30	34	37	35	33	36	30	34	36	36	37	37	34	36	35	37	35	37	37	36	31	35	35	30	32	35	34	32	28	34	34	27	38	36	35
B4E5A8;BURCENK562V_RS27640	B4E5A8;BURCENK562V_RS27640	rplK;ref|WP_006477201.1|gi|493523125|	50S ribosomal protein L11	RL11_BURCJ;	>sp|B4E5A8|RL11_BURCJ 50S ribosomal protein L11 OS=Burkholderia cenocepacia (strain ATCC BAA-245 / DSM 16553 / LMG 16656 / NCTC 13227 / J2315 / CF5610) GN=rplK PE=3 SV=1;>BURCENK562V_RS27640 ref|WP_006477201.1|gi|493523125| 50S ribosomal protein L11				0	54.1198	16	17	16	17	17	15	16	16	17	17	17	15	18	16	16	16	16	17	15	16	18	16	16	15	17	17	18	16	16	18	17	15	16	17	18	16	18	17	17
B4E5A9;BURCENK562V_RS27645	B4E5A9;BURCENK562V_RS27645	rplA;ref|WP_006482906.1|gi|493528889|	50S ribosomal protein L1	RL1_BURCJ;	>sp|B4E5A9|RL1_BURCJ 50S ribosomal protein L1 OS=Burkholderia cenocepacia (strain ATCC BAA-245 / DSM 16553 / LMG 16656 / NCTC 13227 / J2315 / CF5610) GN=rplA PE=3 SV=1;>BURCENK562V_RS27645 ref|WP_006482906.1|gi|493528889| 50S ribosomal protein L1				0	54.2681	33	32	28	32	30	34	31	34	32	33	33	32	34	31	31	31	34	32	33	31	33	33	31	32	33	34	35	32	35	33	34	31	33	34	32	30	33	32	34
B4E5B0;BURCENK562V_RS27650	B4E5B0;BURCENK562V_RS27650	rplJ;ref|WP_006482916.1|gi|493528899|	50S ribosomal protein L10	RL10_BURCJ;	>sp|B4E5B0|RL10_BURCJ 50S ribosomal protein L10 OS=Burkholderia cenocepacia (strain ATCC BAA-245 / DSM 16553 / LMG 16656 / NCTC 13227 / J2315 / CF5610) GN=rplJ PE=3 SV=1;>BURCENK562V_RS27650 ref|WP_006482916.1|gi|493528899| 50S ribosomal protein L10				0	54.3974	15	15	13	16	15	15	14	15	16	14	15	16	16	15	16	15	16	15	13	15	16	16	16	15	13	15	15	15	15	16	16	16	15	16	16	14	15	13	16
B4E5B1;BURCENK562V_RS27655	B4E5B1;BURCENK562V_RS27655	rplL;ref|WP_006482911.1|gi|493528894|	50S ribosomal protein L7/L12	RL7_BURCJ;	>sp|B4E5B1|RL7_BURCJ 50S ribosomal protein L7/L12 OS=Burkholderia cenocepacia (strain ATCC BAA-245 / DSM 16553 / LMG 16656 / NCTC 13227 / J2315 / CF5610) GN=rplL PE=3 SV=1;>BURCENK562V_RS27655 ref|WP_006482911.1|gi|493528894| 50S ribosomal protein L7/L12				0	57.2153	11	11	9	10	11	13	12	12	10	11	10	11	10	10	10	8	14	12	10	11	13	13	13	13	10	10	10	10	9	11	12	11	8	10	9	9	10	11	11
B4E5B2;BURCENK562V_RS27660	B4E5B2;BURCENK562V_RS27660	rpoB;ref|WP_006482874.1|gi|493528857|	DNA-directed RNA polymerase subunit beta	RPOB_BURCJ;	>sp|B4E5B2|RPOB_BURCJ DNA-directed RNA polymerase subunit beta OS=Burkholderia cenocepacia (strain ATCC BAA-245 / DSM 16553 / LMG 16656 / NCTC 13227 / J2315 / CF5610) GN=rpoB PE=3 SV=1;>BURCENK562V_RS27660 ref|WP_006482874.1|gi|493528857| DNA-directed RNA polymerase subunit beta				0	55.4967	130	138	123	131	132	136	139	140	135	135	132	140	139	136	134	137	137	139	137	136	141	140	141	142	130	134	136	125	136	137	140	137	134	134	129	110	140	134	133
B4E5B3;BURCENK562V_RS27665	B4E5B3;BURCENK562V_RS27665	rpoC;ref|WP_006493357.1|gi|493539470|	DNA-directed RNA polymerase subunit beta';DNA-directed RNA polymerase, beta' subunit	RPOC_BURCJ;	>sp|B4E5B3|RPOC_BURCJ DNA-directed RNA polymerase subunit beta' OS=Burkholderia cenocepacia (strain ATCC BAA-245 / DSM 16553 / LMG 16656 / NCTC 13227 / J2315 / CF5610) GN=rpoC PE=3 SV=1;>BURCENK562V_RS27665 ref|WP_006493357.1|gi|493539470| DNA-directed RNA polymerase, beta' subunit				0	55.32	177	188	164	182	181	186	197	193	182	187	182	186	193	185	187	187	196	195	183	187	190	195	194	193	173	184	184	177	182	184	193	183	184	188	182	156	189	182	185
B4E5B5;BURCENK562V_RS27675	B4E5B5;BURCENK562V_RS27675	rpsL;ref|WP_006400662.1|gi|493445292|	30S ribosomal protein S12	RS12_BURCJ;	>sp|B4E5B5|RS12_BURCJ 30S ribosomal protein S12 OS=Burkholderia cenocepacia (strain ATCC BAA-245 / DSM 16553 / LMG 16656 / NCTC 13227 / J2315 / CF5610) GN=rpsL PE=3 SV=1;>BURCENK562V_RS27675 ref|WP_006400662.1|gi|493445292| 30S ribosomal protein S12				0	58.5762	11	9	11	10	11	9	9	11	9	10	12	10	10	10	11	9	10	10	11	10	11	10	10	11	9	10	10	9	12	9	10	11	10	10	11	12	10	10	10
B4E5B6;BURCENK562V_RS27680	B4E5B6;BURCENK562V_RS27680	rpsG;ref|WP_006477195.1|gi|493523119|	30S ribosomal protein S7	RS7_BURCJ;	>sp|B4E5B6|RS7_BURCJ 30S ribosomal protein S7 OS=Burkholderia cenocepacia (strain ATCC BAA-245 / DSM 16553 / LMG 16656 / NCTC 13227 / J2315 / CF5610) GN=rpsG PE=3 SV=1;>BURCENK562V_RS27680 ref|WP_006477195.1|gi|493523119| 30S ribosomal protein S7				0	50.6437	25	26	22	25	24	25	25	27	23	25	22	26	26	26	26	26	26	25	24	26	27	27	28	27	25	26	26	22	24	25	28	26	25	26	25	24	27	25	27
B4E5B7;BURCENK562V_RS27685	B4E5B7;BURCENK562V_RS27685	fusA;ref|WP_006482929.1|gi|493528912|	Elongation factor G;elongation factor G	B4E5B7_BURCJ;	>tr|B4E5B7|B4E5B7_BURCJ Elongation factor G OS=Burkholderia cenocepacia (strain ATCC BAA-245 / DSM 16553 / LMG 16656 / NCTC 13227 / J2315 / CF5610) GN=fusA PE=3 SV=1;>BURCENK562V_RS27685 ref|WP_006482929.1|gi|493528912| elongation factor G				0	56.1128	57	63	61	61	62	62	60	67	64	61	55	63	60	60	61	58	65	64	59	59	63	65	65	65	62	61	63	58	60	61	62	61	60	58	62	53	64	60	61
B4E5B9;BURCENK562V_RS27695	B4E5B9;BURCENK562V_RS27695	rpsJ;ref|WP_004199280.1|gi|490303963|	30S ribosomal protein S10	RS10_BURCJ;	>sp|B4E5B9|RS10_BURCJ 30S ribosomal protein S10 OS=Burkholderia cenocepacia (strain ATCC BAA-245 / DSM 16553 / LMG 16656 / NCTC 13227 / J2315 / CF5610) GN=rpsJ PE=3 SV=1;>BURCENK562V_RS27695 ref|WP_004199280.1|gi|490303963| 30S ribosomal protein S10				0	54.4122	11	11	10	12	11	10	9	11	13	11	12	13	12	11	11	11	14	11	10	11	13	11	15	11	11	11	11	10	11	15	16	14	11	13	11	11	11	11	11
B4E5C0;BURCENK562V_RS27700	B4E5C0;BURCENK562V_RS27700	rplC;ref|WP_006482922.1|gi|493528905|	50S ribosomal protein L3	RL3_BURCJ;	>sp|B4E5C0|RL3_BURCJ 50S ribosomal protein L3 OS=Burkholderia cenocepacia (strain ATCC BAA-245 / DSM 16553 / LMG 16656 / NCTC 13227 / J2315 / CF5610) GN=rplC PE=3 SV=1;>BURCENK562V_RS27700 ref|WP_006482922.1|gi|493528905| 50S ribosomal protein L3				0	56.4287	29	31	23	31	29	30	30	33	27	28	29	28	30	34	31	32	32	32	29	31	33	29	29	31	29	29	32	28	31	28	30	31	26	30	29	27	32	30	32
B4E5C1;BURCENK562V_RS27705	B4E5C1;BURCENK562V_RS27705	rplD;ref|WP_006482894.1|gi|493528877|	50S ribosomal protein L4	RL4_BURCJ;	>sp|B4E5C1|RL4_BURCJ 50S ribosomal protein L4 OS=Burkholderia cenocepacia (strain ATCC BAA-245 / DSM 16553 / LMG 16656 / NCTC 13227 / J2315 / CF5610) GN=rplD PE=3 SV=1;>BURCENK562V_RS27705 ref|WP_006482894.1|gi|493528877| 50S ribosomal protein L4				0	52.2859	17	18	16	19	19	19	19	19	18	19	18	18	19	19	17	17	19	19	18	18	19	19	19	19	19	17	18	18	19	19	18	19	17	17	18	15	19	19	19
B4E5C2;BURCENK562V_RS27710	B4E5C2;BURCENK562V_RS27710	rplW;ref|WP_004199275.1|gi|490303958|	50S ribosomal protein L23	RL23_BURCJ;	>sp|B4E5C2|RL23_BURCJ 50S ribosomal protein L23 OS=Burkholderia cenocepacia (strain ATCC BAA-245 / DSM 16553 / LMG 16656 / NCTC 13227 / J2315 / CF5610) GN=rplW PE=3 SV=1;>BURCENK562V_RS27710 ref|WP_004199275.1|gi|490303958| 50S ribosomal protein L23				0	50.2064	13	13	12	14	12	15	14	14	13	13	14	13	14	13	13	13	14	15	14	14	15	14	15	14	14	13	13	13	13	13	13	13	13	13	13	12	14	13	14
B4E5C3;BURCENK562V_RS27715	B4E5C3;BURCENK562V_RS27715	rplB;ref|WP_006482900.1|gi|493528883|	50S ribosomal protein L2	RL2_BURCJ;	>sp|B4E5C3|RL2_BURCJ 50S ribosomal protein L2 OS=Burkholderia cenocepacia (strain ATCC BAA-245 / DSM 16553 / LMG 16656 / NCTC 13227 / J2315 / CF5610) GN=rplB PE=3 SV=1;>BURCENK562V_RS27715 ref|WP_006482900.1|gi|493528883| 50S ribosomal protein L2				0	53.6051	33	35	35	37	34	36	34	37	36	37	33	37	36	37	36	35	40	37	35	36	37	36	39	41	34	37	36	32	38	38	38	34	35	39	34	31	37	37	38
B4E5C4;BURCENK562V_RS27720	B4E5C4;BURCENK562V_RS27720	rpsS;ref|WP_004199273.1|gi|490303956|	30S ribosomal protein S19	RS19_BURCJ;	>sp|B4E5C4|RS19_BURCJ 30S ribosomal protein S19 OS=Burkholderia cenocepacia (strain ATCC BAA-245 / DSM 16553 / LMG 16656 / NCTC 13227 / J2315 / CF5610) GN=rpsS PE=3 SV=1;>BURCENK562V_RS27720 ref|WP_004199273.1|gi|490303956| 30S ribosomal protein S19				0	54.9201	15	16	15	15	15	16	16	16	16	16	17	16	17	17	16	17	17	17	15	17	17	17	17	17	16	15	15	14	15	16	16	14	15	16	16	14	17	17	17
B4E5C5;BURCENK562V_RS27725	B4E5C5;BURCENK562V_RS27725	rplV;ref|WP_004199272.1|gi|490303955|	50S ribosomal protein L22	RL22_BURCJ;	>sp|B4E5C5|RL22_BURCJ 50S ribosomal protein L22 OS=Burkholderia cenocepacia (strain ATCC BAA-245 / DSM 16553 / LMG 16656 / NCTC 13227 / J2315 / CF5610) GN=rplV PE=3 SV=1;>BURCENK562V_RS27725 ref|WP_004199272.1|gi|490303955| 50S ribosomal protein L22				0	48.1416	7	7	6	7	7	7	8	8	8	7	8	8	7	7	8	8	7	7	7	8	8	7	8	7	7	8	7	7	7	7	7	7	6	8	7	7	7	7	8
B4E5C6;BURCENK562V_RS27730	B4E5C6;BURCENK562V_RS27730	rpsC;ref|WP_006482899.1|gi|493528882|	30S ribosomal protein S3	RS3_BURCJ;	>sp|B4E5C6|RS3_BURCJ 30S ribosomal protein S3 OS=Burkholderia cenocepacia (strain ATCC BAA-245 / DSM 16553 / LMG 16656 / NCTC 13227 / J2315 / CF5610) GN=rpsC PE=3 SV=1;>BURCENK562V_RS27730 ref|WP_006482899.1|gi|493528882| 30S ribosomal protein S3				0	57.2411	37	36	29	36	37	36	36	39	35	37	36	38	38	37	38	37	38	38	35	36	38	39	38	38	37	34	35	35	37	35	37	36	36	37	35	30	38	36	39
B4E5C7;BURCENK562V_RS27735	B4E5C7;BURCENK562V_RS27735	rplP;ref|WP_006482873.1|gi|493528856|	50S ribosomal protein L16	RL16_BURCJ;	>sp|B4E5C7|RL16_BURCJ 50S ribosomal protein L16 OS=Burkholderia cenocepacia (strain ATCC BAA-245 / DSM 16553 / LMG 16656 / NCTC 13227 / J2315 / CF5610) GN=rplP PE=3 SV=1;>BURCENK562V_RS27735 ref|WP_006482873.1|gi|493528856| 50S ribosomal protein L16				0	57.8144	8	11	9	11	10	10	9	13	12	11	11	11	11	12	11	11	11	11	11	11	11	11	11	11	9	10	8	9	8	8	11	8	11	11	11	10	11	11	11
B4E5C8;BURCENK562V_RS27740	B4E5C8;BURCENK562V_RS27740	rpmC;ref|WP_006400652.1|gi|493445281|	50S ribosomal protein L29	RL29_BURCJ;	>sp|B4E5C8|RL29_BURCJ 50S ribosomal protein L29 OS=Burkholderia cenocepacia (strain ATCC BAA-245 / DSM 16553 / LMG 16656 / NCTC 13227 / J2315 / CF5610) GN=rpmC PE=3 SV=1;>BURCENK562V_RS27740 ref|WP_006400652.1|gi|493445281| 50S ribosomal protein L29				0	53.8114	9	10	7	10	9	10	10	10	10	10	8	10	9	10	10	10	10	10	9	10	10	10	10	10	10	9	9	9	10	10	10	10	10	10	10	9	10	10	10
B4E5C9;BURCENK562V_RS27745	B4E5C9;BURCENK562V_RS27745	rpsQ;ref|WP_006477189.1|gi|493523112|	30S ribosomal protein S17	RS17_BURCJ;	>sp|B4E5C9|RS17_BURCJ 30S ribosomal protein S17 OS=Burkholderia cenocepacia (strain ATCC BAA-245 / DSM 16553 / LMG 16656 / NCTC 13227 / J2315 / CF5610) GN=rpsQ PE=3 SV=1;>BURCENK562V_RS27745 ref|WP_006477189.1|gi|493523112| 30S ribosomal protein S17				0	57.4929	11	14	7	12	10	14	14	14	14	14	12	14	14	14	14	14	13	13	13	14	14	14	14	13	14	14	13	13	14	14	13	13	13	14	14	9	14	13	14
B4E5D0;BURCENK562V_RS27750	B4E5D0;BURCENK562V_RS27750	rplN;ref|WP_006482918.1|gi|493528901|	50S ribosomal protein L14	RL14_BURCJ;	>sp|B4E5D0|RL14_BURCJ 50S ribosomal protein L14 OS=Burkholderia cenocepacia (strain ATCC BAA-245 / DSM 16553 / LMG 16656 / NCTC 13227 / J2315 / CF5610) GN=rplN PE=3 SV=1;>BURCENK562V_RS27750 ref|WP_006482918.1|gi|493528901| 50S ribosomal protein L14				0	54.9668	17	17	16	18	17	14	15	18	16	16	18	18	19	18	16	18	15	15	18	15	15	17	16	17	15	17	17	16	17	17	19	18	15	17	17	16	19	18	17
B4E5D1;BURCENK562V_RS27755	B4E5D1;BURCENK562V_RS27755	rplX;ref|WP_006477187.1|gi|493523110|	50S ribosomal protein L24	RL24_BURCJ;	>sp|B4E5D1|RL24_BURCJ 50S ribosomal protein L24 OS=Burkholderia cenocepacia (strain ATCC BAA-245 / DSM 16553 / LMG 16656 / NCTC 13227 / J2315 / CF5610) GN=rplX PE=3 SV=1;>BURCENK562V_RS27755 ref|WP_006477187.1|gi|493523110| 50S ribosomal protein L24				0	56.7412	14	13	12	15	14	11	12	14	15	14	13	15	16	15	15	16	13	13	15	13	14	15	14	14	13	14	13	14	15	14	16	16	14	14	15	12	15	16	14
B4E5D2;BURCENK562V_RS27760	B4E5D2;BURCENK562V_RS27760	rplE;ref|WP_006482882.1|gi|493528865|	50S ribosomal protein L5	RL5_BURCJ;	>sp|B4E5D2|RL5_BURCJ 50S ribosomal protein L5 OS=Burkholderia cenocepacia (strain ATCC BAA-245 / DSM 16553 / LMG 16656 / NCTC 13227 / J2315 / CF5610) GN=rplE PE=3 SV=1;>BURCENK562V_RS27760 ref|WP_006482882.1|gi|493528865| 50S ribosomal protein L5				0	51.1045	32	33	30	33	32	30	32	33	31	32	31	33	33	33	32	32	33	31	33	32	32	32	33	31	33	32	33	32	32	34	33	32	33	33	32	29	32	31	33
B4E5D3;BURCENK562V_RS27765	B4E5D3;BURCENK562V_RS27765	rpsN;ref|WP_006482884.1|gi|493528867|	30S ribosomal protein S14	RS14_BURCJ;	>sp|B4E5D3|RS14_BURCJ 30S ribosomal protein S14 OS=Burkholderia cenocepacia (strain ATCC BAA-245 / DSM 16553 / LMG 16656 / NCTC 13227 / J2315 / CF5610) GN=rpsN PE=3 SV=1;>BURCENK562V_RS27765 ref|WP_006482884.1|gi|493528867| 30S ribosomal protein S14				0	48.6163	4	5	5	5	4	4	5	6	4	5	5	5	4	4	6	6	6	6	5	6	6	5	5	4	5	4	4	4	4	4	4	5	5	5	4	4	6	5	4
B4E5D4;BURCENK562V_RS27770	B4E5D4;BURCENK562V_RS27770	rpsH;ref|WP_006477185.1|gi|493523108|	30S ribosomal protein S8	RS8_BURCJ;	>sp|B4E5D4|RS8_BURCJ 30S ribosomal protein S8 OS=Burkholderia cenocepacia (strain ATCC BAA-245 / DSM 16553 / LMG 16656 / NCTC 13227 / J2315 / CF5610) GN=rpsH PE=3 SV=1;>BURCENK562V_RS27770 ref|WP_006477185.1|gi|493523108| 30S ribosomal protein S8				0	53.3636	21	22	21	23	19	22	24	24	25	25	23	24	22	23	25	23	24	23	23	24	23	22	23	25	20	21	24	21	23	22	24	23	22	23	23	18	26	22	24
B4E5D5;BURCENK562V_RS27775	B4E5D5;BURCENK562V_RS27775	rplF;ref|WP_006477184.1|gi|493523107|	50S ribosomal protein L6	RL6_BURCJ;	>sp|B4E5D5|RL6_BURCJ 50S ribosomal protein L6 OS=Burkholderia cenocepacia (strain ATCC BAA-245 / DSM 16553 / LMG 16656 / NCTC 13227 / J2315 / CF5610) GN=rplF PE=3 SV=1;>BURCENK562V_RS27775 ref|WP_006477184.1|gi|493523107| 50S ribosomal protein L6				0	52.4254	23	23	23	24	23	23	23	23	23	23	23	23	25	24	24	24	24	24	23	23	25	24	24	23	23	24	24	23	23	23	23	23	23	24	23	22	24	24	24
B4E5D6;BURCENK562V_RS27780	B4E5D6;BURCENK562V_RS27780	rplR;ref|WP_006477183.1|gi|493523106|	50S ribosomal protein L18	RL18_BURCJ;	>sp|B4E5D6|RL18_BURCJ 50S ribosomal protein L18 OS=Burkholderia cenocepacia (strain ATCC BAA-245 / DSM 16553 / LMG 16656 / NCTC 13227 / J2315 / CF5610) GN=rplR PE=3 SV=1;>BURCENK562V_RS27780 ref|WP_006477183.1|gi|493523106| 50S ribosomal protein L18				0	47.778	9	9	9	9	9	9	10	9	8	8	10	8	9	9	9	9	10	9	9	10	10	8	10	10	8	9	9	9	8	9	10	9	8	9	8	8	9	9	10
B4E5D7;BURCENK562V_RS27785	B4E5D7;BURCENK562V_RS27785	rpsE;ref|WP_006482895.1|gi|493528878|	30S ribosomal protein S5	RS5_BURCJ;	>sp|B4E5D7|RS5_BURCJ 30S ribosomal protein S5 OS=Burkholderia cenocepacia (strain ATCC BAA-245 / DSM 16553 / LMG 16656 / NCTC 13227 / J2315 / CF5610) GN=rpsE PE=3 SV=1;>BURCENK562V_RS27785 ref|WP_006482895.1|gi|493528878| 30S ribosomal protein S5				0	49.3364	24	24	22	25	23	23	24	25	25	23	22	23	24	24	25	24	25	25	23	23	25	25	26	24	23	25	24	22	22	24	25	25	23	25	22	24	24	24	24
B4E5D9;BURCENK562V_RS27795	B4E5D9;BURCENK562V_RS27795	rplO;ref|WP_006482880.1|gi|493528863|	50S ribosomal protein L15	RL15_BURCJ;	>sp|B4E5D9|RL15_BURCJ 50S ribosomal protein L15 OS=Burkholderia cenocepacia (strain ATCC BAA-245 / DSM 16553 / LMG 16656 / NCTC 13227 / J2315 / CF5610) GN=rplO PE=3 SV=1;>BURCENK562V_RS27795 ref|WP_006482880.1|gi|493528863| 50S ribosomal protein L15				0	56.8588	22	23	21	23	21	20	21	23	24	24	21	23	22	23	21	22	24	23	21	23	24	23	24	22	22	23	23	22	21	22	24	22	23	23	22	21	23	23	22
B4E5E0;BURCENK562V_RS27800	B4E5E0;BURCENK562V_RS27800	secY;ref|WP_006482915.1|gi|493528898|	Protein translocase subunit SecY;preprotein translocase subunit SecY	B4E5E0_BURCJ;	>tr|B4E5E0|B4E5E0_BURCJ Protein translocase subunit SecY OS=Burkholderia cenocepacia (strain ATCC BAA-245 / DSM 16553 / LMG 16656 / NCTC 13227 / J2315 / CF5610) GN=secY PE=3 SV=1;>BURCENK562V_RS27800 ref|WP_006482915.1|gi|493528898| preprotein translocase subunit SecY				0	54.0074	16	16	14	16	16	15	17	17	16	16	15	16	16	16	16	17	16	16	16	16	17	15	16	18	16	15	17	16	16	15	16	16	14	15	15	12	17	15	16
B4E5E1;BURCENK562V_RS27805	B4E5E1;BURCENK562V_RS27805	infA;ref|WP_004521905.1|gi|490656915|	Translation initiation factor IF-1;translation initiation factor IF-1	B4E5E1_BURCJ;	>tr|B4E5E1|B4E5E1_BURCJ Translation initiation factor IF-1 OS=Burkholderia cenocepacia (strain ATCC BAA-245 / DSM 16553 / LMG 16656 / NCTC 13227 / J2315 / CF5610) GN=infA PE=3 SV=1;>BURCENK562V_RS27805 ref|WP_004521905.1|gi|490656915| translation initiation factor IF-1				0	56.1857	11	13	11	12	12	12	12	12	13	13	12	12	13	13	13	12	14	12	13	13	13	13	15	12	13	12	13	12	12	12	13	12	11	12	13	9	13	13	13
B4E5E3;BURCENK562V_RS27815	B4E5E3;BURCENK562V_RS27815	rpsM;ref|WP_006400641.1|gi|493445269|	30S ribosomal protein S13	RS13_BURCJ;	>sp|B4E5E3|RS13_BURCJ 30S ribosomal protein S13 OS=Burkholderia cenocepacia (strain ATCC BAA-245 / DSM 16553 / LMG 16656 / NCTC 13227 / J2315 / CF5610) GN=rpsM PE=3 SV=1;>BURCENK562V_RS27815 ref|WP_006400641.1|gi|493445269| 30S ribosomal protein S13				0	52.2391	17	18	14	17	16	17	16	18	18	19	17	19	19	18	18	18	19	18	17	18	19	17	19	18	16	18	17	18	16	17	18	18	17	18	17	16	19	19	18
B4E5E4;BURCENK562V_RS27820	B4E5E4;BURCENK562V_RS27820	rpsK;ref|WP_004197937.1|gi|490302555|	30S ribosomal protein S11	RS11_BURCJ;	>sp|B4E5E4|RS11_BURCJ 30S ribosomal protein S11 OS=Burkholderia cenocepacia (strain ATCC BAA-245 / DSM 16553 / LMG 16656 / NCTC 13227 / J2315 / CF5610) GN=rpsK PE=3 SV=1;>BURCENK562V_RS27820 ref|WP_004197937.1|gi|490302555| 30S ribosomal protein S11				0	52.7471	12	12	8	9	10	12	12	11	10	11	10	11	11	12	12	12	12	12	11	12	12	12	12	12	11	12	10	11	11	11	11	9	10	11	10	9	12	12	12
B4E5E5;BURCENK562V_RS27825	B4E5E5;BURCENK562V_RS27825	rpsD;ref|WP_006477177.1|gi|493523100|	30S ribosomal protein S4	RS4_BURCJ;	>sp|B4E5E5|RS4_BURCJ 30S ribosomal protein S4 OS=Burkholderia cenocepacia (strain ATCC BAA-245 / DSM 16553 / LMG 16656 / NCTC 13227 / J2315 / CF5610) GN=rpsD PE=3 SV=1;>BURCENK562V_RS27825 ref|WP_006477177.1|gi|493523100| 30S ribosomal protein S4				0	53.8736	27	26	22	25	22	25	25	29	25	27	23	26	29	29	25	26	28	27	23	27	27	27	27	26	24	26	26	24	27	25	28	27	25	25	25	23	28	26	28
B4E5E6;BURCENK562V_RS27830	B4E5E6;BURCENK562V_RS27830	rpoA;ref|WP_006477176.1|gi|493523099|	DNA-directed RNA polymerase subunit alpha	RPOA_BURCJ;	>sp|B4E5E6|RPOA_BURCJ DNA-directed RNA polymerase subunit alpha OS=Burkholderia cenocepacia (strain ATCC BAA-245 / DSM 16553 / LMG 16656 / NCTC 13227 / J2315 / CF5610) GN=rpoA PE=3 SV=1;>BURCENK562V_RS27830 ref|WP_006477176.1|gi|493523099| DNA-directed RNA polymerase subunit alpha				0	53.5406	39	41	37	39	40	40	43	43	42	42	38	44	42	40	42	40	43	43	39	42	42	41	43	43	43	41	41	36	41	42	43	41	39	41	40	33	43	43	39
B4E5E7;BURCENK562V_RS27835	B4E5E7;BURCENK562V_RS27835	rplQ;ref|WP_006477175.1|gi|493523098|	50S ribosomal protein L17	RL17_BURCJ;	>sp|B4E5E7|RL17_BURCJ 50S ribosomal protein L17 OS=Burkholderia cenocepacia (strain ATCC BAA-245 / DSM 16553 / LMG 16656 / NCTC 13227 / J2315 / CF5610) GN=rplQ PE=3 SV=1;>BURCENK562V_RS27835 ref|WP_006477175.1|gi|493523098| 50S ribosomal protein L17				0	51.6565	11	10	11	11	10	11	11	10	10	10	10	10	12	11	11	11	11	11	10	11	10	11	10	10	10	11	10	10	10	10	11	11	10	10	10	10	12	11	11
B4E5E9;BURCENK562V_RS27845	B4E5E9;BURCENK562V_RS27845	dsbD;ref|WP_012492294.1|gi|501468849|	Thiol:disulfide interchange protein DsbD;thiol:disulfide interchange protein	B4E5E9_BURCJ;	>tr|B4E5E9|B4E5E9_BURCJ Thiol:disulfide interchange protein DsbD OS=Burkholderia cenocepacia (strain ATCC BAA-245 / DSM 16553 / LMG 16656 / NCTC 13227 / J2315 / CF5610) GN=dsbD PE=4 SV=1;>BURCENK562V_RS27845 ref|WP_012492294.1|gi|501468849| thiol:disulfide interchange protein				0	57.6556	21	22	20	22	21	20	20	21	21	21	22	21	21	21	21	22	22	23	22	21	22	22	23	23	22	21	23	21	21	21	21	21	21	21	21	20	20	21	21
B4E5F0;BURCENK562V_RS25550	B4E5F0;BURCENK562V_RS25550	greA;ref|WP_006476345.1|gi|493522253|	Transcription elongation factor GreA;transcription elongation factor GreA	B4E5F0_BURCJ;	>tr|B4E5F0|B4E5F0_BURCJ Transcription elongation factor GreA OS=Burkholderia cenocepacia (strain ATCC BAA-245 / DSM 16553 / LMG 16656 / NCTC 13227 / J2315 / CF5610) GN=greA PE=3 SV=1;>BURCENK562V_RS25550 ref|WP_006476345.1|gi|493522253| transcription elongation factor GreA				0	54.6248	15	14	15	15	13	13	15	15	15	15	13	14	16	14	15	14	15	16	15	15	16	15	15	15	15	15	15	15	16	15	15	15	15	15	15	14	16	15	15
B4E5F2;BURCENK562V_RS25540	B4E5F2;BURCENK562V_RS25540	BCAL1265;ref|WP_006490572.1|gi|493536627|	Uncharacterized protein;RNA-binding protein	B4E5F2_BURCJ;	>tr|B4E5F2|B4E5F2_BURCJ Uncharacterized protein OS=Burkholderia cenocepacia (strain ATCC BAA-245 / DSM 16553 / LMG 16656 / NCTC 13227 / J2315 / CF5610) GN=BCAL1265 PE=4 SV=1;>BURCENK562V_RS25540 ref|WP_006490572.1|gi|493536627| RNA-binding protein				0	51.0619	13	14	13	14	13	14	14	14	14	14	13	13	14	14	13	13	14	14	13	13	14	14	14	14	15	14	13	14	13	14	14	14	14	14	14	13	14	14	14
B4E5F3;BURCENK562V_RS25535	B4E5F3;BURCENK562V_RS25535	rlmE;ref|WP_006476343.1|gi|493522251|	Ribosomal RNA large subunit methyltransferase E;23S rRNA methyltransferase	RLME_BURCJ;	>sp|B4E5F3|RLME_BURCJ Ribosomal RNA large subunit methyltransferase E OS=Burkholderia cenocepacia (strain ATCC BAA-245 / DSM 16553 / LMG 16656 / NCTC 13227 / J2315 / CF5610) GN=rlmE PE=3 SV=1;>BURCENK562V_RS25535 ref|WP_006476343.1|gi|493522251| 23S rRNA methyltransferase				0	53.7921	11	13	10	13	11	13	12	13	13	13	12	13	13	13	13	12	13	13	13	13	13	13	13	13	13	13	13	13	12	13	13	13	13	13	12	10	12	11	12
B4E5F4;BURCENK562V_RS25530	B4E5F4;BURCENK562V_RS25530	ftsH;ref|WP_006490511.1|gi|493536564|	ATP-dependent zinc metalloprotease FtsH;ATP-dependent metalloprotease	B4E5F4_BURCJ;	>tr|B4E5F4|B4E5F4_BURCJ ATP-dependent zinc metalloprotease FtsH OS=Burkholderia cenocepacia (strain ATCC BAA-245 / DSM 16553 / LMG 16656 / NCTC 13227 / J2315 / CF5610) GN=ftsH PE=3 SV=1;>BURCENK562V_RS25530 ref|WP_006490511.1|gi|493536564| ATP-dependent metalloprotease				0	55.1478	53	57	49	56	56	59	57	62	59	63	53	56	63	55	59	55	65	59	60	60	57	59	60	61	56	55	56	52	57	54	57	56	57	56	56	45	63	60	61
B4E5F6;BURCENK562V_RS25520	B4E5F6;BURCENK562V_RS25520	glmM;ref|WP_006490564.1|gi|493536619|	Phosphoglucosamine mutase;phosphoglucosamine mutase	GLMM_BURCJ;	>sp|B4E5F6|GLMM_BURCJ Phosphoglucosamine mutase OS=Burkholderia cenocepacia (strain ATCC BAA-245 / DSM 16553 / LMG 16656 / NCTC 13227 / J2315 / CF5610) GN=glmM PE=3 SV=1;>BURCENK562V_RS25520 ref|WP_006490564.1|gi|493536619| phosphoglucosamine mutase				0	58.6212	38	41	35	41	39	41	41	43	39	42	39	42	41	41	40	40	42	41	40	42	42	42	41	41	38	40	42	39	39	40	41	42	40	40	41	36	43	41	41
B4E5F7;BURCENK562V_RS25515	B4E5F7;BURCENK562V_RS25515	pstS;ref|WP_006490565.1|gi|493536620|	Phosphate-binding protein PstS;phosphate ABC transporter substrate-binding protein	B4E5F7_BURCJ;	>tr|B4E5F7|B4E5F7_BURCJ Phosphate-binding protein PstS OS=Burkholderia cenocepacia (strain ATCC BAA-245 / DSM 16553 / LMG 16656 / NCTC 13227 / J2315 / CF5610) GN=pstS PE=3 SV=1;>BURCENK562V_RS25515 ref|WP_006490565.1|gi|493536620| phosphate ABC transporter substrate-binding protein				0	53.6214	37	37	36	38	34	33	34	35	40	40	39	40	37	35	40	39	35	35	41	35	40	40	41	40	39	38	39	36	35	38	35	38	38	39	39	38	39	38	38
B4E5F8;BURCENK562V_RS25510	B4E5F8;BURCENK562V_RS25510	pstC;ref|WP_006493120.1|gi|493539232|	Phosphate transport system permease protein;phosphate ABC transporter, permease protein PstC	B4E5F8_BURCJ;	>tr|B4E5F8|B4E5F8_BURCJ Phosphate transport system permease protein OS=Burkholderia cenocepacia (strain ATCC BAA-245 / DSM 16553 / LMG 16656 / NCTC 13227 / J2315 / CF5610) GN=pstC PE=3 SV=1;>BURCENK562V_RS25510 ref|WP_006493120.1|gi|493539232| phosphate ABC transporter, permease protein PstC				0	51.2273	1	1	1	1	1	1	1	1	4	3	1	3	2	2	1	2	3	3	3	2	3	3	2	2	1	1	1	2	0	0	0	1	2	2	2	2	2	1	2
B4E5G0;BURCENK562V_RS25500	B4E5G0;BURCENK562V_RS25500	pstB;ref|WP_006490515.1|gi|493536568|	Phosphate import ATP-binding protein PstB;phosphate ABC transporter ATP-binding protein	B4E5G0_BURCJ;	>tr|B4E5G0|B4E5G0_BURCJ Phosphate import ATP-binding protein PstB OS=Burkholderia cenocepacia (strain ATCC BAA-245 / DSM 16553 / LMG 16656 / NCTC 13227 / J2315 / CF5610) GN=pstB PE=3 SV=1;>BURCENK562V_RS25500 ref|WP_006490515.1|gi|493536568| phosphate ABC transporter ATP-binding protein				0	56.4988	20	25	16	21	18	19	21	29	30	34	30	31	30	25	28	23	29	33	33	33	35	33	33	34	19	22	25	22	12	13	14	12	26	27	27	19	27	25	29
B4E5G1;BURCENK562V_RS25495	B4E5G1;BURCENK562V_RS25495	BCAL1274;ref|WP_006490618.1|gi|493536674|	Phosphate-specific transport system accessory protein PhoU;transcriptional regulator	B4E5G1_BURCJ;	>tr|B4E5G1|B4E5G1_BURCJ Phosphate-specific transport system accessory protein PhoU OS=Burkholderia cenocepacia (strain ATCC BAA-245 / DSM 16553 / LMG 16656 / NCTC 13227 / J2315 / CF5610) GN=BCAL1274 PE=3 SV=1;>BURCENK562V_RS25495 ref|WP_006490618.1|gi|493536674| transcriptional regulator				0	54.346	26	30	23	30	18	21	20	21	32	30	27	29	31	27	34	31	27	29	26	28	32	34	30	29	29	26	28	28	25	22	26	25	30	28	30	24	29	27	30
B4E5G3;BURCENK562V_RS25485	B4E5G3;BURCENK562V_RS25485	BCAL1276;ref|WP_006490622.1|gi|493536678|	Putative phosphate regulon two-component regulatory system, sensor kinase protein;sensor histidine kinase	B4E5G3_BURCJ;	>tr|B4E5G3|B4E5G3_BURCJ Putative phosphate regulon two-component regulatory system, sensor kinase protein OS=Burkholderia cenocepacia (strain ATCC BAA-245 / DSM 16553 / LMG 16656 / NCTC 13227 / J2315 / CF5610) GN=BCAL1276 PE=4 SV=1;>BURCENK562V_RS25485 ref|WP_006490622.1|gi|493536678| sensor histidine kinase				0	57.9712	22	27	22	23	20	19	18	23	23	25	24	26	26	25	27	25	23	23	19	25	26	24	24	25	22	22	24	22	21	22	23	21	24	24	23	22	27	26	21
B4E5G5;BURCENK562V_RS25475	B4E5G5;BURCENK562V_RS25475	BCAL1278;ref|WP_006490522.1|gi|493536576|	Putative exopolyphosphatase;exopolyphosphatase	B4E5G5_BURCJ;	>tr|B4E5G5|B4E5G5_BURCJ Putative exopolyphosphatase OS=Burkholderia cenocepacia (strain ATCC BAA-245 / DSM 16553 / LMG 16656 / NCTC 13227 / J2315 / CF5610) GN=BCAL1278 PE=4 SV=1;>BURCENK562V_RS25475 ref|WP_006490522.1|gi|493536576| exopolyphosphatase				0	54.1609	35	38	31	37	30	35	36	39	34	37	33	38	38	39	38	37	37	38	37	36	40	36	39	38	36	33	37	32	35	34	35	33	32	35	34	28	39	36	40
B4E5G6;BURCENK562V_RS25470	B4E5G6;BURCENK562V_RS25470	BCAL1279;ref|WP_012492497.1|gi|501469052|	Putative exported protein;hypothetical protein	B4E5G6_BURCJ;	>tr|B4E5G6|B4E5G6_BURCJ Putative exported protein OS=Burkholderia cenocepacia (strain ATCC BAA-245 / DSM 16553 / LMG 16656 / NCTC 13227 / J2315 / CF5610) GN=BCAL1279 PE=4 SV=1;>BURCENK562V_RS25470 ref|WP_012492497.1|gi|501469052| hypothetical protein				0	49.9213	1	1	1	2	1	2	1	1	2	2	2	2	2	1	1	1	2	2	1	1	1	2	1	2	2	1	2	1	1	1	1	1	1	1	1	1	1	1	1
B4E5G7;BURCENK562V_RS25460	B4E5G7;BURCENK562V_RS25460	BCAL1280;ref|WP_006490592.1|gi|493536647|	Putative hydrolase;phosphohistidine phosphatase	B4E5G7_BURCJ;	>tr|B4E5G7|B4E5G7_BURCJ Putative hydrolase OS=Burkholderia cenocepacia (strain ATCC BAA-245 / DSM 16553 / LMG 16656 / NCTC 13227 / J2315 / CF5610) GN=BCAL1280 PE=4 SV=1;>BURCENK562V_RS25460 ref|WP_006490592.1|gi|493536647| phosphohistidine phosphatase				0	53.191	12	13	11	12	10	12	10	11	13	13	13	12	13	13	13	13	12	11	12	12	11	13	13	12	12	13	13	12	13	13	13	13	12	13	13	12	13	13	13
B4E5G8;BURCENK562V_RS25455	B4E5G8;BURCENK562V_RS25455	BCAL1281;ref|WP_006490555.1|gi|493536610|	Uncharacterized protein;hypothetical protein	B4E5G8_BURCJ;	>tr|B4E5G8|B4E5G8_BURCJ Uncharacterized protein OS=Burkholderia cenocepacia (strain ATCC BAA-245 / DSM 16553 / LMG 16656 / NCTC 13227 / J2315 / CF5610) GN=BCAL1281 PE=4 SV=1;>BURCENK562V_RS25455 ref|WP_006490555.1|gi|493536610| hypothetical protein				0	50.1774	6	5	4	6	4	5	6	5	5	5	6	6	6	6	5	6	4	6	5	6	5	7	5	6	6	7	8	6	8	6	5	9	5	7	8	7	7	5	7
B4E5H1;BURCENK562V_RS25440	B4E5H1;BURCENK562V_RS25440	BCAL1286;ref|WP_006493122.1|gi|493539234|	Uncharacterized protein;hypothetical protein	B4E5H1_BURCJ;	>tr|B4E5H1|B4E5H1_BURCJ Uncharacterized protein OS=Burkholderia cenocepacia (strain ATCC BAA-245 / DSM 16553 / LMG 16656 / NCTC 13227 / J2315 / CF5610) GN=BCAL1286 PE=4 SV=1;>BURCENK562V_RS25440 ref|WP_006493122.1|gi|493539234| hypothetical protein				0	52.6536	10	11	8	10	8	11	9	11	11	11	9	10	11	10	11	8	10	9	9	8	9	11	10	10	11	10	9	11	10	11	11	11	11	10	9	9	10	9	10
B4E5H2;BURCENK562V_RS25435	B4E5H2;BURCENK562V_RS25435	BCAL1287;ref|WP_006490583.1|gi|493536638|	Putative acetyl-CoA synthetase;AMP-dependent synthetase	B4E5H2_BURCJ;	>tr|B4E5H2|B4E5H2_BURCJ Putative acetyl-CoA synthetase OS=Burkholderia cenocepacia (strain ATCC BAA-245 / DSM 16553 / LMG 16656 / NCTC 13227 / J2315 / CF5610) GN=BCAL1287 PE=4 SV=1;>BURCENK562V_RS25435 ref|WP_006490583.1|gi|493536638| AMP-dependent synthetase				0	55.7422	17	19	14	18	18	17	22	18	18	20	20	20	22	18	15	16	20	19	18	20	20	21	21	19	20	17	20	17	19	17	20	19	19	18	17	15	19	20	18
B4E5H3;BURCENK562V_RS25430	B4E5H3;BURCENK562V_RS25430	BCAL1288;ref|WP_006490610.1|gi|493536666|	Family M23 peptidase;peptidase, M23 family	B4E5H3_BURCJ;	>tr|B4E5H3|B4E5H3_BURCJ Family M23 peptidase OS=Burkholderia cenocepacia (strain ATCC BAA-245 / DSM 16553 / LMG 16656 / NCTC 13227 / J2315 / CF5610) GN=BCAL1288 PE=4 SV=1;>BURCENK562V_RS25430 ref|WP_006490610.1|gi|493536666| peptidase, M23 family				0	56.1405	7	8	7	8	10	9	8	9	8	8	7	8	8	7	8	7	7	8	7	8	8	9	8	9	8	8	8	8	9	8	8	7	8	8	8	8	7	7	7
B4E5H4;BURCENK562V_RS25425	B4E5H4;BURCENK562V_RS25425	BCAL1289;ref|WP_006490569.1|gi|493536624|	Aldose 1-epimerase;aldose 1-epimerase	B4E5H4_BURCJ;	>tr|B4E5H4|B4E5H4_BURCJ Aldose 1-epimerase OS=Burkholderia cenocepacia (strain ATCC BAA-245 / DSM 16553 / LMG 16656 / NCTC 13227 / J2315 / CF5610) GN=BCAL1289 PE=4 SV=1;>BURCENK562V_RS25425 ref|WP_006490569.1|gi|493536624| aldose 1-epimerase				0	54.384	22	24	21	22	19	22	25	25	22	23	21	24	25	22	25	24	24	25	23	23	25	25	25	25	24	23	22	23	23	23	24	24	23	23	24	20	25	24	24
B4E5H5;BURCENK562V_RS25420	B4E5H5;BURCENK562V_RS25420	uppP;ref|WP_006490581.1|gi|493536636|	Undecaprenyl-diphosphatase;UDP pyrophosphate phosphatase	B4E5H5_BURCJ;	>tr|B4E5H5|B4E5H5_BURCJ Undecaprenyl-diphosphatase OS=Burkholderia cenocepacia (strain ATCC BAA-245 / DSM 16553 / LMG 16656 / NCTC 13227 / J2315 / CF5610) GN=uppP PE=3 SV=1;>BURCENK562V_RS25420 ref|WP_006490581.1|gi|493536636| UDP pyrophosphate phosphatase				0	56.0986	2	3	1	3	3	3	3	3	3	3	3	3	3	2	3	4	3	3	3	3	3	3	3	4	1	3	2	2	3	3	3	3	3	3	3	2	4	3	2
B4E5H6;BURCENK562V_RS25410	B4E5H6;BURCENK562V_RS25410	BCAL1291;ref|WP_012492498.1|gi|501469053|	Putative membrane protein;hypothetical protein	B4E5H6_BURCJ;	>tr|B4E5H6|B4E5H6_BURCJ Putative membrane protein OS=Burkholderia cenocepacia (strain ATCC BAA-245 / DSM 16553 / LMG 16656 / NCTC 13227 / J2315 / CF5610) GN=BCAL1291 PE=4 SV=1;>BURCENK562V_RS25410 ref|WP_012492498.1|gi|501469053| hypothetical protein				0	52.8513	4	4	3	4	4	4	4	4	4	4	4	4	4	4	4	4	4	4	4	4	4	4	4	4	4	4	4	4	4	3	4	4	4	4	4	4	4	4	4
B4E5H7;BURCENK562V_RS25405	B4E5H7;BURCENK562V_RS25405	BCAL1292;ref|WP_012492499.1|gi|501469054|	Putative membrane protein;hypothetical protein	B4E5H7_BURCJ;	>tr|B4E5H7|B4E5H7_BURCJ Putative membrane protein OS=Burkholderia cenocepacia (strain ATCC BAA-245 / DSM 16553 / LMG 16656 / NCTC 13227 / J2315 / CF5610) GN=BCAL1292 PE=4 SV=1;>BURCENK562V_RS25405 ref|WP_012492499.1|gi|501469054| hypothetical protein				0	51.7248	1	2	2	2	1	2	1	2	2	2	1	2	2	2	2	2	2	2	2	2	2	2	2	2	2	2	2	2	2	1	2	2	2	1	2	1	2	2	2
B4E5H8;BURCENK562V_RS25400	B4E5H8;BURCENK562V_RS25400	BCAL1293;ref|WP_006490600.1|gi|493536655|	Uncharacterized protein;type VI secretion protein	B4E5H8_BURCJ;	>tr|B4E5H8|B4E5H8_BURCJ Uncharacterized protein OS=Burkholderia cenocepacia (strain ATCC BAA-245 / DSM 16553 / LMG 16656 / NCTC 13227 / J2315 / CF5610) GN=BCAL1293 PE=4 SV=1;>BURCENK562V_RS25400 ref|WP_006490600.1|gi|493536655| type VI secretion protein				0	58.4769	13	17	12	13	14	15	15	16	14	16	11	14	14	12	15	13	9	10	8	11	13	16	13	14	11	14	13	13	13	10	13	13	13	14	12	9	15	11	12
B4E5I0;BURCENK562V_RS25390	B4E5I0;BURCENK562V_RS25390	BCAL1295;ref|WP_012492501.1|gi|501469056|	Uncharacterized protein;hypothetical protein	B4E5I0_BURCJ;	>tr|B4E5I0|B4E5I0_BURCJ Uncharacterized protein OS=Burkholderia cenocepacia (strain ATCC BAA-245 / DSM 16553 / LMG 16656 / NCTC 13227 / J2315 / CF5610) GN=BCAL1295 PE=4 SV=1;>BURCENK562V_RS25390 ref|WP_012492501.1|gi|501469056| hypothetical protein				0	54.3263	13	16	13	15	11	10	7	14	14	13	14	15	16	14	13	14	15	12	12	12	14	14	12	13	12	14	14	14	13	11	12	13	12	12	15	10	14	14	14
B4E5I1;BURCENK562V_RS25385	B4E5I1;BURCENK562V_RS25385	BCAL1296;ref|WP_020979811.1|gi|537740050|	Uncharacterized protein;PF13665 domain protein	B4E5I1_BURCJ;	>tr|B4E5I1|B4E5I1_BURCJ Uncharacterized protein OS=Burkholderia cenocepacia (strain ATCC BAA-245 / DSM 16553 / LMG 16656 / NCTC 13227 / J2315 / CF5610) GN=BCAL1296 PE=4 SV=1;>BURCENK562V_RS25385 ref|WP_020979811.1|gi|537740050| PF13665 domain protein				0	54.1525	10	15	10	14	6	11	7	12	13	13	11	14	14	12	14	13	13	14	11	12	15	13	15	11	13	11	11	12	11	8	11	8	11	10	11	7	14	10	13
B4E5I2;BURCENK562V_RS25380	B4E5I2;BURCENK562V_RS25380	BCAL1297;ref|WP_006490573.1|gi|493536628|	Uncharacterized protein;ankyrin repeat protein	B4E5I2_BURCJ;	>tr|B4E5I2|B4E5I2_BURCJ Uncharacterized protein OS=Burkholderia cenocepacia (strain ATCC BAA-245 / DSM 16553 / LMG 16656 / NCTC 13227 / J2315 / CF5610) GN=BCAL1297 PE=4 SV=1;>BURCENK562V_RS25380 ref|WP_006490573.1|gi|493536628| ankyrin repeat protein				0	53.9792	15	15	12	17	11	14	12	16	15	15	12	14	16	14	16	15	14	14	15	12	17	16	15	15	15	16	16	14	14	14	15	15	14	15	14	9	16	15	15
B4E5I3	B4E5I3	BCAL1298	Uncharacterized protein	B4E5I3_BURCJ	>tr|B4E5I3|B4E5I3_BURCJ Uncharacterized protein OS=Burkholderia cenocepacia (strain ATCC BAA-245 / DSM 16553 / LMG 16656 / NCTC 13227 / J2315 / CF5610) GN=BCAL1298 PE=4 SV=1				0	54.6673	17	16	15	17	10	15	9	15	13	15	12	14	14	15	15	16	13	15	15	13	15	15	15	15	15	14	16	14	16	15	14	14	15	15	14	13	16	14	15
B4E5I4;BURCENK562V_RS25370	B4E5I4;BURCENK562V_RS25370	BCAL1299;ref|WP_034178405.1|gi|736004487|	Uncharacterized protein;hypothetical protein	B4E5I4_BURCJ;	>tr|B4E5I4|B4E5I4_BURCJ Uncharacterized protein OS=Burkholderia cenocepacia (strain ATCC BAA-245 / DSM 16553 / LMG 16656 / NCTC 13227 / J2315 / CF5610) GN=BCAL1299 PE=4 SV=1;>BURCENK562V_RS25370 ref|WP_034178405.1|gi|736004487| hypothetical protein				0	59.2527	21	22	22	23	22	22	21	23	24	24	23	21	22	24	23	22	22	23	22	22	22	23	22	23	23	23	23	21	21	22	22	23	21	23	22	21	22	22	21
B4E5I5;BURCENK562V_RS25365	B4E5I5;BURCENK562V_RS25365	BCAL1300;ref|WP_012492505.1|gi|501469060|	Uncharacterized protein;hypothetical protein	B4E5I5_BURCJ;	>tr|B4E5I5|B4E5I5_BURCJ Uncharacterized protein OS=Burkholderia cenocepacia (strain ATCC BAA-245 / DSM 16553 / LMG 16656 / NCTC 13227 / J2315 / CF5610) GN=BCAL1300 PE=4 SV=1;>BURCENK562V_RS25365 ref|WP_012492505.1|gi|501469060| hypothetical protein				0	51.1216	8	9	9	9	9	9	9	9	9	9	9	9	9	9	9	9	9	9	9	9	9	9	9	9	9	9	9	9	8	9	9	9	7	9	9	7	8	9	9
B4E5I6;BURCENK562V_RS25360	B4E5I6;BURCENK562V_RS25360	BCAL1301;ref|WP_006490534.1|gi|493536588|	Putative membrane protein;hypothetical protein	B4E5I6_BURCJ;	>tr|B4E5I6|B4E5I6_BURCJ Putative membrane protein OS=Burkholderia cenocepacia (strain ATCC BAA-245 / DSM 16553 / LMG 16656 / NCTC 13227 / J2315 / CF5610) GN=BCAL1301 PE=4 SV=1;>BURCENK562V_RS25360 ref|WP_006490534.1|gi|493536588| hypothetical protein				0	57.4376	44	46	42	46	42	45	45	47	44	48	43	48	51	46	47	48	46	48	46	47	48	49	44	47	47	46	46	45	44	44	45	42	45	44	43	41	49	45	45
B4E5I8;BURCENK562V_RS00545;BURCENK562V_RS05035;BURCENK562V_RS18970;BURCENK562V_RS22950;BURCENK562V_RS31100;BURCENK562V_RS31450;BURCENK562V_RS34495;BURCENK562V_RS34925	B4E5I8;BURCENK562V_RS00545;BURCENK562V_RS05035;BURCENK562V_RS18970;BURCENK562V_RS22950;BURCENK562V_RS31100;BURCENK562V_RS31450;BURCENK562V_RS34495;BURCENK562V_RS34925	BCAL0410;ref|WP_006481584.1|gi|493527549|;ref|WP_006481584.1|gi|493527549|;ref|WP_006481584.1|gi|493527549|;ref|WP_006481584.1|gi|493527549|;ref|WP_006481584.1|gi|493527549|;ref|WP_006481584.1|gi|493527549|;ref|WP_006481584.1|gi|493527549|;ref|WP_006481584.1|gi|493527549|	Putative insertion element protein;transposase;transposase;transposase;transposase;transposase;transposase;transposase;transposase	B4E5I8_BURCJ;;;;;;;;	>tr|B4E5I8|B4E5I8_BURCJ Putative insertion element protein OS=Burkholderia cenocepacia (strain ATCC BAA-245 / DSM 16553 / LMG 16656 / NCTC 13227 / J2315 / CF5610) GN=BCAL0410 PE=4 SV=1;>BURCENK562V_RS00545 ref|WP_006481584.1|gi|493527549| transposase;>BURCENK562V_RS05035 ref|WP_006481584.1|gi|493527549| transposase;>BURCENK562V_RS18970 ref|WP_006481584.1|gi|493527549| transposase;>BURCENK562V_RS2…				0	54.0024	2	4	3	6	5	6	6	6	4	4	3	5	6	2	5	4	6	6	4	7	7	5	4	6	3	4	4	2	3	2	4	6	5	3	3	3	4	2	2
B4E5J6;BURCENK562V_RS25335	B4E5J6;BURCENK562V_RS25335	BCAL1316;ref|WP_006490612.1|gi|493536668|	Uncharacterized protein;hypothetical protein	B4E5J6_BURCJ;	>tr|B4E5J6|B4E5J6_BURCJ Uncharacterized protein OS=Burkholderia cenocepacia (strain ATCC BAA-245 / DSM 16553 / LMG 16656 / NCTC 13227 / J2315 / CF5610) GN=BCAL1316 PE=4 SV=1;>BURCENK562V_RS25335 ref|WP_006490612.1|gi|493536668| hypothetical protein				0	56.3721	26	29	21	27	22	23	22	28	26	26	24	25	29	27	28	27	28	27	26	25	26	24	27	25	19	22	20	20	22	21	18	20	24	22	19	16	24	18	23
B4E5J7;BURCENK562V_RS25330	B4E5J7;BURCENK562V_RS25330	BCAL1317;ref|WP_006490566.1|gi|493536621|	Putative phage integrase;preprotein translocase	B4E5J7_BURCJ;	>tr|B4E5J7|B4E5J7_BURCJ Putative phage integrase OS=Burkholderia cenocepacia (strain ATCC BAA-245 / DSM 16553 / LMG 16656 / NCTC 13227 / J2315 / CF5610) GN=BCAL1317 PE=3 SV=1;>BURCENK562V_RS25330 ref|WP_006490566.1|gi|493536621| preprotein translocase				0	55.3365	7	11	5	10	11	11	13	12	11	11	11	11	9	9	11	10	12	15	13	12	12	13	12	12	8	8	10	10	10	8	11	8	9	10	9	5	11	9	12
B4E5K1;BURCENK562V_RS25310	B4E5K1;BURCENK562V_RS25310	glmS3;ref|WP_006490513.1|gi|493536566|	Glutamine--fructose-6-phosphate aminotransferase [isomerizing];glucosamine--fructose-6-phosphate aminotransferase	B4E5K1_BURCJ;	>tr|B4E5K1|B4E5K1_BURCJ Glutamine--fructose-6-phosphate aminotransferase [isomerizing] OS=Burkholderia cenocepacia (strain ATCC BAA-245 / DSM 16553 / LMG 16656 / NCTC 13227 / J2315 / CF5610) GN=glmS3 PE=3 SV=1;>BURCENK562V_RS25310 ref|WP_006490513.1|gi|493536566| glucosamine--fructose-6-phosphate aminotransferase				0	53.2806	6	6	6	6	6	6	6	6	6	6	6	6	6	6	6	6	7	6	7	6	6	7	6	6	6	6	6	6	6	6	6	6	6	6	6	6	6	6	6
B4E5L0;BURCENK562V_RS25265	B4E5L0;BURCENK562V_RS25265	BCAL1330;ref|WP_006490528.1|gi|493536582|	2Fe-2S ferredoxin;(2Fe-2S)-binding protein	B4E5L0_BURCJ;	>tr|B4E5L0|B4E5L0_BURCJ 2Fe-2S ferredoxin OS=Burkholderia cenocepacia (strain ATCC BAA-245 / DSM 16553 / LMG 16656 / NCTC 13227 / J2315 / CF5610) GN=BCAL1330 PE=4 SV=1;>BURCENK562V_RS25265 ref|WP_006490528.1|gi|493536582| (2Fe-2S)-binding protein				0	57.3534	8	5	7	6	6	4	4	6	6	7	7	7	6	5	6	6	6	4	7	5	4	5	5	6	5	5	6	5	6	4	6	7	6	7	7	6	8	5	5
B4E5L1;BURCENK562V_RS27470	B4E5L1;BURCENK562V_RS27470	nuoL;ref|WP_006484887.1|gi|493530881|	NADH-ubiquinone oxidoreductase I chain L;NADH:ubiquinone oxidoreductase subunit L	B4E5L1_BURCJ;	>tr|B4E5L1|B4E5L1_BURCJ NADH-ubiquinone oxidoreductase I chain L OS=Burkholderia cenocepacia (strain ATCC BAA-245 / DSM 16553 / LMG 16656 / NCTC 13227 / J2315 / CF5610) GN=nuoL PE=4 SV=1;>BURCENK562V_RS27470 ref|WP_006484887.1|gi|493530881| NADH:ubiquinone oxidoreductase subunit L				0	53.5879	13	16	13	14	15	16	16	17	13	16	14	13	17	13	14	16	17	17	15	16	17	17	17	17	15	16	15	15	14	17	15	15	14	16	15	13	16	16	16
B4E5L2;BURCENK562V_RS27465	B4E5L2;BURCENK562V_RS27465	nuoK;ref|WP_006478272.1|gi|493524208|	NADH-quinone oxidoreductase subunit K	NUOK_BURCJ;	>sp|B4E5L2|NUOK_BURCJ NADH-quinone oxidoreductase subunit K OS=Burkholderia cenocepacia (strain ATCC BAA-245 / DSM 16553 / LMG 16656 / NCTC 13227 / J2315 / CF5610) GN=nuoK PE=3 SV=1;>BURCENK562V_RS27465 ref|WP_006478272.1|gi|493524208| NADH-quinone oxidoreductase subunit K				0	53.9811	5	6	5	5	5	5	6	6	6	5	5	5	6	5	6	5	6	5	5	5	6	6	5	6	6	5	6	5	5	5	5	5	5	5	5	5	5	6	5
B4E5L3;BURCENK562V_RS27460	B4E5L3;BURCENK562V_RS27460	nuoJ;ref|WP_006484877.1|gi|493530871|	NADH dehydrogenase I chain J;NADH:ubiquinone oxidoreductase subunit J	B4E5L3_BURCJ;	>tr|B4E5L3|B4E5L3_BURCJ NADH dehydrogenase I chain J OS=Burkholderia cenocepacia (strain ATCC BAA-245 / DSM 16553 / LMG 16656 / NCTC 13227 / J2315 / CF5610) GN=nuoJ PE=3 SV=1;>BURCENK562V_RS27460 ref|WP_006484877.1|gi|493530871| NADH:ubiquinone oxidoreductase subunit J				0	58.4309	5	9	5	6	6	8	8	8	6	7	7	7	9	9	9	8	8	9	8	7	8	8	8	7	6	7	7	7	7	7	7	7	6	7	6	4	8	8	7
B4E5L4;BURCENK562V_RS27455	B4E5L4;BURCENK562V_RS27455	nuoI;ref|WP_006484869.1|gi|493530863|	NADH-quinone oxidoreductase subunit I;NADH dehydrogenase subunit I	NUOI_BURCJ;	>sp|B4E5L4|NUOI_BURCJ NADH-quinone oxidoreductase subunit I OS=Burkholderia cenocepacia (strain ATCC BAA-245 / DSM 16553 / LMG 16656 / NCTC 13227 / J2315 / CF5610) GN=nuoI PE=3 SV=1;>BURCENK562V_RS27455 ref|WP_006484869.1|gi|493530863| NADH dehydrogenase subunit I				0	51.7524	24	26	22	25	25	24	25	26	25	26	23	26	26	25	25	26	27	24	23	24	27	26	25	26	26	25	26	23	22	25	25	25	25	26	24	23	26	25	24
B4E5L5;BURCENK562V_RS27450	B4E5L5;BURCENK562V_RS27450	nuoH;ref|WP_006484885.1|gi|493530879|	NADH-quinone oxidoreductase subunit H;NADH:ubiquinone oxidoreductase subunit H	NUOH_BURCJ;	>sp|B4E5L5|NUOH_BURCJ NADH-quinone oxidoreductase subunit H OS=Burkholderia cenocepacia (strain ATCC BAA-245 / DSM 16553 / LMG 16656 / NCTC 13227 / J2315 / CF5610) GN=nuoH PE=3 SV=1;>BURCENK562V_RS27450 ref|WP_006484885.1|gi|493530879| NADH:ubiquinone oxidoreductase subunit H				0	52.0904	6	6	3	6	6	9	7	8	6	5	7	7	6	6	7	7	5	9	7	9	7	6	9	7	4	5	5	5	4	5	6	6	5	5	6	4	5	5	5
B4E5L6;BURCENK562V_RS27445	B4E5L6;BURCENK562V_RS27445	BCAL2338;ref|WP_006484875.1|gi|493530869|	NADH-quinone oxidoreductase;NADH dehydrogenase subunit G	B4E5L6_BURCJ;	>tr|B4E5L6|B4E5L6_BURCJ NADH-quinone oxidoreductase OS=Burkholderia cenocepacia (strain ATCC BAA-245 / DSM 16553 / LMG 16656 / NCTC 13227 / J2315 / CF5610) GN=BCAL2338 PE=3 SV=1;>BURCENK562V_RS27445 ref|WP_006484875.1|gi|493530869| NADH dehydrogenase subunit G				0	56.0452	77	80	72	79	78	79	76	80	78	77	76	79	81	75	80	80	79	79	78	78	82	84	82	83	76	79	78	79	76	79	83	80	75	81	80	73	82	76	78
B4E5L8;BURCENK562V_RS27435	B4E5L8;BURCENK562V_RS27435	BCAL2340;ref|WP_006478266.1|gi|493524202|	Putative NADH dehydrogenase I chain E;NADH dehydrogenase subunit E	B4E5L8_BURCJ;	>tr|B4E5L8|B4E5L8_BURCJ Putative NADH dehydrogenase I chain E OS=Burkholderia cenocepacia (strain ATCC BAA-245 / DSM 16553 / LMG 16656 / NCTC 13227 / J2315 / CF5610) GN=BCAL2340 PE=4 SV=1;>BURCENK562V_RS27435 ref|WP_006478266.1|gi|493524202| NADH dehydrogenase subunit E				0	51.1213	15	16	12	14	13	16	15	15	16	16	14	16	16	15	15	15	16	14	14	16	16	15	15	15	15	15	14	15	16	15	16	16	16	16	14	12	15	16	14
B4E5L9	B4E5L9	nuoD	NADH-quinone oxidoreductase subunit D	NUOD_BURCJ	>sp|B4E5L9|NUOD_BURCJ NADH-quinone oxidoreductase subunit D OS=Burkholderia cenocepacia (strain ATCC BAA-245 / DSM 16553 / LMG 16656 / NCTC 13227 / J2315 / CF5610) GN=nuoD PE=3 SV=1				0	56.8001	63	70	61	65	65	67	70	68	63	68	67	66	70	68	71	71	72	71	64	70	72	72	70	69	66	67	66	66	66	67	70	63	65	64	63	57	70	68	66
B4E5M0;BURCENK562V_RS27425	B4E5M0;BURCENK562V_RS27425	nuoC;ref|WP_006478264.1|gi|493524200|	NADH-quinone oxidoreductase subunit C;NADH dehydrogenase subunit C	NUOC_BURCJ;	>sp|B4E5M0|NUOC_BURCJ NADH-quinone oxidoreductase subunit C OS=Burkholderia cenocepacia (strain ATCC BAA-245 / DSM 16553 / LMG 16656 / NCTC 13227 / J2315 / CF5610) GN=nuoC PE=3 SV=1;>BURCENK562V_RS27425 ref|WP_006478264.1|gi|493524200| NADH dehydrogenase subunit C				0	53.5714	21	23	20	21	21	22	22	21	22	22	21	22	23	22	22	23	23	22	23	22	22	22	22	23	22	22	22	20	22	21	23	21	21	22	22	18	21	21	22
B4E5M1;BURCENK562V_RS27420	B4E5M1;BURCENK562V_RS27420	nuoB;ref|WP_006398799.1|gi|493443394|	NADH-quinone oxidoreductase subunit B;NADH dehydrogenase subunit B	NUOB_BURCJ;	>sp|B4E5M1|NUOB_BURCJ NADH-quinone oxidoreductase subunit B OS=Burkholderia cenocepacia (strain ATCC BAA-245 / DSM 16553 / LMG 16656 / NCTC 13227 / J2315 / CF5610) GN=nuoB PE=3 SV=2;>BURCENK562V_RS27420 ref|WP_006398799.1|gi|493443394| NADH dehydrogenase subunit B				0	54.4601	8	10	8	11	10	9	10	11	9	9	10	9	12	10	10	12	10	10	9	12	11	9	11	13	9	9	9	9	11	10	12	11	9	10	10	6	9	10	11
B4E5M2;BURCENK562V_RS27415	B4E5M2;BURCENK562V_RS27415	nuoA;ref|WP_006398798.1|gi|493443393|	NADH-quinone oxidoreductase subunit A;NADH:ubiquinone oxidoreductase subunit A	NUOA_BURCJ;	>sp|B4E5M2|NUOA_BURCJ NADH-quinone oxidoreductase subunit A OS=Burkholderia cenocepacia (strain ATCC BAA-245 / DSM 16553 / LMG 16656 / NCTC 13227 / J2315 / CF5610) GN=nuoA PE=3 SV=1;>BURCENK562V_RS27415 ref|WP_006398798.1|gi|493443393| NADH:ubiquinone oxidoreductase subunit A				0	49.7733	4	4	4	5	5	4	4	5	5	5	4	5	5	5	5	5	5	5	5	5	5	5	4	5	4	5	5	5	5	5	5	5	5	5	5	4	5	4	4
B4E5M3;BURCENK562V_RS27405	B4E5M3;BURCENK562V_RS27405	secG;ref|WP_012492733.1|gi|501469288|	Protein-export membrane protein SecG;preprotein translocase subunit SecG	B4E5M3_BURCJ;	>tr|B4E5M3|B4E5M3_BURCJ Protein-export membrane protein SecG OS=Burkholderia cenocepacia (strain ATCC BAA-245 / DSM 16553 / LMG 16656 / NCTC 13227 / J2315 / CF5610) GN=secG PE=4 SV=1;>BURCENK562V_RS27405 ref|WP_012492733.1|gi|501469288| preprotein translocase subunit SecG				0.00022748	43.0215	0	0	1	1	1	1	1	2	0	0	1	0	1	0	1	1	1	1	0	1	1	2	1	2	0	0	0	1	0	1	2	2	0	0	1	0	1	1	1
B4E5M4;BURCENK562V_RS27400	B4E5M4;BURCENK562V_RS27400	tpiA;ref|WP_006484882.1|gi|493530876|	Triosephosphate isomerase;triosephosphate isomerase	B4E5M4_BURCJ;	>tr|B4E5M4|B4E5M4_BURCJ Triosephosphate isomerase OS=Burkholderia cenocepacia (strain ATCC BAA-245 / DSM 16553 / LMG 16656 / NCTC 13227 / J2315 / CF5610) GN=tpiA PE=3 SV=1;>BURCENK562V_RS27400 ref|WP_006484882.1|gi|493530876| triosephosphate isomerase				0	59.2527	12	12	13	12	12	12	11	12	12	12	13	11	12	12	13	11	11	12	12	11	11	10	11	12	12	12	12	11	12	11	12	12	12	12	12	12	12	13	12
B4E5M5;BURCENK562V_RS27395	B4E5M5;BURCENK562V_RS27395	BCAL2347;ref|WP_012492734.1|gi|501469289|	Putative oxidoreductase;NAD(P)H quinone oxidoreductase	B4E5M5_BURCJ;	>tr|B4E5M5|B4E5M5_BURCJ Putative oxidoreductase OS=Burkholderia cenocepacia (strain ATCC BAA-245 / DSM 16553 / LMG 16656 / NCTC 13227 / J2315 / CF5610) GN=BCAL2347 PE=4 SV=1;>BURCENK562V_RS27395 ref|WP_012492734.1|gi|501469289| NAD(P)H quinone oxidoreductase				0	50.7923	25	26	22	25	20	24	22	24	25	25	22	25	26	25	26	26	23	23	21	25	23	26	25	24	25	24	22	22	24	22	25	24	20	24	22	19	25	24	24
B4E5M6;BURCENK562V_RS27390	B4E5M6;BURCENK562V_RS27390	pnp;ref|WP_034178497.1|gi|736004579|	Polyribonucleotide nucleotidyltransferase;polynucleotide phosphorylase/polyadenylase	PNP_BURCJ;	>sp|B4E5M6|PNP_BURCJ Polyribonucleotide nucleotidyltransferase OS=Burkholderia cenocepacia (strain ATCC BAA-245 / DSM 16553 / LMG 16656 / NCTC 13227 / J2315 / CF5610) GN=pnp PE=3 SV=1;>BURCENK562V_RS27390 ref|WP_034178497.1|gi|736004579| polynucleotide phosphorylase/polyadenylase				0	54.7972	60	65	59	62	59	64	64	63	64	65	62	65	64	63	64	61	66	66	62	64	65	67	63	64	59	62	62	61	64	66	68	63	63	60	61	55	65	63	63
B4E5M7;BURCENK562V_RS27385	B4E5M7;BURCENK562V_RS27385	rpsO;ref|WP_006398792.1|gi|493443387|	30S ribosomal protein S15	RS15_BURCJ;	>sp|B4E5M7|RS15_BURCJ 30S ribosomal protein S15 OS=Burkholderia cenocepacia (strain ATCC BAA-245 / DSM 16553 / LMG 16656 / NCTC 13227 / J2315 / CF5610) GN=rpsO PE=3 SV=1;>BURCENK562V_RS27385 ref|WP_006398792.1|gi|493443387| 30S ribosomal protein S15				0	48.1146	8	8	7	8	8	8	8	8	8	8	8	8	8	8	8	8	8	8	8	8	8	8	8	8	8	8	8	8	8	8	8	8	8	8	8	7	8	8	8
B4E5M8;BURCENK562V_RS27380	B4E5M8;BURCENK562V_RS27380	BCAL2350;ref|WP_034178498.1|gi|736004580|	Putative amino acid transporter exported protein;ABC transporter permease	B4E5M8_BURCJ;	>tr|B4E5M8|B4E5M8_BURCJ Putative amino acid transporter exported protein OS=Burkholderia cenocepacia (strain ATCC BAA-245 / DSM 16553 / LMG 16656 / NCTC 13227 / J2315 / CF5610) GN=BCAL2350 PE=4 SV=1;>BURCENK562V_RS27380 ref|WP_034178498.1|gi|736004580| ABC transporter permease				0	58.0166	22	23	19	22	12	16	16	19	22	23	24	25	27	23	24	23	26	25	24	24	27	24	25	27	22	23	22	22	20	20	22	18	22	23	22	19	26	23	23
B4E5M9;BURCENK562V_RS27375	B4E5M9;BURCENK562V_RS27375	BCAL2351;ref|WP_006484895.1|gi|493530889|	Putative lipoprotein;hypothetical protein	B4E5M9_BURCJ;	>tr|B4E5M9|B4E5M9_BURCJ Putative lipoprotein OS=Burkholderia cenocepacia (strain ATCC BAA-245 / DSM 16553 / LMG 16656 / NCTC 13227 / J2315 / CF5610) GN=BCAL2351 PE=4 SV=1;>BURCENK562V_RS27375 ref|WP_006484895.1|gi|493530889| hypothetical protein				0	58.178	13	13	13	13	11	13	12	13	13	13	12	13	13	13	13	13	13	13	13	13	13	13	13	14	13	13	13	12	13	11	13	12	13	13	12	13	13	13	12
B4E5N0;BURCENK562V_RS27370	B4E5N0;BURCENK562V_RS27370	BCAL2352;ref|WP_006497012.1|gi|493543152|	Carbonic anhydrase;carbonic anhydrase	B4E5N0_BURCJ;	>tr|B4E5N0|B4E5N0_BURCJ Carbonic anhydrase OS=Burkholderia cenocepacia (strain ATCC BAA-245 / DSM 16553 / LMG 16656 / NCTC 13227 / J2315 / CF5610) GN=BCAL2352 PE=3 SV=1;>BURCENK562V_RS27370 ref|WP_006497012.1|gi|493543152| carbonic anhydrase				0	54.945	5	6	3	5	16	16	19	18	11	13	13	14	6	7	7	5	15	17	18	17	17	14	16	16	8	6	6	5	7	6	5	7	8	8	8	3	7	5	9
B4E5N1;BURCENK562V_RS27365	B4E5N1;BURCENK562V_RS27365	BCAL2353;ref|WP_006493526.1|gi|493539640|	Putative sulfate transporter;membrane protein	B4E5N1_BURCJ;	>tr|B4E5N1|B4E5N1_BURCJ Putative sulfate transporter OS=Burkholderia cenocepacia (strain ATCC BAA-245 / DSM 16553 / LMG 16656 / NCTC 13227 / J2315 / CF5610) GN=BCAL2353 PE=4 SV=1;>BURCENK562V_RS27365 ref|WP_006493526.1|gi|493539640| membrane protein				0	54.9373	0	3	0	0	2	1	9	3	2	3	2	2	3	3	2	1	3	2	3	2	5	4	4	4	1	0	2	2	2	2	1	2	0	1	1	1	1	1	1
B4E5N2;BURCENK562V_RS27360	B4E5N2;BURCENK562V_RS27360	leuA;ref|WP_006491031.1|gi|493537099|	2-isopropylmalate synthase	LEU1_BURCJ;	>sp|B4E5N2|LEU1_BURCJ 2-isopropylmalate synthase OS=Burkholderia cenocepacia (strain ATCC BAA-245 / DSM 16553 / LMG 16656 / NCTC 13227 / J2315 / CF5610) GN=leuA PE=3 SV=1;>BURCENK562V_RS27360 ref|WP_006491031.1|gi|493537099| 2-isopropylmalate synthase				0	55.1377	44	45	38	43	41	44	49	48	43	48	45	47	46	41	44	44	49	49	42	48	50	46	51	47	43	44	45	40	44	47	49	45	43	46	44	40	45	46	41
B4E5N3;BURCENK562V_RS27355	B4E5N3;BURCENK562V_RS27355	BCAL2355;ref|WP_006491034.1|gi|493537102|	Putative phosphatidyltransferase;CDP-diacylglycerol--serine O-phosphatidyltransferase	B4E5N3_BURCJ;	>tr|B4E5N3|B4E5N3_BURCJ Putative phosphatidyltransferase OS=Burkholderia cenocepacia (strain ATCC BAA-245 / DSM 16553 / LMG 16656 / NCTC 13227 / J2315 / CF5610) GN=BCAL2355 PE=3 SV=1;>BURCENK562V_RS27355 ref|WP_006491034.1|gi|493537102| CDP-diacylglycerol--serine O-phosphatidyltransferase				0	50.6362	5	5	5	4	5	5	5	5	5	4	5	4	5	5	5	5	6	6	4	5	5	5	5	5	4	5	5	4	3	5	5	5	4	5	4	3	5	5	5
B4E5N4;BURCENK562V_RS27350	B4E5N4;BURCENK562V_RS27350	psd;ref|WP_006491035.1|gi|493537103|	Phosphatidylserine decarboxylase proenzyme;phosphatidylserine decarboxylase	PSD_BURCJ;	>sp|B4E5N4|PSD_BURCJ Phosphatidylserine decarboxylase proenzyme OS=Burkholderia cenocepacia (strain ATCC BAA-245 / DSM 16553 / LMG 16656 / NCTC 13227 / J2315 / CF5610) GN=psd PE=3 SV=1;>BURCENK562V_RS27350 ref|WP_006491035.1|gi|493537103| phosphatidylserine decarboxylase				0	57.3611	13	15	12	14	14	13	14	15	16	15	15	14	16	15	15	13	15	16	14	15	15	15	15	16	15	14	15	15	15	11	16	16	15	13	15	12	16	16	12
B4E5N5;BURCENK562V_RS27345	B4E5N5;BURCENK562V_RS27345	ilvC;ref|WP_006491032.1|gi|493537100|	Ketol-acid reductoisomerase (NADP(+));ketol-acid reductoisomerase	ILVC_BURCJ;	>sp|B4E5N5|ILVC_BURCJ Ketol-acid reductoisomerase (NADP(+)) OS=Burkholderia cenocepacia (strain ATCC BAA-245 / DSM 16553 / LMG 16656 / NCTC 13227 / J2315 / CF5610) GN=ilvC PE=3 SV=1;>BURCENK562V_RS27345 ref|WP_006491032.1|gi|493537100| ketol-acid reductoisomerase				0	54.0763	46	47	42	47	48	48	48	51	47	49	47	46	48	48	46	47	48	48	47	50	48	49	49	50	46	46	46	47	50	48	51	48	47	46	47	44	49	47	46
B4E5N6;BURCENK562V_RS27340	B4E5N6;BURCENK562V_RS27340	ilvH;ref|WP_006398781.1|gi|493443376|	Acetolactate synthase isozyme III small subunit;acetolactate synthase	B4E5N6_BURCJ;	>tr|B4E5N6|B4E5N6_BURCJ Acetolactate synthase isozyme III small subunit OS=Burkholderia cenocepacia (strain ATCC BAA-245 / DSM 16553 / LMG 16656 / NCTC 13227 / J2315 / CF5610) GN=ilvH PE=4 SV=1;>BURCENK562V_RS27340 ref|WP_006398781.1|gi|493443376| acetolactate synthase				0	54.2424	10	11	9	10	9	10	10	10	9	10	10	11	11	10	11	11	10	10	10	11	11	11	11	10	9	11	10	10	10	10	11	10	10	10	10	9	11	11	11
B4E5N7;BURCENK562V_RS27335	B4E5N7;BURCENK562V_RS27335	ilvI;ref|WP_012492736.1|gi|501469291|	Acetolactate synthase;acetolactate synthase	B4E5N7_BURCJ;	>tr|B4E5N7|B4E5N7_BURCJ Acetolactate synthase OS=Burkholderia cenocepacia (strain ATCC BAA-245 / DSM 16553 / LMG 16656 / NCTC 13227 / J2315 / CF5610) GN=ilvI PE=3 SV=1;>BURCENK562V_RS27335 ref|WP_012492736.1|gi|501469291| acetolactate synthase				0	56.62	40	42	37	41	38	38	40	40	40	40	38	41	42	40	40	40	42	41	39	40	40	43	40	39	38	39	39	40	38	40	41	38	39	39	40	37	40	40	40
B4E5N8;BURCENK562V_RS27330	B4E5N8;BURCENK562V_RS27330	BCAL2360;ref|WP_006491033.1|gi|493537101|	Putative sigma factor;RNA polymerase sigma70 factor	B4E5N8_BURCJ;	>tr|B4E5N8|B4E5N8_BURCJ Putative sigma factor OS=Burkholderia cenocepacia (strain ATCC BAA-245 / DSM 16553 / LMG 16656 / NCTC 13227 / J2315 / CF5610) GN=BCAL2360 PE=4 SV=1;>BURCENK562V_RS27330 ref|WP_006491033.1|gi|493537101| RNA polymerase sigma70 factor				0	56.3351	7	8	8	9	7	8	9	9	8	8	8	9	9	7	9	7	9	9	8	8	8	8	8	8	8	8	9	8	7	8	9	9	8	8	9	7	8	9	9
B4E5N9;BURCENK562V_RS27325	B4E5N9;BURCENK562V_RS27325	BCAL2361;ref|WP_006497015.1|gi|493543155|	Putative membrane protein;membrane protein	B4E5N9_BURCJ;	>tr|B4E5N9|B4E5N9_BURCJ Putative membrane protein OS=Burkholderia cenocepacia (strain ATCC BAA-245 / DSM 16553 / LMG 16656 / NCTC 13227 / J2315 / CF5610) GN=BCAL2361 PE=4 SV=1;>BURCENK562V_RS27325 ref|WP_006497015.1|gi|493543155| membrane protein				0	52.5899	3	3	2	2	2	3	4	3	3	3	3	3	4	2	3	4	3	2	3	4	2	4	3	2	3	3	3	3	3	3	4	3	3	3	3	3	3	2	3
B4E5P0;BURCENK562V_RS27320	B4E5P0;BURCENK562V_RS27320	BCAL2362;ref|WP_020979871.1|gi|537744497|	Putative exported protein;PF11304 family protein	B4E5P0_BURCJ;	>tr|B4E5P0|B4E5P0_BURCJ Putative exported protein OS=Burkholderia cenocepacia (strain ATCC BAA-245 / DSM 16553 / LMG 16656 / NCTC 13227 / J2315 / CF5610) GN=BCAL2362 PE=4 SV=1;>BURCENK562V_RS27320 ref|WP_020979871.1|gi|537744497| PF11304 family protein				0	56.5123	5	5	5	5	4	5	5	5	4	4	4	5	4	4	5	5	5	5	4	5	5	5	4	5	5	5	4	5	4	5	5	5	3	5	5	2	5	5	3
B4E5P5;BURCENK562V_RS27295	B4E5P5;BURCENK562V_RS27295	BCAL2367;ref|WP_006488215.1|gi|493534236|	TetR family regulatory protein;TetR family transcriptional regulator	B4E5P5_BURCJ;	>tr|B4E5P5|B4E5P5_BURCJ TetR family regulatory protein OS=Burkholderia cenocepacia (strain ATCC BAA-245 / DSM 16553 / LMG 16656 / NCTC 13227 / J2315 / CF5610) GN=BCAL2367 PE=4 SV=1;>BURCENK562V_RS27295 ref|WP_006488215.1|gi|493534236| TetR family transcriptional regulator				0	55.2821	18	19	17	18	15	18	15	17	16	17	17	17	20	17	19	20	18	20	17	19	21	18	19	18	16	18	18	18	17	17	19	17	17	18	18	16	20	17	18
B4E5P6;BURCENK562V_RS27290	B4E5P6;BURCENK562V_RS27290	BCAL2368;ref|WP_006488208.1|gi|493534229|	Cytokinin riboside 5'-monophosphate phosphoribohydrolase;LOG family protein	B4E5P6_BURCJ;	>tr|B4E5P6|B4E5P6_BURCJ Cytokinin riboside 5'-monophosphate phosphoribohydrolase OS=Burkholderia cenocepacia (strain ATCC BAA-245 / DSM 16553 / LMG 16656 / NCTC 13227 / J2315 / CF5610) GN=BCAL2368 PE=3 SV=1;>BURCENK562V_RS27290 ref|WP_006488208.1|gi|493534229| LOG family protein				0	58.5473	19	21	17	20	19	19	21	21	20	20	20	19	19	19	20	20	18	20	21	20	20	20	20	20	20	20	20	21	19	19	20	20	19	20	20	16	19	20	20
B4E5P7;BURCENK562V_RS27285	B4E5P7;BURCENK562V_RS27285	BCAL2369;ref|WP_006488202.1|gi|493534223|	Putative dehydrogenase;glucose-1-dehydrogenase	B4E5P7_BURCJ;	>tr|B4E5P7|B4E5P7_BURCJ Putative dehydrogenase OS=Burkholderia cenocepacia (strain ATCC BAA-245 / DSM 16553 / LMG 16656 / NCTC 13227 / J2315 / CF5610) GN=BCAL2369 PE=1 SV=1;>BURCENK562V_RS27285 ref|WP_006488202.1|gi|493534223| glucose-1-dehydrogenase				0	54.2326	12	13	11	12	11	11	12	11	12	14	10	14	16	13	14	14	14	15	12	13	16	15	15	13	14	12	14	12	14	13	13	13	16	13	13	11	15	14	14
B4E5P9;BURCENK562V_RS27275	B4E5P9;BURCENK562V_RS27275	BCAL2371;ref|WP_006488213.1|gi|493534234|	Uncharacterized protein;membrane protein	B4E5P9_BURCJ;	>tr|B4E5P9|B4E5P9_BURCJ Uncharacterized protein OS=Burkholderia cenocepacia (strain ATCC BAA-245 / DSM 16553 / LMG 16656 / NCTC 13227 / J2315 / CF5610) GN=BCAL2371 PE=4 SV=1;>BURCENK562V_RS27275 ref|WP_006488213.1|gi|493534234| membrane protein				0	54.0734	8	7	7	7	8	6	7	8	7	8	8	8	8	8	8	8	8	8	8	8	8	7	8	7	7	7	7	7	7	7	7	7	7	7	7	6	7	8	7
B4E5Q0;BURCENK562V_RS27270	B4E5Q0;BURCENK562V_RS27270	BCAL2372;ref|WP_006488196.1|gi|493534217|	Putative alanyl-tRNA synthetase;Ala-tRNA(Pro) hydrolase	B4E5Q0_BURCJ;	>tr|B4E5Q0|B4E5Q0_BURCJ Putative alanyl-tRNA synthetase OS=Burkholderia cenocepacia (strain ATCC BAA-245 / DSM 16553 / LMG 16656 / NCTC 13227 / J2315 / CF5610) GN=BCAL2372 PE=4 SV=1;>BURCENK562V_RS27270 ref|WP_006488196.1|gi|493534217| Ala-tRNA(Pro) hydrolase				0	58.1199	10	11	9	10	8	10	10	10	9	10	9	9	11	10	11	11	11	10	9	11	10	9	10	10	10	9	9	9	10	9	9	9	8	10	9	7	10	10	9
B4E5Q1;BURCENK562V_RS27265	B4E5Q1;BURCENK562V_RS27265	BCAL2373;ref|WP_006488211.1|gi|493534232|	Putative globin;globin, protozoan/cyanobacterial family	B4E5Q1_BURCJ;	>tr|B4E5Q1|B4E5Q1_BURCJ Putative globin OS=Burkholderia cenocepacia (strain ATCC BAA-245 / DSM 16553 / LMG 16656 / NCTC 13227 / J2315 / CF5610) GN=BCAL2373 PE=4 SV=1;>BURCENK562V_RS27265 ref|WP_006488211.1|gi|493534232| globin, protozoan/cyanobacterial family				0	55.6214	10	11	11	11	11	11	13	12	12	13	12	13	12	10	11	12	14	10	11	12	13	14	9	13	12	11	12	11	12	12	11	11	10	11	12	10	13	10	10
B4E5Q2;BURCENK562V_RS27260	B4E5Q2;BURCENK562V_RS27260	BCAL2374;ref|WP_006492973.1|gi|493539083|	Permease protein;efflux ABC transporter, permease protein	B4E5Q2_BURCJ;	>tr|B4E5Q2|B4E5Q2_BURCJ Permease protein OS=Burkholderia cenocepacia (strain ATCC BAA-245 / DSM 16553 / LMG 16656 / NCTC 13227 / J2315 / CF5610) GN=BCAL2374 PE=4 SV=1;>BURCENK562V_RS27260 ref|WP_006492973.1|gi|493539083| efflux ABC transporter, permease protein				0	58.443	14	21	14	16	12	16	16	17	18	18	14	20	17	20	19	17	19	16	17	12	19	14	15	18	17	19	19	15	18	16	17	19	19	18	19	16	21	14	15
B4E5Q5;BURCENK562V_RS16415;BURCENK562V_RS24455;BURCENK562V_RS27245;BURCENK562V_RS30595;BURCENK562V_RS33815;BURCENK562V_RS34135	B4E5Q5;BURCENK562V_RS16415;BURCENK562V_RS24455;BURCENK562V_RS27245;BURCENK562V_RS30595;BURCENK562V_RS33815;BURCENK562V_RS34135	BCAL1017;ref|WP_006476181.1|gi|493522087|;ref|WP_006476181.1|gi|493522087|;ref|WP_006476181.1|gi|493522087|;ref|WP_006476181.1|gi|493522087|;ref|WP_006476181.1|gi|493522087|;ref|WP_006476181.1|gi|493522087|	Putative transposase;transposase;transposase;transposase;transposase;transposase;transposase	B4E5Q5_BURCJ;;;;;;	>tr|B4E5Q5|B4E5Q5_BURCJ Putative transposase OS=Burkholderia cenocepacia (strain ATCC BAA-245 / DSM 16553 / LMG 16656 / NCTC 13227 / J2315 / CF5610) GN=BCAL1017 PE=4 SV=1;>BURCENK562V_RS16415 ref|WP_006476181.1|gi|493522087| transposase;>BURCENK562V_RS24455 ref|WP_006476181.1|gi|493522087| transposase;>BURCENK562V_RS27245 ref|WP_006476181.1|gi|493522087| transposase;>BURCENK562V_RS30595 ref|WP_00…				0	57.9747	8	10	7	8	6	6	7	8	9	8	7	9	9	9	10	9	9	7	6	9	10	9	7	8	8	9	8	8	8	7	9	9	8	8	9	6	9	7	7
B4E5Q6;BURCENK562V_RS27240	B4E5Q6;BURCENK562V_RS27240	BCAL2378;ref|WP_006483516.1|gi|493529501|	Putative exported protein;hypothetical protein	B4E5Q6_BURCJ;	>tr|B4E5Q6|B4E5Q6_BURCJ Putative exported protein OS=Burkholderia cenocepacia (strain ATCC BAA-245 / DSM 16553 / LMG 16656 / NCTC 13227 / J2315 / CF5610) GN=BCAL2378 PE=4 SV=1;>BURCENK562V_RS27240 ref|WP_006483516.1|gi|493529501| hypothetical protein				0	49.7172	2	3	2	3	2	2	2	3	3	3	1	3	2	2	2	2	2	2	2	1	2	3	2	2	3	3	3	3	2	2	3	3	3	3	3	3	3	2	2
B4E5Q7;BURCENK562V_RS27235	B4E5Q7;BURCENK562V_RS27235	kdpE;ref|WP_006483513.1|gi|493529498|	Two-component regulatory system, response regulator protein KdpE;transcriptional regulator	B4E5Q7_BURCJ;	>tr|B4E5Q7|B4E5Q7_BURCJ Two-component regulatory system, response regulator protein KdpE OS=Burkholderia cenocepacia (strain ATCC BAA-245 / DSM 16553 / LMG 16656 / NCTC 13227 / J2315 / CF5610) GN=kdpE PE=4 SV=1;>BURCENK562V_RS27235 ref|WP_006483513.1|gi|493529498| transcriptional regulator				0	56.0526	11	13	8	9	11	13	12	12	11	14	9	12	14	12	14	14	15	14	10	15	16	13	14	15	13	9	10	13	12	10	13	12	13	10	11	7	15	14	12
B4E5Q8;BURCENK562V_RS27230	B4E5Q8;BURCENK562V_RS27230	kdpD;ref|WP_012492741.1|gi|501469296|	Two-component regulatory system, sensor kinase protein;histidine kinase	B4E5Q8_BURCJ;	>tr|B4E5Q8|B4E5Q8_BURCJ Two-component regulatory system, sensor kinase protein OS=Burkholderia cenocepacia (strain ATCC BAA-245 / DSM 16553 / LMG 16656 / NCTC 13227 / J2315 / CF5610) GN=kdpD PE=4 SV=1;>BURCENK562V_RS27230 ref|WP_012492741.1|gi|501469296| histidine kinase				0	56.5787	22	25	17	22	20	26	22	26	24	26	22	24	27	24	25	24	25	23	23	24	28	24	26	24	22	25	22	21	20	23	23	23	20	26	20	18	25	25	26
B4E5R2;BURCENK562V_RS27200	B4E5R2;BURCENK562V_RS27200	qor;ref|WP_006481869.1|gi|493527838|	Quinone oxidoreductase;quinone oxidoreductase	B4E5R2_BURCJ;	>tr|B4E5R2|B4E5R2_BURCJ Quinone oxidoreductase OS=Burkholderia cenocepacia (strain ATCC BAA-245 / DSM 16553 / LMG 16656 / NCTC 13227 / J2315 / CF5610) GN=qor PE=4 SV=1;>BURCENK562V_RS27200 ref|WP_006481869.1|gi|493527838| quinone oxidoreductase				0	56.7881	24	23	23	24	23	24	25	25	25	23	24	23	25	22	24	24	24	24	23	21	25	23	23	24	23	22	24	23	25	24	23	25	22	25	24	24	23	24	24
B4E5R3;BURCENK562V_RS27195	B4E5R3;BURCENK562V_RS27195	mgsA;ref|WP_006478230.1|gi|493524165|	Methylglyoxal synthase;methylglyoxal synthase	MGSA_BURCJ;	>sp|B4E5R3|MGSA_BURCJ Methylglyoxal synthase OS=Burkholderia cenocepacia (strain ATCC BAA-245 / DSM 16553 / LMG 16656 / NCTC 13227 / J2315 / CF5610) GN=mgsA PE=3 SV=1;>BURCENK562V_RS27195 ref|WP_006478230.1|gi|493524165| methylglyoxal synthase				0	58.3079	19	17	17	16	17	16	19	19	17	18	17	18	19	17	19	18	20	18	18	18	19	18	19	19	17	17	17	17	18	17	17	18	17	17	17	16	18	19	17
B4E5R4;BURCENK562V_RS27190	B4E5R4;BURCENK562V_RS27190	BCAL2386;ref|WP_006481870.1|gi|493527839|	Putative dehydrogenase;oxidoreductase	B4E5R4_BURCJ;	>tr|B4E5R4|B4E5R4_BURCJ Putative dehydrogenase OS=Burkholderia cenocepacia (strain ATCC BAA-245 / DSM 16553 / LMG 16656 / NCTC 13227 / J2315 / CF5610) GN=BCAL2386 PE=4 SV=1;>BURCENK562V_RS27190 ref|WP_006481870.1|gi|493527839| oxidoreductase				0	59.2527	19	19	17	20	21	22	22	22	21	24	18	21	22	21	20	20	23	20	20	21	23	23	24	22	20	21	21	20	20	21	21	20	19	20	19	16	21	22	22
B4E5R5;BURCENK562V_RS27185	B4E5R5;BURCENK562V_RS27185	upp;ref|WP_006481871.1|gi|493527840|	Uracil phosphoribosyltransferase;uracil phosphoribosyltransferase	UPP_BURCJ;	>sp|B4E5R5|UPP_BURCJ Uracil phosphoribosyltransferase OS=Burkholderia cenocepacia (strain ATCC BAA-245 / DSM 16553 / LMG 16656 / NCTC 13227 / J2315 / CF5610) GN=upp PE=3 SV=1;>BURCENK562V_RS27185 ref|WP_006481871.1|gi|493527840| uracil phosphoribosyltransferase				0	55.3804	24	24	23	24	23	24	25	24	24	25	24	24	24	25	25	25	24	24	23	24	25	24	24	25	24	24	25	24	24	23	23	23	24	24	24	22	25	23	25
B4E5R6;BURCENK562V_RS27180	B4E5R6;BURCENK562V_RS27180	BceJ2315_23480;ref|WP_006478227.1|gi|493524162|	Probable transcriptional regulatory protein BceJ2315_23480;transcriptional regulator	Y2348_BURCJ;	>sp|B4E5R6|Y2348_BURCJ Probable transcriptional regulatory protein BceJ2315_23480 OS=Burkholderia cenocepacia (strain ATCC BAA-245 / DSM 16553 / LMG 16656 / NCTC 13227 / J2315 / CF5610) GN=BceJ2315_23480 PE=3 SV=1;>BURCENK562V_RS27180 ref|WP_006478227.1|gi|493524162| transcriptional regulator				0	50.4084	8	8	7	8	8	7	9	9	8	8	7	8	8	8	8	8	7	8	7	8	8	9	9	8	8	9	9	8	8	8	8	7	8	8	9	7	8	8	8
B4E5R7;BURCENK562V_RS27175	B4E5R7;BURCENK562V_RS27175	purD;ref|WP_006484263.1|gi|493530251|	Phosphoribosylamine--glycine ligase;phosphoribosylamine--glycine ligase	B4E5R7_BURCJ;	>tr|B4E5R7|B4E5R7_BURCJ Phosphoribosylamine--glycine ligase OS=Burkholderia cenocepacia (strain ATCC BAA-245 / DSM 16553 / LMG 16656 / NCTC 13227 / J2315 / CF5610) GN=purD PE=3 SV=1;>BURCENK562V_RS27175 ref|WP_006484263.1|gi|493530251| phosphoribosylamine--glycine ligase				0	54.7419	35	39	33	35	31	36	37	37	36	37	33	39	40	35	39	38	39	38	37	35	36	38	38	39	33	35	38	33	35	38	38	36	37	38	35	29	37	40	36
B4E5R8;BURCENK562V_RS27170	B4E5R8;BURCENK562V_RS27170	hemF;ref|WP_006484264.1|gi|493530252|	Oxygen-dependent coproporphyrinogen-III oxidase;coproporphyrinogen III oxidase	HEM6_BURCJ;	>sp|B4E5R8|HEM6_BURCJ Oxygen-dependent coproporphyrinogen-III oxidase OS=Burkholderia cenocepacia (strain ATCC BAA-245 / DSM 16553 / LMG 16656 / NCTC 13227 / J2315 / CF5610) GN=hemF PE=3 SV=1;>BURCENK562V_RS27170 ref|WP_006484264.1|gi|493530252| coproporphyrinogen III oxidase				0	52.5069	16	18	14	17	15	18	18	18	20	18	20	17	19	17	18	16	17	18	16	19	18	17	20	19	17	17	18	17	17	17	19	16	18	18	17	16	18	17	17
B4E5R9	B4E5R9	nadD	Probable nicotinate-nucleotide adenylyltransferase	NADD_BURCJ	>sp|B4E5R9|NADD_BURCJ Probable nicotinate-nucleotide adenylyltransferase OS=Burkholderia cenocepacia (strain ATCC BAA-245 / DSM 16553 / LMG 16656 / NCTC 13227 / J2315 / CF5610) GN=nadD PE=3 SV=1				0	46.5828	1	1	0	0	1	0	1	1	0	2	1	1	2	1	2	3	1	1	1	2	1	1	2	1	1	1	1	1	1	0	2	1	1	1	0	0	1	1	2
B4E5S0;BURCENK562V_RS27160	B4E5S0;BURCENK562V_RS27160	rsfS;ref|WP_006484266.1|gi|493530254|	Ribosomal silencing factor RsfS;iojap-like protein	B4E5S0_BURCJ;	>tr|B4E5S0|B4E5S0_BURCJ Ribosomal silencing factor RsfS OS=Burkholderia cenocepacia (strain ATCC BAA-245 / DSM 16553 / LMG 16656 / NCTC 13227 / J2315 / CF5610) GN=rsfS PE=3 SV=1;>BURCENK562V_RS27160 ref|WP_006484266.1|gi|493530254| iojap-like protein				0	53.149	6	6	6	7	7	6	6	6	6	6	6	6	6	6	6	7	6	6	7	6	5	6	6	6	6	6	6	7	7	6	6	7	6	7	7	6	6	6	6
B4E5S1;BURCENK562V_RS27155	B4E5S1;BURCENK562V_RS27155	rlmH;ref|WP_006484265.1|gi|493530253|	Ribosomal RNA large subunit methyltransferase H;50S rRNA methyltransferase	RLMH_BURCJ;	>sp|B4E5S1|RLMH_BURCJ Ribosomal RNA large subunit methyltransferase H OS=Burkholderia cenocepacia (strain ATCC BAA-245 / DSM 16553 / LMG 16656 / NCTC 13227 / J2315 / CF5610) GN=rlmH PE=3 SV=1;>BURCENK562V_RS27155 ref|WP_006484265.1|gi|493530253| 50S rRNA methyltransferase				0	50.5128	9	10	8	8	8	9	9	10	9	9	8	10	9	9	10	9	10	10	8	10	10	10	10	10	9	8	9	7	11	8	10	10	11	9	8	8	10	10	8
B4E5S2;BURCENK562V_RS27150	B4E5S2;BURCENK562V_RS27150	BCAL2394;ref|WP_006492981.1|gi|493539091|	Maf-like protein BCAL2394;septum formation protein Maf	B4E5S2_BURCJ;	>tr|B4E5S2|B4E5S2_BURCJ Maf-like protein BCAL2394 OS=Burkholderia cenocepacia (strain ATCC BAA-245 / DSM 16553 / LMG 16656 / NCTC 13227 / J2315 / CF5610) GN=BCAL2394 PE=1 SV=1;>BURCENK562V_RS27150 ref|WP_006492981.1|gi|493539091| septum formation protein Maf				0	53.7895	6	7	7	9	6	8	8	9	8	7	6	9	8	7	7	7	9	8	7	8	9	9	8	7	9	8	8	8	8	7	8	6	9	7	6	7	8	7	9
B4E5S3;BURCENK562V_RS27145	B4E5S3;BURCENK562V_RS27145	cafA;ref|WP_006490773.1|gi|493536834|	Ribonuclease G;ribonuclease	B4E5S3_BURCJ;	>tr|B4E5S3|B4E5S3_BURCJ Ribonuclease G OS=Burkholderia cenocepacia (strain ATCC BAA-245 / DSM 16553 / LMG 16656 / NCTC 13227 / J2315 / CF5610) GN=cafA PE=4 SV=1;>BURCENK562V_RS27145 ref|WP_006490773.1|gi|493536834| ribonuclease				0	56.1652	33	37	31	35	35	37	36	38	35	36	33	37	35	33	36	34	35	34	36	33	34	35	35	36	35	35	36	36	36	37	38	37	34	37	37	33	36	34	34
B4E5S4;BURCENK562V_RS27140	B4E5S4;BURCENK562V_RS27140	BCAL2396;ref|WP_006490771.1|gi|493536832|	Uncharacterized protein;hypothetical protein	B4E5S4_BURCJ;	>tr|B4E5S4|B4E5S4_BURCJ Uncharacterized protein OS=Burkholderia cenocepacia (strain ATCC BAA-245 / DSM 16553 / LMG 16656 / NCTC 13227 / J2315 / CF5610) GN=BCAL2396 PE=4 SV=1;>BURCENK562V_RS27140 ref|WP_006490771.1|gi|493536832| hypothetical protein				0	55.0003	5	6	5	6	6	6	6	6	6	6	6	6	6	6	6	6	6	6	6	6	6	6	6	6	6	6	6	6	6	6	6	6	6	6	6	6	6	6	6
B4E5S6;BURCENK562V_RS00970	B4E5S6;BURCENK562V_RS00970	thiL;ref|WP_006496735.1|gi|493542874|	Thiamine-monophosphate kinase;thiamine monophosphate kinase	B4E5S6_BURCJ;	>tr|B4E5S6|B4E5S6_BURCJ Thiamine-monophosphate kinase OS=Burkholderia cenocepacia (strain ATCC BAA-245 / DSM 16553 / LMG 16656 / NCTC 13227 / J2315 / CF5610) GN=thiL PE=3 SV=1;>BURCENK562V_RS00970 ref|WP_006496735.1|gi|493542874| thiamine monophosphate kinase				0	57.3949	15	16	15	15	15	15	15	15	15	15	15	15	15	16	15	16	15	14	14	15	14	14	15	15	14	14	15	15	15	16	15	14	14	16	15	14	15	15	14
B4E5S8	B4E5S8	BCAL3398	Putative competence-damaged related protein	B4E5S8_BURCJ	>tr|B4E5S8|B4E5S8_BURCJ Putative competence-damaged related protein OS=Burkholderia cenocepacia (strain ATCC BAA-245 / DSM 16553 / LMG 16656 / NCTC 13227 / J2315 / CF5610) GN=BCAL3398 PE=4 SV=1				0	54.4634	7	11	7	9	8	10	11	11	9	12	9	10	9	9	8	9	10	9	7	8	10	10	9	9	8	11	10	8	9	10	10	11	9	8	9	7	10	10	10
B4E5T0;BURCENK562V_RS00950	B4E5T0;BURCENK562V_RS00950	pyrF;ref|WP_006483119.1|gi|493529103|	Orotidine 5'-phosphate decarboxylase;orotidine 5'-phosphate decarboxylase	B4E5T0_BURCJ;	>tr|B4E5T0|B4E5T0_BURCJ Orotidine 5'-phosphate decarboxylase OS=Burkholderia cenocepacia (strain ATCC BAA-245 / DSM 16553 / LMG 16656 / NCTC 13227 / J2315 / CF5610) GN=pyrF PE=3 SV=1;>BURCENK562V_RS00950 ref|WP_006483119.1|gi|493529103| orotidine 5'-phosphate decarboxylase				0	55.0472	23	27	21	25	25	24	23	27	23	24	22	23	28	25	27	25	28	25	25	23	28	27	26	28	25	27	23	25	27	24	25	25	24	24	25	21	26	26	28
B4E5T1;BURCENK562V_RS00945	B4E5T1;BURCENK562V_RS00945	BCAL3401;ref|WP_020979358.1|gi|537729427|	Putative epimerase;aldose 1-epimerase	B4E5T1_BURCJ;	>tr|B4E5T1|B4E5T1_BURCJ Putative epimerase OS=Burkholderia cenocepacia (strain ATCC BAA-245 / DSM 16553 / LMG 16656 / NCTC 13227 / J2315 / CF5610) GN=BCAL3401 PE=4 SV=1;>BURCENK562V_RS00945 ref|WP_020979358.1|gi|537729427| aldose 1-epimerase				0.00112486	41.3439	0	0	0	0	1	1	2	1	1	1	2	1	1	1	0	0	1	1	0	1	1	1	1	1	0	0	1	0	0	0	2	1	0	1	0	0	0	1	1
B4E5T2;BURCENK562V_RS00940	B4E5T2;BURCENK562V_RS00940	BCAL3402;ref|WP_006491029.1|gi|493537097|	Putative dehydrogenase;3-oxoacyl-ACP reductase	B4E5T2_BURCJ;	>tr|B4E5T2|B4E5T2_BURCJ Putative dehydrogenase OS=Burkholderia cenocepacia (strain ATCC BAA-245 / DSM 16553 / LMG 16656 / NCTC 13227 / J2315 / CF5610) GN=BCAL3402 PE=4 SV=1;>BURCENK562V_RS00940 ref|WP_006491029.1|gi|493537097| 3-oxoacyl-ACP reductase				0	56.6999	4	6	4	4	7	6	6	5	6	6	7	7	7	5	6	6	6	5	7	5	8	6	6	6	5	5	4	4	5	4	6	5	7	7	6	4	6	7	7
B4E5T5;BURCENK562V_RS00925	B4E5T5;BURCENK562V_RS00925	BCAL3405;ref|WP_006491025.1|gi|493537093|	L-arabinose-binding periplasmic protein;arabinose ABC transporter substrate-binding protein	B4E5T5_BURCJ;	>tr|B4E5T5|B4E5T5_BURCJ L-arabinose-binding periplasmic protein OS=Burkholderia cenocepacia (strain ATCC BAA-245 / DSM 16553 / LMG 16656 / NCTC 13227 / J2315 / CF5610) GN=BCAL3405 PE=3 SV=1;>BURCENK562V_RS00925 ref|WP_006491025.1|gi|493537093| arabinose ABC transporter substrate-binding protein				0	54.1963	2	2	1	3	2	4	8	4	3	5	4	5	6	5	5	3	4	5	5	4	5	5	5	4	2	3	3	5	4	6	7	6	4	6	3	3	7	7	8
B4E5T7;BURCENK562V_RS00915	B4E5T7;BURCENK562V_RS00915	BCAL3407;ref|WP_006487539.1|gi|493533559|	Putative aldolase;2-dehydro-3-deoxy-6-phosphogalactonate aldolase	B4E5T7_BURCJ;	>tr|B4E5T7|B4E5T7_BURCJ Putative aldolase OS=Burkholderia cenocepacia (strain ATCC BAA-245 / DSM 16553 / LMG 16656 / NCTC 13227 / J2315 / CF5610) GN=BCAL3407 PE=4 SV=1;>BURCENK562V_RS00915 ref|WP_006487539.1|gi|493533559| 2-dehydro-3-deoxy-6-phosphogalactonate aldolase				0	54.1106	6	6	6	6	6	6	9	6	9	7	6	8	7	4	7	6	6	5	5	5	6	7	6	7	8	9	8	7	8	9	9	8	9	10	11	9	10	9	9
B4E5T8;BURCENK562V_RS00910	B4E5T8;BURCENK562V_RS00910	BCAL3408;ref|WP_006487542.1|gi|493533562|	Putative galactonokinase;2-dehydro-3-deoxygalactonokinase	B4E5T8_BURCJ;	>tr|B4E5T8|B4E5T8_BURCJ Putative galactonokinase OS=Burkholderia cenocepacia (strain ATCC BAA-245 / DSM 16553 / LMG 16656 / NCTC 13227 / J2315 / CF5610) GN=BCAL3408 PE=4 SV=1;>BURCENK562V_RS00910 ref|WP_006487542.1|gi|493533562| 2-dehydro-3-deoxygalactonokinase				0	48.6989	0	2	1	3	2	4	5	5	3	4	3	5	3	2	3	2	3	5	4	3	3	3	5	3	3	4	3	5	4	4	3	3	3	3	4	2	3	4	5
B4E5T9;BURCENK562V_RS00905	B4E5T9;BURCENK562V_RS00905	BCAL3409;ref|WP_012492967.1|gi|501469522|	IclR family regulatory protein;IclR family transcriptional regulator	B4E5T9_BURCJ;	>tr|B4E5T9|B4E5T9_BURCJ IclR family regulatory protein OS=Burkholderia cenocepacia (strain ATCC BAA-245 / DSM 16553 / LMG 16656 / NCTC 13227 / J2315 / CF5610) GN=BCAL3409 PE=4 SV=1;>BURCENK562V_RS00905 ref|WP_012492967.1|gi|501469522| IclR family transcriptional regulator				0	54.4133	1	1	2	0	2	2	5	3	3	2	1	3	2	2	2	2	3	3	1	3	2	2	3	2	3	2	2	2	3	1	2	1	4	3	2	1	3	3	2
B4E5U2;BURCENK562V_RS00890	B4E5U2;BURCENK562V_RS00890	mtgA;ref|WP_006484660.1|gi|493530652|	Biosynthetic peptidoglycan transglycosylase;peptidoglycan transglycosylase	B4E5U2_BURCJ;	>tr|B4E5U2|B4E5U2_BURCJ Biosynthetic peptidoglycan transglycosylase OS=Burkholderia cenocepacia (strain ATCC BAA-245 / DSM 16553 / LMG 16656 / NCTC 13227 / J2315 / CF5610) GN=mtgA PE=3 SV=1;>BURCENK562V_RS00890 ref|WP_006484660.1|gi|493530652| peptidoglycan transglycosylase				0	55.7342	5	6	5	6	6	6	5	7	7	6	7	6	7	6	5	7	7	6	7	6	8	6	4	8	4	7	4	4	5	5	6	7	4	5	6	4	8	6	7
B4E5U3;BURCENK562V_RS00885	B4E5U3;BURCENK562V_RS00885	aroE;ref|WP_006493556.1|gi|493539671|	Shikimate dehydrogenase (NADP(+));shikimate 5-dehydrogenase	B4E5U3_BURCJ;	>tr|B4E5U3|B4E5U3_BURCJ Shikimate dehydrogenase (NADP(+)) OS=Burkholderia cenocepacia (strain ATCC BAA-245 / DSM 16553 / LMG 16656 / NCTC 13227 / J2315 / CF5610) GN=aroE PE=3 SV=1;>BURCENK562V_RS00885 ref|WP_006493556.1|gi|493539671| shikimate 5-dehydrogenase				0	56.3817	18	18	16	17	18	17	17	19	17	18	18	17	19	18	18	19	19	18	18	18	19	18	18	18	19	17	17	17	17	17	18	18	19	17	17	17	18	19	18
B4E5U4;BURCENK562V_RS00880	B4E5U4;BURCENK562V_RS00880	BCAL3414;ref|WP_006489403.1|gi|493535449|	Putative exoribonuclease II;ribonuclease II	B4E5U4_BURCJ;	>tr|B4E5U4|B4E5U4_BURCJ Putative exoribonuclease II OS=Burkholderia cenocepacia (strain ATCC BAA-245 / DSM 16553 / LMG 16656 / NCTC 13227 / J2315 / CF5610) GN=BCAL3414 PE=4 SV=1;>BURCENK562V_RS00880 ref|WP_006489403.1|gi|493535449| ribonuclease II				0	56.089	32	37	28	33	38	36	37	40	36	38	32	35	35	34	35	35	36	37	37	37	39	39	37	39	33	36	36	34	36	40	39	35	34	35	36	26	38	36	32
B4E5U5;BURCENK562V_RS00875	B4E5U5;BURCENK562V_RS00875	BCAL3415;ref|WP_006489407.1|gi|493535453|	Uncharacterized protein;esterase	B4E5U5_BURCJ;	>tr|B4E5U5|B4E5U5_BURCJ Uncharacterized protein OS=Burkholderia cenocepacia (strain ATCC BAA-245 / DSM 16553 / LMG 16656 / NCTC 13227 / J2315 / CF5610) GN=BCAL3415 PE=4 SV=1;>BURCENK562V_RS00875 ref|WP_006489407.1|gi|493535453| esterase				0	52.2782	11	10	9	11	11	11	10	12	11	12	11	11	12	11	11	11	11	11	11	10	12	12	12	12	10	10	12	12	11	12	12	12	11	11	10	10	10	11	12
B4E5U6;BURCENK562V_RS00870	B4E5U6;BURCENK562V_RS00870	mpl;ref|WP_006489410.1|gi|493535456|	UDP-N-acetylmuramate--L-alanyl-gamma-D-glutamyl-meso-2,6-diaminoheptandioate ligase;UDP-N-acetylmuramate:L-alanyl-gamma-D-glutamyl- meso-diaminopimelate ligase	B4E5U6_BURCJ;	>tr|B4E5U6|B4E5U6_BURCJ UDP-N-acetylmuramate--L-alanyl-gamma-D-glutamyl-meso-2,6-diaminoheptandioate ligase OS=Burkholderia cenocepacia (strain ATCC BAA-245 / DSM 16553 / LMG 16656 / NCTC 13227 / J2315 / CF5610) GN=mpl PE=3 SV=1;>BURCENK562V_RS00870 ref|WP_006489410.1|gi|493535456| UDP-N-acetylmuramate:L-alanyl-gamma-D-glutamyl- meso-diaminopimelate ligase				0	53.4127	31	33	27	28	29	28	29	33	30	33	30	33	31	34	32	33	30	29	33	34	31	34	30	35	29	31	32	32	33	30	34	32	31	32	30	26	32	33	34
B4E5U7;BURCENK562V_RS00865	B4E5U7;BURCENK562V_RS00865	BCAL3417;ref|WP_012492969.1|gi|501469524|	Uncharacterized protein;UDP-N-acetylmuramate--alanine ligase	B4E5U7_BURCJ;	>tr|B4E5U7|B4E5U7_BURCJ Uncharacterized protein OS=Burkholderia cenocepacia (strain ATCC BAA-245 / DSM 16553 / LMG 16656 / NCTC 13227 / J2315 / CF5610) GN=BCAL3417 PE=4 SV=1;>BURCENK562V_RS00865 ref|WP_012492969.1|gi|501469524| UDP-N-acetylmuramate--alanine ligase				0	54.4098	11	12	8	10	9	10	11	10	8	13	9	11	14	12	13	13	13	14	10	11	15	14	12	14	13	13	12	11	13	12	15	12	10	12	10	8	16	13	13
B4E5U8;BURCENK562V_RS00860	B4E5U8;BURCENK562V_RS00860	BCAL3418;ref|WP_006491130.1|gi|493537200|	Putative thioredoxin protein;redoxin	B4E5U8_BURCJ;	>tr|B4E5U8|B4E5U8_BURCJ Putative thioredoxin protein OS=Burkholderia cenocepacia (strain ATCC BAA-245 / DSM 16553 / LMG 16656 / NCTC 13227 / J2315 / CF5610) GN=BCAL3418 PE=4 SV=1;>BURCENK562V_RS00860 ref|WP_006491130.1|gi|493537200| redoxin				0	55.1278	8	8	8	8	8	9	8	8	8	9	8	10	9	6	8	8	9	8	9	8	10	10	8	9	7	9	8	7	8	9	10	9	7	8	7	7	8	7	6
B4E5U9;BURCENK562V_RS00855	B4E5U9;BURCENK562V_RS00855	aroQ;ref|WP_012492970.1|gi|501469525|	3-dehydroquinate dehydratase	B4E5U9_BURCJ;	>tr|B4E5U9|B4E5U9_BURCJ 3-dehydroquinate dehydratase OS=Burkholderia cenocepacia (strain ATCC BAA-245 / DSM 16553 / LMG 16656 / NCTC 13227 / J2315 / CF5610) GN=aroQ PE=3 SV=1;>BURCENK562V_RS00855 ref|WP_012492970.1|gi|501469525| 3-dehydroquinate dehydratase				0	51.1317	3	5	3	4	6	7	6	4	5	5	6	4	4	5	5	6	6	6	5	7	7	6	6	6	5	3	4	4	7	4	6	5	5	5	3	3	7	5	5
B4E5V0;BURCENK562V_RS00850	B4E5V0;BURCENK562V_RS00850	accB;ref|WP_006496751.1|gi|493542890|	Biotin carboxyl carrier protein of acetyl-CoA carboxylase;acetyl-CoA carboxylase	B4E5V0_BURCJ;	>tr|B4E5V0|B4E5V0_BURCJ Biotin carboxyl carrier protein of acetyl-CoA carboxylase OS=Burkholderia cenocepacia (strain ATCC BAA-245 / DSM 16553 / LMG 16656 / NCTC 13227 / J2315 / CF5610) GN=accB PE=4 SV=1;>BURCENK562V_RS00850 ref|WP_006496751.1|gi|493542890| acetyl-CoA carboxylase				0	45.7404	1	1	1	1	1	1	1	2	1	1	1	1	2	2	2	1	2	1	1	2	2	1	1	2	1	1	1	1	1	1	1	2	1	1	1	2	2	1	1
B4E5V1;BURCENK562V_RS00845	B4E5V1;BURCENK562V_RS00845	accC;ref|WP_006490723.1|gi|493536783|	Biotin carboxylase;acetyl-CoA carboxylase biotin carboxylase subunit	B4E5V1_BURCJ;	>tr|B4E5V1|B4E5V1_BURCJ Biotin carboxylase OS=Burkholderia cenocepacia (strain ATCC BAA-245 / DSM 16553 / LMG 16656 / NCTC 13227 / J2315 / CF5610) GN=accC PE=4 SV=1;>BURCENK562V_RS00845 ref|WP_006490723.1|gi|493536783| acetyl-CoA carboxylase biotin carboxylase subunit				0	55.0829	39	39	39	40	41	41	40	40	40	42	38	40	41	40	39	39	40	39	39	39	40	41	40	40	40	40	41	40	41	41	39	41	40	41	41	39	41	39	41
B4E5V2;BURCENK562V_RS00840	B4E5V2;BURCENK562V_RS00840	prmA;ref|WP_006490720.1|gi|493536780|	Ribosomal protein L11 methyltransferase;ribosomal protein L11 methyltransferase	PRMA_BURCJ;	>sp|B4E5V2|PRMA_BURCJ Ribosomal protein L11 methyltransferase OS=Burkholderia cenocepacia (strain ATCC BAA-245 / DSM 16553 / LMG 16656 / NCTC 13227 / J2315 / CF5610) GN=prmA PE=3 SV=1;>BURCENK562V_RS00840 ref|WP_006490720.1|gi|493536780| ribosomal protein L11 methyltransferase				0	54.2703	10	12	11	10	12	11	11	10	11	11	12	11	11	11	11	11	11	11	11	11	12	12	11	12	12	11	11	11	11	10	11	10	11	11	12	12	11	10	11
B4E5V3;BURCENK562V_RS00835	B4E5V3;BURCENK562V_RS00835	BCAL3423;ref|WP_006490718.1|gi|493536778|	Putative membrane protein;hypothetical protein	B4E5V3_BURCJ;	>tr|B4E5V3|B4E5V3_BURCJ Putative membrane protein OS=Burkholderia cenocepacia (strain ATCC BAA-245 / DSM 16553 / LMG 16656 / NCTC 13227 / J2315 / CF5610) GN=BCAL3423 PE=4 SV=1;>BURCENK562V_RS00835 ref|WP_006490718.1|gi|493536778| hypothetical protein				0	56.3987	17	18	15	17	17	17	18	18	18	18	17	18	18	18	18	18	18	18	18	18	18	18	18	18	18	18	18	18	18	17	17	18	18	16	17	13	18	18	17
B4E5V4;BURCENK562V_RS00830	B4E5V4;BURCENK562V_RS00830	tpx;ref|WP_006476975.1|gi|493522894|	Probable thiol peroxidase;lipid hydroperoxide peroxidase	B4E5V4_BURCJ;	>tr|B4E5V4|B4E5V4_BURCJ Probable thiol peroxidase OS=Burkholderia cenocepacia (strain ATCC BAA-245 / DSM 16553 / LMG 16656 / NCTC 13227 / J2315 / CF5610) GN=tpx PE=1 SV=1;>BURCENK562V_RS00830 ref|WP_006476975.1|gi|493522894| lipid hydroperoxide peroxidase				0	57.007	17	17	15	18	17	15	15	19	16	18	14	17	19	18	19	16	19	19	15	17	17	18	20	17	17	18	17	17	17	17	18	18	18	19	19	15	18	19	16
B4E5V5;BURCENK562V_RS00825	B4E5V5;BURCENK562V_RS00825	BCAL3425;ref|WP_006490717.1|gi|493536776|	Putative sugar kinase;sugar kinase	B4E5V5_BURCJ;	>tr|B4E5V5|B4E5V5_BURCJ Putative sugar kinase OS=Burkholderia cenocepacia (strain ATCC BAA-245 / DSM 16553 / LMG 16656 / NCTC 13227 / J2315 / CF5610) GN=BCAL3425 PE=4 SV=1;>BURCENK562V_RS00825 ref|WP_006490717.1|gi|493536776| sugar kinase				0	54.5708	32	35	33	37	33	36	35	36	33	33	30	34	38	35	35	36	38	37	36	37	35	36	37	39	31	35	34	34	33	37	38	37	35	34	32	26	39	36	37
B4E5V6;BURCENK562V_RS00820	B4E5V6;BURCENK562V_RS00820	BCAL3426;ref|WP_006476977.1|gi|493522896|	Putative lipoprotein;membrane protein	B4E5V6_BURCJ;	>tr|B4E5V6|B4E5V6_BURCJ Putative lipoprotein OS=Burkholderia cenocepacia (strain ATCC BAA-245 / DSM 16553 / LMG 16656 / NCTC 13227 / J2315 / CF5610) GN=BCAL3426 PE=4 SV=1;>BURCENK562V_RS00820 ref|WP_006476977.1|gi|493522896| membrane protein				0	51.6218	6	6	6	7	7	7	7	7	6	7	5	7	6	7	7	6	7	7	7	6	7	7	7	6	6	7	7	7	7	6	6	7	7	6	7	6	6	7	7
B4E5V7;BURCENK562V_RS00815	B4E5V7;BURCENK562V_RS00815	hctB;ref|WP_006490719.1|gi|493536779|	Histone H1-like protein;histone	B4E5V7_BURCJ;	>tr|B4E5V7|B4E5V7_BURCJ Histone H1-like protein OS=Burkholderia cenocepacia (strain ATCC BAA-245 / DSM 16553 / LMG 16656 / NCTC 13227 / J2315 / CF5610) GN=hctB PE=4 SV=1;>BURCENK562V_RS00815 ref|WP_006490719.1|gi|493536779| histone				0	54.981	6	6	5	6	6	6	5	6	6	6	6	6	6	6	5	6	6	6	6	5	6	6	6	6	6	6	6	5	6	6	6	6	6	6	6	6	6	6	6
B4E5V8;BURCENK562V_RS00810	B4E5V8;BURCENK562V_RS00810	nrdB;ref|WP_006476978.1|gi|493522897|	Ribonucleoside-diphosphate reductase subunit beta;ribonucleotide-diphosphate reductase subunit beta	B4E5V8_BURCJ;	>tr|B4E5V8|B4E5V8_BURCJ Ribonucleoside-diphosphate reductase subunit beta OS=Burkholderia cenocepacia (strain ATCC BAA-245 / DSM 16553 / LMG 16656 / NCTC 13227 / J2315 / CF5610) GN=nrdB PE=3 SV=1;>BURCENK562V_RS00810 ref|WP_006476978.1|gi|493522897| ribonucleotide-diphosphate reductase subunit beta				0	57.3055	38	41	36	41	41	42	42	44	44	43	43	44	42	42	42	41	43	42	39	44	43	43	45	42	43	43	42	41	42	46	43	44	40	44	42	38	42	43	42
B4E5W0;BURCENK562V_RS00800	B4E5W0;BURCENK562V_RS00800	ampD;ref|WP_006490721.1|gi|493536781|	N-acetylmuramyl-L-alanine amidase;N-acetyl-anhydromuranmyl-L-alanine amidase	B4E5W0_BURCJ;	>tr|B4E5W0|B4E5W0_BURCJ N-acetylmuramyl-L-alanine amidase OS=Burkholderia cenocepacia (strain ATCC BAA-245 / DSM 16553 / LMG 16656 / NCTC 13227 / J2315 / CF5610) GN=ampD PE=4 SV=1;>BURCENK562V_RS00800 ref|WP_006490721.1|gi|493536781| N-acetyl-anhydromuranmyl-L-alanine amidase				0	56.1135	12	15	12	12	12	13	13	12	12	13	13	13	15	14	15	15	14	14	12	14	15	15	15	15	13	13	12	14	13	13	14	14	13	13	12	12	15	15	15
B4E5W1;BURCENK562V_RS00795	B4E5W1;BURCENK562V_RS00795	BCAL3431;ref|WP_006491491.1|gi|493537577|	Putative exported protein;pyrimidine deaminase	B4E5W1_BURCJ;	>tr|B4E5W1|B4E5W1_BURCJ Putative exported protein OS=Burkholderia cenocepacia (strain ATCC BAA-245 / DSM 16553 / LMG 16656 / NCTC 13227 / J2315 / CF5610) GN=BCAL3431 PE=4 SV=1;>BURCENK562V_RS00795 ref|WP_006491491.1|gi|493537577| pyrimidine deaminase				0	57.3007	4	5	4	4	4	6	4	6	5	5	4	4	4	4	4	4	5	4	4	5	6	5	4	6	4	4	4	5	4	6	4	5	4	4	4	4	4	4	5
B4E5W2;BURCENK562V_RS00790	B4E5W2;BURCENK562V_RS00790	BCAL3432;ref|WP_006489256.1|gi|493535302|	Cytochrome c assembly protein;ABC transporter permease	B4E5W2_BURCJ;	>tr|B4E5W2|B4E5W2_BURCJ Cytochrome c assembly protein OS=Burkholderia cenocepacia (strain ATCC BAA-245 / DSM 16553 / LMG 16656 / NCTC 13227 / J2315 / CF5610) GN=BCAL3432 PE=4 SV=1;>BURCENK562V_RS00790 ref|WP_006489256.1|gi|493535302| ABC transporter permease				0	52.3799	2	3	2	3	3	2	3	2	2	3	2	2	2	2	3	2	2	3	2	2	3	2	2	2	3	3	3	3	3	3	2	3	2	3	3	3	3	3	2
B4E5W3;BURCENK562V_RS00785	B4E5W3;BURCENK562V_RS00785	ffh;ref|WP_006476982.1|gi|493522901|	Signal recognition particle protein;signal recognition particle protein	B4E5W3_BURCJ;	>tr|B4E5W3|B4E5W3_BURCJ Signal recognition particle protein OS=Burkholderia cenocepacia (strain ATCC BAA-245 / DSM 16553 / LMG 16656 / NCTC 13227 / J2315 / CF5610) GN=ffh PE=3 SV=1;>BURCENK562V_RS00785 ref|WP_006476982.1|gi|493522901| signal recognition particle protein				0	57.0331	44	50	43	46	43	47	44	46	43	46	44	49	50	48	46	50	45	44	43	47	48	46	46	47	43	43	46	46	47	45	48	46	45	45	47	41	50	48	50
B4E5W5;BURCENK562V_RS00775	B4E5W5;BURCENK562V_RS00775	BCAL3435;ref|WP_006489246.1|gi|493535292|	UPF0056 inner membrane protein;membrane protein	B4E5W5_BURCJ;	>tr|B4E5W5|B4E5W5_BURCJ UPF0056 inner membrane protein OS=Burkholderia cenocepacia (strain ATCC BAA-245 / DSM 16553 / LMG 16656 / NCTC 13227 / J2315 / CF5610) GN=BCAL3435 PE=3 SV=1;>BURCENK562V_RS00775 ref|WP_006489246.1|gi|493535292| membrane protein				0	46.6002	1	1	2	1	2	1	2	2	2	2	1	2	1	2	2	2	2	2	1	2	2	2	2	3	2	1	2	1	2	2	2	2	2	1	1	2	3	1	1
B4E5W6;BURCENK562V_RS00770	B4E5W6;BURCENK562V_RS00770	proS;ref|WP_006489236.1|gi|493535282|	Proline--tRNA ligase;prolyl-tRNA synthetase	SYP_BURCJ;	>sp|B4E5W6|SYP_BURCJ Proline--tRNA ligase OS=Burkholderia cenocepacia (strain ATCC BAA-245 / DSM 16553 / LMG 16656 / NCTC 13227 / J2315 / CF5610) GN=proS PE=3 SV=1;>BURCENK562V_RS00770 ref|WP_006489236.1|gi|493535282| prolyl-tRNA synthetase				0	56.7437	45	45	43	47	44	45	44	45	47	45	45	47	48	44	44	46	44	43	46	45	46	48	48	47	44	45	45	45	45	46	49	47	45	47	45	43	46	46	44
B4E5W7;BURCENK562V_RS00765	B4E5W7;BURCENK562V_RS00765	rppH;ref|WP_006496762.1|gi|493542901|	RNA pyrophosphohydrolase	RPPH_BURCJ;	>sp|B4E5W7|RPPH_BURCJ RNA pyrophosphohydrolase OS=Burkholderia cenocepacia (strain ATCC BAA-245 / DSM 16553 / LMG 16656 / NCTC 13227 / J2315 / CF5610) GN=rppH PE=3 SV=1;>BURCENK562V_RS00765 ref|WP_006496762.1|gi|493542901| RNA pyrophosphohydrolase				0	52.1776	11	13	14	13	14	14	14	14	13	14	13	13	13	12	9	12	14	14	14	13	15	13	14	13	12	12	14	11	11	12	14	13	12	10	13	11	12	11	11
B4E5W8;BURCENK562V_RS00760	B4E5W8;BURCENK562V_RS00760	BCAL3438;ref|WP_006489238.1|gi|493535284|	Putative lipoprotein;hypothetical protein	B4E5W8_BURCJ;	>tr|B4E5W8|B4E5W8_BURCJ Putative lipoprotein OS=Burkholderia cenocepacia (strain ATCC BAA-245 / DSM 16553 / LMG 16656 / NCTC 13227 / J2315 / CF5610) GN=BCAL3438 PE=4 SV=1;>BURCENK562V_RS00760 ref|WP_006489238.1|gi|493535284| hypothetical protein				0	55.4918	17	18	12	17	16	16	18	18	18	19	15	17	19	16	18	17	18	18	19	18	19	19	18	19	18	15	17	16	15	13	16	17	19	17	16	13	19	19	17
B4E5W9;BURCENK562V_RS00755	B4E5W9;BURCENK562V_RS00755	proB;ref|WP_006476997.1|gi|493522917|	Glutamate 5-kinase;gamma-glutamyl kinase	PROB_BURCJ;	>sp|B4E5W9|PROB_BURCJ Glutamate 5-kinase OS=Burkholderia cenocepacia (strain ATCC BAA-245 / DSM 16553 / LMG 16656 / NCTC 13227 / J2315 / CF5610) GN=proB PE=3 SV=1;>BURCENK562V_RS00755 ref|WP_006476997.1|gi|493522917| gamma-glutamyl kinase				0	55.3596	28	27	26	26	26	26	27	27	29	27	26	26	28	27	26	28	28	27	27	26	29	26	29	27	28	27	28	27	29	26	26	27	27	25	26	23	28	28	25
B4E5X0;BURCENK562V_RS00750	B4E5X0;BURCENK562V_RS00750	obg;ref|WP_006489254.1|gi|493535300|	GTPase Obg;GTPase CgtA	OBG_BURCJ;	>sp|B4E5X0|OBG_BURCJ GTPase Obg OS=Burkholderia cenocepacia (strain ATCC BAA-245 / DSM 16553 / LMG 16656 / NCTC 13227 / J2315 / CF5610) GN=obg PE=3 SV=1;>BURCENK562V_RS00750 ref|WP_006489254.1|gi|493535300| GTPase CgtA				0	57.1654	31	33	31	34	31	29	31	34	31	30	29	34	32	32	35	33	33	31	32	33	32	31	32	35	32	32	35	31	31	33	34	33	31	30	32	28	34	32	36
B4E5X1;BURCENK562V_RS00745	B4E5X1;BURCENK562V_RS00745	rpmA;ref|WP_006476999.1|gi|493522919|	50S ribosomal protein L27	RL27_BURCJ;	>sp|B4E5X1|RL27_BURCJ 50S ribosomal protein L27 OS=Burkholderia cenocepacia (strain ATCC BAA-245 / DSM 16553 / LMG 16656 / NCTC 13227 / J2315 / CF5610) GN=rpmA PE=3 SV=1;>BURCENK562V_RS00745 ref|WP_006476999.1|gi|493522919| 50S ribosomal protein L27				0	49.7016	13	14	13	13	12	13	13	13	13	13	13	13	13	13	13	13	12	13	13	13	13	13	13	14	13	14	14	12	14	14	14	14	14	13	14	13	14	14	13
B4E5X2;BURCENK562V_RS00740	B4E5X2;BURCENK562V_RS00740	rplU;ref|WP_006025184.1|gi|492894778|	50S ribosomal protein L21	RL21_BURCJ;	>sp|B4E5X2|RL21_BURCJ 50S ribosomal protein L21 OS=Burkholderia cenocepacia (strain ATCC BAA-245 / DSM 16553 / LMG 16656 / NCTC 13227 / J2315 / CF5610) GN=rplU PE=3 SV=1;>BURCENK562V_RS00740 ref|WP_006025184.1|gi|492894778| 50S ribosomal protein L21				0	44.4433	5	6	5	5	6	5	5	5	5	6	5	5	6	5	6	6	5	5	5	5	6	5	5	6	5	4	5	5	5	5	5	5	6	5	6	4	6	6	6
B4E5X3;BURCENK562V_RS00735	B4E5X3;BURCENK562V_RS00735	ispB;ref|WP_006489248.1|gi|493535294|	Octaprenyl-diphosphate synthase;octaprenyl diphosphate synthase	B4E5X3_BURCJ;	>tr|B4E5X3|B4E5X3_BURCJ Octaprenyl-diphosphate synthase OS=Burkholderia cenocepacia (strain ATCC BAA-245 / DSM 16553 / LMG 16656 / NCTC 13227 / J2315 / CF5610) GN=ispB PE=3 SV=1;>BURCENK562V_RS00735 ref|WP_006489248.1|gi|493535294| octaprenyl diphosphate synthase				0	54.1759	17	16	15	16	16	16	17	15	17	18	16	16	18	18	16	16	17	18	15	16	16	16	18	16	16	17	16	16	15	17	16	15	16	16	16	13	17	16	18
B4E5X4;BURCENK562V_RS00725	B4E5X4;BURCENK562V_RS00725	BCAL3444;ref|WP_006489250.1|gi|493535296|	Putative membrane protein;hypothetical protein	B4E5X4_BURCJ;	>tr|B4E5X4|B4E5X4_BURCJ Putative membrane protein OS=Burkholderia cenocepacia (strain ATCC BAA-245 / DSM 16553 / LMG 16656 / NCTC 13227 / J2315 / CF5610) GN=BCAL3444 PE=4 SV=1;>BURCENK562V_RS00725 ref|WP_006489250.1|gi|493535296| hypothetical protein				0	56.3796	9	11	6	11	8	11	11	11	9	10	10	10	10	10	11	10	10	10	9	11	10	12	12	10	9	12	13	9	10	13	11	12	10	12	10	10	11	10	9
B4E5X8;BURCENK562V_RS00705	B4E5X8;BURCENK562V_RS00705	coaE;ref|WP_006487123.1|gi|493533143|	Dephospho-CoA kinase;dephospho-CoA kinase	B4E5X8_BURCJ;	>tr|B4E5X8|B4E5X8_BURCJ Dephospho-CoA kinase OS=Burkholderia cenocepacia (strain ATCC BAA-245 / DSM 16553 / LMG 16656 / NCTC 13227 / J2315 / CF5610) GN=coaE PE=3 SV=1;>BURCENK562V_RS00705 ref|WP_006487123.1|gi|493533143| dephospho-CoA kinase				0	55.2919	14	16	15	15	13	13	14	13	15	15	12	15	17	15	16	16	13	14	14	12	16	12	14	13	14	14	17	15	16	14	16	16	15	14	14	14	14	14	15
B4E5X9;BURCENK562V_RS00700	B4E5X9;BURCENK562V_RS00700	zapD;ref|WP_006487143.1|gi|493533163|	Cell division protein ZapD;hypothetical protein	ZAPD_BURCJ;	>sp|B4E5X9|ZAPD_BURCJ Cell division protein ZapD OS=Burkholderia cenocepacia (strain ATCC BAA-245 / DSM 16553 / LMG 16656 / NCTC 13227 / J2315 / CF5610) GN=zapD PE=3 SV=1;>BURCENK562V_RS00700 ref|WP_006487143.1|gi|493533163| hypothetical protein				0	54.3658	32	32	29	30	31	33	33	33	31	31	30	32	34	34	30	32	32	31	30	32	31	33	34	32	33	34	34	34	34	33	32	33	33	31	32	25	34	32	34
B4E5Y0;BURCENK562V_RS00690	B4E5Y0;BURCENK562V_RS00690	BCAL3450;ref|WP_006487137.1|gi|493533157|	NUDIX hydrolase;7,8-dihydro-8-oxoguanine-triphosphatase	B4E5Y0_BURCJ;	>tr|B4E5Y0|B4E5Y0_BURCJ NUDIX hydrolase OS=Burkholderia cenocepacia (strain ATCC BAA-245 / DSM 16553 / LMG 16656 / NCTC 13227 / J2315 / CF5610) GN=BCAL3450 PE=3 SV=1;>BURCENK562V_RS00690 ref|WP_006487137.1|gi|493533157| 7,8-dihydro-8-oxoguanine-triphosphatase				0	56.9863	11	11	8	11	12	12	14	12	9	14	12	13	14	9	11	11	16	13	13	13	16	12	13	15	10	10	11	11	13	10	12	10	11	9	10	11	15	10	12
B4E5Y1;BURCENK562V_RS00685	B4E5Y1;BURCENK562V_RS00685	BCAL3451;ref|WP_006487097.1|gi|493533117|	Uncharacterized protein;ATPase AAA	B4E5Y1_BURCJ;	>tr|B4E5Y1|B4E5Y1_BURCJ Uncharacterized protein OS=Burkholderia cenocepacia (strain ATCC BAA-245 / DSM 16553 / LMG 16656 / NCTC 13227 / J2315 / CF5610) GN=BCAL3451 PE=4 SV=1;>BURCENK562V_RS00685 ref|WP_006487097.1|gi|493533117| ATPase AAA				0	53.7154	28	33	28	30	27	33	30	31	30	29	29	31	33	33	35	35	33	34	35	31	33	33	31	33	29	31	31	30	30	29	30	30	27	27	30	25	35	31	33
B4E5Y2;BURCENK562V_RS00680	B4E5Y2;BURCENK562V_RS00680	argJ;ref|WP_006496770.1|gi|493542909|	Arginine biosynthesis bifunctional protein ArgJ;N-acetylglutamate synthase	B4E5Y2_BURCJ;	>tr|B4E5Y2|B4E5Y2_BURCJ Arginine biosynthesis bifunctional protein ArgJ OS=Burkholderia cenocepacia (strain ATCC BAA-245 / DSM 16553 / LMG 16656 / NCTC 13227 / J2315 / CF5610) GN=argJ PE=3 SV=1;>BURCENK562V_RS00680 ref|WP_006496770.1|gi|493542909| N-acetylglutamate synthase				0	56.2108	29	27	23	27	26	24	23	25	26	28	26	28	30	26	26	26	27	26	25	27	28	26	28	27	25	29	30	27	28	29	28	28	25	27	26	24	29	26	26
B4E5Y3;BURCENK562V_RS00675	B4E5Y3;BURCENK562V_RS00675	secA;ref|WP_006493335.1|gi|493539448|	Protein translocase subunit SecA;preprotein translocase subunit SecA	SECA_BURCJ;	>sp|B4E5Y3|SECA_BURCJ Protein translocase subunit SecA OS=Burkholderia cenocepacia (strain ATCC BAA-245 / DSM 16553 / LMG 16656 / NCTC 13227 / J2315 / CF5610) GN=secA PE=3 SV=1;>BURCENK562V_RS00675 ref|WP_006493335.1|gi|493539448| preprotein translocase subunit SecA				0	53.6549	80	81	71	78	80	79	81	84	82	83	78	81	83	79	81	85	81	84	81	81	85	83	82	82	83	80	80	73	81	78	82	82	77	81	79	70	83	79	79
B4E5Y4;BURCENK562V_RS00670	B4E5Y4;BURCENK562V_RS00670	BCAL3454;ref|WP_006487136.1|gi|493533156|	Uncharacterized protein;hypothetical protein	B4E5Y4_BURCJ;	>tr|B4E5Y4|B4E5Y4_BURCJ Uncharacterized protein OS=Burkholderia cenocepacia (strain ATCC BAA-245 / DSM 16553 / LMG 16656 / NCTC 13227 / J2315 / CF5610) GN=BCAL3454 PE=4 SV=1;>BURCENK562V_RS00670 ref|WP_006487136.1|gi|493533156| hypothetical protein				0	52.2851	6	8	6	7	7	9	9	9	9	9	8	8	9	8	8	8	9	9	8	8	9	9	8	9	8	8	9	7	8	8	8	9	9	8	7	5	8	7	9
B4E5Y5;BURCENK562V_RS00665	B4E5Y5;BURCENK562V_RS00665	lpxC;ref|WP_006487145.1|gi|493533165|	UDP-3-O-acyl-N-acetylglucosamine deacetylase;UDP-3-O-(3-hydroxymyristoyl) glucosamine N-acyltransferase	LPXC_BURCJ;	>sp|B4E5Y5|LPXC_BURCJ UDP-3-O-acyl-N-acetylglucosamine deacetylase OS=Burkholderia cenocepacia (strain ATCC BAA-245 / DSM 16553 / LMG 16656 / NCTC 13227 / J2315 / CF5610) GN=lpxC PE=3 SV=1;>BURCENK562V_RS00665 ref|WP_006487145.1|gi|493533165| UDP-3-O-(3-hydroxymyristoyl) glucosamine N-acyltransferase				0	54.5247	10	15	9	11	14	14	17	16	14	14	11	16	15	11	14	12	15	15	11	16	13	16	17	17	11	16	10	11	15	15	17	11	16	14	13	12	17	12	10
B4E5Y6;BURCENK562V_RS00660	B4E5Y6;BURCENK562V_RS00660	BCAL3456;ref|WP_012492974.1|gi|501469529|	Putative thioredoxin reductase;peroxiredoxin	B4E5Y6_BURCJ;	>tr|B4E5Y6|B4E5Y6_BURCJ Putative thioredoxin reductase OS=Burkholderia cenocepacia (strain ATCC BAA-245 / DSM 16553 / LMG 16656 / NCTC 13227 / J2315 / CF5610) GN=BCAL3456 PE=1 SV=1;>BURCENK562V_RS00660 ref|WP_012492974.1|gi|501469529| peroxiredoxin				0	56.1408	9	9	10	10	10	10	10	10	10	10	10	10	10	10	10	10	10	10	10	10	10	10	10	10	10	10	11	10	10	10	10	10	11	10	10	10	10	11	10
B4E5Y7;BURCENK562V_RS00655	B4E5Y7;BURCENK562V_RS00655	ftsZ;ref|WP_006487140.1|gi|493533160|	Cell division protein FtsZ;cell division protein FtsZ	B4E5Y7_BURCJ;	>tr|B4E5Y7|B4E5Y7_BURCJ Cell division protein FtsZ OS=Burkholderia cenocepacia (strain ATCC BAA-245 / DSM 16553 / LMG 16656 / NCTC 13227 / J2315 / CF5610) GN=ftsZ PE=3 SV=1;>BURCENK562V_RS00655 ref|WP_006487140.1|gi|493533160| cell division protein FtsZ				0	56.5102	37	45	40	38	43	43	44	43	42	43	42	44	42	41	42	42	43	43	43	44	44	43	43	43	38	38	38	37	41	41	41	41	39	41	38	35	41	42	43
B4E5Y8;BURCENK562V_RS27850	B4E5Y8;BURCENK562V_RS27850	hemB;ref|WP_006482872.1|gi|493528855|	Delta-aminolevulinic acid dehydratase;delta-aminolevulinic acid dehydratase	B4E5Y8_BURCJ;	>tr|B4E5Y8|B4E5Y8_BURCJ Delta-aminolevulinic acid dehydratase OS=Burkholderia cenocepacia (strain ATCC BAA-245 / DSM 16553 / LMG 16656 / NCTC 13227 / J2315 / CF5610) GN=hemB PE=3 SV=1;>BURCENK562V_RS27850 ref|WP_006482872.1|gi|493528855| delta-aminolevulinic acid dehydratase				0	54.3958	47	49	45	48	43	45	46	49	45	48	49	49	51	44	48	50	48	47	45	48	48	49	49	51	45	48	48	45	47	47	53	51	47	47	48	45	50	47	45
B4E5Y9;BURCENK562V_RS27855	B4E5Y9;BURCENK562V_RS27855	engB;ref|WP_006477171.1|gi|493523094|	Probable GTP-binding protein EngB;GTP-binding protein YsxC	ENGB_BURCJ;	>sp|B4E5Y9|ENGB_BURCJ Probable GTP-binding protein EngB OS=Burkholderia cenocepacia (strain ATCC BAA-245 / DSM 16553 / LMG 16656 / NCTC 13227 / J2315 / CF5610) GN=engB PE=3 SV=1;>BURCENK562V_RS27855 ref|WP_006477171.1|gi|493523094| GTP-binding protein YsxC				0	57.8317	21	23	21	21	22	23	23	24	23	23	22	23	26	23	25	26	24	23	23	24	25	25	24	24	23	23	22	22	23	22	24	24	22	23	23	19	24	25	26
B4E5Z0;BURCENK562V_RS27860	B4E5Z0;BURCENK562V_RS27860	BCAL0266;ref|WP_012492295.1|gi|501468850|	Putative cytochrome c4;cytochrome C	B4E5Z0_BURCJ;	>tr|B4E5Z0|B4E5Z0_BURCJ Putative cytochrome c4 OS=Burkholderia cenocepacia (strain ATCC BAA-245 / DSM 16553 / LMG 16656 / NCTC 13227 / J2315 / CF5610) GN=BCAL0266 PE=4 SV=1;>BURCENK562V_RS27860 ref|WP_012492295.1|gi|501468850| cytochrome C				0	56.7058	16	16	15	17	15	14	13	15	14	14	14	16	16	15	17	15	13	13	14	14	14	14	14	14	17	17	17	15	16	17	16	16	17	16	15	14	17	16	15
B4E5Z1;BURCENK562V_RS27865	B4E5Z1;BURCENK562V_RS27865	BCAL0267;ref|WP_006482902.1|gi|493528885|	Putative cytochrome c biogenesis protein;cytochrome C biogenesis protein ResB	B4E5Z1_BURCJ;	>tr|B4E5Z1|B4E5Z1_BURCJ Putative cytochrome c biogenesis protein OS=Burkholderia cenocepacia (strain ATCC BAA-245 / DSM 16553 / LMG 16656 / NCTC 13227 / J2315 / CF5610) GN=BCAL0267 PE=4 SV=1;>BURCENK562V_RS27865 ref|WP_006482902.1|gi|493528885| cytochrome C biogenesis protein ResB				0	56.2917	39	43	30	38	43	46	48	46	44	40	35	44	46	39	41	42	44	45	42	45	45	45	43	41	39	37	41	36	43	41	37	39	41	37	39	31	44	40	37
B4E5Z2;BURCENK562V_RS27870	B4E5Z2;BURCENK562V_RS27870	BCAL0268;ref|WP_006482903.1|gi|493528886|	Putative cytochrome c biogenesis protein;cytochrome C biogenesis protein	B4E5Z2_BURCJ;	>tr|B4E5Z2|B4E5Z2_BURCJ Putative cytochrome c biogenesis protein OS=Burkholderia cenocepacia (strain ATCC BAA-245 / DSM 16553 / LMG 16656 / NCTC 13227 / J2315 / CF5610) GN=BCAL0268 PE=4 SV=1;>BURCENK562V_RS27870 ref|WP_006482903.1|gi|493528886| cytochrome C biogenesis protein				0	55.2464	6	7	6	8	8	8	9	8	8	8	7	8	8	8	7	7	9	9	8	9	9	9	9	8	7	7	6	6	8	6	6	8	6	6	6	5	8	6	5
B4E5Z4;BURCENK562V_RS27880	B4E5Z4;BURCENK562V_RS27880	msrQ;ref|WP_006482924.1|gi|493528907|	Protein-methionine-sulfoxide reductase heme-binding subunit MsrQ;sulfite oxidase	B4E5Z4_BURCJ;	>tr|B4E5Z4|B4E5Z4_BURCJ Protein-methionine-sulfoxide reductase heme-binding subunit MsrQ OS=Burkholderia cenocepacia (strain ATCC BAA-245 / DSM 16553 / LMG 16656 / NCTC 13227 / J2315 / CF5610) GN=msrQ PE=3 SV=1;>BURCENK562V_RS27880 ref|WP_006482924.1|gi|493528907| sulfite oxidase				0	57.6875	6	7	6	5	6	6	7	6	7	6	5	7	5	7	7	6	7	7	5	6	5	4	6	6	4	5	5	5	6	5	7	6	6	7	6	5	6	7	5
B4E5Z6;BURCENK562V_RS27890	B4E5Z6;BURCENK562V_RS27890	cyaY;ref|WP_006482891.1|gi|493528874|	Protein CyaY;frataxin	CYAY_BURCJ;	>sp|B4E5Z6|CYAY_BURCJ Protein CyaY OS=Burkholderia cenocepacia (strain ATCC BAA-245 / DSM 16553 / LMG 16656 / NCTC 13227 / J2315 / CF5610) GN=cyaY PE=1 SV=1;>BURCENK562V_RS27890 ref|WP_006482891.1|gi|493528874| frataxin				0	56.3711	14	14	12	15	14	13	14	15	14	15	14	15	16	14	16	15	16	15	15	15	15	15	16	14	14	15	15	15	16	14	15	15	14	14	15	13	15	16	14
B4E5Z7	B4E5Z7	mrcA	Penicillin-binding protein 1A	B4E5Z7_BURCJ	>tr|B4E5Z7|B4E5Z7_BURCJ Penicillin-binding protein 1A OS=Burkholderia cenocepacia (strain ATCC BAA-245 / DSM 16553 / LMG 16656 / NCTC 13227 / J2315 / CF5610) GN=mrcA PE=4 SV=1				0	59.2527	43	49	43	48	50	48	48	52	47	48	45	46	47	47	46	46	54	50	50	47	50	48	51	49	46	48	49	45	47	47	47	47	46	49	50	45	51	46	44
B4E602;BURCENK562V_RS27920	B4E602;BURCENK562V_RS27920	aroK;ref|WP_012492299.1|gi|501468854|	Shikimate kinase;shikimate kinase	B4E602_BURCJ;	>tr|B4E602|B4E602_BURCJ Shikimate kinase OS=Burkholderia cenocepacia (strain ATCC BAA-245 / DSM 16553 / LMG 16656 / NCTC 13227 / J2315 / CF5610) GN=aroK PE=3 SV=1;>BURCENK562V_RS27920 ref|WP_012492299.1|gi|501468854| shikimate kinase				0	57.2206	12	11	11	11	13	13	14	13	12	14	13	13	13	13	13	14	14	13	13	13	13	14	14	14	12	12	12	12	12	12	14	12	12	13	12	11	14	14	13
B4E603;BURCENK562V_RS27925	B4E603;BURCENK562V_RS27925	aroB;ref|WP_006481864.1|gi|493527833|	3-dehydroquinate synthase	AROB_BURCJ;	>sp|B4E603|AROB_BURCJ 3-dehydroquinate synthase OS=Burkholderia cenocepacia (strain ATCC BAA-245 / DSM 16553 / LMG 16656 / NCTC 13227 / J2315 / CF5610) GN=aroB PE=3 SV=1;>BURCENK562V_RS27925 ref|WP_006481864.1|gi|493527833| 3-dehydroquinate synthase				0	53.9198	21	25	19	22	23	19	25	23	22	25	22	23	25	24	24	22	25	24	24	24	26	25	23	26	25	23	22	21	22	20	24	24	21	20	22	20	24	24	22
B4E605;BURCENK562V_RS27935	B4E605;BURCENK562V_RS27935	BCAL0282;ref|WP_006481865.1|gi|493527834|	Putative ABC transporter extracellular solute-binding protein;glycerol-3-phosphate ABC transporter substrate-binding protein	B4E605_BURCJ;	>tr|B4E605|B4E605_BURCJ Putative ABC transporter extracellular solute-binding protein OS=Burkholderia cenocepacia (strain ATCC BAA-245 / DSM 16553 / LMG 16656 / NCTC 13227 / J2315 / CF5610) GN=BCAL0282 PE=4 SV=1;>BURCENK562V_RS27935 ref|WP_006481865.1|gi|493527834| glycerol-3-phosphate ABC transporter substrate-binding protein				0	55.4069	31	29	26	31	24	29	24	27	28	30	33	31	31	31	31	30	30	32	32	30	32	32	32	31	31	32	33	30	33	33	30	31	29	34	32	27	33	35	32
B4E608;BURCENK562V_RS27950	B4E608;BURCENK562V_RS27950	ugpC;ref|WP_006481861.1|gi|493527830|	sn-glycerol-3-phosphate import ATP-binding protein UgpC;glycerol-3-phosphate ABC transporter ATP-binding protein	B4E608_BURCJ;	>tr|B4E608|B4E608_BURCJ sn-glycerol-3-phosphate import ATP-binding protein UgpC OS=Burkholderia cenocepacia (strain ATCC BAA-245 / DSM 16553 / LMG 16656 / NCTC 13227 / J2315 / CF5610) GN=ugpC PE=3 SV=1;>BURCENK562V_RS27950 ref|WP_006481861.1|gi|493527830| glycerol-3-phosphate ABC transporter ATP-binding protein				0	51.8731	8	9	8	6	11	11	12	13	9	10	10	9	11	12	10	10	13	11	11	12	13	12	12	12	10	10	7	9	9	9	9	9	6	11	8	7	9	11	11
B4E609;BURCENK562V_RS27955	B4E609;BURCENK562V_RS27955	ugpQ;ref|WP_006491785.1|gi|493537881|	Glycerophosphoryl diester phosphodiesterase;membrane protein	B4E609_BURCJ;	>tr|B4E609|B4E609_BURCJ Glycerophosphoryl diester phosphodiesterase OS=Burkholderia cenocepacia (strain ATCC BAA-245 / DSM 16553 / LMG 16656 / NCTC 13227 / J2315 / CF5610) GN=ugpQ PE=4 SV=1;>BURCENK562V_RS27955 ref|WP_006491785.1|gi|493537881| membrane protein				0	59.2462	14	16	11	15	14	15	16	16	15	16	14	15	15	15	14	14	16	16	14	15	15	16	15	15	15	15	15	13	15	17	15	15	16	15	13	13	15	15	15
B4E610;BURCENK562V_RS27960	B4E610;BURCENK562V_RS27960	BCAL0287;ref|WP_006490624.1|gi|493536680|	Putative outer membrane protein;membrane protein	B4E610_BURCJ;	>tr|B4E610|B4E610_BURCJ Putative outer membrane protein OS=Burkholderia cenocepacia (strain ATCC BAA-245 / DSM 16553 / LMG 16656 / NCTC 13227 / J2315 / CF5610) GN=BCAL0287 PE=4 SV=1;>BURCENK562V_RS27960 ref|WP_006490624.1|gi|493536680| membrane protein				0	53.3581	4	3	3	4	4	5	7	6	4	5	5	4	5	5	4	4	4	5	5	5	5	5	7	5	4	4	4	3	4	4	5	3	4	4	4	3	4	5	5
B4E611;BURCENK562V_RS27965	B4E611;BURCENK562V_RS27965	BCAL0288;ref|WP_006490629.1|gi|493536686|	Uncharacterized protein;transposase	B4E611_BURCJ;	>tr|B4E611|B4E611_BURCJ Uncharacterized protein OS=Burkholderia cenocepacia (strain ATCC BAA-245 / DSM 16553 / LMG 16656 / NCTC 13227 / J2315 / CF5610) GN=BCAL0288 PE=4 SV=1;>BURCENK562V_RS27965 ref|WP_006490629.1|gi|493536686| transposase				0	54.6861	27	26	21	26	19	25	23	24	25	24	23	27	28	25	26	26	26	23	24	23	26	27	22	25	28	28	28	27	27	24	26	25	27	25	28	25	28	28	24
B4E612;BURCENK562V_RS27970	B4E612;BURCENK562V_RS27970	glt1;ref|WP_006490631.1|gi|493536688|	Glutamate synthase large subunit;glutamate synthase	B4E612_BURCJ;	>tr|B4E612|B4E612_BURCJ Glutamate synthase large subunit OS=Burkholderia cenocepacia (strain ATCC BAA-245 / DSM 16553 / LMG 16656 / NCTC 13227 / J2315 / CF5610) GN=glt1 PE=4 SV=1;>BURCENK562V_RS27970 ref|WP_006490631.1|gi|493536688| glutamate synthase				0	56.5166	125	134	113	123	125	134	134	138	131	131	117	130	134	130	131	129	141	138	129	137	140	136	139	134	125	125	129	127	128	133	133	133	126	130	123	110	136	134	131
B4E614;BURCENK562V_RS27980	B4E614;BURCENK562V_RS27980	BCAL0291;ref|WP_020979890.1|gi|537744627|	Sodium:amino acid symporter family protein;amino acid carrier protein	B4E614_BURCJ;	>tr|B4E614|B4E614_BURCJ Sodium:amino acid symporter family protein OS=Burkholderia cenocepacia (strain ATCC BAA-245 / DSM 16553 / LMG 16656 / NCTC 13227 / J2315 / CF5610) GN=BCAL0291 PE=3 SV=1;>BURCENK562V_RS27980 ref|WP_020979890.1|gi|537744627| amino acid carrier protein				0	52.2899	0	0	0	0	3	3	6	3	1	1	1	3	0	0	0	0	3	3	3	6	2	2	3	2	0	0	0	0	1	0	3	0	0	0	0	0	0	0	0
B4E615;BURCENK562V_RS27985	B4E615;BURCENK562V_RS27985	BCAL0292;ref|WP_012492302.1|gi|501468857|	RNA 2',3'-cyclic phosphodiesterase;2'-5' RNA ligase	B4E615_BURCJ;	>tr|B4E615|B4E615_BURCJ RNA 2',3'-cyclic phosphodiesterase OS=Burkholderia cenocepacia (strain ATCC BAA-245 / DSM 16553 / LMG 16656 / NCTC 13227 / J2315 / CF5610) GN=BCAL0292 PE=3 SV=1;>BURCENK562V_RS27985 ref|WP_012492302.1|gi|501468857| 2'-5' RNA ligase				0	56.7892	2	3	2	3	3	2	3	3	3	2	3	3	2	2	2	2	3	3	2	3	3	3	2	3	3	3	3	2	2	2	4	2	3	3	2	3	3	2	2
B4E616;BURCENK562V_RS27990	B4E616;BURCENK562V_RS27990	BCAL0293;ref|WP_006482643.1|gi|493528624|	Putative D-amino acid dehydrogenase subunit;amino acid dehydrogenase	B4E616_BURCJ;	>tr|B4E616|B4E616_BURCJ Putative D-amino acid dehydrogenase subunit OS=Burkholderia cenocepacia (strain ATCC BAA-245 / DSM 16553 / LMG 16656 / NCTC 13227 / J2315 / CF5610) GN=BCAL0293 PE=4 SV=1;>BURCENK562V_RS27990 ref|WP_006482643.1|gi|493528624| amino acid dehydrogenase				0	52.8447	2	1	1	2	2	3	3	5	4	4	2	4	4	3	3	4	3	4	4	3	4	3	3	4	3	2	4	2	3	2	2	4	3	4	4	2	3	3	4
B4E617;BURCENK562V_RS27995	B4E617;BURCENK562V_RS27995	BCAL0294;ref|WP_006482644.1|gi|493528625|	Major Facilitator Superfamily protein;MFS transporter	B4E617_BURCJ;	>tr|B4E617|B4E617_BURCJ Major Facilitator Superfamily protein OS=Burkholderia cenocepacia (strain ATCC BAA-245 / DSM 16553 / LMG 16656 / NCTC 13227 / J2315 / CF5610) GN=BCAL0294 PE=4 SV=1;>BURCENK562V_RS27995 ref|WP_006482644.1|gi|493528625| MFS transporter				0	49.9728	0	4	1	4	1	2	4	4	2	4	2	3	4	4	3	4	4	4	3	3	4	4	3	4	2	3	3	3	2	2	3	2	4	4	3	1	4	3	2
B4E618;BURCENK562V_RS28000	B4E618;BURCENK562V_RS28000	BCAL0295;ref|WP_012492303.1|gi|501468858|	Putative dehydrogenase/reductase;short-chain dehydrogenase	B4E618_BURCJ;	>tr|B4E618|B4E618_BURCJ Putative dehydrogenase/reductase OS=Burkholderia cenocepacia (strain ATCC BAA-245 / DSM 16553 / LMG 16656 / NCTC 13227 / J2315 / CF5610) GN=BCAL0295 PE=4 SV=1;>BURCENK562V_RS28000 ref|WP_012492303.1|gi|501468858| short-chain dehydrogenase				0	55.3421	3	6	2	6	4	9	8	9	6	7	7	8	8	5	6	8	8	5	8	7	6	8	8	8	5	6	5	7	6	7	8	9	6	6	3	2	8	8	5
B4E619;BURCENK562V_RS28005	B4E619;BURCENK562V_RS28005	BCAL0296;ref|WP_006488528.1|gi|493534553|	ABC transporter ATP-binding membrane protein;ABC transporter ATP-binding protein	B4E619_BURCJ;	>tr|B4E619|B4E619_BURCJ ABC transporter ATP-binding membrane protein OS=Burkholderia cenocepacia (strain ATCC BAA-245 / DSM 16553 / LMG 16656 / NCTC 13227 / J2315 / CF5610) GN=BCAL0296 PE=4 SV=1;>BURCENK562V_RS28005 ref|WP_006488528.1|gi|493534553| ABC transporter ATP-binding protein				0	54.7573	28	28	23	29	29	30	32	32	30	32	29	31	31	30	30	30	30	31	28	31	32	32	32	30	27	32	31	28	31	29	30	31	29	31	31	26	31	32	29
B4E620;BURCENK562V_RS28010	B4E620;BURCENK562V_RS28010	thiO;ref|WP_006488532.1|gi|493534557|	Putative thiamine biosynthesis oxidoreductase ThiO;cytochrome C biogenesis protein CcdA	B4E620_BURCJ;	>tr|B4E620|B4E620_BURCJ Putative thiamine biosynthesis oxidoreductase ThiO OS=Burkholderia cenocepacia (strain ATCC BAA-245 / DSM 16553 / LMG 16656 / NCTC 13227 / J2315 / CF5610) GN=thiO PE=4 SV=1;>BURCENK562V_RS28010 ref|WP_006488532.1|gi|493534557| cytochrome C biogenesis protein CcdA				0	53.1543	11	10	9	10	10	10	11	11	10	10	11	9	11	11	12	11	10	12	11	12	12	11	11	11	10	10	10	10	10	10	11	10	9	10	9	8	12	11	11
B4E622;BURCENK562V_RS28020	B4E622;BURCENK562V_RS28020	thiG;ref|WP_006488530.1|gi|493534555|	Thiazole synthase;thiazole synthase	B4E622_BURCJ;	>tr|B4E622|B4E622_BURCJ Thiazole synthase OS=Burkholderia cenocepacia (strain ATCC BAA-245 / DSM 16553 / LMG 16656 / NCTC 13227 / J2315 / CF5610) GN=thiG PE=3 SV=1;>BURCENK562V_RS28020 ref|WP_006488530.1|gi|493534555| thiazole synthase				0	55.5634	15	16	12	15	15	15	17	18	15	15	13	17	17	16	17	16	17	15	14	16	17	16	15	16	16	15	17	16	17	16	16	17	15	15	16	13	17	16	17
B4E623	B4E623	thiE	Thiamine-phosphate synthase	B4E623_BURCJ	>tr|B4E623|B4E623_BURCJ Thiamine-phosphate synthase OS=Burkholderia cenocepacia (strain ATCC BAA-245 / DSM 16553 / LMG 16656 / NCTC 13227 / J2315 / CF5610) GN=thiE PE=3 SV=1				0	56.3469	11	11	10	12	11	12	13	12	11	11	9	11	13	10	12	13	13	12	12	12	12	13	12	13	11	12	12	10	12	11	13	12	12	11	11	10	13	13	12
B4E624;BURCENK562V_RS28030	B4E624;BURCENK562V_RS28030	BCAL0301;ref|WP_006477138.1|gi|493523060|	ABC transporter ATP-binding protein;toluene ABC transporter ATP-binding protein	B4E624_BURCJ;	>tr|B4E624|B4E624_BURCJ ABC transporter ATP-binding protein OS=Burkholderia cenocepacia (strain ATCC BAA-245 / DSM 16553 / LMG 16656 / NCTC 13227 / J2315 / CF5610) GN=BCAL0301 PE=4 SV=1;>BURCENK562V_RS28030 ref|WP_006477138.1|gi|493523060| toluene ABC transporter ATP-binding protein				0	55.2681	18	18	18	19	17	19	18	19	19	19	18	19	19	18	18	19	19	18	18	18	19	18	20	18	17	18	18	18	18	19	19	19	19	19	19	19	18	18	18
B4E625;BURCENK562V_RS28035	B4E625;BURCENK562V_RS28035	BCAL0302;ref|WP_006486220.1|gi|493532238|	Putative membrane protein;ABC transporter permease	B4E625_BURCJ;	>tr|B4E625|B4E625_BURCJ Putative membrane protein OS=Burkholderia cenocepacia (strain ATCC BAA-245 / DSM 16553 / LMG 16656 / NCTC 13227 / J2315 / CF5610) GN=BCAL0302 PE=3 SV=1;>BURCENK562V_RS28035 ref|WP_006486220.1|gi|493532238| ABC transporter permease				0	48.9803	3	5	5	7	6	7	6	8	8	6	5	4	5	4	7	5	7	5	4	5	5	6	5	6	5	4	5	5	6	6	5	5	5	6	7	6	6	4	4
B4E626;BURCENK562V_RS28040	B4E626;BURCENK562V_RS28040	BCAL0303;ref|WP_006486221.1|gi|493532239|	Putative membrane protein;ABC transporter substrate-binding protein	B4E626_BURCJ;	>tr|B4E626|B4E626_BURCJ Putative membrane protein OS=Burkholderia cenocepacia (strain ATCC BAA-245 / DSM 16553 / LMG 16656 / NCTC 13227 / J2315 / CF5610) GN=BCAL0303 PE=4 SV=1;>BURCENK562V_RS28040 ref|WP_006486221.1|gi|493532239| ABC transporter substrate-binding protein				0	55.7289	6	6	6	6	6	4	6	6	5	5	6	6	7	6	5	7	6	6	7	6	6	6	7	7	6	6	6	6	6	5	6	5	5	5	6	6	6	6	6
B4E627;BURCENK562V_RS28045	B4E627;BURCENK562V_RS28045	BCAL0304;ref|WP_020979879.1|gi|537744561|	VacJ-like lipoprotein;lipid assymetry maintenance protein MlaA	B4E627_BURCJ;	>tr|B4E627|B4E627_BURCJ VacJ-like lipoprotein OS=Burkholderia cenocepacia (strain ATCC BAA-245 / DSM 16553 / LMG 16656 / NCTC 13227 / J2315 / CF5610) GN=BCAL0304 PE=4 SV=1;>BURCENK562V_RS28045 ref|WP_020979879.1|gi|537744561| lipid assymetry maintenance protein MlaA				0	51.7893	16	17	15	15	16	16	18	18	18	16	16	17	17	17	16	18	17	18	17	17	18	18	17	18	17	16	17	15	16	15	15	18	17	15	15	15	17	16	17
B4E628;BURCENK562V_RS28050	B4E628;BURCENK562V_RS28050	BCAL0305;ref|WP_012492305.1|gi|501468860|	Putative exported protein;hypothetical protein	B4E628_BURCJ;	>tr|B4E628|B4E628_BURCJ Putative exported protein OS=Burkholderia cenocepacia (strain ATCC BAA-245 / DSM 16553 / LMG 16656 / NCTC 13227 / J2315 / CF5610) GN=BCAL0305 PE=4 SV=1;>BURCENK562V_RS28050 ref|WP_012492305.1|gi|501468860| hypothetical protein				0	52.0675	12	13	13	13	13	13	13	13	13	13	12	13	13	13	13	13	13	13	13	12	13	13	13	13	13	13	13	13	13	13	13	13	13	13	13	12	13	13	12
B4E629;BURCENK562V_RS28055	B4E629;BURCENK562V_RS28055	BCAL0306;ref|WP_006485329.1|gi|493531329|	Uncharacterized protein;anti-anti-sigma regulatory factor	B4E629_BURCJ;	>tr|B4E629|B4E629_BURCJ Uncharacterized protein OS=Burkholderia cenocepacia (strain ATCC BAA-245 / DSM 16553 / LMG 16656 / NCTC 13227 / J2315 / CF5610) GN=BCAL0306 PE=4 SV=1;>BURCENK562V_RS28055 ref|WP_006485329.1|gi|493531329| anti-anti-sigma regulatory factor				0	53.7661	7	7	5	7	5	6	7	7	7	7	5	7	7	6	7	5	7	7	6	6	7	7	7	7	7	7	7	7	7	7	7	6	7	7	5	6	7	7	6
B4E630;BURCENK562V_RS28060	B4E630;BURCENK562V_RS28060	BCAL0307;ref|WP_006485348.1|gi|493531348|	ABC transporter ATP-binding protein	B4E630_BURCJ;	>tr|B4E630|B4E630_BURCJ ABC transporter ATP-binding protein OS=Burkholderia cenocepacia (strain ATCC BAA-245 / DSM 16553 / LMG 16656 / NCTC 13227 / J2315 / CF5610) GN=BCAL0307 PE=4 SV=1;>BURCENK562V_RS28060 ref|WP_006485348.1|gi|493531348| ABC transporter ATP-binding protein				0	52.0013	16	17	15	18	18	18	19	19	17	19	17	17	18	17	18	19	19	19	20	17	20	18	18	18	16	17	17	17	15	17	18	17	17	17	16	16	18	17	19
B4E631;BURCENK562V_RS28065	B4E631;BURCENK562V_RS28065	BCAL0308;ref|WP_023476193.1|gi|558013809|	Transport permease protein;ABC-type multidrug transport system, permease component	B4E631_BURCJ;	>tr|B4E631|B4E631_BURCJ Transport permease protein OS=Burkholderia cenocepacia (strain ATCC BAA-245 / DSM 16553 / LMG 16656 / NCTC 13227 / J2315 / CF5610) GN=BCAL0308 PE=3 SV=1;>BURCENK562V_RS28065 ref|WP_023476193.1|gi|558013809| ABC-type multidrug transport system, permease component				0	51.6059	3	3	3	3	3	3	3	3	3	3	3	3	3	3	3	3	3	3	3	3	3	3	3	3	3	3	3	3	3	2	3	3	3	3	3	3	3	3	3
B4E632;BURCENK562V_RS28070	B4E632;BURCENK562V_RS28070	BCAL0309;ref|WP_006477131.1|gi|493523053|	BolA-like protein;BolA family transcriptional regulator	B4E632_BURCJ;	>tr|B4E632|B4E632_BURCJ BolA-like protein OS=Burkholderia cenocepacia (strain ATCC BAA-245 / DSM 16553 / LMG 16656 / NCTC 13227 / J2315 / CF5610) GN=BCAL0309 PE=3 SV=1;>BURCENK562V_RS28070 ref|WP_006477131.1|gi|493523053| BolA family transcriptional regulator				0	54.2831	9	11	9	10	8	10	9	10	10	12	8	11	10	11	10	10	11	10	10	9	11	11	11	10	11	11	10	10	9	11	12	9	10	12	10	7	11	11	11
B4E633;BURCENK562V_RS28075	B4E633;BURCENK562V_RS28075	murA;ref|WP_006485350.1|gi|493531350|	UDP-N-acetylglucosamine 1-carboxyvinyltransferase	B4E633_BURCJ;	>tr|B4E633|B4E633_BURCJ UDP-N-acetylglucosamine 1-carboxyvinyltransferase OS=Burkholderia cenocepacia (strain ATCC BAA-245 / DSM 16553 / LMG 16656 / NCTC 13227 / J2315 / CF5610) GN=murA PE=3 SV=1;>BURCENK562V_RS28075 ref|WP_006485350.1|gi|493531350| UDP-N-acetylglucosamine 1-carboxyvinyltransferase				0	56.829	9	18	11	17	27	26	26	29	24	24	20	24	18	16	16	18	28	28	25	26	25	27	25	25	14	13	16	14	14	16	15	14	14	16	16	12	15	13	26
B4E634;BURCENK562V_RS28080	B4E634;BURCENK562V_RS28080	hisG;ref|WP_006477129.1|gi|493523051|	ATP phosphoribosyltransferase	HIS1_BURCJ;	>sp|B4E634|HIS1_BURCJ ATP phosphoribosyltransferase OS=Burkholderia cenocepacia (strain ATCC BAA-245 / DSM 16553 / LMG 16656 / NCTC 13227 / J2315 / CF5610) GN=hisG PE=3 SV=1;>BURCENK562V_RS28080 ref|WP_006477129.1|gi|493523051| ATP phosphoribosyltransferase				0	53.4466	15	17	13	16	15	17	17	17	15	16	14	16	16	16	16	17	16	17	16	16	16	17	18	16	15	17	16	17	15	16	17	17	15	16	15	13	16	16	16
B4E635;BURCENK562V_RS28085	B4E635;BURCENK562V_RS28085	hisD;ref|WP_006485330.1|gi|493531330|	Histidinol dehydrogenase;histidinol dehydrogenase	B4E635_BURCJ;	>tr|B4E635|B4E635_BURCJ Histidinol dehydrogenase OS=Burkholderia cenocepacia (strain ATCC BAA-245 / DSM 16553 / LMG 16656 / NCTC 13227 / J2315 / CF5610) GN=hisD PE=3 SV=1;>BURCENK562V_RS28085 ref|WP_006485330.1|gi|493531330| histidinol dehydrogenase				0	55.9553	22	27	23	26	22	27	26	26	27	25	23	24	29	20	26	25	26	23	22	25	28	25	29	30	24	23	22	23	21	26	27	25	23	24	23	19	26	27	23
B4E636;BURCENK562V_RS28090	B4E636;BURCENK562V_RS28090	hisC;ref|WP_006485351.1|gi|493531351|	Histidinol-phosphate aminotransferase;histidinol-phosphate aminotransferase	B4E636_BURCJ;	>tr|B4E636|B4E636_BURCJ Histidinol-phosphate aminotransferase OS=Burkholderia cenocepacia (strain ATCC BAA-245 / DSM 16553 / LMG 16656 / NCTC 13227 / J2315 / CF5610) GN=hisC PE=3 SV=1;>BURCENK562V_RS28090 ref|WP_006485351.1|gi|493531351| histidinol-phosphate aminotransferase				0	54.4395	18	20	14	17	17	17	16	19	18	19	17	19	18	18	17	17	18	16	16	17	19	20	16	16	19	18	19	18	18	17	18	17	18	18	17	17	19	18	18
B4E637;BURCENK562V_RS28095	B4E637;BURCENK562V_RS28095	hisB;ref|WP_006477126.1|gi|493523048|	Imidazoleglycerol-phosphate dehydratase;imidazoleglycerol-phosphate dehydratase	HIS7_BURCJ;	>sp|B4E637|HIS7_BURCJ Imidazoleglycerol-phosphate dehydratase OS=Burkholderia cenocepacia (strain ATCC BAA-245 / DSM 16553 / LMG 16656 / NCTC 13227 / J2315 / CF5610) GN=hisB PE=3 SV=1;>BURCENK562V_RS28095 ref|WP_006477126.1|gi|493523048| imidazoleglycerol-phosphate dehydratase				0	53.327	19	19	19	19	20	17	19	17	20	18	20	20	19	18	19	21	19	20	19	19	20	19	18	20	19	17	18	19	19	16	20	18	19	18	20	17	20	20	19
B4E638;BURCENK562V_RS28100	B4E638;BURCENK562V_RS28100	BCAL0315;ref|WP_006485349.1|gi|493531349|	UPF0056 inner membrane protein;membrane protein	B4E638_BURCJ;	>tr|B4E638|B4E638_BURCJ UPF0056 inner membrane protein OS=Burkholderia cenocepacia (strain ATCC BAA-245 / DSM 16553 / LMG 16656 / NCTC 13227 / J2315 / CF5610) GN=BCAL0315 PE=3 SV=1;>BURCENK562V_RS28100 ref|WP_006485349.1|gi|493531349| membrane protein				0	48.7136	2	2	2	2	2	2	2	2	2	2	2	2	2	2	2	2	2	2	2	2	2	2	2	2	1	1	2	1	1	2	2	2	2	2	2	1	2	1	2
B4E639;BURCENK562V_RS28105	B4E639;BURCENK562V_RS28105	hisH;ref|WP_012492306.1|gi|501468861|	Imidazole glycerol phosphate synthase subunit HisH;imidazole glycerol phosphate synthase	B4E639_BURCJ;	>tr|B4E639|B4E639_BURCJ Imidazole glycerol phosphate synthase subunit HisH OS=Burkholderia cenocepacia (strain ATCC BAA-245 / DSM 16553 / LMG 16656 / NCTC 13227 / J2315 / CF5610) GN=hisH PE=3 SV=1;>BURCENK562V_RS28105 ref|WP_012492306.1|gi|501468861| imidazole glycerol phosphate synthase				0	58.509	18	17	16	18	18	17	17	20	19	20	18	20	21	17	19	22	18	17	17	21	20	20	21	19	19	20	20	18	18	18	20	20	18	18	17	17	21	20	21
B4E640;BURCENK562V_RS28110	B4E640;BURCENK562V_RS28110	hisA;ref|WP_006477123.1|gi|493523045|	1-(5-phosphoribosyl)-5-[(5-phosphoribosylamino)methylideneamino] imidazole-4-carboxamide isomerase;1-(5-phosphoribosyl)-5-[(5- phosphoribosylamino)methylideneamino] imidazole-4-carboxamide isomerase	HIS4_BURCJ;	>sp|B4E640|HIS4_BURCJ 1-(5-phosphoribosyl)-5-[(5-phosphoribosylamino)methylideneamino] imidazole-4-carboxamide isomerase OS=Burkholderia cenocepacia (strain ATCC BAA-245 / DSM 16553 / LMG 16656 / NCTC 13227 / J2315 / CF5610) GN=hisA PE=3 SV=1;>BURCENK562V_RS28110 ref|WP_006477123.1|gi|493523045| 1-(5-phosphoribosyl)-5-[(5- phosphoribosylamino)methylideneamino] imidazole-4-carboxamide isomerase				0	55.2713	26	30	26	28	29	27	29	30	28	30	28	30	30	30	28	29	30	30	28	30	29	30	29	29	29	28	28	29	28	29	31	29	30	31	27	26	29	29	30
B4E641;BURCENK562V_RS28115	B4E641;BURCENK562V_RS28115	hisF;ref|WP_006485327.1|gi|493531326|	Imidazole glycerol phosphate synthase subunit HisF;imidazole glycerol phosphate synthase	HIS6_BURCJ;	>sp|B4E641|HIS6_BURCJ Imidazole glycerol phosphate synthase subunit HisF OS=Burkholderia cenocepacia (strain ATCC BAA-245 / DSM 16553 / LMG 16656 / NCTC 13227 / J2315 / CF5610) GN=hisF PE=3 SV=1;>BURCENK562V_RS28115 ref|WP_006485327.1|gi|493531326| imidazole glycerol phosphate synthase				0	54.9668	28	29	29	29	28	27	29	30	30	29	29	31	30	28	28	28	29	28	27	30	30	29	29	29	28	29	29	27	29	29	30	27	28	30	28	25	29	30	30
B4E643;BURCENK562V_RS28125	B4E643;BURCENK562V_RS28125	hisE;ref|WP_006485344.1|gi|493531344|	Phosphoribosyl-ATP pyrophosphatase;phosphoribosyl-ATP pyrophosphatase	HIS2_BURCJ;	>sp|B4E643|HIS2_BURCJ Phosphoribosyl-ATP pyrophosphatase OS=Burkholderia cenocepacia (strain ATCC BAA-245 / DSM 16553 / LMG 16656 / NCTC 13227 / J2315 / CF5610) GN=hisE PE=3 SV=1;>BURCENK562V_RS28125 ref|WP_006485344.1|gi|493531344| phosphoribosyl-ATP pyrophosphatase				0	48.383	12	12	10	11	11	11	12	12	12	12	11	11	12	12	11	12	12	12	12	12	11	12	12	11	12	12	10	12	11	12	12	12	11	11	10	11	12	12	12
B4E644;BURCENK562V_RS28130	B4E644;BURCENK562V_RS28130	BCAL0321;ref|WP_006485332.1|gi|493531332|	Putative membrane protein;membrane protein	B4E644_BURCJ;	>tr|B4E644|B4E644_BURCJ Putative membrane protein OS=Burkholderia cenocepacia (strain ATCC BAA-245 / DSM 16553 / LMG 16656 / NCTC 13227 / J2315 / CF5610) GN=BCAL0321 PE=4 SV=1;>BURCENK562V_RS28130 ref|WP_006485332.1|gi|493531332| membrane protein				0	58.6899	5	4	3	5	5	5	5	5	5	5	5	5	5	5	5	5	5	5	5	4	5	5	5	5	5	5	5	4	5	5	5	4	4	5	5	4	5	5	5
B4E645;BURCENK562V_RS28135	B4E645;BURCENK562V_RS28135	BCAL0322;ref|WP_006485352.1|gi|493531352|	Uncharacterized protein;HIT family hydrolase	B4E645_BURCJ;	>tr|B4E645|B4E645_BURCJ Uncharacterized protein OS=Burkholderia cenocepacia (strain ATCC BAA-245 / DSM 16553 / LMG 16656 / NCTC 13227 / J2315 / CF5610) GN=BCAL0322 PE=4 SV=1;>BURCENK562V_RS28135 ref|WP_006485352.1|gi|493531352| HIT family hydrolase				0	53.1712	17	18	15	17	15	16	17	18	17	17	15	18	19	17	19	19	18	17	16	17	18	17	18	17	17	18	17	17	18	17	18	16	17	17	17	14	19	19	19
B4E646;BURCENK562V_RS28140	B4E646;BURCENK562V_RS28140	tatA;ref|WP_006477115.1|gi|493523036|	Sec-independent protein translocase protein TatA;preprotein translocase subunit TatA	TATA_BURCJ;	>sp|B4E646|TATA_BURCJ Sec-independent protein translocase protein TatA OS=Burkholderia cenocepacia (strain ATCC BAA-245 / DSM 16553 / LMG 16656 / NCTC 13227 / J2315 / CF5610) GN=tatA PE=3 SV=1;>BURCENK562V_RS28140 ref|WP_006477115.1|gi|493523036| preprotein translocase subunit TatA				0	47.4312	2	2	2	2	2	2	2	2	2	2	2	2	2	2	2	2	2	2	2	2	2	2	2	2	2	2	2	2	2	2	2	2	2	2	2	2	2	2	2
B4E647;BURCENK562V_RS28145	B4E647;BURCENK562V_RS28145	tatB;ref|WP_006485331.1|gi|493531331|	Sec-independent protein translocase protein TatB;translocase	B4E647_BURCJ;	>tr|B4E647|B4E647_BURCJ Sec-independent protein translocase protein TatB OS=Burkholderia cenocepacia (strain ATCC BAA-245 / DSM 16553 / LMG 16656 / NCTC 13227 / J2315 / CF5610) GN=tatB PE=3 SV=1;>BURCENK562V_RS28145 ref|WP_006485331.1|gi|493531331| translocase				0	49.5397	8	9	8	9	9	10	9	10	9	9	7	8	10	8	9	8	10	9	8	8	10	9	9	10	9	7	7	9	8	7	9	7	6	8	8	8	8	8	8
B4E648;BURCENK562V_RS28150	B4E648;BURCENK562V_RS28150	tatC;ref|WP_006485341.1|gi|493531341|	Sec-independent protein translocase protein TatC;twin-arginine protein translocation system subunit TatC	B4E648_BURCJ;	>tr|B4E648|B4E648_BURCJ Sec-independent protein translocase protein TatC OS=Burkholderia cenocepacia (strain ATCC BAA-245 / DSM 16553 / LMG 16656 / NCTC 13227 / J2315 / CF5610) GN=tatC PE=3 SV=1;>BURCENK562V_RS28150 ref|WP_006485341.1|gi|493531341| twin-arginine protein translocation system subunit TatC				0	50.7969	1	3	1	3	2	3	3	3	3	2	3	3	3	3	3	2	3	3	3	3	3	3	3	3	1	1	3	2	2	2	3	3	2	1	3	2	3	2	2
B4E649;BURCENK562V_RS28155	B4E649;BURCENK562V_RS28155	BCAL0326;ref|WP_006485345.1|gi|493531345|	Periplasmic serine endoprotease DegP-like;2-alkenal reductase	B4E649_BURCJ;	>tr|B4E649|B4E649_BURCJ Periplasmic serine endoprotease DegP-like OS=Burkholderia cenocepacia (strain ATCC BAA-245 / DSM 16553 / LMG 16656 / NCTC 13227 / J2315 / CF5610) GN=BCAL0326 PE=3 SV=1;>BURCENK562V_RS28155 ref|WP_006485345.1|gi|493531345| 2-alkenal reductase				0	55.3683	12	16	11	12	16	14	14	17	14	15	14	14	16	16	16	14	16	16	13	14	18	14	15	16	14	16	15	13	16	14	15	16	15	15	14	11	18	17	13
B4E650;BURCENK562V_RS28160	B4E650;BURCENK562V_RS28160	BCAL0327;ref|WP_006485336.1|gi|493531336|	Uncharacterized protein;metal-binding protein	B4E650_BURCJ;	>tr|B4E650|B4E650_BURCJ Uncharacterized protein OS=Burkholderia cenocepacia (strain ATCC BAA-245 / DSM 16553 / LMG 16656 / NCTC 13227 / J2315 / CF5610) GN=BCAL0327 PE=4 SV=1;>BURCENK562V_RS28160 ref|WP_006485336.1|gi|493531336| metal-binding protein				0	51.8145	15	15	10	12	13	15	12	14	14	13	12	15	15	14	14	15	17	15	13	14	16	13	14	14	15	13	14	13	15	13	15	13	14	12	13	13	17	14	11
B4E651;BURCENK562V_RS28165	B4E651;BURCENK562V_RS28165	petA;ref|WP_006491868.1|gi|493537970|	Ubiquinol-cytochrome c reductase iron-sulfur subunit;ubiquinol-cytochrome C reductase	B4E651_BURCJ;	>tr|B4E651|B4E651_BURCJ Ubiquinol-cytochrome c reductase iron-sulfur subunit OS=Burkholderia cenocepacia (strain ATCC BAA-245 / DSM 16553 / LMG 16656 / NCTC 13227 / J2315 / CF5610) GN=petA PE=4 SV=1;>BURCENK562V_RS28165 ref|WP_006491868.1|gi|493537970| ubiquinol-cytochrome C reductase				0	54.0223	6	9	6	7	6	9	7	8	8	9	8	8	9	9	9	10	7	7	9	7	8	7	8	8	8	10	10	7	7	9	9	10	9	9	8	7	9	8	8
B4E652;BURCENK562V_RS25260	B4E652;BURCENK562V_RS25260	BCAL1331;ref|WP_006490526.1|gi|493536580|	Putative aldehyde dehydrogenase;acylaldehyde oxidase	B4E652_BURCJ;	>tr|B4E652|B4E652_BURCJ Putative aldehyde dehydrogenase OS=Burkholderia cenocepacia (strain ATCC BAA-245 / DSM 16553 / LMG 16656 / NCTC 13227 / J2315 / CF5610) GN=BCAL1331 PE=4 SV=1;>BURCENK562V_RS25260 ref|WP_006490526.1|gi|493536580| acylaldehyde oxidase				0	57.6051	37	39	31	38	37	37	36	40	41	39	37	39	44	39	42	40	41	42	40	41	45	42	44	42	41	39	40	38	39	37	41	38	39	41	38	33	45	43	40
B4E653;BURCENK562V_RS25255	B4E653;BURCENK562V_RS25255	BCAL1332;ref|WP_006490608.1|gi|493536664|	Putative aldolase;membrane protein	B4E653_BURCJ;	>tr|B4E653|B4E653_BURCJ Putative aldolase OS=Burkholderia cenocepacia (strain ATCC BAA-245 / DSM 16553 / LMG 16656 / NCTC 13227 / J2315 / CF5610) GN=BCAL1332 PE=4 SV=1;>BURCENK562V_RS25255 ref|WP_006490608.1|gi|493536664| membrane protein				0	54.9791	7	8	7	8	6	7	4	7	8	8	8	10	9	7	9	9	8	10	7	5	8	8	10	9	9	9	8	6	9	8	11	8	8	10	8	5	8	7	9
B4E654;BURCENK562V_RS25250	B4E654;BURCENK562V_RS25250	BCAL1333;ref|WP_006490595.1|gi|493536650|	Putative Acyl-CoA dehydrogenase;acyl-CoA dehydrogenase	B4E654_BURCJ;	>tr|B4E654|B4E654_BURCJ Putative Acyl-CoA dehydrogenase OS=Burkholderia cenocepacia (strain ATCC BAA-245 / DSM 16553 / LMG 16656 / NCTC 13227 / J2315 / CF5610) GN=BCAL1333 PE=3 SV=1;>BURCENK562V_RS25250 ref|WP_006490595.1|gi|493536650| acyl-CoA dehydrogenase				0	56.385	12	17	10	17	19	18	20	20	16	19	15	17	20	18	16	16	16	20	18	19	21	18	20	20	19	17	19	15	17	15	18	19	19	19	19	11	19	15	19
B4E655;BURCENK562V_RS25245	B4E655;BURCENK562V_RS25245	BCAL1334;ref|WP_006490601.1|gi|493536656|	Putative dehydrogenase;NADPH:quinone oxidoreductase	B4E655_BURCJ;	>tr|B4E655|B4E655_BURCJ Putative dehydrogenase OS=Burkholderia cenocepacia (strain ATCC BAA-245 / DSM 16553 / LMG 16656 / NCTC 13227 / J2315 / CF5610) GN=BCAL1334 PE=4 SV=1;>BURCENK562V_RS25245 ref|WP_006490601.1|gi|493536656| NADPH:quinone oxidoreductase				0	54.27	11	12	11	13	11	12	11	12	12	12	9	12	13	9	10	11	11	11	12	12	12	12	11	13	11	11	10	9	11	11	12	11	10	11	12	9	12	9	9
B4E656;BURCENK562V_RS25240	B4E656;BURCENK562V_RS25240	BCAL1335;ref|WP_006490577.1|gi|493536632|	PadR family regulatory protein;virulence activator alpha C-terminal protein	B4E656_BURCJ;	>tr|B4E656|B4E656_BURCJ PadR family regulatory protein OS=Burkholderia cenocepacia (strain ATCC BAA-245 / DSM 16553 / LMG 16656 / NCTC 13227 / J2315 / CF5610) GN=BCAL1335 PE=4 SV=1;>BURCENK562V_RS25240 ref|WP_006490577.1|gi|493536632| virulence activator alpha C-terminal protein				0	55.8934	6	5	7	5	5	6	4	7	6	6	6	8	7	5	6	8	7	5	6	6	7	6	7	7	6	5	7	5	6	5	6	5	7	7	6	6	9	5	6
B4E658;BURCENK562V_RS25230	B4E658;BURCENK562V_RS25230	BCAL1337;ref|WP_006490563.1|gi|493536618|	Putative membrane protein;polyketide cyclase	B4E658_BURCJ;	>tr|B4E658|B4E658_BURCJ Putative membrane protein OS=Burkholderia cenocepacia (strain ATCC BAA-245 / DSM 16553 / LMG 16656 / NCTC 13227 / J2315 / CF5610) GN=BCAL1337 PE=4 SV=1;>BURCENK562V_RS25230 ref|WP_006490563.1|gi|493536618| polyketide cyclase				0	53.4449	7	8	5	9	7	8	9	8	8	11	6	8	8	9	7	7	9	7	7	9	9	10	8	7	9	7	10	8	8	8	10	8	7	8	7	6	9	7	6
B4E659;BURCENK562V_RS25225	B4E659;BURCENK562V_RS25225	BCAL1338;ref|WP_006490585.1|gi|493536640|	Uncharacterized protein;dipeptidyl aminopeptidase	B4E659_BURCJ;	>tr|B4E659|B4E659_BURCJ Uncharacterized protein OS=Burkholderia cenocepacia (strain ATCC BAA-245 / DSM 16553 / LMG 16656 / NCTC 13227 / J2315 / CF5610) GN=BCAL1338 PE=4 SV=1;>BURCENK562V_RS25225 ref|WP_006490585.1|gi|493536640| dipeptidyl aminopeptidase				0	56.5492	2	2	1	2	3	3	5	3	3	3	2	3	2	3	4	2	2	4	3	3	4	4	4	3	2	3	2	3	2	2	3	2	2	3	2	2	2	2	3
B4E661;BURCENK562V_RS25215	B4E661;BURCENK562V_RS25215	tftE;ref|WP_006490547.1|gi|493536601|	Putative maleylacetate reductase;alcohol dehydrogenase, iron-dependent	B4E661_BURCJ;	>tr|B4E661|B4E661_BURCJ Putative maleylacetate reductase OS=Burkholderia cenocepacia (strain ATCC BAA-245 / DSM 16553 / LMG 16656 / NCTC 13227 / J2315 / CF5610) GN=tftE PE=4 SV=1;>BURCENK562V_RS25215 ref|WP_006490547.1|gi|493536601| alcohol dehydrogenase, iron-dependent				0	51.7951	3	3	1	4	2	3	5	4	5	5	4	5	5	4	4	4	4	5	4	5	3	4	5	5	5	4	4	3	2	5	5	2	3	4	4	3	5	5	5
B4E664;BURCENK562V_RS25200	B4E664;BURCENK562V_RS25200	BCAL1343;ref|WP_006490514.1|gi|493536567|	LysR family regulatory protein;LysR family transcriptional regulator	B4E664_BURCJ;	>tr|B4E664|B4E664_BURCJ LysR family regulatory protein OS=Burkholderia cenocepacia (strain ATCC BAA-245 / DSM 16553 / LMG 16656 / NCTC 13227 / J2315 / CF5610) GN=BCAL1343 PE=4 SV=1;>BURCENK562V_RS25200 ref|WP_006490514.1|gi|493536567| LysR family transcriptional regulator				0	52.91	7	8	5	9	6	8	10	9	10	10	8	9	9	8	8	8	11	10	7	9	10	10	9	10	8	7	9	7	9	7	9	9	9	7	7	5	10	8	8
B4E666;BURCENK562V_RS25185	B4E666;BURCENK562V_RS25185	BCAL1345;ref|WP_034178414.1|gi|736004496|	Putative TonB-dependent siderophore receptor;TonB-dependent receptor	B4E666_BURCJ;	>tr|B4E666|B4E666_BURCJ Putative TonB-dependent siderophore receptor OS=Burkholderia cenocepacia (strain ATCC BAA-245 / DSM 16553 / LMG 16656 / NCTC 13227 / J2315 / CF5610) GN=BCAL1345 PE=3 SV=1;>BURCENK562V_RS25185 ref|WP_034178414.1|gi|736004496| TonB-dependent receptor				0	55.7646	15	17	14	17	16	17	16	17	17	17	16	16	18	14	18	16	17	17	15	16	17	17	16	18	17	19	19	16	17	18	18	17	19	16	16	14	18	16	15
B4E667;BURCENK562V_RS25180	B4E667;BURCENK562V_RS25180	BCAL1346;ref|WP_012492514.1|gi|501469069|	Putative Fe uptake system ATP-binding protein;ABC transporter	B4E667_BURCJ;	>tr|B4E667|B4E667_BURCJ Putative Fe uptake system ATP-binding protein OS=Burkholderia cenocepacia (strain ATCC BAA-245 / DSM 16553 / LMG 16656 / NCTC 13227 / J2315 / CF5610) GN=BCAL1346 PE=4 SV=1;>BURCENK562V_RS25180 ref|WP_012492514.1|gi|501469069| ABC transporter				0	53.4601	3	2	3	3	4	3	3	4	3	3	3	3	3	2	3	3	3	3	3	3	3	3	3	2	2	4	3	3	3	2	3	3	3	3	3	2	3	2	4
B4E671;BURCENK562V_RS25160	B4E671;BURCENK562V_RS25160	BCAL1350;ref|WP_006490542.1|gi|493536596|	Two-component regulatory system, response regulator protein;transcriptional regulator	B4E671_BURCJ;	>tr|B4E671|B4E671_BURCJ Two-component regulatory system, response regulator protein OS=Burkholderia cenocepacia (strain ATCC BAA-245 / DSM 16553 / LMG 16656 / NCTC 13227 / J2315 / CF5610) GN=BCAL1350 PE=4 SV=1;>BURCENK562V_RS25160 ref|WP_006490542.1|gi|493536596| transcriptional regulator				0	52.4537	5	5	5	6	8	11	10	11	7	8	7	7	9	9	9	7	10	10	6	6	8	11	9	8	7	6	6	6	6	7	6	6	6	6	7	6	7	4	8
B4E672;BURCENK562V_RS25155	B4E672;BURCENK562V_RS25155	BCAL1351;ref|WP_006490517.1|gi|493536571|	Putative exported protein;structural protein MipA	B4E672_BURCJ;	>tr|B4E672|B4E672_BURCJ Putative exported protein OS=Burkholderia cenocepacia (strain ATCC BAA-245 / DSM 16553 / LMG 16656 / NCTC 13227 / J2315 / CF5610) GN=BCAL1351 PE=4 SV=1;>BURCENK562V_RS25155 ref|WP_006490517.1|gi|493536571| structural protein MipA				0.00755892	38.2384	0	0	0	0	2	1	2	2	1	1	0	0	0	0	1	1	1	1	0	1	1	1	1	1	0	0	0	0	0	0	0	0	0	1	0	0	0	0	0
B4E673;BURCENK562V_RS25150	B4E673;BURCENK562V_RS25150	BCAL1352;ref|WP_012492516.1|gi|501469071|	Putative exported protein;hypothetical protein	B4E673_BURCJ;	>tr|B4E673|B4E673_BURCJ Putative exported protein OS=Burkholderia cenocepacia (strain ATCC BAA-245 / DSM 16553 / LMG 16656 / NCTC 13227 / J2315 / CF5610) GN=BCAL1352 PE=4 SV=1;>BURCENK562V_RS25150 ref|WP_012492516.1|gi|501469071| hypothetical protein				0	49.5418	4	4	3	4	4	4	4	5	4	4	4	5	4	4	4	4	5	4	4	5	4	5	3	4	3	5	3	5	4	3	4	4	4	4	4	4	3	5	3
B4E674;BURCENK562V_RS25145	B4E674;BURCENK562V_RS25145	BCAL1353;ref|WP_006490611.1|gi|493536667|	Putative membrane protein;membrane protein	B4E674_BURCJ;	>tr|B4E674|B4E674_BURCJ Putative membrane protein OS=Burkholderia cenocepacia (strain ATCC BAA-245 / DSM 16553 / LMG 16656 / NCTC 13227 / J2315 / CF5610) GN=BCAL1353 PE=4 SV=1;>BURCENK562V_RS25145 ref|WP_006490611.1|gi|493536667| membrane protein				0	55.1224	12	12	12	14	11	13	12	12	12	14	12	13	13	11	12	10	13	13	12	12	13	14	13	13	11	13	12	11	12	10	12	13	14	13	12	9	12	12	10
B4E675;BURCENK562V_RS25140	B4E675;BURCENK562V_RS25140	BCAL1354;ref|WP_006490523.1|gi|493536577|	Uncharacterized protein;hypothetical protein	B4E675_BURCJ;	>tr|B4E675|B4E675_BURCJ Uncharacterized protein OS=Burkholderia cenocepacia (strain ATCC BAA-245 / DSM 16553 / LMG 16656 / NCTC 13227 / J2315 / CF5610) GN=BCAL1354 PE=4 SV=1;>BURCENK562V_RS25140 ref|WP_006490523.1|gi|493536577| hypothetical protein				0	54.6513	6	7	6	7	7	7	7	8	6	7	6	6	8	7	7	7	8	7	6	8	8	6	8	8	6	6	7	4	7	5	7	5	5	5	6	3	8	7	6
B4E676;BURCENK562V_RS25135	B4E676;BURCENK562V_RS25135	BCAL1355;ref|WP_006490556.1|gi|493536611|	Uncharacterized protein;type IV secretion protein Rhs	B4E676_BURCJ;	>tr|B4E676|B4E676_BURCJ Uncharacterized protein OS=Burkholderia cenocepacia (strain ATCC BAA-245 / DSM 16553 / LMG 16656 / NCTC 13227 / J2315 / CF5610) GN=BCAL1355 PE=4 SV=1;>BURCENK562V_RS25135 ref|WP_006490556.1|gi|493536611| type IV secretion protein Rhs				0	58.2082	20	24	19	23	14	15	15	20	19	22	21	21	26	23	22	22	23	23	17	23	25	23	22	23	19	17	20	16	11	12	12	13	20	20	17	13	21	18	20
B4E677;BURCENK562V_RS25130	B4E677;BURCENK562V_RS25130	BCAL1356;ref|WP_006490520.1|gi|493536574|	Uncharacterized protein;hypothetical protein	B4E677_BURCJ;	>tr|B4E677|B4E677_BURCJ Uncharacterized protein OS=Burkholderia cenocepacia (strain ATCC BAA-245 / DSM 16553 / LMG 16656 / NCTC 13227 / J2315 / CF5610) GN=BCAL1356 PE=4 SV=1;>BURCENK562V_RS25130 ref|WP_006490520.1|gi|493536574| hypothetical protein				0	53.6863	9	10	10	11	10	10	6	10	11	11	9	9	11	9	11	11	11	11	10	9	10	11	10	10	9	10	11	8	10	9	8	8	10	9	9	7	11	9	8
B4E678;BURCENK562V_RS25125	B4E678;BURCENK562V_RS25125	BCAL1357;ref|WP_006490559.1|gi|493536614|	Putative exported protein;hypothetical protein	B4E678_BURCJ;	>tr|B4E678|B4E678_BURCJ Putative exported protein OS=Burkholderia cenocepacia (strain ATCC BAA-245 / DSM 16553 / LMG 16656 / NCTC 13227 / J2315 / CF5610) GN=BCAL1357 PE=4 SV=1;>BURCENK562V_RS25125 ref|WP_006490559.1|gi|493536614| hypothetical protein				0	54.2181	6	6	5	5	2	4	5	4	6	6	5	6	6	6	6	5	6	6	3	6	6	6	6	6	6	6	6	6	4	4	4	4	6	6	5	4	6	6	6
B4E679;BURCENK562V_RS25120	B4E679;BURCENK562V_RS25120	BCAL1358;ref|WP_006490570.1|gi|493536625|	Uncharacterized protein;Hcp	B4E679_BURCJ;	>tr|B4E679|B4E679_BURCJ Uncharacterized protein OS=Burkholderia cenocepacia (strain ATCC BAA-245 / DSM 16553 / LMG 16656 / NCTC 13227 / J2315 / CF5610) GN=BCAL1358 PE=4 SV=1;>BURCENK562V_RS25120 ref|WP_006490570.1|gi|493536625| Hcp				0	59.2527	14	21	13	17	11	19	13	22	19	18	15	20	21	19	23	20	22	24	14	20	23	22	20	22	16	17	18	15	9	18	13	14	16	20	17	10	22	16	24
B4E680;BURCENK562V_RS25115	B4E680;BURCENK562V_RS25115	BCAL1359;ref|WP_012492517.1|gi|501469072|	Uncharacterized protein;type IV secretion protein Rhs	B4E680_BURCJ;	>tr|B4E680|B4E680_BURCJ Uncharacterized protein OS=Burkholderia cenocepacia (strain ATCC BAA-245 / DSM 16553 / LMG 16656 / NCTC 13227 / J2315 / CF5610) GN=BCAL1359 PE=4 SV=1;>BURCENK562V_RS25115 ref|WP_012492517.1|gi|501469072| type IV secretion protein Rhs				0	57.9008	36	51	33	48	33	37	36	48	41	49	39	49	51	44	49	46	48	46	40	44	48	50	48	46	34	36	36	36	27	28	34	28	36	39	38	26	43	39	41
B4E682;BURCENK562V_RS25105	B4E682;BURCENK562V_RS25105	BCAL1362;ref|WP_006490576.1|gi|493536631|	Uncharacterized protein;type IV secretion protein Rhs	B4E682_BURCJ;	>tr|B4E682|B4E682_BURCJ Uncharacterized protein OS=Burkholderia cenocepacia (strain ATCC BAA-245 / DSM 16553 / LMG 16656 / NCTC 13227 / J2315 / CF5610) GN=BCAL1362 PE=4 SV=1;>BURCENK562V_RS25105 ref|WP_006490576.1|gi|493536631| type IV secretion protein Rhs				0	54.9415	19	27	20	24	20	20	22	23	22	26	22	23	27	23	28	26	26	26	25	28	25	24	28	25	21	19	19	20	8	10	5	8	17	22	20	11	22	19	24
B4E683	B4E683	BCAL1363	Uncharacterized protein	B4E683_BURCJ	>tr|B4E683|B4E683_BURCJ Uncharacterized protein OS=Burkholderia cenocepacia (strain ATCC BAA-245 / DSM 16553 / LMG 16656 / NCTC 13227 / J2315 / CF5610) GN=BCAL1363 PE=4 SV=1				0	56.0171	7	12	9	10	6	9	10	12	8	10	9	9	12	7	8	8	12	11	10	10	11	10	10	10	6	8	8	7	5	5	9	5	5	7	7	6	9	9	10
B4E685;BURCENK562V_RS25090	B4E685;BURCENK562V_RS25090	BCAL1365;ref|WP_012492520.1|gi|501469075|	Putative lipoprotein;hypothetical protein	B4E685_BURCJ;	>tr|B4E685|B4E685_BURCJ Putative lipoprotein OS=Burkholderia cenocepacia (strain ATCC BAA-245 / DSM 16553 / LMG 16656 / NCTC 13227 / J2315 / CF5610) GN=BCAL1365 PE=4 SV=1;>BURCENK562V_RS25090 ref|WP_012492520.1|gi|501469075| hypothetical protein				0	56.8804	9	11	8	9	8	8	7	9	9	9	9	9	11	9	9	9	12	11	9	11	12	12	12	11	10	9	9	9	7	7	6	6	9	8	9	7	10	9	9
B4E686;BURCENK562V_RS25085	B4E686;BURCENK562V_RS25085	BCAL1366;ref|WP_006490603.1|gi|493536658|	Uncharacterized protein;hypothetical protein	B4E686_BURCJ;	>tr|B4E686|B4E686_BURCJ Uncharacterized protein OS=Burkholderia cenocepacia (strain ATCC BAA-245 / DSM 16553 / LMG 16656 / NCTC 13227 / J2315 / CF5610) GN=BCAL1366 PE=4 SV=1;>BURCENK562V_RS25085 ref|WP_006490603.1|gi|493536658| hypothetical protein				0	54.8474	17	19	13	16	15	17	18	18	18	17	17	15	15	16	18	17	16	16	18	18	17	18	16	17	14	13	14	14	12	10	10	12	15	14	14	10	15	17	15
B4E687	B4E687	BCAL1367	Puatative invasion protein	B4E687_BURCJ	>tr|B4E687|B4E687_BURCJ Puatative invasion protein OS=Burkholderia cenocepacia (strain ATCC BAA-245 / DSM 16553 / LMG 16656 / NCTC 13227 / J2315 / CF5610) GN=BCAL1367 PE=4 SV=1				0	47.9452	2	2	2	3	4	5	2	3	3	3	3	3	4	2	2	2	2	4	3	3	3	3	2	2	1	3	4	3	2	2	3	3	3	2	2	2	4	2	2
B4E688;BURCENK562V_RS25070	B4E688;BURCENK562V_RS25070	BCAL1368;ref|WP_012492521.1|gi|501469076|	Putative porin;porin	B4E688_BURCJ;	>tr|B4E688|B4E688_BURCJ Putative porin OS=Burkholderia cenocepacia (strain ATCC BAA-245 / DSM 16553 / LMG 16656 / NCTC 13227 / J2315 / CF5610) GN=BCAL1368 PE=4 SV=1;>BURCENK562V_RS25070 ref|WP_012492521.1|gi|501469076| porin				0	55.4514	4	6	3	5	5	6	6	6	5	5	4	4	6	6	6	5	4	6	6	6	5	6	5	6	6	6	5	6	6	6	6	6	5	6	5	5	6	7	6
B4E691;BURCENK562V_RS25055	B4E691;BURCENK562V_RS25055	BCAL1371;ref|WP_034195703.1|gi|736050060|	Putative TonB-dependent siderophore receptor;TonB-dependent receptor	B4E691_BURCJ;	>tr|B4E691|B4E691_BURCJ Putative TonB-dependent siderophore receptor OS=Burkholderia cenocepacia (strain ATCC BAA-245 / DSM 16553 / LMG 16656 / NCTC 13227 / J2315 / CF5610) GN=BCAL1371 PE=3 SV=1;>BURCENK562V_RS25055 ref|WP_034195703.1|gi|736050060| TonB-dependent receptor				0	52.8225	1	3	0	3	6	5	7	7	3	3	3	4	3	3	3	2	6	4	4	4	3	4	3	2	2	5	2	2	2	4	2	2	3	2	3	1	4	2	2
B4E693;BURCENK562V_RS25045	B4E693;BURCENK562V_RS25045	BCAL1373;ref|WP_006481573.1|gi|493527538|	LysR family regulatory protein;LysR family transcriptional regulator	B4E693_BURCJ;	>tr|B4E693|B4E693_BURCJ LysR family regulatory protein OS=Burkholderia cenocepacia (strain ATCC BAA-245 / DSM 16553 / LMG 16656 / NCTC 13227 / J2315 / CF5610) GN=BCAL1373 PE=4 SV=1;>BURCENK562V_RS25045 ref|WP_006481573.1|gi|493527538| LysR family transcriptional regulator				0	55.6148	4	5	3	4	5	5	4	6	5	4	4	5	6	5	4	3	6	5	5	5	6	5	5	4	4	4	5	4	4	5	5	5	4	4	5	3	5	5	6
B4E694;BURCENK562V_RS25040	B4E694;BURCENK562V_RS25040	BCAL1374;ref|WP_006481570.1|gi|493527535|	Glyoxalase/bleomycin resistance protein/dioxygenase superfamily protein;glyoxalase	B4E694_BURCJ;	>tr|B4E694|B4E694_BURCJ Glyoxalase/bleomycin resistance protein/dioxygenase superfamily protein OS=Burkholderia cenocepacia (strain ATCC BAA-245 / DSM 16553 / LMG 16656 / NCTC 13227 / J2315 / CF5610) GN=BCAL1374 PE=4 SV=1;>BURCENK562V_RS25040 ref|WP_006481570.1|gi|493527535| glyoxalase				0	53.7572	9	8	5	7	5	8	8	8	9	8	7	7	9	8	7	8	9	8	4	8	9	9	8	8	8	8	9	7	9	7	9	7	8	9	7	5	8	7	8
B4E695;BURCENK562V_RS25035	B4E695;BURCENK562V_RS25035	BCAL1375;ref|WP_006481567.1|gi|493527532|	Flavin reductase family protein;flavin reductase	B4E695_BURCJ;	>tr|B4E695|B4E695_BURCJ Flavin reductase family protein OS=Burkholderia cenocepacia (strain ATCC BAA-245 / DSM 16553 / LMG 16656 / NCTC 13227 / J2315 / CF5610) GN=BCAL1375 PE=4 SV=1;>BURCENK562V_RS25035 ref|WP_006481567.1|gi|493527532| flavin reductase				0	54.834	10	10	8	11	11	10	11	11	10	11	9	10	11	10	11	10	12	10	9	11	11	11	10	11	8	10	10	9	11	11	10	10	10	11	10	10	11	9	10
B4E696	B4E696	BCAL1376	LysR family regulatory protein	B4E696_BURCJ	>tr|B4E696|B4E696_BURCJ LysR family regulatory protein OS=Burkholderia cenocepacia (strain ATCC BAA-245 / DSM 16553 / LMG 16656 / NCTC 13227 / J2315 / CF5610) GN=BCAL1376 PE=4 SV=1				0	55.1296	2	2	2	2	2	2	2	2	2	2	2	2	2	2	2	2	2	2	2	2	2	2	2	2	2	2	2	2	2	2	2	2	2	2	2	2	2	2	2
B4E698;BURCENK562V_RS25020	B4E698;BURCENK562V_RS25020	BCAL1378;ref|WP_012492524.1|gi|501469079|	Uncharacterized protein;ABC transporter substrate-binding protein	B4E698_BURCJ;	>tr|B4E698|B4E698_BURCJ Uncharacterized protein OS=Burkholderia cenocepacia (strain ATCC BAA-245 / DSM 16553 / LMG 16656 / NCTC 13227 / J2315 / CF5610) GN=BCAL1378 PE=4 SV=1;>BURCENK562V_RS25020 ref|WP_012492524.1|gi|501469079| ABC transporter substrate-binding protein				0	45.5347	0	0	0	0	1	1	2	0	1	1	1	2	2	0	0	0	1	1	1	1	2	2	1	1	0	0	0	0	0	1	2	1	1	2	0	0	1	0	0
B4E6A0;BURCENK562V_RS25010	B4E6A0;BURCENK562V_RS25010	ramA;ref|WP_006481851.1|gi|493527820|	(R)-stereoselective amidase;carbon-nitrogen hydrolase	B4E6A0_BURCJ;	>tr|B4E6A0|B4E6A0_BURCJ (R)-stereoselective amidase OS=Burkholderia cenocepacia (strain ATCC BAA-245 / DSM 16553 / LMG 16656 / NCTC 13227 / J2315 / CF5610) GN=ramA PE=4 SV=1;>BURCENK562V_RS25010 ref|WP_006481851.1|gi|493527820| carbon-nitrogen hydrolase				0	52.7907	3	3	1	3	2	2	3	3	3	3	2	3	3	2	3	3	2	2	3	3	3	3	4	3	3	3	3	2	3	3	3	3	3	3	3	2	3	3	3
B4E6A1;BURCENK562V_RS25005	B4E6A1;BURCENK562V_RS25005	BCAL1381;ref|WP_006481853.1|gi|493527822|	LuxR superfamily regulatory protein;LuxR family transcriptional regulator	B4E6A1_BURCJ;	>tr|B4E6A1|B4E6A1_BURCJ LuxR superfamily regulatory protein OS=Burkholderia cenocepacia (strain ATCC BAA-245 / DSM 16553 / LMG 16656 / NCTC 13227 / J2315 / CF5610) GN=BCAL1381 PE=4 SV=1;>BURCENK562V_RS25005 ref|WP_006481853.1|gi|493527822| LuxR family transcriptional regulator				0	49.6364	0	1	0	1	1	2	2	2	3	1	1	1	2	1	0	1	2	2	1	2	2	3	2	3	0	0	0	0	0	0	1	1	0	2	0	0	1	1	1
B4E6A3;BURCENK562V_RS24995	B4E6A3;BURCENK562V_RS24995	BCAL1383;ref|WP_006481850.1|gi|493527819|	Cytidylyltransferase family protein;phosphatidate cytidylyltransferase	B4E6A3_BURCJ;	>tr|B4E6A3|B4E6A3_BURCJ Cytidylyltransferase family protein OS=Burkholderia cenocepacia (strain ATCC BAA-245 / DSM 16553 / LMG 16656 / NCTC 13227 / J2315 / CF5610) GN=BCAL1383 PE=4 SV=1;>BURCENK562V_RS24995 ref|WP_006481850.1|gi|493527819| phosphatidate cytidylyltransferase				0	53.9726	4	4	3	4	4	5	4	5	4	4	4	4	4	4	3	4	4	4	4	3	4	3	4	4	3	4	4	4	4	4	4	3	4	4	5	2	5	4	4
B4E6A4;BURCENK562V_RS24990	B4E6A4;BURCENK562V_RS24990	BCAL1384;ref|WP_006481857.1|gi|493527826|	Putative acyltransferase;acyltransferase	B4E6A4_BURCJ;	>tr|B4E6A4|B4E6A4_BURCJ Putative acyltransferase OS=Burkholderia cenocepacia (strain ATCC BAA-245 / DSM 16553 / LMG 16656 / NCTC 13227 / J2315 / CF5610) GN=BCAL1384 PE=4 SV=1;>BURCENK562V_RS24990 ref|WP_006481857.1|gi|493527826| acyltransferase				0	53.1416	11	13	9	11	14	12	12	13	12	11	14	12	13	12	14	12	16	13	13	13	15	13	15	13	12	12	11	12	13	12	12	12	12	12	12	10	15	15	12
B4E6A5;BURCENK562V_RS24985	B4E6A5;BURCENK562V_RS24985	BCAL1385;ref|WP_006481852.1|gi|493527821|	Putative CDP-alcohol phosphatidyltransferase;CDP-alcohol phosphatidyltransferase	B4E6A5_BURCJ;	>tr|B4E6A5|B4E6A5_BURCJ Putative CDP-alcohol phosphatidyltransferase OS=Burkholderia cenocepacia (strain ATCC BAA-245 / DSM 16553 / LMG 16656 / NCTC 13227 / J2315 / CF5610) GN=BCAL1385 PE=4 SV=1;>BURCENK562V_RS24985 ref|WP_006481852.1|gi|493527821| CDP-alcohol phosphatidyltransferase				0	47.6596	3	3	3	6	6	5	7	6	4	6	5	6	4	4	6	5	6	6	6	5	4	6	7	7	3	4	4	4	5	3	5	5	3	3	5	4	6	6	4
B4E6A9;BURCENK562V_RS24965	B4E6A9;BURCENK562V_RS24965	bcsB;ref|WP_012492527.1|gi|501469082|	Cyclic di-GMP binding protein;cellulose synthase	B4E6A9_BURCJ;	>tr|B4E6A9|B4E6A9_BURCJ Cyclic di-GMP binding protein OS=Burkholderia cenocepacia (strain ATCC BAA-245 / DSM 16553 / LMG 16656 / NCTC 13227 / J2315 / CF5610) GN=bcsB PE=4 SV=1;>BURCENK562V_RS24965 ref|WP_012492527.1|gi|501469082| cellulose synthase				0	59.1779	26	30	22	27	22	25	19	22	28	28	24	28	29	27	30	29	31	29	26	29	28	27	31	30	28	29	30	26	23	25	25	24	29	28	28	26	29	28	29
B4E6B0;BURCENK562V_RS24960	B4E6B0;BURCENK562V_RS24960	bcsZ;ref|WP_034195702.1|gi|736050059|	Glucanase;1,4-D-glucanase	B4E6B0_BURCJ;	>tr|B4E6B0|B4E6B0_BURCJ Glucanase OS=Burkholderia cenocepacia (strain ATCC BAA-245 / DSM 16553 / LMG 16656 / NCTC 13227 / J2315 / CF5610) GN=bcsZ PE=3 SV=1;>BURCENK562V_RS24960 ref|WP_034195702.1|gi|736050059| 1,4-D-glucanase				0	52.3148	16	16	13	15	12	14	11	16	13	16	14	17	16	15	17	17	16	16	16	16	15	16	16	16	15	16	18	16	15	16	15	15	16	17	16	13	17	17	16
B4E6B1;BURCENK562V_RS24955	B4E6B1;BURCENK562V_RS24955	BCAL1391;ref|WP_020979845.1|gi|537744370|	Putative cellulose biosynthesis protein;cellulose synthase operon protein C C-terminal domain protein	B4E6B1_BURCJ;	>tr|B4E6B1|B4E6B1_BURCJ Putative cellulose biosynthesis protein OS=Burkholderia cenocepacia (strain ATCC BAA-245 / DSM 16553 / LMG 16656 / NCTC 13227 / J2315 / CF5610) GN=BCAL1391 PE=4 SV=1;>BURCENK562V_RS24955 ref|WP_020979845.1|gi|537744370| cellulose synthase operon protein C C-terminal domain protein				0	53.4524	30	35	27	34	32	36	35	38	33	29	29	33	36	34	35	33	36	37	36	36	37	35	35	36	37	40	36	37	34	37	34	38	34	34	33	27	41	35	36
B4E6B2;BURCENK562V_RS24950	B4E6B2;BURCENK562V_RS24950	BCAL1392;ref|WP_006499000.1|gi|493545159|	Uncharacterized protein;hypothetical protein	B4E6B2_BURCJ;	>tr|B4E6B2|B4E6B2_BURCJ Uncharacterized protein OS=Burkholderia cenocepacia (strain ATCC BAA-245 / DSM 16553 / LMG 16656 / NCTC 13227 / J2315 / CF5610) GN=BCAL1392 PE=4 SV=1;>BURCENK562V_RS24950 ref|WP_006499000.1|gi|493545159| hypothetical protein				0	56.058	17	18	13	17	11	12	15	16	16	16	17	17	19	15	16	17	16	18	16	16	19	18	17	17	16	19	18	16	17	15	17	14	14	17	18	13	18	18	19
B4E6B3;BURCENK562V_RS24945	B4E6B3;BURCENK562V_RS24945	BCAL1393;ref|WP_012492530.1|gi|501469085|	Putative membrane protein;hypothetical protein	B4E6B3_BURCJ;	>tr|B4E6B3|B4E6B3_BURCJ Putative membrane protein OS=Burkholderia cenocepacia (strain ATCC BAA-245 / DSM 16553 / LMG 16656 / NCTC 13227 / J2315 / CF5610) GN=BCAL1393 PE=4 SV=1;>BURCENK562V_RS24945 ref|WP_012492530.1|gi|501469085| hypothetical protein				0	52.7196	2	2	2	2	2	2	1	2	2	2	2	2	2	2	2	2	2	2	1	2	3	2	2	2	2	2	2	2	2	2	2	2	2	2	3	2	2	2	3
B4E6B4;BURCENK562V_RS24940	B4E6B4;BURCENK562V_RS24940	BCAL1394;ref|WP_012492531.1|gi|501469086|	Putative exported protein;cellulose biosynthesis protein	B4E6B4_BURCJ;	>tr|B4E6B4|B4E6B4_BURCJ Putative exported protein OS=Burkholderia cenocepacia (strain ATCC BAA-245 / DSM 16553 / LMG 16656 / NCTC 13227 / J2315 / CF5610) GN=BCAL1394 PE=4 SV=1;>BURCENK562V_RS24940 ref|WP_012492531.1|gi|501469086| cellulose biosynthesis protein				0	54.7505	11	13	11	12	8	11	11	11	12	12	10	11	13	12	12	12	12	12	11	12	11	11	11	12	11	13	13	11	11	12	12	11	12	11	12	11	13	11	12
B4E6B5;BURCENK562V_RS24935	B4E6B5;BURCENK562V_RS24935	bcsA;ref|WP_006482677.1|gi|493528658|	Putative cellulose synthase catalytic subunit [UDP-forming];cellulose synthase	B4E6B5_BURCJ;	>tr|B4E6B5|B4E6B5_BURCJ Putative cellulose synthase catalytic subunit [UDP-forming] OS=Burkholderia cenocepacia (strain ATCC BAA-245 / DSM 16553 / LMG 16656 / NCTC 13227 / J2315 / CF5610) GN=bcsA PE=4 SV=1;>BURCENK562V_RS24935 ref|WP_006482677.1|gi|493528658| cellulose synthase				0	55.7055	9	11	9	9	3	4	3	4	9	9	7	9	10	8	10	10	9	8	8	9	9	10	10	10	9	9	10	11	9	7	9	9	9	9	9	8	11	11	9
B4E6B6;BURCENK562V_RS24930	B4E6B6;BURCENK562V_RS24930	BCAL1396;ref|WP_006482675.1|gi|493528656|	Putative membrane protein;cellulose synthase operon protein YhjU	B4E6B6_BURCJ;	>tr|B4E6B6|B4E6B6_BURCJ Putative membrane protein OS=Burkholderia cenocepacia (strain ATCC BAA-245 / DSM 16553 / LMG 16656 / NCTC 13227 / J2315 / CF5610) GN=BCAL1396 PE=4 SV=1;>BURCENK562V_RS24930 ref|WP_006482675.1|gi|493528656| cellulose synthase operon protein YhjU				0	55.4737	14	15	13	15	11	13	13	15	13	15	14	14	15	15	15	16	15	15	14	15	15	15	15	15	15	15	15	15	14	12	15	13	13	14	14	13	15	15	14
B4E6B7;BURCENK562V_RS24925	B4E6B7;BURCENK562V_RS24925	BCAL1397;ref|WP_006482672.1|gi|493528653|	Uncharacterized protein;hypothetical protein	B4E6B7_BURCJ;	>tr|B4E6B7|B4E6B7_BURCJ Uncharacterized protein OS=Burkholderia cenocepacia (strain ATCC BAA-245 / DSM 16553 / LMG 16656 / NCTC 13227 / J2315 / CF5610) GN=BCAL1397 PE=4 SV=1;>BURCENK562V_RS24925 ref|WP_006482672.1|gi|493528653| hypothetical protein				0	51.6564	3	3	1	3	1	3	2	3	3	4	2	2	3	3	3	3	3	3	3	4	4	4	3	2	4	4	4	3	3	2	2	3	3	2	3	2	3	4	3
B4E6B8;BURCENK562V_RS24920	B4E6B8;BURCENK562V_RS24920	BCAL1398;ref|WP_006482682.1|gi|493528663|	Pirin-like protein;pirin	B4E6B8_BURCJ;	>tr|B4E6B8|B4E6B8_BURCJ Pirin-like protein OS=Burkholderia cenocepacia (strain ATCC BAA-245 / DSM 16553 / LMG 16656 / NCTC 13227 / J2315 / CF5610) GN=BCAL1398 PE=3 SV=1;>BURCENK562V_RS24920 ref|WP_006482682.1|gi|493528663| pirin				0	54.154	15	16	11	14	14	15	14	16	13	16	13	15	17	15	16	15	16	15	14	15	17	16	15	16	13	16	16	15	16	15	17	15	13	14	13	11	17	15	14
B4E6B9;BURCENK562V_RS24915	B4E6B9;BURCENK562V_RS24915	BCAL1399;ref|WP_006482674.1|gi|493528655|	OsmC-like protein;peroxiredoxin	B4E6B9_BURCJ;	>tr|B4E6B9|B4E6B9_BURCJ OsmC-like protein OS=Burkholderia cenocepacia (strain ATCC BAA-245 / DSM 16553 / LMG 16656 / NCTC 13227 / J2315 / CF5610) GN=BCAL1399 PE=4 SV=1;>BURCENK562V_RS24915 ref|WP_006482674.1|gi|493528655| peroxiredoxin				0	54.3079	12	12	9	11	12	12	12	12	12	12	10	12	12	12	12	11	12	12	12	12	12	12	12	12	12	11	11	11	11	12	12	10	12	11	11	9	12	12	10
B4E6C0;BURCENK562V_RS24910	B4E6C0;BURCENK562V_RS24910	BCAL1400;ref|WP_006482678.1|gi|493528659|	Sodium/hydrogen exchanger family protein;sodium/hydrogen exchanger	B4E6C0_BURCJ;	>tr|B4E6C0|B4E6C0_BURCJ Sodium/hydrogen exchanger family protein OS=Burkholderia cenocepacia (strain ATCC BAA-245 / DSM 16553 / LMG 16656 / NCTC 13227 / J2315 / CF5610) GN=BCAL1400 PE=4 SV=1;>BURCENK562V_RS24910 ref|WP_006482678.1|gi|493528659| sodium/hydrogen exchanger				0	55.9127	5	4	5	5	3	6	5	6	5	6	5	7	7	5	5	4	4	3	5	4	5	5	5	5	4	5	6	5	6	6	6	7	4	4	5	3	6	6	5
B4E6C2;BURCENK562V_RS24900	B4E6C2;BURCENK562V_RS24900	BCAL1402;ref|WP_006493104.1|gi|493539216|	Isochorismatase family protein;isochorismatase family protein	B4E6C2_BURCJ;	>tr|B4E6C2|B4E6C2_BURCJ Isochorismatase family protein OS=Burkholderia cenocepacia (strain ATCC BAA-245 / DSM 16553 / LMG 16656 / NCTC 13227 / J2315 / CF5610) GN=BCAL1402 PE=4 SV=1;>BURCENK562V_RS24900 ref|WP_006493104.1|gi|493539216| isochorismatase family protein				0.00201929	40.2416	0	0	0	0	1	1	1	1	0	0	0	1	0	0	0	0	1	1	1	1	2	1	1	1	0	0	0	0	0	1	0	1	0	0	0	0	0	0	0
B4E6C3;BURCENK562V_RS24895	B4E6C3;BURCENK562V_RS24895	BCAL1403;ref|WP_006482668.1|gi|493528649|	LysR family regulatory protein;LysR family transcriptional regulator	B4E6C3_BURCJ;	>tr|B4E6C3|B4E6C3_BURCJ LysR family regulatory protein OS=Burkholderia cenocepacia (strain ATCC BAA-245 / DSM 16553 / LMG 16656 / NCTC 13227 / J2315 / CF5610) GN=BCAL1403 PE=4 SV=1;>BURCENK562V_RS24895 ref|WP_006482668.1|gi|493528649| LysR family transcriptional regulator				0	56.8302	14	15	9	14	18	16	16	17	15	15	16	15	14	14	14	16	17	17	18	17	17	17	17	18	14	13	13	15	14	14	16	14	14	14	15	9	15	14	13
B4E6C4;BURCENK562V_RS27130	B4E6C4;BURCENK562V_RS27130	BCAL2398;ref|WP_006489610.1|gi|493535656|	Putative lipoprotein;photosystem reaction center subunit H	B4E6C4_BURCJ;	>tr|B4E6C4|B4E6C4_BURCJ Putative lipoprotein OS=Burkholderia cenocepacia (strain ATCC BAA-245 / DSM 16553 / LMG 16656 / NCTC 13227 / J2315 / CF5610) GN=BCAL2398 PE=4 SV=1;>BURCENK562V_RS27130 ref|WP_006489610.1|gi|493535656| photosystem reaction center subunit H				0	57.2667	15	15	15	17	16	16	18	19	17	17	15	17	18	14	18	18	19	17	16	19	19	17	20	17	16	16	18	15	17	19	18	16	16	17	16	14	18	18	16
B4E6C7;BURCENK562V_RS27115	B4E6C7;BURCENK562V_RS27115	BCAL2401;ref|WP_006497040.1|gi|493543180|	Putative exported protein;membrane protein	B4E6C7_BURCJ;	>tr|B4E6C7|B4E6C7_BURCJ Putative exported protein OS=Burkholderia cenocepacia (strain ATCC BAA-245 / DSM 16553 / LMG 16656 / NCTC 13227 / J2315 / CF5610) GN=BCAL2401 PE=4 SV=1;>BURCENK562V_RS27115 ref|WP_006497040.1|gi|493543180| membrane protein				0	53.0713	5	5	5	5	4	5	4	5	6	5	4	4	5	5	5	5	4	5	5	4	5	5	4	5	4	5	6	5	5	6	5	5	6	5	5	4	6	5	5
B4E6C8;BURCENK562V_RS27110	B4E6C8;BURCENK562V_RS27110	BCAL2402;ref|WP_006489606.1|gi|493535652|	Putative LPS biosynthesis-related protein;LPS biosynthesis	B4E6C8_BURCJ;	>tr|B4E6C8|B4E6C8_BURCJ Putative LPS biosynthesis-related protein OS=Burkholderia cenocepacia (strain ATCC BAA-245 / DSM 16553 / LMG 16656 / NCTC 13227 / J2315 / CF5610) GN=BCAL2402 PE=4 SV=1;>BURCENK562V_RS27110 ref|WP_006489606.1|gi|493535652| LPS biosynthesis				0	53.2385	10	11	10	11	10	8	11	10	11	10	11	11	12	11	11	11	9	10	10	10	10	10	11	11	11	10	12	11	10	11	10	10	11	12	13	9	11	11	11
B4E6C9;BURCENK562V_RS27105	B4E6C9;BURCENK562V_RS27105	BCAL2403;ref|WP_006489618.1|gi|493535664|	Putative LPS core biosynthesis protein;glycosyl transferase family 1	B4E6C9_BURCJ;	>tr|B4E6C9|B4E6C9_BURCJ Putative LPS core biosynthesis protein OS=Burkholderia cenocepacia (strain ATCC BAA-245 / DSM 16553 / LMG 16656 / NCTC 13227 / J2315 / CF5610) GN=BCAL2403 PE=4 SV=1;>BURCENK562V_RS27105 ref|WP_006489618.1|gi|493535664| glycosyl transferase family 1				0	56.7771	25	27	26	25	26	27	25	27	27	25	27	26	28	27	26	26	26	25	26	26	27	28	27	27	25	25	25	25	25	26	27	25	25	26	26	24	28	27	27
B4E6D0	B4E6D0	BCAL2404	Putative glycosyltransferase	B4E6D0_BURCJ	>tr|B4E6D0|B4E6D0_BURCJ Putative glycosyltransferase OS=Burkholderia cenocepacia (strain ATCC BAA-245 / DSM 16553 / LMG 16656 / NCTC 13227 / J2315 / CF5610) GN=BCAL2404 PE=4 SV=1				0	53.6604	0	2	0	0	2	2	3	3	1	3	3	3	1	2	2	1	2	2	3	1	1	2	2	2	0	0	2	0	1	1	2	1	1	2	2	0	2	2	1
B4E6D1;BURCENK562V_RS27095	B4E6D1;BURCENK562V_RS27095	BCAL2405;ref|WP_012492743.1|gi|501469298|	Putative membrane protein;membrane protein	B4E6D1_BURCJ;	>tr|B4E6D1|B4E6D1_BURCJ Putative membrane protein OS=Burkholderia cenocepacia (strain ATCC BAA-245 / DSM 16553 / LMG 16656 / NCTC 13227 / J2315 / CF5610) GN=BCAL2405 PE=4 SV=1;>BURCENK562V_RS27095 ref|WP_012492743.1|gi|501469298| membrane protein				0	55.8615	8	8	7	10	9	7	10	10	9	6	8	7	9	9	8	7	8	9	10	9	8	8	8	9	8	7	9	7	7	7	8	8	8	8	10	8	9	9	8
B4E6D2;BURCENK562V_RS27090	B4E6D2;BURCENK562V_RS27090	BCAL2406;ref|WP_012492744.1|gi|501469299|	Putative glycosyltransferase;heptosyltransferase	B4E6D2_BURCJ;	>tr|B4E6D2|B4E6D2_BURCJ Putative glycosyltransferase OS=Burkholderia cenocepacia (strain ATCC BAA-245 / DSM 16553 / LMG 16656 / NCTC 13227 / J2315 / CF5610) GN=BCAL2406 PE=4 SV=1;>BURCENK562V_RS27090 ref|WP_012492744.1|gi|501469299| heptosyltransferase				0	57.8621	14	17	17	17	16	19	17	19	17	19	17	19	18	15	18	17	18	17	17	18	18	19	19	18	15	15	16	15	17	15	19	18	17	17	17	15	19	17	15
B4E6D4;BURCENK562V_RS27075	B4E6D4;BURCENK562V_RS27075	msbA;ref|WP_012492746.1|gi|501469301|	Lipid A export ATP-binding/permease protein MsbA;ATP-binding protein	B4E6D4_BURCJ;	>tr|B4E6D4|B4E6D4_BURCJ Lipid A export ATP-binding/permease protein MsbA OS=Burkholderia cenocepacia (strain ATCC BAA-245 / DSM 16553 / LMG 16656 / NCTC 13227 / J2315 / CF5610) GN=msbA PE=3 SV=1;>BURCENK562V_RS27075 ref|WP_012492746.1|gi|501469301| ATP-binding protein				0	57.4826	22	25	19	24	17	26	26	28	22	25	21	25	26	23	28	27	23	23	24	24	25	27	26	26	20	24	25	22	27	23	30	27	21	24	25	15	28	22	24
B4E6D5;BURCENK562V_RS27070	B4E6D5;BURCENK562V_RS27070	dnaE;ref|WP_006489624.1|gi|493535670|	DNA-directed DNA polymerase;DNA polymerase III subunit alpha	B4E6D5_BURCJ;	>tr|B4E6D5|B4E6D5_BURCJ DNA-directed DNA polymerase OS=Burkholderia cenocepacia (strain ATCC BAA-245 / DSM 16553 / LMG 16656 / NCTC 13227 / J2315 / CF5610) GN=dnaE PE=4 SV=1;>BURCENK562V_RS27070 ref|WP_006489624.1|gi|493535670| DNA polymerase III subunit alpha				0	56.0335	74	82	66	80	79	83	87	88	79	84	73	81	87	80	81	84	86	82	76	85	83	85	86	85	79	78	79	70	82	78	83	78	83	77	76	64	89	85	90
B4E6D6;BURCENK562V_RS27065	B4E6D6;BURCENK562V_RS27065	BceJ2315_23700;ref|WP_006489627.1|gi|493535673|	UPF0176 protein BceJ2315_23700;rhodanese	Y2370_BURCJ;	>sp|B4E6D6|Y2370_BURCJ UPF0176 protein BceJ2315_23700 OS=Burkholderia cenocepacia (strain ATCC BAA-245 / DSM 16553 / LMG 16656 / NCTC 13227 / J2315 / CF5610) GN=BceJ2315_23700 PE=3 SV=1;>BURCENK562V_RS27065 ref|WP_006489627.1|gi|493535673| rhodanese				0	55.4919	25	25	19	22	25	24	25	26	22	23	23	24	25	24	26	24	24	25	28	26	26	28	26	26	26	25	26	25	25	25	26	27	24	25	25	20	26	25	26
B4E6D7;BURCENK562V_RS27060	B4E6D7;BURCENK562V_RS27060	gluQ;ref|WP_006489612.1|gi|493535658|	Glutamyl-Q tRNA(Asp) synthetase;glutamyl-Q tRNA(Asp) ligase	GLUQ_BURCJ;	>sp|B4E6D7|GLUQ_BURCJ Glutamyl-Q tRNA(Asp) synthetase OS=Burkholderia cenocepacia (strain ATCC BAA-245 / DSM 16553 / LMG 16656 / NCTC 13227 / J2315 / CF5610) GN=gluQ PE=3 SV=1;>BURCENK562V_RS27060 ref|WP_006489612.1|gi|493535658| glutamyl-Q tRNA(Asp) ligase				0	57.2414	10	11	9	10	5	8	8	10	10	9	11	8	11	11	11	11	9	9	9	9	10	11	9	10	11	10	11	11	10	10	11	12	10	10	11	8	11	11	11
B4E6D8	B4E6D8	rhlE2	Putative ATP-dependent RNA helicase 2	B4E6D8_BURCJ	>tr|B4E6D8|B4E6D8_BURCJ Putative ATP-dependent RNA helicase 2 OS=Burkholderia cenocepacia (strain ATCC BAA-245 / DSM 16553 / LMG 16656 / NCTC 13227 / J2315 / CF5610) GN=rhlE2 PE=3 SV=1				0	58.6568	43	46	37	42	43	44	47	46	46	47	43	46	46	44	45	42	46	47	45	46	47	45	46	47	44	44	45	40	44	43	45	44	44	43	43	37	45	43	47
B4E6D9;BURCENK562V_RS27050	B4E6D9;BURCENK562V_RS27050	BCAL2413;ref|WP_006489598.1|gi|493535644|	Putative exported protein;hypothetical protein	B4E6D9_BURCJ;	>tr|B4E6D9|B4E6D9_BURCJ Putative exported protein OS=Burkholderia cenocepacia (strain ATCC BAA-245 / DSM 16553 / LMG 16656 / NCTC 13227 / J2315 / CF5610) GN=BCAL2413 PE=4 SV=1;>BURCENK562V_RS27050 ref|WP_006489598.1|gi|493535644| hypothetical protein				0	54.1741	7	7	6	6	4	3	4	5	7	7	7	7	7	5	7	6	7	6	7	7	7	6	7	7	6	6	6	6	3	4	4	4	6	7	7	5	7	7	7
B4E6E1;BURCENK562V_RS27040	B4E6E1;BURCENK562V_RS27040	purT;ref|WP_006489597.1|gi|493535643|	Formate-dependent phosphoribosylglycinamide formyltransferase;phosphoribosylglycinamide formyltransferase	B4E6E1_BURCJ;	>tr|B4E6E1|B4E6E1_BURCJ Formate-dependent phosphoribosylglycinamide formyltransferase OS=Burkholderia cenocepacia (strain ATCC BAA-245 / DSM 16553 / LMG 16656 / NCTC 13227 / J2315 / CF5610) GN=purT PE=3 SV=1;>BURCENK562V_RS27040 ref|WP_006489597.1|gi|493535643| phosphoribosylglycinamide formyltransferase				0	55.5704	43	45	39	43	42	40	44	45	41	43	40	43	46	44	46	43	46	41	43	43	46	46	46	45	44	44	43	43	43	44	44	45	41	42	43	36	46	45	41
B4E6E2;BURCENK562V_RS27035	B4E6E2;BURCENK562V_RS27035	BCAL2416;ref|WP_006489608.1|gi|493535654|	Putative lipoprotein;hypothetical protein	B4E6E2_BURCJ;	>tr|B4E6E2|B4E6E2_BURCJ Putative lipoprotein OS=Burkholderia cenocepacia (strain ATCC BAA-245 / DSM 16553 / LMG 16656 / NCTC 13227 / J2315 / CF5610) GN=BCAL2416 PE=4 SV=1;>BURCENK562V_RS27035 ref|WP_006489608.1|gi|493535654| hypothetical protein				0	54.189	11	12	10	12	12	12	11	11	12	12	10	11	12	11	13	12	12	13	9	12	12	12	13	13	12	12	11	10	12	12	12	12	12	12	12	9	13	12	11
B4E6E3	B4E6E3	BCAL2417	Putative DNA translocase	B4E6E3_BURCJ	>tr|B4E6E3|B4E6E3_BURCJ Putative DNA translocase OS=Burkholderia cenocepacia (strain ATCC BAA-245 / DSM 16553 / LMG 16656 / NCTC 13227 / J2315 / CF5610) GN=BCAL2417 PE=3 SV=1				0	57.1875	29	39	31	37	40	42	39	42	44	41	36	41	41	34	40	39	41	39	35	40	41	43	40	41	40	39	37	38	40	40	40	38	40	40	41	30	40	36	37
B4E6E4;BURCENK562V_RS27025	B4E6E4;BURCENK562V_RS27025	BCAL2418;ref|WP_006486781.1|gi|493532801|	Putative exported protein;3-carboxymuconate cyclase	B4E6E4_BURCJ;	>tr|B4E6E4|B4E6E4_BURCJ Putative exported protein OS=Burkholderia cenocepacia (strain ATCC BAA-245 / DSM 16553 / LMG 16656 / NCTC 13227 / J2315 / CF5610) GN=BCAL2418 PE=4 SV=1;>BURCENK562V_RS27025 ref|WP_006486781.1|gi|493532801| 3-carboxymuconate cyclase				0	59.2527	33	34	30	33	31	31	31	33	33	33	32	34	34	32	32	32	34	31	33	33	33	32	34	32	33	33	32	32	32	33	32	33	32	32	33	32	32	31	32
B4E6E5;BURCENK562V_RS27020	B4E6E5;BURCENK562V_RS27020	BCAL2419;ref|WP_006493407.1|gi|493539520|	Glycosyl hydrolases family protein;glycosyl hydrolase, family 15	B4E6E5_BURCJ;	>tr|B4E6E5|B4E6E5_BURCJ Glycosyl hydrolases family protein OS=Burkholderia cenocepacia (strain ATCC BAA-245 / DSM 16553 / LMG 16656 / NCTC 13227 / J2315 / CF5610) GN=BCAL2419 PE=4 SV=1;>BURCENK562V_RS27020 ref|WP_006493407.1|gi|493539520| glycosyl hydrolase, family 15				0	53.7726	29	32	25	28	28	29	33	33	31	32	31	33	34	31	30	31	31	31	32	29	31	33	32	29	31	30	33	27	32	32	33	30	35	31	31	29	33	33	33
B4E6E6;BURCENK562V_RS27015	B4E6E6;BURCENK562V_RS27015	BCAL2420;ref|WP_006493406.1|gi|493539519|	Putative depolymerase/histone-like protein;esterase	B4E6E6_BURCJ;	>tr|B4E6E6|B4E6E6_BURCJ Putative depolymerase/histone-like protein OS=Burkholderia cenocepacia (strain ATCC BAA-245 / DSM 16553 / LMG 16656 / NCTC 13227 / J2315 / CF5610) GN=BCAL2420 PE=4 SV=1;>BURCENK562V_RS27015 ref|WP_006493406.1|gi|493539519| esterase				0	58.5408	50	49	44	50	41	46	44	51	48	50	52	49	51	51	51	56	51	44	48	49	53	49	50	48	45	50	46	46	47	47	48	50	47	48	46	41	54	48	48
B4E6E7;BURCENK562V_RS16560;BURCENK562V_RS20760;BURCENK562V_RS26225;BURCENK562V_RS27010;BURCENK562V_RS29505;BURCENK562V_RS30640	B4E6E7;BURCENK562V_RS16560;BURCENK562V_RS20760;BURCENK562V_RS26225;BURCENK562V_RS27010;BURCENK562V_RS29505;BURCENK562V_RS30640	BCAL0044;ref|WP_012492243.1|gi|501468798|;ref|WP_012492243.1|gi|501468798|;ref|WP_012492243.1|gi|501468798|;ref|WP_012492243.1|gi|501468798|;ref|WP_012492243.1|gi|501468798|;ref|WP_012492243.1|gi|501468798|	Putative transposase;transposase;transposase;transposase;transposase;transposase;transposase	B4E6E7_BURCJ;;;;;;	>tr|B4E6E7|B4E6E7_BURCJ Putative transposase OS=Burkholderia cenocepacia (strain ATCC BAA-245 / DSM 16553 / LMG 16656 / NCTC 13227 / J2315 / CF5610) GN=BCAL0044 PE=4 SV=1;>BURCENK562V_RS16560 ref|WP_012492243.1|gi|501468798| transposase;>BURCENK562V_RS20760 ref|WP_012492243.1|gi|501468798| transposase;>BURCENK562V_RS26225 ref|WP_012492243.1|gi|501468798| transposase;>BURCENK562V_RS27010 ref|WP_01…				0	54.5827	2	1	2	1	1	1	2	1	1	1	2	1	2	2	1	2	1	1	1	1	1	1	2	2	1	1	2	1	2	2	2	2	2	2	2	1	2	1	2
B4E6E9;BURCENK562V_RS27000	B4E6E9;BURCENK562V_RS27000	BCAL2423;ref|WP_006485466.1|gi|493531467|	TetR family regulatory protein;TetR family transcriptional regulator	B4E6E9_BURCJ;	>tr|B4E6E9|B4E6E9_BURCJ TetR family regulatory protein OS=Burkholderia cenocepacia (strain ATCC BAA-245 / DSM 16553 / LMG 16656 / NCTC 13227 / J2315 / CF5610) GN=BCAL2423 PE=4 SV=1;>BURCENK562V_RS27000 ref|WP_006485466.1|gi|493531467| TetR family transcriptional regulator				0	54.8207	18	19	17	18	14	13	15	13	18	17	18	18	20	18	17	18	18	15	16	17	20	20	19	16	20	20	18	18	19	19	20	19	20	20	20	16	22	19	19
B4E6F0;BURCENK562V_RS26995	B4E6F0;BURCENK562V_RS26995	BCAL2424;ref|WP_020979874.1|gi|537744517|	Putative electron transport-related protein;electron transport complex, RnfABCDGE type, B subunit	B4E6F0_BURCJ;	>tr|B4E6F0|B4E6F0_BURCJ Putative electron transport-related protein OS=Burkholderia cenocepacia (strain ATCC BAA-245 / DSM 16553 / LMG 16656 / NCTC 13227 / J2315 / CF5610) GN=BCAL2424 PE=3 SV=1;>BURCENK562V_RS26995 ref|WP_020979874.1|gi|537744517| electron transport complex, RnfABCDGE type, B subunit				0	51.998	7	8	5	9	8	8	8	8	8	10	7	8	9	9	9	8	9	10	8	9	10	9	9	9	8	8	9	8	8	9	8	9	7	9	10	7	9	9	10
B4E6F1;BURCENK562V_RS26990	B4E6F1;BURCENK562V_RS26990	nth;ref|WP_006490653.1|gi|493536711|	Endonuclease III;endonuclease IV	B4E6F1_BURCJ;	>tr|B4E6F1|B4E6F1_BURCJ Endonuclease III OS=Burkholderia cenocepacia (strain ATCC BAA-245 / DSM 16553 / LMG 16656 / NCTC 13227 / J2315 / CF5610) GN=nth PE=3 SV=1;>BURCENK562V_RS26990 ref|WP_006490653.1|gi|493536711| endonuclease IV				0	54.8992	7	7	6	7	6	7	6	7	7	7	6	7	7	7	7	6	8	7	6	7	7	7	7	7	7	7	7	6	7	7	7	7	7	7	5	6	6	7	7
B4E6F3;BURCENK562V_RS26980	B4E6F3;BURCENK562V_RS26980	BCAL2427;ref|WP_006490655.1|gi|493536713|	Uncharacterized protein;hypothetical protein	B4E6F3_BURCJ;	>tr|B4E6F3|B4E6F3_BURCJ Uncharacterized protein OS=Burkholderia cenocepacia (strain ATCC BAA-245 / DSM 16553 / LMG 16656 / NCTC 13227 / J2315 / CF5610) GN=BCAL2427 PE=4 SV=1;>BURCENK562V_RS26980 ref|WP_006490655.1|gi|493536713| hypothetical protein				0	56.61	6	6	5	6	5	5	6	6	6	6	6	6	6	6	6	6	5	6	5	5	6	6	6	5	6	6	6	6	5	6	6	6	5	6	5	4	6	6	6
B4E6F4;BURCENK562V_RS26975	B4E6F4;BURCENK562V_RS26975	BCAL2428;ref|WP_006490657.1|gi|493536715|	Putative cytochrome C-related protein;cytochrome C	B4E6F4_BURCJ;	>tr|B4E6F4|B4E6F4_BURCJ Putative cytochrome C-related protein OS=Burkholderia cenocepacia (strain ATCC BAA-245 / DSM 16553 / LMG 16656 / NCTC 13227 / J2315 / CF5610) GN=BCAL2428 PE=4 SV=1;>BURCENK562V_RS26975 ref|WP_006490657.1|gi|493536715| cytochrome C				0	59.2527	14	14	12	14	12	12	13	14	13	16	14	14	16	14	15	15	15	14	13	13	15	15	15	15	15	14	15	14	14	15	15	14	12	13	13	13	15	15	15
B4E6F5;BURCENK562V_RS26970	B4E6F5;BURCENK562V_RS26970	BCAL2429;ref|WP_006478192.1|gi|493524127|	Putative cytochrome C-related protein;cytochrome C	B4E6F5_BURCJ;	>tr|B4E6F5|B4E6F5_BURCJ Putative cytochrome C-related protein OS=Burkholderia cenocepacia (strain ATCC BAA-245 / DSM 16553 / LMG 16656 / NCTC 13227 / J2315 / CF5610) GN=BCAL2429 PE=4 SV=1;>BURCENK562V_RS26970 ref|WP_006478192.1|gi|493524127| cytochrome C				0	54.2459	5	5	5	5	3	5	5	4	5	4	5	4	5	5	4	4	4	5	4	5	5	5	5	5	4	5	4	4	4	3	4	5	5	4	5	4	5	5	4
B4E6F7;BURCENK562V_RS26960	B4E6F7;BURCENK562V_RS26960	BCAL2431;ref|WP_006490659.1|gi|493536717|	Uncharacterized protein;von Willebrand factor A	B4E6F7_BURCJ;	>tr|B4E6F7|B4E6F7_BURCJ Uncharacterized protein OS=Burkholderia cenocepacia (strain ATCC BAA-245 / DSM 16553 / LMG 16656 / NCTC 13227 / J2315 / CF5610) GN=BCAL2431 PE=4 SV=1;>BURCENK562V_RS26960 ref|WP_006490659.1|gi|493536717| von Willebrand factor A				0	54.6052	17	16	13	15	14	15	16	19	17	20	18	18	19	15	16	17	18	13	18	13	17	18	19	18	18	14	17	17	17	15	17	17	15	16	19	14	18	17	19
B4E6F9;BURCENK562V_RS26950	B4E6F9;BURCENK562V_RS26950	tal;ref|WP_012492750.1|gi|501469305|	Transaldolase;transaldolase	TAL_BURCJ;	>sp|B4E6F9|TAL_BURCJ Transaldolase OS=Burkholderia cenocepacia (strain ATCC BAA-245 / DSM 16553 / LMG 16656 / NCTC 13227 / J2315 / CF5610) GN=tal PE=3 SV=1;>BURCENK562V_RS26950 ref|WP_012492750.1|gi|501469305| transaldolase				0	51.501	29	32	29	30	29	31	30	32	34	31	31	34	32	31	30	31	32	32	29	30	32	30	34	32	31	31	31	31	32	33	34	33	32	32	30	28	31	31	33
B4E6G0;BURCENK562V_RS26945	B4E6G0;BURCENK562V_RS26945	BCAL2434;ref|WP_006490663.1|gi|493536721|	Glyoxalase/bleomycin resistance protein/dioxygenase superfamily protein;3-demethylubiquinone-9 3-methyltransferase	B4E6G0_BURCJ;	>tr|B4E6G0|B4E6G0_BURCJ Glyoxalase/bleomycin resistance protein/dioxygenase superfamily protein OS=Burkholderia cenocepacia (strain ATCC BAA-245 / DSM 16553 / LMG 16656 / NCTC 13227 / J2315 / CF5610) GN=BCAL2434 PE=4 SV=1;>BURCENK562V_RS26945 ref|WP_006490663.1|gi|493536721| 3-demethylubiquinone-9 3-methyltransferase				0	56.9774	7	8	5	8	7	8	9	9	9	9	7	9	9	6	7	8	9	8	8	8	10	9	9	9	7	6	8	6	8	8	10	7	9	9	8	7	10	8	7
B4E6G3;BURCENK562V_RS26930	B4E6G3;BURCENK562V_RS26930	BCAL2437;ref|WP_006490669.1|gi|493536727|	Uncharacterized protein;spermidine synthase	B4E6G3_BURCJ;	>tr|B4E6G3|B4E6G3_BURCJ Uncharacterized protein OS=Burkholderia cenocepacia (strain ATCC BAA-245 / DSM 16553 / LMG 16656 / NCTC 13227 / J2315 / CF5610) GN=BCAL2437 PE=4 SV=1;>BURCENK562V_RS26930 ref|WP_006490669.1|gi|493536727| spermidine synthase				0	54.7156	21	22	20	21	20	22	21	22	20	20	20	22	22	21	21	22	21	21	22	21	21	22	21	22	20	21	21	21	22	21	23	22	21	21	22	19	22	22	21
B4E6G6;BURCENK562V_RS26915	B4E6G6;BURCENK562V_RS26915	BCAL2440;ref|WP_006490664.1|gi|493536722|	Uncharacterized protein;2-hydroxyacid dehydrogenase	B4E6G6_BURCJ;	>tr|B4E6G6|B4E6G6_BURCJ Uncharacterized protein OS=Burkholderia cenocepacia (strain ATCC BAA-245 / DSM 16553 / LMG 16656 / NCTC 13227 / J2315 / CF5610) GN=BCAL2440 PE=4 SV=1;>BURCENK562V_RS26915 ref|WP_006490664.1|gi|493536722| 2-hydroxyacid dehydrogenase				0	55.5789	9	9	6	8	7	8	9	8	9	10	9	8	10	10	10	10	9	8	8	9	10	8	9	9	9	8	9	8	8	8	10	9	7	9	9	6	8	10	10
B4E6G7;BURCENK562V_RS26910	B4E6G7;BURCENK562V_RS26910	ubiC;ref|WP_006493701.1|gi|493539819|	Probable chorismate pyruvate-lyase;chorismate--pyruvate lyase	B4E6G7_BURCJ;	>tr|B4E6G7|B4E6G7_BURCJ Probable chorismate pyruvate-lyase OS=Burkholderia cenocepacia (strain ATCC BAA-245 / DSM 16553 / LMG 16656 / NCTC 13227 / J2315 / CF5610) GN=ubiC PE=3 SV=1;>BURCENK562V_RS26910 ref|WP_006493701.1|gi|493539819| chorismate--pyruvate lyase				0	54.649	7	11	9	10	10	12	12	12	11	11	9	12	10	11	11	10	13	11	10	13	11	11	11	12	11	10	10	10	11	10	12	10	9	10	8	6	13	12	11
B4E6G8;BURCENK562V_RS26905	B4E6G8;BURCENK562V_RS26905	htpG;ref|WP_006483764.1|gi|493529749|	Chaperone protein HtpG;heat shock protein 90	B4E6G8_BURCJ;	>tr|B4E6G8|B4E6G8_BURCJ Chaperone protein HtpG OS=Burkholderia cenocepacia (strain ATCC BAA-245 / DSM 16553 / LMG 16656 / NCTC 13227 / J2315 / CF5610) GN=htpG PE=3 SV=1;>BURCENK562V_RS26905 ref|WP_006483764.1|gi|493529749| heat shock protein 90				0	59.2527	77	91	68	82	76	88	93	87	77	86	73	79	94	88	91	90	93	92	89	92	89	93	95	94	77	78	82	80	80	82	89	80	75	78	80	62	85	90	82
B4E6H0;BURCENK562V_RS26895	B4E6H0;BURCENK562V_RS26895	BCAL2444;ref|WP_006494064.1|gi|493540185|	Uncharacterized protein;glyoxalase	B4E6H0_BURCJ;	>tr|B4E6H0|B4E6H0_BURCJ Uncharacterized protein OS=Burkholderia cenocepacia (strain ATCC BAA-245 / DSM 16553 / LMG 16656 / NCTC 13227 / J2315 / CF5610) GN=BCAL2444 PE=4 SV=1;>BURCENK562V_RS26895 ref|WP_006494064.1|gi|493540185| glyoxalase				0	54.4339	9	12	10	12	11	10	12	12	11	11	11	12	12	13	12	12	13	13	12	12	13	12	13	14	11	11	13	12	13	13	12	13	10	12	13	9	12	13	12
B4E6H1;BURCENK562V_RS26890	B4E6H1;BURCENK562V_RS26890	BCAL2445;ref|WP_006485753.1|gi|493531760|	Putative membrane protein;multidrug DMT transporter permease	B4E6H1_BURCJ;	>tr|B4E6H1|B4E6H1_BURCJ Putative membrane protein OS=Burkholderia cenocepacia (strain ATCC BAA-245 / DSM 16553 / LMG 16656 / NCTC 13227 / J2315 / CF5610) GN=BCAL2445 PE=4 SV=1;>BURCENK562V_RS26890 ref|WP_006485753.1|gi|493531760| multidrug DMT transporter permease				0.00022748	42.9751	0	0	1	1	1	1	1	1	1	2	1	1	0	0	0	0	2	1	0	1	1	1	1	1	0	1	1	0	1	1	0	0	0	0	1	1	0	0	0
B4E6H2;BURCENK562V_RS26885	B4E6H2;BURCENK562V_RS26885	BCAL2446;ref|WP_006485752.1|gi|493531759|	Putative aminotransferase;2-aminoadipate aminotransferase	B4E6H2_BURCJ;	>tr|B4E6H2|B4E6H2_BURCJ Putative aminotransferase OS=Burkholderia cenocepacia (strain ATCC BAA-245 / DSM 16553 / LMG 16656 / NCTC 13227 / J2315 / CF5610) GN=BCAL2446 PE=4 SV=1;>BURCENK562V_RS26885 ref|WP_006485752.1|gi|493531759| 2-aminoadipate aminotransferase				0	54.5712	18	19	18	19	21	21	24	22	20	22	22	22	23	20	21	19	21	22	24	24	23	23	22	25	16	21	19	18	20	21	21	20	19	20	19	18	22	22	20
B4E6H4;BURCENK562V_RS26875	B4E6H4;BURCENK562V_RS26875	BCAL2448;ref|WP_006494065.1|gi|493540186|	Putative phenazine biosynthesis-like protein;hypothetical protein	B4E6H4_BURCJ;	>tr|B4E6H4|B4E6H4_BURCJ Putative phenazine biosynthesis-like protein OS=Burkholderia cenocepacia (strain ATCC BAA-245 / DSM 16553 / LMG 16656 / NCTC 13227 / J2315 / CF5610) GN=BCAL2448 PE=4 SV=1;>BURCENK562V_RS26875 ref|WP_006494065.1|gi|493540186| hypothetical protein				0	57.6889	9	10	8	9	8	8	10	10	9	9	8	8	10	8	8	10	10	10	9	9	10	8	10	9	9	9	10	10	9	9	10	9	9	8	9	8	9	10	9
B4E6H5;BURCENK562V_RS26870	B4E6H5;BURCENK562V_RS26870	BCAL2449;ref|WP_006487653.1|gi|493533673|	Putative cyclic-di-GMP signaling protein;dGTP triphosphohydrolase	B4E6H5_BURCJ;	>tr|B4E6H5|B4E6H5_BURCJ Putative cyclic-di-GMP signaling protein OS=Burkholderia cenocepacia (strain ATCC BAA-245 / DSM 16553 / LMG 16656 / NCTC 13227 / J2315 / CF5610) GN=BCAL2449 PE=4 SV=1;>BURCENK562V_RS26870 ref|WP_006487653.1|gi|493533673| dGTP triphosphohydrolase				0	54.0677	18	19	14	20	20	18	21	21	20	21	21	21	19	16	20	20	22	20	21	21	22	20	22	23	19	17	15	18	19	19	18	18	21	21	18	16	21	23	20
B4E6H8;BURCENK562V_RS26855	B4E6H8;BURCENK562V_RS26855	BCAL2452;ref|WP_006487670.1|gi|493533690|	LysR family regulatory protein;transcriptional regulator	B4E6H8_BURCJ;	>tr|B4E6H8|B4E6H8_BURCJ LysR family regulatory protein OS=Burkholderia cenocepacia (strain ATCC BAA-245 / DSM 16553 / LMG 16656 / NCTC 13227 / J2315 / CF5610) GN=BCAL2452 PE=4 SV=1;>BURCENK562V_RS26855 ref|WP_006487670.1|gi|493533690| transcriptional regulator				0	49.8346	2	5	4	3	3	3	4	5	4	5	3	4	5	4	5	5	4	5	4	4	5	5	5	5	5	3	5	3	4	4	4	4	5	4	4	2	5	5	4
B4E6H9;BURCENK562V_RS26850	B4E6H9;BURCENK562V_RS26850	BCAL2453;ref|WP_006487629.1|gi|493533649|	Putative membrane protein;membrane protein	B4E6H9_BURCJ;	>tr|B4E6H9|B4E6H9_BURCJ Putative membrane protein OS=Burkholderia cenocepacia (strain ATCC BAA-245 / DSM 16553 / LMG 16656 / NCTC 13227 / J2315 / CF5610) GN=BCAL2453 PE=4 SV=1;>BURCENK562V_RS26850 ref|WP_006487629.1|gi|493533649| membrane protein				0	51.6818	2	2	2	2	2	2	2	2	2	2	2	2	2	2	2	2	2	2	2	2	2	2	2	2	2	2	2	2	2	2	2	2	2	2	2	2	2	2	2
B4E6I0;BURCENK562V_RS26845	B4E6I0;BURCENK562V_RS26845	parC;ref|WP_006487625.1|gi|493533645|	DNA topoisomerase 4 subunit A;DNA topoisomerase IV subunit A	B4E6I0_BURCJ;	>tr|B4E6I0|B4E6I0_BURCJ DNA topoisomerase 4 subunit A OS=Burkholderia cenocepacia (strain ATCC BAA-245 / DSM 16553 / LMG 16656 / NCTC 13227 / J2315 / CF5610) GN=parC PE=3 SV=1;>BURCENK562V_RS26845 ref|WP_006487625.1|gi|493533645| DNA topoisomerase IV subunit A				0	54.6564	56	60	55	61	59	61	61	62	60	60	59	61	59	58	59	60	58	61	58	59	60	61	60	60	58	61	58	57	58	59	61	60	59	61	58	55	58	55	57
B4E6I1;BURCENK562V_RS26840	B4E6I1;BURCENK562V_RS26840	parE;ref|WP_006487633.1|gi|493533653|	DNA topoisomerase 4 subunit B;DNA topoisomerase IV subunit B	B4E6I1_BURCJ;	>tr|B4E6I1|B4E6I1_BURCJ DNA topoisomerase 4 subunit B OS=Burkholderia cenocepacia (strain ATCC BAA-245 / DSM 16553 / LMG 16656 / NCTC 13227 / J2315 / CF5610) GN=parE PE=3 SV=1;>BURCENK562V_RS26840 ref|WP_006487633.1|gi|493533653| DNA topoisomerase IV subunit B				0	55.4681	46	50	42	46	49	51	51	53	49	49	45	49	51	51	50	47	53	52	50	53	53	52	52	51	48	47	49	45	53	46	50	49	49	49	46	42	52	49	51
B4E6I2;BURCENK562V_RS26835	B4E6I2;BURCENK562V_RS26835	BCAL2456;ref|WP_006487664.1|gi|493533684|	ABC transporter ATP-binding protein	B4E6I2_BURCJ;	>tr|B4E6I2|B4E6I2_BURCJ ABC transporter ATP-binding protein OS=Burkholderia cenocepacia (strain ATCC BAA-245 / DSM 16553 / LMG 16656 / NCTC 13227 / J2315 / CF5610) GN=BCAL2456 PE=4 SV=1;>BURCENK562V_RS26835 ref|WP_006487664.1|gi|493533684| ABC transporter ATP-binding protein				0	53.3289	32	37	30	37	35	39	42	40	37	38	35	36	38	37	37	38	43	40	35	37	42	41	42	38	37	37	36	35	37	37	34	37	35	34	35	33	41	33	36
B4E6I3;BURCENK562V_RS26830	B4E6I3;BURCENK562V_RS26830	BCAL2457;ref|WP_011694346.1|gi|500013628|	Putative exported protein;rod shape-determining protein RodA	B4E6I3_BURCJ;	>tr|B4E6I3|B4E6I3_BURCJ Putative exported protein OS=Burkholderia cenocepacia (strain ATCC BAA-245 / DSM 16553 / LMG 16656 / NCTC 13227 / J2315 / CF5610) GN=BCAL2457 PE=4 SV=1;>BURCENK562V_RS26830 ref|WP_011694346.1|gi|500013628| rod shape-determining protein RodA				0	53.6534	11	15	9	14	10	11	13	15	12	14	10	16	16	15	16	17	16	14	14	15	17	16	15	14	16	14	16	14	13	13	14	14	13	13	13	9	15	16	16
B4E6I4;BURCENK562V_RS26825	B4E6I4;BURCENK562V_RS26825	rubA;ref|WP_006478164.1|gi|493524099|	Rubredoxin;rubredoxin	B4E6I4_BURCJ;	>tr|B4E6I4|B4E6I4_BURCJ Rubredoxin OS=Burkholderia cenocepacia (strain ATCC BAA-245 / DSM 16553 / LMG 16656 / NCTC 13227 / J2315 / CF5610) GN=rubA PE=3 SV=1;>BURCENK562V_RS26825 ref|WP_006478164.1|gi|493524099| rubredoxin				0	43.9581	2	3	2	1	2	2	2	3	2	1	1	2	1	2	1	0	2	3	3	2	1	2	1	3	2	1	1	1	2	1	1	2	1	1	1	1	1	1	1
B4E6I5;BURCENK562V_RS26815	B4E6I5;BURCENK562V_RS26815	BCAL2459;ref|WP_006487657.1|gi|493533677|	Putative O-methyltransferase;SAM-dependent methlyltransferase	B4E6I5_BURCJ;	>tr|B4E6I5|B4E6I5_BURCJ Putative O-methyltransferase OS=Burkholderia cenocepacia (strain ATCC BAA-245 / DSM 16553 / LMG 16656 / NCTC 13227 / J2315 / CF5610) GN=BCAL2459 PE=4 SV=1;>BURCENK562V_RS26815 ref|WP_006487657.1|gi|493533677| SAM-dependent methlyltransferase				0	53.1333	3	4	2	3	3	5	5	5	3	4	4	4	5	5	4	4	4	5	2	4	3	4	4	4	3	2	3	2	2	5	3	2	3	3	3	2	5	4	3
B4E6I6;BURCENK562V_RS26810	B4E6I6;BURCENK562V_RS26810	BCAL2460;ref|WP_006487655.1|gi|493533675|	4Fe-4S ferredoxin	B4E6I6_BURCJ;	>tr|B4E6I6|B4E6I6_BURCJ 4Fe-4S ferredoxin OS=Burkholderia cenocepacia (strain ATCC BAA-245 / DSM 16553 / LMG 16656 / NCTC 13227 / J2315 / CF5610) GN=BCAL2460 PE=4 SV=1;>BURCENK562V_RS26810 ref|WP_006487655.1|gi|493533675| 4Fe-4S ferredoxin				0	51.4959	3	2	1	2	2	2	2	2	2	2	2	2	3	1	2	3	2	2	2	2	3	2	2	2	1	2	2	2	3	1	2	1	2	1	2	1	3	2	2
B4E6I7;BURCENK562V_RS26805	B4E6I7;BURCENK562V_RS26805	BCAL2461;ref|WP_006487637.1|gi|493533657|	Putative membrane protein;hypothetical protein	B4E6I7_BURCJ;	>tr|B4E6I7|B4E6I7_BURCJ Putative membrane protein OS=Burkholderia cenocepacia (strain ATCC BAA-245 / DSM 16553 / LMG 16656 / NCTC 13227 / J2315 / CF5610) GN=BCAL2461 PE=4 SV=1;>BURCENK562V_RS26805 ref|WP_006487637.1|gi|493533657| hypothetical protein				0	50.9039	3	3	2	3	4	3	4	4	3	3	4	3	3	3	3	3	3	3	4	4	3	4	3	4	3	3	2	3	3	2	3	3	2	3	3	3	3	3	3
B4E6I8;BURCENK562V_RS00650	B4E6I8;BURCENK562V_RS00650	ftsA;ref|WP_006487138.1|gi|493533158|	Cell division protein FtsA;cell division protein FtsA	B4E6I8_BURCJ;	>tr|B4E6I8|B4E6I8_BURCJ Cell division protein FtsA OS=Burkholderia cenocepacia (strain ATCC BAA-245 / DSM 16553 / LMG 16656 / NCTC 13227 / J2315 / CF5610) GN=ftsA PE=3 SV=1;>BURCENK562V_RS00650 ref|WP_006487138.1|gi|493533158| cell division protein FtsA				0	56.3239	35	37	34	36	35	36	35	38	36	36	34	34	41	35	35	37	37	35	34	36	38	36	37	37	37	37	38	37	36	38	39	38	34	35	37	33	37	38	38
B4E6I9;BURCENK562V_RS00645	B4E6I9;BURCENK562V_RS00645	ftsQ;ref|WP_006477014.1|gi|493522934|	Cell division protein FtsQ;cell division protein FtsQ	B4E6I9_BURCJ;	>tr|B4E6I9|B4E6I9_BURCJ Cell division protein FtsQ OS=Burkholderia cenocepacia (strain ATCC BAA-245 / DSM 16553 / LMG 16656 / NCTC 13227 / J2315 / CF5610) GN=ftsQ PE=3 SV=1;>BURCENK562V_RS00645 ref|WP_006477014.1|gi|493522934| cell division protein FtsQ				0	51.6823	10	11	7	12	9	12	12	11	11	11	10	12	12	11	12	10	9	11	12	9	11	11	12	12	12	11	11	11	11	11	12	11	11	11	12	11	11	12	11
B4E6J0;BURCENK562V_RS00640	B4E6J0;BURCENK562V_RS00640	ddl;ref|WP_006487105.1|gi|493533125|	D-alanine--D-alanine ligase	DDL_BURCJ;	>sp|B4E6J0|DDL_BURCJ D-alanine--D-alanine ligase OS=Burkholderia cenocepacia (strain ATCC BAA-245 / DSM 16553 / LMG 16656 / NCTC 13227 / J2315 / CF5610) GN=ddl PE=3 SV=1;>BURCENK562V_RS00640 ref|WP_006487105.1|gi|493533125| D-alanine--D-alanine ligase				0	56.2724	23	27	23	26	25	26	25	27	26	26	24	26	27	23	26	25	26	26	24	26	29	25	26	26	27	26	25	24	25	27	24	26	25	27	27	24	28	25	25
B4E6J1;BURCENK562V_RS00635	B4E6J1;BURCENK562V_RS00635	murC;ref|WP_006487095.1|gi|493533115|	UDP-N-acetylmuramate--L-alanine ligase;UDP-N-acetylmuramate--alanine ligase	MURC_BURCJ;	>sp|B4E6J1|MURC_BURCJ UDP-N-acetylmuramate--L-alanine ligase OS=Burkholderia cenocepacia (strain ATCC BAA-245 / DSM 16553 / LMG 16656 / NCTC 13227 / J2315 / CF5610) GN=murC PE=3 SV=1;>BURCENK562V_RS00635 ref|WP_006487095.1|gi|493533115| UDP-N-acetylmuramate--alanine ligase				0	51.823	24	26	23	27	24	27	26	28	28	26	24	27	28	26	24	26	26	27	21	26	26	26	26	25	25	24	26	23	26	26	26	24	25	27	26	22	27	25	28
B4E6J2;BURCENK562V_RS00630	B4E6J2;BURCENK562V_RS00630	murG;ref|WP_006487111.1|gi|493533131|	UDP-N-acetylglucosamine--N-acetylmuramyl-(pentapeptide) pyrophosphoryl-undecaprenol N-acetylglucosamine transferase;UDP-N-acetylglucosamine--N-acetylmuramyl- (pentapeptide) pyrophosphoryl-UDP N-acetylglucosamine transferase	MURG_BURCJ;	>sp|B4E6J2|MURG_BURCJ UDP-N-acetylglucosamine--N-acetylmuramyl-(pentapeptide) pyrophosphoryl-undecaprenol N-acetylglucosamine transferase OS=Burkholderia cenocepacia (strain ATCC BAA-245 / DSM 16553 / LMG 16656 / NCTC 13227 / J2315 / CF5610) GN=murG PE=3 SV=1;>BURCENK562V_RS00630 ref|WP_006487111.1|gi|493533131| UDP-N-acetylglucosamine--N-acetylmuramyl- (pentapeptide) pyrophosphoryl-UDP N-acetylg…				0	51.0604	18	18	14	16	18	16	15	18	17	16	15	17	16	17	18	16	18	18	16	17	18	17	16	16	18	18	18	17	17	17	16	17	17	16	14	14	19	17	17
B4E6J3;BURCENK562V_RS00625	B4E6J3;BURCENK562V_RS00625	ftsW;ref|WP_006487115.1|gi|493533135|	Probable peptidoglycan glycosyltransferase FtsW;cell division protein FtsW	B4E6J3_BURCJ;	>tr|B4E6J3|B4E6J3_BURCJ Probable peptidoglycan glycosyltransferase FtsW OS=Burkholderia cenocepacia (strain ATCC BAA-245 / DSM 16553 / LMG 16656 / NCTC 13227 / J2315 / CF5610) GN=ftsW PE=3 SV=1;>BURCENK562V_RS00625 ref|WP_006487115.1|gi|493533135| cell division protein FtsW				0	55.143	2	4	2	3	4	6	6	6	4	4	5	5	4	4	4	3	5	6	4	5	4	5	5	5	3	4	4	3	2	3	4	4	3	5	3	3	2	4	3
B4E6J4	B4E6J4	murD	UDP-N-acetylmuramoylalanine--D-glutamate ligase	B4E6J4_BURCJ	>tr|B4E6J4|B4E6J4_BURCJ UDP-N-acetylmuramoylalanine--D-glutamate ligase OS=Burkholderia cenocepacia (strain ATCC BAA-245 / DSM 16553 / LMG 16656 / NCTC 13227 / J2315 / CF5610) GN=murD PE=3 SV=1				0	57.0849	25	29	25	29	27	25	27	28	25	28	26	30	28	27	27	28	28	27	27	27	28	26	29	27	27	29	29	27	28	29	31	29	27	28	27	26	28	27	26
B4E6J5;BURCENK562V_RS00615	B4E6J5;BURCENK562V_RS00615	mraY;ref|WP_006477019.1|gi|493522939|	Phospho-N-acetylmuramoyl-pentapeptide-transferase;phospho-N-acetylmuramoyl-pentapeptide- transferase	MRAY_BURCJ;	>sp|B4E6J5|MRAY_BURCJ Phospho-N-acetylmuramoyl-pentapeptide-transferase OS=Burkholderia cenocepacia (strain ATCC BAA-245 / DSM 16553 / LMG 16656 / NCTC 13227 / J2315 / CF5610) GN=mraY PE=3 SV=1;>BURCENK562V_RS00615 ref|WP_006477019.1|gi|493522939| phospho-N-acetylmuramoyl-pentapeptide- transferase				0	50.1295	9	10	9	10	9	10	10	10	10	10	8	10	8	10	10	10	9	10	9	9	10	9	10	10	9	9	10	10	10	10	10	10	9	9	10	8	10	10	10
B4E6J6;BURCENK562V_RS00610	B4E6J6;BURCENK562V_RS00610	murF;ref|WP_006487084.1|gi|493533104|	UDP-N-acetylmuramoyl-tripeptide--D-alanyl-D-alanine ligase;UDP-N-acetylmuramoyl-tripeptide--D-alanyl-D- alanine ligase	B4E6J6_BURCJ;	>tr|B4E6J6|B4E6J6_BURCJ UDP-N-acetylmuramoyl-tripeptide--D-alanyl-D-alanine ligase OS=Burkholderia cenocepacia (strain ATCC BAA-245 / DSM 16553 / LMG 16656 / NCTC 13227 / J2315 / CF5610) GN=murF PE=3 SV=1;>BURCENK562V_RS00610 ref|WP_006487084.1|gi|493533104| UDP-N-acetylmuramoyl-tripeptide--D-alanyl-D- alanine ligase				0	56.873	42	43	37	38	36	39	40	40	39	40	41	40	44	38	45	41	41	41	36	42	45	38	43	42	40	39	41	43	39	41	43	40	41	42	40	35	42	44	38
B4E6J7;BURCENK562V_RS00605	B4E6J7;BURCENK562V_RS00605	murE;ref|WP_006487098.1|gi|493533118|	UDP-N-acetylmuramoyl-L-alanyl-D-glutamate--2,6-diaminopimelate ligase;UDP-N-acetylmuramoylalanyl-D-glutamate--2, 6-diaminopimelate ligase	B4E6J7_BURCJ;	>tr|B4E6J7|B4E6J7_BURCJ UDP-N-acetylmuramoyl-L-alanyl-D-glutamate--2,6-diaminopimelate ligase OS=Burkholderia cenocepacia (strain ATCC BAA-245 / DSM 16553 / LMG 16656 / NCTC 13227 / J2315 / CF5610) GN=murE PE=3 SV=1;>BURCENK562V_RS00605 ref|WP_006487098.1|gi|493533118| UDP-N-acetylmuramoylalanyl-D-glutamate--2, 6-diaminopimelate ligase				0	59.2527	22	28	21	25	23	23	26	25	27	28	24	28	27	25	26	26	26	25	24	24	27	26	27	27	24	25	25	25	26	26	27	27	24	25	24	23	28	26	27
B4E6J9;BURCENK562V_RS00595	B4E6J9;BURCENK562V_RS00595	ftsL;ref|WP_006487110.1|gi|493533130|	Cell division protein FtsL;cell division protein FtsL	B4E6J9_BURCJ;	>tr|B4E6J9|B4E6J9_BURCJ Cell division protein FtsL OS=Burkholderia cenocepacia (strain ATCC BAA-245 / DSM 16553 / LMG 16656 / NCTC 13227 / J2315 / CF5610) GN=ftsL PE=3 SV=1;>BURCENK562V_RS00595 ref|WP_006487110.1|gi|493533130| cell division protein FtsL				0	49.8232	3	3	2	3	3	4	3	3	3	3	2	3	3	3	2	2	3	3	3	3	3	3	3	3	4	3	3	3	2	3	3	3	3	3	3	3	3	3	3
B4E6K0;BURCENK562V_RS00590	B4E6K0;BURCENK562V_RS00590	rsmH;ref|WP_006487159.1|gi|493533179|	Ribosomal RNA small subunit methyltransferase H;16S rRNA methyltransferase	RSMH_BURCJ;	>sp|B4E6K0|RSMH_BURCJ Ribosomal RNA small subunit methyltransferase H OS=Burkholderia cenocepacia (strain ATCC BAA-245 / DSM 16553 / LMG 16656 / NCTC 13227 / J2315 / CF5610) GN=rsmH PE=3 SV=1;>BURCENK562V_RS00590 ref|WP_006487159.1|gi|493533179| 16S rRNA methyltransferase				0	56.6238	23	25	20	24	24	23	23	24	23	24	22	23	26	25	24	23	26	23	23	26	25	24	24	24	23	24	24	24	25	24	24	24	22	24	24	19	25	25	23
B4E6K1;BURCENK562V_RS00585	B4E6K1;BURCENK562V_RS00585	mraZ;ref|WP_006487094.1|gi|493533114|	Transcriptional regulator MraZ;cell division protein MraZ	MRAZ_BURCJ;	>sp|B4E6K1|MRAZ_BURCJ Transcriptional regulator MraZ OS=Burkholderia cenocepacia (strain ATCC BAA-245 / DSM 16553 / LMG 16656 / NCTC 13227 / J2315 / CF5610) GN=mraZ PE=3 SV=1;>BURCENK562V_RS00585 ref|WP_006487094.1|gi|493533114| cell division protein MraZ				0	55.6102	16	17	15	18	16	16	17	15	16	17	16	16	16	15	15	16	15	15	15	14	16	16	13	15	16	17	16	17	16	17	17	16	17	18	16	15	16	16	16
B4E6K2;BURCENK562V_RS00580	B4E6K2;BURCENK562V_RS00580	coq7;ref|WP_006487096.1|gi|493533116|	2-nonaprenyl-3-methyl-6-methoxy-1,4-benzoquinol hydroxylase;2-nonaprenyl-3-methyl-6-methoxy-1,4-benzoquinol hydroxylase	COQ7_BURCJ;	>sp|B4E6K2|COQ7_BURCJ 2-nonaprenyl-3-methyl-6-methoxy-1,4-benzoquinol hydroxylase OS=Burkholderia cenocepacia (strain ATCC BAA-245 / DSM 16553 / LMG 16656 / NCTC 13227 / J2315 / CF5610) GN=coq7 PE=3 SV=1;>BURCENK562V_RS00580 ref|WP_006487096.1|gi|493533116| 2-nonaprenyl-3-methyl-6-methoxy-1,4-benzoquinol hydroxylase				0	54.4718	33	34	30	32	32	32	33	32	34	34	30	33	32	34	31	33	33	32	32	33	35	33	32	33	33	33	33	32	34	32	33	33	32	32	34	31	35	33	33
B4E6K3;BURCENK562V_RS00575	B4E6K3;BURCENK562V_RS00575	BCAL3473;ref|WP_006487141.1|gi|493533161|	Putative outer membrane porin;porin	B4E6K3_BURCJ;	>tr|B4E6K3|B4E6K3_BURCJ Putative outer membrane porin OS=Burkholderia cenocepacia (strain ATCC BAA-245 / DSM 16553 / LMG 16656 / NCTC 13227 / J2315 / CF5610) GN=BCAL3473 PE=4 SV=1;>BURCENK562V_RS00575 ref|WP_006487141.1|gi|493533161| porin				0	55.8161	2	2	2	3	4	4	5	4	3	3	3	3	3	3	3	3	5	3	3	3	4	4	3	4	3	3	3	3	3	3	3	4	3	2	3	3	3	3	3
B4E6K5;BURCENK562V_RS00565	B4E6K5;BURCENK562V_RS00565	BCAL3475;ref|WP_012492976.1|gi|501469531|	Putative molybdopterin-containing oxidoreductase;molybdopterin oxidoreductase	B4E6K5_BURCJ;	>tr|B4E6K5|B4E6K5_BURCJ Putative molybdopterin-containing oxidoreductase OS=Burkholderia cenocepacia (strain ATCC BAA-245 / DSM 16553 / LMG 16656 / NCTC 13227 / J2315 / CF5610) GN=BCAL3475 PE=3 SV=1;>BURCENK562V_RS00565 ref|WP_012492976.1|gi|501469531| molybdopterin oxidoreductase				0	55.4279	22	26	18	22	21	26	24	27	20	25	21	21	29	20	23	25	26	23	24	24	28	28	26	29	26	29	27	26	26	28	30	26	22	27	24	19	26	26	25
B4E6K7;BURCENK562V_RS00510	B4E6K7;BURCENK562V_RS00510	BCAL3477;ref|WP_006493049.1|gi|493539160|	Catalase-related peroxidase;catalase	B4E6K7_BURCJ;	>tr|B4E6K7|B4E6K7_BURCJ Catalase-related peroxidase OS=Burkholderia cenocepacia (strain ATCC BAA-245 / DSM 16553 / LMG 16656 / NCTC 13227 / J2315 / CF5610) GN=BCAL3477 PE=3 SV=1;>BURCENK562V_RS00510 ref|WP_006493049.1|gi|493539160| catalase				0	55.4861	6	7	6	7	6	6	7	7	8	8	7	7	7	6	7	6	9	8	7	8	9	7	7	9	7	8	8	7	6	5	7	5	7	7	7	7	7	7	8
B4E6K8;BURCENK562V_RS00505	B4E6K8;BURCENK562V_RS00505	BCAL3478;ref|WP_006487309.1|gi|493533329|	Putative RNA polymerase sigma factor;RNA polymerase subunit sigma-24	B4E6K8_BURCJ;	>tr|B4E6K8|B4E6K8_BURCJ Putative RNA polymerase sigma factor OS=Burkholderia cenocepacia (strain ATCC BAA-245 / DSM 16553 / LMG 16656 / NCTC 13227 / J2315 / CF5610) GN=BCAL3478 PE=3 SV=1;>BURCENK562V_RS00505 ref|WP_006487309.1|gi|493533329| RNA polymerase subunit sigma-24				0	56.9854	1	1	1	1	1	3	4	2	1	3	2	3	2	2	1	1	3	3	1	3	3	2	3	3	2	1	2	1	1	1	4	2	3	1	3	1	2	2	2
B4E6L4;B4E8L6;B4EMH1	B4E6L4;B4E8L6;B4EMH1	BCAL1125;BCAL0573;BCAM1906	Putative transposase	B4E6L4_BURCJ;B4E8L6_BURCJ;B4EMH1_BURCJ	>tr|B4E6L4|B4E6L4_BURCJ Putative transposase OS=Burkholderia cenocepacia (strain ATCC BAA-245 / DSM 16553 / LMG 16656 / NCTC 13227 / J2315 / CF5610) GN=BCAL1125 PE=4 SV=1;>tr|B4E8L6|B4E8L6_BURCJ Putative transposase OS=Burkholderia cenocepacia (strain ATCC BAA-245 / DSM 16553 / LMG 16656 / NCTC 13227 / J2315 / CF5610) GN=BCAL0573 PE=4 SV=1;>tr|B4EMH1|B4EMH1_BURCJ Putative transposase OS=Burkholde…				0	49.7792	4	6	3	4	6	7	8	8	6	6	3	6	6	6	5	3	8	7	6	7	8	7	7	8	5	3	4	4	2	2	2	2	5	4	2	2	4	3	7
B4E6L8;BURCENK562V_RS00450	B4E6L8;BURCENK562V_RS00450	BCAL3488;ref|WP_006487298.1|gi|493533318|	Uncharacterized protein;aerobic sulfatase maturase family protein	B4E6L8_BURCJ;	>tr|B4E6L8|B4E6L8_BURCJ Uncharacterized protein OS=Burkholderia cenocepacia (strain ATCC BAA-245 / DSM 16553 / LMG 16656 / NCTC 13227 / J2315 / CF5610) GN=BCAL3488 PE=4 SV=1;>BURCENK562V_RS00450 ref|WP_006487298.1|gi|493533318| aerobic sulfatase maturase family protein				0	52.4097	4	11	1	6	5	9	9	11	10	9	9	12	9	7	11	6	11	11	7	10	12	12	9	12	7	9	9	8	8	10	8	8	8	10	7	5	11	11	12
B4E6L9;BURCENK562V_RS00445	B4E6L9;BURCENK562V_RS00445	BCAL3489;ref|WP_006487311.1|gi|493533331|	Uncharacterized protein;methyltransferase	B4E6L9_BURCJ;	>tr|B4E6L9|B4E6L9_BURCJ Uncharacterized protein OS=Burkholderia cenocepacia (strain ATCC BAA-245 / DSM 16553 / LMG 16656 / NCTC 13227 / J2315 / CF5610) GN=BCAL3489 PE=4 SV=1;>BURCENK562V_RS00445 ref|WP_006487311.1|gi|493533331| methyltransferase				0	53.4839	10	10	11	10	11	10	9	11	11	9	10	11	12	8	12	8	9	11	10	9	10	10	10	10	11	11	12	11	13	11	14	12	12	11	12	10	13	10	11
B4E6M3;BURCENK562V_RS00425	B4E6M3;BURCENK562V_RS00425	BCAL3493;ref|WP_006487322.1|gi|493533342|	Type III restriction system endonuclease;type III restriction endonuclease subunit R	B4E6M3_BURCJ;	>tr|B4E6M3|B4E6M3_BURCJ Type III restriction system endonuclease OS=Burkholderia cenocepacia (strain ATCC BAA-245 / DSM 16553 / LMG 16656 / NCTC 13227 / J2315 / CF5610) GN=BCAL3493 PE=4 SV=1;>BURCENK562V_RS00425 ref|WP_006487322.1|gi|493533342| type III restriction endonuclease subunit R				0	56.2253	63	71	56	63	69	72	74	71	67	65	64	70	74	66	69	67	72	73	70	71	74	73	75	68	65	68	69	60	70	60	66	66	66	65	67	61	70	70	74
B4E6M4;BURCENK562V_RS00420	B4E6M4;BURCENK562V_RS00420	BCAL3494;ref|WP_034178472.1|gi|736004554|	Type III restriction-modification system methylase;adenine methyltransferase	B4E6M4_BURCJ;	>tr|B4E6M4|B4E6M4_BURCJ Type III restriction-modification system methylase OS=Burkholderia cenocepacia (strain ATCC BAA-245 / DSM 16553 / LMG 16656 / NCTC 13227 / J2315 / CF5610) GN=BCAL3494 PE=4 SV=1;>BURCENK562V_RS00420 ref|WP_034178472.1|gi|736004554| adenine methyltransferase				0	55.4568	59	64	55	62	64	61	63	64	63	64	58	65	62	65	61	60	63	64	61	63	66	63	64	66	59	59	63	54	59	58	65	62	61	60	59	49	63	64	66
B4E6M6;BURCENK562V_RS00410	B4E6M6;BURCENK562V_RS00410	BCAL3496;ref|WP_006491276.1|gi|493537350|	Two-component regulatory system, response regulator protein;transcriptional regulator	B4E6M6_BURCJ;	>tr|B4E6M6|B4E6M6_BURCJ Two-component regulatory system, response regulator protein OS=Burkholderia cenocepacia (strain ATCC BAA-245 / DSM 16553 / LMG 16656 / NCTC 13227 / J2315 / CF5610) GN=BCAL3496 PE=4 SV=1;>BURCENK562V_RS00410 ref|WP_006491276.1|gi|493537350| transcriptional regulator				0	46.1424	1	1	0	2	2	2	2	2	2	3	2	2	2	1	1	1	3	2	1	3	3	3	3	3	1	1	1	1	2	2	2	1	0	1	2	0	2	1	2
B4E6N3;BURCENK562V_RS00375	B4E6N3;BURCENK562V_RS00375	fliP;ref|WP_006491273.1|gi|493537347|	Flagellar biosynthetic protein FliP;flagellar biosynthesis protein FliP	B4E6N3_BURCJ;	>tr|B4E6N3|B4E6N3_BURCJ Flagellar biosynthetic protein FliP OS=Burkholderia cenocepacia (strain ATCC BAA-245 / DSM 16553 / LMG 16656 / NCTC 13227 / J2315 / CF5610) GN=fliP PE=3 SV=1;>BURCENK562V_RS00375 ref|WP_006491273.1|gi|493537347| flagellar biosynthesis protein FliP				0	59.2527	4	6	6	7	6	6	7	7	7	7	5	7	7	5	6	6	7	7	7	7	8	6	7	8	6	5	7	7	7	6	7	6	7	6	7	5	7	6	6
B4E6N4;BURCENK562V_RS00370	B4E6N4;BURCENK562V_RS00370	fliO;ref|WP_006491284.1|gi|493537358|	Flagellar protein;flagellar biosynthesis protein FliO	B4E6N4_BURCJ;	>tr|B4E6N4|B4E6N4_BURCJ Flagellar protein OS=Burkholderia cenocepacia (strain ATCC BAA-245 / DSM 16553 / LMG 16656 / NCTC 13227 / J2315 / CF5610) GN=fliO PE=3 SV=1;>BURCENK562V_RS00370 ref|WP_006491284.1|gi|493537358| flagellar biosynthesis protein FliO				0	48.8379	5	5	3	5	5	5	5	5	7	6	3	7	7	5	5	6	7	6	5	7	6	6	6	5	5	5	5	5	6	5	6	6	7	5	5	5	6	7	5
B4E6N5;BURCENK562V_RS00365	B4E6N5;BURCENK562V_RS00365	fliN;ref|WP_006491286.1|gi|493537360|	Flagellar motor switch protein FliN;flagellar motor switch protein FliN	B4E6N5_BURCJ;	>tr|B4E6N5|B4E6N5_BURCJ Flagellar motor switch protein FliN OS=Burkholderia cenocepacia (strain ATCC BAA-245 / DSM 16553 / LMG 16656 / NCTC 13227 / J2315 / CF5610) GN=fliN PE=4 SV=1;>BURCENK562V_RS00365 ref|WP_006491286.1|gi|493537360| flagellar motor switch protein FliN				0	55.6796	8	8	7	7	7	7	7	8	8	7	7	8	8	8	8	8	8	8	8	7	8	8	8	8	8	8	8	7	8	7	8	7	8	8	8	8	7	8	6
B4E6N6;BURCENK562V_RS00360	B4E6N6;BURCENK562V_RS00360	fliM;ref|WP_006477232.1|gi|493523156|	Flagellar motor switch protein FliM;flagellar motor switch protein FliM	B4E6N6_BURCJ;	>tr|B4E6N6|B4E6N6_BURCJ Flagellar motor switch protein FliM OS=Burkholderia cenocepacia (strain ATCC BAA-245 / DSM 16553 / LMG 16656 / NCTC 13227 / J2315 / CF5610) GN=fliM PE=4 SV=1;>BURCENK562V_RS00360 ref|WP_006477232.1|gi|493523156| flagellar motor switch protein FliM				0	54.6808	12	18	13	14	18	20	18	23	20	23	22	21	22	18	21	19	25	21	24	24	24	26	26	23	20	17	19	15	18	15	21	19	19	18	18	12	23	20	17
B4E6N7;BURCENK562V_RS00355	B4E6N7;BURCENK562V_RS00355	fliL;ref|WP_006491281.1|gi|493537355|	Flagellar FliL protein;flagellar basal body protein FliL	B4E6N7_BURCJ;	>tr|B4E6N7|B4E6N7_BURCJ Flagellar FliL protein OS=Burkholderia cenocepacia (strain ATCC BAA-245 / DSM 16553 / LMG 16656 / NCTC 13227 / J2315 / CF5610) GN=fliL PE=4 SV=1;>BURCENK562V_RS00355 ref|WP_006491281.1|gi|493537355| flagellar basal body protein FliL				0	57.3794	11	11	9	11	12	14	12	14	13	13	11	13	13	12	11	11	13	13	12	12	13	12	13	13	11	11	10	9	11	13	13	13	10	11	11	10	11	11	12
B4E6N8;BURCENK562V_RS00350	B4E6N8;BURCENK562V_RS00350	BCAL3508;ref|WP_006491274.1|gi|493537348|	LrgB family protein;LrgB	B4E6N8_BURCJ;	>tr|B4E6N8|B4E6N8_BURCJ LrgB family protein OS=Burkholderia cenocepacia (strain ATCC BAA-245 / DSM 16553 / LMG 16656 / NCTC 13227 / J2315 / CF5610) GN=BCAL3508 PE=4 SV=1;>BURCENK562V_RS00350 ref|WP_006491274.1|gi|493537348| LrgB				0.00112486	41.0189	1	1	1	1	1	1	1	1	2	1	0	2	1	2	1	1	1	0	0	3	1	4	3	2	0	2	0	0	2	1	1	1	1	1	2	0	0	1	1
B4E6P0;BURCENK562V_RS00340	B4E6P0;BURCENK562V_RS00340	BCAL3510;ref|WP_006491270.1|gi|493537344|	LysR family regulatory protein;LysR family transcriptional regulator	B4E6P0_BURCJ;	>tr|B4E6P0|B4E6P0_BURCJ LysR family regulatory protein OS=Burkholderia cenocepacia (strain ATCC BAA-245 / DSM 16553 / LMG 16656 / NCTC 13227 / J2315 / CF5610) GN=BCAL3510 PE=4 SV=1;>BURCENK562V_RS00340 ref|WP_006491270.1|gi|493537344| LysR family transcriptional regulator				0	56.144	11	10	9	10	10	11	12	13	12	13	10	13	12	10	8	7	13	12	11	13	13	12	14	13	10	12	10	10	12	9	12	10	10	8	11	8	13	12	10
B4E6P3;BURCENK562V_RS00325	B4E6P3;BURCENK562V_RS00325	BCAL3512;ref|WP_006491271.1|gi|493537345|	MarR family regulatory protein;MarR family transcriptional regulator	B4E6P3_BURCJ;	>tr|B4E6P3|B4E6P3_BURCJ MarR family regulatory protein OS=Burkholderia cenocepacia (strain ATCC BAA-245 / DSM 16553 / LMG 16656 / NCTC 13227 / J2315 / CF5610) GN=BCAL3512 PE=4 SV=1;>BURCENK562V_RS00325 ref|WP_006491271.1|gi|493537345| MarR family transcriptional regulator				0	52.0349	4	4	4	4	4	3	3	4	4	5	4	4	4	4	5	4	4	4	4	4	4	4	4	4	4	4	4	4	5	4	4	5	4	4	4	4	5	4	4
B4E6P5	B4E6P5	BCAL3514	Outer membrane efflux protein	B4E6P5_BURCJ	>tr|B4E6P5|B4E6P5_BURCJ Outer membrane efflux protein OS=Burkholderia cenocepacia (strain ATCC BAA-245 / DSM 16553 / LMG 16656 / NCTC 13227 / J2315 / CF5610) GN=BCAL3514 PE=3 SV=1				0	59.2527	4	3	1	5	9	10	12	10	7	7	6	7	5	7	3	3	11	11	8	10	8	9	9	11	5	6	4	4	4	3	3	4	5	5	5	4	7	4	4
B4E6P6;BURCENK562V_RS00310	B4E6P6;BURCENK562V_RS00310	gspN;ref|WP_006491283.1|gi|493537357|	Type II secretion system protein N;general secretion pathway protein N	B4E6P6_BURCJ;	>tr|B4E6P6|B4E6P6_BURCJ Type II secretion system protein N OS=Burkholderia cenocepacia (strain ATCC BAA-245 / DSM 16553 / LMG 16656 / NCTC 13227 / J2315 / CF5610) GN=gspN PE=4 SV=1;>BURCENK562V_RS00310 ref|WP_006491283.1|gi|493537357| general secretion pathway protein N				0	53.5437	5	6	6	5	6	6	6	6	4	6	5	6	6	5	5	5	6	6	6	6	6	6	6	5	6	6	6	5	5	6	5	6	6	5	6	6	5	5	5
B4E6P7;BURCENK562V_RS00305	B4E6P7;BURCENK562V_RS00305	gspM;ref|WP_006491282.1|gi|493537356|	Type II secretion system protein M;general secretion pathway protein M	B4E6P7_BURCJ;	>tr|B4E6P7|B4E6P7_BURCJ Type II secretion system protein M OS=Burkholderia cenocepacia (strain ATCC BAA-245 / DSM 16553 / LMG 16656 / NCTC 13227 / J2315 / CF5610) GN=gspM PE=4 SV=1;>BURCENK562V_RS00305 ref|WP_006491282.1|gi|493537356| general secretion pathway protein M				0	59.2527	12	12	10	12	12	13	14	12	13	11	13	13	13	12	14	14	14	13	12	12	14	12	13	13	13	13	12	10	13	12	12	14	13	11	12	9	14	12	10
B4E6P9;BURCENK562V_RS00295	B4E6P9;BURCENK562V_RS00295	gspK;ref|WP_012492987.1|gi|501469542|	Type II secretion system protein K;general secretion pathway protein K	B4E6P9_BURCJ;	>tr|B4E6P9|B4E6P9_BURCJ Type II secretion system protein K OS=Burkholderia cenocepacia (strain ATCC BAA-245 / DSM 16553 / LMG 16656 / NCTC 13227 / J2315 / CF5610) GN=gspK PE=3 SV=1;>BURCENK562V_RS00295 ref|WP_012492987.1|gi|501469542| general secretion pathway protein K				0	47.3117	6	6	4	7	3	5	5	6	5	7	5	6	7	5	6	8	6	8	5	8	8	7	9	10	6	7	7	5	8	6	6	7	6	5	7	3	8	6	4
B4E6Q0;BURCENK562V_RS00290	B4E6Q0;BURCENK562V_RS00290	gspJ;ref|WP_006488478.1|gi|493534501|	Type II secretion system protein J;general secretion pathway protein J	B4E6Q0_BURCJ;	>tr|B4E6Q0|B4E6Q0_BURCJ Type II secretion system protein J OS=Burkholderia cenocepacia (strain ATCC BAA-245 / DSM 16553 / LMG 16656 / NCTC 13227 / J2315 / CF5610) GN=gspJ PE=4 SV=1;>BURCENK562V_RS00290 ref|WP_006488478.1|gi|493534501| general secretion pathway protein J				0	50.4241	2	4	3	4	2	4	3	3	4	4	2	3	4	4	4	2	3	4	3	4	5	4	3	4	4	3	4	3	3	3	4	4	3	5	3	3	4	3	3
B4E6Q1;BURCENK562V_RS28170	B4E6Q1;BURCENK562V_RS28170	petB;ref|WP_006485333.1|gi|493531333|	Cytochrome b;cytochrome B	B4E6Q1_BURCJ;	>tr|B4E6Q1|B4E6Q1_BURCJ Cytochrome b OS=Burkholderia cenocepacia (strain ATCC BAA-245 / DSM 16553 / LMG 16656 / NCTC 13227 / J2315 / CF5610) GN=petB PE=3 SV=1;>BURCENK562V_RS28170 ref|WP_006485333.1|gi|493531333| cytochrome B				0	50.055	8	11	7	9	8	8	9	9	7	9	8	11	9	8	9	9	10	9	8	9	10	8	10	9	8	10	10	9	11	8	10	9	9	9	10	8	10	10	9
B4E6Q2;BURCENK562V_RS28175	B4E6Q2;BURCENK562V_RS28175	petC;ref|WP_006477108.1|gi|493523029|	Cytochrome c1;cytochrome C	B4E6Q2_BURCJ;	>tr|B4E6Q2|B4E6Q2_BURCJ Cytochrome c1 OS=Burkholderia cenocepacia (strain ATCC BAA-245 / DSM 16553 / LMG 16656 / NCTC 13227 / J2315 / CF5610) GN=petC PE=4 SV=1;>BURCENK562V_RS28175 ref|WP_006477108.1|gi|493523029| cytochrome C				0	57.7051	11	13	11	14	11	12	16	16	14	13	12	12	14	13	15	14	15	14	12	14	15	13	13	14	13	14	15	12	13	14	13	16	13	13	14	10	17	13	15
B4E6Q3;BURCENK562V_RS28180	B4E6Q3;BURCENK562V_RS28180	BCAL0331;ref|WP_006400565.1|gi|493445191|	Putative stringent starvation protein A;glutathione S-transferase, N- domain	B4E6Q3_BURCJ;	>tr|B4E6Q3|B4E6Q3_BURCJ Putative stringent starvation protein A OS=Burkholderia cenocepacia (strain ATCC BAA-245 / DSM 16553 / LMG 16656 / NCTC 13227 / J2315 / CF5610) GN=BCAL0331 PE=1 SV=1;>BURCENK562V_RS28180 ref|WP_006400565.1|gi|493445191| glutathione S-transferase, N- domain				0	55.2515	27	28	26	27	27	27	29	27	26	28	27	27	27	27	28	27	28	29	28	28	27	28	28	28	26	27	29	27	28	27	28	27	28	28	28	25	28	27	27
B4E6Q4;BURCENK562V_RS28185	B4E6Q4;BURCENK562V_RS28185	BCAL0332;ref|WP_006485328.1|gi|493531328|	Putative stringent starvation protein B;peptidase	B4E6Q4_BURCJ;	>tr|B4E6Q4|B4E6Q4_BURCJ Putative stringent starvation protein B OS=Burkholderia cenocepacia (strain ATCC BAA-245 / DSM 16553 / LMG 16656 / NCTC 13227 / J2315 / CF5610) GN=BCAL0332 PE=4 SV=1;>BURCENK562V_RS28185 ref|WP_006485328.1|gi|493531328| peptidase				0	55.7609	5	6	6	6	6	6	6	6	6	6	6	6	6	6	6	6	6	6	6	6	6	6	6	6	6	6	6	6	6	6	6	6	6	6	6	6	6	6	6
B4E6Q6;BURCENK562V_RS28200	B4E6Q6;BURCENK562V_RS28200	BCAL0334;ref|WP_006485337.1|gi|493531337|	Periplasmic solute-binding protein;cysteine ABC transporter substrate-binding protein	B4E6Q6_BURCJ;	>tr|B4E6Q6|B4E6Q6_BURCJ Periplasmic solute-binding protein OS=Burkholderia cenocepacia (strain ATCC BAA-245 / DSM 16553 / LMG 16656 / NCTC 13227 / J2315 / CF5610) GN=BCAL0334 PE=4 SV=1;>BURCENK562V_RS28200 ref|WP_006485337.1|gi|493531337| cysteine ABC transporter substrate-binding protein				0	54.4627	19	19	15	18	14	17	18	17	19	19	15	20	20	17	18	18	17	18	16	17	19	20	19	18	18	19	18	17	19	18	19	20	20	18	19	17	18	18	19
B4E6Q9;BURCENK562V_RS28215	B4E6Q9;BURCENK562V_RS28215	BCAL0337;ref|WP_006491869.1|gi|493537971|	Putative type VI secretion system protein TssL;type VI secretion system protein TssL	B4E6Q9_BURCJ;	>tr|B4E6Q9|B4E6Q9_BURCJ Putative type VI secretion system protein TssL OS=Burkholderia cenocepacia (strain ATCC BAA-245 / DSM 16553 / LMG 16656 / NCTC 13227 / J2315 / CF5610) GN=BCAL0337 PE=4 SV=1;>BURCENK562V_RS28215 ref|WP_006491869.1|gi|493537971| type VI secretion system protein TssL				0	52.1596	21	21	19	21	19	20	21	21	23	22	20	22	23	22	21	21	22	21	22	21	21	21	23	23	20	22	21	19	21	20	21	21	22	21	22	19	22	20	21
B4E6R0;BURCENK562V_RS28220	B4E6R0;BURCENK562V_RS28220	BCAL0338;ref|WP_006477098.1|gi|493523019|	Putative type VI secretion system protein TssK;type VI secretion system protein TssK	B4E6R0_BURCJ;	>tr|B4E6R0|B4E6R0_BURCJ Putative type VI secretion system protein TssK OS=Burkholderia cenocepacia (strain ATCC BAA-245 / DSM 16553 / LMG 16656 / NCTC 13227 / J2315 / CF5610) GN=BCAL0338 PE=4 SV=1;>BURCENK562V_RS28220 ref|WP_006477098.1|gi|493523019| type VI secretion system protein TssK				0	53.1584	33	37	26	33	32	36	35	38	36	38	31	35	37	34	36	34	35	38	34	37	35	37	38	38	34	37	34	36	32	36	33	34	33	35	35	30	38	36	33
B4E6R1;BURCENK562V_RS28225	B4E6R1;BURCENK562V_RS28225	BCAL0339;ref|WP_034178609.1|gi|736004691|	Putative type VI secretion system protein TssJ;type VI secretion system protein TssJ	B4E6R1_BURCJ;	>tr|B4E6R1|B4E6R1_BURCJ Putative type VI secretion system protein TssJ OS=Burkholderia cenocepacia (strain ATCC BAA-245 / DSM 16553 / LMG 16656 / NCTC 13227 / J2315 / CF5610) GN=BCAL0339 PE=4 SV=1;>BURCENK562V_RS28225 ref|WP_034178609.1|gi|736004691| type VI secretion system protein TssJ				0	51.5007	7	8	5	7	7	8	8	8	7	7	6	7	8	4	8	7	8	7	6	8	8	8	8	8	7	8	7	6	5	6	6	5	8	6	7	5	7	6	6
B4E6R2;BURCENK562V_RS28230	B4E6R2;BURCENK562V_RS28230	BCAL0340;ref|WP_012492309.1|gi|501468864|	Putative lipoprotein;hypothetical protein	B4E6R2_BURCJ;	>tr|B4E6R2|B4E6R2_BURCJ Putative lipoprotein OS=Burkholderia cenocepacia (strain ATCC BAA-245 / DSM 16553 / LMG 16656 / NCTC 13227 / J2315 / CF5610) GN=BCAL0340 PE=4 SV=1;>BURCENK562V_RS28230 ref|WP_012492309.1|gi|501468864| hypothetical protein				0	51.8567	11	14	12	14	14	15	14	15	14	15	14	15	14	12	14	14	14	14	15	14	14	15	14	14	14	14	14	14	14	15	15	14	13	14	14	13	13	14	14
B4E6R3;BURCENK562V_RS28235	B4E6R3;BURCENK562V_RS28235	BCAL0341;ref|WP_006484395.1|gi|493530383|	Putative type VI secretion system protein TssB;type VI secretion system protein TssB	B4E6R3_BURCJ;	>tr|B4E6R3|B4E6R3_BURCJ Putative type VI secretion system protein TssB OS=Burkholderia cenocepacia (strain ATCC BAA-245 / DSM 16553 / LMG 16656 / NCTC 13227 / J2315 / CF5610) GN=BCAL0341 PE=4 SV=1;>BURCENK562V_RS28235 ref|WP_006484395.1|gi|493530383| type VI secretion system protein TssB				0	55.3585	18	19	18	18	18	17	18	17	18	18	18	18	19	19	18	20	19	19	17	19	19	19	19	19	17	17	18	17	17	18	18	17	17	18	19	18	19	19	18
B4E6R4;BURCENK562V_RS28240	B4E6R4;BURCENK562V_RS28240	BCAL0342;ref|WP_006484397.1|gi|493530385|	Putative type VI secretion system protein TssC;type VI secretion system protein TssC	B4E6R4_BURCJ;	>tr|B4E6R4|B4E6R4_BURCJ Putative type VI secretion system protein TssC OS=Burkholderia cenocepacia (strain ATCC BAA-245 / DSM 16553 / LMG 16656 / NCTC 13227 / J2315 / CF5610) GN=BCAL0342 PE=4 SV=1;>BURCENK562V_RS28240 ref|WP_006484397.1|gi|493530385| type VI secretion system protein TssC				0	53.7787	44	46	41	45	44	42	45	45	46	45	43	47	48	44	46	47	48	46	46	48	48	48	46	46	46	44	45	43	43	46	46	44	42	44	47	41	49	47	47
B4E6R5;BURCENK562V_RS28245	B4E6R5;BURCENK562V_RS28245	BCAL0343;ref|WP_006477093.1|gi|493523014|	Putative type VI secretion system protein TssD;type VI secretion system protein TssD	B4E6R5_BURCJ;	>tr|B4E6R5|B4E6R5_BURCJ Putative type VI secretion system protein TssD OS=Burkholderia cenocepacia (strain ATCC BAA-245 / DSM 16553 / LMG 16656 / NCTC 13227 / J2315 / CF5610) GN=BCAL0343 PE=4 SV=1;>BURCENK562V_RS28245 ref|WP_006477093.1|gi|493523014| type VI secretion system protein TssD				0	51.7952	32	34	34	33	29	33	32	35	35	34	33	35	37	37	37	38	37	35	35	36	36	38	37	37	35	36	35	34	30	32	37	33	34	36	33	31	37	37	38
B4E6R6;BURCENK562V_RS28250	B4E6R6;BURCENK562V_RS28250	BCAL0344;ref|WP_006477092.1|gi|493523013|	Putative type VI secretion system protein TssE;type VI secretion system protein TssE	B4E6R6_BURCJ;	>tr|B4E6R6|B4E6R6_BURCJ Putative type VI secretion system protein TssE OS=Burkholderia cenocepacia (strain ATCC BAA-245 / DSM 16553 / LMG 16656 / NCTC 13227 / J2315 / CF5610) GN=BCAL0344 PE=4 SV=1;>BURCENK562V_RS28250 ref|WP_006477092.1|gi|493523013| type VI secretion system protein TssE				0	54.5395	9	9	8	8	8	8	9	8	8	8	8	9	8	9	8	8	8	9	8	10	9	9	8	9	7	8	8	8	8	8	7	8	8	8	8	7	8	9	8
B4E6R7;BURCENK562V_RS28255	B4E6R7;BURCENK562V_RS28255	BCAL0345;ref|WP_006484396.1|gi|493530384|	Putative type VI secretion system protein TssF;type VI secretion system protein TssF	B4E6R7_BURCJ;	>tr|B4E6R7|B4E6R7_BURCJ Putative type VI secretion system protein TssF OS=Burkholderia cenocepacia (strain ATCC BAA-245 / DSM 16553 / LMG 16656 / NCTC 13227 / J2315 / CF5610) GN=BCAL0345 PE=4 SV=1;>BURCENK562V_RS28255 ref|WP_006484396.1|gi|493530384| type VI secretion system protein TssF				0	54.5956	22	25	20	22	21	21	22	22	23	25	22	24	25	23	24	21	25	24	24	24	25	25	22	24	21	21	24	22	22	23	24	22	24	20	22	21	24	23	22
B4E6R8;BURCENK562V_RS28260	B4E6R8;BURCENK562V_RS28260	BCAL0346;ref|WP_006484394.1|gi|493530382|	Putative type VI secretion system protein TssG;type VI secretion system protein TssG	B4E6R8_BURCJ;	>tr|B4E6R8|B4E6R8_BURCJ Putative type VI secretion system protein TssG OS=Burkholderia cenocepacia (strain ATCC BAA-245 / DSM 16553 / LMG 16656 / NCTC 13227 / J2315 / CF5610) GN=BCAL0346 PE=4 SV=1;>BURCENK562V_RS28260 ref|WP_006484394.1|gi|493530382| type VI secretion system protein TssG				0	54.8177	21	19	17	23	19	24	20	25	20	22	21	21	24	23	21	22	23	21	24	21	22	24	20	22	20	22	20	20	22	21	18	20	22	25	21	18	24	21	24
B4E6R9;BURCENK562V_RS28265	B4E6R9;BURCENK562V_RS28265	clpB;ref|WP_006484392.1|gi|493530380|	Putative type VI secretion system protein TssH;type VI secretion system protein TssH	B4E6R9_BURCJ;	>tr|B4E6R9|B4E6R9_BURCJ Putative type VI secretion system protein TssH OS=Burkholderia cenocepacia (strain ATCC BAA-245 / DSM 16553 / LMG 16656 / NCTC 13227 / J2315 / CF5610) GN=clpB PE=4 SV=1;>BURCENK562V_RS28265 ref|WP_006484392.1|gi|493530380| type VI secretion system protein TssH				0	57.9945	72	75	61	72	64	69	68	73	68	73	67	69	74	72	76	71	77	72	71	74	73	74	75	73	71	72	71	69	68	70	68	71	71	68	63	60	74	72	72
B4E6S0;BURCENK562V_RS28270	B4E6S0;BURCENK562V_RS28270	BCAL0348;ref|WP_006484398.1|gi|493530386|	Putative type VI secretion system protein TssA;type VI secretion system protein TssA	B4E6S0_BURCJ;	>tr|B4E6S0|B4E6S0_BURCJ Putative type VI secretion system protein TssA OS=Burkholderia cenocepacia (strain ATCC BAA-245 / DSM 16553 / LMG 16656 / NCTC 13227 / J2315 / CF5610) GN=BCAL0348 PE=4 SV=1;>BURCENK562V_RS28270 ref|WP_006484398.1|gi|493530386| type VI secretion system protein TssA				0	53.7219	35	35	34	35	36	35	35	35	35	34	35	35	35	35	35	35	35	35	35	35	35	36	35	35	35	35	35	33	35	34	34	35	34	35	35	34	35	35	35
B4E6S1;BURCENK562V_RS28275	B4E6S1;BURCENK562V_RS28275	BCAL0349;ref|WP_006494417.1|gi|493540541|	Putative outer membrane protein;type VI secretion system-associated protein TagL	B4E6S1_BURCJ;	>tr|B4E6S1|B4E6S1_BURCJ Putative outer membrane protein OS=Burkholderia cenocepacia (strain ATCC BAA-245 / DSM 16553 / LMG 16656 / NCTC 13227 / J2315 / CF5610) GN=BCAL0349 PE=3 SV=1;>BURCENK562V_RS28275 ref|WP_006494417.1|gi|493540541| type VI secretion system-associated protein TagL				0	55.9878	13	12	11	12	13	14	11	14	14	14	12	15	14	13	13	12	14	15	12	14	14	15	15	15	14	13	13	15	13	13	14	13	13	14	13	12	12	14	14
B4E6S2;BURCENK562V_RS28280	B4E6S2;BURCENK562V_RS28280	BCAL0350;ref|WP_006483243.1|gi|493529227|	Uncharacterized protein;type VI secretion system-associated protein TagF	B4E6S2_BURCJ;	>tr|B4E6S2|B4E6S2_BURCJ Uncharacterized protein OS=Burkholderia cenocepacia (strain ATCC BAA-245 / DSM 16553 / LMG 16656 / NCTC 13227 / J2315 / CF5610) GN=BCAL0350 PE=4 SV=1;>BURCENK562V_RS28280 ref|WP_006483243.1|gi|493529227| type VI secretion system-associated protein TagF				0	54.9634	16	22	15	18	21	18	19	21	18	19	19	22	22	20	20	20	20	21	18	19	22	21	20	22	20	18	21	21	20	18	21	19	19	18	19	16	22	20	21
B4E6S3;BURCENK562V_RS28285	B4E6S3;BURCENK562V_RS28285	BCAL0351;ref|WP_012492310.1|gi|501468865|	Putative type VI secretion system protein TssM;type VI secretion system protein TssM	B4E6S3_BURCJ;	>tr|B4E6S3|B4E6S3_BURCJ Putative type VI secretion system protein TssM OS=Burkholderia cenocepacia (strain ATCC BAA-245 / DSM 16553 / LMG 16656 / NCTC 13227 / J2315 / CF5610) GN=BCAL0351 PE=4 SV=1;>BURCENK562V_RS28285 ref|WP_012492310.1|gi|501468865| type VI secretion system protein TssM				0	56.5991	73	79	66	74	70	75	73	78	76	77	72	74	77	72	76	75	80	76	73	81	78	75	78	76	72	76	76	72	69	73	72	72	70	75	71	63	78	75	75
B4E6S4;BURCENK562V_RS28290	B4E6S4;BURCENK562V_RS28290	BCAL0352;ref|WP_006488977.1|gi|493535018|	Metallo peptidase, subfamily M15C;serine-type D-Ala-D-Ala carboxypeptidase domain protein	B4E6S4_BURCJ;	>tr|B4E6S4|B4E6S4_BURCJ Metallo peptidase, subfamily M15C OS=Burkholderia cenocepacia (strain ATCC BAA-245 / DSM 16553 / LMG 16656 / NCTC 13227 / J2315 / CF5610) GN=BCAL0352 PE=4 SV=1;>BURCENK562V_RS28290 ref|WP_006488977.1|gi|493535018| serine-type D-Ala-D-Ala carboxypeptidase domain protein				0	57.1145	11	14	8	12	11	12	13	14	12	13	11	12	12	12	13	11	14	13	11	13	13	13	12	11	11	11	13	12	11	12	13	12	12	13	13	8	13	12	12
B4E6S5;BURCENK562V_RS28295	B4E6S5;BURCENK562V_RS28295	BCAL0353;ref|WP_020979881.1|gi|537744574|	Putative membrane protein;hypothetical protein	B4E6S5_BURCJ;	>tr|B4E6S5|B4E6S5_BURCJ Putative membrane protein OS=Burkholderia cenocepacia (strain ATCC BAA-245 / DSM 16553 / LMG 16656 / NCTC 13227 / J2315 / CF5610) GN=BCAL0353 PE=4 SV=1;>BURCENK562V_RS28295 ref|WP_020979881.1|gi|537744574| hypothetical protein				0	53.8815	12	11	12	13	13	11	11	10	15	16	15	15	15	13	10	13	13	13	15	13	14	13	13	15	13	14	12	14	10	9	11	12	13	12	14	12	15	13	13
B4E6S6;BURCENK562V_RS28300	B4E6S6;BURCENK562V_RS28300	BCAL0354;ref|WP_006481924.1|gi|493527894|	Putative cation transporter;magnesium transporter CorA	B4E6S6_BURCJ;	>tr|B4E6S6|B4E6S6_BURCJ Putative cation transporter OS=Burkholderia cenocepacia (strain ATCC BAA-245 / DSM 16553 / LMG 16656 / NCTC 13227 / J2315 / CF5610) GN=BCAL0354 PE=4 SV=1;>BURCENK562V_RS28300 ref|WP_006481924.1|gi|493527894| magnesium transporter CorA				0	55.8083	5	6	3	4	3	4	5	3	5	7	6	6	6	5	6	8	7	5	7	4	7	7	4	7	5	5	5	5	5	5	6	6	5	5	4	5	7	6	5
B4E6S8;BURCENK562V_RS28305	B4E6S8;BURCENK562V_RS28305	BCAL0356;ref|WP_012492312.1|gi|501468867|	Putative quinone oxidoreductase;oxidoreductase	B4E6S8_BURCJ;	>tr|B4E6S8|B4E6S8_BURCJ Putative quinone oxidoreductase OS=Burkholderia cenocepacia (strain ATCC BAA-245 / DSM 16553 / LMG 16656 / NCTC 13227 / J2315 / CF5610) GN=BCAL0356 PE=4 SV=1;>BURCENK562V_RS28305 ref|WP_012492312.1|gi|501468867| oxidoreductase				0	52.2962	6	8	5	7	7	8	6	7	7	8	7	7	9	7	9	8	7	7	5	4	8	8	9	8	8	8	9	7	7	8	9	9	8	7	6	8	9	8	9
B4E6S9;BURCENK562V_RS28310	B4E6S9;BURCENK562V_RS28310	BCAL0357;ref|WP_006481915.1|gi|493527885|	LysR family regulatory protein;LysR family transcriptional regulator	B4E6S9_BURCJ;	>tr|B4E6S9|B4E6S9_BURCJ LysR family regulatory protein OS=Burkholderia cenocepacia (strain ATCC BAA-245 / DSM 16553 / LMG 16656 / NCTC 13227 / J2315 / CF5610) GN=BCAL0357 PE=4 SV=1;>BURCENK562V_RS28310 ref|WP_006481915.1|gi|493527885| LysR family transcriptional regulator				0	50.6167	1	1	1	1	1	1	2	1	2	2	1	1	1	1	1	1	2	1	1	2	2	1	1	1	1	1	1	1	1	1	1	2	1	1	1	1	1	1	1
B4E6T0;BURCENK562V_RS28315	B4E6T0;BURCENK562V_RS28315	BCAL0358;ref|WP_006481916.1|gi|493527886|	Metallo peptidase, family M1;peptidase M1	B4E6T0_BURCJ;	>tr|B4E6T0|B4E6T0_BURCJ Metallo peptidase, family M1 OS=Burkholderia cenocepacia (strain ATCC BAA-245 / DSM 16553 / LMG 16656 / NCTC 13227 / J2315 / CF5610) GN=BCAL0358 PE=4 SV=1;>BURCENK562V_RS28315 ref|WP_006481916.1|gi|493527886| peptidase M1				0	57.3667	11	13	11	13	6	7	2	5	15	15	10	15	15	11	13	9	19	21	17	20	16	15	16	16	18	18	18	17	8	7	4	4	18	18	16	13	18	15	19
B4E6T1;BURCENK562V_RS28320	B4E6T1;BURCENK562V_RS28320	BCAL0359;ref|WP_006481921.1|gi|493527891|	Putative lipoprotein;late embryogenesis abundant protein	B4E6T1_BURCJ;	>tr|B4E6T1|B4E6T1_BURCJ Putative lipoprotein OS=Burkholderia cenocepacia (strain ATCC BAA-245 / DSM 16553 / LMG 16656 / NCTC 13227 / J2315 / CF5610) GN=BCAL0359 PE=4 SV=1;>BURCENK562V_RS28320 ref|WP_006481921.1|gi|493527891| late embryogenesis abundant protein				0	54.1533	4	4	3	3	5	6	6	5	6	6	4	6	4	3	4	4	6	7	6	5	4	4	5	6	6	5	3	3	5	6	5	6	5	4	3	5	4	4	5
B4E6T2;BURCENK562V_RS28325	B4E6T2;BURCENK562V_RS28325	BCAL0360;ref|WP_006481923.1|gi|493527893|	Uncharacterized protein;hypothetical protein	B4E6T2_BURCJ;	>tr|B4E6T2|B4E6T2_BURCJ Uncharacterized protein OS=Burkholderia cenocepacia (strain ATCC BAA-245 / DSM 16553 / LMG 16656 / NCTC 13227 / J2315 / CF5610) GN=BCAL0360 PE=4 SV=1;>BURCENK562V_RS28325 ref|WP_006481923.1|gi|493527893| hypothetical protein				0	51.9846	13	10	11	11	10	9	10	11	12	11	11	12	12	11	12	11	10	10	11	10	10	10	11	10	12	11	11	11	12	11	12	12	11	9	12	12	11	13	10
B4E6T3;BURCENK562V_RS28330	B4E6T3;BURCENK562V_RS28330	BCAL0361;ref|WP_006481918.1|gi|493527888|	Putative methyltransferase;methylase	B4E6T3_BURCJ;	>tr|B4E6T3|B4E6T3_BURCJ Putative methyltransferase OS=Burkholderia cenocepacia (strain ATCC BAA-245 / DSM 16553 / LMG 16656 / NCTC 13227 / J2315 / CF5610) GN=BCAL0361 PE=4 SV=1;>BURCENK562V_RS28330 ref|WP_006481918.1|gi|493527888| methylase				0	57.3799	18	19	17	19	18	19	21	20	19	21	20	21	22	20	21	21	21	21	19	20	21	21	21	20	18	19	18	19	17	19	20	19	19	20	19	16	20	20	19
B4E6T4	B4E6T4	BCAL0362	Uncharacterized protein	B4E6T4_BURCJ	>tr|B4E6T4|B4E6T4_BURCJ Uncharacterized protein OS=Burkholderia cenocepacia (strain ATCC BAA-245 / DSM 16553 / LMG 16656 / NCTC 13227 / J2315 / CF5610) GN=BCAL0362 PE=4 SV=1				0	54.7213	16	15	12	15	14	15	16	16	14	16	15	15	16	14	15	15	17	16	16	16	16	16	16	16	15	14	15	15	15	15	15	15	15	14	14	12	16	15	16
B4E6T5;BURCENK562V_RS28340	B4E6T5;BURCENK562V_RS28340	BCAL0363;ref|WP_006481922.1|gi|493527892|	Uncharacterized protein;hypothetical protein	B4E6T5_BURCJ;	>tr|B4E6T5|B4E6T5_BURCJ Uncharacterized protein OS=Burkholderia cenocepacia (strain ATCC BAA-245 / DSM 16553 / LMG 16656 / NCTC 13227 / J2315 / CF5610) GN=BCAL0363 PE=4 SV=1;>BURCENK562V_RS28340 ref|WP_006481922.1|gi|493527892| hypothetical protein				0	53.6505	6	7	5	6	6	7	8	7	6	7	6	7	6	6	5	5	7	9	6	8	8	8	9	8	7	5	6	6	6	7	8	7	7	5	6	6	7	5	6
B4E6T6;BURCENK562V_RS28345	B4E6T6;BURCENK562V_RS28345	BCAL0364;ref|WP_006481919.1|gi|493527889|	TetR family regulatory protein;transcriptional regulator, TetR family	B4E6T6_BURCJ;	>tr|B4E6T6|B4E6T6_BURCJ TetR family regulatory protein OS=Burkholderia cenocepacia (strain ATCC BAA-245 / DSM 16553 / LMG 16656 / NCTC 13227 / J2315 / CF5610) GN=BCAL0364 PE=4 SV=1;>BURCENK562V_RS28345 ref|WP_006481919.1|gi|493527889| transcriptional regulator, TetR family				0	57.1337	10	12	10	9	9	9	9	11	11	12	11	12	13	12	12	11	10	11	12	11	11	12	10	10	11	12	13	9	8	11	12	10	11	9	10	10	11	12	12
B4E6T8;BURCENK562V_RS28355	B4E6T8;BURCENK562V_RS28355	BCAL0366;ref|WP_006482064.1|gi|493528035|	Nitroreductase family protein;nitroreductase	B4E6T8_BURCJ;	>tr|B4E6T8|B4E6T8_BURCJ Nitroreductase family protein OS=Burkholderia cenocepacia (strain ATCC BAA-245 / DSM 16553 / LMG 16656 / NCTC 13227 / J2315 / CF5610) GN=BCAL0366 PE=4 SV=1;>BURCENK562V_RS28355 ref|WP_006482064.1|gi|493528035| nitroreductase				0	51.3572	17	17	15	16	15	14	15	16	16	16	14	17	16	16	15	15	16	17	13	15	16	15	16	16	15	15	16	14	15	16	15	16	16	17	16	15	15	15	15
B4E6U0;BURCENK562V_RS28365	B4E6U0;BURCENK562V_RS28365	cspD;ref|WP_006477070.1|gi|493522991|	Cold shock-like protein CspD;cold-shock protein	B4E6U0_BURCJ;	>tr|B4E6U0|B4E6U0_BURCJ Cold shock-like protein CspD OS=Burkholderia cenocepacia (strain ATCC BAA-245 / DSM 16553 / LMG 16656 / NCTC 13227 / J2315 / CF5610) GN=cspD PE=4 SV=1;>BURCENK562V_RS28365 ref|WP_006477070.1|gi|493522991| cold-shock protein				0	52.2823	8	8	7	7	7	8	8	8	8	8	7	8	8	8	8	7	8	8	7	8	9	8	9	8	8	8	7	7	8	9	9	7	8	8	8	7	8	8	8
B4E6U1;BURCENK562V_RS28370	B4E6U1;BURCENK562V_RS28370	BCAL0369;ref|WP_006482046.1|gi|493528017|	Putative amino acid permease;amino acid:proton symporter	B4E6U1_BURCJ;	>tr|B4E6U1|B4E6U1_BURCJ Putative amino acid permease OS=Burkholderia cenocepacia (strain ATCC BAA-245 / DSM 16553 / LMG 16656 / NCTC 13227 / J2315 / CF5610) GN=BCAL0369 PE=4 SV=1;>BURCENK562V_RS28370 ref|WP_006482046.1|gi|493528017| amino acid:proton symporter				0	50.5729	13	13	12	13	14	14	15	14	14	14	13	14	14	13	13	13	15	14	13	14	14	14	14	14	13	14	14	14	14	14	13	13	14	13	13	10	14	15	14
B4E6U2;BURCENK562V_RS28375	B4E6U2;BURCENK562V_RS28375	BCAL0370;ref|WP_006494408.1|gi|493540532|	Putative dioxygenase subunit;Class III extradiol-type catecholic dioxygenase family protein	B4E6U2_BURCJ;	>tr|B4E6U2|B4E6U2_BURCJ Putative dioxygenase subunit OS=Burkholderia cenocepacia (strain ATCC BAA-245 / DSM 16553 / LMG 16656 / NCTC 13227 / J2315 / CF5610) GN=BCAL0370 PE=4 SV=1;>BURCENK562V_RS28375 ref|WP_006494408.1|gi|493540532| Class III extradiol-type catecholic dioxygenase family protein				0	52.2373	14	14	12	13	12	13	13	14	14	14	13	11	13	13	13	14	13	14	13	14	14	14	14	14	13	12	14	13	13	13	15	14	12	14	13	9	15	14	14
B4E6U3;BURCENK562V_RS28380	B4E6U3;BURCENK562V_RS28380	ubiX;ref|WP_006482052.1|gi|493528023|	Flavin prenyltransferase UbiX;3-octaprenyl-4-hydroxybenzoate carboxy-lyase	B4E6U3_BURCJ;	>tr|B4E6U3|B4E6U3_BURCJ Flavin prenyltransferase UbiX OS=Burkholderia cenocepacia (strain ATCC BAA-245 / DSM 16553 / LMG 16656 / NCTC 13227 / J2315 / CF5610) GN=ubiX PE=3 SV=1;>BURCENK562V_RS28380 ref|WP_006482052.1|gi|493528023| 3-octaprenyl-4-hydroxybenzoate carboxy-lyase				0	53.7035	9	8	6	8	9	5	8	8	7	9	8	8	9	8	8	9	9	8	6	10	9	9	8	8	10	9	7	7	10	7	10	8	8	8	8	7	8	9	7
B4E6U4;BURCENK562V_RS28385	B4E6U4;BURCENK562V_RS28385	BCAL0372;ref|WP_006477066.1|gi|493522987|	Glutaredoxin;glutaredoxin	B4E6U4_BURCJ;	>tr|B4E6U4|B4E6U4_BURCJ Glutaredoxin OS=Burkholderia cenocepacia (strain ATCC BAA-245 / DSM 16553 / LMG 16656 / NCTC 13227 / J2315 / CF5610) GN=BCAL0372 PE=3 SV=1;>BURCENK562V_RS28385 ref|WP_006477066.1|gi|493522987| glutaredoxin				0	50.8496	10	10	8	10	9	8	9	8	10	8	9	9	8	10	8	9	8	8	9	8	10	9	9	10	10	10	9	8	8	10	9	9	10	9	9	9	10	8	10
B4E6U5;BURCENK562V_RS28390	B4E6U5;BURCENK562V_RS28390	hemK;ref|WP_006482071.1|gi|493528043|	Release factor glutamine methyltransferase;N5-glutamine S-adenosyl-L-methionine-dependent methyltransferase	B4E6U5_BURCJ;	>tr|B4E6U5|B4E6U5_BURCJ Release factor glutamine methyltransferase OS=Burkholderia cenocepacia (strain ATCC BAA-245 / DSM 16553 / LMG 16656 / NCTC 13227 / J2315 / CF5610) GN=hemK PE=3 SV=1;>BURCENK562V_RS28390 ref|WP_006482071.1|gi|493528043| N5-glutamine S-adenosyl-L-methionine-dependent methyltransferase				0	55.2829	4	4	3	4	4	2	4	4	4	4	3	4	4	4	4	4	5	4	4	4	4	3	4	4	4	4	4	3	3	4	4	4	4	4	4	3	4	4	3
B4E6U6;BURCENK562V_RS28395	B4E6U6;BURCENK562V_RS28395	prfA;ref|WP_006494405.1|gi|493540529|	Peptide chain release factor 1;peptide chain release factor 1	RF1_BURCJ;	>sp|B4E6U6|RF1_BURCJ Peptide chain release factor 1 OS=Burkholderia cenocepacia (strain ATCC BAA-245 / DSM 16553 / LMG 16656 / NCTC 13227 / J2315 / CF5610) GN=prfA PE=3 SV=1;>BURCENK562V_RS28395 ref|WP_006494405.1|gi|493540529| peptide chain release factor 1				0	55.7323	18	19	17	18	17	17	19	19	18	19	20	21	21	17	19	19	18	18	17	19	20	17	19	20	18	18	19	17	20	18	19	19	20	20	18	18	19	20	18
B4E6U7;BURCENK562V_RS28400	B4E6U7;BURCENK562V_RS28400	hemA;ref|WP_006482047.1|gi|493528018|	Glutamyl-tRNA reductase;glutamyl-tRNA reductase	HEM1_BURCJ;	>sp|B4E6U7|HEM1_BURCJ Glutamyl-tRNA reductase OS=Burkholderia cenocepacia (strain ATCC BAA-245 / DSM 16553 / LMG 16656 / NCTC 13227 / J2315 / CF5610) GN=hemA PE=3 SV=1;>BURCENK562V_RS28400 ref|WP_006482047.1|gi|493528018| glutamyl-tRNA reductase				0	54.9157	17	25	16	23	19	22	24	26	19	22	18	20	25	21	23	23	24	25	19	24	22	23	24	21	21	19	23	21	20	20	23	19	23	23	21	14	22	24	24
B4E6V0	B4E6V0	BCAL0377	Metallo peptidase, subfamily M24B	B4E6V0_BURCJ	>tr|B4E6V0|B4E6V0_BURCJ Metallo peptidase, subfamily M24B OS=Burkholderia cenocepacia (strain ATCC BAA-245 / DSM 16553 / LMG 16656 / NCTC 13227 / J2315 / CF5610) GN=BCAL0377 PE=4 SV=1				0	55.7511	40	42	36	35	36	35	36	36	42	38	38	40	38	40	37	38	42	38	37	36	39	39	38	37	37	39	40	38	36	38	40	35	40	41	38	33	39	37	35
B4E6V1;BURCENK562V_RS28420	B4E6V1;BURCENK562V_RS28420	BCAL0378;ref|WP_006482082.1|gi|493528054|	Putative hydrolase;hydrolase	B4E6V1_BURCJ;	>tr|B4E6V1|B4E6V1_BURCJ Putative hydrolase OS=Burkholderia cenocepacia (strain ATCC BAA-245 / DSM 16553 / LMG 16656 / NCTC 13227 / J2315 / CF5610) GN=BCAL0378 PE=4 SV=1;>BURCENK562V_RS28420 ref|WP_006482082.1|gi|493528054| hydrolase				0	54.9108	10	10	9	9	9	10	9	10	10	11	10	11	10	10	11	10	10	10	11	10	11	11	11	11	11	10	10	9	10	10	10	10	11	11	10	8	10	10	8
B4E6V2;BURCENK562V_RS28425	B4E6V2;BURCENK562V_RS28425	BCAL0379;ref|WP_006482054.1|gi|493528025|	Putative hydrolase;haloacid dehalogenase	B4E6V2_BURCJ;	>tr|B4E6V2|B4E6V2_BURCJ Putative hydrolase OS=Burkholderia cenocepacia (strain ATCC BAA-245 / DSM 16553 / LMG 16656 / NCTC 13227 / J2315 / CF5610) GN=BCAL0379 PE=4 SV=1;>BURCENK562V_RS28425 ref|WP_006482054.1|gi|493528025| haloacid dehalogenase				0	57.0974	16	18	16	18	14	16	17	18	17	18	17	17	17	15	20	17	18	17	17	19	18	19	18	18	17	18	19	19	17	17	19	18	18	17	19	15	19	18	15
B4E6V4;BURCENK562V_RS28435	B4E6V4;BURCENK562V_RS28435	BCAL0381;ref|WP_006482070.1|gi|493528042|	Putative lipoprotein;hypothetical protein	B4E6V4_BURCJ;	>tr|B4E6V4|B4E6V4_BURCJ Putative lipoprotein OS=Burkholderia cenocepacia (strain ATCC BAA-245 / DSM 16553 / LMG 16656 / NCTC 13227 / J2315 / CF5610) GN=BCAL0381 PE=4 SV=1;>BURCENK562V_RS28435 ref|WP_006482070.1|gi|493528042| hypothetical protein				0	50.2993	5	4	5	6	4	2	1	3	6	5	5	3	7	5	7	7	5	4	3	3	6	5	7	5	6	6	6	6	6	3	4	3	6	6	6	5	8	5	4
B4E6V7;BURCENK562V_RS28450	B4E6V7;BURCENK562V_RS28450	BCAL0384;ref|WP_006482050.1|gi|493528021|	Uncharacterized protein;hypothetical protein	B4E6V7_BURCJ;	>tr|B4E6V7|B4E6V7_BURCJ Uncharacterized protein OS=Burkholderia cenocepacia (strain ATCC BAA-245 / DSM 16553 / LMG 16656 / NCTC 13227 / J2315 / CF5610) GN=BCAL0384 PE=4 SV=1;>BURCENK562V_RS28450 ref|WP_006482050.1|gi|493528021| hypothetical protein				0	51.3646	5	5	4	5	3	6	3	5	5	6	6	4	6	5	5	5	6	6	4	5	5	5	6	4	6	6	5	6	6	6	6	5	6	6	6	2	5	5	6
B4E6V8;BURCENK562V_RS28455	B4E6V8;BURCENK562V_RS28455	BCAL0385;ref|WP_006494123.1|gi|493540246|	Putative amino acid permease;GABA permease	B4E6V8_BURCJ;	>tr|B4E6V8|B4E6V8_BURCJ Putative amino acid permease OS=Burkholderia cenocepacia (strain ATCC BAA-245 / DSM 16553 / LMG 16656 / NCTC 13227 / J2315 / CF5610) GN=BCAL0385 PE=4 SV=1;>BURCENK562V_RS28455 ref|WP_006494123.1|gi|493540246| GABA permease				0.00844257	37.8541	0	0	0	0	1	2	1	2	0	2	1	2	0	0	1	0	1	2	2	2	1	2	1	1	0	0	1	0	0	0	1	1	1	1	1	0	1	2	0
B4E6V9;BURCENK562V_RS28460	B4E6V9;BURCENK562V_RS28460	BCAL0386;ref|WP_006482081.1|gi|493528053|	Putative exported metallo-beta-lactamase superfamily protein;beta-lactamase	B4E6V9_BURCJ;	>tr|B4E6V9|B4E6V9_BURCJ Putative exported metallo-beta-lactamase superfamily protein OS=Burkholderia cenocepacia (strain ATCC BAA-245 / DSM 16553 / LMG 16656 / NCTC 13227 / J2315 / CF5610) GN=BCAL0386 PE=4 SV=1;>BURCENK562V_RS28460 ref|WP_006482081.1|gi|493528053| beta-lactamase				0	54.7638	9	10	10	9	10	11	9	11	12	12	9	12	11	11	9	12	12	12	11	11	11	9	13	14	9	11	10	9	8	10	10	11	10	9	10	9	9	7	9
B4E6W0;BURCENK562V_RS28465	B4E6W0;BURCENK562V_RS28465	ychF;ref|WP_006482062.1|gi|493528033|	Ribosome-binding ATPase YchF;GTP-binding protein YchF	B4E6W0_BURCJ;	>tr|B4E6W0|B4E6W0_BURCJ Ribosome-binding ATPase YchF OS=Burkholderia cenocepacia (strain ATCC BAA-245 / DSM 16553 / LMG 16656 / NCTC 13227 / J2315 / CF5610) GN=ychF PE=3 SV=1;>BURCENK562V_RS28465 ref|WP_006482062.1|gi|493528033| GTP-binding protein YchF				0	58.2521	31	33	28	35	31	33	29	34	32	34	30	33	32	32	32	33	32	32	31	28	29	32	33	31	32	31	33	31	33	33	34	34	31	33	33	29	32	31	33
B4E6W1;BURCENK562V_RS28470	B4E6W1;BURCENK562V_RS28470	BCAL0388;ref|WP_006494124.1|gi|493540247|	Putative monooxygenase;ubiquinone biosynthesis hydroxylase UbiH	B4E6W1_BURCJ;	>tr|B4E6W1|B4E6W1_BURCJ Putative monooxygenase OS=Burkholderia cenocepacia (strain ATCC BAA-245 / DSM 16553 / LMG 16656 / NCTC 13227 / J2315 / CF5610) GN=BCAL0388 PE=4 SV=1;>BURCENK562V_RS28470 ref|WP_006494124.1|gi|493540247| ubiquinone biosynthesis hydroxylase UbiH				0	54.8702	30	30	28	31	26	27	24	27	30	29	28	29	31	30	29	30	28	29	28	26	29	28	28	27	31	30	31	29	31	30	31	29	29	30	30	28	30	29	30
B4E6W2;BURCENK562V_RS28475	B4E6W2;BURCENK562V_RS28475	dsbC;ref|WP_006482072.1|gi|493528044|	Thiol:disulfide interchange protein;thiol:disulfide interchange protein	B4E6W2_BURCJ;	>tr|B4E6W2|B4E6W2_BURCJ Thiol:disulfide interchange protein OS=Burkholderia cenocepacia (strain ATCC BAA-245 / DSM 16553 / LMG 16656 / NCTC 13227 / J2315 / CF5610) GN=dsbC PE=3 SV=1;>BURCENK562V_RS28475 ref|WP_006482072.1|gi|493528044| thiol:disulfide interchange protein				0	56.293	16	19	16	18	16	19	18	19	20	20	18	20	21	17	20	18	21	18	19	18	21	18	20	20	20	19	18	17	18	19	20	20	19	20	18	16	19	20	18
B4E6W3;BURCENK562V_RS28480	B4E6W3;BURCENK562V_RS28480	BCAL0390;ref|WP_006482073.1|gi|493528045|	Metallo peptidase, family M61;peptidase M61	B4E6W3_BURCJ;	>tr|B4E6W3|B4E6W3_BURCJ Metallo peptidase, family M61 OS=Burkholderia cenocepacia (strain ATCC BAA-245 / DSM 16553 / LMG 16656 / NCTC 13227 / J2315 / CF5610) GN=BCAL0390 PE=4 SV=1;>BURCENK562V_RS28480 ref|WP_006482073.1|gi|493528045| peptidase M61				0	56.2311	49	53	40	49	48	47	50	50	51	49	46	48	50	51	52	51	51	51	49	51	53	53	51	51	48	50	51	47	50	48	55	51	48	50	49	43	51	49	51
B4E6W4;BURCENK562V_RS28485	B4E6W4;BURCENK562V_RS28485	acpD;ref|WP_006482079.1|gi|493528051|	FMN-dependent NADH-azoreductase	B4E6W4_BURCJ;	>tr|B4E6W4|B4E6W4_BURCJ FMN-dependent NADH-azoreductase OS=Burkholderia cenocepacia (strain ATCC BAA-245 / DSM 16553 / LMG 16656 / NCTC 13227 / J2315 / CF5610) GN=acpD PE=3 SV=1;>BURCENK562V_RS28485 ref|WP_006482079.1|gi|493528051| FMN-dependent NADH-azoreductase				0	58.262	11	11	11	11	11	11	11	11	11	11	12	12	12	12	11	12	11	11	12	13	12	12	12	12	11	11	11	11	11	10	12	11	12	12	10	10	11	11	11
B4E6W7;BURCENK562V_RS28490	B4E6W7;BURCENK562V_RS28490	ung;ref|WP_006482048.1|gi|493528019|	Uracil-DNA glycosylase;uracil-DNA glycosylase	B4E6W7_BURCJ;	>tr|B4E6W7|B4E6W7_BURCJ Uracil-DNA glycosylase OS=Burkholderia cenocepacia (strain ATCC BAA-245 / DSM 16553 / LMG 16656 / NCTC 13227 / J2315 / CF5610) GN=ung PE=3 SV=1;>BURCENK562V_RS28490 ref|WP_006482048.1|gi|493528019| uracil-DNA glycosylase				0	54.5526	17	19	19	19	18	19	20	20	19	20	20	19	18	19	19	19	20	18	20	20	19	19	19	20	18	18	18	18	19	19	20	19	18	17	20	17	19	20	20
B4E6X1;BURCENK562V_RS24875	B4E6X1;BURCENK562V_RS24875	BCAL1406;ref|WP_006482679.1|gi|493528660|	Putative exported protein;lactoylglutathione lyase	B4E6X1_BURCJ;	>tr|B4E6X1|B4E6X1_BURCJ Putative exported protein OS=Burkholderia cenocepacia (strain ATCC BAA-245 / DSM 16553 / LMG 16656 / NCTC 13227 / J2315 / CF5610) GN=BCAL1406 PE=4 SV=1;>BURCENK562V_RS24875 ref|WP_006482679.1|gi|493528660| lactoylglutathione lyase				0	53.0248	2	1	1	2	2	2	2	2	3	4	3	2	1	2	2	1	3	3	3	3	3	2	2	3	2	2	2	2	0	0	0	0	1	2	2	2	2	1	2
B4E6X6;BURCENK562V_RS24850	B4E6X6;BURCENK562V_RS24850	BCAL1411;ref|WP_006482251.1|gi|493528229|	Putative exported protein;hypothetical protein	B4E6X6_BURCJ;	>tr|B4E6X6|B4E6X6_BURCJ Putative exported protein OS=Burkholderia cenocepacia (strain ATCC BAA-245 / DSM 16553 / LMG 16656 / NCTC 13227 / J2315 / CF5610) GN=BCAL1411 PE=4 SV=1;>BURCENK562V_RS24850 ref|WP_006482251.1|gi|493528229| hypothetical protein				0	47.2282	10	10	10	10	10	10	10	10	10	10	10	10	10	10	10	10	10	10	10	10	10	10	10	10	10	10	10	10	10	10	10	10	10	10	10	10	10	10	10
B4E6X7;BURCENK562V_RS24845	B4E6X7;BURCENK562V_RS24845	BCAL1412;ref|WP_006482252.1|gi|493528230|	NUDIX hydrolase	B4E6X7_BURCJ;	>tr|B4E6X7|B4E6X7_BURCJ NUDIX hydrolase OS=Burkholderia cenocepacia (strain ATCC BAA-245 / DSM 16553 / LMG 16656 / NCTC 13227 / J2315 / CF5610) GN=BCAL1412 PE=3 SV=1;>BURCENK562V_RS24845 ref|WP_006482252.1|gi|493528230| NUDIX hydrolase				0	55.9048	12	12	10	12	10	12	11	12	11	12	10	12	12	12	12	12	11	11	11	11	12	12	12	11	12	12	12	12	11	11	12	12	12	12	11	10	13	12	12
B4E6X8;BURCENK562V_RS24840	B4E6X8;BURCENK562V_RS24840	glnS;ref|WP_006482253.1|gi|493528231|	Glutamine--tRNA ligase;glutaminyl-tRNA synthetase	B4E6X8_BURCJ;	>tr|B4E6X8|B4E6X8_BURCJ Glutamine--tRNA ligase OS=Burkholderia cenocepacia (strain ATCC BAA-245 / DSM 16553 / LMG 16656 / NCTC 13227 / J2315 / CF5610) GN=glnS PE=3 SV=1;>BURCENK562V_RS24840 ref|WP_006482253.1|gi|493528231| glutaminyl-tRNA synthetase				0	54.4973	62	64	61	60	63	59	58	64	64	63	63	62	70	63	66	65	66	63	65	61	66	63	65	67	60	62	64	59	62	63	68	64	60	64	63	60	67	67	66
B4E6Y0;BURCENK562V_RS24830	B4E6Y0;BURCENK562V_RS24830	BCAL1414;ref|WP_006489670.1|gi|493535717|	Putative hydrolase;hypothetical protein	B4E6Y0_BURCJ;	>tr|B4E6Y0|B4E6Y0_BURCJ Putative hydrolase OS=Burkholderia cenocepacia (strain ATCC BAA-245 / DSM 16553 / LMG 16656 / NCTC 13227 / J2315 / CF5610) GN=BCAL1414 PE=4 SV=1;>BURCENK562V_RS24830 ref|WP_006489670.1|gi|493535717| hypothetical protein				0	55.1151	7	8	6	8	8	8	9	8	8	8	9	8	8	8	8	8	8	9	9	9	8	8	8	8	7	8	8	8	7	7	8	8	8	8	8	7	8	7	7
B4E6Y1;BURCENK562V_RS24825	B4E6Y1;BURCENK562V_RS24825	BCAL1415;ref|WP_006489673.1|gi|493535720|	Putative lipid metabolism-related protein;CoA transferase	B4E6Y1_BURCJ;	>tr|B4E6Y1|B4E6Y1_BURCJ Putative lipid metabolism-related protein OS=Burkholderia cenocepacia (strain ATCC BAA-245 / DSM 16553 / LMG 16656 / NCTC 13227 / J2315 / CF5610) GN=BCAL1415 PE=4 SV=1;>BURCENK562V_RS24825 ref|WP_006489673.1|gi|493535720| CoA transferase				0	52.7478	9	11	7	12	10	15	12	14	15	12	9	13	14	12	12	12	10	12	14	10	13	14	14	13	14	14	13	11	15	12	13	13	15	16	12	10	14	14	12
B4E6Y2;BURCENK562V_RS24820	B4E6Y2;BURCENK562V_RS24820	alaS;ref|WP_006489675.1|gi|493535722|	Alanine--tRNA ligase;alanyl-tRNA synthetase	B4E6Y2_BURCJ;	>tr|B4E6Y2|B4E6Y2_BURCJ Alanine--tRNA ligase OS=Burkholderia cenocepacia (strain ATCC BAA-245 / DSM 16553 / LMG 16656 / NCTC 13227 / J2315 / CF5610) GN=alaS PE=3 SV=1;>BURCENK562V_RS24820 ref|WP_006489675.1|gi|493535722| alanyl-tRNA synthetase				0	59.2527	92	95	85	94	92	95	96	100	94	96	90	95	99	95	96	98	98	98	95	95	97	94	94	96	91	94	97	94	92	94	96	94	94	93	93	87	98	96	94
B4E6Y3;BURCENK562V_RS24815	B4E6Y3;BURCENK562V_RS24815	BCAL1417;ref|WP_006489674.1|gi|493535721|	LysR family regulatory protein;LysR family transcriptional regulator	B4E6Y3_BURCJ;	>tr|B4E6Y3|B4E6Y3_BURCJ LysR family regulatory protein OS=Burkholderia cenocepacia (strain ATCC BAA-245 / DSM 16553 / LMG 16656 / NCTC 13227 / J2315 / CF5610) GN=BCAL1417 PE=4 SV=1;>BURCENK562V_RS24815 ref|WP_006489674.1|gi|493535721| LysR family transcriptional regulator				0	52.5885	6	7	7	7	8	9	9	12	11	9	9	8	9	6	8	10	11	9	10	9	10	11	8	11	9	8	6	7	9	7	9	9	8	7	7	8	11	8	10
B4E6Y5;BURCENK562V_RS24805	B4E6Y5;BURCENK562V_RS24805	BCAL1419;ref|WP_006494058.1|gi|493540179|	Putative phosphatase;ADP-ribose pyrophosphatase	B4E6Y5_BURCJ;	>tr|B4E6Y5|B4E6Y5_BURCJ Putative phosphatase OS=Burkholderia cenocepacia (strain ATCC BAA-245 / DSM 16553 / LMG 16656 / NCTC 13227 / J2315 / CF5610) GN=BCAL1419 PE=4 SV=1;>BURCENK562V_RS24805 ref|WP_006494058.1|gi|493540179| ADP-ribose pyrophosphatase				0	54.0217	7	9	4	9	8	9	8	9	9	10	7	11	11	6	7	9	9	9	8	8	10	9	9	10	8	9	10	7	9	9	9	8	9	8	9	8	8	9	8
B4E6Y6;BURCENK562V_RS24800	B4E6Y6;BURCENK562V_RS24800	BCAL1420;ref|WP_006485994.1|gi|493532008|	Putative thioesterase;acyl-CoA thioester hydrolase, YbgC/YbaW family	B4E6Y6_BURCJ;	>tr|B4E6Y6|B4E6Y6_BURCJ Putative thioesterase OS=Burkholderia cenocepacia (strain ATCC BAA-245 / DSM 16553 / LMG 16656 / NCTC 13227 / J2315 / CF5610) GN=BCAL1420 PE=4 SV=1;>BURCENK562V_RS24800 ref|WP_006485994.1|gi|493532008| acyl-CoA thioester hydrolase, YbgC/YbaW family				0	52.8704	1	3	1	1	2	1	2	2	2	2	1	2	3	2	2	2	2	2	2	2	3	2	2	3	2	3	2	1	2	2	2	1	2	2	2	0	3	2	2
B4E6Z0;BURCENK562V_RS24780	B4E6Z0;BURCENK562V_RS24780	BCAL1424;ref|WP_012492537.1|gi|501469092|	Putative branched amino ABC transporter ATP-binding protein;ABC transporter	B4E6Z0_BURCJ;	>tr|B4E6Z0|B4E6Z0_BURCJ Putative branched amino ABC transporter ATP-binding protein OS=Burkholderia cenocepacia (strain ATCC BAA-245 / DSM 16553 / LMG 16656 / NCTC 13227 / J2315 / CF5610) GN=BCAL1424 PE=4 SV=1;>BURCENK562V_RS24780 ref|WP_012492537.1|gi|501469092| ABC transporter				0	51.7241	2	2	1	1	3	2	2	3	3	3	1	3	2	1	1	1	2	3	2	3	2	1	3	2	2	2	1	1	1	1	1	2	1	2	3	1	2	2	2
B4E6Z1;BURCENK562V_RS24775	B4E6Z1;BURCENK562V_RS24775	BCAL1425;ref|WP_006481604.1|gi|493527569|	Putative glucose 1-dehydrogenase;oxidoreductase	B4E6Z1_BURCJ;	>tr|B4E6Z1|B4E6Z1_BURCJ Putative glucose 1-dehydrogenase OS=Burkholderia cenocepacia (strain ATCC BAA-245 / DSM 16553 / LMG 16656 / NCTC 13227 / J2315 / CF5610) GN=BCAL1425 PE=1 SV=1;>BURCENK562V_RS24775 ref|WP_006481604.1|gi|493527569| oxidoreductase				0	54.7935	9	10	8	9	9	9	10	10	10	10	9	10	10	10	9	9	10	9	9	9	10	10	10	10	10	10	9	9	10	10	9	9	10	10	9	9	10	10	9
B4E6Z3;BURCENK562V_RS24765	B4E6Z3;BURCENK562V_RS24765	BCAL1427;ref|WP_006481608.1|gi|493527573|	Myo-inositol catabolism protein;5-deoxyglucuronate isomerase	B4E6Z3_BURCJ;	>tr|B4E6Z3|B4E6Z3_BURCJ Myo-inositol catabolism protein OS=Burkholderia cenocepacia (strain ATCC BAA-245 / DSM 16553 / LMG 16656 / NCTC 13227 / J2315 / CF5610) GN=BCAL1427 PE=4 SV=1;>BURCENK562V_RS24765 ref|WP_006481608.1|gi|493527573| 5-deoxyglucuronate isomerase				0	52.749	4	5	3	4	5	8	7	7	7	6	3	8	8	8	6	4	4	6	5	5	8	7	8	8	4	6	4	3	6	7	7	7	6	6	6	2	7	11	7
B4E6Z4;BURCENK562V_RS24760	B4E6Z4;BURCENK562V_RS24760	BCAL1428;ref|WP_006481603.1|gi|493527568|	Putative amine catabolism-related protein;xylose isomerase	B4E6Z4_BURCJ;	>tr|B4E6Z4|B4E6Z4_BURCJ Putative amine catabolism-related protein OS=Burkholderia cenocepacia (strain ATCC BAA-245 / DSM 16553 / LMG 16656 / NCTC 13227 / J2315 / CF5610) GN=BCAL1428 PE=4 SV=1;>BURCENK562V_RS24760 ref|WP_006481603.1|gi|493527568| xylose isomerase				0	53.8514	1	2	1	1	1	2	1	1	1	2	2	1	2	1	1	2	2	2	1	2	2	1	2	2	1	2	2	1	2	2	2	1	2	2	1	1	1	1	1
B4E6Z5;BURCENK562V_RS24755	B4E6Z5;BURCENK562V_RS24755	BCAL1429;ref|WP_006494057.1|gi|493540178|	Putative TPP-binding acetolactate synthase;3D-(3,5/4)-trihydroxycyclohexane-1,2-dione hydrolase	B4E6Z5_BURCJ;	>tr|B4E6Z5|B4E6Z5_BURCJ Putative TPP-binding acetolactate synthase OS=Burkholderia cenocepacia (strain ATCC BAA-245 / DSM 16553 / LMG 16656 / NCTC 13227 / J2315 / CF5610) GN=BCAL1429 PE=3 SV=1;>BURCENK562V_RS24755 ref|WP_006494057.1|gi|493540178| 3D-(3,5/4)-trihydroxycyclohexane-1,2-dione hydrolase				0	56.5787	2	2	2	5	4	5	8	5	5	5	4	5	4	6	5	4	4	5	5	7	6	5	6	5	1	5	4	2	6	8	8	8	4	4	4	1	5	7	6
B4E6Z6;BURCENK562V_RS24750	B4E6Z6;BURCENK562V_RS24750	BCAL1430;ref|WP_006489372.1|gi|493535418|	Putative carbohydrate kinase;5-dehydro-2-deoxygluconokinase	B4E6Z6_BURCJ;	>tr|B4E6Z6|B4E6Z6_BURCJ Putative carbohydrate kinase OS=Burkholderia cenocepacia (strain ATCC BAA-245 / DSM 16553 / LMG 16656 / NCTC 13227 / J2315 / CF5610) GN=BCAL1430 PE=4 SV=1;>BURCENK562V_RS24750 ref|WP_006489372.1|gi|493535418| 5-dehydro-2-deoxygluconokinase				0	49.2831	0	0	0	2	0	2	2	0	1	2	0	0	0	2	0	0	0	0	0	1	0	1	1	2	2	2	1	0	0	2	2	2	2	1	0	0	1	2	2
B4E701;BURCENK562V_RS24725	B4E701;BURCENK562V_RS24725	idh;ref|WP_006488925.1|gi|493534964|	Inositol 2-dehydrogenase;inositol 2-dehydrogenase	B4E701_BURCJ;	>tr|B4E701|B4E701_BURCJ Inositol 2-dehydrogenase OS=Burkholderia cenocepacia (strain ATCC BAA-245 / DSM 16553 / LMG 16656 / NCTC 13227 / J2315 / CF5610) GN=idh PE=3 SV=1;>BURCENK562V_RS24725 ref|WP_006488925.1|gi|493534964| inositol 2-dehydrogenase				0	48.9969	1	1	1	2	2	1	3	3	2	1	1	2	2	3	3	0	1	1	1	3	1	2	2	1	2	2	2	2	1	2	3	3	2	2	2	1	2	3	3
B4E703;BURCENK562V_RS24715	B4E703;BURCENK562V_RS24715	BCAL1437;ref|WP_006488917.1|gi|493534956|	Putative oxidoreductase;oxidoreductase	B4E703_BURCJ;	>tr|B4E703|B4E703_BURCJ Putative oxidoreductase OS=Burkholderia cenocepacia (strain ATCC BAA-245 / DSM 16553 / LMG 16656 / NCTC 13227 / J2315 / CF5610) GN=BCAL1437 PE=4 SV=1;>BURCENK562V_RS24715 ref|WP_006488917.1|gi|493534956| oxidoreductase				0	52.1963	0	0	0	0	0	0	1	0	0	0	0	0	0	2	0	0	0	0	0	1	0	1	0	1	0	0	0	0	0	1	1	1	0	1	0	0	0	2	2
B4E705;BURCENK562V_RS24705	B4E705;BURCENK562V_RS24705	msdA;ref|WP_006488924.1|gi|493534963|	Methylmalonic acid semialdehyde dehydrogenase;methylmalonate-semialdehyde dehydrogenase	B4E705_BURCJ;	>tr|B4E705|B4E705_BURCJ Methylmalonic acid semialdehyde dehydrogenase OS=Burkholderia cenocepacia (strain ATCC BAA-245 / DSM 16553 / LMG 16656 / NCTC 13227 / J2315 / CF5610) GN=msdA PE=4 SV=1;>BURCENK562V_RS24705 ref|WP_006488924.1|gi|493534963| methylmalonate-semialdehyde dehydrogenase				0	57.5957	31	32	24	30	25	29	33	30	25	29	27	31	33	32	31	32	32	31	27	30	31	32	31	32	29	31	30	30	31	29	31	28	29	26	26	23	34	33	30
B4E706;BURCENK562V_RS24700	B4E706;BURCENK562V_RS24700	BCAL1440;ref|WP_012492541.1|gi|501469096|	LysR family regulatory protein;LysR family transcriptional regulator	B4E706_BURCJ;	>tr|B4E706|B4E706_BURCJ LysR family regulatory protein OS=Burkholderia cenocepacia (strain ATCC BAA-245 / DSM 16553 / LMG 16656 / NCTC 13227 / J2315 / CF5610) GN=BCAL1440 PE=4 SV=1;>BURCENK562V_RS24700 ref|WP_012492541.1|gi|501469096| LysR family transcriptional regulator				0	56.8187	5	9	8	9	9	11	10	11	10	11	7	11	10	8	8	8	10	12	7	10	9	11	10	10	11	11	9	7	9	10	11	10	9	10	10	5	9	8	11
B4E707;BURCENK562V_RS24695	B4E707;BURCENK562V_RS24695	BCAL1441;ref|WP_006402122.1|gi|493446775|	SirA-like protein;response regulator SirA	B4E707_BURCJ;	>tr|B4E707|B4E707_BURCJ SirA-like protein OS=Burkholderia cenocepacia (strain ATCC BAA-245 / DSM 16553 / LMG 16656 / NCTC 13227 / J2315 / CF5610) GN=BCAL1441 PE=3 SV=1;>BURCENK562V_RS24695 ref|WP_006402122.1|gi|493446775| response regulator SirA				0	50.4158	9	10	10	9	9	10	8	10	12	10	10	10	10	9	11	10	11	10	8	7	11	11	10	9	9	12	8	9	11	10	11	11	10	11	9	9	8	10	10
B4E709;BURCENK562V_RS24685	B4E709;BURCENK562V_RS24685	BCAL1443;ref|WP_006490421.1|gi|493536470|	Two-component regulatory system, response regulator protein;XRE family transcriptional regulator	B4E709_BURCJ;	>tr|B4E709|B4E709_BURCJ Two-component regulatory system, response regulator protein OS=Burkholderia cenocepacia (strain ATCC BAA-245 / DSM 16553 / LMG 16656 / NCTC 13227 / J2315 / CF5610) GN=BCAL1443 PE=4 SV=1;>BURCENK562V_RS24685 ref|WP_006490421.1|gi|493536470| XRE family transcriptional regulator				0	52.8649	16	21	17	19	19	18	18	20	19	19	19	20	18	20	21	21	20	18	19	18	19	18	20	22	16	20	20	18	19	18	21	18	18	18	18	16	21	21	20
B4E710;BURCENK562V_RS24680	B4E710;BURCENK562V_RS24680	BCAL1444;ref|WP_012492544.1|gi|501469099|	Putative exported protein;peptidase M23B	B4E710_BURCJ;	>tr|B4E710|B4E710_BURCJ Putative exported protein OS=Burkholderia cenocepacia (strain ATCC BAA-245 / DSM 16553 / LMG 16656 / NCTC 13227 / J2315 / CF5610) GN=BCAL1444 PE=4 SV=1;>BURCENK562V_RS24680 ref|WP_012492544.1|gi|501469099| peptidase M23B				0	54.0504	23	25	21	28	25	30	29	27	25	28	24	25	26	23	25	23	29	26	23	24	27	27	29	27	26	26	26	24	28	29	28	28	28	28	26	22	26	26	23
B4E711;BURCENK562V_RS24675	B4E711;BURCENK562V_RS24675	BCAL1445;ref|WP_006490408.1|gi|493536457|	Two-component regulatory system, sensor kinase protein;sensor histidine kinase	B4E711_BURCJ;	>tr|B4E711|B4E711_BURCJ Two-component regulatory system, sensor kinase protein OS=Burkholderia cenocepacia (strain ATCC BAA-245 / DSM 16553 / LMG 16656 / NCTC 13227 / J2315 / CF5610) GN=BCAL1445 PE=4 SV=1;>BURCENK562V_RS24675 ref|WP_006490408.1|gi|493536457| sensor histidine kinase				0	53.8285	16	18	18	22	23	25	27	29	20	21	20	23	28	20	22	23	27	27	24	26	25	29	27	26	23	23	25	21	23	24	24	25	24	25	24	19	28	23	22
B4E712;BURCENK562V_RS24670	B4E712;BURCENK562V_RS24670	BCAL1446;ref|WP_006490440.1|gi|493536490|	Putative lipoprotein;hypothetical protein	B4E712_BURCJ;	>tr|B4E712|B4E712_BURCJ Putative lipoprotein OS=Burkholderia cenocepacia (strain ATCC BAA-245 / DSM 16553 / LMG 16656 / NCTC 13227 / J2315 / CF5610) GN=BCAL1446 PE=4 SV=1;>BURCENK562V_RS24670 ref|WP_006490440.1|gi|493536490| hypothetical protein				0	54.1086	15	14	14	16	17	16	19	18	17	17	15	16	17	16	16	16	19	16	16	18	18	16	19	18	16	15	14	16	15	16	16	16	16	16	14	13	17	15	16
B4E713;BURCENK562V_RS24665	B4E713;BURCENK562V_RS24665	galU;ref|WP_006490437.1|gi|493536487|	UTP--glucose-1-phosphate uridylyltransferase	B4E713_BURCJ;	>tr|B4E713|B4E713_BURCJ UTP--glucose-1-phosphate uridylyltransferase OS=Burkholderia cenocepacia (strain ATCC BAA-245 / DSM 16553 / LMG 16656 / NCTC 13227 / J2315 / CF5610) GN=galU PE=3 SV=1;>BURCENK562V_RS24665 ref|WP_006490437.1|gi|493536487| UTP--glucose-1-phosphate uridylyltransferase				0	53.2925	30	33	32	31	29	30	30	31	31	31	32	31	30	31	31	27	34	29	32	29	30	30	32	31	31	30	30	29	33	31	31	30	31	29	28	27	31	31	31
B4E714;BURCENK562V_RS24660	B4E714;BURCENK562V_RS24660	valS;ref|WP_006490439.1|gi|493536489|	Valine--tRNA ligase;valyl-tRNA synthetase	B4E714_BURCJ;	>tr|B4E714|B4E714_BURCJ Valine--tRNA ligase OS=Burkholderia cenocepacia (strain ATCC BAA-245 / DSM 16553 / LMG 16656 / NCTC 13227 / J2315 / CF5610) GN=valS PE=3 SV=1;>BURCENK562V_RS24660 ref|WP_006490439.1|gi|493536489| valyl-tRNA synthetase				0	56.4351	85	90	74	85	82	83	89	88	87	87	81	88	91	88	90	87	92	88	88	88	89	90	90	90	89	88	87	83	85	84	89	88	86	85	84	80	88	90	82
B4E715;BURCENK562V_RS24655	B4E715;BURCENK562V_RS24655	BCAL1449;ref|WP_006490410.1|gi|493536459|	DNA helicase;DNA-dependent helicase	B4E715_BURCJ;	>tr|B4E715|B4E715_BURCJ DNA helicase OS=Burkholderia cenocepacia (strain ATCC BAA-245 / DSM 16553 / LMG 16656 / NCTC 13227 / J2315 / CF5610) GN=BCAL1449 PE=3 SV=1;>BURCENK562V_RS24655 ref|WP_006490410.1|gi|493536459| DNA-dependent helicase				0	59.2527	42	47	38	43	43	47	48	48	44	45	41	45	48	45	44	46	51	46	44	45	50	48	49	48	45	42	43	43	45	48	47	47	42	41	41	35	47	45	46
B4E716;BURCENK562V_RS24650	B4E716;BURCENK562V_RS24650	BCAL1450;ref|WP_006490412.1|gi|493536461|	5'-methylthioadenosine/S-adenosylhomocysteine nucleosidase;S-adenosylhomocysteine nucleosidase	B4E716_BURCJ;	>tr|B4E716|B4E716_BURCJ 5'-methylthioadenosine/S-adenosylhomocysteine nucleosidase OS=Burkholderia cenocepacia (strain ATCC BAA-245 / DSM 16553 / LMG 16656 / NCTC 13227 / J2315 / CF5610) GN=BCAL1450 PE=3 SV=1;>BURCENK562V_RS24650 ref|WP_006490412.1|gi|493536461| S-adenosylhomocysteine nucleosidase				0	53.1385	8	9	8	8	8	7	8	9	8	8	9	9	10	9	10	11	10	10	7	8	9	8	10	9	8	8	8	8	8	8	9	8	8	8	8	8	9	8	8
B4E719;BURCENK562V_RS24635	B4E719;BURCENK562V_RS24635	BCAL1453;ref|WP_006490438.1|gi|493536488|	Putative fusaric acid resistance transport protein;membrane protein	B4E719_BURCJ;	>tr|B4E719|B4E719_BURCJ Putative fusaric acid resistance transport protein OS=Burkholderia cenocepacia (strain ATCC BAA-245 / DSM 16553 / LMG 16656 / NCTC 13227 / J2315 / CF5610) GN=BCAL1453 PE=3 SV=1;>BURCENK562V_RS24635 ref|WP_006490438.1|gi|493536488| membrane protein				0	56.7966	9	12	7	9	16	17	12	19	15	18	13	15	13	11	12	15	15	15	16	15	17	17	17	19	9	13	14	9	11	10	10	14	12	9	11	8	13	11	8
B4E721;BURCENK562V_RS24625	B4E721;BURCENK562V_RS24625	BCAL1455;ref|WP_006490436.1|gi|493536486|	Putative fusaric acid resistance transporter protein;fusaric acid resistance protein	B4E721_BURCJ;	>tr|B4E721|B4E721_BURCJ Putative fusaric acid resistance transporter protein OS=Burkholderia cenocepacia (strain ATCC BAA-245 / DSM 16553 / LMG 16656 / NCTC 13227 / J2315 / CF5610) GN=BCAL1455 PE=4 SV=1;>BURCENK562V_RS24625 ref|WP_006490436.1|gi|493536486| fusaric acid resistance protein				0	54.2225	7	9	4	6	10	10	9	13	10	10	6	10	7	6	8	6	9	11	9	10	11	10	10	11	7	6	8	5	9	10	10	8	7	9	11	4	11	8	7
B4E722;BURCENK562V_RS24620	B4E722;BURCENK562V_RS24620	BCAL1456;ref|WP_012492547.1|gi|501469102|	Putative fusaric acid resistance outer membrane efflux protein;RND transporter	B4E722_BURCJ;	>tr|B4E722|B4E722_BURCJ Putative fusaric acid resistance outer membrane efflux protein OS=Burkholderia cenocepacia (strain ATCC BAA-245 / DSM 16553 / LMG 16656 / NCTC 13227 / J2315 / CF5610) GN=BCAL1456 PE=3 SV=1;>BURCENK562V_RS24620 ref|WP_012492547.1|gi|501469102| RND transporter				0	55.7422	18	21	14	19	20	20	19	22	21	23	19	22	23	18	20	20	21	23	19	23	22	23	22	20	23	22	21	19	22	21	21	21	21	18	22	17	22	21	18
B4E723;BURCENK562V_RS24615	B4E723;BURCENK562V_RS24615	BCAL1457;ref|WP_006485634.1|gi|493531638|	LysR family regulatory protein;LysR family transcriptional regulator	B4E723_BURCJ;	>tr|B4E723|B4E723_BURCJ LysR family regulatory protein OS=Burkholderia cenocepacia (strain ATCC BAA-245 / DSM 16553 / LMG 16656 / NCTC 13227 / J2315 / CF5610) GN=BCAL1457 PE=4 SV=1;>BURCENK562V_RS24615 ref|WP_006485634.1|gi|493531638| LysR family transcriptional regulator				0	58.9098	14	16	10	13	14	15	15	15	14	15	15	13	16	15	16	15	16	15	15	14	16	15	15	15	14	14	13	12	13	13	15	14	14	13	12	12	16	15	16
B4E725;BURCENK562V_RS24610	B4E725;BURCENK562V_RS24610	BCAL1459;ref|WP_006485635.1|gi|493531639|	Calcineurin-like phosphoesterase;metallophosphoesterase	B4E725_BURCJ;	>tr|B4E725|B4E725_BURCJ Calcineurin-like phosphoesterase OS=Burkholderia cenocepacia (strain ATCC BAA-245 / DSM 16553 / LMG 16656 / NCTC 13227 / J2315 / CF5610) GN=BCAL1459 PE=4 SV=1;>BURCENK562V_RS24610 ref|WP_006485635.1|gi|493531639| metallophosphoesterase				0	54.2089	10	12	8	10	9	11	11	11	10	11	9	10	10	10	11	11	11	10	9	11	11	10	12	11	10	9	10	9	10	10	11	10	9	10	9	8	11	11	10
B4E726;BURCENK562V_RS24605	B4E726;BURCENK562V_RS24605	BCAL1460;ref|WP_006485637.1|gi|493531641|	Putative FAD-binding reductase;D-2-hydroxyacid dehydrogenase	B4E726_BURCJ;	>tr|B4E726|B4E726_BURCJ Putative FAD-binding reductase OS=Burkholderia cenocepacia (strain ATCC BAA-245 / DSM 16553 / LMG 16656 / NCTC 13227 / J2315 / CF5610) GN=BCAL1460 PE=4 SV=1;>BURCENK562V_RS24605 ref|WP_006485637.1|gi|493531641| D-2-hydroxyacid dehydrogenase				0	54.8048	29	30	25	29	29	30	33	30	30	30	31	32	31	29	30	30	30	29	27	32	29	30	32	29	29	31	29	28	29	30	31	30	28	30	28	28	30	27	29
B4E729;BURCENK562V_RS26790	B4E729;BURCENK562V_RS26790	BCAL2463;ref|WP_006487649.1|gi|493533669|	Putative exported protein;hypothetical protein	B4E729_BURCJ;	>tr|B4E729|B4E729_BURCJ Putative exported protein OS=Burkholderia cenocepacia (strain ATCC BAA-245 / DSM 16553 / LMG 16656 / NCTC 13227 / J2315 / CF5610) GN=BCAL2463 PE=4 SV=1;>BURCENK562V_RS26790 ref|WP_006487649.1|gi|493533669| hypothetical protein				0	56.9233	3	3	3	3	2	2	3	3	3	3	2	2	3	3	3	3	3	3	3	3	3	3	3	3	3	3	3	3	2	2	3	2	3	3	3	2	3	3	3
B4E730;BURCENK562V_RS26785	B4E730;BURCENK562V_RS26785	BCAL2464;ref|WP_006487647.1|gi|493533667|	Short chain dehydrogenase;3-ketoacyl-ACP reductase	B4E730_BURCJ;	>tr|B4E730|B4E730_BURCJ Short chain dehydrogenase OS=Burkholderia cenocepacia (strain ATCC BAA-245 / DSM 16553 / LMG 16656 / NCTC 13227 / J2315 / CF5610) GN=BCAL2464 PE=1 SV=1;>BURCENK562V_RS26785 ref|WP_006487647.1|gi|493533667| 3-ketoacyl-ACP reductase				0	55.5889	19	20	19	20	19	19	20	20	21	20	18	21	21	21	21	20	21	22	20	20	21	20	21	21	21	20	22	21	21	21	20	22	21	20	21	21	21	20	21
B4E731;BURCENK562V_RS26780	B4E731;BURCENK562V_RS26780	BCAL2465;ref|WP_006487662.1|gi|493533682|	TetR family regulatory protein;TetR family transcriptional regulator	B4E731_BURCJ;	>tr|B4E731|B4E731_BURCJ TetR family regulatory protein OS=Burkholderia cenocepacia (strain ATCC BAA-245 / DSM 16553 / LMG 16656 / NCTC 13227 / J2315 / CF5610) GN=BCAL2465 PE=4 SV=1;>BURCENK562V_RS26780 ref|WP_006487662.1|gi|493533682| TetR family transcriptional regulator				0	49.0634	5	5	3	6	6	5	7	5	5	7	3	6	5	5	5	5	5	5	5	6	4	5	5	5	4	5	4	3	6	6	7	6	8	5	5	3	4	5	5
B4E732;BURCENK562V_RS26775	B4E732;BURCENK562V_RS26775	eco;ref|WP_006487668.1|gi|493533688|	Ecotin;ecotin	B4E732_BURCJ;	>tr|B4E732|B4E732_BURCJ Ecotin OS=Burkholderia cenocepacia (strain ATCC BAA-245 / DSM 16553 / LMG 16656 / NCTC 13227 / J2315 / CF5610) GN=eco PE=3 SV=1;>BURCENK562V_RS26775 ref|WP_006487668.1|gi|493533688| ecotin				0	54.895	11	11	10	12	12	11	11	12	12	12	10	11	12	11	12	12	11	12	11	11	12	12	14	12	13	12	11	12	12	11	11	11	12	12	12	11	12	12	12
B4E735;BURCENK562V_RS26760	B4E735;BURCENK562V_RS26760	BCAL2469;ref|WP_006487642.1|gi|493533662|	Uncharacterized protein;hypothetical protein	B4E735_BURCJ;	>tr|B4E735|B4E735_BURCJ Uncharacterized protein OS=Burkholderia cenocepacia (strain ATCC BAA-245 / DSM 16553 / LMG 16656 / NCTC 13227 / J2315 / CF5610) GN=BCAL2469 PE=4 SV=1;>BURCENK562V_RS26760 ref|WP_006487642.1|gi|493533662| hypothetical protein				0	47.3874	2	6	4	3	3	4	6	5	3	6	4	4	6	5	4	5	4	6	6	5	6	6	5	6	7	5	5	6	6	4	5	4	7	7	5	4	6	5	6
B4E737;BURCENK562V_RS26750	B4E737;BURCENK562V_RS26750	BCAL2471;ref|WP_006487659.1|gi|493533679|	Uncharacterized protein;ATPase	B4E737_BURCJ;	>tr|B4E737|B4E737_BURCJ Uncharacterized protein OS=Burkholderia cenocepacia (strain ATCC BAA-245 / DSM 16553 / LMG 16656 / NCTC 13227 / J2315 / CF5610) GN=BCAL2471 PE=4 SV=1;>BURCENK562V_RS26750 ref|WP_006487659.1|gi|493533679| ATPase				0	46.1794	3	3	2	2	6	7	7	7	5	5	3	5	5	3	4	3	7	7	6	7	6	7	6	7	6	4	5	4	4	4	4	4	5	4	4	3	5	2	6
B4E738;BURCENK562V_RS26745	B4E738;BURCENK562V_RS26745	otsA;ref|WP_006487666.1|gi|493533686|	Trehalose-6-phosphate synthase;trehalose-6-phosphate synthase	B4E738_BURCJ;	>tr|B4E738|B4E738_BURCJ Trehalose-6-phosphate synthase OS=Burkholderia cenocepacia (strain ATCC BAA-245 / DSM 16553 / LMG 16656 / NCTC 13227 / J2315 / CF5610) GN=otsA PE=3 SV=1;>BURCENK562V_RS26745 ref|WP_006487666.1|gi|493533686| trehalose-6-phosphate synthase				0	53.4276	0	1	0	1	7	9	8	7	4	4	3	5	1	2	2	1	7	6	6	7	4	6	5	7	0	1	1	0	1	1	2	2	2	2	3	2	1	1	4
B4E739;BURCENK562V_RS26740	B4E739;BURCENK562V_RS26740	BCAL2473;ref|WP_006487661.1|gi|493533681|	Putative lipoprotein;putative lipoprotein	B4E739_BURCJ;	>tr|B4E739|B4E739_BURCJ Putative lipoprotein OS=Burkholderia cenocepacia (strain ATCC BAA-245 / DSM 16553 / LMG 16656 / NCTC 13227 / J2315 / CF5610) GN=BCAL2473 PE=4 SV=1;>BURCENK562V_RS26740 ref|WP_006487661.1|gi|493533681| putative lipoprotein				0	46.6645	1	1	1	1	1	2	1	2	2	2	2	2	2	1	2	2	2	2	2	2	2	2	2	2	2	2	2	2	0	0	0	2	2	2	2	2	2	2	2
B4E740	B4E740	BCAL2474	Putative lipoprotein	B4E740_BURCJ	>tr|B4E740|B4E740_BURCJ Putative lipoprotein OS=Burkholderia cenocepacia (strain ATCC BAA-245 / DSM 16553 / LMG 16656 / NCTC 13227 / J2315 / CF5610) GN=BCAL2474 PE=4 SV=1				0	50.8292	1	2	1	2	0	2	2	2	3	4	3	4	2	1	3	2	5	4	4	4	6	4	4	4	3	1	2	1	0	0	0	0	1	3	2	2	4	3	4
B4E743	B4E743	BCAL2476	Uncharacterized protein	B4E743_BURCJ	>tr|B4E743|B4E743_BURCJ Uncharacterized protein OS=Burkholderia cenocepacia (strain ATCC BAA-245 / DSM 16553 / LMG 16656 / NCTC 13227 / J2315 / CF5610) GN=BCAL2476 PE=4 SV=1				0.00112486	40.8144	0	2	1	1	1	2	2	2	1	2	2	2	2	2	1	1	2	1	1	1	1	1	1	1	0	1	2	1	2	1	2	2	1	2	1	1	2	1	2
B4E764;BURCENK562V_RS20370	B4E764;BURCENK562V_RS20370	BCAL2278;ref|WP_006482764.1|gi|493528747|	IS1356 transposase;transposase	B4E764_BURCJ;	>tr|B4E764|B4E764_BURCJ IS1356 transposase OS=Burkholderia cenocepacia (strain ATCC BAA-245 / DSM 16553 / LMG 16656 / NCTC 13227 / J2315 / CF5610) GN=BCAL2278 PE=4 SV=1;>BURCENK562V_RS20370 ref|WP_006482764.1|gi|493528747| transposase				0	52.5076	4	3	3	5	4	3	2	4	4	4	4	5	6	3	3	5	4	2	4	4	3	2	3	3	3	4	4	3	4	3	4	4	5	4	4	3	4	4	4
B4E769	B4E769	BCAL2503	Uncharacterized protein	B4E769_BURCJ	>tr|B4E769|B4E769_BURCJ Uncharacterized protein OS=Burkholderia cenocepacia (strain ATCC BAA-245 / DSM 16553 / LMG 16656 / NCTC 13227 / J2315 / CF5610) GN=BCAL2503 PE=4 SV=1				0	44.2149	1	1	1	2	0	2	0	2	0	2	1	1	2	1	1	1	1	1	0	1	1	2	2	1	1	1	2	2	2	2	2	1	1	1	1	0	2	2	2
B4E795;BURCENK562V_RS00285	B4E795;BURCENK562V_RS00285	gspI;ref|WP_012492988.1|gi|501469543|	Type II secretion system protein I;general secretion pathway protein I	B4E795_BURCJ;	>tr|B4E795|B4E795_BURCJ Type II secretion system protein I OS=Burkholderia cenocepacia (strain ATCC BAA-245 / DSM 16553 / LMG 16656 / NCTC 13227 / J2315 / CF5610) GN=gspI PE=4 SV=1;>BURCENK562V_RS00285 ref|WP_012492988.1|gi|501469543| general secretion pathway protein I				0	50.025	4	5	4	4	4	3	3	4	4	4	4	5	6	4	5	6	5	5	5	5	3	4	5	5	5	4	4	5	4	4	4	5	4	5	6	3	6	4	4
B4E797;BURCENK562V_RS00275	B4E797;BURCENK562V_RS00275	gspG;ref|WP_012492990.1|gi|501469545|	Type II secretion system protein G;general secretion pathway protein G	B4E797_BURCJ;	>tr|B4E797|B4E797_BURCJ Type II secretion system protein G OS=Burkholderia cenocepacia (strain ATCC BAA-245 / DSM 16553 / LMG 16656 / NCTC 13227 / J2315 / CF5610) GN=gspG PE=4 SV=1;>BURCENK562V_RS00275 ref|WP_012492990.1|gi|501469545| general secretion pathway protein G				0	51.8095	11	13	11	12	14	10	12	13	13	14	10	12	15	13	14	14	15	14	12	13	15	13	14	14	14	14	15	12	14	14	13	13	14	13	14	13	15	14	13
B4E798;BURCENK562V_RS00270	B4E798;BURCENK562V_RS00270	gspC;ref|WP_006488485.1|gi|493534508|	Putative type II secretion system protein;general secretion pathway protein C	B4E798_BURCJ;	>tr|B4E798|B4E798_BURCJ Putative type II secretion system protein OS=Burkholderia cenocepacia (strain ATCC BAA-245 / DSM 16553 / LMG 16656 / NCTC 13227 / J2315 / CF5610) GN=gspC PE=4 SV=1;>BURCENK562V_RS00270 ref|WP_006488485.1|gi|493534508| general secretion pathway protein C				0	51.3122	5	5	5	5	5	6	7	7	7	6	6	5	5	6	7	6	5	6	7	6	7	7	6	7	5	5	5	5	4	5	4	5	5	4	4	5	6	5	5
B4E799;BURCENK562V_RS00265	B4E799;BURCENK562V_RS00265	gspF;ref|WP_006491634.1|gi|493537728|	Type II secretion system protein F;general secretion pathway protein F	B4E799_BURCJ;	>tr|B4E799|B4E799_BURCJ Type II secretion system protein F OS=Burkholderia cenocepacia (strain ATCC BAA-245 / DSM 16553 / LMG 16656 / NCTC 13227 / J2315 / CF5610) GN=gspF PE=4 SV=1;>BURCENK562V_RS00265 ref|WP_006491634.1|gi|493537728| general secretion pathway protein F				0	58.0406	10	9	7	10	10	10	12	11	9	11	10	12	10	8	9	9	11	11	10	11	11	11	10	12	9	9	11	7	9	9	12	10	10	10	10	8	11	8	10
B4E7A1;BURCENK562V_RS00255	B4E7A1;BURCENK562V_RS00255	gspD;ref|WP_034195634.1|gi|736049991|	Type II secretion system protein D;general secretion pathway protein GspD	B4E7A1_BURCJ;	>tr|B4E7A1|B4E7A1_BURCJ Type II secretion system protein D OS=Burkholderia cenocepacia (strain ATCC BAA-245 / DSM 16553 / LMG 16656 / NCTC 13227 / J2315 / CF5610) GN=gspD PE=3 SV=1;>BURCENK562V_RS00255 ref|WP_034195634.1|gi|736049991| general secretion pathway protein GspD				0	54.3216	14	13	11	15	19	19	21	22	19	20	18	22	18	15	16	14	22	20	21	22	19	21	22	22	15	13	16	14	14	13	13	13	15	16	16	13	18	18	17
B4E7A3;BURCENK562V_RS00245	B4E7A3;BURCENK562V_RS00245	BCAL3529;ref|WP_020979349.1|gi|537729392|	Putative cobalamin synthesis protein/P47K;CobW/P47K family protein	B4E7A3_BURCJ;	>tr|B4E7A3|B4E7A3_BURCJ Putative cobalamin synthesis protein/P47K OS=Burkholderia cenocepacia (strain ATCC BAA-245 / DSM 16553 / LMG 16656 / NCTC 13227 / J2315 / CF5610) GN=BCAL3529 PE=4 SV=1;>BURCENK562V_RS00245 ref|WP_020979349.1|gi|537729392| CobW/P47K family protein				0	55.1345	20	22	19	22	19	21	22	20	20	22	21	22	23	21	22	23	21	22	19	22	21	23	22	23	21	21	21	21	21	22	21	20	21	21	20	17	22	21	22
B4E7A4;BURCENK562V_RS00240	B4E7A4;BURCENK562V_RS00240	hupA;ref|WP_006401505.1|gi|493446149|	DNA-binding protein HU-alpha;DNA-binding protein	B4E7A4_BURCJ;	>tr|B4E7A4|B4E7A4_BURCJ DNA-binding protein HU-alpha OS=Burkholderia cenocepacia (strain ATCC BAA-245 / DSM 16553 / LMG 16656 / NCTC 13227 / J2315 / CF5610) GN=hupA PE=3 SV=1;>BURCENK562V_RS00240 ref|WP_006401505.1|gi|493446149| DNA-binding protein				0	52.1858	13	14	12	15	9	15	18	14	15	17	15	16	15	13	14	17	16	15	13	15	17	16	17	16	14	15	16	13	13	15	15	15	14	15	14	11	14	14	14
B4E7A5;BURCENK562V_RS00235	B4E7A5;BURCENK562V_RS00235	mnmC;ref|WP_006489986.1|gi|493536035|	tRNA 5-methylaminomethyl-2-thiouridine biosynthesis bifunctional protein MnmC;FAD-dependent cmnm(5)s(2)U34 oxidoreductase	B4E7A5_BURCJ;	>tr|B4E7A5|B4E7A5_BURCJ tRNA 5-methylaminomethyl-2-thiouridine biosynthesis bifunctional protein MnmC OS=Burkholderia cenocepacia (strain ATCC BAA-245 / DSM 16553 / LMG 16656 / NCTC 13227 / J2315 / CF5610) GN=mnmC PE=3 SV=1;>BURCENK562V_RS00235 ref|WP_006489986.1|gi|493536035| FAD-dependent cmnm(5)s(2)U34 oxidoreductase				0	55.9921	20	26	18	21	23	25	23	25	24	27	24	24	26	25	27	23	27	29	25	27	26	27	26	26	23	22	21	19	18	17	22	24	21	20	22	16	24	21	28
B4E7A6;BURCENK562V_RS28495	B4E7A6;BURCENK562V_RS28495	BCAL0395;ref|WP_006482076.1|gi|493528048|	Putative adenylate cyclase;adenylate cyclase	B4E7A6_BURCJ;	>tr|B4E7A6|B4E7A6_BURCJ Putative adenylate cyclase OS=Burkholderia cenocepacia (strain ATCC BAA-245 / DSM 16553 / LMG 16656 / NCTC 13227 / J2315 / CF5610) GN=BCAL0395 PE=4 SV=1;>BURCENK562V_RS28495 ref|WP_006482076.1|gi|493528048| adenylate cyclase				0	52.5108	4	4	4	4	4	4	4	4	4	4	4	4	4	4	4	4	4	4	4	4	4	4	4	4	4	4	4	4	4	4	4	4	4	4	4	4	4	4	4
B4E7A7;BURCENK562V_RS28500	B4E7A7;BURCENK562V_RS28500	trpC;ref|WP_006482074.1|gi|493528046|	Indole-3-glycerol phosphate synthase;indole-3-glycerol-phosphate synthase	B4E7A7_BURCJ;	>tr|B4E7A7|B4E7A7_BURCJ Indole-3-glycerol phosphate synthase OS=Burkholderia cenocepacia (strain ATCC BAA-245 / DSM 16553 / LMG 16656 / NCTC 13227 / J2315 / CF5610) GN=trpC PE=3 SV=1;>BURCENK562V_RS28500 ref|WP_006482074.1|gi|493528046| indole-3-glycerol-phosphate synthase				0	52.2585	21	22	21	21	20	19	22	23	21	23	22	24	23	21	23	21	22	22	22	22	22	24	23	22	23	22	22	23	22	22	24	24	20	23	22	21	22	21	23
B4E7A8;BURCENK562V_RS28505	B4E7A8;BURCENK562V_RS28505	trpD;ref|WP_006482067.1|gi|493528038|	Anthranilate phosphoribosyltransferase;anthranilate phosphoribosyltransferase	TRPD_BURCJ;	>sp|B4E7A8|TRPD_BURCJ Anthranilate phosphoribosyltransferase OS=Burkholderia cenocepacia (strain ATCC BAA-245 / DSM 16553 / LMG 16656 / NCTC 13227 / J2315 / CF5610) GN=trpD PE=3 SV=1;>BURCENK562V_RS28505 ref|WP_006482067.1|gi|493528038| anthranilate phosphoribosyltransferase				0	54.1958	18	22	19	18	20	18	18	19	18	21	19	18	19	18	19	19	19	18	20	18	19	19	20	19	19	19	19	19	18	19	19	21	19	20	19	18	18	17	21
B4E7A9;BURCENK562V_RS28510	B4E7A9;BURCENK562V_RS28510	trpG;ref|WP_006482053.1|gi|493528024|	Anthranilate synthase component II;anthranilate synthase subunit II	B4E7A9_BURCJ;	>tr|B4E7A9|B4E7A9_BURCJ Anthranilate synthase component II OS=Burkholderia cenocepacia (strain ATCC BAA-245 / DSM 16553 / LMG 16656 / NCTC 13227 / J2315 / CF5610) GN=trpG PE=4 SV=1;>BURCENK562V_RS28510 ref|WP_006482053.1|gi|493528024| anthranilate synthase subunit II				0	51.6452	8	8	8	8	8	8	8	8	8	8	8	8	8	8	8	8	8	8	8	8	8	8	8	9	8	8	8	8	9	8	8	8	8	8	8	8	8	8	8
B4E7B0;BURCENK562V_RS28515	B4E7B0;BURCENK562V_RS28515	trpE;ref|WP_006482077.1|gi|493528049|	Anthranilate synthase component 1;anthranilate synthase subunit I	B4E7B0_BURCJ;	>tr|B4E7B0|B4E7B0_BURCJ Anthranilate synthase component 1 OS=Burkholderia cenocepacia (strain ATCC BAA-245 / DSM 16553 / LMG 16656 / NCTC 13227 / J2315 / CF5610) GN=trpE PE=3 SV=1;>BURCENK562V_RS28515 ref|WP_006482077.1|gi|493528049| anthranilate synthase subunit I				0	58.73	34	36	30	34	35	35	34	37	35	36	34	37	35	33	36	36	35	35	36	35	36	35	34	35	35	36	37	35	36	35	35	35	38	34	35	33	36	34	35
B4E7B1;BURCENK562V_RS28520	B4E7B1;BURCENK562V_RS28520	BCAL0400;ref|WP_006482056.1|gi|493528027|	Putative phosphoglycolate phosphatase;phosphoglycolate phosphatase	B4E7B1_BURCJ;	>tr|B4E7B1|B4E7B1_BURCJ Putative phosphoglycolate phosphatase OS=Burkholderia cenocepacia (strain ATCC BAA-245 / DSM 16553 / LMG 16656 / NCTC 13227 / J2315 / CF5610) GN=BCAL0400 PE=3 SV=1;>BURCENK562V_RS28520 ref|WP_006482056.1|gi|493528027| phosphoglycolate phosphatase				0	54.9096	12	14	11	13	11	14	14	16	12	16	13	15	15	14	15	14	16	16	12	17	16	15	17	15	13	12	13	13	12	14	15	14	12	13	13	9	15	15	14
B4E7B2;BURCENK562V_RS28525	B4E7B2;BURCENK562V_RS28525	BCAL0401;ref|WP_006482066.1|gi|493528037|	Ribulose-phosphate 3-epimerase;ribulose-phosphate 3-epimerase	B4E7B2_BURCJ;	>tr|B4E7B2|B4E7B2_BURCJ Ribulose-phosphate 3-epimerase OS=Burkholderia cenocepacia (strain ATCC BAA-245 / DSM 16553 / LMG 16656 / NCTC 13227 / J2315 / CF5610) GN=BCAL0401 PE=3 SV=1;>BURCENK562V_RS28525 ref|WP_006482066.1|gi|493528037| ribulose-phosphate 3-epimerase				0	54.4616	16	15	14	15	14	13	15	15	14	15	13	16	15	14	14	13	16	16	14	14	16	15	15	14	16	17	16	14	15	15	15	15	17	15	15	12	16	14	13
B4E7B3;BURCENK562V_RS28530	B4E7B3;BURCENK562V_RS28530	apaG;ref|WP_006477037.1|gi|493522957|	Protein ApaG;magnesium transporter ApaG	B4E7B3_BURCJ;	>tr|B4E7B3|B4E7B3_BURCJ Protein ApaG OS=Burkholderia cenocepacia (strain ATCC BAA-245 / DSM 16553 / LMG 16656 / NCTC 13227 / J2315 / CF5610) GN=apaG PE=3 SV=1;>BURCENK562V_RS28530 ref|WP_006477037.1|gi|493522957| magnesium transporter ApaG				0	53.5715	12	13	11	11	11	11	12	11	12	11	11	12	13	12	11	12	12	12	12	11	12	11	12	11	11	11	12	10	12	12	13	12	13	13	11	9	13	13	12
B4E7B4;BURCENK562V_RS28535	B4E7B4;BURCENK562V_RS28535	BCAL0403;ref|WP_034195720.1|gi|736050077|	Putative outer membrane-bound lytic murein transglycosylase;hypothetical protein	B4E7B4_BURCJ;	>tr|B4E7B4|B4E7B4_BURCJ Putative outer membrane-bound lytic murein transglycosylase OS=Burkholderia cenocepacia (strain ATCC BAA-245 / DSM 16553 / LMG 16656 / NCTC 13227 / J2315 / CF5610) GN=BCAL0403 PE=4 SV=1;>BURCENK562V_RS28535 ref|WP_034195720.1|gi|736050077| hypothetical protein				0	54.3329	9	9	9	11	14	13	15	14	12	14	12	13	13	9	12	8	16	15	13	15	16	13	16	15	10	10	12	10	11	10	10	10	11	11	11	7	14	11	9
B4E7B5;BURCENK562V_RS28540	B4E7B5;BURCENK562V_RS28540	paaK;ref|WP_006491104.1|gi|493537174|	Phenylacetate-coenzyme A ligase;PaaK1	B4E7B5_BURCJ;	>tr|B4E7B5|B4E7B5_BURCJ Phenylacetate-coenzyme A ligase OS=Burkholderia cenocepacia (strain ATCC BAA-245 / DSM 16553 / LMG 16656 / NCTC 13227 / J2315 / CF5610) GN=paaK PE=1 SV=1;>BURCENK562V_RS28540 ref|WP_006491104.1|gi|493537174| PaaK1				0	54.3361	16	19	16	16	19	22	28	21	21	20	19	19	23	23	19	21	21	24	22	22	26	23	23	23	20	18	18	16	21	20	20	20	21	20	21	18	24	23	26
B4E7B6;BURCENK562V_RS28545	B4E7B6;BURCENK562V_RS28545	paaI;ref|WP_006491098.1|gi|493537168|	Phenylacetic acid degradation protein PaaI;phenylacetic acid degradation protein	B4E7B6_BURCJ;	>tr|B4E7B6|B4E7B6_BURCJ Phenylacetic acid degradation protein PaaI OS=Burkholderia cenocepacia (strain ATCC BAA-245 / DSM 16553 / LMG 16656 / NCTC 13227 / J2315 / CF5610) GN=paaI PE=4 SV=1;>BURCENK562V_RS28545 ref|WP_006491098.1|gi|493537168| phenylacetic acid degradation protein				0	56.2438	6	8	7	7	7	8	10	8	9	9	9	10	7	8	8	7	8	9	9	9	8	9	8	8	8	8	9	7	9	8	7	8	9	9	10	7	7	8	8
B4E7B7;BURCENK562V_RS28550	B4E7B7;BURCENK562V_RS28550	paaG;ref|WP_006491103.1|gi|493537173|	Probable enoyl-CoA hydratase PaaG;PaaG	B4E7B7_BURCJ;	>tr|B4E7B7|B4E7B7_BURCJ Probable enoyl-CoA hydratase PaaG OS=Burkholderia cenocepacia (strain ATCC BAA-245 / DSM 16553 / LMG 16656 / NCTC 13227 / J2315 / CF5610) GN=paaG PE=3 SV=1;>BURCENK562V_RS28550 ref|WP_006491103.1|gi|493537173| PaaG				0	53.9691	13	14	12	14	14	14	16	14	15	14	14	15	16	14	13	13	15	15	14	14	16	15	16	17	14	15	13	13	13	13	14	15	15	14	15	13	14	14	15
B4E7B8;BURCENK562V_RS28555	B4E7B8;BURCENK562V_RS28555	pcaF;ref|WP_006491099.1|gi|493537169|	Beta-ketoadipyl CoA thiolase;PaaJ	B4E7B8_BURCJ;	>tr|B4E7B8|B4E7B8_BURCJ Beta-ketoadipyl CoA thiolase OS=Burkholderia cenocepacia (strain ATCC BAA-245 / DSM 16553 / LMG 16656 / NCTC 13227 / J2315 / CF5610) GN=pcaF PE=3 SV=1;>BURCENK562V_RS28555 ref|WP_006491099.1|gi|493537169| PaaJ				0	53.2654	41	42	34	37	42	44	47	45	43	44	42	44	44	40	41	39	43	42	42	42	45	44	44	45	41	40	43	39	41	39	44	42	45	42	40	37	45	42	41
B4E7B9;BURCENK562V_RS28560	B4E7B9;BURCENK562V_RS28560	paaZ;ref|WP_006491101.1|gi|493537171|	Putative phenylacetic acid degradation oxidoreductase;PacL	B4E7B9_BURCJ;	>tr|B4E7B9|B4E7B9_BURCJ Putative phenylacetic acid degradation oxidoreductase OS=Burkholderia cenocepacia (strain ATCC BAA-245 / DSM 16553 / LMG 16656 / NCTC 13227 / J2315 / CF5610) GN=paaZ PE=4 SV=1;>BURCENK562V_RS28560 ref|WP_006491101.1|gi|493537171| PacL				0	52.7386	43	46	36	41	44	42	47	48	47	48	45	47	52	48	46	47	51	50	49	48	51	49	49	50	46	46	45	43	48	44	48	45	45	46	47	37	52	51	48
B4E7C0;BURCENK562V_RS28565	B4E7C0;BURCENK562V_RS28565	paaF;ref|WP_006491102.1|gi|493537172|	Putative phenylacetic acid degradation enoyl-CoA hydratase PaaF;enoyl-CoA hydratase	B4E7C0_BURCJ;	>tr|B4E7C0|B4E7C0_BURCJ Putative phenylacetic acid degradation enoyl-CoA hydratase PaaF OS=Burkholderia cenocepacia (strain ATCC BAA-245 / DSM 16553 / LMG 16656 / NCTC 13227 / J2315 / CF5610) GN=paaF PE=3 SV=1;>BURCENK562V_RS28565 ref|WP_006491102.1|gi|493537172| enoyl-CoA hydratase				0	56.8252	23	24	21	26	25	26	27	28	25	26	25	28	27	25	24	25	26	26	26	25	27	26	28	26	24	26	24	25	26	26	26	27	26	25	25	22	26	25	25
B4E7C3	B4E7C3	BCAL0413	Uncharacterized protein	B4E7C3_BURCJ	>tr|B4E7C3|B4E7C3_BURCJ Uncharacterized protein OS=Burkholderia cenocepacia (strain ATCC BAA-245 / DSM 16553 / LMG 16656 / NCTC 13227 / J2315 / CF5610) GN=BCAL0413 PE=4 SV=1				0	54.0564	31	32	26	29	24	29	25	29	30	30	29	31	31	29	31	28	30	30	30	29	30	31	30	28	30	33	32	31	29	29	29	32	32	32	32	29	30	29	30
B4E7C9;BURCENK562V_RS05025	B4E7C9;BURCENK562V_RS05025	gyrB;ref|WP_006490993.1|gi|493537060|	DNA gyrase subunit B	B4E7C9_BURCJ;	>tr|B4E7C9|B4E7C9_BURCJ DNA gyrase subunit B OS=Burkholderia cenocepacia (strain ATCC BAA-245 / DSM 16553 / LMG 16656 / NCTC 13227 / J2315 / CF5610) GN=gyrB PE=3 SV=1;>BURCENK562V_RS05025 ref|WP_006490993.1|gi|493537060| DNA gyrase subunit B				0	54.8268	66	73	64	67	69	70	72	77	69	71	67	69	74	68	65	68	75	70	66	70	76	72	76	74	63	63	63	63	67	70	74	67	66	67	67	60	77	69	75
B4E7D1;BURCENK562V_RS05015	B4E7D1;BURCENK562V_RS05015	dnaA;ref|WP_012492323.1|gi|501468878|	Chromosomal replication initiator protein DnaA;chromosomal replication initiator protein DnaA	DNAA_BURCJ;	>sp|B4E7D1|DNAA_BURCJ Chromosomal replication initiator protein DnaA OS=Burkholderia cenocepacia (strain ATCC BAA-245 / DSM 16553 / LMG 16656 / NCTC 13227 / J2315 / CF5610) GN=dnaA PE=3 SV=1;>BURCENK562V_RS05015 ref|WP_012492323.1|gi|501468878| chromosomal replication initiator protein DnaA				0	54.7243	28	33	25	31	32	34	34	36	30	33	30	33	35	34	33	32	35	35	31	33	36	35	35	34	29	32	34	29	31	32	37	29	31	30	30	24	34	33	37
B4E7D3;BURCENK562V_RS05005	B4E7D3;BURCENK562V_RS05005	rnpA;ref|WP_006489941.1|gi|493535990|	Ribonuclease P protein component;ribonuclease P	B4E7D3_BURCJ;	>tr|B4E7D3|B4E7D3_BURCJ Ribonuclease P protein component OS=Burkholderia cenocepacia (strain ATCC BAA-245 / DSM 16553 / LMG 16656 / NCTC 13227 / J2315 / CF5610) GN=rnpA PE=3 SV=1;>BURCENK562V_RS05005 ref|WP_006489941.1|gi|493535990| ribonuclease P				0	50.8172	4	4	3	5	4	5	5	6	5	5	4	5	5	4	5	5	4	6	4	5	5	5	4	5	5	6	5	5	4	4	4	5	4	5	5	4	5	4	5
B4E7D4;BURCENK562V_RS05000	B4E7D4;BURCENK562V_RS05000	BceJ2315_04240;ref|WP_006489939.1|gi|493535988|	Putative membrane protein insertion efficiency factor;membrane protein	YIDD_BURCJ;	>sp|B4E7D4|YIDD_BURCJ Putative membrane protein insertion efficiency factor OS=Burkholderia cenocepacia (strain ATCC BAA-245 / DSM 16553 / LMG 16656 / NCTC 13227 / J2315 / CF5610) GN=BceJ2315_04240 PE=3 SV=1;>BURCENK562V_RS05000 ref|WP_006489939.1|gi|493535988| membrane protein				0	46.1393	0	0	0	0	2	3	3	3	1	1	1	1	1	0	0	0	2	2	2	3	2	3	2	1	0	0	0	1	0	0	1	0	1	0	1	0	1	0	0
B4E7D5;BURCENK562V_RS04995	B4E7D5;BURCENK562V_RS04995	yidC;ref|WP_006489931.1|gi|493535980|	Membrane protein insertase YidC;insertase	YIDC_BURCJ;	>sp|B4E7D5|YIDC_BURCJ Membrane protein insertase YidC OS=Burkholderia cenocepacia (strain ATCC BAA-245 / DSM 16553 / LMG 16656 / NCTC 13227 / J2315 / CF5610) GN=yidC PE=3 SV=1;>BURCENK562V_RS04995 ref|WP_006489931.1|gi|493535980| insertase				0	56.4704	29	30	28	31	32	31	31	31	31	31	30	32	32	29	31	30	32	32	30	32	33	31	31	32	30	29	30	31	30	30	31	31	30	32	31	26	30	30	29
B4E7D6;BURCENK562V_RS04990	B4E7D6;BURCENK562V_RS04990	BCAL0427;ref|WP_006489946.1|gi|493535995|	Uncharacterized protein;hypothetical protein	B4E7D6_BURCJ;	>tr|B4E7D6|B4E7D6_BURCJ Uncharacterized protein OS=Burkholderia cenocepacia (strain ATCC BAA-245 / DSM 16553 / LMG 16656 / NCTC 13227 / J2315 / CF5610) GN=BCAL0427 PE=4 SV=1;>BURCENK562V_RS04990 ref|WP_006489946.1|gi|493535995| hypothetical protein				0	57.0048	9	9	9	9	10	10	10	11	10	10	9	11	11	9	10	10	10	8	10	9	11	10	8	12	9	9	10	9	12	9	11	12	11	9	8	9	12	10	8
B4E7D7;BURCENK562V_RS04985	B4E7D7;BURCENK562V_RS04985	mnmE;ref|WP_006489926.1|gi|493535975|	tRNA modification GTPase MnmE;tRNA modification GTPase TrmE	B4E7D7_BURCJ;	>tr|B4E7D7|B4E7D7_BURCJ tRNA modification GTPase MnmE OS=Burkholderia cenocepacia (strain ATCC BAA-245 / DSM 16553 / LMG 16656 / NCTC 13227 / J2315 / CF5610) GN=mnmE PE=3 SV=1;>BURCENK562V_RS04985 ref|WP_006489926.1|gi|493535975| tRNA modification GTPase TrmE				0	55.9066	26	29	26	27	26	29	28	28	28	27	25	26	28	26	26	26	28	27	27	27	28	28	28	27	29	28	27	26	27	27	27	28	28	27	26	24	29	28	29
B4E7D8;BURCENK562V_RS04980	B4E7D8;BURCENK562V_RS04980	BCAL0430;ref|WP_006489952.1|gi|493536001|	Putative diguanylate cyclase;DeoR family transcriptional regulator	B4E7D8_BURCJ;	>tr|B4E7D8|B4E7D8_BURCJ Putative diguanylate cyclase OS=Burkholderia cenocepacia (strain ATCC BAA-245 / DSM 16553 / LMG 16656 / NCTC 13227 / J2315 / CF5610) GN=BCAL0430 PE=4 SV=1;>BURCENK562V_RS04980 ref|WP_006489952.1|gi|493536001| DeoR family transcriptional regulator				0	57.054	2	3	2	2	2	2	2	2	2	2	2	2	3	3	2	3	3	2	2	2	3	2	3	2	3	2	2	3	2	2	3	3	2	2	2	2	2	3	3
B4E7E3;BURCENK562V_RS04955	B4E7E3;BURCENK562V_RS04955	BCAL0435;ref|WP_006489935.1|gi|493535984|	Uncharacterized protein;hypothetical protein	B4E7E3_BURCJ;	>tr|B4E7E3|B4E7E3_BURCJ Uncharacterized protein OS=Burkholderia cenocepacia (strain ATCC BAA-245 / DSM 16553 / LMG 16656 / NCTC 13227 / J2315 / CF5610) GN=BCAL0435 PE=4 SV=1;>BURCENK562V_RS04955 ref|WP_006489935.1|gi|493535984| hypothetical protein				0	59.2527	8	9	8	9	8	9	9	9	9	9	8	9	9	9	9	9	9	9	8	8	9	8	9	9	8	8	8	8	8	8	8	8	8	9	8	8	9	8	9
B4E7E4;BURCENK562V_RS04950	B4E7E4;BURCENK562V_RS04950	BCAL0436;ref|WP_006489956.1|gi|493536005|	Glyoxalase/bleomycin resistance protein/dioxygenase superfamily protein;lactoylglutathione lyase	B4E7E4_BURCJ;	>tr|B4E7E4|B4E7E4_BURCJ Glyoxalase/bleomycin resistance protein/dioxygenase superfamily protein OS=Burkholderia cenocepacia (strain ATCC BAA-245 / DSM 16553 / LMG 16656 / NCTC 13227 / J2315 / CF5610) GN=BCAL0436 PE=4 SV=1;>BURCENK562V_RS04950 ref|WP_006489956.1|gi|493536005| lactoylglutathione lyase				0	54.9606	9	10	10	9	8	8	8	9	10	9	10	9	10	9	9	10	9	10	9	8	10	10	9	10	10	10	10	9	10	9	10	10	10	9	10	10	10	10	10
B4E7E5;BURCENK562V_RS04945	B4E7E5;BURCENK562V_RS04945	BCAL0437;ref|WP_006489944.1|gi|493535993|	Methylated-DNA--protein-cysteine methyltransferase;AraC family transcriptional regulator	B4E7E5_BURCJ;	>tr|B4E7E5|B4E7E5_BURCJ Methylated-DNA--protein-cysteine methyltransferase OS=Burkholderia cenocepacia (strain ATCC BAA-245 / DSM 16553 / LMG 16656 / NCTC 13227 / J2315 / CF5610) GN=BCAL0437 PE=3 SV=1;>BURCENK562V_RS04945 ref|WP_006489944.1|gi|493535993| AraC family transcriptional regulator				0	52.8357	14	19	16	16	13	14	15	16	14	16	13	14	20	18	17	17	15	17	14	15	17	17	17	16	19	18	20	17	19	18	19	17	18	16	18	16	21	20	20
B4E7E6;BURCENK562V_RS04940	B4E7E6;BURCENK562V_RS04940	BCAL0438;ref|WP_006492382.1|gi|493538486|	Putative DNA-3-methyladenine glycosylase II;DNA-3-methyladenine glycosylase	B4E7E6_BURCJ;	>tr|B4E7E6|B4E7E6_BURCJ Putative DNA-3-methyladenine glycosylase II OS=Burkholderia cenocepacia (strain ATCC BAA-245 / DSM 16553 / LMG 16656 / NCTC 13227 / J2315 / CF5610) GN=BCAL0438 PE=4 SV=1;>BURCENK562V_RS04940 ref|WP_006492382.1|gi|493538486| DNA-3-methyladenine glycosylase				0	52.4021	12	14	11	12	12	12	16	13	10	12	10	16	16	14	16	12	16	12	13	12	15	16	13	17	19	19	18	12	16	16	17	18	18	16	16	12	18	16	15
B4E7E7;BURCENK562V_RS04935	B4E7E7;BURCENK562V_RS04935	gshA;ref|WP_006485793.1|gi|493531801|	Glutamate--cysteine ligase;glutamate--cysteine ligase	B4E7E7_BURCJ;	>tr|B4E7E7|B4E7E7_BURCJ Glutamate--cysteine ligase OS=Burkholderia cenocepacia (strain ATCC BAA-245 / DSM 16553 / LMG 16656 / NCTC 13227 / J2315 / CF5610) GN=gshA PE=3 SV=1;>BURCENK562V_RS04935 ref|WP_006485793.1|gi|493531801| glutamate--cysteine ligase				0	57.7085	29	31	26	31	29	33	34	34	30	32	32	33	32	28	31	29	33	33	28	34	34	35	31	34	32	32	32	32	30	30	34	31	31	30	28	25	34	30	31
B4E7E8;BURCENK562V_RS04930	B4E7E8;BURCENK562V_RS04930	BCAL0440;ref|WP_006485769.1|gi|493531777|	Putative exported protein;hypothetical protein	B4E7E8_BURCJ;	>tr|B4E7E8|B4E7E8_BURCJ Putative exported protein OS=Burkholderia cenocepacia (strain ATCC BAA-245 / DSM 16553 / LMG 16656 / NCTC 13227 / J2315 / CF5610) GN=BCAL0440 PE=4 SV=1;>BURCENK562V_RS04930 ref|WP_006485769.1|gi|493531777| hypothetical protein				0.00022748	43.785	0	1	0	0	0	0	1	0	1	1	0	1	1	0	2	2	0	1	0	1	1	1	1	1	1	0	1	0	0	0	1	0	0	0	1	0	0	1	1
B4E7F2;BURCENK562V_RS04910	B4E7F2;BURCENK562V_RS04910	BCAL0444;ref|WP_006485791.1|gi|493531799|	GntR family regulatory protein;GntR family transcriptional regulator	B4E7F2_BURCJ;	>tr|B4E7F2|B4E7F2_BURCJ GntR family regulatory protein OS=Burkholderia cenocepacia (strain ATCC BAA-245 / DSM 16553 / LMG 16656 / NCTC 13227 / J2315 / CF5610) GN=BCAL0444 PE=4 SV=1;>BURCENK562V_RS04910 ref|WP_006485791.1|gi|493531799| GntR family transcriptional regulator				0	53.6453	11	13	12	11	12	11	13	12	10	11	11	10	12	11	10	11	12	13	10	12	13	12	13	13	11	10	12	10	13	12	10	11	14	10	11	10	13	12	11
B4E7F4;BURCENK562V_RS04900	B4E7F4;BURCENK562V_RS04900	phnW;ref|WP_006485770.1|gi|493531778|	2-aminoethylphosphonate--pyruvate transaminase;2-aminoethylphosphonate:pyruvate aminotransferase	B4E7F4_BURCJ;	>tr|B4E7F4|B4E7F4_BURCJ 2-aminoethylphosphonate--pyruvate transaminase OS=Burkholderia cenocepacia (strain ATCC BAA-245 / DSM 16553 / LMG 16656 / NCTC 13227 / J2315 / CF5610) GN=phnW PE=3 SV=1;>BURCENK562V_RS04900 ref|WP_006485770.1|gi|493531778| 2-aminoethylphosphonate:pyruvate aminotransferase				0	53.4519	0	2	1	1	2	3	4	3	1	1	1	2	1	1	2	1	2	1	3	2	4	5	2	4	1	1	2	1	1	1	1	1	3	1	1	0	2	1	2
B4E7F7;BURCENK562V_RS04885	B4E7F7;BURCENK562V_RS04885	BCAL0449;ref|WP_006485797.1|gi|493531805|	Extracellular solute-binding protein;phosphonate ABC transporter substrate-binding protein	B4E7F7_BURCJ;	>tr|B4E7F7|B4E7F7_BURCJ Extracellular solute-binding protein OS=Burkholderia cenocepacia (strain ATCC BAA-245 / DSM 16553 / LMG 16656 / NCTC 13227 / J2315 / CF5610) GN=BCAL0449 PE=4 SV=1;>BURCENK562V_RS04885 ref|WP_006485797.1|gi|493531805| phosphonate ABC transporter substrate-binding protein				0.00112486	41.8948	0	1	0	0	0	1	0	0	0	1	0	1	0	1	0	1	2	1	1	1	3	0	1	1	0	0	0	0	0	0	0	0	0	0	0	0	0	0	0
B4E7F8;BURCENK562V_RS04880	B4E7F8;BURCENK562V_RS04880	BCAL0450;ref|WP_006485766.1|gi|493531774|	Putative phosphonoacetate hydrolase;phosphonoacetate hydrolase	B4E7F8_BURCJ;	>tr|B4E7F8|B4E7F8_BURCJ Putative phosphonoacetate hydrolase OS=Burkholderia cenocepacia (strain ATCC BAA-245 / DSM 16553 / LMG 16656 / NCTC 13227 / J2315 / CF5610) GN=BCAL0450 PE=4 SV=1;>BURCENK562V_RS04880 ref|WP_006485766.1|gi|493531774| phosphonoacetate hydrolase				0	56.6176	11	17	10	17	15	18	15	17	17	15	12	17	17	16	12	13	16	16	13	14	19	18	17	18	15	17	18	14	18	15	17	15	17	16	15	12	15	17	12
B4E7F9;B4EGU1;BURCENK562V_RS04875;BURCENK562V_RS09230	B4E7F9;B4EGU1;BURCENK562V_RS04875;BURCENK562V_RS09230	BCAL0451;BCAM1186;ref|WP_006485777.1|gi|493531785|;ref|WP_006491137.1|gi|493537208|	Putative NADP-dependent glyceraldehyde-3-phosphate dehydrogenase;Putative NADP-dependent glyceraldehyde-3-phosphate dehydrogenase;DeoR faimly transcriptional regulator;DeoR faimly transcriptional regulator	B4E7F9_BURCJ;B4EGU1_BURCJ;;	>tr|B4E7F9|B4E7F9_BURCJ Putative NADP-dependent glyceraldehyde-3-phosphate dehydrogenase OS=Burkholderia cenocepacia (strain ATCC BAA-245 / DSM 16553 / LMG 16656 / NCTC 13227 / J2315 / CF5610) GN=BCAL0451 PE=3 SV=1;>tr|B4EGU1|B4EGU1_BURCJ Putative NADP-dependent glyceraldehyde-3-phosphate dehydrogenase OS=Burkholderia cenocepacia (strain ATCC BAA-245 / DSM 16553 / LMG 16656 / NCTC 13227 / J2315 /…				0	51.5526	1	0	1	1	1	2	3	2	1	1	1	2	0	1	0	0	2	2	2	2	1	2	2	2	1	1	2	0	0	0	2	2	0	0	0	1	0	0	0
B4E7G0;BURCENK562V_RS04870	B4E7G0;BURCENK562V_RS04870	BCAL0452;ref|WP_006485790.1|gi|493531798|	Periplasmic solute-binding protein;amino acid ABC transporter substrate-binding protein	B4E7G0_BURCJ;	>tr|B4E7G0|B4E7G0_BURCJ Periplasmic solute-binding protein OS=Burkholderia cenocepacia (strain ATCC BAA-245 / DSM 16553 / LMG 16656 / NCTC 13227 / J2315 / CF5610) GN=BCAL0452 PE=3 SV=1;>BURCENK562V_RS04870 ref|WP_006485790.1|gi|493531798| amino acid ABC transporter substrate-binding protein				0	52.6285	7	7	5	7	7	6	8	7	7	8	7	7	9	6	8	7	9	8	6	6	8	8	7	6	8	7	6	6	7	6	6	6	5	8	7	5	9	7	6
B4E7G3;BURCENK562V_RS04855	B4E7G3;BURCENK562V_RS04855	BCAL0455;ref|WP_006485775.1|gi|493531783|	Putative hydrolase;alpha/beta hydrolase	B4E7G3_BURCJ;	>tr|B4E7G3|B4E7G3_BURCJ Putative hydrolase OS=Burkholderia cenocepacia (strain ATCC BAA-245 / DSM 16553 / LMG 16656 / NCTC 13227 / J2315 / CF5610) GN=BCAL0455 PE=4 SV=1;>BURCENK562V_RS04855 ref|WP_006485775.1|gi|493531783| alpha/beta hydrolase				0	58.1639	11	12	12	13	9	12	10	13	12	13	10	13	13	13	24	14	13	12	11	12	14	10	12	12	12	12	13	13	13	11	14	14	11	11	11	11	16	15	24
B4E7G4;BURCENK562V_RS04850	B4E7G4;BURCENK562V_RS04850	BCAL0456;ref|WP_012492330.1|gi|501468885|	Uncharacterized protein;hypothetical protein	B4E7G4_BURCJ;	>tr|B4E7G4|B4E7G4_BURCJ Uncharacterized protein OS=Burkholderia cenocepacia (strain ATCC BAA-245 / DSM 16553 / LMG 16656 / NCTC 13227 / J2315 / CF5610) GN=BCAL0456 PE=4 SV=1;>BURCENK562V_RS04850 ref|WP_012492330.1|gi|501468885| hypothetical protein				0	50.9425	4	4	4	4	3	3	4	4	4	4	4	4	4	4	2	4	4	4	4	4	3	4	4	4	4	4	4	4	4	4	3	4	4	4	4	4	4	4	3
B4E7G5;BURCENK562V_RS04845	B4E7G5;BURCENK562V_RS04845	BCAL0457;ref|WP_034178450.1|gi|736004532|	Putative membrane protein;hypothetical protein	B4E7G5_BURCJ;	>tr|B4E7G5|B4E7G5_BURCJ Putative membrane protein OS=Burkholderia cenocepacia (strain ATCC BAA-245 / DSM 16553 / LMG 16656 / NCTC 13227 / J2315 / CF5610) GN=BCAL0457 PE=4 SV=1;>BURCENK562V_RS04845 ref|WP_034178450.1|gi|736004532| hypothetical protein				0	44.7287	0	0	0	0	1	1	1	2	1	2	0	1	0	1	2	0	2	3	1	2	3	1	1	2	1	0	0	0	1	0	0	1	1	0	1	0	0	1	1
B4E7G6;BURCENK562V_RS04835	B4E7G6;BURCENK562V_RS04835	BCAL0458;ref|WP_012492331.1|gi|501468886|	Thioesterase superfamily protein;phenylacetic acid degradation protein	B4E7G6_BURCJ;	>tr|B4E7G6|B4E7G6_BURCJ Thioesterase superfamily protein OS=Burkholderia cenocepacia (strain ATCC BAA-245 / DSM 16553 / LMG 16656 / NCTC 13227 / J2315 / CF5610) GN=BCAL0458 PE=4 SV=1;>BURCENK562V_RS04835 ref|WP_012492331.1|gi|501468886| phenylacetic acid degradation protein				0	52.9235	6	6	6	6	6	6	6	7	7	7	6	6	6	6	6	6	6	5	7	5	8	7	5	6	6	6	6	6	7	6	6	6	6	6	6	6	7	6	6
B4E7G7;BURCENK562V_RS24595	B4E7G7;BURCENK562V_RS24595	BCAL1462;ref|WP_012492548.1|gi|501469103|	Putative Trp repressor binding protein;NAD(P)H quinone oxidoreductase	B4E7G7_BURCJ;	>tr|B4E7G7|B4E7G7_BURCJ Putative Trp repressor binding protein OS=Burkholderia cenocepacia (strain ATCC BAA-245 / DSM 16553 / LMG 16656 / NCTC 13227 / J2315 / CF5610) GN=BCAL1462 PE=3 SV=1;>BURCENK562V_RS24595 ref|WP_012492548.1|gi|501469103| NAD(P)H quinone oxidoreductase				0	54.9426	12	15	11	13	10	11	13	13	13	15	11	14	13	13	15	13	13	14	13	15	15	13	13	15	15	13	15	14	14	14	16	15	13	13	16	10	14	14	14
B4E7G9;BURCENK562V_RS24585	B4E7G9;BURCENK562V_RS24585	BCAL1464;ref|WP_006488510.1|gi|493534534|	Putative membrane protein;membrane protein	B4E7G9_BURCJ;	>tr|B4E7G9|B4E7G9_BURCJ Putative membrane protein OS=Burkholderia cenocepacia (strain ATCC BAA-245 / DSM 16553 / LMG 16656 / NCTC 13227 / J2315 / CF5610) GN=BCAL1464 PE=4 SV=1;>BURCENK562V_RS24585 ref|WP_006488510.1|gi|493534534| membrane protein				0	51.6086	2	4	2	3	0	1	3	2	3	3	2	3	4	2	3	4	2	2	3	2	3	2	4	3	4	4	4	4	3	4	4	4	3	4	2	1	4	4	2
B4E7H0;BURCENK562V_RS24580	B4E7H0;BURCENK562V_RS24580	BCAL1465;ref|WP_006488504.1|gi|493534528|	Uncharacterized protein;CBS domain protein	B4E7H0_BURCJ;	>tr|B4E7H0|B4E7H0_BURCJ Uncharacterized protein OS=Burkholderia cenocepacia (strain ATCC BAA-245 / DSM 16553 / LMG 16656 / NCTC 13227 / J2315 / CF5610) GN=BCAL1465 PE=4 SV=1;>BURCENK562V_RS24580 ref|WP_006488504.1|gi|493534528| CBS domain protein				0	52.4906	21	21	18	21	21	21	21	21	21	22	21	21	21	21	21	20	21	21	20	21	21	21	21	21	21	21	21	20	21	21	22	21	21	21	21	21	21	22	22
B4E7H1;BURCENK562V_RS24575	B4E7H1;BURCENK562V_RS24575	BCAL1466;ref|WP_006488514.1|gi|493534538|	Major Facilitator Superfamily protein;glycerol acyltransferase	B4E7H1_BURCJ;	>tr|B4E7H1|B4E7H1_BURCJ Major Facilitator Superfamily protein OS=Burkholderia cenocepacia (strain ATCC BAA-245 / DSM 16553 / LMG 16656 / NCTC 13227 / J2315 / CF5610) GN=BCAL1466 PE=4 SV=1;>BURCENK562V_RS24575 ref|WP_006488514.1|gi|493534538| glycerol acyltransferase				0	52.994	10	11	10	11	10	10	10	11	10	12	10	11	11	10	11	14	11	10	12	11	10	11	11	11	10	9	11	11	10	11	13	12	10	9	11	10	13	11	11
B4E7H2;BURCENK562V_RS24570	B4E7H2;BURCENK562V_RS24570	aroC;ref|WP_006488506.1|gi|493534530|	Chorismate synthase;chorismate synthase	AROC_BURCJ;	>sp|B4E7H2|AROC_BURCJ Chorismate synthase OS=Burkholderia cenocepacia (strain ATCC BAA-245 / DSM 16553 / LMG 16656 / NCTC 13227 / J2315 / CF5610) GN=aroC PE=3 SV=1;>BURCENK562V_RS24570 ref|WP_006488506.1|gi|493534530| chorismate synthase				0	56.5543	13	18	15	18	16	18	18	19	18	18	18	20	17	17	19	20	16	18	15	17	18	18	20	17	17	19	17	16	16	17	18	18	17	16	16	14	20	17	16
B4E7H3;BURCENK562V_RS24565	B4E7H3;BURCENK562V_RS24565	BCAL1468;ref|WP_006488512.1|gi|493534536|	Putative electron transport protein;dehydrogenase	B4E7H3_BURCJ;	>tr|B4E7H3|B4E7H3_BURCJ Putative electron transport protein OS=Burkholderia cenocepacia (strain ATCC BAA-245 / DSM 16553 / LMG 16656 / NCTC 13227 / J2315 / CF5610) GN=BCAL1468 PE=4 SV=1;>BURCENK562V_RS24565 ref|WP_006488512.1|gi|493534536| dehydrogenase				0	51.1222	2	2	2	3	3	2	2	3	3	2	2	3	3	3	3	2	3	3	3	3	3	2	3	3	3	2	3	3	3	3	3	2	3	3	3	2	3	3	2
B4E7H4;BURCENK562V_RS24560	B4E7H4;BURCENK562V_RS24560	BCAL1469;ref|WP_011545236.1|gi|499864502|	Putative short chain dehydrogenase;short-chain dehydrogenase	B4E7H4_BURCJ;	>tr|B4E7H4|B4E7H4_BURCJ Putative short chain dehydrogenase OS=Burkholderia cenocepacia (strain ATCC BAA-245 / DSM 16553 / LMG 16656 / NCTC 13227 / J2315 / CF5610) GN=BCAL1469 PE=4 SV=1;>BURCENK562V_RS24560 ref|WP_011545236.1|gi|499864502| short-chain dehydrogenase				0	53.2655	19	20	16	17	21	17	19	20	20	20	17	21	21	21	20	19	21	20	18	21	21	21	21	20	20	21	21	19	20	20	21	20	21	21	21	18	21	20	20
B4E7H5;BURCENK562V_RS24555	B4E7H5;BURCENK562V_RS24555	BCAL1470;ref|WP_006495370.1|gi|493541498|	Putative thioesterase;thioesterase	B4E7H5_BURCJ;	>tr|B4E7H5|B4E7H5_BURCJ Putative thioesterase OS=Burkholderia cenocepacia (strain ATCC BAA-245 / DSM 16553 / LMG 16656 / NCTC 13227 / J2315 / CF5610) GN=BCAL1470 PE=4 SV=1;>BURCENK562V_RS24555 ref|WP_006495370.1|gi|493541498| thioesterase				0	53.1434	11	11	10	11	11	11	12	12	11	12	11	12	12	10	12	11	12	12	12	12	12	12	11	12	11	11	11	10	11	11	11	10	12	11	11	9	12	11	11
B4E7H6;BURCENK562V_RS24550	B4E7H6;BURCENK562V_RS24550	BCAL1471;ref|WP_006488515.1|gi|493534539|	LuxR superfamily regulatory protein;LuxR family transcriptional regulator	B4E7H6_BURCJ;	>tr|B4E7H6|B4E7H6_BURCJ LuxR superfamily regulatory protein OS=Burkholderia cenocepacia (strain ATCC BAA-245 / DSM 16553 / LMG 16656 / NCTC 13227 / J2315 / CF5610) GN=BCAL1471 PE=4 SV=1;>BURCENK562V_RS24550 ref|WP_006488515.1|gi|493534539| LuxR family transcriptional regulator				0	55.8359	13	14	12	14	13	13	14	15	14	14	12	15	15	14	14	14	13	13	12	13	14	13	12	13	14	15	14	14	15	15	14	12	14	14	13	12	14	13	13
B4E7H7;BURCENK562V_RS24545	B4E7H7;BURCENK562V_RS24545	scoA;ref|WP_006488507.1|gi|493534531|	Succinyl-CoA:3-ketoacid-coenzyme A transferase subunit A;succinyl-CoA:3-ketoacid-CoA transferase	B4E7H7_BURCJ;	>tr|B4E7H7|B4E7H7_BURCJ Succinyl-CoA:3-ketoacid-coenzyme A transferase subunit A OS=Burkholderia cenocepacia (strain ATCC BAA-245 / DSM 16553 / LMG 16656 / NCTC 13227 / J2315 / CF5610) GN=scoA PE=4 SV=1;>BURCENK562V_RS24545 ref|WP_006488507.1|gi|493534531| succinyl-CoA:3-ketoacid-CoA transferase				0	52.2147	17	19	17	18	17	17	18	17	16	19	19	17	18	18	17	18	18	19	18	18	17	18	18	19	18	18	18	18	19	18	18	18	15	19	18	16	18	18	18
B4E7H8;BURCENK562V_RS24540	B4E7H8;BURCENK562V_RS24540	scoB;ref|WP_006488513.1|gi|493534537|	Succinyl-CoA:3-ketoacid-coenzyme A transferase subunit B;succinyl-CoA:3-ketoacid-CoA transferase	B4E7H8_BURCJ;	>tr|B4E7H8|B4E7H8_BURCJ Succinyl-CoA:3-ketoacid-coenzyme A transferase subunit B OS=Burkholderia cenocepacia (strain ATCC BAA-245 / DSM 16553 / LMG 16656 / NCTC 13227 / J2315 / CF5610) GN=scoB PE=4 SV=1;>BURCENK562V_RS24540 ref|WP_006488513.1|gi|493534537| succinyl-CoA:3-ketoacid-CoA transferase				0	55.437	15	15	12	15	14	14	14	15	15	15	15	15	15	15	15	15	14	15	14	15	15	15	15	14	15	15	15	15	15	15	15	15	15	14	15	13	15	15	15
B4E7I2;BURCENK562V_RS24520	B4E7I2;BURCENK562V_RS24520	BCAL1477;ref|WP_012492552.1|gi|501469107|	LysR family regulatory protein;LysR family transcriptional regulator	B4E7I2_BURCJ;	>tr|B4E7I2|B4E7I2_BURCJ LysR family regulatory protein OS=Burkholderia cenocepacia (strain ATCC BAA-245 / DSM 16553 / LMG 16656 / NCTC 13227 / J2315 / CF5610) GN=BCAL1477 PE=4 SV=1;>BURCENK562V_RS24520 ref|WP_012492552.1|gi|501469107| LysR family transcriptional regulator				0	50.9295	2	3	2	3	2	2	3	2	2	2	2	3	3	3	3	2	2	2	2	2	2	3	2	2	2	2	2	2	3	2	2	2	2	3	2	2	3	3	2
B4E7I3;BURCENK562V_RS24515	B4E7I3;BURCENK562V_RS24515	BCAL1478;ref|WP_012492553.1|gi|501469108|	Putative hydrolase;alpha/beta hydrolase	B4E7I3_BURCJ;	>tr|B4E7I3|B4E7I3_BURCJ Putative hydrolase OS=Burkholderia cenocepacia (strain ATCC BAA-245 / DSM 16553 / LMG 16656 / NCTC 13227 / J2315 / CF5610) GN=BCAL1478 PE=4 SV=1;>BURCENK562V_RS24515 ref|WP_012492553.1|gi|501469108| alpha/beta hydrolase				0	53.4379	28	26	22	27	26	28	29	29	28	26	27	28	28	28	27	26	29	28	27	29	29	29	28	29	28	28	29	28	29	29	29	28	29	27	27	24	29	29	27
B4E7I4;BURCENK562V_RS24510	B4E7I4;BURCENK562V_RS24510	BCAL1479;ref|WP_006486103.1|gi|493532118|	Endoribonuclease L-PSP family protein;aminoacrylate peracid reductase	B4E7I4_BURCJ;	>tr|B4E7I4|B4E7I4_BURCJ Endoribonuclease L-PSP family protein OS=Burkholderia cenocepacia (strain ATCC BAA-245 / DSM 16553 / LMG 16656 / NCTC 13227 / J2315 / CF5610) GN=BCAL1479 PE=4 SV=1;>BURCENK562V_RS24510 ref|WP_006486103.1|gi|493532118| aminoacrylate peracid reductase				0	53.7057	8	8	8	8	7	8	8	8	9	8	8	8	8	8	7	7	8	7	8	8	8	8	8	8	8	8	8	8	8	8	8	9	9	9	8	7	8	7	7
B4E7I5;BURCENK562V_RS24505	B4E7I5;BURCENK562V_RS24505	relA;ref|WP_006486099.1|gi|493532114|	GTP pyrophosphokinase	B4E7I5_BURCJ;	>tr|B4E7I5|B4E7I5_BURCJ GTP pyrophosphokinase OS=Burkholderia cenocepacia (strain ATCC BAA-245 / DSM 16553 / LMG 16656 / NCTC 13227 / J2315 / CF5610) GN=relA PE=3 SV=1;>BURCENK562V_RS24505 ref|WP_006486099.1|gi|493532114| GTP pyrophosphokinase				0	56.175	41	44	42	49	42	49	50	54	50	48	41	49	52	49	49	45	54	50	45	50	50	50	48	51	46	48	49	44	43	43	50	47	47	48	44	35	50	47	49
B4E7I6;BURCENK562V_RS24495	B4E7I6;BURCENK562V_RS24495	thrS;ref|WP_006486105.1|gi|493532120|	Threonine--tRNA ligase;threonyl-tRNA synthetase	SYT_BURCJ;	>sp|B4E7I6|SYT_BURCJ Threonine--tRNA ligase OS=Burkholderia cenocepacia (strain ATCC BAA-245 / DSM 16553 / LMG 16656 / NCTC 13227 / J2315 / CF5610) GN=thrS PE=3 SV=1;>BURCENK562V_RS24495 ref|WP_006486105.1|gi|493532120| threonyl-tRNA synthetase				0	55.4346	66	79	65	74	72	73	74	77	76	79	79	77	77	74	76	76	76	75	76	77	78	77	77	78	66	74	74	71	74	73	76	73	71	75	76	60	79	77	73
B4E7I7;BURCENK562V_RS24485	B4E7I7;BURCENK562V_RS24485	rpmI;ref|WP_004191477.1|gi|490296013|	50S ribosomal protein L35	RL35_BURCJ;	>sp|B4E7I7|RL35_BURCJ 50S ribosomal protein L35 OS=Burkholderia cenocepacia (strain ATCC BAA-245 / DSM 16553 / LMG 16656 / NCTC 13227 / J2315 / CF5610) GN=rpmI PE=3 SV=1;>BURCENK562V_RS24485 ref|WP_004191477.1|gi|490296013| 50S ribosomal protein L35				0.00022748	43.7787	4	3	3	3	3	3	4	4	3	4	3	4	4	4	3	4	4	4	3	3	4	4	4	4	4	3	3	4	3	3	3	3	4	4	3	2	4	4	3
B4E7I8;BURCENK562V_RS24480	B4E7I8;BURCENK562V_RS24480	rplT;ref|WP_004192938.1|gi|490297495|	50S ribosomal protein L20	RL20_BURCJ;	>sp|B4E7I8|RL20_BURCJ 50S ribosomal protein L20 OS=Burkholderia cenocepacia (strain ATCC BAA-245 / DSM 16553 / LMG 16656 / NCTC 13227 / J2315 / CF5610) GN=rplT PE=3 SV=1;>BURCENK562V_RS24480 ref|WP_004192938.1|gi|490297495| 50S ribosomal protein L20				0	53.0712	24	24	21	23	20	23	21	23	21	24	24	24	28	24	24	25	27	24	23	25	24	24	25	25	20	23	25	22	21	24	26	23	22	23	23	18	25	25	24
B4E7I9;BURCENK562V_RS24475	B4E7I9;BURCENK562V_RS24475	pheS;ref|WP_006486107.1|gi|493532122|	Phenylalanine--tRNA ligase alpha subunit;phenylalanyl-tRNA synthetase subunit alpha	SYFA_BURCJ;	>sp|B4E7I9|SYFA_BURCJ Phenylalanine--tRNA ligase alpha subunit OS=Burkholderia cenocepacia (strain ATCC BAA-245 / DSM 16553 / LMG 16656 / NCTC 13227 / J2315 / CF5610) GN=pheS PE=3 SV=1;>BURCENK562V_RS24475 ref|WP_006486107.1|gi|493532122| phenylalanyl-tRNA synthetase subunit alpha				0	52.5934	29	28	27	28	29	29	29	30	27	29	26	29	30	30	31	28	30	29	29	29	29	31	29	29	30	29	30	29	30	29	30	29	26	30	29	26	29	29	29
B4E7J0;BURCENK562V_RS24470	B4E7J0;BURCENK562V_RS24470	pheT;ref|WP_012492555.1|gi|501469110|	Phenylalanine--tRNA ligase beta subunit;phenylalanyl-tRNA synthetase subunit beta	B4E7J0_BURCJ;	>tr|B4E7J0|B4E7J0_BURCJ Phenylalanine--tRNA ligase beta subunit OS=Burkholderia cenocepacia (strain ATCC BAA-245 / DSM 16553 / LMG 16656 / NCTC 13227 / J2315 / CF5610) GN=pheT PE=3 SV=1;>BURCENK562V_RS24470 ref|WP_012492555.1|gi|501469110| phenylalanyl-tRNA synthetase subunit beta				0	58.5071	60	62	56	62	62	67	70	70	62	65	59	66	66	59	61	61	69	66	64	64	66	67	66	67	66	62	63	62	62	64	66	62	61	61	62	56	66	62	61
B4E7J2;BURCENK562V_RS24460	B4E7J2;BURCENK562V_RS24460	BCAL1488;ref|WP_006486110.1|gi|493532125|	MerR family regulatory protein;MerR family transcriptional regulator	B4E7J2_BURCJ;	>tr|B4E7J2|B4E7J2_BURCJ MerR family regulatory protein OS=Burkholderia cenocepacia (strain ATCC BAA-245 / DSM 16553 / LMG 16656 / NCTC 13227 / J2315 / CF5610) GN=BCAL1488 PE=4 SV=1;>BURCENK562V_RS24460 ref|WP_006486110.1|gi|493532125| MerR family transcriptional regulator				0	55.0315	13	12	11	13	11	13	12	13	12	12	13	13	12	14	13	14	13	12	13	12	13	13	12	12	12	12	12	12	12	11	14	12	12	12	12	11	13	12	13
B4E7J6;BURCENK562V_RS24440	B4E7J6;BURCENK562V_RS24440	BCAL1492;ref|WP_006486100.1|gi|493532115|	Uncharacterized protein;methyltransferase	B4E7J6_BURCJ;	>tr|B4E7J6|B4E7J6_BURCJ Uncharacterized protein OS=Burkholderia cenocepacia (strain ATCC BAA-245 / DSM 16553 / LMG 16656 / NCTC 13227 / J2315 / CF5610) GN=BCAL1492 PE=4 SV=1;>BURCENK562V_RS24440 ref|WP_006486100.1|gi|493532115| methyltransferase				0	53.6675	8	9	7	10	4	8	6	8	9	10	9	9	9	10	9	10	8	8	8	7	9	9	9	10	9	9	10	8	9	10	10	10	9	9	10	7	10	11	9
B4E7J7;BURCENK562V_RS24430	B4E7J7;BURCENK562V_RS24430	BCAL1493;ref|WP_012492557.1|gi|501469112|	Putative exported protein;hypothetical protein	B4E7J7_BURCJ;	>tr|B4E7J7|B4E7J7_BURCJ Putative exported protein OS=Burkholderia cenocepacia (strain ATCC BAA-245 / DSM 16553 / LMG 16656 / NCTC 13227 / J2315 / CF5610) GN=BCAL1493 PE=4 SV=1;>BURCENK562V_RS24430 ref|WP_012492557.1|gi|501469112| hypothetical protein				0	55.1314	30	32	32	31	32	36	36	36	34	32	32	32	33	33	34	34	35	35	33	35	35	32	37	34	31	31	33	32	32	33	36	32	33	32	32	29	34	34	34
B4E7J8;BURCENK562V_RS24425	B4E7J8;BURCENK562V_RS24425	BCAL1494;ref|WP_006486097.1|gi|493532112|	Putative monooxygenase;antibiotic biosynthesis monooxygenase	B4E7J8_BURCJ;	>tr|B4E7J8|B4E7J8_BURCJ Putative monooxygenase OS=Burkholderia cenocepacia (strain ATCC BAA-245 / DSM 16553 / LMG 16656 / NCTC 13227 / J2315 / CF5610) GN=BCAL1494 PE=4 SV=1;>BURCENK562V_RS24425 ref|WP_006486097.1|gi|493532112| antibiotic biosynthesis monooxygenase				0	56.03	10	11	10	10	10	10	11	11	11	10	10	11	10	11	11	10	11	11	11	11	11	11	10	11	11	11	10	11	11	10	11	10	11	11	11	10	11	11	10
B4E7J9;BURCENK562V_RS24420	B4E7J9;BURCENK562V_RS24420	BCAL1495;ref|WP_006486090.1|gi|493532105|	Uncharacterized protein;DNA-binding protein	B4E7J9_BURCJ;	>tr|B4E7J9|B4E7J9_BURCJ Uncharacterized protein OS=Burkholderia cenocepacia (strain ATCC BAA-245 / DSM 16553 / LMG 16656 / NCTC 13227 / J2315 / CF5610) GN=BCAL1495 PE=4 SV=1;>BURCENK562V_RS24420 ref|WP_006486090.1|gi|493532105| DNA-binding protein				0	48.9679	4	4	3	4	5	3	5	4	3	4	4	3	4	4	2	4	5	4	4	4	3	4	4	4	4	3	4	5	3	3	3	4	5	2	3	3	4	2	3
B4E7K0;BURCENK562V_RS24415	B4E7K0;BURCENK562V_RS24415	BCAL1496;ref|WP_006486101.1|gi|493532116|	Putative exported protein;hypothetical protein	B4E7K0_BURCJ;	>tr|B4E7K0|B4E7K0_BURCJ Putative exported protein OS=Burkholderia cenocepacia (strain ATCC BAA-245 / DSM 16553 / LMG 16656 / NCTC 13227 / J2315 / CF5610) GN=BCAL1496 PE=4 SV=1;>BURCENK562V_RS24415 ref|WP_006486101.1|gi|493532116| hypothetical protein				0	52.4763	6	6	5	7	6	7	6	7	5	6	8	7	8	6	6	7	8	6	6	6	6	6	6	7	6	6	7	5	6	5	6	6	6	6	8	6	7	6	7
B4E7K1;BURCENK562V_RS24410	B4E7K1;BURCENK562V_RS24410	BCAL1497;ref|WP_012492558.1|gi|501469113|	Putative exported protein;hypothetical protein	B4E7K1_BURCJ;	>tr|B4E7K1|B4E7K1_BURCJ Putative exported protein OS=Burkholderia cenocepacia (strain ATCC BAA-245 / DSM 16553 / LMG 16656 / NCTC 13227 / J2315 / CF5610) GN=BCAL1497 PE=4 SV=1;>BURCENK562V_RS24410 ref|WP_012492558.1|gi|501469113| hypothetical protein				0	47.754	0	1	0	0	0	0	0	0	1	1	2	1	1	1	1	2	3	2	0	2	2	1	2	1	0	0	1	0	0	1	0	0	1	0	0	0	3	1	1
B4E7K2;BURCENK562V_RS24405	B4E7K2;BURCENK562V_RS24405	BCAL1498;ref|WP_006495354.1|gi|493541482|	Uncharacterized protein;hypothetical protein	B4E7K2_BURCJ;	>tr|B4E7K2|B4E7K2_BURCJ Uncharacterized protein OS=Burkholderia cenocepacia (strain ATCC BAA-245 / DSM 16553 / LMG 16656 / NCTC 13227 / J2315 / CF5610) GN=BCAL1498 PE=4 SV=1;>BURCENK562V_RS24405 ref|WP_006495354.1|gi|493541482| hypothetical protein				0	55.7498	7	9	7	7	6	6	5	6	7	9	6	7	8	7	7	8	7	6	7	7	6	5	8	6	7	8	9	8	8	7	7	9	8	8	8	7	7	8	8
B4E7K5;BURCENK562V_RS24390	B4E7K5;BURCENK562V_RS24390	BCAL1501;ref|WP_006486096.1|gi|493532111|	LysR family regulatory protein;LysR family transcripitonal regulator	B4E7K5_BURCJ;	>tr|B4E7K5|B4E7K5_BURCJ LysR family regulatory protein OS=Burkholderia cenocepacia (strain ATCC BAA-245 / DSM 16553 / LMG 16656 / NCTC 13227 / J2315 / CF5610) GN=BCAL1501 PE=4 SV=1;>BURCENK562V_RS24390 ref|WP_006486096.1|gi|493532111| LysR family transcripitonal regulator				0	50.7006	6	11	6	10	11	11	10	11	11	10	8	11	9	8	8	6	10	9	10	8	10	10	11	10	9	10	9	8	9	10	9	8	8	9	8	10	10	7	9
B4E7K6;BURCENK562V_RS24385	B4E7K6;BURCENK562V_RS24385	BCAL1502;ref|WP_006486111.1|gi|493532126|	Aminotransferase;aspartate aminotransferase	B4E7K6_BURCJ;	>tr|B4E7K6|B4E7K6_BURCJ Aminotransferase OS=Burkholderia cenocepacia (strain ATCC BAA-245 / DSM 16553 / LMG 16656 / NCTC 13227 / J2315 / CF5610) GN=BCAL1502 PE=3 SV=1;>BURCENK562V_RS24385 ref|WP_006486111.1|gi|493532126| aspartate aminotransferase				0	54.9931	16	17	18	17	13	16	14	19	17	19	16	18	20	18	16	18	17	18	17	18	20	17	19	17	18	18	19	18	17	19	17	17	17	19	16	15	19	19	20
B4E7K7;BURCENK562V_RS24380	B4E7K7;BURCENK562V_RS24380	BCAL1503;ref|WP_012492559.1|gi|501469114|	Segregation and condensation protein B;segregation and condensation protein B	B4E7K7_BURCJ;	>tr|B4E7K7|B4E7K7_BURCJ Segregation and condensation protein B OS=Burkholderia cenocepacia (strain ATCC BAA-245 / DSM 16553 / LMG 16656 / NCTC 13227 / J2315 / CF5610) GN=BCAL1503 PE=3 SV=1;>BURCENK562V_RS24380 ref|WP_012492559.1|gi|501469114| segregation and condensation protein B				0	54.3318	17	19	15	18	16	18	19	19	19	19	17	17	18	19	19	19	19	19	19	19	19	18	19	19	18	19	19	17	18	19	19	17	16	18	17	15	19	19	19
B4E7K8;BURCENK562V_RS24375	B4E7K8;BURCENK562V_RS24375	BCAL1504;ref|WP_012492560.1|gi|501469115|	Pseudouridine synthase;RNA pseudouridylate synthase family protein	B4E7K8_BURCJ;	>tr|B4E7K8|B4E7K8_BURCJ Pseudouridine synthase OS=Burkholderia cenocepacia (strain ATCC BAA-245 / DSM 16553 / LMG 16656 / NCTC 13227 / J2315 / CF5610) GN=BCAL1504 PE=3 SV=1;>BURCENK562V_RS24375 ref|WP_012492560.1|gi|501469115| RNA pseudouridylate synthase family protein				0	53.9148	48	49	36	48	53	53	53	52	49	52	45	50	51	47	49	47	51	52	50	52	50	54	51	50	49	50	53	45	49	47	49	48	51	49	49	37	50	51	52
B4E7K9;BURCENK562V_RS24370	B4E7K9;BURCENK562V_RS24370	rimP;ref|WP_006490686.1|gi|493536745|	Ribosome maturation factor RimP;ribosome maturation protein RimP	RIMP_BURCJ;	>sp|B4E7K9|RIMP_BURCJ Ribosome maturation factor RimP OS=Burkholderia cenocepacia (strain ATCC BAA-245 / DSM 16553 / LMG 16656 / NCTC 13227 / J2315 / CF5610) GN=rimP PE=3 SV=1;>BURCENK562V_RS24370 ref|WP_006490686.1|gi|493536745| ribosome maturation protein RimP				0	55.2551	15	16	15	15	15	16	15	17	16	16	15	15	16	17	17	17	17	17	17	17	17	16	17	16	15	15	17	15	16	15	16	15	14	14	15	13	16	17	16
B4E7L0;BURCENK562V_RS24365	B4E7L0;BURCENK562V_RS24365	nusA;ref|WP_006495348.1|gi|493541476|	Transcription termination/antitermination protein NusA;transcription termination factor NusA	B4E7L0_BURCJ;	>tr|B4E7L0|B4E7L0_BURCJ Transcription termination/antitermination protein NusA OS=Burkholderia cenocepacia (strain ATCC BAA-245 / DSM 16553 / LMG 16656 / NCTC 13227 / J2315 / CF5610) GN=nusA PE=3 SV=1;>BURCENK562V_RS24365 ref|WP_006495348.1|gi|493541476| transcription termination factor NusA				0	54.3211	49	49	46	49	48	50	49	51	52	52	49	52	50	50	50	50	52	51	51	50	51	51	55	51	48	49	50	48	50	50	50	50	48	49	51	46	53	51	50
B4E7L1;BURCENK562V_RS24360	B4E7L1;BURCENK562V_RS24360	infB;ref|WP_006490685.1|gi|493536744|	Translation initiation factor IF-2;translation initiation factor IF-2	IF2_BURCJ;	>sp|B4E7L1|IF2_BURCJ Translation initiation factor IF-2 OS=Burkholderia cenocepacia (strain ATCC BAA-245 / DSM 16553 / LMG 16656 / NCTC 13227 / J2315 / CF5610) GN=infB PE=3 SV=1;>BURCENK562V_RS24360 ref|WP_006490685.1|gi|493536744| translation initiation factor IF-2				0	59.2527	79	85	74	85	82	82	87	90	89	87	79	83	90	86	88	82	88	90	84	88	89	86	89	92	82	83	84	80	85	85	88	85	80	82	84	72	89	87	82
B4E7L2;BURCENK562V_RS24355	B4E7L2;BURCENK562V_RS24355	rbfA;ref|WP_006490681.1|gi|493536740|	Ribosome-binding factor A;ribosome-binding factor A	RBFA_BURCJ;	>sp|B4E7L2|RBFA_BURCJ Ribosome-binding factor A OS=Burkholderia cenocepacia (strain ATCC BAA-245 / DSM 16553 / LMG 16656 / NCTC 13227 / J2315 / CF5610) GN=rbfA PE=3 SV=1;>BURCENK562V_RS24355 ref|WP_006490681.1|gi|493536740| ribosome-binding factor A				0	51.0107	10	13	8	11	9	12	13	12	11	12	10	11	14	13	12	13	15	13	11	14	14	13	14	13	14	13	12	12	11	12	12	12	12	11	13	7	11	13	12
B4E7L3;BURCENK562V_RS24350	B4E7L3;BURCENK562V_RS24350	truB;ref|WP_006490683.1|gi|493536742|	tRNA pseudouridine synthase B	B4E7L3_BURCJ;	>tr|B4E7L3|B4E7L3_BURCJ tRNA pseudouridine synthase B OS=Burkholderia cenocepacia (strain ATCC BAA-245 / DSM 16553 / LMG 16656 / NCTC 13227 / J2315 / CF5610) GN=truB PE=3 SV=1;>BURCENK562V_RS24350 ref|WP_006490683.1|gi|493536742| tRNA pseudouridine synthase B				0	54.709	15	14	14	15	16	14	15	17	15	13	13	15	16	16	16	15	16	15	15	16	16	13	17	15	16	14	15	13	16	13	16	14	16	16	16	10	16	15	14
B4E7L5;BURCENK562V_RS24340	B4E7L5;BURCENK562V_RS24340	emrA;ref|WP_006490688.1|gi|493536747|	Putative multidrug resistance transport protein;hemolysin D	B4E7L5_BURCJ;	>tr|B4E7L5|B4E7L5_BURCJ Putative multidrug resistance transport protein OS=Burkholderia cenocepacia (strain ATCC BAA-245 / DSM 16553 / LMG 16656 / NCTC 13227 / J2315 / CF5610) GN=emrA PE=4 SV=1;>BURCENK562V_RS24340 ref|WP_006490688.1|gi|493536747| hemolysin D				0	55.9902	11	12	9	14	12	11	13	15	11	13	14	13	14	13	13	12	16	15	13	14	14	14	14	12	11	13	14	12	11	11	12	11	14	14	12	12	15	14	14
B4E7L6;BURCENK562V_RS24335	B4E7L6;BURCENK562V_RS24335	BCAL1512;ref|WP_012492562.1|gi|501469117|	Outer membrane efflux protein;MarR family transcriptional regulator	B4E7L6_BURCJ;	>tr|B4E7L6|B4E7L6_BURCJ Outer membrane efflux protein OS=Burkholderia cenocepacia (strain ATCC BAA-245 / DSM 16553 / LMG 16656 / NCTC 13227 / J2315 / CF5610) GN=BCAL1512 PE=3 SV=1;>BURCENK562V_RS24335 ref|WP_012492562.1|gi|501469117| MarR family transcriptional regulator				0	57.5142	12	13	10	13	15	14	16	16	15	16	15	15	17	14	14	13	15	15	15	15	16	15	16	15	14	13	15	13	13	13	10	13	15	15	13	13	13	16	14
B4E7L7;BURCENK562V_RS24330	B4E7L7;BURCENK562V_RS24330	BCAL1513;ref|WP_034178626.1|gi|736004708|	MarR family regulatory protein;MarR family transcriptional regulator	B4E7L7_BURCJ;	>tr|B4E7L7|B4E7L7_BURCJ MarR family regulatory protein OS=Burkholderia cenocepacia (strain ATCC BAA-245 / DSM 16553 / LMG 16656 / NCTC 13227 / J2315 / CF5610) GN=BCAL1513 PE=4 SV=1;>BURCENK562V_RS24330 ref|WP_034178626.1|gi|736004708| MarR family transcriptional regulator				0	51.1557	5	5	3	5	4	6	5	4	3	6	4	5	5	4	5	5	4	5	5	6	3	5	5	5	4	5	4	4	4	5	5	4	5	5	6	4	5	4	3
B4E7L8;BURCENK562V_RS24325	B4E7L8;BURCENK562V_RS24325	typA;ref|WP_006490690.1|gi|493536749|	GTP-binding protein	B4E7L8_BURCJ;	>tr|B4E7L8|B4E7L8_BURCJ GTP-binding protein OS=Burkholderia cenocepacia (strain ATCC BAA-245 / DSM 16553 / LMG 16656 / NCTC 13227 / J2315 / CF5610) GN=typA PE=4 SV=1;>BURCENK562V_RS24325 ref|WP_006490690.1|gi|493536749| GTP-binding protein				0	58.5082	62	65	57	61	62	64	64	64	61	62	63	61	67	64	67	66	70	67	65	67	67	65	70	67	61	62	63	59	60	62	67	61	58	58	58	53	68	64	68
B4E7L9;BURCENK562V_RS24320	B4E7L9;BURCENK562V_RS24320	sucA;ref|WP_006495342.1|gi|493541470|	2-oxoglutarate dehydrogenase E1 component;2-oxoglutarate dehydrogenase E1	B4E7L9_BURCJ;	>tr|B4E7L9|B4E7L9_BURCJ 2-oxoglutarate dehydrogenase E1 component OS=Burkholderia cenocepacia (strain ATCC BAA-245 / DSM 16553 / LMG 16656 / NCTC 13227 / J2315 / CF5610) GN=sucA PE=4 SV=1;>BURCENK562V_RS24320 ref|WP_006495342.1|gi|493541470| 2-oxoglutarate dehydrogenase E1				0	56.2678	94	99	86	95	92	95	101	99	95	93	91	96	104	94	103	104	103	100	95	99	100	100	104	100	91	98	92	92	95	94	103	95	94	93	92	86	99	98	94
B4E7M0;BURCENK562V_RS24315	B4E7M0;BURCENK562V_RS24315	sucB;ref|WP_006493538.1|gi|493539652|	Dihydrolipoyllysine-residue succinyltransferase component of 2-oxoglutarate dehydrogenase complex;dihydrolipoamide succinyltransferase	B4E7M0_BURCJ;	>tr|B4E7M0|B4E7M0_BURCJ Dihydrolipoyllysine-residue succinyltransferase component of 2-oxoglutarate dehydrogenase complex OS=Burkholderia cenocepacia (strain ATCC BAA-245 / DSM 16553 / LMG 16656 / NCTC 13227 / J2315 / CF5610) GN=sucB PE=3 SV=1;>BURCENK562V_RS24315 ref|WP_006493538.1|gi|493539652| dihydrolipoamide succinyltransferase				0	56.5924	33	35	30	34	36	35	34	37	35	35	35	34	36	36	36	36	35	36	36	35	36	36	34	35	35	36	35	33	34	33	36	33	33	34	34	30	36	35	35
B4E7M1;BURCENK562V_RS24310	B4E7M1;BURCENK562V_RS24310	odhL;ref|WP_006483484.1|gi|493529469|	Dihydrolipoyl dehydrogenase;dihydrolipoamide dehydrogenase	B4E7M1_BURCJ;	>tr|B4E7M1|B4E7M1_BURCJ Dihydrolipoyl dehydrogenase OS=Burkholderia cenocepacia (strain ATCC BAA-245 / DSM 16553 / LMG 16656 / NCTC 13227 / J2315 / CF5610) GN=odhL PE=3 SV=1;>BURCENK562V_RS24310 ref|WP_006483484.1|gi|493529469| dihydrolipoamide dehydrogenase				0	55.6831	52	53	50	55	55	51	54	52	54	53	53	53	52	54	51	52	52	53	53	53	53	53	52	54	53	52	52	52	53	54	53	54	52	51	53	48	52	50	51
B4E7M2;BURCENK562V_RS24305	B4E7M2;BURCENK562V_RS24305	BCAL1518;ref|WP_012492563.1|gi|501469118|	AFG1-like ATPase;ATPase	B4E7M2_BURCJ;	>tr|B4E7M2|B4E7M2_BURCJ AFG1-like ATPase OS=Burkholderia cenocepacia (strain ATCC BAA-245 / DSM 16553 / LMG 16656 / NCTC 13227 / J2315 / CF5610) GN=BCAL1518 PE=4 SV=1;>BURCENK562V_RS24305 ref|WP_012492563.1|gi|501469118| ATPase				0	55.7313	31	32	25	26	28	31	31	33	30	29	30	31	33	31	31	30	35	32	31	35	32	32	34	32	30	29	31	28	31	29	33	30	30	30	31	22	34	31	28
B4E7M4;BURCENK562V_RS24295	B4E7M4;BURCENK562V_RS24295	BCAL1520;ref|WP_006483501.1|gi|493529486|	Putative lipoprotein;hypothetical protein	B4E7M4_BURCJ;	>tr|B4E7M4|B4E7M4_BURCJ Putative lipoprotein OS=Burkholderia cenocepacia (strain ATCC BAA-245 / DSM 16553 / LMG 16656 / NCTC 13227 / J2315 / CF5610) GN=BCAL1520 PE=4 SV=1;>BURCENK562V_RS24295 ref|WP_006483501.1|gi|493529486| hypothetical protein				0	54.5293	10	10	10	10	8	9	11	11	12	13	10	10	11	10	11	10	12	11	11	11	13	10	10	10	11	9	9	9	9	9	9	8	10	9	9	8	11	11	11
B4E7M5;BURCENK562V_RS24290	B4E7M5;BURCENK562V_RS24290	BCAL1522;ref|WP_006483487.1|gi|493529472|	Putative exported heme utilisation related protein;sugar transporter	B4E7M5_BURCJ;	>tr|B4E7M5|B4E7M5_BURCJ Putative exported heme utilisation related protein OS=Burkholderia cenocepacia (strain ATCC BAA-245 / DSM 16553 / LMG 16656 / NCTC 13227 / J2315 / CF5610) GN=BCAL1522 PE=4 SV=1;>BURCENK562V_RS24290 ref|WP_006483487.1|gi|493529472| sugar transporter				0	55.2494	13	15	14	13	11	12	10	14	13	12	10	11	16	13	15	14	15	14	13	14	15	14	14	14	15	15	13	15	14	14	15	12	13	15	15	11	16	15	15
B4E7U3;BURCENK562V_RS26725	B4E7U3;BURCENK562V_RS26725	BCAL2604;ref|WP_011545926.1|gi|499865192|	Uncharacterized protein;hypothetical protein	B4E7U3_BURCJ;	>tr|B4E7U3|B4E7U3_BURCJ Uncharacterized protein OS=Burkholderia cenocepacia (strain ATCC BAA-245 / DSM 16553 / LMG 16656 / NCTC 13227 / J2315 / CF5610) GN=BCAL2604 PE=4 SV=1;>BURCENK562V_RS26725 ref|WP_011545926.1|gi|499865192| hypothetical protein				0	50.2208	4	6	5	4	5	5	3	5	4	5	4	4	5	4	6	4	4	4	5	3	5	3	3	4	4	6	5	5	5	5	5	6	5	5	5	3	6	4	4
B4E7U4;BURCENK562V_RS26720	B4E7U4;BURCENK562V_RS26720	BCAL2605;ref|WP_006493396.1|gi|493539509|	Two-component regulatory system, sensor kinase protein;GHKL domain protein	B4E7U4_BURCJ;	>tr|B4E7U4|B4E7U4_BURCJ Two-component regulatory system, sensor kinase protein OS=Burkholderia cenocepacia (strain ATCC BAA-245 / DSM 16553 / LMG 16656 / NCTC 13227 / J2315 / CF5610) GN=BCAL2605 PE=4 SV=1;>BURCENK562V_RS26720 ref|WP_006493396.1|gi|493539509| GHKL domain protein				0	55.8196	13	16	11	13	16	16	16	17	16	17	14	14	17	14	16	14	15	16	17	17	18	16	17	17	14	17	15	16	14	15	15	15	13	13	13	14	16	13	17
B4E7U5;BURCENK562V_RS26715	B4E7U5;BURCENK562V_RS26715	BCAL2606;ref|WP_006493394.1|gi|493539507|	Two-component regulatory system, response regulator protein;transcriptional regulator	B4E7U5_BURCJ;	>tr|B4E7U5|B4E7U5_BURCJ Two-component regulatory system, response regulator protein OS=Burkholderia cenocepacia (strain ATCC BAA-245 / DSM 16553 / LMG 16656 / NCTC 13227 / J2315 / CF5610) GN=BCAL2606 PE=4 SV=1;>BURCENK562V_RS26715 ref|WP_006493394.1|gi|493539507| transcriptional regulator				0	54.9761	29	30	25	26	27	28	31	29	29	32	30	33	31	27	30	30	31	31	29	29	31	31	30	30	29	27	28	25	29	28	32	29	31	30	28	24	31	28	26
B4E7U6;BURCENK562V_RS26710	B4E7U6;BURCENK562V_RS26710	BCAL2607;ref|WP_006484082.1|gi|493530069|	Putative exported protein;hypothetical protein	B4E7U6_BURCJ;	>tr|B4E7U6|B4E7U6_BURCJ Putative exported protein OS=Burkholderia cenocepacia (strain ATCC BAA-245 / DSM 16553 / LMG 16656 / NCTC 13227 / J2315 / CF5610) GN=BCAL2607 PE=4 SV=1;>BURCENK562V_RS26710 ref|WP_006484082.1|gi|493530069| hypothetical protein				0	58.3936	11	13	6	8	14	15	15	17	15	16	13	18	16	13	15	14	13	14	14	15	15	14	13	15	13	14	13	11	14	11	14	14	15	14	13	13	17	15	13
B4E7U8;BURCENK562V_RS26700	B4E7U8;BURCENK562V_RS26700	hisJ;ref|WP_012492809.1|gi|501469364|	Periplasmic histidine-binding protein;ABC transporter substrate-binding protein	B4E7U8_BURCJ;	>tr|B4E7U8|B4E7U8_BURCJ Periplasmic histidine-binding protein OS=Burkholderia cenocepacia (strain ATCC BAA-245 / DSM 16553 / LMG 16656 / NCTC 13227 / J2315 / CF5610) GN=hisJ PE=3 SV=1;>BURCENK562V_RS26700 ref|WP_012492809.1|gi|501469364| ABC transporter substrate-binding protein				0	54.9141	17	15	14	16	15	14	13	14	15	15	16	15	15	15	16	17	16	14	16	14	15	16	16	14	14	15	16	16	16	15	17	16	16	16	16	15	16	15	14
B4E7U9;BURCENK562V_RS26695	B4E7U9;BURCENK562V_RS26695	hisQ;ref|WP_006489645.1|gi|493535692|	Histidine transport system permease protein;histidine/lysine/arginine/ornithine ABC transporter permease HisQ	B4E7U9_BURCJ;	>tr|B4E7U9|B4E7U9_BURCJ Histidine transport system permease protein OS=Burkholderia cenocepacia (strain ATCC BAA-245 / DSM 16553 / LMG 16656 / NCTC 13227 / J2315 / CF5610) GN=hisQ PE=3 SV=1;>BURCENK562V_RS26695 ref|WP_006489645.1|gi|493535692| histidine/lysine/arginine/ornithine ABC transporter permease HisQ				0	50.518	1	2	2	2	2	2	2	2	2	2	2	3	2	2	2	2	2	2	2	2	2	2	2	2	2	2	2	2	3	2	2	2	2	2	2	2	2	2	2
B4E7V0;BURCENK562V_RS26690	B4E7V0;BURCENK562V_RS26690	hisM;ref|WP_006489646.1|gi|493535693|	Histidine transport system permease protein;histidine/lysine/arginine/ornithine ABC transporter permease HisM	B4E7V0_BURCJ;	>tr|B4E7V0|B4E7V0_BURCJ Histidine transport system permease protein OS=Burkholderia cenocepacia (strain ATCC BAA-245 / DSM 16553 / LMG 16656 / NCTC 13227 / J2315 / CF5610) GN=hisM PE=3 SV=1;>BURCENK562V_RS26690 ref|WP_006489646.1|gi|493535693| histidine/lysine/arginine/ornithine ABC transporter permease HisM				0	51.6271	6	6	5	5	6	6	6	7	5	6	6	5	7	5	5	8	6	5	5	6	5	6	6	6	5	6	6	6	5	4	7	6	6	7	6	6	8	5	6
B4E7V1;BURCENK562V_RS04830	B4E7V1;BURCENK562V_RS04830	BCAL0459;ref|WP_006491411.1|gi|493537494|	Putative patatin-like phospholipase;phospholipase, patatin family	B4E7V1_BURCJ;	>tr|B4E7V1|B4E7V1_BURCJ Putative patatin-like phospholipase OS=Burkholderia cenocepacia (strain ATCC BAA-245 / DSM 16553 / LMG 16656 / NCTC 13227 / J2315 / CF5610) GN=BCAL0459 PE=4 SV=1;>BURCENK562V_RS04830 ref|WP_006491411.1|gi|493537494| phospholipase, patatin family				0	45.9848	0	3	0	0	2	4	3	2	3	3	1	3	3	1	2	1	4	4	2	3	3	3	3	3	0	2	1	0	0	0	2	1	2	1	3	0	3	1	0
B4E7V2;BURCENK562V_RS04825	B4E7V2;BURCENK562V_RS04825	BCAL0460;ref|WP_006485779.1|gi|493531787|	D-isomer specific 2-hydroxyacid dehydrogenase;3-phosphoglycerate dehydrogenase	B4E7V2_BURCJ;	>tr|B4E7V2|B4E7V2_BURCJ D-isomer specific 2-hydroxyacid dehydrogenase OS=Burkholderia cenocepacia (strain ATCC BAA-245 / DSM 16553 / LMG 16656 / NCTC 13227 / J2315 / CF5610) GN=BCAL0460 PE=3 SV=1;>BURCENK562V_RS04825 ref|WP_006485779.1|gi|493531787| 3-phosphoglycerate dehydrogenase				0	58.4177	20	21	16	20	22	20	24	25	23	23	23	24	23	21	21	22	23	21	22	21	22	22	21	22	19	21	22	20	21	20	24	21	22	21	21	17	23	22	23
B4E7V3;BURCENK562V_RS04820	B4E7V3;BURCENK562V_RS04820	BCAL0461;ref|WP_006485796.1|gi|493531804|	LysR family regulatory protein;LysR family transcriptional regulator	B4E7V3_BURCJ;	>tr|B4E7V3|B4E7V3_BURCJ LysR family regulatory protein OS=Burkholderia cenocepacia (strain ATCC BAA-245 / DSM 16553 / LMG 16656 / NCTC 13227 / J2315 / CF5610) GN=BCAL0461 PE=4 SV=1;>BURCENK562V_RS04820 ref|WP_006485796.1|gi|493531804| LysR family transcriptional regulator				0	58.9261	23	27	19	28	20	22	24	27	21	28	22	24	29	28	28	27	30	28	25	26	29	29	29	27	27	24	26	21	23	24	28	24	27	23	21	19	29	29	30
B4E7V4;BURCENK562V_RS04815	B4E7V4;BURCENK562V_RS04815	BCAL0462;ref|WP_020979454.1|gi|537731047|	Putative DNA topoisomerase III;DNA topoisomerase III	B4E7V4_BURCJ;	>tr|B4E7V4|B4E7V4_BURCJ Putative DNA topoisomerase III OS=Burkholderia cenocepacia (strain ATCC BAA-245 / DSM 16553 / LMG 16656 / NCTC 13227 / J2315 / CF5610) GN=BCAL0462 PE=4 SV=1;>BURCENK562V_RS04815 ref|WP_020979454.1|gi|537731047| DNA topoisomerase III				0	58.2306	82	87	81	84	85	88	86	84	87	87	85	87	89	85	84	85	88	86	87	86	88	88	86	89	85	87	88	83	87	86	87	87	84	85	88	77	88	85	85
B4E7V5;BURCENK562V_RS04810	B4E7V5;BURCENK562V_RS04810	BCAL0463;ref|WP_006485786.1|gi|493531794|	Putative thioredoxin;thioredoxin	B4E7V5_BURCJ;	>tr|B4E7V5|B4E7V5_BURCJ Putative thioredoxin OS=Burkholderia cenocepacia (strain ATCC BAA-245 / DSM 16553 / LMG 16656 / NCTC 13227 / J2315 / CF5610) GN=BCAL0463 PE=4 SV=1;>BURCENK562V_RS04810 ref|WP_006485786.1|gi|493531794| thioredoxin				0	53.697	11	12	11	12	8	10	9	11	10	11	11	11	12	11	11	11	12	10	10	10	10	11	10	11	11	12	11	11	12	11	11	11	11	10	11	10	12	11	11
B4E7V7;BURCENK562V_RS04800	B4E7V7;BURCENK562V_RS04800	def;ref|WP_006485794.1|gi|493531802|	Peptide deformylase;peptide deformylase	B4E7V7_BURCJ;	>tr|B4E7V7|B4E7V7_BURCJ Peptide deformylase OS=Burkholderia cenocepacia (strain ATCC BAA-245 / DSM 16553 / LMG 16656 / NCTC 13227 / J2315 / CF5610) GN=def PE=3 SV=1;>BURCENK562V_RS04800 ref|WP_006485794.1|gi|493531802| peptide deformylase				0	57.839	19	19	16	16	17	16	18	18	15	18	16	18	18	17	18	20	19	19	16	18	18	18	19	19	16	18	17	17	17	17	17	17	15	16	17	15	20	18	15
B4E7V8;BURCENK562V_RS04795	B4E7V8;BURCENK562V_RS04795	fmt;ref|WP_006485789.1|gi|493531797|	Methionyl-tRNA formyltransferase;methionyl-tRNA formyltransferase	FMT_BURCJ;	>sp|B4E7V8|FMT_BURCJ Methionyl-tRNA formyltransferase OS=Burkholderia cenocepacia (strain ATCC BAA-245 / DSM 16553 / LMG 16656 / NCTC 13227 / J2315 / CF5610) GN=fmt PE=3 SV=1;>BURCENK562V_RS04795 ref|WP_006485789.1|gi|493531797| methionyl-tRNA formyltransferase				0	53.9896	18	23	19	19	20	20	22	24	18	20	19	22	24	20	18	19	22	21	21	21	23	21	21	21	19	19	17	20	19	18	22	20	20	20	17	16	24	21	20
B4E7W0;BURCENK562V_RS04785	B4E7W0;BURCENK562V_RS04785	htpX;ref|WP_006485774.1|gi|493531782|	Protease HtpX homolog;protease	HTPX_BURCJ;	>sp|B4E7W0|HTPX_BURCJ Protease HtpX homolog OS=Burkholderia cenocepacia (strain ATCC BAA-245 / DSM 16553 / LMG 16656 / NCTC 13227 / J2315 / CF5610) GN=htpX PE=3 SV=1;>BURCENK562V_RS04785 ref|WP_006485774.1|gi|493531782| protease				0	49.3959	10	11	9	10	10	10	10	10	10	9	11	11	11	11	11	11	11	11	9	10	8	11	9	10	10	11	11	11	11	11	11	11	10	11	11	11	10	11	10
B4E7W1;BURCENK562V_RS04780	B4E7W1;BURCENK562V_RS04780	rsmB;ref|WP_006485768.1|gi|493531776|	Ribosomal RNA small subunit methyltransferase B;16S rRNA methyltransferase	B4E7W1_BURCJ;	>tr|B4E7W1|B4E7W1_BURCJ Ribosomal RNA small subunit methyltransferase B OS=Burkholderia cenocepacia (strain ATCC BAA-245 / DSM 16553 / LMG 16656 / NCTC 13227 / J2315 / CF5610) GN=rsmB PE=3 SV=1;>BURCENK562V_RS04780 ref|WP_006485768.1|gi|493531776| 16S rRNA methyltransferase				0	56.1032	19	22	18	21	21	22	22	22	22	20	20	20	21	22	21	21	23	22	22	22	22	20	22	22	22	21	20	21	19	21	21	21	22	22	20	21	23	23	22
B4E7W2;BURCENK562V_RS04775	B4E7W2;BURCENK562V_RS04775	BCAL0470;ref|WP_006477467.1|gi|493523395|	Putative exported protein;signal peptide protein	B4E7W2_BURCJ;	>tr|B4E7W2|B4E7W2_BURCJ Putative exported protein OS=Burkholderia cenocepacia (strain ATCC BAA-245 / DSM 16553 / LMG 16656 / NCTC 13227 / J2315 / CF5610) GN=BCAL0470 PE=4 SV=1;>BURCENK562V_RS04775 ref|WP_006477467.1|gi|493523395| signal peptide protein				0	51.2637	14	14	13	12	13	13	13	13	14	13	12	14	14	14	15	14	15	14	14	15	14	14	15	15	14	14	14	13	13	11	14	13	13	14	12	13	15	14	14
B4E7W3;BURCENK562V_RS04770	B4E7W3;BURCENK562V_RS04770	BCAL0471;ref|WP_034178451.1|gi|736004533|	Two-component regulatory system, sensor kinase protein;histidine kinase	B4E7W3_BURCJ;	>tr|B4E7W3|B4E7W3_BURCJ Two-component regulatory system, sensor kinase protein OS=Burkholderia cenocepacia (strain ATCC BAA-245 / DSM 16553 / LMG 16656 / NCTC 13227 / J2315 / CF5610) GN=BCAL0471 PE=4 SV=1;>BURCENK562V_RS04770 ref|WP_034178451.1|gi|736004533| histidine kinase				0	56.4542	20	20	18	19	22	22	24	24	22	24	20	23	24	21	23	23	20	22	22	20	23	23	22	23	17	21	22	20	22	22	23	21	22	21	21	19	23	23	23
B4E7W4;BURCENK562V_RS04765	B4E7W4;BURCENK562V_RS04765	BCAL0472;ref|WP_006495385.1|gi|493541513|	Two-component regulatory system, response regulator protein;XRE family transcriptional regulator	B4E7W4_BURCJ;	>tr|B4E7W4|B4E7W4_BURCJ Two-component regulatory system, response regulator protein OS=Burkholderia cenocepacia (strain ATCC BAA-245 / DSM 16553 / LMG 16656 / NCTC 13227 / J2315 / CF5610) GN=BCAL0472 PE=4 SV=1;>BURCENK562V_RS04765 ref|WP_006495385.1|gi|493541513| XRE family transcriptional regulator				0	56.4157	14	16	15	15	15	15	15	17	16	16	15	17	16	16	16	18	15	15	13	16	16	16	16	16	15	15	18	16	17	15	17	16	18	16	17	15	17	16	14
B4E7W5;BURCENK562V_RS04755	B4E7W5;BURCENK562V_RS04755	queC;ref|WP_006482568.1|gi|493528548|	7-cyano-7-deazaguanine synthase	QUEC_BURCJ;	>sp|B4E7W5|QUEC_BURCJ 7-cyano-7-deazaguanine synthase OS=Burkholderia cenocepacia (strain ATCC BAA-245 / DSM 16553 / LMG 16656 / NCTC 13227 / J2315 / CF5610) GN=queC PE=3 SV=1;>BURCENK562V_RS04755 ref|WP_006482568.1|gi|493528548| 7-cyano-7-deazaguanine synthase				0	56.3526	16	15	14	17	16	16	17	19	17	18	17	17	18	16	18	18	19	16	16	17	16	17	16	16	18	17	17	18	18	17	18	18	19	18	17	16	19	18	18
B4E7W6;BURCENK562V_RS04750	B4E7W6;BURCENK562V_RS04750	queE;ref|WP_006482565.1|gi|493528545|	7-carboxy-7-deazaguanine synthase;7-cyano-7-deazaguanine reductase	B4E7W6_BURCJ;	>tr|B4E7W6|B4E7W6_BURCJ 7-carboxy-7-deazaguanine synthase OS=Burkholderia cenocepacia (strain ATCC BAA-245 / DSM 16553 / LMG 16656 / NCTC 13227 / J2315 / CF5610) GN=queE PE=3 SV=1;>BURCENK562V_RS04750 ref|WP_006482565.1|gi|493528545| 7-cyano-7-deazaguanine reductase				0	58.6284	11	12	9	12	12	12	12	11	11	11	11	11	11	11	11	10	12	13	12	13	13	12	13	12	12	12	12	11	11	12	12	12	11	11	11	8	12	10	11
B4E7W7;BURCENK562V_RS04745	B4E7W7;BURCENK562V_RS04745	BCAL0475;ref|WP_006482561.1|gi|493528541|	Putative 6-pyruvoyl tetrahydropterin synthase;6-carboxy-5,6,7,8-tetrahydropterin synthase	B4E7W7_BURCJ;	>tr|B4E7W7|B4E7W7_BURCJ Putative 6-pyruvoyl tetrahydropterin synthase OS=Burkholderia cenocepacia (strain ATCC BAA-245 / DSM 16553 / LMG 16656 / NCTC 13227 / J2315 / CF5610) GN=BCAL0475 PE=4 SV=1;>BURCENK562V_RS04745 ref|WP_006482561.1|gi|493528541| 6-carboxy-5,6,7,8-tetrahydropterin synthase				0	56.8972	9	12	9	9	9	10	12	13	11	11	11	11	12	10	10	12	13	12	9	11	12	11	13	13	11	10	11	11	10	11	11	11	12	9	9	9	13	8	9
B4E7W8;BURCENK562V_RS04740	B4E7W8;BURCENK562V_RS04740	BCAL0476;ref|WP_006494072.1|gi|493540194|	HpcH/HpaI aldolase/citrate lyase family protein;2-dehydro-3-deoxyglucarate aldolase	B4E7W8_BURCJ;	>tr|B4E7W8|B4E7W8_BURCJ HpcH/HpaI aldolase/citrate lyase family protein OS=Burkholderia cenocepacia (strain ATCC BAA-245 / DSM 16553 / LMG 16656 / NCTC 13227 / J2315 / CF5610) GN=BCAL0476 PE=1 SV=1;>BURCENK562V_RS04740 ref|WP_006494072.1|gi|493540194| 2-dehydro-3-deoxyglucarate aldolase				0	52.1561	6	7	4	6	4	4	3	4	6	7	3	8	7	6	7	6	6	5	3	5	7	6	6	4	7	8	8	7	6	8	8	8	8	8	6	6	7	6	7
B4E7W9;BURCENK562V_RS04735	B4E7W9;BURCENK562V_RS04735	BCAL0477;ref|WP_006482569.1|gi|493528549|	Uncharacterized protein;hypothetical protein	B4E7W9_BURCJ;	>tr|B4E7W9|B4E7W9_BURCJ Uncharacterized protein OS=Burkholderia cenocepacia (strain ATCC BAA-245 / DSM 16553 / LMG 16656 / NCTC 13227 / J2315 / CF5610) GN=BCAL0477 PE=4 SV=1;>BURCENK562V_RS04735 ref|WP_006482569.1|gi|493528549| hypothetical protein				0	52.1257	1	2	0	1	0	2	1	2	2	2	0	2	2	2	2	2	2	2	0	2	2	2	1	2	2	3	2	3	3	2	2	2	2	2	2	0	3	2	2
B4E7X0;BURCENK562V_RS04730	B4E7X0;BURCENK562V_RS04730	rodA;ref|WP_006482564.1|gi|493528544|	Rod shape-determining protein;cell wall shape-determining protein	B4E7X0_BURCJ;	>tr|B4E7X0|B4E7X0_BURCJ Rod shape-determining protein OS=Burkholderia cenocepacia (strain ATCC BAA-245 / DSM 16553 / LMG 16656 / NCTC 13227 / J2315 / CF5610) GN=rodA PE=3 SV=1;>BURCENK562V_RS04730 ref|WP_006482564.1|gi|493528544| cell wall shape-determining protein				0	54.7408	7	7	5	4	7	7	7	8	8	8	6	6	7	6	6	7	7	6	7	8	7	8	8	8	6	6	7	6	6	5	7	7	7	6	7	4	7	8	7
B4E7X1;BURCENK562V_RS04725	B4E7X1;BURCENK562V_RS04725	mrdA;ref|WP_020979412.1|gi|537730307|	Penicillin-binding protein;penicillin-binding protein 2	B4E7X1_BURCJ;	>tr|B4E7X1|B4E7X1_BURCJ Penicillin-binding protein OS=Burkholderia cenocepacia (strain ATCC BAA-245 / DSM 16553 / LMG 16656 / NCTC 13227 / J2315 / CF5610) GN=mrdA PE=4 SV=1;>BURCENK562V_RS04725 ref|WP_020979412.1|gi|537730307| penicillin-binding protein 2				0	56.6241	13	15	12	15	16	15	17	16	14	16	15	15	18	13	18	16	17	16	15	16	16	16	17	17	14	18	17	15	16	15	15	15	12	15	15	14	19	14	15
B4E7X2;BURCENK562V_RS04720	B4E7X2;BURCENK562V_RS04720	BCAL0480;ref|WP_006482567.1|gi|493528547|	Putative rod shape-determining protein;rod shape-determining protein MreD	B4E7X2_BURCJ;	>tr|B4E7X2|B4E7X2_BURCJ Putative rod shape-determining protein OS=Burkholderia cenocepacia (strain ATCC BAA-245 / DSM 16553 / LMG 16656 / NCTC 13227 / J2315 / CF5610) GN=BCAL0480 PE=4 SV=1;>BURCENK562V_RS04720 ref|WP_006482567.1|gi|493528547| rod shape-determining protein MreD				0	49.8754	3	4	2	2	4	4	4	4	3	4	3	4	2	3	4	3	4	4	3	4	4	4	4	4	2	3	3	2	3	4	3	2	4	4	4	2	3	3	3
B4E7X3;BURCENK562V_RS04715	B4E7X3;BURCENK562V_RS04715	BCAL0481;ref|WP_012492334.1|gi|501468889|	Putative rod shape-determining protein;rod shape-determining protein MreC	B4E7X3_BURCJ;	>tr|B4E7X3|B4E7X3_BURCJ Putative rod shape-determining protein OS=Burkholderia cenocepacia (strain ATCC BAA-245 / DSM 16553 / LMG 16656 / NCTC 13227 / J2315 / CF5610) GN=BCAL0481 PE=4 SV=1;>BURCENK562V_RS04715 ref|WP_012492334.1|gi|501468889| rod shape-determining protein MreC				0	53.6123	9	10	10	9	11	12	10	11	11	11	10	10	9	11	10	8	11	11	11	10	12	12	11	12	12	12	11	9	11	11	11	10	11	11	11	9	9	10	10
B4E7X4;BURCENK562V_RS04710	B4E7X4;BURCENK562V_RS04710	mreB;ref|WP_004189550.1|gi|490293986|	Putative rod shape-determining protein;rod shape-determining protein MreB	B4E7X4_BURCJ;	>tr|B4E7X4|B4E7X4_BURCJ Putative rod shape-determining protein OS=Burkholderia cenocepacia (strain ATCC BAA-245 / DSM 16553 / LMG 16656 / NCTC 13227 / J2315 / CF5610) GN=mreB PE=4 SV=1;>BURCENK562V_RS04710 ref|WP_004189550.1|gi|490293986| rod shape-determining protein MreB				0	58.0482	32	33	28	32	35	33	32	34	32	33	33	34	33	33	32	32	32	32	35	32	34	33	33	32	33	33	32	32	33	33	32	33	34	33	32	28	32	33	34
B4E7X5;BURCENK562V_RS04705	B4E7X5;BURCENK562V_RS04705	gatC;ref|WP_006485929.1|gi|493531941|	Aspartyl/glutamyl-tRNA(Asn/Gln) amidotransferase subunit C;glutamyl-tRNA amidotransferase subunit C	GATC_BURCJ;	>sp|B4E7X5|GATC_BURCJ Aspartyl/glutamyl-tRNA(Asn/Gln) amidotransferase subunit C OS=Burkholderia cenocepacia (strain ATCC BAA-245 / DSM 16553 / LMG 16656 / NCTC 13227 / J2315 / CF5610) GN=gatC PE=3 SV=1;>BURCENK562V_RS04705 ref|WP_006485929.1|gi|493531941| glutamyl-tRNA amidotransferase subunit C				0	50.9653	6	5	5	5	5	5	6	6	5	6	5	6	6	6	5	6	7	6	5	5	6	5	6	6	6	6	6	6	6	6	6	5	5	5	5	5	6	6	5
B4E7X6;BURCENK562V_RS04700	B4E7X6;BURCENK562V_RS04700	gatA;ref|WP_006494379.1|gi|493540503|	Glutamyl-tRNA(Gln) amidotransferase subunit A;glutamyl-tRNA amidotransferase subunit A	GATA_BURCJ;	>sp|B4E7X6|GATA_BURCJ Glutamyl-tRNA(Gln) amidotransferase subunit A OS=Burkholderia cenocepacia (strain ATCC BAA-245 / DSM 16553 / LMG 16656 / NCTC 13227 / J2315 / CF5610) GN=gatA PE=3 SV=1;>BURCENK562V_RS04700 ref|WP_006494379.1|gi|493540503| glutamyl-tRNA amidotransferase subunit A				0	56.575	30	33	28	31	31	33	31	34	31	32	31	32	33	32	34	33	36	34	34	34	33	33	36	36	30	31	28	30	29	33	32	32	29	30	30	28	33	34	31
B4E7X7;BURCENK562V_RS04695	B4E7X7;BURCENK562V_RS04695	gatB;ref|WP_006482505.1|gi|493528485|	Aspartyl/glutamyl-tRNA(Asn/Gln) amidotransferase subunit B;glutamyl-tRNA amidotransferase subunit B	GATB_BURCJ;	>sp|B4E7X7|GATB_BURCJ Aspartyl/glutamyl-tRNA(Asn/Gln) amidotransferase subunit B OS=Burkholderia cenocepacia (strain ATCC BAA-245 / DSM 16553 / LMG 16656 / NCTC 13227 / J2315 / CF5610) GN=gatB PE=3 SV=1;>BURCENK562V_RS04695 ref|WP_006482505.1|gi|493528485| glutamyl-tRNA amidotransferase subunit B				0	56.7684	32	33	29	29	34	32	33	35	31	33	32	32	33	29	31	34	32	35	33	32	34	32	34	32	33	30	30	30	31	34	34	32	34	31	30	30	33	32	32
B4E7X8;BURCENK562V_RS04690	B4E7X8;BURCENK562V_RS04690	BCAL0486;ref|WP_006482508.1|gi|493528488|	Putative polyphosphate kinase;polyphosphate kinase	B4E7X8_BURCJ;	>tr|B4E7X8|B4E7X8_BURCJ Putative polyphosphate kinase OS=Burkholderia cenocepacia (strain ATCC BAA-245 / DSM 16553 / LMG 16656 / NCTC 13227 / J2315 / CF5610) GN=BCAL0486 PE=4 SV=1;>BURCENK562V_RS04690 ref|WP_006482508.1|gi|493528488| polyphosphate kinase				0	54.5785	32	29	28	32	32	32	30	32	30	31	31	32	33	31	31	33	32	32	31	32	33	32	33	34	32	30	33	30	31	30	31	32	30	28	30	25	33	32	31
B4E7X9	B4E7X9	BCAL0487	Endonuclease/exonuclease/phosphatase family protein	B4E7X9_BURCJ	>tr|B4E7X9|B4E7X9_BURCJ Endonuclease/exonuclease/phosphatase family protein OS=Burkholderia cenocepacia (strain ATCC BAA-245 / DSM 16553 / LMG 16656 / NCTC 13227 / J2315 / CF5610) GN=BCAL0487 PE=4 SV=1				0	54.5182	22	26	23	25	26	25	27	27	25	24	24	26	27	27	28	26	29	26	23	29	28	27	25	28	27	26	25	24	24	24	26	27	22	24	21	22	26	25	29
B4E7Y0;BURCENK562V_RS04680	B4E7Y0;BURCENK562V_RS04680	BCAL0488;ref|WP_006482506.1|gi|493528486|	Putative alcohol dehydrogenase;zinc-binding dehydrogenase	B4E7Y0_BURCJ;	>tr|B4E7Y0|B4E7Y0_BURCJ Putative alcohol dehydrogenase OS=Burkholderia cenocepacia (strain ATCC BAA-245 / DSM 16553 / LMG 16656 / NCTC 13227 / J2315 / CF5610) GN=BCAL0488 PE=3 SV=1;>BURCENK562V_RS04680 ref|WP_006482506.1|gi|493528486| zinc-binding dehydrogenase				0	51.7587	11	12	7	12	12	13	12	12	12	13	11	12	14	10	12	13	11	11	13	12	14	13	12	11	10	12	13	13	13	12	12	11	12	14	12	10	12	13	12
B4E7Y1;BURCENK562V_RS04675	B4E7Y1;BURCENK562V_RS04675	BCAL0489;ref|WP_012492335.1|gi|501468890|	AraC family regulatory protein;AraC family transcriptional regulator	B4E7Y1_BURCJ;	>tr|B4E7Y1|B4E7Y1_BURCJ AraC family regulatory protein OS=Burkholderia cenocepacia (strain ATCC BAA-245 / DSM 16553 / LMG 16656 / NCTC 13227 / J2315 / CF5610) GN=BCAL0489 PE=4 SV=1;>BURCENK562V_RS04675 ref|WP_012492335.1|gi|501468890| AraC family transcriptional regulator				0.00022748	43.8121	2	2	2	2	1	2	1	2	3	2	3	2	2	2	2	2	2	2	2	2	2	2	2	2	1	1	2	2	2	2	2	1	3	2	3	2	1	2	3
B4E7Y2;BURCENK562V_RS04670	B4E7Y2;BURCENK562V_RS04670	BCAL0490;ref|WP_012492336.1|gi|501468891|	Peptidase, family M48;peptidase, family M48	B4E7Y2_BURCJ;	>tr|B4E7Y2|B4E7Y2_BURCJ Peptidase, family M48 OS=Burkholderia cenocepacia (strain ATCC BAA-245 / DSM 16553 / LMG 16656 / NCTC 13227 / J2315 / CF5610) GN=BCAL0490 PE=3 SV=1;>BURCENK562V_RS04670 ref|WP_012492336.1|gi|501468891| peptidase, family M48				0	59.2527	18	17	16	17	18	16	17	20	21	17	16	19	19	17	18	18	21	19	18	18	20	21	17	19	19	19	18	17	19	17	17	19	21	18	19	16	19	15	19
B4E7Y3;BURCENK562V_RS04665	B4E7Y3;BURCENK562V_RS04665	BCAL0491;ref|WP_006484646.1|gi|493530637|	Major Facilitator Superfamily protein;transporter, major facilitator family protein	B4E7Y3_BURCJ;	>tr|B4E7Y3|B4E7Y3_BURCJ Major Facilitator Superfamily protein OS=Burkholderia cenocepacia (strain ATCC BAA-245 / DSM 16553 / LMG 16656 / NCTC 13227 / J2315 / CF5610) GN=BCAL0491 PE=4 SV=1;>BURCENK562V_RS04665 ref|WP_006484646.1|gi|493530637| transporter, major facilitator family protein				0	54.8326	9	13	8	12	12	13	13	13	11	13	11	12	13	13	13	10	11	13	13	13	13	13	12	14	12	12	13	10	11	12	11	14	11	12	11	8	11	13	12
B4E7Y4;BURCENK562V_RS04660	B4E7Y4;BURCENK562V_RS04660	metW;ref|WP_006484645.1|gi|493530636|	Methionine biosynthesis protein MetW;methionine biosynthesis protein MetW	B4E7Y4_BURCJ;	>tr|B4E7Y4|B4E7Y4_BURCJ Methionine biosynthesis protein MetW OS=Burkholderia cenocepacia (strain ATCC BAA-245 / DSM 16553 / LMG 16656 / NCTC 13227 / J2315 / CF5610) GN=metW PE=4 SV=1;>BURCENK562V_RS04660 ref|WP_006484645.1|gi|493530636| methionine biosynthesis protein MetW				0	54.1034	10	11	8	9	9	10	10	12	8	9	9	11	10	9	10	10	12	11	10	11	10	12	12	12	10	9	9	10	10	9	10	10	8	10	8	8	12	11	10
B4E7Y5;BURCENK562V_RS04655	B4E7Y5;BURCENK562V_RS04655	metXS;ref|WP_006484643.1|gi|493530634|	Homoserine O-succinyltransferase;homoserine O-acetyltransferase	METXS_BURCJ;	>sp|B4E7Y5|METXS_BURCJ Homoserine O-succinyltransferase OS=Burkholderia cenocepacia (strain ATCC BAA-245 / DSM 16553 / LMG 16656 / NCTC 13227 / J2315 / CF5610) GN=metXS PE=3 SV=1;>BURCENK562V_RS04655 ref|WP_006484643.1|gi|493530634| homoserine O-acetyltransferase				0	56.1045	21	22	19	22	20	24	23	24	22	23	23	25	25	22	24	24	24	22	24	24	24	22	24	23	21	21	21	21	23	22	26	25	21	23	22	19	24	23	22
B4E7Y6;BURCENK562V_RS04650	B4E7Y6;BURCENK562V_RS04650	BCAL0494;ref|WP_012492337.1|gi|501468892|	TetR family regulatory protein;dihydroorotate oxidase	B4E7Y6_BURCJ;	>tr|B4E7Y6|B4E7Y6_BURCJ TetR family regulatory protein OS=Burkholderia cenocepacia (strain ATCC BAA-245 / DSM 16553 / LMG 16656 / NCTC 13227 / J2315 / CF5610) GN=BCAL0494 PE=4 SV=1;>BURCENK562V_RS04650 ref|WP_012492337.1|gi|501468892| dihydroorotate oxidase				0	55.0063	9	8	9	9	9	9	8	8	8	9	8	9	9	8	9	8	9	9	8	8	9	8	8	9	9	9	8	9	9	8	9	9	9	9	9	8	9	8	9
B4E7Y7;BURCENK562V_RS04645	B4E7Y7;BURCENK562V_RS04645	BCAL0495;ref|WP_006495545.1|gi|493541673|	Haloacid dehalogenase-like hydrolase;HAD family hydrolase	B4E7Y7_BURCJ;	>tr|B4E7Y7|B4E7Y7_BURCJ Haloacid dehalogenase-like hydrolase OS=Burkholderia cenocepacia (strain ATCC BAA-245 / DSM 16553 / LMG 16656 / NCTC 13227 / J2315 / CF5610) GN=BCAL0495 PE=4 SV=1;>BURCENK562V_RS04645 ref|WP_006495545.1|gi|493541673| HAD family hydrolase				0	50.2855	9	9	7	9	10	11	10	11	9	8	9	7	10	8	9	9	11	10	7	9	9	9	12	9	8	6	10	8	7	6	9	9	10	6	8	7	8	7	9
B4E7Y8;BURCENK562V_RS04640	B4E7Y8;BURCENK562V_RS04640	argB;ref|WP_006490510.1|gi|493536563|	Acetylglutamate kinase;acetylglutamate kinase	ARGB_BURCJ;	>sp|B4E7Y8|ARGB_BURCJ Acetylglutamate kinase OS=Burkholderia cenocepacia (strain ATCC BAA-245 / DSM 16553 / LMG 16656 / NCTC 13227 / J2315 / CF5610) GN=argB PE=3 SV=1;>BURCENK562V_RS04640 ref|WP_006490510.1|gi|493536563| acetylglutamate kinase				0	55.6957	31	35	31	34	36	35	34	36	32	35	31	32	35	34	35	35	35	35	33	33	34	34	36	35	34	34	36	35	35	35	36	33	32	33	34	29	35	34	35
B4E7Y9;BURCENK562V_RS04630	B4E7Y9;BURCENK562V_RS04630	BCAL0497;ref|WP_006495543.1|gi|493541671|	Two-component regulatory system, sensor kinase protein;sensor histidine kinase	B4E7Y9_BURCJ;	>tr|B4E7Y9|B4E7Y9_BURCJ Two-component regulatory system, sensor kinase protein OS=Burkholderia cenocepacia (strain ATCC BAA-245 / DSM 16553 / LMG 16656 / NCTC 13227 / J2315 / CF5610) GN=BCAL0497 PE=4 SV=1;>BURCENK562V_RS04630 ref|WP_006495543.1|gi|493541671| sensor histidine kinase				0	57.3444	6	5	6	10	6	10	7	9	7	9	7	8	7	7	7	7	10	9	6	7	10	9	9	9	7	7	8	8	6	7	6	7	7	6	7	6	8	7	6
B4E7Z0;BURCENK562V_RS04625	B4E7Z0;BURCENK562V_RS04625	BCAL0499;ref|WP_006483687.1|gi|493529672|	Two-component regulatory system, response regulator protein;chemotaxis protein CheY	B4E7Z0_BURCJ;	>tr|B4E7Z0|B4E7Z0_BURCJ Two-component regulatory system, response regulator protein OS=Burkholderia cenocepacia (strain ATCC BAA-245 / DSM 16553 / LMG 16656 / NCTC 13227 / J2315 / CF5610) GN=BCAL0499 PE=4 SV=1;>BURCENK562V_RS04625 ref|WP_006483687.1|gi|493529672| chemotaxis protein CheY				0	54.5035	8	7	7	6	7	6	7	7	7	7	8	6	7	6	7	8	7	7	7	7	7	8	6	7	6	7	6	6	6	7	7	6	6	7	7	7	8	7	7
B4E7Z1;BURCENK562V_RS04620	B4E7Z1;BURCENK562V_RS04620	hslU;ref|WP_006483681.1|gi|493529666|	ATP-dependent protease ATPase subunit HslU;ATP-dependent protease	HSLU_BURCJ;	>sp|B4E7Z1|HSLU_BURCJ ATP-dependent protease ATPase subunit HslU OS=Burkholderia cenocepacia (strain ATCC BAA-245 / DSM 16553 / LMG 16656 / NCTC 13227 / J2315 / CF5610) GN=hslU PE=3 SV=1;>BURCENK562V_RS04620 ref|WP_006483681.1|gi|493529666| ATP-dependent protease				0	55.2086	49	47	45	44	48	52	53	51	49	49	46	48	51	50	49	51	51	50	49	50	50	50	52	51	49	47	49	43	50	48	47	46	47	49	49	43	50	48	49
B4E7Z2;BURCENK562V_RS04615	B4E7Z2;BURCENK562V_RS04615	hslV;ref|WP_006483683.1|gi|493529668|	ATP-dependent protease subunit HslV;peptidase	HSLV_BURCJ;	>sp|B4E7Z2|HSLV_BURCJ ATP-dependent protease subunit HslV OS=Burkholderia cenocepacia (strain ATCC BAA-245 / DSM 16553 / LMG 16656 / NCTC 13227 / J2315 / CF5610) GN=hslV PE=3 SV=1;>BURCENK562V_RS04615 ref|WP_006483683.1|gi|493529668| peptidase				0	57.9602	10	12	8	10	12	11	12	11	11	11	10	11	11	11	11	11	12	12	12	11	13	11	11	11	12	9	11	11	11	11	11	10	10	11	11	8	10	11	11
B4E7Z3;BURCENK562V_RS04610	B4E7Z3;BURCENK562V_RS04610	dksA;ref|WP_006477498.1|gi|493523426|	RNA polymerase-binding transcription factor DksA;molecular chaperone DnaK	B4E7Z3_BURCJ;	>tr|B4E7Z3|B4E7Z3_BURCJ RNA polymerase-binding transcription factor DksA OS=Burkholderia cenocepacia (strain ATCC BAA-245 / DSM 16553 / LMG 16656 / NCTC 13227 / J2315 / CF5610) GN=dksA PE=3 SV=1;>BURCENK562V_RS04610 ref|WP_006477498.1|gi|493523426| molecular chaperone DnaK				0	53.7443	21	21	20	21	20	19	20	21	21	21	20	21	21	20	20	20	21	21	21	19	21	21	21	20	21	21	21	21	21	21	21	21	21	21	21	19	20	21	20
B4E7Z4;BURCENK562V_RS04605	B4E7Z4;BURCENK562V_RS04605	BCAL0503;ref|WP_012492339.1|gi|501468894|	Putative cobalamin synthesis protein;cobalamin biosynthesis protein CobW	B4E7Z4_BURCJ;	>tr|B4E7Z4|B4E7Z4_BURCJ Putative cobalamin synthesis protein OS=Burkholderia cenocepacia (strain ATCC BAA-245 / DSM 16553 / LMG 16656 / NCTC 13227 / J2315 / CF5610) GN=BCAL0503 PE=4 SV=1;>BURCENK562V_RS04605 ref|WP_012492339.1|gi|501468894| cobalamin biosynthesis protein CobW				0	54.5568	27	33	28	30	26	33	35	32	33	32	30	29	36	32	32	33	35	33	31	33	31	32	37	35	28	32	30	29	29	31	34	29	29	31	29	26	33	32	31
B4E7Z5;BURCENK562V_RS04600	B4E7Z5;BURCENK562V_RS04600	BCAL0504;ref|WP_006495541.1|gi|493541669|	Uncharacterized protein;23S rRNA methyltransferase	B4E7Z5_BURCJ;	>tr|B4E7Z5|B4E7Z5_BURCJ Uncharacterized protein OS=Burkholderia cenocepacia (strain ATCC BAA-245 / DSM 16553 / LMG 16656 / NCTC 13227 / J2315 / CF5610) GN=BCAL0504 PE=3 SV=1;>BURCENK562V_RS04600 ref|WP_006495541.1|gi|493541669| 23S rRNA methyltransferase				0	56.0979	22	26	23	26	24	25	26	26	24	25	23	25	27	26	26	23	25	26	22	25	25	26	27	26	26	25	25	23	24	26	24	25	24	23	22	19	27	24	27
B4E7Z6;BURCENK562V_RS04595	B4E7Z6;BURCENK562V_RS04595	xerC;ref|WP_006483686.1|gi|493529671|	Tyrosine recombinase XerC;tyrosine recombinase XerC	B4E7Z6_BURCJ;	>tr|B4E7Z6|B4E7Z6_BURCJ Tyrosine recombinase XerC OS=Burkholderia cenocepacia (strain ATCC BAA-245 / DSM 16553 / LMG 16656 / NCTC 13227 / J2315 / CF5610) GN=xerC PE=3 SV=1;>BURCENK562V_RS04595 ref|WP_006483686.1|gi|493529671| tyrosine recombinase XerC				0	55.8699	10	11	6	11	9	12	12	15	10	14	12	14	15	12	11	13	16	13	12	13	13	12	13	13	10	8	10	5	9	9	12	11	9	10	9	5	11	11	14
B4E7Z7;BURCENK562V_RS04590	B4E7Z7;BURCENK562V_RS04590	BCAL0506;ref|WP_006495540.1|gi|493541668|	Uncharacterized protein;hypothetical protein	B4E7Z7_BURCJ;	>tr|B4E7Z7|B4E7Z7_BURCJ Uncharacterized protein OS=Burkholderia cenocepacia (strain ATCC BAA-245 / DSM 16553 / LMG 16656 / NCTC 13227 / J2315 / CF5610) GN=BCAL0506 PE=4 SV=1;>BURCENK562V_RS04590 ref|WP_006495540.1|gi|493541668| hypothetical protein				0	50.7752	10	11	9	10	9	12	12	11	11	11	9	10	10	10	11	10	11	11	10	11	11	13	11	12	11	10	10	10	11	10	10	10	11	10	9	10	10	10	10
B4E7Z8	B4E7Z8	dapF	Diaminopimelate epimerase	B4E7Z8_BURCJ	>tr|B4E7Z8|B4E7Z8_BURCJ Diaminopimelate epimerase OS=Burkholderia cenocepacia (strain ATCC BAA-245 / DSM 16553 / LMG 16656 / NCTC 13227 / J2315 / CF5610) GN=dapF PE=3 SV=1				0	56.0339	15	14	13	14	14	14	14	14	14	15	14	14	15	16	14	15	14	15	14	15	16	15	15	15	16	16	16	15	16	14	15	15	14	14	14	13	14	15	15
B4E7Z9;BURCENK562V_RS04580	B4E7Z9;BURCENK562V_RS04580	BCAL0508;ref|WP_006482982.1|gi|493528965|	Putative lipid A biosynthesis acyltransferase;lipid A biosynthesis myristoyl acyltransferase LpxL	B4E7Z9_BURCJ;	>tr|B4E7Z9|B4E7Z9_BURCJ Putative lipid A biosynthesis acyltransferase OS=Burkholderia cenocepacia (strain ATCC BAA-245 / DSM 16553 / LMG 16656 / NCTC 13227 / J2315 / CF5610) GN=BCAL0508 PE=4 SV=1;>BURCENK562V_RS04580 ref|WP_006482982.1|gi|493528965| lipid A biosynthesis myristoyl acyltransferase LpxL				0	57.1606	19	19	16	20	17	18	20	20	21	19	18	19	20	19	19	18	20	20	18	19	20	19	19	20	19	18	21	19	18	19	21	18	19	16	18	16	20	18	19
B4E800;BURCENK562V_RS04575	B4E800;BURCENK562V_RS04575	metK;ref|WP_006482984.1|gi|493528967|	S-adenosylmethionine synthase;S-adenosylmethionine synthetase	METK_BURCJ;	>sp|B4E800|METK_BURCJ S-adenosylmethionine synthase OS=Burkholderia cenocepacia (strain ATCC BAA-245 / DSM 16553 / LMG 16656 / NCTC 13227 / J2315 / CF5610) GN=metK PE=3 SV=1;>BURCENK562V_RS04575 ref|WP_006482984.1|gi|493528967| S-adenosylmethionine synthetase				0	54.2482	41	42	40	42	42	42	43	42	43	43	42	43	43	43	43	43	45	44	43	44	44	44	43	43	42	44	45	43	41	43	44	41	40	44	44	38	45	43	46
B4E802;BURCENK562V_RS04565	B4E802;BURCENK562V_RS04565	BCAL0511;ref|WP_006482801.1|gi|493528784|	Putative deoxygenases;phytanoyl-CoA dioxygenase	B4E802_BURCJ;	>tr|B4E802|B4E802_BURCJ Putative deoxygenases OS=Burkholderia cenocepacia (strain ATCC BAA-245 / DSM 16553 / LMG 16656 / NCTC 13227 / J2315 / CF5610) GN=BCAL0511 PE=4 SV=1;>BURCENK562V_RS04565 ref|WP_006482801.1|gi|493528784| phytanoyl-CoA dioxygenase				0	50.8156	20	18	18	20	19	19	19	20	18	18	19	19	20	19	19	19	20	19	19	19	19	20	20	20	20	20	21	20	20	21	20	20	19	19	20	18	20	20	20
B4E803;BURCENK562V_RS04560	B4E803;BURCENK562V_RS04560	BCAL0512;ref|WP_006482797.1|gi|493528780|	Putative membrane protein;membrane protein	B4E803_BURCJ;	>tr|B4E803|B4E803_BURCJ Putative membrane protein OS=Burkholderia cenocepacia (strain ATCC BAA-245 / DSM 16553 / LMG 16656 / NCTC 13227 / J2315 / CF5610) GN=BCAL0512 PE=4 SV=1;>BURCENK562V_RS04560 ref|WP_006482797.1|gi|493528780| membrane protein				0	53.2678	2	2	2	2	2	2	2	2	2	2	2	2	2	3	2	2	2	2	2	2	2	2	2	2	2	2	2	2	2	2	2	2	2	2	2	2	2	2	2
B4E804;BURCENK562V_RS04555	B4E804;BURCENK562V_RS04555	BCAL0513;ref|WP_006482799.1|gi|493528782|	Aldo/keto reductase family protein;L-glyceraldehyde 3-phosphate reductase	B4E804_BURCJ;	>tr|B4E804|B4E804_BURCJ Aldo/keto reductase family protein OS=Burkholderia cenocepacia (strain ATCC BAA-245 / DSM 16553 / LMG 16656 / NCTC 13227 / J2315 / CF5610) GN=BCAL0513 PE=4 SV=1;>BURCENK562V_RS04555 ref|WP_006482799.1|gi|493528782| L-glyceraldehyde 3-phosphate reductase				0	55.1974	34	35	26	32	32	31	36	36	34	36	31	36	35	34	35	35	35	35	34	35	37	36	39	38	33	35	34	33	33	32	37	34	31	35	32	25	34	34	34
B4E807;BURCENK562V_RS04540	B4E807;BURCENK562V_RS04540	BCAL0516;ref|WP_006477514.1|gi|493523442|	Uncharacterized protein;hypothetical protein	B4E807_BURCJ;	>tr|B4E807|B4E807_BURCJ Uncharacterized protein OS=Burkholderia cenocepacia (strain ATCC BAA-245 / DSM 16553 / LMG 16656 / NCTC 13227 / J2315 / CF5610) GN=BCAL0516 PE=4 SV=1;>BURCENK562V_RS04540 ref|WP_006477514.1|gi|493523442| hypothetical protein				0	59.0539	5	7	5	5	6	6	6	6	6	6	6	6	7	6	7	6	5	7	6	5	6	7	6	6	5	6	7	5	6	7	7	7	7	6	7	6	6	6	5
B4E808;BURCENK562V_RS04535	B4E808;BURCENK562V_RS04535	srkA;ref|WP_006495536.1|gi|493541664|	Stress response kinase A;serine/threonine protein kinase	B4E808_BURCJ;	>tr|B4E808|B4E808_BURCJ Stress response kinase A OS=Burkholderia cenocepacia (strain ATCC BAA-245 / DSM 16553 / LMG 16656 / NCTC 13227 / J2315 / CF5610) GN=srkA PE=3 SV=1;>BURCENK562V_RS04535 ref|WP_006495536.1|gi|493541664| serine/threonine protein kinase				0	55.5673	17	17	13	15	15	14	16	18	14	17	14	17	17	15	16	16	17	19	18	16	17	18	18	19	14	18	17	15	15	16	17	16	16	15	17	13	18	17	17
B4E809;BURCENK562V_RS04530	B4E809;BURCENK562V_RS04530	calB;ref|WP_006485442.1|gi|493531443|	Aldehyde dehydrogenase;coniferyl aldehyde dehydrogenase	B4E809_BURCJ;	>tr|B4E809|B4E809_BURCJ Aldehyde dehydrogenase OS=Burkholderia cenocepacia (strain ATCC BAA-245 / DSM 16553 / LMG 16656 / NCTC 13227 / J2315 / CF5610) GN=calB PE=3 SV=1;>BURCENK562V_RS04530 ref|WP_006485442.1|gi|493531443| coniferyl aldehyde dehydrogenase				0	55.3475	6	8	5	8	9	13	16	12	10	12	10	12	12	10	9	9	11	11	10	9	10	13	9	12	12	14	12	12	17	13	15	16	13	12	13	12	16	14	13
B4E810;BURCENK562V_RS04525	B4E810;BURCENK562V_RS04525	BCAL0519;ref|WP_006485445.1|gi|493531446|	Putative GMC oxidoreductase;GMC family oxidoreductase	B4E810_BURCJ;	>tr|B4E810|B4E810_BURCJ Putative GMC oxidoreductase OS=Burkholderia cenocepacia (strain ATCC BAA-245 / DSM 16553 / LMG 16656 / NCTC 13227 / J2315 / CF5610) GN=BCAL0519 PE=4 SV=1;>BURCENK562V_RS04525 ref|WP_006485445.1|gi|493531446| GMC family oxidoreductase				0	55.8608	5	7	7	9	6	9	11	11	8	10	7	9	7	7	8	7	12	11	10	10	10	12	9	8	6	9	10	7	9	9	10	8	8	11	8	4	12	9	9
B4E811;BURCENK562V_RS04520	B4E811;BURCENK562V_RS04520	fliK;ref|WP_012492342.1|gi|501468897|	Putative flagellar hook-length control protein FliK;flagellar hook-length control protein	B4E811_BURCJ;	>tr|B4E811|B4E811_BURCJ Putative flagellar hook-length control protein FliK OS=Burkholderia cenocepacia (strain ATCC BAA-245 / DSM 16553 / LMG 16656 / NCTC 13227 / J2315 / CF5610) GN=fliK PE=4 SV=1;>BURCENK562V_RS04520 ref|WP_012492342.1|gi|501468897| flagellar hook-length control protein				0	52.2605	0	1	0	1	1	1	3	3	1	3	2	2	2	1	1	1	3	3	2	3	4	3	3	3	1	1	2	1	1	1	2	1	1	1	1	0	2	2	3
B4E812;BURCENK562V_RS04515	B4E812;BURCENK562V_RS04515	fliJ;ref|WP_006489106.1|gi|493535150|	Flagellar FliJ protein;flagellar export protein FliJ	B4E812_BURCJ;	>tr|B4E812|B4E812_BURCJ Flagellar FliJ protein OS=Burkholderia cenocepacia (strain ATCC BAA-245 / DSM 16553 / LMG 16656 / NCTC 13227 / J2315 / CF5610) GN=fliJ PE=4 SV=1;>BURCENK562V_RS04515 ref|WP_006489106.1|gi|493535150| flagellar export protein FliJ				0	49.7452	1	1	0	0	4	6	4	6	6	6	5	6	2	1	0	0	6	6	6	5	6	6	6	6	1	1	3	2	3	3	4	3	3	2	3	2	0	0	0
B4E814;BURCENK562V_RS04505	B4E814;BURCENK562V_RS04505	fliH;ref|WP_006493319.1|gi|493539432|	Flagellar assembly protein FliH;flagellar assembly protein FliH	B4E814_BURCJ;	>tr|B4E814|B4E814_BURCJ Flagellar assembly protein FliH OS=Burkholderia cenocepacia (strain ATCC BAA-245 / DSM 16553 / LMG 16656 / NCTC 13227 / J2315 / CF5610) GN=fliH PE=4 SV=1;>BURCENK562V_RS04505 ref|WP_006493319.1|gi|493539432| flagellar assembly protein FliH				0	53.151	7	7	7	7	7	8	7	9	8	7	5	8	8	7	7	7	9	9	8	9	8	9	8	9	7	7	8	7	8	7	7	7	8	7	7	5	8	9	8
B4E815;BURCENK562V_RS04500	B4E815;BURCENK562V_RS04500	fliG;ref|WP_006484813.1|gi|493530807|	Flagellar motor switch protein FliG;flagellar motor switch protein FliG	B4E815_BURCJ;	>tr|B4E815|B4E815_BURCJ Flagellar motor switch protein FliG OS=Burkholderia cenocepacia (strain ATCC BAA-245 / DSM 16553 / LMG 16656 / NCTC 13227 / J2315 / CF5610) GN=fliG PE=4 SV=1;>BURCENK562V_RS04500 ref|WP_006484813.1|gi|493530807| flagellar motor switch protein FliG				0	56.5633	20	24	18	20	23	24	23	26	25	23	21	25	22	22	19	23	29	28	25	27	25	27	29	27	22	21	22	22	19	19	17	19	20	19	19	17	22	21	23
B4E816;BURCENK562V_RS04495	B4E816;BURCENK562V_RS04495	fliF;ref|WP_006495531.1|gi|493541659|	Flagellar M-ring protein;flagellar M-ring protein FliF	B4E816_BURCJ;	>tr|B4E816|B4E816_BURCJ Flagellar M-ring protein OS=Burkholderia cenocepacia (strain ATCC BAA-245 / DSM 16553 / LMG 16656 / NCTC 13227 / J2315 / CF5610) GN=fliF PE=3 SV=1;>BURCENK562V_RS04495 ref|WP_006495531.1|gi|493541659| flagellar M-ring protein FliF				0	56.8871	28	33	28	33	33	34	31	36	30	34	27	29	35	29	31	26	37	36	34	33	34	35	36	34	32	33	31	31	28	23	23	24	31	24	29	20	37	27	31
B4E818;BURCENK562V_RS04485	B4E818;BURCENK562V_RS04485	fliS;ref|WP_006486995.1|gi|493533015|	Flagellar protein FliS;flagellar biosynthesis protein FliS	B4E818_BURCJ;	>tr|B4E818|B4E818_BURCJ Flagellar protein FliS OS=Burkholderia cenocepacia (strain ATCC BAA-245 / DSM 16553 / LMG 16656 / NCTC 13227 / J2315 / CF5610) GN=fliS PE=3 SV=1;>BURCENK562V_RS04485 ref|WP_006486995.1|gi|493533015| flagellar biosynthesis protein FliS				0	55.0446	10	13	8	9	9	12	7	11	10	11	11	10	11	11	10	9	10	12	11	10	12	12	12	9	11	12	11	11	10	12	11	11	11	11	11	10	13	12	11
B4E819;BURCENK562V_RS04480	B4E819;BURCENK562V_RS04480	BCAL0528;ref|WP_006486993.1|gi|493533013|	Uncharacterized protein;flagellar biosynthesis protein FliT	B4E819_BURCJ;	>tr|B4E819|B4E819_BURCJ Uncharacterized protein OS=Burkholderia cenocepacia (strain ATCC BAA-245 / DSM 16553 / LMG 16656 / NCTC 13227 / J2315 / CF5610) GN=BCAL0528 PE=4 SV=1;>BURCENK562V_RS04480 ref|WP_006486993.1|gi|493533013| flagellar biosynthesis protein FliT				0	47.91	4	4	3	4	4	5	2	4	4	3	2	4	4	4	4	3	4	5	4	3	5	3	5	2	6	6	6	6	5	3	5	5	5	5	6	5	6	4	4
B4E823;BURCENK562V_RS24260	B4E823;BURCENK562V_RS24260	BCAL1527;ref|WP_006483496.1|gi|493529481|	Flp type pilus assembly protein;pilus assembly protein CpaB	B4E823_BURCJ;	>tr|B4E823|B4E823_BURCJ Flp type pilus assembly protein OS=Burkholderia cenocepacia (strain ATCC BAA-245 / DSM 16553 / LMG 16656 / NCTC 13227 / J2315 / CF5610) GN=BCAL1527 PE=4 SV=1;>BURCENK562V_RS24260 ref|WP_006483496.1|gi|493529481| pilus assembly protein CpaB				0	53.8227	14	13	14	15	8	13	5	11	12	13	13	11	16	14	14	15	12	13	12	12	14	13	13	12	14	14	14	13	15	12	13	13	13	12	13	11	15	13	13
B4E824;BURCENK562V_RS24255	B4E824;BURCENK562V_RS24255	BCAL1528;ref|WP_006483494.1|gi|493529479|	Flp type pilus assembly protein;membrane protein	B4E824_BURCJ;	>tr|B4E824|B4E824_BURCJ Flp type pilus assembly protein OS=Burkholderia cenocepacia (strain ATCC BAA-245 / DSM 16553 / LMG 16656 / NCTC 13227 / J2315 / CF5610) GN=BCAL1528 PE=3 SV=1;>BURCENK562V_RS24255 ref|WP_006483494.1|gi|493529479| membrane protein				0	56.9049	18	17	16	18	16	15	13	16	17	16	14	15	18	17	18	19	18	17	16	18	18	19	17	17	18	17	20	16	17	17	17	17	16	16	17	14	19	18	18
B4E825;BURCENK562V_RS24250	B4E825;BURCENK562V_RS24250	BCAL1529;ref|WP_006483491.1|gi|493529476|	Flp pilus type assembly-related protein;fimbrial protein	B4E825_BURCJ;	>tr|B4E825|B4E825_BURCJ Flp pilus type assembly-related protein OS=Burkholderia cenocepacia (strain ATCC BAA-245 / DSM 16553 / LMG 16656 / NCTC 13227 / J2315 / CF5610) GN=BCAL1529 PE=4 SV=1;>BURCENK562V_RS24250 ref|WP_006483491.1|gi|493529476| fimbrial protein				0	54.3756	21	25	21	24	20	20	21	23	22	21	21	21	27	24	21	22	22	21	21	21	22	22	22	21	24	23	23	21	25	23	25	24	24	22	23	21	24	23	26
B4E826;BURCENK562V_RS24245	B4E826;BURCENK562V_RS24245	BCAL1530;ref|WP_006483500.1|gi|493529485|	Flp pilus type assembly protein;pilus assembly protein CpaF	B4E826_BURCJ;	>tr|B4E826|B4E826_BURCJ Flp pilus type assembly protein OS=Burkholderia cenocepacia (strain ATCC BAA-245 / DSM 16553 / LMG 16656 / NCTC 13227 / J2315 / CF5610) GN=BCAL1530 PE=4 SV=1;>BURCENK562V_RS24245 ref|WP_006483500.1|gi|493529485| pilus assembly protein CpaF				0	57.4644	51	57	49	51	43	47	39	48	49	48	47	51	57	54	56	54	51	48	49	48	52	49	51	50	50	54	54	52	51	50	55	53	51	53	49	47	57	55	57
B4E827;BURCENK562V_RS24240	B4E827;BURCENK562V_RS24240	BCAL1531;ref|WP_012492566.1|gi|501469121|	Flp type pilus assembly protein;pilus assembly protein	B4E827_BURCJ;	>tr|B4E827|B4E827_BURCJ Flp type pilus assembly protein OS=Burkholderia cenocepacia (strain ATCC BAA-245 / DSM 16553 / LMG 16656 / NCTC 13227 / J2315 / CF5610) GN=BCAL1531 PE=4 SV=1;>BURCENK562V_RS24240 ref|WP_012492566.1|gi|501469121| pilus assembly protein				0	56.4478	7	9	8	8	4	6	4	6	6	7	6	5	8	8	8	9	7	8	6	7	9	9	8	8	8	8	8	6	5	7	8	8	8	7	9	6	7	7	8
B4E828;BURCENK562V_RS24235	B4E828;BURCENK562V_RS24235	BCAL1532;ref|WP_020979833.1|gi|537744354|	Flp type pilus assembly protein;type II secretion system protein F	B4E828_BURCJ;	>tr|B4E828|B4E828_BURCJ Flp type pilus assembly protein OS=Burkholderia cenocepacia (strain ATCC BAA-245 / DSM 16553 / LMG 16656 / NCTC 13227 / J2315 / CF5610) GN=BCAL1532 PE=4 SV=1;>BURCENK562V_RS24235 ref|WP_020979833.1|gi|537744354| type II secretion system protein F				0	52.1654	14	14	10	13	8	10	2	10	12	11	10	12	14	13	13	12	12	11	10	9	12	13	12	12	15	15	13	13	12	11	12	12	15	13	13	12	13	12	11
B4E829;BURCENK562V_RS24230	B4E829;BURCENK562V_RS24230	BCAL1533;ref|WP_006483480.1|gi|493529465|	Putative lipoprotein;putative lipoprotein	B4E829_BURCJ;	>tr|B4E829|B4E829_BURCJ Putative lipoprotein OS=Burkholderia cenocepacia (strain ATCC BAA-245 / DSM 16553 / LMG 16656 / NCTC 13227 / J2315 / CF5610) GN=BCAL1533 PE=4 SV=1;>BURCENK562V_RS24230 ref|WP_006483480.1|gi|493529465| putative lipoprotein				0	53.1548	14	16	13	15	12	15	10	15	14	15	12	14	15	15	15	13	14	14	16	16	13	13	14	14	13	15	16	14	13	14	15	14	14	15	13	12	17	15	12
B4E830;BURCENK562V_RS24225	B4E830;BURCENK562V_RS24225	BCAL1534;ref|WP_006483481.1|gi|493529466|	Putative exported protein;hypothetical protein	B4E830_BURCJ;	>tr|B4E830|B4E830_BURCJ Putative exported protein OS=Burkholderia cenocepacia (strain ATCC BAA-245 / DSM 16553 / LMG 16656 / NCTC 13227 / J2315 / CF5610) GN=BCAL1534 PE=4 SV=1;>BURCENK562V_RS24225 ref|WP_006483481.1|gi|493529466| hypothetical protein				0	50.624	2	2	1	2	1	1	1	1	1	2	1	1	2	2	2	2	2	2	1	2	2	2	1	1	2	2	2	2	2	1	1	2	2	2	2	2	2	2	2
B4E831;BURCENK562V_RS24220	B4E831;BURCENK562V_RS24220	BCAL1535;ref|WP_006483498.1|gi|493529483|	Putative membrane protein;membrane protein, PF09977 family	B4E831_BURCJ;	>tr|B4E831|B4E831_BURCJ Putative membrane protein OS=Burkholderia cenocepacia (strain ATCC BAA-245 / DSM 16553 / LMG 16656 / NCTC 13227 / J2315 / CF5610) GN=BCAL1535 PE=4 SV=1;>BURCENK562V_RS24220 ref|WP_006483498.1|gi|493529483| membrane protein, PF09977 family				0	52.771	4	4	3	4	1	1	0	1	4	4	3	4	4	3	4	4	4	4	4	3	4	4	4	4	4	4	4	4	1	1	1	1	4	4	4	3	4	3	4
B4E832;BURCENK562V_RS24215	B4E832;BURCENK562V_RS24215	BCAL1536;ref|WP_006483492.1|gi|493529477|	Putative sigma-54 related transcriptional regulatory protein;alternative sigma factor RpoN	B4E832_BURCJ;	>tr|B4E832|B4E832_BURCJ Putative sigma-54 related transcriptional regulatory protein OS=Burkholderia cenocepacia (strain ATCC BAA-245 / DSM 16553 / LMG 16656 / NCTC 13227 / J2315 / CF5610) GN=BCAL1536 PE=4 SV=1;>BURCENK562V_RS24215 ref|WP_006483492.1|gi|493529477| alternative sigma factor RpoN				0	57.5869	34	36	32	35	33	33	29	34	33	32	32	34	36	33	36	35	34	32	32	33	34	32	33	33	34	35	34	36	35	36	35	35	35	35	35	30	35	36	36
B4E833;BURCENK562V_RS24210	B4E833;BURCENK562V_RS24210	BCAL1537;ref|WP_034178628.1|gi|736004710|	Putative exported protein;signal peptide protein	B4E833_BURCJ;	>tr|B4E833|B4E833_BURCJ Putative exported protein OS=Burkholderia cenocepacia (strain ATCC BAA-245 / DSM 16553 / LMG 16656 / NCTC 13227 / J2315 / CF5610) GN=BCAL1537 PE=4 SV=1;>BURCENK562V_RS24210 ref|WP_034178628.1|gi|736004710| signal peptide protein				0	53.9264	9	10	6	9	7	8	7	9	10	8	5	11	11	9	8	10	9	9	9	9	10	8	10	10	10	10	9	10	9	10	11	9	9	10	10	6	9	9	9
B4E834;BURCENK562V_RS24205	B4E834;BURCENK562V_RS24205	hfq;ref|WP_012492570.1|gi|501469125|	RNA-binding protein Hfq;iron-sulfur cluster assembly protein HesB	B4E834_BURCJ;	>tr|B4E834|B4E834_BURCJ RNA-binding protein Hfq OS=Burkholderia cenocepacia (strain ATCC BAA-245 / DSM 16553 / LMG 16656 / NCTC 13227 / J2315 / CF5610) GN=hfq PE=3 SV=1;>BURCENK562V_RS24205 ref|WP_012492570.1|gi|501469125| iron-sulfur cluster assembly protein HesB				0	52.3836	14	15	14	15	15	16	17	15	15	16	16	16	17	15	15	15	16	15	15	16	16	15	16	16	16	16	17	15	16	16	16	16	15	15	14	13	17	17	15
B4E837;BURCENK562V_RS24190	B4E837;BURCENK562V_RS24190	BCAL1541;ref|WP_006485283.1|gi|493531282|	Putative acyl-CoA synthetase;long-chain fatty acid--CoA ligase	B4E837_BURCJ;	>tr|B4E837|B4E837_BURCJ Putative acyl-CoA synthetase OS=Burkholderia cenocepacia (strain ATCC BAA-245 / DSM 16553 / LMG 16656 / NCTC 13227 / J2315 / CF5610) GN=BCAL1541 PE=4 SV=1;>BURCENK562V_RS24190 ref|WP_006485283.1|gi|493531282| long-chain fatty acid--CoA ligase				0	54.4087	8	12	7	11	10	12	11	15	12	14	12	15	12	10	10	10	12	13	13	14	15	14	14	15	10	11	13	10	8	11	12	11	10	8	11	8	13	13	10
B4E838;BURCENK562V_RS24185	B4E838;BURCENK562V_RS24185	BCAL1542;ref|WP_006485289.1|gi|493531288|	TetR family regulatory protein;TetR family transcriptional regulator	B4E838_BURCJ;	>tr|B4E838|B4E838_BURCJ TetR family regulatory protein OS=Burkholderia cenocepacia (strain ATCC BAA-245 / DSM 16553 / LMG 16656 / NCTC 13227 / J2315 / CF5610) GN=BCAL1542 PE=4 SV=1;>BURCENK562V_RS24185 ref|WP_006485289.1|gi|493531288| TetR family transcriptional regulator				0	51.5501	5	4	4	5	5	4	5	5	5	5	5	5	5	5	6	4	5	5	5	5	5	5	5	5	4	5	5	4	4	5	5	4	5	5	5	5	5	5	5
B4E840;BURCENK562V_RS24175	B4E840;BURCENK562V_RS24175	BCAL1544;ref|WP_006485286.1|gi|493531285|	Putative acetyltransferase;acetyltransferase, GNAT family	B4E840_BURCJ;	>tr|B4E840|B4E840_BURCJ Putative acetyltransferase OS=Burkholderia cenocepacia (strain ATCC BAA-245 / DSM 16553 / LMG 16656 / NCTC 13227 / J2315 / CF5610) GN=BCAL1544 PE=4 SV=1;>BURCENK562V_RS24175 ref|WP_006485286.1|gi|493531285| acetyltransferase, GNAT family				0	54.8141	11	10	9	12	8	13	13	12	13	13	11	11	13	12	10	11	12	12	12	12	13	13	12	13	10	11	10	9	10	10	12	11	12	8	11	8	12	11	12
B4E841;BURCENK562V_RS24170	B4E841;BURCENK562V_RS24170	BCAL1545;ref|WP_006485279.1|gi|493531278|	Uncharacterized protein;chromosome partitioning protein ParB	B4E841_BURCJ;	>tr|B4E841|B4E841_BURCJ Uncharacterized protein OS=Burkholderia cenocepacia (strain ATCC BAA-245 / DSM 16553 / LMG 16656 / NCTC 13227 / J2315 / CF5610) GN=BCAL1545 PE=4 SV=1;>BURCENK562V_RS24170 ref|WP_006485279.1|gi|493531278| chromosome partitioning protein ParB				0	50.8079	3	3	3	2	3	6	7	6	6	6	4	8	4	5	5	3	7	7	7	6	5	5	8	8	4	2	3	2	4	3	3	5	4	2	4	2	5	5	5
B4E843;BURCENK562V_RS24160	B4E843;BURCENK562V_RS24160	BCAL1547;ref|WP_006485285.1|gi|493531284|	Carbohydrate kinase;sugar kinase	B4E843_BURCJ;	>tr|B4E843|B4E843_BURCJ Carbohydrate kinase OS=Burkholderia cenocepacia (strain ATCC BAA-245 / DSM 16553 / LMG 16656 / NCTC 13227 / J2315 / CF5610) GN=BCAL1547 PE=4 SV=1;>BURCENK562V_RS24160 ref|WP_006485285.1|gi|493531284| sugar kinase				0	53.0425	3	5	4	4	8	6	9	10	6	9	6	6	5	5	5	4	7	7	8	9	8	9	6	9	5	5	6	4	4	4	6	5	5	5	5	4	6	6	8
B4E844;BURCENK562V_RS24155	B4E844;BURCENK562V_RS24155	BCAL1548;ref|WP_006485275.1|gi|493531274|	Putative sugar ABC transport system, lipoprotein;periplasmic binding protein and sugar binding domain of the LacI family protein	B4E844_BURCJ;	>tr|B4E844|B4E844_BURCJ Putative sugar ABC transport system, lipoprotein OS=Burkholderia cenocepacia (strain ATCC BAA-245 / DSM 16553 / LMG 16656 / NCTC 13227 / J2315 / CF5610) GN=BCAL1548 PE=4 SV=1;>BURCENK562V_RS24155 ref|WP_006485275.1|gi|493531274| periplasmic binding protein and sugar binding domain of the LacI family protein				0	53.1478	6	7	4	7	5	6	7	8	6	7	4	5	8	5	7	7	7	8	8	6	8	6	8	7	7	7	6	6	7	6	7	6	6	7	6	6	7	7	7
B4E846;BURCENK562V_RS24145	B4E846;BURCENK562V_RS24145	BCAL1550;ref|WP_006485287.1|gi|493531286|	Putative sugar ABC transporter ATP-binding protein;ABC transporter, ATP-binding protein	B4E846_BURCJ;	>tr|B4E846|B4E846_BURCJ Putative sugar ABC transporter ATP-binding protein OS=Burkholderia cenocepacia (strain ATCC BAA-245 / DSM 16553 / LMG 16656 / NCTC 13227 / J2315 / CF5610) GN=BCAL1550 PE=4 SV=1;>BURCENK562V_RS24145 ref|WP_006485287.1|gi|493531286| ABC transporter, ATP-binding protein				0	55.7335	5	10	3	7	9	12	17	11	7	10	7	7	7	7	7	6	13	14	11	14	17	14	12	16	8	8	5	5	5	6	7	8	9	5	9	3	11	10	12
B4E847;BURCENK562V_RS24140	B4E847;BURCENK562V_RS24140	BCAL1551;ref|WP_006491498.1|gi|493537584|	ROK family regulatory protein;N-acylmannosamine kinase	B4E847_BURCJ;	>tr|B4E847|B4E847_BURCJ ROK family regulatory protein OS=Burkholderia cenocepacia (strain ATCC BAA-245 / DSM 16553 / LMG 16656 / NCTC 13227 / J2315 / CF5610) GN=BCAL1551 PE=4 SV=1;>BURCENK562V_RS24140 ref|WP_006491498.1|gi|493537584| N-acylmannosamine kinase				0	53.544	3	3	3	2	3	3	3	3	4	2	2	4	2	3	3	2	3	3	4	3	4	4	2	4	4	2	2	2	3	5	2	3	3	3	3	2	2	3	3
B4E848;BURCENK562V_RS24125	B4E848;BURCENK562V_RS24125	BCAL1552;ref|WP_006484154.1|gi|493530142|	Putative extracellular substrate-binding protein;ABC transporter substrate-binding protein	B4E848_BURCJ;	>tr|B4E848|B4E848_BURCJ Putative extracellular substrate-binding protein OS=Burkholderia cenocepacia (strain ATCC BAA-245 / DSM 16553 / LMG 16656 / NCTC 13227 / J2315 / CF5610) GN=BCAL1552 PE=4 SV=1;>BURCENK562V_RS24125 ref|WP_006484154.1|gi|493530142| ABC transporter substrate-binding protein				0	51.8325	2	3	3	4	2	3	3	3	3	3	3	4	3	2	2	3	3	4	3	2	3	3	4	4	4	3	4	2	2	4	2	4	3	3	4	3	3	3	3
B4E849;BURCENK562V_RS24115	B4E849;BURCENK562V_RS24115	rnr;ref|WP_006484152.1|gi|493530140|	Ribonuclease R;ribonuclease R	B4E849_BURCJ;	>tr|B4E849|B4E849_BURCJ Ribonuclease R OS=Burkholderia cenocepacia (strain ATCC BAA-245 / DSM 16553 / LMG 16656 / NCTC 13227 / J2315 / CF5610) GN=rnr PE=3 SV=1;>BURCENK562V_RS24115 ref|WP_006484152.1|gi|493530140| ribonuclease R				0	58.1028	45	54	45	48	47	54	53	54	55	51	52	54	56	53	52	55	59	54	54	57	57	53	59	59	48	52	51	54	51	55	60	56	50	51	48	41	57	53	56
B4E850;BURCENK562V_RS24110	B4E850;BURCENK562V_RS24110	rlmB;ref|WP_006484150.1|gi|493530138|	23S rRNA (guanosine-2'-O-)-methyltransferase RlmB;23S rRNA (guanosine-2'-O-)-methyltransferase	B4E850_BURCJ;	>tr|B4E850|B4E850_BURCJ 23S rRNA (guanosine-2'-O-)-methyltransferase RlmB OS=Burkholderia cenocepacia (strain ATCC BAA-245 / DSM 16553 / LMG 16656 / NCTC 13227 / J2315 / CF5610) GN=rlmB PE=3 SV=1;>BURCENK562V_RS24110 ref|WP_006484150.1|gi|493530138| 23S rRNA (guanosine-2'-O-)-methyltransferase				0	52.4701	19	20	18	20	19	19	19	20	19	19	18	20	19	18	19	16	19	19	18	19	19	19	18	19	19	19	19	18	19	19	20	19	20	20	19	18	20	19	19
B4E851;BURCENK562V_RS24105	B4E851;BURCENK562V_RS24105	BCAL1555;ref|WP_006484228.1|gi|493530216|	Putative N-acetylmuramoyl-L-alanine amidase;N-acetylmuramoyl-L-alanine amidase	B4E851_BURCJ;	>tr|B4E851|B4E851_BURCJ Putative N-acetylmuramoyl-L-alanine amidase OS=Burkholderia cenocepacia (strain ATCC BAA-245 / DSM 16553 / LMG 16656 / NCTC 13227 / J2315 / CF5610) GN=BCAL1555 PE=4 SV=1;>BURCENK562V_RS24105 ref|WP_006484228.1|gi|493530216| N-acetylmuramoyl-L-alanine amidase				0	52.9097	6	8	5	7	7	8	9	11	11	11	7	11	11	6	7	8	12	10	6	10	9	9	9	10	9	7	7	6	9	8	6	7	7	9	10	5	10	9	8
B4E852;BURCENK562V_RS24100	B4E852;BURCENK562V_RS24100	rpiA;ref|WP_006484224.1|gi|493530212|	Ribose-5-phosphate isomerase A;ribose 5-phosphate isomerase	RPIA_BURCJ;	>sp|B4E852|RPIA_BURCJ Ribose-5-phosphate isomerase A OS=Burkholderia cenocepacia (strain ATCC BAA-245 / DSM 16553 / LMG 16656 / NCTC 13227 / J2315 / CF5610) GN=rpiA PE=3 SV=1;>BURCENK562V_RS24100 ref|WP_006484224.1|gi|493530212| ribose 5-phosphate isomerase				0	54.8208	11	13	11	13	11	12	12	14	13	13	14	14	14	13	13	15	14	12	15	14	12	12	14	14	12	13	13	13	13	12	15	14	13	14	12	10	13	13	13
B4E853;BURCENK562V_RS24095	B4E853;BURCENK562V_RS24095	BCAL1557;ref|WP_006484155.1|gi|493530143|	GntR family regulatory protein;GntR family transcriptional regulator	B4E853_BURCJ;	>tr|B4E853|B4E853_BURCJ GntR family regulatory protein OS=Burkholderia cenocepacia (strain ATCC BAA-245 / DSM 16553 / LMG 16656 / NCTC 13227 / J2315 / CF5610) GN=BCAL1557 PE=4 SV=1;>BURCENK562V_RS24095 ref|WP_006484155.1|gi|493530143| GntR family transcriptional regulator				0	56.224	13	13	11	13	11	10	10	12	13	14	10	13	15	12	12	12	11	12	11	11	12	15	13	14	11	12	14	10	12	13	14	14	12	12	12	12	15	12	12
B4E855;BURCENK562V_RS24085	B4E855;BURCENK562V_RS24085	BCAL1559;ref|WP_006484160.1|gi|493530148|	Hypothetical phage protein;hypothetical protein	B4E855_BURCJ;	>tr|B4E855|B4E855_BURCJ Hypothetical phage protein OS=Burkholderia cenocepacia (strain ATCC BAA-245 / DSM 16553 / LMG 16656 / NCTC 13227 / J2315 / CF5610) GN=BCAL1559 PE=4 SV=1;>BURCENK562V_RS24085 ref|WP_006484160.1|gi|493530148| hypothetical protein				0	56.5241	9	11	8	9	10	9	8	8	8	8	8	8	10	9	9	9	9	9	8	9	9	8	8	8	8	8	8	8	8	8	8	8	8	8	8	7	9	8	8
B4E856	B4E856	BCAL1560	Hypothetical phage protein	B4E856_BURCJ	>tr|B4E856|B4E856_BURCJ Hypothetical phage protein OS=Burkholderia cenocepacia (strain ATCC BAA-245 / DSM 16553 / LMG 16656 / NCTC 13227 / J2315 / CF5610) GN=BCAL1560 PE=4 SV=1				0	53.9153	27	31	25	30	29	27	26	27	27	28	28	26	34	32	33	32	28	32	28	28	30	29	26	28	26	28	32	26	27	25	27	26	25	29	26	19	33	28	35
B4E859;BURCENK562V_RS24065	B4E859;BURCENK562V_RS24065	BCAL1563;ref|WP_006484194.1|gi|493530182|	Phage baseplate protein;baseplate J protein	B4E859_BURCJ;	>tr|B4E859|B4E859_BURCJ Phage baseplate protein OS=Burkholderia cenocepacia (strain ATCC BAA-245 / DSM 16553 / LMG 16656 / NCTC 13227 / J2315 / CF5610) GN=BCAL1563 PE=4 SV=1;>BURCENK562V_RS24065 ref|WP_006484194.1|gi|493530182| baseplate J protein				0	53.2125	5	7	4	7	10	9	10	10	7	7	5	6	7	7	6	5	7	9	7	8	8	7	7	8	3	2	5	5	11	9	8	7	2	6	5	1	5	5	8
B4E860;BURCENK562V_RS24060	B4E860;BURCENK562V_RS24060	BCAL1564;ref|WP_006484137.1|gi|493530125|	Hypothetical phage protein;tail protein	B4E860_BURCJ;	>tr|B4E860|B4E860_BURCJ Hypothetical phage protein OS=Burkholderia cenocepacia (strain ATCC BAA-245 / DSM 16553 / LMG 16656 / NCTC 13227 / J2315 / CF5610) GN=BCAL1564 PE=4 SV=1;>BURCENK562V_RS24060 ref|WP_006484137.1|gi|493530125| tail protein				0	50.2217	0	2	0	2	0	2	1	2	1	1	0	2	2	2	1	0	1	2	1	2	0	2	1	0	0	0	1	0	0	1	0	0	2	1	0	0	0	0	2
B4E861;BURCENK562V_RS24055	B4E861;BURCENK562V_RS24055	BCAL1565;ref|WP_006484159.1|gi|493530147|	Hypothetical phage protein;baseplate assembly protein	B4E861_BURCJ;	>tr|B4E861|B4E861_BURCJ Hypothetical phage protein OS=Burkholderia cenocepacia (strain ATCC BAA-245 / DSM 16553 / LMG 16656 / NCTC 13227 / J2315 / CF5610) GN=BCAL1565 PE=4 SV=1;>BURCENK562V_RS24055 ref|WP_006484159.1|gi|493530147| baseplate assembly protein				0	53.9262	5	7	4	6	10	11	10	10	7	6	6	6	10	7	7	8	9	9	9	10	9	9	8	8	7	5	8	5	10	9	9	6	6	6	3	2	8	7	8
B4E862;BURCENK562V_RS24050	B4E862;BURCENK562V_RS24050	BCAL1566;ref|WP_006484189.1|gi|493530177|	Putative phage tail protein;hypothetical protein	B4E862_BURCJ;	>tr|B4E862|B4E862_BURCJ Putative phage tail protein OS=Burkholderia cenocepacia (strain ATCC BAA-245 / DSM 16553 / LMG 16656 / NCTC 13227 / J2315 / CF5610) GN=BCAL1566 PE=4 SV=1;>BURCENK562V_RS24050 ref|WP_006484189.1|gi|493530177| hypothetical protein				0	57.5167	21	26	20	25	23	23	23	25	25	24	21	24	26	26	26	24	23	22	23	25	23	26	26	25	24	23	24	22	25	24	23	22	25	24	19	19	27	27	30
B4E863;BURCENK562V_RS24045	B4E863;BURCENK562V_RS24045	BCAL1567;ref|WP_006484210.1|gi|493530198|	Putative phage tail protein;DNA circularization, N-terminal domain protein	B4E863_BURCJ;	>tr|B4E863|B4E863_BURCJ Putative phage tail protein OS=Burkholderia cenocepacia (strain ATCC BAA-245 / DSM 16553 / LMG 16656 / NCTC 13227 / J2315 / CF5610) GN=BCAL1567 PE=4 SV=1;>BURCENK562V_RS24045 ref|WP_006484210.1|gi|493530198| DNA circularization, N-terminal domain protein				0	55.6685	16	16	14	16	15	14	15	16	15	14	16	16	18	16	17	16	15	16	16	17	16	16	15	15	16	15	16	14	15	15	16	14	14	16	14	13	15	16	18
B4E864;BURCENK562V_RS24040	B4E864;BURCENK562V_RS24040	BCAL1568;ref|WP_006484120.1|gi|493530108|	Putative phage tail length determination protein;hypothetical protein	B4E864_BURCJ;	>tr|B4E864|B4E864_BURCJ Putative phage tail length determination protein OS=Burkholderia cenocepacia (strain ATCC BAA-245 / DSM 16553 / LMG 16656 / NCTC 13227 / J2315 / CF5610) GN=BCAL1568 PE=4 SV=1;>BURCENK562V_RS24040 ref|WP_006484120.1|gi|493530108| hypothetical protein				0	54.8091	24	30	24	30	27	30	26	29	29	26	25	30	31	32	30	28	31	32	26	33	33	28	29	25	31	28	30	23	31	28	27	25	29	26	21	17	30	31	39
B4E865;BURCENK562V_RS24035	B4E865;BURCENK562V_RS24035	BCAL1569;ref|WP_006484197.1|gi|493530185|	Hypothetical phage protein;hypothetical protein	B4E865_BURCJ;	>tr|B4E865|B4E865_BURCJ Hypothetical phage protein OS=Burkholderia cenocepacia (strain ATCC BAA-245 / DSM 16553 / LMG 16656 / NCTC 13227 / J2315 / CF5610) GN=BCAL1569 PE=4 SV=1;>BURCENK562V_RS24035 ref|WP_006484197.1|gi|493530185| hypothetical protein				0	52.8211	9	12	10	11	11	13	12	13	10	10	11	10	12	13	12	11	13	13	11	12	9	10	11	11	9	10	10	9	12	12	13	12	10	10	9	9	11	12	14
B4E866;BURCENK562V_RS24030	B4E866;BURCENK562V_RS24030	BCAL1570;ref|WP_012492578.1|gi|501469133|	Hypothetical phage protein;hypothetical protein	B4E866_BURCJ;	>tr|B4E866|B4E866_BURCJ Hypothetical phage protein OS=Burkholderia cenocepacia (strain ATCC BAA-245 / DSM 16553 / LMG 16656 / NCTC 13227 / J2315 / CF5610) GN=BCAL1570 PE=4 SV=1;>BURCENK562V_RS24030 ref|WP_012492578.1|gi|501469133| hypothetical protein				0	54.3584	9	9	7	9	9	9	9	9	9	9	9	9	9	9	9	9	9	9	9	9	9	9	9	9	9	9	9	9	9	9	9	9	9	9	9	8	9	9	9
B4E867;BURCENK562V_RS24025	B4E867;BURCENK562V_RS24025	BCAL1571;ref|WP_006484128.1|gi|493530116|	Putative prophage tail sheath protein;tail sheath protein	B4E867_BURCJ;	>tr|B4E867|B4E867_BURCJ Putative prophage tail sheath protein OS=Burkholderia cenocepacia (strain ATCC BAA-245 / DSM 16553 / LMG 16656 / NCTC 13227 / J2315 / CF5610) GN=BCAL1571 PE=4 SV=1;>BURCENK562V_RS24025 ref|WP_006484128.1|gi|493530116| tail sheath protein				0	54.7488	15	18	18	20	30	30	28	29	24	20	22	21	22	20	20	19	26	28	28	28	29	26	24	24	13	14	13	14	28	28	27	28	15	19	17	10	19	18	24
B4E869;BURCENK562V_RS24015	B4E869;BURCENK562V_RS24015	BCAL1573;ref|WP_006484182.1|gi|493530170|	Hypothetical phage protein;hypothetical protein	B4E869_BURCJ;	>tr|B4E869|B4E869_BURCJ Hypothetical phage protein OS=Burkholderia cenocepacia (strain ATCC BAA-245 / DSM 16553 / LMG 16656 / NCTC 13227 / J2315 / CF5610) GN=BCAL1573 PE=4 SV=1;>BURCENK562V_RS24015 ref|WP_006484182.1|gi|493530170| hypothetical protein				0	53.4715	1	5	1	3	8	9	9	8	8	7	7	6	7	7	4	4	8	9	8	9	8	8	6	8	2	3	1	0	8	9	7	8	1	3	2	0	6	8	6
B4E870;BURCENK562V_RS24010	B4E870;BURCENK562V_RS24010	BCAL1574;ref|WP_012492580.1|gi|501469135|	Hypothetical phage protein;hypothetical protein	B4E870_BURCJ;	>tr|B4E870|B4E870_BURCJ Hypothetical phage protein OS=Burkholderia cenocepacia (strain ATCC BAA-245 / DSM 16553 / LMG 16656 / NCTC 13227 / J2315 / CF5610) GN=BCAL1574 PE=4 SV=1;>BURCENK562V_RS24010 ref|WP_012492580.1|gi|501469135| hypothetical protein				0	51.3909	0	1	0	0	3	3	3	3	1	3	1	3	3	1	1	1	3	3	3	3	1	3	2	3	0	0	0	0	3	3	3	2	0	0	0	0	0	1	1
B4E871;BURCENK562V_RS24005	B4E871;BURCENK562V_RS24005	BCAL1575;ref|WP_006484126.1|gi|493530114|	Hypothetical phage protein;hypothetical protein	B4E871_BURCJ;	>tr|B4E871|B4E871_BURCJ Hypothetical phage protein OS=Burkholderia cenocepacia (strain ATCC BAA-245 / DSM 16553 / LMG 16656 / NCTC 13227 / J2315 / CF5610) GN=BCAL1575 PE=4 SV=1;>BURCENK562V_RS24005 ref|WP_006484126.1|gi|493530114| hypothetical protein				0	48.0549	4	6	3	5	9	12	12	11	8	8	8	8	8	6	6	4	8	11	9	11	11	9	6	6	4	5	4	6	9	9	8	9	4	4	3	3	8	3	7
B4E872;BURCENK562V_RS24000	B4E872;BURCENK562V_RS24000	BCAL1576;ref|WP_006484139.1|gi|493530127|	Hypothetical phage protein;hypothetical protein	B4E872_BURCJ;	>tr|B4E872|B4E872_BURCJ Hypothetical phage protein OS=Burkholderia cenocepacia (strain ATCC BAA-245 / DSM 16553 / LMG 16656 / NCTC 13227 / J2315 / CF5610) GN=BCAL1576 PE=4 SV=1;>BURCENK562V_RS24000 ref|WP_006484139.1|gi|493530127| hypothetical protein				0	48.8944	3	2	3	3	4	4	4	4	4	4	3	3	2	4	2	3	4	4	4	4	3	4	3	3	2	1	2	2	4	4	4	4	1	1	1	0	3	2	2
B4E873;BURCENK562V_RS23995	B4E873;BURCENK562V_RS23995	BCAL1577;ref|WP_006484206.1|gi|493530194|	Hypothetical phage protein;hypothetical protein	B4E873_BURCJ;	>tr|B4E873|B4E873_BURCJ Hypothetical phage protein OS=Burkholderia cenocepacia (strain ATCC BAA-245 / DSM 16553 / LMG 16656 / NCTC 13227 / J2315 / CF5610) GN=BCAL1577 PE=4 SV=1;>BURCENK562V_RS23995 ref|WP_006484206.1|gi|493530194| hypothetical protein				0	52.2163	17	19	21	21	19	21	19	23	21	20	15	20	21	20	19	20	20	20	20	20	19	18	18	21	18	18	19	17	22	21	19	21	17	19	21	19	21	19	19
[truncated: 3,543 more rows]
[truncated: 153 more columns]

## Sheet: Imputed_with_stats
Supplementary Table 8. DIA Protein level analysis of motB and WT containing pScrhaB2, pSCrhaB2-motB or pSCrhaB2-motBS331A with / without induction (0.1% rhamnose) at stationary phase in LB.
(Imputed DIA data with statistical analysis )
[truncated: 4,262 more rows]
[truncated: 140 more columns]
