# Supplementary material for: Glycoproteomic and proteomic analysis of Burkholderia cenocepacia reveals glycosylation events within FliF and MotB are dispensable for motility
Source: Microbiol Spectr. 2024 May 6;12(6):e00346-24. doi: 10.1128/spectrum.00346-24 (PMC11237607; doi:10.1128/spectrum.00346-24)
Supplement: Table S9 — DIA Protein level analysis of ΔfliF containing pScrhaB2, pSCrhaB2-fliF or pSCrhaB2-fliFS358A and WT containing pScrhaB2 with / without induction (0.1% rhamnose) at stationary phase in LB. [file spectrum.00346-24-s0010.xlsx]

## Sheet: Spectronaut protein output
Supplementary Table 9. DIA Protein level analysis of fliF containing pScrhaB2, pSCrhaB2-fliF or pSCrhaB2-fliFS358A and WT containing pScrhaB2 with / without induction (0.1% rhamnose) at stationary phase in LB.
(Raw Spectronaut outputs)
PG.ProteinGroups	PG.ProteinAccessions	PG.Genes	PG.ProteinDescriptions	PG.ProteinNames	PG.WBGene	PG.Locus	PG.Status	PG.Qvalue	PG.Cscore	[20] 20231220_Nsco-7704_LJ_delta_fliF_pFliF_B4.raw.PG.NrOfStrippedSequencesIdentified	[1] 20231220_Nsco-7704_LJ_delta_fliF_EV_B1.raw.PG.NrOfStrippedSequencesIdentified	[2] 20231220_Nsco-7704_LJ_delta_fliF_EV_B2.raw.PG.NrOfStrippedSequencesIdentified	[4] 20231220_Nsco-7704_LJ_delta_fliF_EV_B4.raw.PG.NrOfStrippedSequencesIdentified	[5] 20231220_Nsco-7704_LJ_delta_fliF_EV_induced_B1.raw.PG.NrOfStrippedSequencesIdentified	[6] 20231220_Nsco-7704_LJ_delta_fliF_EV_induced_B2.raw.PG.NrOfStrippedSequencesIdentified	[7] 20231220_Nsco-7704_LJ_delta_fliF_EV_induced_B3.raw.PG.NrOfStrippedSequencesIdentified	[24] 20231220_Nsco-7704_LJ_delta_fliF_pFliF_induced_B4.raw.PG.NrOfStrippedSequencesIdentified	[9] 20231220_Nsco-7704_LJ_delta_fliF_pFliF_A_B1.raw.PG.NrOfStrippedSequencesIdentified	[10] 20231220_Nsco-7704_LJ_delta_fliF_pFliF_A_B2.raw.PG.NrOfStrippedSequencesIdentified	[11] 20231220_Nsco-7704_LJ_delta_fliF_pFliF_A_B3.raw.PG.NrOfStrippedSequencesIdentified	[12] 20231220_Nsco-7704_LJ_delta_fliF_pFliF_A_B4.raw.PG.NrOfStrippedSequencesIdentified	[13] 20231220_Nsco-7704_LJ_delta_fliF_pFliF_A_induced_B1.raw.PG.NrOfStrippedSequencesIdentified	[14] 20231220_Nsco-7704_LJ_delta_fliF_pFliF_A_induced_B2.raw.PG.NrOfStrippedSequencesIdentified	[15] 20231220_Nsco-7704_LJ_delta_fliF_pFliF_A_induced_B3.raw.PG.NrOfStrippedSequencesIdentified	[16] 20231220_Nsco-7704_LJ_delta_fliF_pFliF_A_induced_B4.raw.PG.NrOfStrippedSequencesIdentified	[3] 20231220_Nsco-7704_LJ_delta_fliF_EV_B3.raw.PG.NrOfStrippedSequencesIdentified	[17] 20231220_Nsco-7704_LJ_delta_fliF_pFliF_B1.raw.PG.NrOfStrippedSequencesIdentified	[18] 20231220_Nsco-7704_LJ_delta_fliF_pFliF_B2.raw.PG.NrOfStrippedSequencesIdentified	[19] 20231220_Nsco-7704_LJ_delta_fliF_pFliF_B3.raw.PG.NrOfStrippedSequencesIdentified	[8] 20231220_Nsco-7704_LJ_delta_fliF_EV_induced_B4.raw.PG.NrOfStrippedSequencesIdentified	[21] 20231220_Nsco-7704_LJ_delta_fliF_pFliF_induced_B1.raw.PG.NrOfStrippedSequencesIdentified	[22] 20231220_Nsco-7704_LJ_delta_fliF_pFliF_induced_B2.raw.PG.NrOfStrippedSequencesIdentified	[23] 20231220_Nsco-7704_LJ_delta_fliF_pFliF_induced_B3.raw.PG.NrOfStrippedSequencesIdentified	[25] 20231220_Nsco-7704_LJ_WT_EV_B1.raw.PG.NrOfStrippedSequencesIdentified	[26] 20231220_Nsco-7704_LJ_WT_EV_B2.raw.PG.NrOfStrippedSequencesIdentified	[27] 20231220_Nsco-7704_LJ_WT_EV_B3.raw.PG.NrOfStrippedSequencesIdentified	[28] 20231220_Nsco-7704_LJ_WT_EV_B4.raw.PG.NrOfStrippedSequencesIdentified	[29] 20231220_Nsco-7704_LJ_WT_EV_induced_B1.raw.PG.NrOfStrippedSequencesIdentified	[30] 20231220_Nsco-7704_LJ_WT_EV_induced_B2.raw.PG.NrOfStrippedSequencesIdentified	[31] 20231220_Nsco-7704_LJ_WT_EV_induced_B3.raw.PG.NrOfStrippedSequencesIdentified	[32] 20231220_Nsco-7704_LJ_WT_EV_induced_B4.raw.PG.NrOfStrippedSequencesIdentified	[20] 20231220_Nsco-7704_LJ_delta_fliF_pFliF_B4.raw.PG.NrOfPrecursorsIdentified	[1] 20231220_Nsco-7704_LJ_delta_fliF_EV_B1.raw.PG.NrOfPrecursorsIdentified	[2] 20231220_Nsco-7704_LJ_delta_fliF_EV_B2.raw.PG.NrOfPrecursorsIdentified	[4] 20231220_Nsco-7704_LJ_delta_fliF_EV_B4.raw.PG.NrOfPrecursorsIdentified	[5] 20231220_Nsco-7704_LJ_delta_fliF_EV_induced_B1.raw.PG.NrOfPrecursorsIdentified	[6] 20231220_Nsco-7704_LJ_delta_fliF_EV_induced_B2.raw.PG.NrOfPrecursorsIdentified	[7] 20231220_Nsco-7704_LJ_delta_fliF_EV_induced_B3.raw.PG.NrOfPrecursorsIdentified	[24] 20231220_Nsco-7704_LJ_delta_fliF_pFliF_induced_B4.raw.PG.NrOfPrecursorsIdentified
B3KYE4;BURCENK562V_RS17585	B3KYE4;BURCENK562V_RS17585	BCAM0001;ref|WP_006493629.1|gi|493539746|	Putative sigma factor;RNA polymerase sigma-70 factor, TIGR02943 family	B3KYE4_BURCJ;				0	53.2477	4	4	4	4	4	4	4	5	4	4	4	5	4	4	5	4	5	4	6	4	5	4	4	4	4	6	4	4	4	6	4	4	6	6	6	6	5	6	6	7
B3KYE5;BURCENK562V_RS34150	B3KYE5;BURCENK562V_RS34150	BCAS0001;ref|WP_006489076.1|gi|493535120|	Uncharacterized protein;initiator RepB protein	B3KYE5_BURCJ;				0	52.4423	21	21	22	21	21	21	22	23	21	21	22	19	21	21	21	22	22	21	23	20	22	21	21	20	19	20	23	18	21	23	22	21	28	26	28	28	28	28	29	29
B3KYE6;BURCENK562V_RS34550	B3KYE6;BURCENK562V_RS34550	pBCA001;ref|WP_006482119.1|gi|493528091|	Putative partition protein;chromosome partitioning protein	B3KYE6_BURCJ;				0	55.369	10	10	10	9	10	9	10	11	10	10	11	10	11	10	9	10	10	10	11	11	11	10	10	10	10	12	10	11	9	12	10	10	13	15	14	13	14	15	15	16
B4E558;BURCENK562V_RS00225	B4E558;BURCENK562V_RS00225	BceJ2315_00010;ref|WP_006490006.1|gi|493536055|	Putative glutamate--cysteine ligase 2;gamma-glutamyl:cysteine ligase	GCS2_BURCJ;				0	55.4832	24	23	25	22	23	23	24	23	23	23	24	23	23	23	23	24	24	23	24	24	23	23	23	24	23	26	23	24	23	24	23	23	32	30	33	28	29	30	31	30
B4E559;BURCENK562V_RS00220	B4E559;BURCENK562V_RS00220	BCAL0003;ref|WP_006489994.1|gi|493536043|	MarR family regulatory protein;MarR family transcriptional regulator	B4E559_BURCJ;				0	56.9205	14	14	14	14	14	14	14	14	14	14	14	14	14	14	14	14	14	14	14	14	14	14	14	14	14	14	14	14	14	14	13	13	29	28	30	30	30	29	28	29
B4E560;BURCENK562V_RS00215	B4E560;BURCENK562V_RS00215	BCAL0004;ref|WP_012492236.1|gi|501468791|	Cysteine peptidase, family C26;glutamine amidotransferase	B4E560_BURCJ;				0	53.0266	8	7	8	9	6	8	7	8	8	9	8	8	7	7	9	7	8	8	8	8	7	8	7	8	7	8	7	8	7	7	9	7	11	10	12	11	9	10	10	12
B4E561;BURCENK562V_RS00210	B4E561;BURCENK562V_RS00210	BCAL0005;ref|WP_006490000.1|gi|493536049|	Putative NADH-dependent flavin oxidoreductase;oxidoreductase	B4E561_BURCJ;				0	56.3097	17	16	18	19	18	18	19	20	18	16	17	18	17	19	19	18	17	17	19	18	20	19	17	18	16	20	18	19	18	18	18	18	25	23	25	24	26	24	27	28
B4E562;BURCENK562V_RS00205	B4E562;BURCENK562V_RS00205	BCAL0006;ref|WP_006491632.1|gi|493537726|	Uncharacterized protein;lysine methyltransferase	B4E562_BURCJ;				0	54.7413	6	7	7	7	7	6	6	6	7	6	6	6	8	8	7	6	6	7	6	6	6	6	7	6	6	6	6	6	6	6	6	7	10	11	11	11	10	10	10	10
B4E563;BURCENK562V_RS00200	B4E563;BURCENK562V_RS00200	BCAL0007;ref|WP_012492237.1|gi|501468792|	Two-component regulatory system, sensor kinase protein;sensor histidine kinase	B4E563_BURCJ;				0	56.1973	13	12	11	13	12	13	13	13	14	13	13	12	11	13	11	12	12	12	12	12	12	12	12	12	10	11	11	9	12	12	12	12	15	15	12	14	14	16	16	15
B4E564;BURCENK562V_RS00195	B4E564;BURCENK562V_RS00195	BCAL0008;ref|WP_006401494.1|gi|493446138|	Two-component regulatory system, response regulator protein;XRE family transcriptional regulator	B4E564_BURCJ;				0	58.7431	10	10	11	10	11	12	12	11	10	11	10	10	12	10	11	11	10	10	11	10	10	11	11	10	10	11	11	11	10	10	10	10	22	20	22	20	23	23	24	21
B4E565;BURCENK562V_RS00190	B4E565;BURCENK562V_RS00190	BCAL0008A;ref|WP_006493205.1|gi|493539318|	Uncharacterized protein;PF12512 family protein	B4E565_BURCJ;				0	51.1797	3	3	3	3	3	3	3	3	3	3	3	3	3	3	3	3	3	3	3	3	3	3	3	3	3	2	3	3	3	2	3	3	3	3	4	3	3	4	3	3
B4E566;BURCENK562V_RS00185	B4E566;BURCENK562V_RS00185	BceJ2315_00090;ref|WP_006486150.1|gi|493532166|	Putative pterin-4-alpha-carbinolamine dehydratase;pterin-4-alpha-carbinolamine dehydratase	PHS_BURCJ;				0	47.9504	5	5	5	5	4	5	5	5	5	5	5	5	5	5	4	5	5	5	5	5	5	5	5	4	5	7	5	5	5	5	5	4	13	13	13	13	12	13	14	14
B4E567;BURCENK562V_RS00180	B4E567;BURCENK562V_RS00180	phhA;ref|WP_012492238.1|gi|501468793|	Phenylalanine-4-hydroxylase;phenylalanine 4-monooxygenase	B4E567_BURCJ;				0	51.3401	10	6	8	6	10	8	9	11	12	11	12	10	11	12	11	10	9	9	10	11	9	8	11	8	8	8	8	8	7	7	8	8	11	6	9	6	11	9	10	12
B4E568;BURCENK562V_RS00175	B4E568;BURCENK562V_RS00175	BCAL0011;ref|WP_006408082.1|gi|493452805|	AnsC family regulatory protein;AsnC family transcriptional regulator	B4E568_BURCJ;				0	52.1982	9	9	9	9	9	9	9	9	9	9	9	9	9	9	9	9	9	9	9	9	9	9	9	9	9	9	9	9	9	9	9	9	17	16	17	16	17	15	18	16
B4E569;BURCENK562V_RS00170	B4E569;BURCENK562V_RS00170	BCAL0012;ref|WP_006482724.1|gi|493528707|	Putative adenylate cyclase;adenylate cyclase	B4E569_BURCJ;				0	48.876	6	6	6	6	6	6	6	6	6	6	6	6	6	6	6	6	6	6	7	7	6	6	6	6	6	8	6	6	6	7	6	6	9	9	9	9	9	9	9	9
B4E570;BURCENK562V_RS00165	B4E570;BURCENK562V_RS00165	BCAL0013;ref|WP_012492239.1|gi|501468794|	LysR family regulatory protein;LysR family transcriptional regulator	B4E570_BURCJ;				0	50.1397	8	6	6	6	6	7	8	8	6	8	8	8	7	6	7	5	7	7	6	6	7	7	7	6	6	4	6	5	5	4	6	7	8	6	6	6	7	7	9	8
B4E571;BURCENK562V_RS00160	B4E571;BURCENK562V_RS00160	BCAL0014;ref|WP_006482708.1|gi|493528691|	Putative GMC oxidoreductase;choline dehydrogenase	B4E571_BURCJ;				0.001181	39.7193	3	2	3	2	1	1	2	2	3	2	2	2	1	2	1	0	3	2	3	2	1	0	1	0	1	1	2	2	0	1	1	0	3	2	3	2	1	1	2	2
B4E574;BURCENK562V_RS00145	B4E574;BURCENK562V_RS00145	BCAL0017;ref|WP_006482735.1|gi|493528718|	Putative branched-chain amino acid ABC transporter periplasmic protein;ABC transporter permease	B4E574_BURCJ;				0	53.2493	1	2	2	1	1	1	2	2	1	0	1	1	1	0	1	1	0	0	2	1	0	1	2	2	1	2	1	1	1	2	2	2	1	2	2	1	1	1	3	3
B4E577;BURCENK562V_RS00130	B4E577;BURCENK562V_RS00130	BCAL0020;ref|WP_006482734.1|gi|493528717|	Putative branched-chain amino acid ABC transporter periplasmic substrate binding protein;branched-chain amino acid ABC transporter substrate-binding protein	B4E577_BURCJ;				0	56.6649	15	16	16	16	13	16	16	15	15	15	15	15	16	16	15	16	12	13	17	13	12	12	14	14	13	16	17	15	14	14	16	17	18	19	19	19	16	18	19	19
B4E579;BURCENK562V_RS00120	B4E579;BURCENK562V_RS00120	BCAL0022;ref|WP_034178374.1|gi|736004456|	Putative branched-chain amino acid ABC transporter ATP-binding membrane protein;ABC transporter permease	B4E579_BURCJ;				0	52.265	2	3	3	3	2	2	3	4	3	3	3	3	2	3	3	2	2	2	2	3	2	1	2	2	2	3	2	2	2	2	3	3	3	4	4	4	2	3	4	5
B4E580;BURCENK562V_RS00115	B4E580;BURCENK562V_RS00115	BCAL0023;ref|WP_034178373.1|gi|736004455|	Putative branched-chain amino acid ABC transporter ATP-binding protein;metal-dependent hydrolase	B4E580_BURCJ;				0	50.2496	2	1	2	2	2	3	2	2	2	2	2	1	1	1	1	1	1	1	1	1	1	0	1	1	1	1	1	1	1	1	2	1	2	1	2	2	2	3	2	2
B4E581;BURCENK562V_RS00110	B4E581;BURCENK562V_RS00110	mnmG;ref|WP_006482726.1|gi|493528709|	tRNA uridine 5-carboxymethylaminomethyl modification enzyme MnmG;tRNA uridine 5-carboxymethylaminomethyl modification protein	MNMG_BURCJ;				0	54.1897	24	25	24	24	23	25	24	24	25	25	25	24	25	25	25	25	25	26	25	24	25	25	24	25	25	24	24	26	23	24	23	24	36	37	38	36	34	34	34	35
B4E582;BURCENK562V_RS00105	B4E582;BURCENK562V_RS00105	rsmG;ref|WP_012492241.1|gi|501468796|	Ribosomal RNA small subunit methyltransferase G;16S rRNA methyltransferase	RSMG_BURCJ;				0	55.2305	11	11	11	12	11	11	11	11	11	11	11	11	11	11	11	11	11	11	12	11	11	11	11	12	11	10	11	11	11	11	11	11	16	15	15	15	14	14	15	16
B4E583;BURCENK562V_RS00100	B4E583;BURCENK562V_RS00100	BCAL0026;ref|WP_006482737.1|gi|493528720|	Chromosome partitioning protein ParA;cobyric acid synthase CobQ	B4E583_BURCJ;				0	57.5163	9	9	9	9	9	9	9	9	9	9	9	9	9	9	10	9	9	9	9	10	9	9	9	9	10	10	9	9	9	9	9	9	14	13	13	14	13	14	13	13
B4E584;BURCENK562V_RS00095	B4E584;BURCENK562V_RS00095	BCAL0027;ref|WP_006482728.1|gi|493528711|	Chromosome partitioning protein ParB;chromosome partitioning protein ParB	B4E584_BURCJ;				0	51.5497	18	18	19	19	18	18	20	20	19	20	19	19	18	19	20	17	19	19	21	19	20	17	19	19	20	18	18	19	18	17	17	18	31	30	30	32	28	31	33	32
B4E586;BURCENK562V_RS00085	B4E586;BURCENK562V_RS00085	BCAL0029;ref|WP_006482723.1|gi|493528706|	Putative ATP synthase protein I AtpI;ATP synthase subunit I	B4E586_BURCJ;				0	49.9404	2	2	2	2	2	2	2	2	2	2	2	2	2	2	2	2	2	2	2	2	2	2	2	2	2	1	2	2	2	2	2	2	2	3	3	3	3	3	3	3
B4E587;BURCENK562V_RS00080	B4E587;BURCENK562V_RS00080	atpB;ref|WP_012492242.1|gi|501468797|	ATP synthase subunit a;ATP synthase subunit A	B4E587_BURCJ;				0	53.9782	3	3	3	3	3	3	3	3	3	3	3	3	3	3	3	3	3	3	2	3	3	2	3	3	3	2	3	3	3	3	3	2	5	6	5	5	5	6	7	5
B4E589;BURCENK562V_RS05155	B4E589;BURCENK562V_RS05155	pyrE;ref|WP_006482887.1|gi|493528870|	Orotate phosphoribosyltransferase;orotate phosphoribosyltransferase	B4E589_BURCJ;				0	54.8163	16	14	15	16	14	15	15	14	16	15	15	15	17	15	15	15	15	17	14	16	15	15	15	16	14	16	15	15	15	16	15	15	35	32	34	35	33	34	34	33
B4E590;BURCENK562V_RS05150	B4E590;BURCENK562V_RS05150	BCAL0205;ref|WP_006482927.1|gi|493528910|	NADP-dependent malic enzyme;phosphate acetyl/butyryl transferase	B4E590_BURCJ;				0	53.8687	41	36	40	40	40	38	40	40	42	40	41	39	40	41	39	41	41	40	41	41	39	39	39	40	39	44	39	39	40	37	38	39	71	66	69	70	68	67	70	68
B4E591;BURCENK562V_RS05145	B4E591;BURCENK562V_RS05145	BCAL0206;ref|WP_006491408.1|gi|493537489|	Putative pyruvate ferredoxin/flavodoxin oxidoreductase;MFS transporter	B4E591_BURCJ;				0	58.3288	35	36	30	32	31	37	37	36	36	33	33	29	32	31	31	30	35	29	37	3	28	27	36	3	28	31	30	30	30	33	32	32	44	45	39	38	39	45	46	46
B4E593;BURCENK562V_RS05135	B4E593;BURCENK562V_RS05135	hppD;ref|WP_006482885.1|gi|493528868|	4-hydroxyphenylpyruvic acid dioxygenase;4-hydroxyphenylpyruvate dioxygenase	B4E593_BURCJ;				0	56.6031	12	15	13	15	15	12	16	15	11	11	15	13	12	12	14	13	10	13	13	13	11	12	16	14	12	16	16	13	13	13	14	14	12	16	14	17	16	13	18	15
B4E594;BURCENK562V_RS05130	B4E594;BURCENK562V_RS05130	BCAL0208;ref|WP_006482889.1|gi|493528872|	AnsC family regulatory protein;AsnC family transcriptional regulator	B4E594_BURCJ;				0	53.1291	11	8	10	11	10	11	10	11	11	11	11	11	10	11	11	11	11	9	11	10	10	10	10	10	8	10	10	11	10	10	9	11	16	12	16	16	16	16	15	17
B4E595;BURCENK562V_RS05125	B4E595;BURCENK562V_RS05125	BCAL0209;ref|WP_006482926.1|gi|493528909|	Acetyltransferase (GNAT) family protein;N-acetyltransferase GCN5	B4E595_BURCJ;				0	51.1834	4	4	6	6	6	5	5	3	5	5	4	3	6	6	5	5	5	4	4	6	6	4	5	5	7	6	5	6	6	6	6	7	6	6	8	8	8	7	7	5
B4E596;BURCENK562V_RS05120	B4E596;BURCENK562V_RS05120	BCAL0210;ref|WP_006482923.1|gi|493528906|	TetR family regulatory protein;transcriptional regulator, TetR family	B4E596_BURCJ;				0	55.908	9	9	10	9	9	9	9	10	9	9	10	9	9	9	9	9	10	9	10	9	9	9	9	10	9	11	9	9	9	10	9	9	16	16	17	16	15	16	16	17
B4E597;BURCENK562V_RS05115	B4E597;BURCENK562V_RS05115	BCAL0211;ref|WP_012492290.1|gi|501468845|	Uncharacterized protein;hypothetical protein	B4E597_BURCJ;				0	53.7812	15	15	15	15	14	15	14	15	15	15	15	15	15	15	15	15	15	15	15	15	15	15	15	15	15	15	15	15	15	15	15	15	22	23	23	22	20	23	22	22
B4E598;BURCENK562V_RS05110	B4E598;BURCENK562V_RS05110	paaE;ref|WP_006482925.1|gi|493528908|	Putative phenylacetic acid degradation NADH oxidoreductase PaaE;phenylacetic acid degradation protein	B4E598_BURCJ;				0	55.7656	20	19	22	19	19	19	20	21	18	19	18	19	18	19	18	18	18	18	19	17	17	17	19	17	19	20	19	21	17	20	16	18	31	31	35	30	32	31	31	34
B4E599;BURCENK562V_RS05105	B4E599;BURCENK562V_RS05105	paaD;ref|WP_006482879.1|gi|493528862|	Phenylacetic acid degradation protein PaaD;phenylacetate-CoA oxygenase subunit PaaJ	B4E599_BURCJ;				0	53.9724	6	6	5	6	6	6	6	6	6	6	6	6	5	6	6	5	6	6	6	6	5	6	6	6	6	6	6	6	6	6	6	6	8	7	7	8	8	8	8	8
B4E5A0;BURCENK562V_RS05100	B4E5A0;BURCENK562V_RS05100	paaC;ref|WP_006482907.1|gi|493528890|	Phenylacetic acid degradation protein PaaC;PaaC	B4E5A0_BURCJ;				0	54.9966	12	14	12	13	12	12	13	12	13	13	13	12	13	13	13	12	13	13	13	12	13	11	13	13	13	12	13	13	13	12	13	13	27	30	28	29	28	28	28	27
B4E5A1;BURCENK562V_RS05095	B4E5A1;BURCENK562V_RS05095	paaB;ref|WP_006482881.1|gi|493528864|	Phenylacetic acid degradation protein PaaB;phenylacetate-CoA oxygenase subunit PaaB	B4E5A1_BURCJ;				0	52.4584	9	8	9	9	8	8	9	9	9	9	9	9	9	8	8	8	9	6	9	9	8	8	9	9	8	11	8	9	8	10	7	6	19	17	19	18	17	17	19	20
B4E5A2;BURCENK562V_RS05090	B4E5A2;BURCENK562V_RS05090	paaA;ref|WP_006482888.1|gi|493528871|	Phenylacetic acid degradation protein PaaA;phenylacetate-CoA oxygenase subunit PaaA	B4E5A2_BURCJ;				0	54.5209	17	18	20	19	18	20	18	17	18	18	19	16	19	19	17	17	16	18	17	16	17	16	16	17	18	22	17	20	18	21	17	16	39	39	44	40	39	42	38	42
B4E5A3;BURCENK562V_RS05085	B4E5A3;BURCENK562V_RS05085	BCAL0217;ref|WP_006482890.1|gi|493528873|	Putative exported GDSL-like lipase/acylhydrolase;GDSL-like protein	B4E5A3_BURCJ;				0	53.6942	13	13	13	13	13	12	13	13	14	13	13	13	13	13	13	13	13	13	13	13	13	13	13	13	13	11	13	13	13	13	12	13	15	15	16	15	15	14	15	16
B4E5A5;BURCENK562V_RS27620;BURCENK562V_RS27690	B4E5A5;BURCENK562V_RS27620;BURCENK562V_RS27690	tufA1;ref|WP_006482910.1|gi|493528893|;ref|WP_006482910.1|gi|493528893|	Elongation factor Tu;elongation factor Tu;elongation factor Tu	B4E5A5_BURCJ;;				0	57.3886	38	39	40	39	40	38	39	39	38	42	41	38	39	39	38	39	40	42	39	39	39	36	38	38	40	40	39	41	40	39	38	38	81	77	85	81	78	85	85	85
B4E5A6;BURCENK562V_RS27630	B4E5A6;BURCENK562V_RS27630	secE;ref|WP_006482892.1|gi|493528875|	Protein translocase subunit SecE;preprotein translocase subunit SecE	B4E5A6_BURCJ;				0	46.736	2	2	2	2	3	3	2	2	3	2	3	3	2	2	2	2	2	2	3	2	2	2	2	2	2	2	2	2	3	1	2	1	3	3	3	3	4	4	3	3
B4E5A7;BURCENK562V_RS27635	B4E5A7;BURCENK562V_RS27635	nusG;ref|WP_006400672.1|gi|493445302|	Transcription termination/antitermination protein NusG;transcription termination/antitermination factor NusG	B4E5A7_BURCJ;				0	56.8642	13	13	14	14	14	14	13	13	13	14	14	14	14	13	13	13	13	13	14	13	13	13	14	14	14	14	14	14	13	14	13	14	38	35	34	37	38	38	36	38
B4E5A8;BURCENK562V_RS27640	B4E5A8;BURCENK562V_RS27640	rplK;ref|WP_006477201.1|gi|493523125|	50S ribosomal protein L11	RL11_BURCJ;				0	51.828	8	8	7	8	7	9	10	10	10	9	9	9	9	10	8	9	8	8	9	8	7	9	10	10	9	9	9	9	9	9	10	9	18	17	16	16	16	17	19	20
B4E5A9;BURCENK562V_RS27645	B4E5A9;BURCENK562V_RS27645	rplA;ref|WP_006482906.1|gi|493528889|	50S ribosomal protein L1	RL1_BURCJ;				0	55.1641	18	18	18	16	16	17	17	18	17	17	16	16	18	17	18	18	18	16	19	18	17	18	18	18	18	18	17	19	17	18	16	17	36	34	35	33	32	35	34	36
B4E5B0;BURCENK562V_RS27650	B4E5B0;BURCENK562V_RS27650	rplJ;ref|WP_006482916.1|gi|493528899|	50S ribosomal protein L10	RL10_BURCJ;				0	49.9497	9	10	11	10	10	9	9	8	11	10	10	8	12	10	9	8	10	10	9	8	9	10	9	10	11	11	9	11	9	10	10	9	15	15	17	15	16	15	15	13
B4E5B1;BURCENK562V_RS27655	B4E5B1;BURCENK562V_RS27655	rplL;ref|WP_006482911.1|gi|493528894|	50S ribosomal protein L7/L12	RL7_BURCJ;				0	55.3912	9	8	12	10	10	10	10	11	11	10	10	10	13	10	10	8	13	10	12	10	10	11	12	13	10	15	7	10	9	15	8	8	14	13	21	16	14	17	17	20
B4E5B2;BURCENK562V_RS27660	B4E5B2;BURCENK562V_RS27660	rpoB;ref|WP_006482874.1|gi|493528857|	DNA-directed RNA polymerase subunit beta	RPOB_BURCJ;				0	58.2614	74	72	75	75	72	70	75	76	77	76	78	73	77	73	75	74	77	74	75	74	74	73	76	76	72	84	72	74	71	82	70	70	141	134	140	139	139	137	143	142
B4E5B3;BURCENK562V_RS27665	B4E5B3;BURCENK562V_RS27665	rpoC;ref|WP_006493357.1|gi|493539470|	DNA-directed RNA polymerase subunit beta';DNA-directed RNA polymerase, beta' subunit	RPOC_BURCJ;				0	55.4888	95	96	101	95	98	98	100	100	101	99	99	94	104	99	97	96	100	95	98	94	97	94	97	102	96	103	94	99	97	100	98	95	175	173	182	176	179	180	184	182
B4E5B5;BURCENK562V_RS27675	B4E5B5;BURCENK562V_RS27675	rpsL;ref|WP_006400662.1|gi|493445292|	30S ribosomal protein S12	RS12_BURCJ;				0	53.0896	6	7	8	7	7	7	7	6	6	7	8	5	8	7	6	4	6	6	6	6	6	6	7	6	5	7	6	7	6	7	6	6	9	11	12	11	11	10	11	10
B4E5B6;BURCENK562V_RS27680	B4E5B6;BURCENK562V_RS27680	rpsG;ref|WP_006477195.1|gi|493523119|	30S ribosomal protein S7	RS7_BURCJ;				0	52.4838	13	12	12	13	12	13	13	13	12	12	14	13	12	13	13	13	13	13	13	13	12	13	12	13	12	15	13	15	12	15	13	13	25	25	25	26	25	26	26	26
B4E5B7;BURCENK562V_RS27685	B4E5B7;BURCENK562V_RS27685	fusA;ref|WP_006482929.1|gi|493528912|	Elongation factor G;elongation factor G	B4E5B7_BURCJ;				0	56.8691	37	38	41	38	37	39	39	42	42	40	41	39	41	41	38	36	42	38	40	41	37	42	41	38	37	49	36	39	36	44	37	37	72	73	73	72	68	75	76	77
B4E5B9;BURCENK562V_RS27695	B4E5B9;BURCENK562V_RS27695	rpsJ;ref|WP_004199280.1|gi|490303963|	30S ribosomal protein S10	RS10_BURCJ;				0	52.62	7	7	7	7	7	7	7	7	7	7	7	7	7	7	7	7	7	7	7	7	7	7	7	7	7	8	7	7	7	8	6	6	11	11	16	16	12	12	12	14
B4E5C0;BURCENK562V_RS27700	B4E5C0;BURCENK562V_RS27700	rplC;ref|WP_006482922.1|gi|493528905|	50S ribosomal protein L3	RL3_BURCJ;				0	56.606	13	14	15	15	13	14	15	15	14	14	14	13	15	16	14	14	15	15	15	13	14	12	15	15	14	16	13	14	14	14	13	13	29	29	32	32	29	31	31	31
B4E5C1;BURCENK562V_RS27705	B4E5C1;BURCENK562V_RS27705	rplD;ref|WP_006482894.1|gi|493528877|	50S ribosomal protein L4	RL4_BURCJ;				0	52.5673	14	13	12	13	13	14	14	14	13	13	14	13	13	14	13	12	13	12	13	13	14	13	13	13	13	15	12	13	13	13	14	13	22	20	20	20	19	23	23	21
B4E5C2;BURCENK562V_RS27710	B4E5C2;BURCENK562V_RS27710	rplW;ref|WP_004199275.1|gi|490303958|	50S ribosomal protein L23	RL23_BURCJ;				0	51.3638	9	8	8	10	9	9	10	9	10	10	8	8	9	10	10	10	10	9	9	10	10	10	10	10	10	10	9	10	10	8	10	10	12	11	12	13	12	12	13	13
B4E5C3;BURCENK562V_RS27715	B4E5C3;BURCENK562V_RS27715	rplB;ref|WP_006482900.1|gi|493528883|	50S ribosomal protein L2	RL2_BURCJ;				0	54.3731	17	16	18	20	17	16	20	19	16	18	19	19	21	18	19	18	21	17	19	18	19	18	21	20	17	19	17	20	17	18	16	16	38	34	39	41	35	36	41	40
B4E5C4;BURCENK562V_RS27720	B4E5C4;BURCENK562V_RS27720	rpsS;ref|WP_004199273.1|gi|490303956|	30S ribosomal protein S19	RS19_BURCJ;				0	47.9697	7	7	8	7	8	8	8	7	8	8	8	8	8	8	8	7	8	8	8	8	8	8	8	8	8	9	8	8	7	9	7	7	16	16	17	16	17	17	17	16
B4E5C5;BURCENK562V_RS27725	B4E5C5;BURCENK562V_RS27725	rplV;ref|WP_004199272.1|gi|490303955|	50S ribosomal protein L22	RL22_BURCJ;				0	48.7681	8	5	7	7	6	6	7	6	6	7	6	6	8	6	8	7	7	8	7	6	7	6	7	7	6	9	6	7	7	8	9	9	10	6	9	9	8	8	9	8
B4E5C6;BURCENK562V_RS27730	B4E5C6;BURCENK562V_RS27730	rpsC;ref|WP_006482899.1|gi|493528882|	30S ribosomal protein S3	RS3_BURCJ;				0	55.414	22	19	24	22	21	22	23	22	21	22	23	20	23	21	21	19	22	20	22	23	21	23	23	22	20	23	21	23	20	23	21	20	37	32	42	36	36	37	40	39
B4E5C7;BURCENK562V_RS27735	B4E5C7;BURCENK562V_RS27735	rplP;ref|WP_006482873.1|gi|493528856|	50S ribosomal protein L16	RL16_BURCJ;				0	53.3543	6	5	6	5	6	5	5	5	5	5	5	5	5	5	6	5	5	6	5	5	5	6	6	5	6	6	5	6	6	5	5	6	12	11	12	11	12	11	11	11
B4E5C8;BURCENK562V_RS27740	B4E5C8;BURCENK562V_RS27740	rpmC;ref|WP_006400652.1|gi|493445281|	50S ribosomal protein L29	RL29_BURCJ;				0	52.7212	6	6	8	6	5	6	6	6	6	6	7	5	6	6	6	6	7	6	5	6	6	6	6	5	6	8	6	5	6	7	6	7	14	11	15	13	11	12	11	15
B4E5C9;BURCENK562V_RS27745	B4E5C9;BURCENK562V_RS27745	rpsQ;ref|WP_006477189.1|gi|493523112|	30S ribosomal protein S17	RS17_BURCJ;				0	53.151	6	6	6	6	6	6	6	6	6	6	6	6	6	6	6	5	6	6	6	6	6	6	6	6	6	6	6	6	6	6	6	6	13	13	14	14	14	13	14	13
B4E5D0;BURCENK562V_RS27750	B4E5D0;BURCENK562V_RS27750	rplN;ref|WP_006482918.1|gi|493528901|	50S ribosomal protein L14	RL14_BURCJ;				0	51.8773	9	12	13	13	13	11	12	12	12	12	13	10	13	13	11	11	12	13	12	11	12	10	12	13	10	14	11	13	12	12	12	12	14	17	18	18	18	16	17	17
B4E5D1;BURCENK562V_RS27755	B4E5D1;BURCENK562V_RS27755	rplX;ref|WP_006477187.1|gi|493523110|	50S ribosomal protein L24	RL24_BURCJ;				0	54.1157	8	8	8	7	9	8	9	8	8	5	7	6	10	6	6	6	8	8	7	6	8	7	7	8	7	10	6	8	7	10	7	6	16	15	16	13	15	14	16	14
B4E5D2;BURCENK562V_RS27760	B4E5D2;BURCENK562V_RS27760	rplE;ref|WP_006482882.1|gi|493528865|	50S ribosomal protein L5	RL5_BURCJ;				0	51.08	18	19	21	18	17	20	19	19	17	18	20	18	19	17	18	18	19	18	18	18	18	18	19	19	18	22	18	20	18	21	20	20	35	36	39	36	34	37	36	37
B4E5D3;BURCENK562V_RS27765	B4E5D3;BURCENK562V_RS27765	rpsN;ref|WP_006482884.1|gi|493528867|	30S ribosomal protein S14	RS14_BURCJ;				0	59.2527	3	5	5	4	4	4	4	3	3	3	4	3	5	3	4	4	5	3	3	3	4	4	5	5	4	5	4	5	3	5	5	5	6	8	9	7	7	7	7	6
B4E5D4;BURCENK562V_RS27770	B4E5D4;BURCENK562V_RS27770	rpsH;ref|WP_006477185.1|gi|493523108|	30S ribosomal protein S8	RS8_BURCJ;				0	53.6995	10	10	12	10	10	9	10	10	10	11	10	10	10	11	9	9	10	10	9	9	10	10	9	9	11	13	10	11	9	11	10	10	22	21	24	22	22	20	22	22
B4E5D5;BURCENK562V_RS27775	B4E5D5;BURCENK562V_RS27775	rplF;ref|WP_006477184.1|gi|493523107|	50S ribosomal protein L6	RL6_BURCJ;				0	56.9901	14	13	13	13	13	13	13	12	12	13	13	13	12	13	13	13	13	13	13	13	12	13	13	13	13	14	13	15	13	13	13	14	27	26	25	25	25	25	26	24
B4E5D6;BURCENK562V_RS27780	B4E5D6;BURCENK562V_RS27780	rplR;ref|WP_006477183.1|gi|493523106|	50S ribosomal protein L18	RL18_BURCJ;				0	47.7663	6	6	6	6	6	6	6	6	6	5	6	6	6	5	6	6	6	6	5	6	6	5	6	6	6	6	6	6	6	6	6	6	9	9	10	9	9	10	10	10
B4E5D7;BURCENK562V_RS27785	B4E5D7;BURCENK562V_RS27785	rpsE;ref|WP_006482895.1|gi|493528878|	30S ribosomal protein S5	RS5_BURCJ;				0	54.0027	13	14	14	13	13	13	13	13	13	13	13	13	14	13	13	12	13	13	13	13	13	13	14	13	13	15	13	14	13	15	12	14	23	24	25	23	24	23	24	23
B4E5D8;BURCENK562V_RS27790	B4E5D8;BURCENK562V_RS27790	rpmD;ref|WP_006400644.1|gi|493445273|	50S ribosomal protein L30	RL30_BURCJ;				0	48.026	1	1	1	1	1	1	1	1	1	1	1	1	1	1	1	1	1	1	1	1	1	1	1	2	1	3	1	3	1	2	1	2	1	1	1	1	1	1	1	1
B4E5D9;BURCENK562V_RS27795	B4E5D9;BURCENK562V_RS27795	rplO;ref|WP_006482880.1|gi|493528863|	50S ribosomal protein L15	RL15_BURCJ;				0	54.3645	12	12	13	13	12	12	13	12	12	12	12	12	13	12	12	13	12	12	11	12	13	13	13	12	12	13	12	13	12	12	13	12	21	22	22	23	22	23	24	23
B4E5E0;BURCENK562V_RS27800	B4E5E0;BURCENK562V_RS27800	secY;ref|WP_006482915.1|gi|493528898|	Protein translocase subunit SecY;preprotein translocase subunit SecY	B4E5E0_BURCJ;				0	52.3845	7	7	7	7	8	7	7	7	7	7	7	7	7	8	8	7	7	7	7	7	7	8	7	7	8	7	7	7	7	7	8	7	13	14	13	14	15	13	14	14
B4E5E1;BURCENK562V_RS27805	B4E5E1;BURCENK562V_RS27805	infA;ref|WP_004521905.1|gi|490656915|	Translation initiation factor IF-1;translation initiation factor IF-1	B4E5E1_BURCJ;				0	57.5624	5	5	5	5	5	5	5	5	5	5	5	5	5	5	5	5	5	5	5	5	5	5	5	5	5	5	5	5	5	5	5	5	11	12	10	11	12	10	12	12
B4E5E3;BURCENK562V_RS27815	B4E5E3;BURCENK562V_RS27815	rpsM;ref|WP_006400641.1|gi|493445269|	30S ribosomal protein S13	RS13_BURCJ;				0	51.7714	12	9	13	8	10	10	10	11	10	12	11	9	12	10	9	10	11	10	9	11	11	10	11	12	9	17	8	10	9	13	9	9	21	19	23	17	19	20	19	21
B4E5E4;BURCENK562V_RS27820	B4E5E4;BURCENK562V_RS27820	rpsK;ref|WP_004197937.1|gi|490302555|	30S ribosomal protein S11	RS11_BURCJ;				0	50.9912	7	7	7	6	6	6	7	7	6	7	7	6	7	6	7	6	7	6	7	7	6	7	6	7	6	6	6	7	6	7	6	7	13	13	13	12	12	12	13	13
B4E5E5;BURCENK562V_RS27825	B4E5E5;BURCENK562V_RS27825	rpsD;ref|WP_006477177.1|gi|493523100|	30S ribosomal protein S4	RS4_BURCJ;				0	51.6781	17	17	17	16	17	16	18	17	17	15	17	16	18	17	17	14	16	17	16	16	17	15	15	17	16	17	16	18	16	17	18	17	30	30	30	30	31	30	32	31
B4E5E6;BURCENK562V_RS27830	B4E5E6;BURCENK562V_RS27830	rpoA;ref|WP_006477176.1|gi|493523099|	DNA-directed RNA polymerase subunit alpha	RPOA_BURCJ;				0	55.8669	22	23	23	24	24	23	24	24	23	24	23	23	24	23	23	23	25	24	23	24	25	23	25	25	23	25	24	24	24	25	23	23	41	42	42	42	41	42	44	44
B4E5E7;BURCENK562V_RS27835	B4E5E7;BURCENK562V_RS27835	rplQ;ref|WP_006477175.1|gi|493523098|	50S ribosomal protein L17	RL17_BURCJ;				0	53.8004	7	9	6	6	6	6	6	6	6	6	6	7	6	7	9	9	6	8	6	6	6	5	6	6	6	6	6	8	7	6	8	9	13	14	11	11	11	11	11	11
B4E5E8;BURCENK562V_RS27840	B4E5E8;BURCENK562V_RS27840	cutA;ref|WP_006494457.1|gi|493540582|	Putative divalent-cation tolerance protein CutA;cytochrome C biogenesis protein	B4E5E8_BURCJ;				0	53.9215	2	2	2	3	2	2	2	2	2	2	2	2	2	2	2	3	2	2	2	2	2	2	2	2	2	2	2	3	2	2	2	2	2	2	2	3	2	2	2	2
B4E5E9;BURCENK562V_RS27845	B4E5E9;BURCENK562V_RS27845	dsbD;ref|WP_012492294.1|gi|501468849|	Thiol:disulfide interchange protein DsbD;thiol:disulfide interchange protein	B4E5E9_BURCJ;				0	56.9324	14	14	14	12	14	14	13	14	14	14	13	12	14	13	13	13	14	14	13	13	12	14	14	13	13	15	13	14	13	15	13	13	22	21	22	20	22	22	21	22
B4E5F0;BURCENK562V_RS25550	B4E5F0;BURCENK562V_RS25550	greA;ref|WP_006476345.1|gi|493522253|	Transcription elongation factor GreA;transcription elongation factor GreA	B4E5F0_BURCJ;				0	52.4953	11	11	11	11	11	11	11	11	11	11	11	10	11	11	11	9	11	11	11	10	11	11	10	10	11	12	11	11	11	11	11	11	14	14	15	14	15	15	16	13
B4E5F2;BURCENK562V_RS25540	B4E5F2;BURCENK562V_RS25540	BCAL1265;ref|WP_006490572.1|gi|493536627|	Uncharacterized protein;RNA-binding protein	B4E5F2_BURCJ;				0	48.1405	8	9	9	9	9	9	8	8	9	10	8	9	9	9	8	9	8	8	9	10	8	9	8	8	9	8	9	9	9	9	9	8	13	14	14	14	14	14	13	13
B4E5F3;BURCENK562V_RS25535	B4E5F3;BURCENK562V_RS25535	rlmE;ref|WP_006476343.1|gi|493522251|	Ribosomal RNA large subunit methyltransferase E;23S rRNA methyltransferase	RLME_BURCJ;				0	50.9896	7	7	7	7	7	7	7	7	7	7	8	8	8	7	7	7	7	7	8	8	7	7	7	8	7	8	7	8	7	8	7	7	13	12	11	10	13	13	12	12
B4E5F4;BURCENK562V_RS25530	B4E5F4;BURCENK562V_RS25530	ftsH;ref|WP_006490511.1|gi|493536564|	ATP-dependent zinc metalloprotease FtsH;ATP-dependent metalloprotease	B4E5F4_BURCJ;				0	54.5535	33	30	31	29	30	31	30	32	31	29	31	31	31	31	29	29	31	29	31	30	30	32	29	31	29	35	30	30	30	33	30	28	64	59	61	55	60	59	63	64
B4E5F6;BURCENK562V_RS25520	B4E5F6;BURCENK562V_RS25520	glmM;ref|WP_006490564.1|gi|493536619|	Phosphoglucosamine mutase;phosphoglucosamine mutase	GLMM_BURCJ;				0	53.915	25	25	25	24	25	25	24	25	24	24	25	25	26	25	25	25	25	25	25	24	24	24	25	25	25	25	25	25	23	25	25	25	38	40	39	41	41	42	40	41
B4E5F7;BURCENK562V_RS25515	B4E5F7;BURCENK562V_RS25515	pstS;ref|WP_006490565.1|gi|493536620|	Phosphate-binding protein PstS;phosphate ABC transporter substrate-binding protein	B4E5F7_BURCJ;				0	57.8455	25	21	24	24	25	25	25	25	23	24	25	23	25	25	25	23	27	25	25	25	27	25	21	26	25	26	24	25	25	25	23	26	33	30	33	32	35	36	34	34
B4E5F8;BURCENK562V_RS25510	B4E5F8;BURCENK562V_RS25510	pstC;ref|WP_006493120.1|gi|493539232|	Phosphate transport system permease protein;phosphate ABC transporter, permease protein PstC	B4E5F8_BURCJ;				0	47.461	0	0	0	0	1	0	0	0	0	0	0	0	0	0	0	0	3	0	0	0	2	0	0	0	0	0	0	0	0	0	0	1	0	0	0	0	1	0	0	0
B4E5G0;BURCENK562V_RS25500	B4E5G0;BURCENK562V_RS25500	pstB;ref|WP_006490515.1|gi|493536568|	Phosphate import ATP-binding protein PstB;phosphate ABC transporter ATP-binding protein	B4E5G0_BURCJ;				0	56.7266	12	7	12	8	13	14	12	11	14	16	15	10	12	11	15	8	19	15	15	15	18	13	8	14	9	11	10	15	12	11	10	14	15	10	16	10	17	21	16	15
B4E5G1;BURCENK562V_RS25495	B4E5G1;BURCENK562V_RS25495	BCAL1274;ref|WP_006490618.1|gi|493536674|	Phosphate-specific transport system accessory protein PhoU;transcriptional regulator	B4E5G1_BURCJ;				0	54.0142	13	12	13	13	13	14	14	13	14	14	14	13	12	14	14	14	16	13	14	14	16	14	11	14	13	17	13	14	13	15	13	14	20	18	21	20	21	22	22	20
B4E5G3;BURCENK562V_RS25485	B4E5G3;BURCENK562V_RS25485	BCAL1276;ref|WP_006490622.1|gi|493536678|	Putative phosphate regulon two-component regulatory system, sensor kinase protein;sensor histidine kinase	B4E5G3_BURCJ;				0	54.8511	13	14	14	14	15	14	14	14	13	13	14	14	12	15	14	14	15	11	13	14	15	14	14	13	13	12	14	15	15	14	13	14	19	21	20	20	22	21	22	21
B4E5G4	B4E5G4	ppk	Polyphosphate kinase	B4E5G4_BURCJ				0	58.763	15	14	13	16	16	18	17	16	17	15	18	16	16	17	17	16	18	15	18	15	19	16	15	18	16	14	15	16	16	16	16	17	18	18	19	19	22	23	22	21
B4E5G5;BURCENK562V_RS25475	B4E5G5;BURCENK562V_RS25475	BCAL1278;ref|WP_006490522.1|gi|493536576|	Putative exopolyphosphatase;exopolyphosphatase	B4E5G5_BURCJ;				0	55.841	25	22	25	22	27	27	26	26	25	26	25	23	24	27	25	26	26	24	25	26	26	26	26	25	23	24	26	25	24	24	24	23	35	28	33	28	35	36	36	35
B4E5G7;BURCENK562V_RS25460	B4E5G7;BURCENK562V_RS25460	BCAL1280;ref|WP_006490592.1|gi|493536647|	Putative hydrolase;phosphohistidine phosphatase	B4E5G7_BURCJ;				0	51.548	6	5	7	7	6	6	6	6	6	6	6	6	7	5	6	6	6	6	6	7	7	7	7	6	7	7	6	7	6	7	6	6	10	9	11	11	10	10	10	10
B4E5G8;BURCENK562V_RS25455	B4E5G8;BURCENK562V_RS25455	BCAL1281;ref|WP_006490555.1|gi|493536610|	Uncharacterized protein;hypothetical protein	B4E5G8_BURCJ;				0	53.6571	4	3	3	4	3	3	4	4	4	4	4	4	4	4	4	4	4	4	3	4	3	4	3	3	2	4	4	3	3	2	2	4	4	3	3	4	3	3	4	4
B4E5H1;BURCENK562V_RS25440	B4E5H1;BURCENK562V_RS25440	BCAL1286;ref|WP_006493122.1|gi|493539234|	Uncharacterized protein;hypothetical protein	B4E5H1_BURCJ;				0	48.9309	4	4	4	4	4	4	4	4	4	4	4	4	4	4	4	4	4	4	4	4	4	4	4	4	4	4	4	4	4	4	4	4	6	5	6	5	6	6	5	6
B4E5H2;BURCENK562V_RS25435	B4E5H2;BURCENK562V_RS25435	BCAL1287;ref|WP_006490583.1|gi|493536638|	Putative acetyl-CoA synthetase;AMP-dependent synthetase	B4E5H2_BURCJ;				0	56.3768	14	15	14	14	14	13	16	16	15	17	15	15	13	15	16	13	17	13	17	17	13	16	14	14	11	17	16	15	15	15	15	14	16	16	15	16	15	14	17	18
B4E5H3;BURCENK562V_RS25430	B4E5H3;BURCENK562V_RS25430	BCAL1288;ref|WP_006490610.1|gi|493536666|	Family M23 peptidase;peptidase, M23 family	B4E5H3_BURCJ;				0	51.9431	6	6	5	7	6	6	6	6	6	6	6	6	5	6	6	7	6	6	6	6	6	7	7	7	7	6	6	6	6	6	6	7	9	9	7	9	8	8	9	8
B4E5H4;BURCENK562V_RS25425	B4E5H4;BURCENK562V_RS25425	BCAL1289;ref|WP_006490569.1|gi|493536624|	Aldose 1-epimerase;aldose 1-epimerase	B4E5H4_BURCJ;				0	53.1765	13	14	12	13	12	14	13	14	14	13	13	13	12	13	13	13	13	14	12	13	13	13	13	13	13	13	13	14	14	12	13	14	20	21	19	20	19	21	20	21
B4E5H6;BURCENK562V_RS25410	B4E5H6;BURCENK562V_RS25410	BCAL1291;ref|WP_012492498.1|gi|501469053|	Putative membrane protein;hypothetical protein	B4E5H6_BURCJ;				0	47.5256	3	2	2	3	3	3	3	3	2	3	3	2	3	3	3	3	3	2	3	3	3	3	3	3	3	3	3	2	3	3	3	3	4	3	3	4	4	4	4	4
B4E5H7;BURCENK562V_RS25405	B4E5H7;BURCENK562V_RS25405	BCAL1292;ref|WP_012492499.1|gi|501469054|	Putative membrane protein;hypothetical protein	B4E5H7_BURCJ;				0.000485	42.6973	1	0	2	2	2	1	2	2	1	1	2	1	2	2	2	2	2	0	1	1	2	2	2	2	0	0	2	2	2	1	1	2	1	0	2	2	2	1	2	3
B4E5H8;BURCENK562V_RS25400	B4E5H8;BURCENK562V_RS25400	BCAL1293;ref|WP_006490600.1|gi|493536655|	Uncharacterized protein;type VI secretion protein	B4E5H8_BURCJ;				0	56.0888	7	8	7	7	8	10	8	9	10	8	9	7	8	10	9	9	10	11	10	9	11	8	9	9	7	8	9	9	8	7	10	10	7	9	7	8	9	10	10	11
B4E5I0;BURCENK562V_RS25390	B4E5I0;BURCENK562V_RS25390	BCAL1295;ref|WP_012492501.1|gi|501469056|	Uncharacterized protein;hypothetical protein	B4E5I0_BURCJ;				0	55.3268	8	7	8	9	7	7	10	8	9	8	8	8	8	9	8	10	9	6	7	8	8	7	7	8	5	8	9	9	9	9	10	8	10	8	10	10	9	9	12	10
B4E5I1;BURCENK562V_RS25385	B4E5I1;BURCENK562V_RS25385	BCAL1296;ref|WP_020979811.1|gi|537740050|	Uncharacterized protein;PF13665 domain protein	B4E5I1_BURCJ;				0	54.8749	5	5	6	7	8	9	7	6	5	5	5	6	6	6	6	6	8	6	6	6	6	7	6	5	7	6	8	6	7	6	6	5	6	6	7	8	9	10	8	7
B4E5I2;BURCENK562V_RS25380	B4E5I2;BURCENK562V_RS25380	BCAL1297;ref|WP_006490573.1|gi|493536628|	Uncharacterized protein;ankyrin repeat protein	B4E5I2_BURCJ;				0	53.622	8	8	9	8	9	9	9	9	8	9	9	8	9	8	9	9	9	8	9	9	8	9	9	9	7	8	8	9	9	9	10	9	12	12	13	12	13	13	13	13
B4E5I3	B4E5I3	BCAL1298	Uncharacterized protein	B4E5I3_BURCJ				0	52.5601	6	6	4	7	8	10	9	8	9	9	7	9	5	9	8	9	9	4	7	7	8	6	6	8	6	6	7	6	8	8	9	9	9	8	6	10	10	12	11	11
B4E5I4;BURCENK562V_RS25370	B4E5I4;BURCENK562V_RS25370	BCAL1299;ref|WP_034178405.1|gi|736004487|	Uncharacterized protein;hypothetical protein	B4E5I4_BURCJ;				0	50.4453	13	13	13	13	13	13	13	13	13	13	12	13	13	13	13	13	13	13	13	13	13	13	13	13	13	13	13	13	13	14	13	13	21	21	20	22	22	21	22	22
B4E5I5;BURCENK562V_RS25365	B4E5I5;BURCENK562V_RS25365	BCAL1300;ref|WP_012492505.1|gi|501469060|	Uncharacterized protein;hypothetical protein	B4E5I5_BURCJ;				0	56.0319	6	6	6	6	6	6	6	6	6	6	6	6	6	6	6	6	6	6	6	6	6	6	6	6	6	6	6	6	6	6	6	6	9	7	8	9	9	9	10	10
B4E5I6;BURCENK562V_RS25360	B4E5I6;BURCENK562V_RS25360	BCAL1301;ref|WP_006490534.1|gi|493536588|	Putative membrane protein;hypothetical protein	B4E5I6_BURCJ;				0	58.722	31	30	29	32	35	33	33	33	33	31	32	33	35	34	32	32	33	32	31	31	33	30	32	30	29	33	32	30	32	33	33	34	40	38	37	40	45	45	44	45
B4E5I8;BURCENK562V_RS00545;BURCENK562V_RS05035;BURCENK562V_RS18970;BURCENK562V_RS22950;BURCENK562V_RS31100;BURCENK562V_RS31450;BURCENK562V_RS34495;BURCENK562V_RS34925	B4E5I8;BURCENK562V_RS00545;BURCENK562V_RS05035;BURCENK562V_RS18970;BURCENK562V_RS22950;BURCENK562V_RS31100;BURCENK562V_RS31450;BURCENK562V_RS34495;BURCENK562V_RS34925	BCAL0410;ref|WP_006481584.1|gi|493527549|;ref|WP_006481584.1|gi|493527549|;ref|WP_006481584.1|gi|493527549|;ref|WP_006481584.1|gi|493527549|;ref|WP_006481584.1|gi|493527549|;ref|WP_006481584.1|gi|493527549|;ref|WP_006481584.1|gi|493527549|;ref|WP_006481584.1|gi|493527549|	Putative insertion element protein;transposase;transposase;transposase;transposase;transposase;transposase;transposase;transposase	B4E5I8_BURCJ;;;;;;;;				0	54.0095	6	5	5	5	5	5	6	6	5	6	6	6	6	6	5	6	6	5	5	6	5	5	6	6	5	5	5	4	5	6	5	5	7	6	7	6	6	7	7	8
B4E5J6;BURCENK562V_RS25335	B4E5J6;BURCENK562V_RS25335	BCAL1316;ref|WP_006490612.1|gi|493536668|	Uncharacterized protein;hypothetical protein	B4E5J6_BURCJ;				0	57.9869	18	18	18	18	25	28	24	26	21	20	22	19	24	25	25	26	24	20	20	17	27	24	25	24	11	15	15	15	20	23	21	27	19	18	19	18	27	29	25	27
B4E5J7;BURCENK562V_RS25330	B4E5J7;BURCENK562V_RS25330	BCAL1317;ref|WP_006490566.1|gi|493536621|	Putative phage integrase;preprotein translocase	B4E5J7_BURCJ;				0	52.8715	5	7	9	7	7	8	8	7	8	9	9	6	9	9	8	7	6	8	8	8	7	7	8	7	5	4	7	7	6	6	8	8	6	7	10	7	7	8	9	8
B4E5K1;BURCENK562V_RS25310	B4E5K1;BURCENK562V_RS25310	glmS3;ref|WP_006490513.1|gi|493536566|	Glutamine--fructose-6-phosphate aminotransferase [isomerizing];glucosamine--fructose-6-phosphate aminotransferase	B4E5K1_BURCJ;				0	48.1475	3	3	4	3	4	4	3	5	4	4	4	3	4	4	4	4	5	4	4	3	4	5	4	4	3	5	4	4	3	5	3	4	4	5	6	5	6	6	5	7
B4E5L0;BURCENK562V_RS25265	B4E5L0;BURCENK562V_RS25265	BCAL1330;ref|WP_006490528.1|gi|493536582|	2Fe-2S ferredoxin;(2Fe-2S)-binding protein	B4E5L0_BURCJ;				0	57.8014	3	3	3	3	3	3	3	2	3	3	3	3	3	3	3	3	3	3	3	3	3	2	2	2	2	2	2	3	3	3	2	3	4	5	5	5	5	5	5	4
B4E5L1;BURCENK562V_RS27470	B4E5L1;BURCENK562V_RS27470	nuoL;ref|WP_006484887.1|gi|493530881|	NADH-ubiquinone oxidoreductase I chain L;NADH:ubiquinone oxidoreductase subunit L	B4E5L1_BURCJ;				0	47.5488	5	6	5	5	6	5	5	6	6	5	5	4	5	6	7	5	6	4	6	4	5	6	5	6	4	5	6	6	5	6	6	5	6	8	8	7	8	7	7	8
B4E5L2;BURCENK562V_RS27465	B4E5L2;BURCENK562V_RS27465	nuoK;ref|WP_006478272.1|gi|493524208|	NADH-quinone oxidoreductase subunit K	NUOK_BURCJ;				0	47.879	3	2	3	3	2	3	3	3	2	3	3	3	3	3	3	3	3	2	3	2	3	3	3	3	2	1	3	3	2	2	3	3	5	4	5	5	4	5	4	4
B4E5L3;BURCENK562V_RS27460	B4E5L3;BURCENK562V_RS27460	nuoJ;ref|WP_006484877.1|gi|493530871|	NADH dehydrogenase I chain J;NADH:ubiquinone oxidoreductase subunit J	B4E5L3_BURCJ;				0	52.3999	2	2	2	1	2	2	2	2	2	2	1	2	2	2	2	1	2	2	2	2	2	2	2	2	1	1	1	2	2	1	2	2	4	2	3	1	4	4	3	4
B4E5L4;BURCENK562V_RS27455	B4E5L4;BURCENK562V_RS27455	nuoI;ref|WP_006484869.1|gi|493530863|	NADH-quinone oxidoreductase subunit I;NADH dehydrogenase subunit I	NUOI_BURCJ;				0	52.99	12	12	12	12	12	12	12	12	12	12	12	12	11	12	12	12	12	12	13	12	12	12	12	12	12	13	12	12	12	12	12	12	25	24	25	25	24	25	25	26
B4E5L5;BURCENK562V_RS27450	B4E5L5;BURCENK562V_RS27450	nuoH;ref|WP_006484885.1|gi|493530879|	NADH-quinone oxidoreductase subunit H;NADH:ubiquinone oxidoreductase subunit H	NUOH_BURCJ;				0	53.0077	4	2	4	4	4	4	4	4	4	3	4	3	4	3	3	4	3	3	3	4	4	3	4	4	3	3	4	2	4	3	4	4	5	3	5	5	5	5	5	5
B4E5L6;BURCENK562V_RS27445	B4E5L6;BURCENK562V_RS27445	BCAL2338;ref|WP_006484875.1|gi|493530869|	NADH-quinone oxidoreductase;NADH dehydrogenase subunit G	B4E5L6_BURCJ;				0	58.5342	38	36	38	38	38	36	37	38	37	38	38	37	37	37	38	39	39	38	37	37	38	39	37	38	36	39	37	39	38	39	39	38	82	78	81	75	81	80	80	82
B4E5L7;BURCENK562V_RS27440	B4E5L7;BURCENK562V_RS27440	nuoF;ref|WP_006493083.1|gi|493539195|	NADH-quinone oxidoreductase subunit F;NADH oxidoreductase (quinone), F subunit	B4E5L7_BURCJ;				0	57.7309	19	16	21	20	18	19	18	18	21	20	20	19	20	18	18	19	19	19	19	19	20	19	20	19	16	20	19	21	20	20	19	20	34	29	39	35	34	35	33	35
B4E5L8;BURCENK562V_RS27435	B4E5L8;BURCENK562V_RS27435	BCAL2340;ref|WP_006478266.1|gi|493524202|	Putative NADH dehydrogenase I chain E;NADH dehydrogenase subunit E	B4E5L8_BURCJ;				0	49.9541	7	7	8	7	7	7	7	8	7	8	8	7	8	7	7	7	9	7	7	8	7	7	7	8	7	11	7	8	7	10	7	7	14	12	15	14	14	15	15	15
B4E5L9	B4E5L9	nuoD	NADH-quinone oxidoreductase subunit D	NUOD_BURCJ				0	54.6662	29	28	32	29	30	30	29	31	31	32	32	30	33	30	31	29	32	31	31	30	31	32	31	31	29	33	32	32	29	33	28	28	63	58	71	66	66	67	68	71
B4E5M0;BURCENK562V_RS27425	B4E5M0;BURCENK562V_RS27425	nuoC;ref|WP_006478264.1|gi|493524200|	NADH-quinone oxidoreductase subunit C;NADH dehydrogenase subunit C	NUOC_BURCJ;				0	56.506	12	11	12	12	11	11	11	12	11	11	12	11	13	12	12	12	12	11	12	12	12	12	12	13	11	14	12	11	12	14	11	12	21	20	21	21	20	19	20	21
B4E5M1;BURCENK562V_RS27420	B4E5M1;BURCENK562V_RS27420	nuoB;ref|WP_006398799.1|gi|493443394|	NADH-quinone oxidoreductase subunit B;NADH dehydrogenase subunit B	NUOB_BURCJ;				0	56.5884	5	5	6	6	5	4	6	5	4	6	6	5	5	5	5	6	5	5	6	6	5	6	5	6	4	5	6	5	4	5	5	5	9	9	11	10	10	9	11	10
B4E5M2;BURCENK562V_RS27415	B4E5M2;BURCENK562V_RS27415	nuoA;ref|WP_006398798.1|gi|493443393|	NADH-quinone oxidoreductase subunit A;NADH:ubiquinone oxidoreductase subunit A	NUOA_BURCJ;				0	47.0015	3	3	3	4	4	4	4	3	3	4	3	3	4	3	4	4	4	4	4	4	4	4	4	4	3	3	4	4	4	3	4	4	4	5	4	5	5	5	5	4
B4E5M4;BURCENK562V_RS27400	B4E5M4;BURCENK562V_RS27400	tpiA;ref|WP_006484882.1|gi|493530876|	Triosephosphate isomerase;triosephosphate isomerase	B4E5M4_BURCJ;				0	50.2611	9	9	8	9	8	8	8	8	8	8	8	8	8	8	8	9	8	9	8	8	8	8	8	8	9	8	9	9	8	8	9	9	13	13	12	13	12	12	12	12
B4E5M5;BURCENK562V_RS27395	B4E5M5;BURCENK562V_RS27395	BCAL2347;ref|WP_012492734.1|gi|501469289|	Putative oxidoreductase;NAD(P)H quinone oxidoreductase	B4E5M5_BURCJ;				0	56.5729	15	15	16	17	17	15	16	17	15	14	16	14	17	15	16	13	15	14	16	15	12	16	15	16	17	16	14	16	17	16	17	15	21	22	24	24	26	23	25	24
B4E5M6;BURCENK562V_RS27390	B4E5M6;BURCENK562V_RS27390	pnp;ref|WP_034178497.1|gi|736004579|	Polyribonucleotide nucleotidyltransferase;polynucleotide phosphorylase/polyadenylase	PNP_BURCJ;				0	53.5455	37	36	37	37	37	37	36	37	37	38	36	36	37	37	37	35	36	36	38	37	36	38	36	38	36	39	35	37	35	40	36	35	63	62	64	64	61	62	63	64
B4E5M7;BURCENK562V_RS27385	B4E5M7;BURCENK562V_RS27385	rpsO;ref|WP_006398792.1|gi|493443387|	30S ribosomal protein S15	RS15_BURCJ;				0	53.1159	6	6	6	6	6	7	6	6	6	6	6	6	6	6	6	5	6	6	6	6	6	6	6	6	7	6	6	6	7	6	6	5	10	11	10	11	10	11	11	11
B4E5M8;BURCENK562V_RS27380	B4E5M8;BURCENK562V_RS27380	BCAL2350;ref|WP_034178498.1|gi|736004580|	Putative amino acid transporter exported protein;ABC transporter permease	B4E5M8_BURCJ;				0	56.2443	18	17	18	17	19	19	19	19	18	17	19	19	19	18	17	18	18	18	18	17	17	16	18	16	18	17	16	19	17	18	17	17	24	23	22	21	25	26	24	26
B4E5M9;BURCENK562V_RS27375	B4E5M9;BURCENK562V_RS27375	BCAL2351;ref|WP_006484895.1|gi|493530889|	Putative lipoprotein;hypothetical protein	B4E5M9_BURCJ;				0	54.8451	8	7	8	8	8	8	9	10	8	8	9	8	8	8	8	8	9	8	8	9	8	10	8	10	8	7	8	9	8	9	8	8	14	13	12	14	11	13	14	16
B4E5N0;BURCENK562V_RS27370	B4E5N0;BURCENK562V_RS27370	BCAL2352;ref|WP_006497012.1|gi|493543152|	Carbonic anhydrase;carbonic anhydrase	B4E5N0_BURCJ;				0	57.1658	9	6	7	5	6	8	8	8	9	9	8	8	7	8	5	4	5	6	8	6	3	3	4	3	2	6	5	4	4	4	4	4	11	7	8	6	7	9	9	12
B4E5N1;BURCENK562V_RS27365	B4E5N1;BURCENK562V_RS27365	BCAL2353;ref|WP_006493526.1|gi|493539640|	Putative sulfate transporter;membrane protein	B4E5N1_BURCJ;				0.000726	42.5082	2	2	0	2	1	1	1	2	2	1	1	1	1	1	1	0	1	0	2	2	1	0	1	0	0	2	1	2	0	1	2	2	2	2	0	2	1	1	1	2
B4E5N2;BURCENK562V_RS27360	B4E5N2;BURCENK562V_RS27360	leuA;ref|WP_006491031.1|gi|493537099|	2-isopropylmalate synthase	LEU1_BURCJ;				0	57.6578	27	27	26	27	27	27	27	28	27	26	28	27	28	27	26	27	27	26	28	26	26	26	26	27	27	26	26	26	26	26	27	26	48	44	44	44	43	46	42	46
B4E5N3;BURCENK562V_RS27355	B4E5N3;BURCENK562V_RS27355	BCAL2355;ref|WP_006491034.1|gi|493537102|	Putative phosphatidyltransferase;CDP-diacylglycerol--serine O-phosphatidyltransferase	B4E5N3_BURCJ;				0	50.0015	3	3	3	3	3	3	3	3	3	3	3	3	3	3	3	3	3	3	3	3	3	3	3	3	3	3	3	3	3	3	3	3	5	4	5	4	4	5	5	4
B4E5N4;BURCENK562V_RS27350	B4E5N4;BURCENK562V_RS27350	psd;ref|WP_006491035.1|gi|493537103|	Phosphatidylserine decarboxylase proenzyme;phosphatidylserine decarboxylase	PSD_BURCJ;				0	52.4975	9	8	8	8	8	9	9	9	8	8	9	8	9	8	9	9	9	8	9	8	9	8	8	9	8	9	9	8	8	9	8	9	13	11	12	12	10	12	12	13
B4E5N5;BURCENK562V_RS27345	B4E5N5;BURCENK562V_RS27345	ilvC;ref|WP_006491032.1|gi|493537100|	Ketol-acid reductoisomerase (NADP(+));ketol-acid reductoisomerase	ILVC_BURCJ;				0	56.059	20	19	20	20	19	20	20	20	20	20	20	20	20	20	20	20	20	20	20	20	20	20	20	20	19	21	20	20	20	20	20	20	47	46	47	47	45	47	47	47
B4E5N6;BURCENK562V_RS27340	B4E5N6;BURCENK562V_RS27340	ilvH;ref|WP_006398781.1|gi|493443376|	Acetolactate synthase isozyme III small subunit;acetolactate synthase	B4E5N6_BURCJ;				0	49.7611	7	7	7	7	7	7	6	7	7	7	6	6	7	7	7	6	7	7	6	7	7	6	6	7	7	5	7	7	7	5	7	6	11	10	11	11	10	10	9	11
B4E5N7;BURCENK562V_RS27335	B4E5N7;BURCENK562V_RS27335	ilvI;ref|WP_012492736.1|gi|501469291|	Acetolactate synthase;acetolactate synthase	B4E5N7_BURCJ;				0	57.4676	22	22	24	23	23	24	23	23	22	23	23	22	24	23	25	22	23	23	23	23	22	23	24	22	24	26	23	24	23	25	23	23	44	44	44	43	45	45	45	45
B4E5N8;BURCENK562V_RS27330	B4E5N8;BURCENK562V_RS27330	BCAL2360;ref|WP_006491033.1|gi|493537101|	Putative sigma factor;RNA polymerase sigma70 factor	B4E5N8_BURCJ;				0	51.7328	8	7	8	7	7	7	8	6	7	7	8	7	7	7	8	6	7	7	7	8	8	6	7	7	7	8	7	8	7	8	7	7	10	9	10	8	8	10	10	9
B4E5P0;BURCENK562V_RS27320	B4E5P0;BURCENK562V_RS27320	BCAL2362;ref|WP_020979871.1|gi|537744497|	Putative exported protein;PF11304 family protein	B4E5P0_BURCJ;				0	54.4964	3	3	3	3	3	3	3	3	3	3	3	3	3	3	3	3	3	3	3	3	3	3	3	3	3	3	3	3	2	3	3	3	4	4	4	4	4	4	4	4
B4E5P5;BURCENK562V_RS27295	B4E5P5;BURCENK562V_RS27295	BCAL2367;ref|WP_006488215.1|gi|493534236|	TetR family regulatory protein;TetR family transcriptional regulator	B4E5P5_BURCJ;				0	55.0556	13	12	10	12	13	11	13	12	15	13	13	12	14	12	12	12	14	12	13	12	12	10	12	14	11	12	12	13	10	13	11	11	20	19	19	20	21	19	20	20
B4E5P6;BURCENK562V_RS27290	B4E5P6;BURCENK562V_RS27290	BCAL2368;ref|WP_006488208.1|gi|493534229|	Cytokinin riboside 5'-monophosphate phosphoribohydrolase;LOG family protein	B4E5P6_BURCJ;				0	58.4309	11	9	11	11	11	12	11	11	11	11	11	11	11	11	11	11	11	11	11	11	11	11	11	11	11	11	11	11	11	10	10	10	21	18	19	21	21	21	20	21
B4E5P7;BURCENK562V_RS27285	B4E5P7;BURCENK562V_RS27285	BCAL2369;ref|WP_006488202.1|gi|493534223|	Putative dehydrogenase;glucose-1-dehydrogenase	B4E5P7_BURCJ;				0	55.5458	9	9	9	9	10	9	10	9	9	10	10	10	9	9	9	9	9	9	10	9	10	9	9	9	9	8	9	9	9	9	8	10	10	10	10	10	11	10	11	10
B4E5P9;BURCENK562V_RS27275	B4E5P9;BURCENK562V_RS27275	BCAL2371;ref|WP_006488213.1|gi|493534234|	Uncharacterized protein;membrane protein	B4E5P9_BURCJ;				0	50.8494	5	5	5	5	5	5	5	5	5	5	5	5	6	6	6	6	5	6	5	5	5	6	5	5	5	5	5	5	6	5	5	5	7	6	7	7	7	7	7	7
B4E5Q0;BURCENK562V_RS27270	B4E5Q0;BURCENK562V_RS27270	BCAL2372;ref|WP_006488196.1|gi|493534217|	Putative alanyl-tRNA synthetase;Ala-tRNA(Pro) hydrolase	B4E5Q0_BURCJ;				0	56.3531	7	7	7	7	7	7	7	7	7	7	7	7	7	7	7	7	6	7	7	7	7	7	6	7	7	7	6	7	7	7	7	7	9	9	9	9	9	9	9	9
B4E5Q1;BURCENK562V_RS27265	B4E5Q1;BURCENK562V_RS27265	BCAL2373;ref|WP_006488211.1|gi|493534232|	Putative globin;globin, protozoan/cyanobacterial family	B4E5Q1_BURCJ;				0	51.4049	4	4	4	4	4	4	4	4	4	4	4	4	4	4	4	4	4	4	4	4	4	4	4	4	4	3	4	4	4	4	4	4	10	10	10	10	11	10	11	10
B4E5Q2;BURCENK562V_RS27260	B4E5Q2;BURCENK562V_RS27260	BCAL2374;ref|WP_006492973.1|gi|493539083|	Permease protein;efflux ABC transporter, permease protein	B4E5Q2_BURCJ;				0	56.5416	7	9	8	10	6	10	8	9	8	8	8	7	9	7	9	5	8	8	9	10	9	5	9	10	10	6	9	8	7	7	9	9	8	11	10	11	7	12	10	11
B4E5Q5;BURCENK562V_RS16415;BURCENK562V_RS24455;BURCENK562V_RS27245;BURCENK562V_RS30595;BURCENK562V_RS33815;BURCENK562V_RS34135	B4E5Q5;BURCENK562V_RS16415;BURCENK562V_RS24455;BURCENK562V_RS27245;BURCENK562V_RS30595;BURCENK562V_RS33815;BURCENK562V_RS34135	BCAL1017;ref|WP_006476181.1|gi|493522087|;ref|WP_006476181.1|gi|493522087|;ref|WP_006476181.1|gi|493522087|;ref|WP_006476181.1|gi|493522087|;ref|WP_006476181.1|gi|493522087|;ref|WP_006476181.1|gi|493522087|	Putative transposase;transposase;transposase;transposase;transposase;transposase;transposase	B4E5Q5_BURCJ;;;;;;				0	54.8098	4	5	5	5	5	5	5	5	4	5	5	5	5	5	4	4	5	4	4	5	4	4	5	5	5	5	3	6	5	5	5	3	6	7	6	6	6	6	6	7
B4E5Q6;BURCENK562V_RS27240	B4E5Q6;BURCENK562V_RS27240	BCAL2378;ref|WP_006483516.1|gi|493529501|	Putative exported protein;hypothetical protein	B4E5Q6_BURCJ;				0.000244	44.4728	2	2	1	2	2	1	2	1	1	2	2	1	1	1	2	1	1	1	2	2	0	1	2	1	2	0	1	2	1	1	2	1	2	2	1	2	2	1	2	1
B4E5Q7;BURCENK562V_RS27235	B4E5Q7;BURCENK562V_RS27235	kdpE;ref|WP_006483513.1|gi|493529498|	Two-component regulatory system, response regulator protein KdpE;transcriptional regulator	B4E5Q7_BURCJ;				0	53.4226	9	8	8	8	8	9	9	9	8	9	9	10	8	9	9	9	9	9	9	9	9	8	9	9	8	9	9	9	8	9	9	9	13	10	10	10	10	12	11	12
B4E5Q8;BURCENK562V_RS27230	B4E5Q8;BURCENK562V_RS27230	kdpD;ref|WP_012492741.1|gi|501469296|	Two-component regulatory system, sensor kinase protein;histidine kinase	B4E5Q8_BURCJ;				0	53.9999	13	11	11	10	9	13	11	12	11	12	12	11	10	8	9	11	11	9	13	10	8	10	10	10	12	11	13	13	9	11	11	13	16	16	16	13	14	15	15	14
B4E5R2;BURCENK562V_RS27200	B4E5R2;BURCENK562V_RS27200	qor;ref|WP_006481869.1|gi|493527838|	Quinone oxidoreductase;quinone oxidoreductase	B4E5R2_BURCJ;				0	53.742	15	15	16	16	16	15	15	16	15	14	15	15	15	17	15	16	15	16	15	15	14	15	15	16	16	16	15	16	15	14	16	16	22	22	23	24	23	23	23	24
B4E5R3;BURCENK562V_RS27195	B4E5R3;BURCENK562V_RS27195	mgsA;ref|WP_006478230.1|gi|493524165|	Methylglyoxal synthase;methylglyoxal synthase	MGSA_BURCJ;				0	54.1329	9	9	10	9	9	9	9	9	9	9	10	9	9	9	9	9	10	9	10	10	10	9	9	9	9	10	9	10	9	10	9	9	15	15	15	16	16	16	16	16
B4E5R4;BURCENK562V_RS27190	B4E5R4;BURCENK562V_RS27190	BCAL2386;ref|WP_006481870.1|gi|493527839|	Putative dehydrogenase;oxidoreductase	B4E5R4_BURCJ;				0	56.0742	14	13	13	13	13	14	14	13	14	14	14	14	14	14	14	14	14	14	14	14	14	14	13	14	13	13	14	14	14	14	14	14	16	16	15	16	17	18	18	17
B4E5R5;BURCENK562V_RS27185	B4E5R5;BURCENK562V_RS27185	upp;ref|WP_006481871.1|gi|493527840|	Uracil phosphoribosyltransferase;uracil phosphoribosyltransferase	UPP_BURCJ;				0	51.6019	13	12	13	14	14	14	13	13	14	14	14	14	13	14	14	14	14	14	14	14	14	14	14	14	14	13	14	13	14	14	14	13	24	21	23	24	24	26	23	24
B4E5R6;BURCENK562V_RS27180	B4E5R6;BURCENK562V_RS27180	BceJ2315_23480;ref|WP_006478227.1|gi|493524162|	Probable transcriptional regulatory protein BceJ2315_23480;transcriptional regulator	Y2348_BURCJ;				0	50.3452	5	5	5	5	5	5	5	5	5	5	5	5	5	5	5	5	5	5	5	5	5	5	5	5	5	6	5	5	5	5	5	5	8	7	7	7	8	7	8	7
B4E5R7;BURCENK562V_RS27175	B4E5R7;BURCENK562V_RS27175	purD;ref|WP_006484263.1|gi|493530251|	Phosphoribosylamine--glycine ligase;phosphoribosylamine--glycine ligase	B4E5R7_BURCJ;				0	55.2852	23	22	24	21	23	23	23	22	23	23	23	23	23	24	23	22	26	23	24	23	23	22	23	24	22	25	23	24	24	26	22	21	37	36	37	31	37	36	36	34
B4E5R8;BURCENK562V_RS27170	B4E5R8;BURCENK562V_RS27170	hemF;ref|WP_006484264.1|gi|493530252|	Oxygen-dependent coproporphyrinogen-III oxidase;coproporphyrinogen III oxidase	HEM6_BURCJ;				0	53.5319	13	13	13	14	15	15	14	13	15	14	14	15	14	13	15	12	14	15	15	15	15	15	14	15	14	14	15	14	15	13	14	13	15	17	15	16	17	17	16	15
B4E5S0;BURCENK562V_RS27160	B4E5S0;BURCENK562V_RS27160	rsfS;ref|WP_006484266.1|gi|493530254|	Ribosomal silencing factor RsfS;iojap-like protein	B4E5S0_BURCJ;				0	56.6713	4	4	4	4	4	4	4	4	4	4	4	4	4	4	4	4	4	4	4	4	4	4	4	4	4	4	4	4	4	4	4	4	6	6	6	6	6	6	6	6
B4E5S1;BURCENK562V_RS27155	B4E5S1;BURCENK562V_RS27155	rlmH;ref|WP_006484265.1|gi|493530253|	Ribosomal RNA large subunit methyltransferase H;50S rRNA methyltransferase	RLMH_BURCJ;				0	57.577	8	7	5	6	8	8	8	8	8	7	8	7	7	8	8	8	8	8	8	8	8	7	8	8	7	7	8	8	7	7	8	8	9	9	6	7	9	8	10	9
B4E5S2;BURCENK562V_RS27150	B4E5S2;BURCENK562V_RS27150	BCAL2394;ref|WP_006492981.1|gi|493539091|	Maf-like protein BCAL2394;septum formation protein Maf	B4E5S2_BURCJ;				0	54.1606	4	2	4	3	4	5	4	3	4	4	3	4	4	4	2	3	4	4	4	4	2	3	4	3	4	4	4	3	4	4	3	4	5	3	5	4	5	6	5	4
B4E5S3;BURCENK562V_RS27145	B4E5S3;BURCENK562V_RS27145	cafA;ref|WP_006490773.1|gi|493536834|	Ribonuclease G;ribonuclease	B4E5S3_BURCJ;				0	57.9736	21	21	21	21	22	22	21	21	21	22	22	22	22	22	22	22	22	22	22	23	21	21	21	22	21	22	21	22	21	19	22	22	32	31	33	29	33	34	33	33
B4E5S4;BURCENK562V_RS27140	B4E5S4;BURCENK562V_RS27140	BCAL2396;ref|WP_006490771.1|gi|493536832|	Uncharacterized protein;hypothetical protein	B4E5S4_BURCJ;				0	48.3452	3	3	4	3	3	3	4	3	3	4	4	3	3	3	3	3	3	3	3	4	3	4	3	3	4	5	3	4	3	4	3	3	6	6	7	6	6	5	7	6
B4E5S6;BURCENK562V_RS00970	B4E5S6;BURCENK562V_RS00970	thiL;ref|WP_006496735.1|gi|493542874|	Thiamine-monophosphate kinase;thiamine monophosphate kinase	B4E5S6_BURCJ;				0	54.8734	13	13	14	13	13	15	16	14	15	15	15	15	14	13	13	13	16	14	16	16	13	16	14	14	13	17	16	16	14	17	15	15	14	15	15	13	14	16	18	15
B4E5S8	B4E5S8	BCAL3398	Putative competence-damaged related protein	B4E5S8_BURCJ				0	54.0359	6	6	7	7	6	6	5	6	6	6	6	6	6	6	7	6	6	6	6	6	7	6	7	7	6	8	6	6	7	7	6	6	8	8	9	9	8	8	7	7
B4E5T0;BURCENK562V_RS00950	B4E5T0;BURCENK562V_RS00950	pyrF;ref|WP_006483119.1|gi|493529103|	Orotidine 5'-phosphate decarboxylase;orotidine 5'-phosphate decarboxylase	B4E5T0_BURCJ;				0	59.2527	14	15	14	15	15	14	14	14	16	15	16	15	17	17	16	15	15	18	16	16	14	16	16	17	16	14	15	14	16	15	17	15	23	21	22	23	22	23	25	25
B4E5T2;BURCENK562V_RS00940	B4E5T2;BURCENK562V_RS00940	BCAL3402;ref|WP_006491029.1|gi|493537097|	Putative dehydrogenase;3-oxoacyl-ACP reductase	B4E5T2_BURCJ;				0	48.7781	3	3	2	4	1	5	3	3	5	4	6	4	2	3	3	2	2	3	5	2	3	2	3	2	3	1	4	4	2	3	4	2	3	3	2	4	1	5	3	3
B4E5T5;BURCENK562V_RS00925	B4E5T5;BURCENK562V_RS00925	BCAL3405;ref|WP_006491025.1|gi|493537093|	L-arabinose-binding periplasmic protein;arabinose ABC transporter substrate-binding protein	B4E5T5_BURCJ;				0	54.2214	3	3	3	3	1	1	3	3	3	2	4	2	2	1	2	1	2	2	4	2	1	2	3	3	3	4	3	4	2	4	2	3	3	3	3	3	1	1	3	3
B4E5T7;BURCENK562V_RS00915	B4E5T7;BURCENK562V_RS00915	BCAL3407;ref|WP_006487539.1|gi|493533559|	Putative aldolase;2-dehydro-3-deoxy-6-phosphogalactonate aldolase	B4E5T7_BURCJ;				0	53.3114	5	5	5	5	4	5	4	5	4	5	5	5	5	4	5	4	5	5	5	5	4	5	3	5	5	5	5	5	5	5	3	4	5	7	5	7	4	5	5	6
B4E5T9;BURCENK562V_RS00905	B4E5T9;BURCENK562V_RS00905	BCAL3409;ref|WP_012492967.1|gi|501469522|	IclR family regulatory protein;IclR family transcriptional regulator	B4E5T9_BURCJ;				0	56.5984	4	4	3	4	2	2	4	3	4	2	4	3	4	2	5	3	4	4	3	2	3	3	3	2	3	4	3	6	2	3	1	3	4	5	3	4	2	2	4	3
B4E5U2;BURCENK562V_RS00890	B4E5U2;BURCENK562V_RS00890	mtgA;ref|WP_006484660.1|gi|493530652|	Biosynthetic peptidoglycan transglycosylase;peptidoglycan transglycosylase	B4E5U2_BURCJ;				0	53.6878	2	2	2	2	2	2	2	3	2	2	2	2	2	3	2	2	2	2	2	2	2	3	3	2	2	2	2	2	2	2	2	2	3	2	3	2	2	2	2	4
B4E5U3;BURCENK562V_RS00885	B4E5U3;BURCENK562V_RS00885	aroE;ref|WP_006493556.1|gi|493539671|	Shikimate dehydrogenase (NADP(+));shikimate 5-dehydrogenase	B4E5U3_BURCJ;				0	53.9961	14	14	13	14	13	13	14	14	14	14	14	14	14	14	14	14	14	14	14	14	14	14	14	14	14	14	14	13	14	13	14	14	19	20	18	19	17	18	20	20
B4E5U4;BURCENK562V_RS00880	B4E5U4;BURCENK562V_RS00880	BCAL3414;ref|WP_006489403.1|gi|493535449|	Putative exoribonuclease II;ribonuclease II	B4E5U4_BURCJ;				0	55.9497	20	18	20	17	24	21	24	22	24	24	23	21	23	23	23	24	25	25	23	24	22	21	24	25	22	19	23	19	22	21	21	21	30	27	27	26	35	32	33	32
B4E5U5;BURCENK562V_RS00875	B4E5U5;BURCENK562V_RS00875	BCAL3415;ref|WP_006489407.1|gi|493535453|	Uncharacterized protein;esterase	B4E5U5_BURCJ;				0	53.6926	7	8	8	7	7	7	7	7	7	7	7	7	7	7	7	7	7	7	7	7	7	7	7	7	7	8	7	7	7	8	7	7	12	12	13	11	10	11	11	12
B4E5U6;BURCENK562V_RS00870	B4E5U6;BURCENK562V_RS00870	mpl;ref|WP_006489410.1|gi|493535456|	UDP-N-acetylmuramate--L-alanyl-gamma-D-glutamyl-meso-2,6-diaminoheptandioate ligase;UDP-N-acetylmuramate:L-alanyl-gamma-D-glutamyl- meso-diaminopimelate ligase	B4E5U6_BURCJ;				0	52.9674	16	15	16	15	15	16	16	16	16	16	15	16	16	16	16	16	16	16	17	15	16	16	15	16	16	15	16	16	16	14	15	16	25	24	27	25	23	24	26	28
B4E5U7;BURCENK562V_RS00865	B4E5U7;BURCENK562V_RS00865	BCAL3417;ref|WP_012492969.1|gi|501469524|	Uncharacterized protein;UDP-N-acetylmuramate--alanine ligase	B4E5U7_BURCJ;				0	55.856	11	9	9	12	10	11	11	9	11	11	11	10	12	7	11	11	10	12	10	10	10	11	10	12	10	8	9	11	12	9	12	9	14	12	11	14	12	12	13	11
B4E5U8;BURCENK562V_RS00860	B4E5U8;BURCENK562V_RS00860	BCAL3418;ref|WP_006491130.1|gi|493537200|	Putative thioredoxin protein;redoxin	B4E5U8_BURCJ;				0	54.0871	6	5	6	6	4	7	6	6	7	7	6	7	6	7	7	7	6	7	6	6	6	6	7	7	4	6	6	6	4	6	6	6	8	5	7	6	4	7	7	8
B4E5U9;BURCENK562V_RS00855	B4E5U9;BURCENK562V_RS00855	aroQ;ref|WP_012492970.1|gi|501469525|	3-dehydroquinate dehydratase	B4E5U9_BURCJ;				0	56.5906	9	9	9	8	8	8	9	8	9	9	9	9	8	9	9	7	8	8	8	8	9	9	8	8	8	8	9	9	9	8	8	9	11	10	11	10	10	11	11	9
B4E5V1;BURCENK562V_RS00845	B4E5V1;BURCENK562V_RS00845	accC;ref|WP_006490723.1|gi|493536783|	Biotin carboxylase;acetyl-CoA carboxylase biotin carboxylase subunit	B4E5V1_BURCJ;				0	58.9184	20	20	20	20	20	20	20	20	20	20	20	19	20	20	20	19	20	20	20	19	20	20	19	20	20	21	20	21	20	21	20	20	37	38	39	38	40	37	38	38
B4E5V2;BURCENK562V_RS00840	B4E5V2;BURCENK562V_RS00840	prmA;ref|WP_006490720.1|gi|493536780|	Ribosomal protein L11 methyltransferase;ribosomal protein L11 methyltransferase	PRMA_BURCJ;				0	53.6492	10	10	9	10	9	10	9	10	10	10	10	10	10	10	10	10	10	10	10	10	10	10	10	10	10	11	10	10	10	10	9	10	15	14	12	14	13	13	13	14
B4E5V3;BURCENK562V_RS00835	B4E5V3;BURCENK562V_RS00835	BCAL3423;ref|WP_006490718.1|gi|493536778|	Putative membrane protein;hypothetical protein	B4E5V3_BURCJ;				0	54.4899	10	10	11	12	10	11	11	11	12	12	12	10	11	11	11	11	11	11	11	10	10	12	11	11	9	11	10	10	11	12	10	12	17	17	18	19	17	18	18	18
B4E5V4;BURCENK562V_RS00830	B4E5V4;BURCENK562V_RS00830	tpx;ref|WP_006476975.1|gi|493522894|	Probable thiol peroxidase;lipid hydroperoxide peroxidase	B4E5V4_BURCJ;				0	52.9556	10	10	11	10	10	10	10	10	11	12	12	12	12	12	12	12	14	12	13	12	11	11	13	14	13	12	14	13	11	13	12	12	14	16	16	15	15	15	15	17
B4E5V5;BURCENK562V_RS00825	B4E5V5;BURCENK562V_RS00825	BCAL3425;ref|WP_006490717.1|gi|493536776|	Putative sugar kinase;sugar kinase	B4E5V5_BURCJ;				0	56.7127	19	18	18	17	17	18	18	18	18	18	19	18	18	18	17	18	19	17	18	19	17	18	18	19	16	18	19	18	17	17	15	15	34	32	34	30	29	35	32	36
B4E5V6;BURCENK562V_RS00820	B4E5V6;BURCENK562V_RS00820	BCAL3426;ref|WP_006476977.1|gi|493522896|	Putative lipoprotein;membrane protein	B4E5V6_BURCJ;				0.000244	44.0441	3	3	3	3	3	3	3	3	3	3	3	3	3	3	3	3	3	3	3	3	3	3	3	3	3	3	3	3	3	3	3	3	5	4	4	5	4	4	4	5
B4E5V7;BURCENK562V_RS00815	B4E5V7;BURCENK562V_RS00815	hctB;ref|WP_006490719.1|gi|493536779|	Histone H1-like protein;histone	B4E5V7_BURCJ;				0	51.2993	3	3	3	3	3	3	3	3	3	3	3	3	3	3	3	3	3	3	3	3	3	3	3	3	3	3	3	3	3	3	3	3	5	5	5	5	5	5	5	5
B4E5V8;BURCENK562V_RS00810	B4E5V8;BURCENK562V_RS00810	nrdB;ref|WP_006476978.1|gi|493522897|	Ribonucleoside-diphosphate reductase subunit beta;ribonucleotide-diphosphate reductase subunit beta	B4E5V8_BURCJ;				0	55.7118	17	16	17	17	17	17	16	17	18	19	19	18	17	19	18	17	19	18	18	19	18	18	17	18	17	21	18	18	17	20	17	18	38	37	39	36	36	35	37	38
B4E5W0;BURCENK562V_RS00800	B4E5W0;BURCENK562V_RS00800	ampD;ref|WP_006490721.1|gi|493536781|	N-acetylmuramyl-L-alanine amidase;N-acetyl-anhydromuranmyl-L-alanine amidase	B4E5W0_BURCJ;				0	57.0416	9	9	9	9	9	9	9	9	8	9	9	9	9	9	9	8	9	9	9	9	9	9	9	9	9	9	8	9	9	10	9	8	13	13	13	13	13	13	13	13
B4E5W1;BURCENK562V_RS00795	B4E5W1;BURCENK562V_RS00795	BCAL3431;ref|WP_006491491.1|gi|493537577|	Putative exported protein;pyrimidine deaminase	B4E5W1_BURCJ;				0	55.258	3	4	4	2	3	3	3	3	4	3	4	3	4	4	3	3	3	4	3	3	3	4	4	3	3	5	3	3	3	4	3	3	4	5	5	3	4	4	4	4
B4E5W3;BURCENK562V_RS00785	B4E5W3;BURCENK562V_RS00785	ffh;ref|WP_006476982.1|gi|493522901|	Signal recognition particle protein;signal recognition particle protein	B4E5W3_BURCJ;				0	58.843	22	21	22	23	23	23	23	22	23	22	21	21	24	23	22	23	21	22	22	23	22	23	23	25	22	22	22	21	23	22	22	23	49	46	47	45	48	50	50	50
B4E5W6;BURCENK562V_RS00770	B4E5W6;BURCENK562V_RS00770	proS;ref|WP_006489236.1|gi|493535282|	Proline--tRNA ligase;prolyl-tRNA synthetase	SYP_BURCJ;				0	53.3939	25	26	26	25	25	25	25	25	27	26	26	27	27	25	25	25	29	26	25	26	26	25	25	27	25	33	26	27	25	30	26	25	44	43	43	44	41	42	44	43
B4E5W7;BURCENK562V_RS00765	B4E5W7;BURCENK562V_RS00765	rppH;ref|WP_006496762.1|gi|493542901|	RNA pyrophosphohydrolase	RPPH_BURCJ;				0	54.4954	6	7	8	7	8	7	7	7	7	8	9	6	8	7	8	8	6	9	8	7	8	7	6	7	6	8	7	6	7	8	6	7	11	11	13	12	13	10	12	12
B4E5W8;BURCENK562V_RS00760	B4E5W8;BURCENK562V_RS00760	BCAL3438;ref|WP_006489238.1|gi|493535284|	Putative lipoprotein;hypothetical protein	B4E5W8_BURCJ;				0	56.4987	11	11	11	11	11	11	11	11	11	11	11	11	11	11	11	11	11	11	11	11	11	11	11	11	10	11	11	11	10	11	11	11	17	15	15	14	15	16	15	16
B4E5W9;BURCENK562V_RS00755	B4E5W9;BURCENK562V_RS00755	proB;ref|WP_006476997.1|gi|493522917|	Glutamate 5-kinase;gamma-glutamyl kinase	PROB_BURCJ;				0	56.378	17	16	17	17	18	17	18	17	18	18	18	18	17	18	18	18	17	16	18	17	16	17	17	16	17	17	17	17	17	17	17	17	23	22	24	24	22	22	24	24
B4E5X0;BURCENK562V_RS00750	B4E5X0;BURCENK562V_RS00750	obg;ref|WP_006489254.1|gi|493535300|	GTPase Obg;GTPase CgtA	OBG_BURCJ;				0	54.3122	18	17	19	19	18	18	18	18	17	18	19	17	18	18	18	17	18	18	18	18	19	18	18	18	18	20	18	19	18	21	18	17	31	30	34	32	31	30	31	30
B4E5X1;BURCENK562V_RS00745	B4E5X1;BURCENK562V_RS00745	rpmA;ref|WP_006476999.1|gi|493522919|	50S ribosomal protein L27	RL27_BURCJ;				0	55.462	5	5	5	6	5	6	5	6	5	5	5	4	6	6	5	5	5	5	5	5	6	5	4	6	5	6	4	5	5	6	5	4	13	14	13	15	13	14	14	15
B4E5X2;BURCENK562V_RS00740	B4E5X2;BURCENK562V_RS00740	rplU;ref|WP_006025184.1|gi|492894778|	50S ribosomal protein L21	RL21_BURCJ;				0	50.2396	5	4	5	4	4	4	5	5	4	5	5	4	4	4	4	3	5	5	5	4	4	4	5	4	4	4	5	4	5	4	4	4	6	6	6	5	6	5	6	7
B4E5X3;BURCENK562V_RS00735	B4E5X3;BURCENK562V_RS00735	ispB;ref|WP_006489248.1|gi|493535294|	Octaprenyl-diphosphate synthase;octaprenyl diphosphate synthase	B4E5X3_BURCJ;				0	54.8775	11	11	12	12	11	11	11	11	12	12	12	13	11	12	12	12	11	11	13	11	11	11	11	11	11	13	12	13	11	12	10	11	17	16	17	16	16	15	14	16
B4E5X4;BURCENK562V_RS00725	B4E5X4;BURCENK562V_RS00725	BCAL3444;ref|WP_006489250.1|gi|493535296|	Putative membrane protein;hypothetical protein	B4E5X4_BURCJ;				0	53.0236	4	4	5	5	4	4	4	7	3	5	5	4	4	5	5	5	5	4	4	5	4	5	4	5	5	4	4	5	4	4	4	4	6	6	7	7	6	6	6	9
B4E5X8;BURCENK562V_RS00705	B4E5X8;BURCENK562V_RS00705	coaE;ref|WP_006487123.1|gi|493533143|	Dephospho-CoA kinase;dephospho-CoA kinase	B4E5X8_BURCJ;				0	53.0882	12	11	12	12	12	11	12	12	12	12	12	12	12	12	12	12	12	11	12	12	12	12	12	12	11	13	11	12	12	12	11	12	16	14	16	15	16	14	15	15
B4E5X9;BURCENK562V_RS00700	B4E5X9;BURCENK562V_RS00700	zapD;ref|WP_006487143.1|gi|493533163|	Cell division protein ZapD;hypothetical protein	ZAPD_BURCJ;				0	55.6821	15	16	15	15	15	16	15	16	15	15	15	15	15	16	15	15	15	15	15	14	14	15	15	15	15	17	15	15	15	16	16	16	32	30	30	29	31	31	32	31
B4E5Y0;BURCENK562V_RS00690	B4E5Y0;BURCENK562V_RS00690	BCAL3450;ref|WP_006487137.1|gi|493533157|	NUDIX hydrolase;7,8-dihydro-8-oxoguanine-triphosphatase	B4E5Y0_BURCJ;				0	55.851	7	6	8	7	7	8	7	8	8	7	8	7	8	7	8	8	8	8	7	8	8	8	7	8	7	8	7	8	7	7	7	8	15	13	15	13	12	16	15	17
B4E5Y1;BURCENK562V_RS00685	B4E5Y1;BURCENK562V_RS00685	BCAL3451;ref|WP_006487097.1|gi|493533117|	Uncharacterized protein;ATPase AAA	B4E5Y1_BURCJ;				0	53.9616	19	18	19	18	19	19	19	18	18	19	18	18	19	18	18	19	19	19	19	19	18	19	19	18	17	20	19	19	19	20	18	18	33	32	33	32	32	32	32	34
B4E5Y2;BURCENK562V_RS00680	B4E5Y2;BURCENK562V_RS00680	argJ;ref|WP_006496770.1|gi|493542909|	Arginine biosynthesis bifunctional protein ArgJ;N-acetylglutamate synthase	B4E5Y2_BURCJ;				0	52.5536	17	18	17	17	17	18	18	17	19	18	19	19	19	19	17	17	18	18	17	18	17	20	19	17	17	19	16	18	17	19	17	17	24	27	23	24	24	27	25	24
B4E5Y3;BURCENK562V_RS00675	B4E5Y3;BURCENK562V_RS00675	secA;ref|WP_006493335.1|gi|493539448|	Protein translocase subunit SecA;preprotein translocase subunit SecA	SECA_BURCJ;				0	56.5727	46	46	44	42	44	45	46	45	46	45	46	45	48	46	46	45	46	46	46	46	45	46	45	46	42	47	46	47	42	46	43	46	80	77	79	76	79	79	83	79
B4E5Y4;BURCENK562V_RS00670	B4E5Y4;BURCENK562V_RS00670	BCAL3454;ref|WP_006487136.1|gi|493533156|	Uncharacterized protein;hypothetical protein	B4E5Y4_BURCJ;				0	50.4446	6	5	5	6	6	6	5	6	6	6	6	6	6	6	6	6	5	4	6	6	5	5	6	5	4	6	6	6	5	6	5	5	7	5	6	7	6	6	6	7
B4E5Y5;BURCENK562V_RS00665	B4E5Y5;BURCENK562V_RS00665	lpxC;ref|WP_006487145.1|gi|493533165|	UDP-3-O-acyl-N-acetylglucosamine deacetylase;UDP-3-O-(3-hydroxymyristoyl) glucosamine N-acyltransferase	LPXC_BURCJ;				0	51.4231	12	12	11	10	11	11	11	11	12	12	12	12	12	11	10	11	10	11	12	11	11	12	12	11	11	13	9	11	10	11	11	11	15	14	16	12	14	17	15	15
B4E5Y6;BURCENK562V_RS00660	B4E5Y6;BURCENK562V_RS00660	BCAL3456;ref|WP_012492974.1|gi|501469529|	Putative thioredoxin reductase;peroxiredoxin	B4E5Y6_BURCJ;				0	48.2487	5	5	5	5	5	5	5	5	5	5	5	5	5	5	5	5	5	5	5	5	5	5	5	5	5	4	5	5	5	5	5	5	9	9	8	10	10	10	10	8
B4E5Y7;BURCENK562V_RS00655	B4E5Y7;BURCENK562V_RS00655	ftsZ;ref|WP_006487140.1|gi|493533160|	Cell division protein FtsZ;cell division protein FtsZ	B4E5Y7_BURCJ;				0	54.7192	21	20	22	21	21	21	22	21	22	21	22	21	22	21	22	21	21	21	22	21	22	22	21	21	21	23	21	23	20	22	21	21	40	39	43	41	42	42	42	44
B4E5Y8;BURCENK562V_RS27850	B4E5Y8;BURCENK562V_RS27850	hemB;ref|WP_006482872.1|gi|493528855|	Delta-aminolevulinic acid dehydratase;delta-aminolevulinic acid dehydratase	B4E5Y8_BURCJ;				0	59.2527	19	16	19	19	17	17	17	19	17	18	19	19	18	17	17	17	19	16	19	19	19	19	17	18	16	20	18	20	17	19	16	16	48	42	45	46	45	44	44	50
B4E5Y9;BURCENK562V_RS27855	B4E5Y9;BURCENK562V_RS27855	engB;ref|WP_006477171.1|gi|493523094|	Probable GTP-binding protein EngB;GTP-binding protein YsxC	ENGB_BURCJ;				0	57.6565	16	15	16	14	14	15	16	15	15	15	16	14	15	15	15	15	16	15	15	16	16	16	15	15	15	16	15	16	16	14	15	15	24	21	24	20	22	22	24	24
B4E5Z0;BURCENK562V_RS27860	B4E5Z0;BURCENK562V_RS27860	BCAL0266;ref|WP_012492295.1|gi|501468850|	Putative cytochrome c4;cytochrome C	B4E5Z0_BURCJ;				0	57.473	6	7	7	7	6	7	6	6	5	6	7	7	7	6	6	6	6	5	7	6	5	6	7	5	6	8	6	6	7	7	6	6	13	15	15	15	13	14	14	14
B4E5Z1;BURCENK562V_RS27865	B4E5Z1;BURCENK562V_RS27865	BCAL0267;ref|WP_006482902.1|gi|493528885|	Putative cytochrome c biogenesis protein;cytochrome C biogenesis protein ResB	B4E5Z1_BURCJ;				0	54.4494	23	21	22	22	22	24	23	21	24	24	23	21	24	22	21	19	21	23	22	19	23	22	21	19	23	21	19	23	23	21	22	21	31	26	30	29	31	32	32	28
B4E5Z2;BURCENK562V_RS27870	B4E5Z2;BURCENK562V_RS27870	BCAL0268;ref|WP_006482903.1|gi|493528886|	Putative cytochrome c biogenesis protein;cytochrome C biogenesis protein	B4E5Z2_BURCJ;				0	54.0978	2	2	3	3	3	3	3	3	3	2	3	2	2	3	3	3	2	3	2	2	3	2	3	2	2	2	2	2	3	2	3	3	2	2	3	3	3	3	3	3
B4E5Z4;BURCENK562V_RS27880	B4E5Z4;BURCENK562V_RS27880	msrQ;ref|WP_006482924.1|gi|493528907|	Protein-methionine-sulfoxide reductase heme-binding subunit MsrQ;sulfite oxidase	B4E5Z4_BURCJ;				0	50.6108	4	4	5	4	3	4	3	4	3	3	3	3	2	3	3	4	3	3	4	4	3	3	3	5	3	1	2	3	2	4	3	4	4	4	5	4	3	4	3	4
B4E5Z6;BURCENK562V_RS27890	B4E5Z6;BURCENK562V_RS27890	cyaY;ref|WP_006482891.1|gi|493528874|	Protein CyaY;frataxin	CYAY_BURCJ;				0	49.8741	7	7	7	7	7	7	7	7	7	7	7	7	7	7	7	7	7	7	7	7	7	7	7	7	7	7	7	7	7	7	7	7	13	11	13	12	12	13	12	11
B4E5Z7;BURCENK562V_RS27895	B4E5Z7;BURCENK562V_RS27895	mrcA;ref|WP_020979870.1|gi|537744495|	Penicillin-binding protein 1A;penicillin-binding protein, 1A family	B4E5Z7_BURCJ;				0	59.2527	27	30	28	28	31	30	29	29	29	30	28	32	30	29	30	29	32	30	30	30	32	32	31	31	30	30	30	31	31	28	30	29	38	42	38	40	42	42	42	41
B4E602;BURCENK562V_RS27920	B4E602;BURCENK562V_RS27920	aroK;ref|WP_012492299.1|gi|501468854|	Shikimate kinase;shikimate kinase	B4E602_BURCJ;				0	58.4303	10	9	9	9	10	9	10	10	9	10	10	9	9	9	10	10	9	10	9	10	9	8	8	10	8	9	9	9	9	10	8	10	16	14	15	15	15	13	16	16
B4E603;BURCENK562V_RS27925	B4E603;BURCENK562V_RS27925	aroB;ref|WP_006481864.1|gi|493527833|	3-dehydroquinate synthase	AROB_BURCJ;				0	54.0773	15	18	17	16	16	15	17	16	17	16	15	16	18	14	16	16	14	17	16	16	14	16	15	15	15	15	14	17	16	15	15	15	20	25	24	23	22	22	24	22
B4E605;BURCENK562V_RS27935	B4E605;BURCENK562V_RS27935	BCAL0282;ref|WP_006481865.1|gi|493527834|	Putative ABC transporter extracellular solute-binding protein;glycerol-3-phosphate ABC transporter substrate-binding protein	B4E605_BURCJ;				0	54.7904	18	16	18	17	17	17	17	17	18	18	17	17	17	16	17	17	17	17	18	18	17	17	17	16	17	21	18	18	16	19	17	17	29	25	26	26	26	28	27	27
B4E608;BURCENK562V_RS27950	B4E608;BURCENK562V_RS27950	ugpC;ref|WP_006481861.1|gi|493527830|	sn-glycerol-3-phosphate import ATP-binding protein UgpC;glycerol-3-phosphate ABC transporter ATP-binding protein	B4E608_BURCJ;				0	51.2079	6	5	6	6	6	7	8	6	7	8	8	7	6	7	6	6	6	4	7	7	4	6	7	6	5	7	7	6	6	7	6	6	8	6	7	8	8	7	10	7
B4E609;BURCENK562V_RS27955	B4E609;BURCENK562V_RS27955	ugpQ;ref|WP_006491785.1|gi|493537881|	Glycerophosphoryl diester phosphodiesterase;membrane protein	B4E609_BURCJ;				0	53.2598	10	10	10	10	9	10	10	8	10	10	10	10	10	9	9	10	10	10	10	10	9	8	9	8	10	10	10	10	10	10	10	9	13	12	13	13	11	12	12	11
B4E610;BURCENK562V_RS27960	B4E610;BURCENK562V_RS27960	BCAL0287;ref|WP_006490624.1|gi|493536680|	Putative outer membrane protein;membrane protein	B4E610_BURCJ;				0	57.2555	4	4	4	4	4	4	4	4	4	4	4	4	4	3	4	4	4	4	4	3	4	4	4	4	4	5	4	4	4	5	4	4	4	4	4	4	4	4	4	4
B4E611;BURCENK562V_RS27965	B4E611;BURCENK562V_RS27965	BCAL0288;ref|WP_006490629.1|gi|493536686|	Uncharacterized protein;transposase	B4E611_BURCJ;				0	52.0165	16	14	15	15	14	16	15	15	13	16	16	15	16	15	15	16	16	15	15	15	15	15	15	17	14	17	17	17	13	16	15	15	22	21	24	23	23	23	23	22
B4E612;BURCENK562V_RS27970	B4E612;BURCENK562V_RS27970	glt1;ref|WP_006490631.1|gi|493536688|	Glutamate synthase large subunit;glutamate synthase	B4E612_BURCJ;				0	56.9748	77	74	78	76	76	76	78	74	77	79	80	78	80	77	76	77	77	76	79	78	76	76	75	78	71	79	74	77	74	77	76	76	131	124	124	122	126	125	132	129
B4E615;BURCENK562V_RS27985	B4E615;BURCENK562V_RS27985	BCAL0292;ref|WP_012492302.1|gi|501468857|	RNA 2',3'-cyclic phosphodiesterase;2'-5' RNA ligase	B4E615_BURCJ;				0	47.6057	2	2	2	2	2	2	2	2	1	1	2	1	2	2	1	1	2	2	2	2	1	2	1	2	2	2	2	2	1	1	2	2	2	2	2	2	2	2	2	2
B4E616;BURCENK562V_RS27990	B4E616;BURCENK562V_RS27990	BCAL0293;ref|WP_006482643.1|gi|493528624|	Putative D-amino acid dehydrogenase subunit;amino acid dehydrogenase	B4E616_BURCJ;				0	48.0109	1	1	1	1	1	2	2	1	2	2	2	1	1	2	2	1	1	1	2	1	1	2	2	2	1	2	1	2	1	2	1	1	1	1	1	1	1	2	2	1
B4E618;BURCENK562V_RS28000	B4E618;BURCENK562V_RS28000	BCAL0295;ref|WP_012492303.1|gi|501468858|	Putative dehydrogenase/reductase;short-chain dehydrogenase	B4E618_BURCJ;				0	53.1992	4	3	3	3	3	4	4	3	3	3	5	4	5	4	5	3	4	3	3	3	4	3	4	4	3	4	4	4	4	5	4	3	4	3	3	3	3	4	4	3
B4E619;BURCENK562V_RS28005	B4E619;BURCENK562V_RS28005	BCAL0296;ref|WP_006488528.1|gi|493534553|	ABC transporter ATP-binding membrane protein;ABC transporter ATP-binding protein	B4E619_BURCJ;				0	58.0136	16	16	15	16	17	16	18	15	14	15	16	14	17	15	16	14	15	15	15	16	17	15	15	15	17	15	14	16	16	15	16	16	23	24	23	23	25	24	25	23
B4E620;BURCENK562V_RS28010	B4E620;BURCENK562V_RS28010	thiO;ref|WP_006488532.1|gi|493534557|	Putative thiamine biosynthesis oxidoreductase ThiO;cytochrome C biogenesis protein CcdA	B4E620_BURCJ;				0	51.8864	9	9	9	9	8	9	9	9	8	9	8	9	9	9	9	9	9	9	9	9	9	9	9	9	9	9	9	9	9	9	9	9	11	11	11	10	9	11	11	10
B4E622;BURCENK562V_RS28020	B4E622;BURCENK562V_RS28020	thiG;ref|WP_006488530.1|gi|493534555|	Thiazole synthase;thiazole synthase	B4E622_BURCJ;				0	53.5357	11	12	12	11	11	11	12	12	13	12	12	12	12	11	11	12	12	11	13	11	9	11	10	12	11	10	12	11	10	12	11	13	14	15	14	15	13	15	15	16
B4E623	B4E623	thiE	Thiamine-phosphate synthase	B4E623_BURCJ				0	52.8248	9	9	8	9	10	9	9	9	9	9	10	9	9	10	9	9	8	9	9	9	9	10	9	9	8	9	9	9	9	9	9	8	12	11	11	11	12	11	12	12
B4E624;BURCENK562V_RS28030	B4E624;BURCENK562V_RS28030	BCAL0301;ref|WP_006477138.1|gi|493523060|	ABC transporter ATP-binding protein;toluene ABC transporter ATP-binding protein	B4E624_BURCJ;				0	52.4912	13	10	13	12	12	12	13	13	11	12	13	12	13	12	11	10	11	11	12	12	12	13	11	12	11	14	12	12	10	13	11	11	19	14	17	18	16	18	18	19
B4E625;BURCENK562V_RS28035	B4E625;BURCENK562V_RS28035	BCAL0302;ref|WP_006486220.1|gi|493532238|	Putative membrane protein;ABC transporter permease	B4E625_BURCJ;				0	53.0429	4	4	4	5	4	5	4	4	5	5	5	4	4	4	5	5	4	4	4	4	4	5	4	5	4	1	5	5	3	3	5	5	4	5	4	5	5	6	4	4
B4E626;BURCENK562V_RS28040	B4E626;BURCENK562V_RS28040	BCAL0303;ref|WP_006486221.1|gi|493532239|	Putative membrane protein;ABC transporter substrate-binding protein	B4E626_BURCJ;				0	55.7445	3	3	4	4	3	4	4	3	3	4	4	3	3	3	3	3	3	3	3	3	3	2	3	4	3	4	3	4	3	3	3	3	5	6	6	7	6	6	6	5
B4E627;BURCENK562V_RS28045	B4E627;BURCENK562V_RS28045	BCAL0304;ref|WP_020979879.1|gi|537744561|	VacJ-like lipoprotein;lipid assymetry maintenance protein MlaA	B4E627_BURCJ;				0	53.4969	11	12	11	11	11	12	12	11	12	12	11	12	12	11	12	11	11	11	11	11	11	11	11	11	12	11	12	11	12	11	12	11	17	17	15	16	16	18	18	17
B4E628;BURCENK562V_RS28050	B4E628;BURCENK562V_RS28050	BCAL0305;ref|WP_012492305.1|gi|501468860|	Putative exported protein;hypothetical protein	B4E628_BURCJ;				0	57.0085	10	10	11	10	10	10	10	10	10	10	10	10	11	10	10	10	10	10	10	10	10	10	10	10	10	12	10	10	10	11	10	10	14	14	15	14	14	14	14	14
B4E629;BURCENK562V_RS28055	B4E629;BURCENK562V_RS28055	BCAL0306;ref|WP_006485329.1|gi|493531329|	Uncharacterized protein;anti-anti-sigma regulatory factor	B4E629_BURCJ;				0	51.1148	4	4	4	4	4	4	4	3	4	4	4	4	4	4	4	4	4	4	4	4	4	4	4	4	3	6	4	5	4	5	4	4	6	6	6	5	6	6	6	4
B4E630;BURCENK562V_RS28060	B4E630;BURCENK562V_RS28060	BCAL0307;ref|WP_006485348.1|gi|493531348|	ABC transporter ATP-binding protein	B4E630_BURCJ;				0	54.0614	14	16	15	15	16	16	15	16	15	15	15	16	14	16	16	15	15	16	16	15	15	16	16	15	16	16	15	13	15	14	15	15	16	19	18	17	19	18	18	19
B4E631;BURCENK562V_RS28065	B4E631;BURCENK562V_RS28065	BCAL0308;ref|WP_023476193.1|gi|558013809|	Transport permease protein;ABC-type multidrug transport system, permease component	B4E631_BURCJ;				0	51.8824	2	2	2	2	2	2	2	2	2	2	2	2	2	2	2	2	2	2	2	2	2	2	2	2	2	1	2	2	2	1	2	2	4	4	2	3	2	4	3	3
B4E632;BURCENK562V_RS28070	B4E632;BURCENK562V_RS28070	BCAL0309;ref|WP_006477131.1|gi|493523053|	BolA-like protein;BolA family transcriptional regulator	B4E632_BURCJ;				0	57.5726	5	4	5	4	4	4	4	5	5	5	4	5	5	5	5	5	5	5	5	5	5	5	5	5	4	4	5	4	5	4	5	5	12	9	10	11	10	10	11	12
B4E633;BURCENK562V_RS28075	B4E633;BURCENK562V_RS28075	murA;ref|WP_006485350.1|gi|493531350|	UDP-N-acetylglucosamine 1-carboxyvinyltransferase	B4E633_BURCJ;				0	52.697	11	9	9	8	14	15	11	14	16	16	16	13	15	15	10	9	14	14	14	9	9	10	12	7	7	10	8	6	9	11	6	8	16	12	13	10	16	21	17	19
B4E634;BURCENK562V_RS28080	B4E634;BURCENK562V_RS28080	hisG;ref|WP_006477129.1|gi|493523051|	ATP phosphoribosyltransferase	HIS1_BURCJ;				0	52.9459	10	11	11	10	10	11	10	10	10	10	10	10	11	10	11	10	10	10	10	10	10	10	11	11	11	10	10	10	11	10	10	10	16	17	17	16	16	17	16	15
B4E635;BURCENK562V_RS28085	B4E635;BURCENK562V_RS28085	hisD;ref|WP_006485330.1|gi|493531330|	Histidinol dehydrogenase;histidinol dehydrogenase	B4E635_BURCJ;				0	55.7144	18	17	18	17	17	18	16	18	18	18	18	19	17	19	17	15	18	18	18	18	19	18	18	18	17	19	17	19	17	19	17	16	26	24	24	25	22	24	23	25
B4E636;BURCENK562V_RS28090	B4E636;BURCENK562V_RS28090	hisC;ref|WP_006485351.1|gi|493531351|	Histidinol-phosphate aminotransferase;histidinol-phosphate aminotransferase	B4E636_BURCJ;				0	50.5084	13	11	12	13	13	13	13	13	12	13	13	13	12	12	13	12	13	12	13	13	11	13	12	12	12	11	13	13	13	13	13	13	18	17	17	18	19	17	17	17
B4E637;BURCENK562V_RS28095	B4E637;BURCENK562V_RS28095	hisB;ref|WP_006477126.1|gi|493523048|	Imidazoleglycerol-phosphate dehydratase;imidazoleglycerol-phosphate dehydratase	HIS7_BURCJ;				0	54.1547	12	12	12	12	12	12	12	12	12	12	12	12	12	12	12	11	12	12	12	12	12	12	12	12	11	11	12	12	12	11	12	12	20	20	19	19	21	21	21	19
B4E639;BURCENK562V_RS28105	B4E639;BURCENK562V_RS28105	hisH;ref|WP_012492306.1|gi|501468861|	Imidazole glycerol phosphate synthase subunit HisH;imidazole glycerol phosphate synthase	B4E639_BURCJ;				0	54.7787	11	11	11	11	11	10	11	11	10	11	10	9	12	11	9	10	10	13	11	9	11	11	10	11	11	11	9	10	11	11	11	10	19	19	18	19	19	18	19	19
B4E640;BURCENK562V_RS28110	B4E640;BURCENK562V_RS28110	hisA;ref|WP_006477123.1|gi|493523045|	1-(5-phosphoribosyl)-5-[(5-phosphoribosylamino)methylideneamino] imidazole-4-carboxamide isomerase;1-(5-phosphoribosyl)-5-[(5- phosphoribosylamino)methylideneamino] imidazole-4-carboxamide isomerase	HIS4_BURCJ;				0	56.6453	18	18	19	20	19	19	19	19	18	18	18	18	19	18	18	18	19	18	18	18	18	18	19	19	19	19	18	20	19	19	17	18	33	33	34	36	33	36	35	35
B4E641;BURCENK562V_RS28115	B4E641;BURCENK562V_RS28115	hisF;ref|WP_006485327.1|gi|493531326|	Imidazole glycerol phosphate synthase subunit HisF;imidazole glycerol phosphate synthase	HIS6_BURCJ;				0	55.9368	18	17	18	18	17	18	20	19	20	20	19	18	18	19	18	18	18	17	19	18	17	18	19	19	16	19	17	20	17	20	16	18	26	27	27	26	27	27	30	29
B4E643;BURCENK562V_RS28125	B4E643;BURCENK562V_RS28125	hisE;ref|WP_006485344.1|gi|493531344|	Phosphoribosyl-ATP pyrophosphatase;phosphoribosyl-ATP pyrophosphatase	HIS2_BURCJ;				0	51.7444	8	8	8	8	8	8	7	8	8	8	8	7	8	7	8	8	7	8	8	7	8	8	8	7	8	7	8	7	8	7	8	8	12	12	12	11	11	11	11	12
B4E644;BURCENK562V_RS28130	B4E644;BURCENK562V_RS28130	BCAL0321;ref|WP_006485332.1|gi|493531332|	Putative membrane protein;membrane protein	B4E644_BURCJ;				0	51.7848	2	3	2	3	2	3	2	2	2	2	2	3	2	2	3	3	2	2	2	2	2	2	2	3	2	1	2	3	2	1	2	3	2	3	2	3	2	3	2	2
B4E645;BURCENK562V_RS28135	B4E645;BURCENK562V_RS28135	BCAL0322;ref|WP_006485352.1|gi|493531352|	Uncharacterized protein;HIT family hydrolase	B4E645_BURCJ;				0	50.4911	8	8	8	8	8	8	8	8	8	8	8	8	8	8	8	8	8	8	8	8	8	8	8	8	8	8	8	8	8	8	8	8	18	18	18	18	18	17	18	17
B4E646;BURCENK562V_RS28140	B4E646;BURCENK562V_RS28140	tatA;ref|WP_006477115.1|gi|493523036|	Sec-independent protein translocase protein TatA;preprotein translocase subunit TatA	TATA_BURCJ;				0.000244	45.2479	2	2	2	2	2	2	2	2	2	2	2	2	2	2	2	2	2	2	2	2	2	2	2	2	2	2	2	2	2	2	2	2	2	2	2	2	2	2	2	2
B4E647;BURCENK562V_RS28145	B4E647;BURCENK562V_RS28145	tatB;ref|WP_006485331.1|gi|493531331|	Sec-independent protein translocase protein TatB;translocase	B4E647_BURCJ;				0	53.6904	6	6	6	6	6	6	6	6	6	6	6	6	6	6	6	6	6	6	6	5	6	6	6	6	6	6	6	6	6	6	6	6	8	7	8	9	9	8	8	7
B4E648;BURCENK562V_RS28150	B4E648;BURCENK562V_RS28150	tatC;ref|WP_006485341.1|gi|493531341|	Sec-independent protein translocase protein TatC;twin-arginine protein translocation system subunit TatC	B4E648_BURCJ;				0.000244	44.2499	3	2	2	3	3	3	3	3	1	2	3	2	2	3	2	3	3	2	2	1	2	1	2	1	2	1	2	2	1	0	2	0	3	2	2	3	3	3	3	3
B4E649;BURCENK562V_RS28155	B4E649;BURCENK562V_RS28155	BCAL0326;ref|WP_006485345.1|gi|493531345|	Periplasmic serine endoprotease DegP-like;2-alkenal reductase	B4E649_BURCJ;				0	54.4252	12	10	11	12	12	13	12	12	13	12	12	12	12	11	12	13	12	12	12	12	12	11	11	12	12	12	12	11	12	12	12	12	15	12	13	14	14	14	13	14
B4E650;BURCENK562V_RS28160	B4E650;BURCENK562V_RS28160	BCAL0327;ref|WP_006485336.1|gi|493531336|	Uncharacterized protein;metal-binding protein	B4E650_BURCJ;				0	54.4808	11	11	12	12	11	12	12	11	12	12	12	12	12	12	12	12	12	11	12	12	12	12	12	12	11	13	12	11	12	11	12	12	18	17	18	18	16	19	19	17
B4E651;BURCENK562V_RS28165	B4E651;BURCENK562V_RS28165	petA;ref|WP_006491868.1|gi|493537970|	Ubiquinol-cytochrome c reductase iron-sulfur subunit;ubiquinol-cytochrome C reductase	B4E651_BURCJ;				0	49.4257	5	5	5	5	5	4	5	5	5	4	5	5	5	4	5	5	5	5	4	5	5	5	5	5	5	5	4	5	5	4	5	5	8	8	7	9	8	7	8	8
B4E652;BURCENK562V_RS25260	B4E652;BURCENK562V_RS25260	BCAL1331;ref|WP_006490526.1|gi|493536580|	Putative aldehyde dehydrogenase;acylaldehyde oxidase	B4E652_BURCJ;				0	58.8854	28	30	29	29	30	33	32	31	33	33	31	32	30	31	32	31	28	27	31	28	26	28	29	31	30	34	28	31	31	34	30	30	38	39	37	39	38	42	41	40
B4E653;BURCENK562V_RS25255	B4E653;BURCENK562V_RS25255	BCAL1332;ref|WP_006490608.1|gi|493536664|	Putative aldolase;membrane protein	B4E653_BURCJ;				0	50.9652	5	3	4	5	5	5	5	6	4	5	5	5	4	4	5	4	5	3	5	5	4	2	4	4	4	4	4	5	3	4	4	4	5	3	4	5	5	5	5	6
B4E654;BURCENK562V_RS25250	B4E654;BURCENK562V_RS25250	BCAL1333;ref|WP_006490595.1|gi|493536650|	Putative Acyl-CoA dehydrogenase;acyl-CoA dehydrogenase	B4E654_BURCJ;				0	53.2385	9	9	11	8	7	8	8	9	10	10	9	9	11	7	10	10	10	7	10	9	8	10	8	10	9	11	7	8	8	8	8	7	11	10	12	11	9	11	11	13
B4E655;BURCENK562V_RS25245	B4E655;BURCENK562V_RS25245	BCAL1334;ref|WP_006490601.1|gi|493536656|	Putative dehydrogenase;NADPH:quinone oxidoreductase	B4E655_BURCJ;				0	51.9815	10	7	9	8	8	8	9	10	10	10	11	9	7	8	9	7	10	8	9	10	9	11	10	9	8	9	7	11	7	10	7	7	10	7	9	8	8	8	9	10
B4E656;BURCENK562V_RS25240	B4E656;BURCENK562V_RS25240	BCAL1335;ref|WP_006490577.1|gi|493536632|	PadR family regulatory protein;virulence activator alpha C-terminal protein	B4E656_BURCJ;				0	54.8953	5	5	4	5	5	5	5	5	5	5	5	5	5	5	5	5	5	5	5	5	5	5	5	5	5	6	5	5	5	5	5	5	6	5	4	6	5	6	5	5
B4E657;BURCENK562V_RS25235	B4E657;BURCENK562V_RS25235	fadH;ref|WP_006490590.1|gi|493536645|	Putative 2,4-dienoyl-CoA reductase;pyridine nucleotide-disulfide oxidoreductase	B4E657_BURCJ;				0.001412	38.0436	2	2	1	2	2	2	2	2	2	2	1	2	1	1	1	1	0	0	1	0	0	0	0	0	1	1	0	1	0	1	1	1	2	2	1	2	2	2	2	2
B4E658;BURCENK562V_RS25230	B4E658;BURCENK562V_RS25230	BCAL1337;ref|WP_006490563.1|gi|493536618|	Putative membrane protein;polyketide cyclase	B4E658_BURCJ;				0	50.6732	5	5	5	5	4	5	5	5	3	4	4	4	4	4	5	5	3	4	4	4	4	4	4	4	3	5	4	5	4	4	5	5	7	7	7	7	5	7	7	7
B4E659;BURCENK562V_RS25225	B4E659;BURCENK562V_RS25225	BCAL1338;ref|WP_006490585.1|gi|493536640|	Uncharacterized protein;dipeptidyl aminopeptidase	B4E659_BURCJ;				0	48.9512	2	2	2	2	2	2	2	2	2	3	2	2	2	2	2	2	2	2	2	2	2	3	2	2	2	3	2	2	1	2	2	2	2	2	2	2	2	2	2	2
B4E661;BURCENK562V_RS25215	B4E661;BURCENK562V_RS25215	tftE;ref|WP_006490547.1|gi|493536601|	Putative maleylacetate reductase;alcohol dehydrogenase, iron-dependent	B4E661_BURCJ;				0.000244	44.7058	1	1	1	2	0	3	3	3	2	3	2	3	2	2	3	2	2	2	2	1	0	1	2	2	2	2	3	2	1	3	2	3	1	1	1	2	0	3	3	3
B4E664;BURCENK562V_RS25200	B4E664;BURCENK562V_RS25200	BCAL1343;ref|WP_006490514.1|gi|493536567|	LysR family regulatory protein;LysR family transcriptional regulator	B4E664_BURCJ;				0	51.4415	5	3	3	4	4	5	5	5	5	6	6	4	7	6	4	5	6	6	6	7	5	6	4	6	5	4	6	7	5	4	5	4	6	3	4	5	5	6	6	6
B4E666;BURCENK562V_RS25185	B4E666;BURCENK562V_RS25185	BCAL1345;ref|WP_034178414.1|gi|736004496|	Putative TonB-dependent siderophore receptor;TonB-dependent receptor	B4E666_BURCJ;				0	56.0463	15	9	11	11	11	15	14	14	18	24	16	15	17	23	14	15	17	15	16	17	15	19	15	17	17	18	15	15	15	15	15	13	16	10	12	12	11	16	15	14
B4E667;BURCENK562V_RS25180	B4E667;BURCENK562V_RS25180	BCAL1346;ref|WP_012492514.1|gi|501469069|	Putative Fe uptake system ATP-binding protein;ABC transporter	B4E667_BURCJ;				0.000244	44.1218	1	0	1	1	2	2	1	1	3	9	4	3	2	9	1	1	3	2	2	2	2	2	2	2	1	2	2	2	2	3	2	1	1	0	1	1	2	2	1	1
B4E671;BURCENK562V_RS25160	B4E671;BURCENK562V_RS25160	BCAL1350;ref|WP_006490542.1|gi|493536596|	Two-component regulatory system, response regulator protein;transcriptional regulator	B4E671_BURCJ;				0	52.9459	6	4	3	5	5	6	5	6	6	6	5	5	5	6	4	5	6	4	6	5	5	6	5	5	4	6	5	6	5	6	3	6	6	4	3	5	5	6	5	6
B4E673;BURCENK562V_RS25150	B4E673;BURCENK562V_RS25150	BCAL1352;ref|WP_012492516.1|gi|501469071|	Putative exported protein;hypothetical protein	B4E673_BURCJ;				0	47.2304	4	3	2	4	2	4	4	4	5	5	5	4	2	4	3	4	4	4	4	4	4	4	4	4	4	4	4	4	2	6	3	5	5	4	3	5	3	5	5	5
B4E674;BURCENK562V_RS25145	B4E674;BURCENK562V_RS25145	BCAL1353;ref|WP_006490611.1|gi|493536667|	Putative membrane protein;membrane protein	B4E674_BURCJ;				0	51.438	11	10	11	10	11	11	10	10	12	11	10	10	11	10	10	9	10	10	11	10	10	10	11	10	9	10	9	9	8	9	9	10	13	12	12	13	14	13	13	14
B4E675;BURCENK562V_RS25140	B4E675;BURCENK562V_RS25140	BCAL1354;ref|WP_006490523.1|gi|493536577|	Uncharacterized protein;hypothetical protein	B4E675_BURCJ;				0	59.2527	5	4	4	4	4	4	4	5	5	4	5	5	4	5	4	4	5	4	4	4	4	5	4	4	4	4	4	4	4	4	4	4	8	7	7	6	7	7	7	8
B4E676;BURCENK562V_RS25135	B4E676;BURCENK562V_RS25135	BCAL1355;ref|WP_006490556.1|gi|493536611|	Uncharacterized protein;type IV secretion protein Rhs	B4E676_BURCJ;				0	53.4082	11	9	10	10	11	12	10	13	10	13	13	11	13	13	11	12	15	8	13	9	14	10	12	12	7	8	9	8	10	10	12	13	12	12	12	11	14	16	14	17
B4E677;BURCENK562V_RS25130	B4E677;BURCENK562V_RS25130	BCAL1356;ref|WP_006490520.1|gi|493536574|	Uncharacterized protein;hypothetical protein	B4E677_BURCJ;				0	55.3931	6	7	4	7	8	7	8	6	7	7	7	6	7	7	7	7	8	7	7	6	9	7	6	7	7	6	5	7	6	7	8	8	8	8	5	10	9	9	11	9
B4E678;BURCENK562V_RS25125	B4E678;BURCENK562V_RS25125	BCAL1357;ref|WP_006490559.1|gi|493536614|	Putative exported protein;hypothetical protein	B4E678_BURCJ;				0	51.6074	3	3	3	3	4	3	3	3	4	4	3	3	3	4	2	3	2	3	3	3	3	2	2	2	1	3	2	3	2	3	3	2	3	4	4	4	4	4	3	3
B4E679;BURCENK562V_RS25120	B4E679;BURCENK562V_RS25120	BCAL1358;ref|WP_006490570.1|gi|493536625|	Uncharacterized protein;Hcp	B4E679_BURCJ;				0	55.166	10	11	10	10	11	12	11	13	10	11	11	9	11	11	11	10	11	10	10	11	14	12	10	11	10	7	11	11	11	10	10	11	11	13	12	11	13	14	13	14
B4E680;BURCENK562V_RS25115	B4E680;BURCENK562V_RS25115	BCAL1359;ref|WP_012492517.1|gi|501469072|	Uncharacterized protein;type IV secretion protein Rhs	B4E680_BURCJ;				0	56.6106	22	23	24	23	29	29	31	30	30	33	29	27	28	33	30	29	31	27	29	26	28	26	27	24	25	25	25	24	26	29	29	28	27	28	29	27	37	38	39	40
B4E682;BURCENK562V_RS25105	B4E682;BURCENK562V_RS25105	BCAL1362;ref|WP_006490576.1|gi|493536631|	Uncharacterized protein;type IV secretion protein Rhs	B4E682_BURCJ;				0	55.6923	10	8	9	10	14	18	18	13	13	16	15	13	14	16	13	18	15	7	13	8	15	12	12	10	7	6	8	10	15	14	12	18	12	9	11	12	17	21	20	15
B4E683	B4E683	BCAL1363	Uncharacterized protein	B4E683_BURCJ				0	52.7632	6	4	5	6	7	8	8	7	6	7	7	7	8	8	8	7	8	5	8	5	4	6	6	6	4	6	5	5	5	7	6	7	7	4	6	7	8	9	9	8
B4E685;BURCENK562V_RS25090	B4E685;BURCENK562V_RS25090	BCAL1365;ref|WP_012492520.1|gi|501469075|	Putative lipoprotein;hypothetical protein	B4E685_BURCJ;				0	59.2527	7	6	7	7	7	7	7	7	7	7	7	7	7	6	7	7	7	7	7	6	7	7	7	7	7	8	7	7	7	8	7	7	8	7	8	8	8	9	9	9
B4E686;BURCENK562V_RS25085	B4E686;BURCENK562V_RS25085	BCAL1366;ref|WP_006490603.1|gi|493536658|	Uncharacterized protein;hypothetical protein	B4E686_BURCJ;				0	55.273	10	7	7	7	11	11	12	10	11	12	10	10	13	11	12	10	11	7	10	6	11	13	9	10	8	8	8	7	9	11	9	11	11	7	7	8	12	12	14	12
B4E687	B4E687	BCAL1367	Puatative invasion protein	B4E687_BURCJ				0	51.663	2	2	3	3	4	4	3	3	3	4	3	3	3	4	2	2	4	2	4	2	2	2	2	3	2	3	4	2	2	3	2	2	2	2	3	3	4	4	3	3
B4E688;BURCENK562V_RS25070	B4E688;BURCENK562V_RS25070	BCAL1368;ref|WP_012492521.1|gi|501469076|	Putative porin;porin	B4E688_BURCJ;				0	52.1553	9	8	8	8	8	9	8	8	9	9	8	8	8	8	8	8	8	8	8	8	8	8	8	8	8	10	8	8	8	9	8	8	13	12	12	12	11	13	12	12
B4E693;BURCENK562V_RS25045	B4E693;BURCENK562V_RS25045	BCAL1373;ref|WP_006481573.1|gi|493527538|	LysR family regulatory protein;LysR family transcriptional regulator	B4E693_BURCJ;				0	55.1185	4	5	5	4	5	5	4	4	6	6	6	3	5	6	5	3	6	5	4	5	5	5	5	4	5	4	5	5	5	4	5	4	4	6	5	4	5	5	4	4
B4E694;BURCENK562V_RS25040	B4E694;BURCENK562V_RS25040	BCAL1374;ref|WP_006481570.1|gi|493527535|	Glyoxalase/bleomycin resistance protein/dioxygenase superfamily protein;glyoxalase	B4E694_BURCJ;				0	53.4989	6	5	5	5	6	6	6	6	6	6	5	6	6	6	6	6	6	5	6	5	5	5	5	6	5	6	6	6	5	5	5	6	8	5	6	6	6	7	7	7
B4E695;BURCENK562V_RS25035	B4E695;BURCENK562V_RS25035	BCAL1375;ref|WP_006481567.1|gi|493527532|	Flavin reductase family protein;flavin reductase	B4E695_BURCJ;				0	55.2667	7	7	8	9	8	8	9	9	8	9	9	8	9	8	9	7	9	9	9	8	8	9	8	9	8	9	9	9	8	9	9	8	10	10	10	10	11	10	12	12
B4E696	B4E696	BCAL1376	LysR family regulatory protein	B4E696_BURCJ				0	51.6024	2	2	2	2	2	2	2	2	2	2	2	1	2	2	1	2	2	1	2	2	2	2	2	2	1	2	1	1	2	2	1	1	2	2	2	2	2	2	2	2
B4E6A0;BURCENK562V_RS25010	B4E6A0;BURCENK562V_RS25010	ramA;ref|WP_006481851.1|gi|493527820|	(R)-stereoselective amidase;carbon-nitrogen hydrolase	B4E6A0_BURCJ;				0	53.2138	1	1	1	1	2	1	1	1	2	1	1	1	1	1	1	1	1	2	1	2	1	1	2	1	2	1	1	1	1	1	2	2	1	1	1	1	3	1	1	1
B4E6A4;BURCENK562V_RS24990	B4E6A4;BURCENK562V_RS24990	BCAL1384;ref|WP_006481857.1|gi|493527826|	Putative acyltransferase;acyltransferase	B4E6A4_BURCJ;				0	56.3743	9	9	8	10	9	9	9	10	10	9	9	9	9	9	9	9	9	8	11	8	9	8	8	9	10	7	9	9	10	9	8	9	9	9	8	10	9	9	9	10
B4E6A5;BURCENK562V_RS24985	B4E6A5;BURCENK562V_RS24985	BCAL1385;ref|WP_006481852.1|gi|493527821|	Putative CDP-alcohol phosphatidyltransferase;CDP-alcohol phosphatidyltransferase	B4E6A5_BURCJ;				0	48.351	2	2	2	1	2	2	2	2	2	2	2	2	2	2	2	1	1	2	2	1	2	2	2	2	1	2	3	2	2	2	2	2	3	3	3	2	3	3	3	3
B4E6A9;BURCENK562V_RS24965	B4E6A9;BURCENK562V_RS24965	bcsB;ref|WP_012492527.1|gi|501469082|	Cyclic di-GMP binding protein;cellulose synthase	B4E6A9_BURCJ;				0	57.9934	24	20	22	24	22	22	21	21	22	24	24	22	21	24	24	23	22	21	25	22	21	21	23	22	25	24	25	25	23	23	25	25	27	23	26	27	24	24	25	25
B4E6B0	B4E6B0	bcsZ	Glucanase	B4E6B0_BURCJ				0	52.2429	9	10	10	9	10	9	11	8	12	10	10	10	10	9	10	10	9	11	11	11	9	9	10	9	12	12	10	13	10	12	11	10	12	12	12	11	12	11	13	11
B4E6B1;BURCENK562V_RS24955	B4E6B1;BURCENK562V_RS24955	BCAL1391;ref|WP_020979845.1|gi|537744370|	Putative cellulose biosynthesis protein;cellulose synthase operon protein C C-terminal domain protein	B4E6B1_BURCJ;				0	55.4861	22	23	24	23	23	24	24	25	24	27	27	25	25	25	25	27	26	24	28	22	24	26	25	27	29	28	28	32	29	28	24	31	25	24	27	25	24	25	25	26
B4E6B2;BURCENK562V_RS24950	B4E6B2;BURCENK562V_RS24950	BCAL1392;ref|WP_006499000.1|gi|493545159|	Uncharacterized protein;hypothetical protein	B4E6B2_BURCJ;				0	50.5642	8	8	7	8	5	9	7	6	7	8	7	7	6	6	6	7	7	8	7	5	8	8	6	7	9	10	9	10	6	9	8	9	9	9	8	9	6	10	8	7
B4E6B4;BURCENK562V_RS24940	B4E6B4;BURCENK562V_RS24940	BCAL1394;ref|WP_012492531.1|gi|501469086|	Putative exported protein;cellulose biosynthesis protein	B4E6B4_BURCJ;				0	52.2775	8	7	6	8	7	7	7	6	7	7	6	7	7	8	7	8	8	8	8	7	7	8	8	8	8	8	8	8	8	8	8	8	9	8	7	9	8	8	8	7
B4E6B5;BURCENK562V_RS24935	B4E6B5;BURCENK562V_RS24935	bcsA;ref|WP_006482677.1|gi|493528658|	Putative cellulose synthase catalytic subunit [UDP-forming];cellulose synthase	B4E6B5_BURCJ;				0	48.87	5	3	4	4	4	3	4	3	3	3	4	3	3	3	4	3	2	2	3	3	3	3	4	3	5	5	5	5	5	4	5	5	5	3	4	4	4	3	4	3
B4E6B6;BURCENK562V_RS24930	B4E6B6;BURCENK562V_RS24930	BCAL1396;ref|WP_006482675.1|gi|493528656|	Putative membrane protein;cellulose synthase operon protein YhjU	B4E6B6_BURCJ;				0	54.31	8	9	9	10	9	9	10	8	10	11	11	10	9	9	10	9	10	9	11	9	10	9	9	10	10	12	11	11	11	11	11	11	10	11	12	12	11	12	13	11
B4E6B7;BURCENK562V_RS24925	B4E6B7;BURCENK562V_RS24925	BCAL1397;ref|WP_006482672.1|gi|493528653|	Uncharacterized protein;hypothetical protein	B4E6B7_BURCJ;				0	51.4397	2	1	2	1	1	2	1	1	1	1	2	2	2	2	2	2	2	2	2	2	0	2	1	1	2	2	2	2	3	3	2	3	2	1	2	1	1	2	1	1
B4E6B8;BURCENK562V_RS24920	B4E6B8;BURCENK562V_RS24920	BCAL1398;ref|WP_006482682.1|gi|493528663|	Pirin-like protein;pirin	B4E6B8_BURCJ;				0	54.1418	9	8	9	9	9	9	9	9	9	9	9	9	8	9	9	9	9	9	9	9	9	9	8	9	8	10	9	9	9	9	9	9	14	13	16	14	14	13	14	15
B4E6B9;BURCENK562V_RS24915	B4E6B9;BURCENK562V_RS24915	BCAL1399;ref|WP_006482674.1|gi|493528655|	OsmC-like protein;peroxiredoxin	B4E6B9_BURCJ;				0	55.2425	8	7	8	8	7	7	8	8	8	7	8	7	7	8	8	7	7	7	7	8	8	8	7	7	7	9	7	8	7	8	8	7	13	11	13	13	12	12	13	13
B4E6C0;BURCENK562V_RS24910	B4E6C0;BURCENK562V_RS24910	BCAL1400;ref|WP_006482678.1|gi|493528659|	Sodium/hydrogen exchanger family protein;sodium/hydrogen exchanger	B4E6C0_BURCJ;				0.000244	44.3324	3	2	3	4	3	4	4	4	2	4	3	4	4	4	4	4	3	1	4	2	2	3	4	4	2	3	3	3	3	3	4	3	3	2	3	4	3	4	4	4
B4E6C3;BURCENK562V_RS24895	B4E6C3;BURCENK562V_RS24895	BCAL1403;ref|WP_006482668.1|gi|493528649|	LysR family regulatory protein;LysR family transcriptional regulator	B4E6C3_BURCJ;				0	54.5319	10	8	11	11	10	13	14	12	13	12	13	11	13	14	11	12	14	13	14	14	13	14	12	13	9	10	11	10	11	11	11	11	12	10	13	12	12	16	17	15
B4E6C4;BURCENK562V_RS27130	B4E6C4;BURCENK562V_RS27130	BCAL2398;ref|WP_006489610.1|gi|493535656|	Putative lipoprotein;photosystem reaction center subunit H	B4E6C4_BURCJ;				0	53.8287	9	9	9	7	10	8	9	9	10	10	11	9	9	10	9	10	10	10	11	9	9	10	8	10	10	10	9	8	9	10	10	8	14	14	15	13	17	14	16	16
B4E6C7;BURCENK562V_RS27115	B4E6C7;BURCENK562V_RS27115	BCAL2401;ref|WP_006497040.1|gi|493543180|	Putative exported protein;membrane protein	B4E6C7_BURCJ;				0.000244	43.7541	3	3	3	3	4	3	4	3	4	3	3	4	3	3	4	3	3	3	3	4	3	4	4	4	4	4	4	4	3	4	4	3	4	4	4	4	5	4	4	4
B4E6C8;BURCENK562V_RS27110	B4E6C8;BURCENK562V_RS27110	BCAL2402;ref|WP_006489606.1|gi|493535652|	Putative LPS biosynthesis-related protein;LPS biosynthesis	B4E6C8_BURCJ;				0	51.947	6	7	7	7	7	6	6	6	7	6	6	5	7	7	6	6	6	7	6	6	5	6	6	6	6	5	6	6	6	5	6	6	8	11	10	11	10	10	9	10
B4E6C9;BURCENK562V_RS27105	B4E6C9;BURCENK562V_RS27105	BCAL2403;ref|WP_006489618.1|gi|493535664|	Putative LPS core biosynthesis protein;glycosyl transferase family 1	B4E6C9_BURCJ;				0	52.6169	21	20	22	21	23	22	22	24	22	21	24	22	22	21	23	22	22	21	21	18	20	23	22	21	18	20	21	22	19	20	20	21	23	22	26	23	25	25	25	26
B4E6D0	B4E6D0	BCAL2404	Putative glycosyltransferase	B4E6D0_BURCJ				0	53.6211	2	1	2	1	1	1	2	2	1	1	1	1	2	2	1	1	1	1	1	1	1	1	1	1	0	1	0	1	1	0	2	1	2	1	2	1	1	1	2	2
B4E6D1;BURCENK562V_RS27095	B4E6D1;BURCENK562V_RS27095	BCAL2405;ref|WP_012492743.1|gi|501469298|	Putative membrane protein;membrane protein	B4E6D1_BURCJ;				0	56.3928	4	4	4	5	5	5	4	4	5	6	6	5	4	5	4	4	5	6	5	5	5	5	4	5	5	4	4	4	4	4	5	6	6	6	5	6	7	6	6	5
B4E6D2;BURCENK562V_RS27090	B4E6D2;BURCENK562V_RS27090	BCAL2406;ref|WP_012492744.1|gi|501469299|	Putative glycosyltransferase;heptosyltransferase	B4E6D2_BURCJ;				0	52.3278	15	13	13	14	15	13	14	14	12	14	14	13	15	13	14	14	13	14	15	14	16	14	17	16	15	12	13	15	13	13	14	14	16	14	14	15	16	14	15	15
B4E6D4;BURCENK562V_RS27075	B4E6D4;BURCENK562V_RS27075	msbA;ref|WP_012492746.1|gi|501469301|	Lipid A export ATP-binding/permease protein MsbA;ATP-binding protein	B4E6D4_BURCJ;				0	56.1489	11	12	12	14	12	14	11	12	13	12	12	11	13	14	11	10	13	14	12	14	10	13	10	13	12	11	11	12	12	10	11	11	16	18	16	19	18	18	17	15
B4E6D5;BURCENK562V_RS27070	B4E6D5;BURCENK562V_RS27070	dnaE;ref|WP_006489624.1|gi|493535670|	DNA-directed DNA polymerase;DNA polymerase III subunit alpha	B4E6D5_BURCJ;				0	56.3572	51	47	50	51	51	53	54	52	53	51	57	55	52	53	52	51	54	50	52	50	54	49	51	52	45	48	50	51	51	48	49	47	78	71	76	75	74	82	82	79
B4E6D6;BURCENK562V_RS27065	B4E6D6;BURCENK562V_RS27065	BceJ2315_23700;ref|WP_006489627.1|gi|493535673|	UPF0176 protein BceJ2315_23700;rhodanese	Y2370_BURCJ;				0	56.5861	17	16	17	18	17	17	16	18	17	17	17	16	17	17	16	17	17	19	17	17	16	18	18	17	17	17	17	18	17	17	17	18	25	24	24	27	24	26	26	26
B4E6D7;BURCENK562V_RS27060	B4E6D7;BURCENK562V_RS27060	gluQ;ref|WP_006489612.1|gi|493535658|	Glutamyl-Q tRNA(Asp) synthetase;glutamyl-Q tRNA(Asp) ligase	GLUQ_BURCJ;				0	54.4905	7	4	6	6	6	6	7	7	7	6	7	7	6	7	7	5	7	6	7	6	8	6	8	6	5	7	7	8	5	7	7	7	7	4	6	6	6	6	7	7
B4E6D8	B4E6D8	rhlE2	Putative ATP-dependent RNA helicase 2	B4E6D8_BURCJ				0	54.6467	26	25	27	27	27	26	26	29	29	30	28	28	30	28	29	29	28	29	30	29	29	28	29	31	27	29	28	31	27	30	27	30	38	34	36	37	41	38	37	40
B4E6D9;BURCENK562V_RS27050	B4E6D9;BURCENK562V_RS27050	BCAL2413;ref|WP_006489598.1|gi|493535644|	Putative exported protein;hypothetical protein	B4E6D9_BURCJ;				0	48.8373	3	4	3	4	3	3	3	3	4	3	3	3	4	3	3	3	3	4	3	3	3	3	3	3	3	3	3	4	3	3	3	3	4	6	4	5	5	4	5	4
B4E6E1;BURCENK562V_RS27040	B4E6E1;BURCENK562V_RS27040	purT;ref|WP_006489597.1|gi|493535643|	Formate-dependent phosphoribosylglycinamide formyltransferase;phosphoribosylglycinamide formyltransferase	B4E6E1_BURCJ;				0	57.1519	22	22	21	22	22	21	22	22	23	23	22	22	23	22	22	22	22	22	22	22	22	22	21	22	20	23	21	22	22	23	21	22	41	40	40	40	40	40	41	42
B4E6E2;BURCENK562V_RS27035	B4E6E2;BURCENK562V_RS27035	BCAL2416;ref|WP_006489608.1|gi|493535654|	Putative lipoprotein;hypothetical protein	B4E6E2_BURCJ;				0	57.1573	6	7	7	7	7	6	6	6	6	6	6	6	6	6	6	6	6	6	6	6	6	6	6	6	6	7	6	7	6	6	5	5	10	11	11	12	11	11	11	9
B4E6E3	B4E6E3	BCAL2417	Putative DNA translocase	B4E6E3_BURCJ				0	56.8957	31	25	29	28	27	29	30	30	32	30	29	29	30	31	27	30	29	29	29	30	27	32	31	29	26	25	27	29	29	27	26	29	46	37	39	36	34	39	45	44
B4E6E4;BURCENK562V_RS27025	B4E6E4;BURCENK562V_RS27025	BCAL2418;ref|WP_006486781.1|gi|493532801|	Putative exported protein;3-carboxymuconate cyclase	B4E6E4_BURCJ;				0	57.9674	21	20	21	20	20	20	21	20	21	21	21	21	21	21	21	21	21	22	22	21	21	22	21	21	22	23	22	21	23	21	20	20	34	31	33	33	32	32	33	32
B4E6E5;BURCENK562V_RS27020	B4E6E5;BURCENK562V_RS27020	BCAL2419;ref|WP_006493407.1|gi|493539520|	Glycosyl hydrolases family protein;glycosyl hydrolase, family 15	B4E6E5_BURCJ;				0	54.8273	21	20	20	19	19	19	19	19	22	21	21	19	19	19	18	19	20	18	21	18	18	18	19	19	20	18	20	20	20	17	18	17	29	26	26	24	26	26	27	26
B4E6E6;BURCENK562V_RS27015	B4E6E6;BURCENK562V_RS27015	BCAL2420;ref|WP_006493406.1|gi|493539519|	Putative depolymerase/histone-like protein;esterase	B4E6E6_BURCJ;				0	57.3082	24	25	26	26	27	26	25	23	24	24	23	24	26	24	25	25	25	26	26	25	23	27	25	27	25	22	24	26	25	24	24	25	43	46	46	46	47	47	46	44
B4E6E9;BURCENK562V_RS27000	B4E6E9;BURCENK562V_RS27000	BCAL2423;ref|WP_006485466.1|gi|493531467|	TetR family regulatory protein;TetR family transcriptional regulator	B4E6E9_BURCJ;				0	53.2108	12	11	12	11	11	11	11	11	11	11	12	11	10	11	11	11	10	11	12	12	9	11	11	10	11	14	12	10	11	13	10	11	17	16	17	18	17	17	17	16
B4E6F0;BURCENK562V_RS26995	B4E6F0;BURCENK562V_RS26995	BCAL2424;ref|WP_020979874.1|gi|537744517|	Putative electron transport-related protein;electron transport complex, RnfABCDGE type, B subunit	B4E6F0_BURCJ;				0	48.2964	5	4	5	5	5	5	6	6	5	6	5	5	6	6	6	5	5	4	5	5	5	5	5	6	5	5	5	5	4	6	6	5	6	4	5	6	6	6	7	7
B4E6F1;BURCENK562V_RS26990	B4E6F1;BURCENK562V_RS26990	nth;ref|WP_006490653.1|gi|493536711|	Endonuclease III;endonuclease IV	B4E6F1_BURCJ;				0	51.7772	6	6	5	5	4	5	5	4	6	5	6	6	6	6	6	6	6	5	6	6	6	6	5	6	4	6	5	5	5	5	5	5	6	6	5	5	4	5	5	4
B4E6F3;BURCENK562V_RS26980	B4E6F3;BURCENK562V_RS26980	BCAL2427;ref|WP_006490655.1|gi|493536713|	Uncharacterized protein;hypothetical protein	B4E6F3_BURCJ;				0	52.4351	5	5	4	4	5	5	5	5	4	4	5	3	4	4	5	4	4	6	4	6	3	4	4	5	5	3	4	4	5	5	5	4	7	7	6	6	7	7	7	7
B4E6F4;BURCENK562V_RS26975	B4E6F4;BURCENK562V_RS26975	BCAL2428;ref|WP_006490657.1|gi|493536715|	Putative cytochrome C-related protein;cytochrome C	B4E6F4_BURCJ;				0	54.017	8	8	8	7	7	7	8	8	8	8	8	8	7	8	8	7	8	7	8	8	8	8	8	8	7	8	8	8	7	8	6	7	16	16	16	14	15	15	15	16
B4E6F5;BURCENK562V_RS26970	B4E6F5;BURCENK562V_RS26970	BCAL2429;ref|WP_006478192.1|gi|493524127|	Putative cytochrome C-related protein;cytochrome C	B4E6F5_BURCJ;				0	55.6116	3	3	3	3	3	3	3	3	3	3	3	3	3	3	3	3	3	3	3	3	3	3	3	3	3	3	3	3	3	3	3	3	4	5	4	4	4	4	4	4
B4E6F7;BURCENK562V_RS26960	B4E6F7;BURCENK562V_RS26960	BCAL2431;ref|WP_006490659.1|gi|493536717|	Uncharacterized protein;von Willebrand factor A	B4E6F7_BURCJ;				0	55.3877	13	12	12	12	12	12	12	13	10	12	13	11	10	13	12	12	13	12	14	10	12	11	11	13	12	14	12	11	12	14	10	12	15	13	14	14	12	12	13	15
B4E6F9;BURCENK562V_RS26950	B4E6F9;BURCENK562V_RS26950	tal;ref|WP_012492750.1|gi|501469305|	Transaldolase;transaldolase	TAL_BURCJ;				0	54.8388	20	20	21	21	20	20	21	21	20	20	20	20	21	20	20	20	21	20	21	21	21	21	21	21	21	24	20	22	20	22	20	21	31	33	34	32	32	33	34	35
B4E6G0;BURCENK562V_RS26945	B4E6G0;BURCENK562V_RS26945	BCAL2434;ref|WP_006490663.1|gi|493536721|	Glyoxalase/bleomycin resistance protein/dioxygenase superfamily protein;3-demethylubiquinone-9 3-methyltransferase	B4E6G0_BURCJ;				0	53.1639	6	6	5	5	6	6	6	6	6	6	6	6	5	6	6	6	6	5	6	6	5	6	6	6	5	6	6	6	4	6	6	5	8	9	7	8	9	9	9	10
B4E6G3;BURCENK562V_RS26930	B4E6G3;BURCENK562V_RS26930	BCAL2437;ref|WP_006490669.1|gi|493536727|	Uncharacterized protein;spermidine synthase	B4E6G3_BURCJ;				0	53.6748	15	14	17	15	16	16	16	17	17	15	18	15	17	17	17	16	18	14	16	17	16	15	17	18	14	16	17	15	16	18	15	17	21	19	24	21	23	23	23	23
B4E6G6;BURCENK562V_RS26915	B4E6G6;BURCENK562V_RS26915	BCAL2440;ref|WP_006490664.1|gi|493536722|	Uncharacterized protein;2-hydroxyacid dehydrogenase	B4E6G6_BURCJ;				0	53.5816	5	5	6	6	5	6	6	6	5	6	5	5	6	6	6	7	6	6	6	6	5	6	6	6	6	6	6	5	5	6	6	6	8	8	9	9	9	9	11	9
B4E6G7;BURCENK562V_RS26910	B4E6G7;BURCENK562V_RS26910	ubiC;ref|WP_006493701.1|gi|493539819|	Probable chorismate pyruvate-lyase;chorismate--pyruvate lyase	B4E6G7_BURCJ;				0	56.2936	10	10	9	10	10	10	10	10	9	10	10	10	10	10	10	10	10	10	10	10	10	10	10	10	10	10	10	10	10	10	10	10	13	12	11	12	12	12	13	13
B4E6G8;BURCENK562V_RS26905	B4E6G8;BURCENK562V_RS26905	htpG;ref|WP_006483764.1|gi|493529749|	Chaperone protein HtpG;heat shock protein 90	B4E6G8_BURCJ;				0	55.9021	43	44	47	44	43	44	47	44	46	47	46	44	49	44	44	43	45	44	46	44	45	46	45	46	40	51	44	44	44	48	44	45	89	83	90	87	83	87	93	90
B4E6H0;BURCENK562V_RS26895	B4E6H0;BURCENK562V_RS26895	BCAL2444;ref|WP_006494064.1|gi|493540185|	Uncharacterized protein;glyoxalase	B4E6H0_BURCJ;				0	51.3019	7	9	9	9	9	8	7	7	9	8	8	6	10	8	8	6	7	8	6	7	7	6	7	9	8	9	8	10	7	8	7	7	9	12	12	12	12	10	9	8
B4E6H2;BURCENK562V_RS26885	B4E6H2;BURCENK562V_RS26885	BCAL2446;ref|WP_006485752.1|gi|493531759|	Putative aminotransferase;2-aminoadipate aminotransferase	B4E6H2_BURCJ;				0	54.1863	15	14	14	15	16	14	14	15	16	16	14	15	15	16	15	15	16	15	15	15	16	15	15	14	13	15	15	16	15	16	14	15	22	21	22	20	23	21	21	22
B4E6H3;BURCENK562V_RS26880	B4E6H3;BURCENK562V_RS26880	BCAL2447;ref|WP_006478174.1|gi|493524109|	Endoribonuclease L-PSP family protein;Endoribonuclease L-PSP	B4E6H3_BURCJ;				0.000244	45.5467	3	3	3	3	3	3	3	2	2	2	2	2	3	2	2	2	3	2	3	2	3	2	3	2	3	3	3	3	3	3	3	3	5	5	4	5	5	5	5	4
B4E6H4;BURCENK562V_RS26875	B4E6H4;BURCENK562V_RS26875	BCAL2448;ref|WP_006494065.1|gi|493540186|	Putative phenazine biosynthesis-like protein;hypothetical protein	B4E6H4_BURCJ;				0	51.4613	9	8	9	8	9	8	8	8	8	9	8	9	10	9	8	9	10	8	8	7	7	9	10	9	8	9	7	8	9	10	7	8	9	8	10	8	10	9	9	8
B4E6H5;BURCENK562V_RS26870	B4E6H5;BURCENK562V_RS26870	BCAL2449;ref|WP_006487653.1|gi|493533673|	Putative cyclic-di-GMP signaling protein;dGTP triphosphohydrolase	B4E6H5_BURCJ;				0	54.501	14	13	14	11	13	13	15	15	13	12	13	12	15	10	12	13	13	12	15	11	8	14	12	11	8	8	9	11	11	12	15	12	14	13	14	11	13	13	15	15
B4E6H8;BURCENK562V_RS26855	B4E6H8;BURCENK562V_RS26855	BCAL2452;ref|WP_006487670.1|gi|493533690|	LysR family regulatory protein;transcriptional regulator	B4E6H8_BURCJ;				0	52.9742	1	2	2	1	1	1	1	1	2	1	1	1	2	1	1	1	1	2	1	1	0	2	2	1	2	1	1	1	1	1	1	1	1	2	2	1	1	1	1	1
B4E6H9;BURCENK562V_RS26850	B4E6H9;BURCENK562V_RS26850	BCAL2453;ref|WP_006487629.1|gi|493533649|	Putative membrane protein;membrane protein	B4E6H9_BURCJ;				0	49.2804	2	2	2	2	2	1	2	2	2	2	2	2	2	2	2	2	2	2	2	2	2	2	2	1	2	2	2	1	2	2	1	2	2	2	2	2	2	1	2	2
B4E6I0;BURCENK562V_RS26845	B4E6I0;BURCENK562V_RS26845	parC;ref|WP_006487625.1|gi|493533645|	DNA topoisomerase 4 subunit A;DNA topoisomerase IV subunit A	B4E6I0_BURCJ;				0	54.9878	33	33	32	32	32	33	32	33	33	33	33	32	33	33	33	33	32	33	35	34	32	32	33	33	32	36	32	34	32	38	33	33	58	56	53	54	54	58	55	60
B4E6I1;BURCENK562V_RS26840	B4E6I1;BURCENK562V_RS26840	parE;ref|WP_006487633.1|gi|493533653|	DNA topoisomerase 4 subunit B;DNA topoisomerase IV subunit B	B4E6I1_BURCJ;				0	53.0962	32	30	33	34	33	32	34	35	31	34	34	32	34	33	34	34	34	33	32	35	34	33	33	35	30	36	32	34	33	35	32	32	45	41	48	47	48	49	50	53
B4E6I2;BURCENK562V_RS26835	B4E6I2;BURCENK562V_RS26835	BCAL2456;ref|WP_006487664.1|gi|493533684|	ABC transporter ATP-binding protein	B4E6I2_BURCJ;				0	53.193	23	23	23	23	25	23	23	22	25	25	27	23	26	24	24	24	28	27	27	26	27	26	26	26	25	28	25	26	23	25	22	23	32	33	33	32	36	34	33	32
B4E6I3;BURCENK562V_RS26830	B4E6I3;BURCENK562V_RS26830	BCAL2457;ref|WP_011694346.1|gi|500013628|	Putative exported protein;rod shape-determining protein RodA	B4E6I3_BURCJ;				0	53.7679	6	6	6	6	5	6	5	5	6	6	6	6	6	6	6	6	7	6	7	6	6	6	7	7	6	6	7	6	6	7	6	6	16	14	16	15	12	16	13	13
B4E6I6;BURCENK562V_RS26810	B4E6I6;BURCENK562V_RS26810	BCAL2460;ref|WP_006487655.1|gi|493533675|	4Fe-4S ferredoxin	B4E6I6_BURCJ;				0	52.2373	2	1	2	0	2	2	2	2	2	2	2	2	2	2	2	2	2	2	2	2	2	2	2	2	1	3	2	0	1	2	2	1	2	1	2	0	2	2	2	2
B4E6I7;BURCENK562V_RS26805	B4E6I7;BURCENK562V_RS26805	BCAL2461;ref|WP_006487637.1|gi|493533657|	Putative membrane protein;hypothetical protein	B4E6I7_BURCJ;				0	53.3224	3	3	3	3	3	3	3	3	3	3	3	2	3	1	3	3	3	3	3	2	2	3	3	3	3	2	3	3	3	3	3	3	3	3	3	3	3	3	3	3
B4E6I8;BURCENK562V_RS00650	B4E6I8;BURCENK562V_RS00650	ftsA;ref|WP_006487138.1|gi|493533158|	Cell division protein FtsA;cell division protein FtsA	B4E6I8_BURCJ;				0	58.3546	23	22	24	24	23	23	25	24	24	21	23	23	23	23	23	23	23	22	24	24	24	23	24	24	23	25	22	24	22	24	21	22	34	32	34	34	34	36	36	35
B4E6I9;BURCENK562V_RS00645	B4E6I9;BURCENK562V_RS00645	ftsQ;ref|WP_006477014.1|gi|493522934|	Cell division protein FtsQ;cell division protein FtsQ	B4E6I9_BURCJ;				0	51.1081	7	7	7	6	8	9	7	7	7	8	7	6	7	7	8	7	7	7	9	7	6	8	8	8	7	7	7	6	8	7	6	7	9	9	7	8	10	11	9	9
B4E6J0;BURCENK562V_RS00640	B4E6J0;BURCENK562V_RS00640	ddl;ref|WP_006487105.1|gi|493533125|	D-alanine--D-alanine ligase	DDL_BURCJ;				0	52.6894	19	18	19	19	19	19	19	19	18	18	19	19	19	19	19	19	18	18	19	19	19	19	19	19	18	22	19	19	19	21	19	19	27	26	27	27	26	26	27	27
B4E6J1;BURCENK562V_RS00635	B4E6J1;BURCENK562V_RS00635	murC;ref|WP_006487095.1|gi|493533115|	UDP-N-acetylmuramate--L-alanine ligase;UDP-N-acetylmuramate--alanine ligase	MURC_BURCJ;				0	55.5842	17	19	19	19	19	20	19	18	19	19	20	19	20	20	19	19	18	20	18	19	18	19	18	20	18	23	18	18	18	19	17	19	25	28	30	28	30	29	29	27
B4E6J2;BURCENK562V_RS00630	B4E6J2;BURCENK562V_RS00630	murG;ref|WP_006487111.1|gi|493533131|	UDP-N-acetylglucosamine--N-acetylmuramyl-(pentapeptide) pyrophosphoryl-undecaprenol N-acetylglucosamine transferase;UDP-N-acetylglucosamine--N-acetylmuramyl- (pentapeptide) pyrophosphoryl-UDP N-acetylglucosamine transferase	MURG_BURCJ;				0	53.0974	12	12	12	12	12	12	12	12	12	12	12	12	12	12	12	12	12	12	12	12	12	12	12	12	12	11	12	13	12	12	12	12	16	16	16	17	16	17	17	16
B4E6J3;BURCENK562V_RS00625	B4E6J3;BURCENK562V_RS00625	ftsW;ref|WP_006487115.1|gi|493533135|	Probable peptidoglycan glycosyltransferase FtsW;cell division protein FtsW	B4E6J3_BURCJ;				0	52.1405	4	2	3	2	3	3	4	3	3	3	4	3	3	3	0	2	2	2	2	1	0	2	1	0	2	1	0	3	2	1	2	1	4	2	3	2	3	3	4	3
B4E6J4	B4E6J4	murD	UDP-N-acetylmuramoylalanine--D-glutamate ligase	B4E6J4_BURCJ				0	54.5706	21	19	18	20	21	18	21	20	19	21	20	19	17	19	18	19	20	19	20	19	21	22	18	19	18	20	18	21	17	22	20	19	30	26	26	28	28	26	28	29
B4E6J5;BURCENK562V_RS00615	B4E6J5;BURCENK562V_RS00615	mraY;ref|WP_006477019.1|gi|493522939|	Phospho-N-acetylmuramoyl-pentapeptide-transferase;phospho-N-acetylmuramoyl-pentapeptide- transferase	MRAY_BURCJ;				0	52.0758	5	6	5	5	6	6	6	6	5	5	4	5	6	6	5	6	5	6	5	5	6	5	5	6	6	5	5	5	5	4	6	6	8	10	8	7	9	9	9	9
B4E6J6;BURCENK562V_RS00610	B4E6J6;BURCENK562V_RS00610	murF;ref|WP_006487084.1|gi|493533104|	UDP-N-acetylmuramoyl-tripeptide--D-alanyl-D-alanine ligase;UDP-N-acetylmuramoyl-tripeptide--D-alanyl-D- alanine ligase	B4E6J6_BURCJ;				0	53.4375	23	24	23	23	23	24	25	24	23	25	25	24	24	24	23	22	24	23	24	24	24	23	22	23	23	25	23	24	23	25	23	21	39	41	40	40	39	39	42	40
B4E6J7;BURCENK562V_RS00605	B4E6J7;BURCENK562V_RS00605	murE;ref|WP_006487098.1|gi|493533118|	UDP-N-acetylmuramoyl-L-alanyl-D-glutamate--2,6-diaminopimelate ligase;UDP-N-acetylmuramoylalanyl-D-glutamate--2, 6-diaminopimelate ligase	B4E6J7_BURCJ;				0	54.0562	15	15	17	17	16	15	17	16	15	15	17	16	17	15	17	15	15	17	16	17	16	15	16	17	17	17	16	16	17	15	16	16	21	22	27	25	23	22	25	24
B4E6J8;BURCENK562V_RS00600	B4E6J8;BURCENK562V_RS00600	ftsI;ref|WP_006487157.1|gi|493533177|	Peptidoglycan synthetase FtsI;cell division protein	B4E6J8_BURCJ;				0.000244	43.9934	1	5	2	0	5	1	2	2	2	2	2	3	2	1	0	0	1	2	3	0	0	1	1	1	0	0	0	1	0	0	1	1	1	5	2	0	5	1	2	2
B4E6J9;BURCENK562V_RS00595	B4E6J9;BURCENK562V_RS00595	ftsL;ref|WP_006487110.1|gi|493533130|	Cell division protein FtsL;cell division protein FtsL	B4E6J9_BURCJ;				0	47.4184	2	3	2	2	2	3	3	3	3	3	3	3	3	3	3	2	3	2	3	3	2	3	3	1	2	3	3	2	2	3	3	2	2	3	2	2	2	3	3	3
B4E6K0;BURCENK562V_RS00590	B4E6K0;BURCENK562V_RS00590	rsmH;ref|WP_006487159.1|gi|493533179|	Ribosomal RNA small subunit methyltransferase H;16S rRNA methyltransferase	RSMH_BURCJ;				0	56.4787	15	14	16	15	15	15	15	15	15	15	15	15	16	15	16	15	15	14	15	15	15	15	15	14	14	17	15	15	15	16	15	15	23	23	25	25	24	23	23	23
B4E6K1;BURCENK562V_RS00585	B4E6K1;BURCENK562V_RS00585	mraZ;ref|WP_006487094.1|gi|493533114|	Transcriptional regulator MraZ;cell division protein MraZ	MRAZ_BURCJ;				0	54.1453	8	8	7	7	8	8	8	8	8	8	8	8	8	8	8	8	8	8	8	7	7	8	8	7	8	8	8	8	7	8	8	8	15	15	14	14	16	16	15	15
B4E6K2;BURCENK562V_RS00580	B4E6K2;BURCENK562V_RS00580	coq7;ref|WP_006487096.1|gi|493533116|	2-nonaprenyl-3-methyl-6-methoxy-1,4-benzoquinol hydroxylase;2-nonaprenyl-3-methyl-6-methoxy-1,4-benzoquinol hydroxylase	COQ7_BURCJ;				0	54.8682	15	15	15	15	15	15	15	15	15	15	15	15	15	15	15	15	15	15	15	15	15	15	15	15	15	15	15	15	15	15	15	15	29	29	30	30	29	29	29	30
B4E6K3;BURCENK562V_RS00575	B4E6K3;BURCENK562V_RS00575	BCAL3473;ref|WP_006487141.1|gi|493533161|	Putative outer membrane porin;porin	B4E6K3_BURCJ;				0	55.5691	6	5	5	5	6	5	6	7	6	5	6	8	8	6	7	7	6	5	7	5	7	6	4	6	5	6	5	6	6	5	6	5	8	7	7	7	8	7	8	9
B4E6K5;BURCENK562V_RS00565	B4E6K5;BURCENK562V_RS00565	BCAL3475;ref|WP_012492976.1|gi|501469531|	Putative molybdopterin-containing oxidoreductase;molybdopterin oxidoreductase	B4E6K5_BURCJ;				0	58.6698	20	22	23	22	22	20	23	24	23	25	24	23	21	25	22	22	24	22	23	24	23	25	20	25	23	22	20	25	22	21	20	24	33	35	36	36	35	35	36	37
B4E6K7;BURCENK562V_RS00510	B4E6K7;BURCENK562V_RS00510	BCAL3477;ref|WP_006493049.1|gi|493539160|	Catalase-related peroxidase;catalase	B4E6K7_BURCJ;				0	54.263	5	2	4	6	5	6	5	6	5	5	6	5	4	5	4	4	5	4	7	5	3	6	4	5	2	6	5	5	4	7	5	5	7	3	5	7	6	8	7	8
B4E6K8;BURCENK562V_RS00505	B4E6K8;BURCENK562V_RS00505	BCAL3478;ref|WP_006487309.1|gi|493533329|	Putative RNA polymerase sigma factor;RNA polymerase subunit sigma-24	B4E6K8_BURCJ;				0	49.0622	2	2	1	2	1	2	1	2	1	1	1	2	0	2	2	1	0	2	1	2	0	0	1	2	2	2	2	2	0	1	1	2	2	2	2	3	2	2	1	2
B4E6K9;BURCENK562V_RS00500	B4E6K9;BURCENK562V_RS00500	BCAL3479;ref|WP_006487304.1|gi|493533324|	Putative transmembrane regulator;anti-sigma factor	B4E6K9_BURCJ;				0	46.6301	1	1	1	1	1	1	1	1	0	1	1	1	1	0	1	1	1	1	1	1	1	1	1	1	2	1	1	1	1	1	2	1	1	1	1	1	1	1	1	1
B4E6L4;B4E8L6;B4EMH1	B4E6L4;B4E8L6;B4EMH1	BCAL1125;BCAL0573;BCAM1906	Putative transposase	B4E6L4_BURCJ;B4E8L6_BURCJ;B4EMH1_BURCJ				0	50.3264	3	2	2	2	3	4	3	4	3	3	2	2	3	3	3	4	2	2	3	2	2	3	3	2	2	2	2	2	2	2	2	4	3	3	3	2	4	5	4	5
B4E6L8;BURCENK562V_RS00450	B4E6L8;BURCENK562V_RS00450	BCAL3488;ref|WP_006487298.1|gi|493533318|	Uncharacterized protein;aerobic sulfatase maturase family protein	B4E6L8_BURCJ;				0	52.2337	7	5	5	6	4	6	7	6	5	4	5	5	3	3	4	3	3	2	4	4	2	3	2	3	4	4	3	4	3	4	6	5	9	7	7	8	6	8	8	8
B4E6L9;BURCENK562V_RS00445	B4E6L9;BURCENK562V_RS00445	BCAL3489;ref|WP_006487311.1|gi|493533331|	Uncharacterized protein;methyltransferase	B4E6L9_BURCJ;				0	51.3462	10	11	10	11	10	10	11	9	9	10	8	9	9	8	10	9	8	10	8	8	7	8	9	8	9	9	10	9	9	10	9	9	11	12	11	12	11	12	13	10
B4E6M3;BURCENK562V_RS00425	B4E6M3;BURCENK562V_RS00425	BCAL3493;ref|WP_006487322.1|gi|493533342|	Type III restriction system endonuclease;type III restriction endonuclease subunit R	B4E6M3_BURCJ;				0	57.4089	47	48	46	45	46	48	50	49	48	48	50	47	49	50	48	47	46	43	48	45	43	44	43	47	43	46	47	48	48	48	44	48	60	59	59	57	57	61	62	63
B4E6M4;BURCENK562V_RS00420	B4E6M4;BURCENK562V_RS00420	BCAL3494;ref|WP_034178472.1|gi|736004554|	Type III restriction-modification system methylase;adenine methyltransferase	B4E6M4_BURCJ;				0	55.4879	40	38	40	38	39	41	40	40	39	40	39	36	40	39	41	36	38	39	38	40	38	40	39	37	36	39	38	38	38	38	37	40	62	56	62	57	57	64	64	65
B4E6M6;BURCENK562V_RS00410	B4E6M6;BURCENK562V_RS00410	BCAL3496;ref|WP_006491276.1|gi|493537350|	Two-component regulatory system, response regulator protein;transcriptional regulator	B4E6M6_BURCJ;				0.000954	40.9186	1	0	0	1	0	1	1	2	2	2	1	0	1	0	2	1	2	0	0	1	2	1	1	0	0	0	0	0	0	0	1	1	1	0	0	1	0	1	1	2
B4E6N3;BURCENK562V_RS00375	B4E6N3;BURCENK562V_RS00375	fliP;ref|WP_006491273.1|gi|493537347|	Flagellar biosynthetic protein FliP;flagellar biosynthesis protein FliP	B4E6N3_BURCJ;				0	57.3987	2	2	2	2	3	2	2	2	2	2	2	2	2	2	2	2	2	3	2	2	2	2	2	2	2	2	2	2	2	2	2	2	6	4	5	6	6	5	5	6
B4E6N4;BURCENK562V_RS00370	B4E6N4;BURCENK562V_RS00370	fliO;ref|WP_006491284.1|gi|493537358|	Flagellar protein;flagellar biosynthesis protein FliO	B4E6N4_BURCJ;				0	47.8669	3	5	4	4	3	4	4	5	5	4	5	3	4	4	3	3	4	3	5	5	3	3	3	3	3	4	3	3	3	4	3	3	5	6	6	6	5	6	6	7
B4E6N5;BURCENK562V_RS00365	B4E6N5;BURCENK562V_RS00365	fliN;ref|WP_006491286.1|gi|493537360|	Flagellar motor switch protein FliN;flagellar motor switch protein FliN	B4E6N5_BURCJ;				0	49.8461	3	3	3	3	3	3	3	3	3	3	3	3	3	3	3	3	3	3	3	3	3	3	3	3	3	3	3	3	3	3	3	3	9	8	9	7	8	7	9	8
B4E6N6;BURCENK562V_RS00360	B4E6N6;BURCENK562V_RS00360	fliM;ref|WP_006477232.1|gi|493523156|	Flagellar motor switch protein FliM;flagellar motor switch protein FliM	B4E6N6_BURCJ;				0	57.067	15	16	16	17	16	14	16	15	16	17	16	15	15	17	15	13	16	16	16	14	16	13	13	15	10	11	13	13	11	11	14	15	26	28	29	28	27	24	28	26
B4E6N7;BURCENK562V_RS00355	B4E6N7;BURCENK562V_RS00355	fliL;ref|WP_006491281.1|gi|493537355|	Flagellar FliL protein;flagellar basal body protein FliL	B4E6N7_BURCJ;				0	58.7363	8	8	8	8	8	8	8	8	8	8	8	8	8	8	8	8	8	8	8	8	8	8	8	8	8	9	8	8	7	9	7	8	14	14	14	14	13	14	14	14
B4E6P0;BURCENK562V_RS00340	B4E6P0;BURCENK562V_RS00340	BCAL3510;ref|WP_006491270.1|gi|493537344|	LysR family regulatory protein;LysR family transcriptional regulator	B4E6P0_BURCJ;				0	51.9114	7	6	7	6	6	7	7	7	8	8	8	7	9	8	7	7	8	7	8	6	5	6	6	7	7	5	6	7	6	7	5	6	8	6	8	6	6	7	7	8
B4E6P3;BURCENK562V_RS00325	B4E6P3;BURCENK562V_RS00325	BCAL3512;ref|WP_006491271.1|gi|493537345|	MarR family regulatory protein;MarR family transcriptional regulator	B4E6P3_BURCJ;				0	55.8775	4	4	4	4	3	4	4	3	4	4	4	4	3	4	4	4	3	4	4	4	2	2	3	4	3	4	4	4	3	5	4	4	4	4	4	4	3	5	4	3
B4E6P5	B4E6P5	BCAL3514	Outer membrane efflux protein	B4E6P5_BURCJ				0	50.4556	8	4	6	5	5	6	6	7	4	8	6	6	7	6	6	4	4	4	5	4	3	5	4	3	4	5	3	6	6	6	5	4	8	4	6	5	5	6	6	7
B4E6P6;BURCENK562V_RS00310	B4E6P6;BURCENK562V_RS00310	gspN;ref|WP_006491283.1|gi|493537357|	Type II secretion system protein N;general secretion pathway protein N	B4E6P6_BURCJ;				0	53.897	4	4	5	4	5	5	5	5	4	4	4	4	5	4	4	4	5	4	4	4	5	4	5	5	4	4	4	5	4	4	5	4	5	5	6	5	6	6	6	6
B4E6P7;BURCENK562V_RS00305	B4E6P7;BURCENK562V_RS00305	gspM;ref|WP_006491282.1|gi|493537356|	Type II secretion system protein M;general secretion pathway protein M	B4E6P7_BURCJ;				0	53.64	8	8	8	8	8	8	9	9	8	8	9	8	8	8	8	8	9	8	8	9	9	9	8	8	8	6	8	6	8	8	8	8	14	13	12	11	13	16	15	17
B4E6P9;BURCENK562V_RS00295	B4E6P9;BURCENK562V_RS00295	gspK;ref|WP_012492987.1|gi|501469542|	Type II secretion system protein K;general secretion pathway protein K	B4E6P9_BURCJ;				0.000954	41.0469	4	2	4	3	4	4	4	4	6	5	4	1	5	6	3	4	5	3	5	3	3	4	2	3	2	3	2	3	2	2	3	2	4	2	4	3	4	4	4	4
B4E6Q0;BURCENK562V_RS00290	B4E6Q0;BURCENK562V_RS00290	gspJ;ref|WP_006488478.1|gi|493534501|	Type II secretion system protein J;general secretion pathway protein J	B4E6Q0_BURCJ;				0	54.8126	3	2	1	2	1	2	2	3	3	2	3	2	2	3	2	2	3	2	1	3	3	1	1	2	1	2	2	2	2	2	2	2	4	3	1	3	1	2	2	4
B4E6Q1;BURCENK562V_RS28170	B4E6Q1;BURCENK562V_RS28170	petB;ref|WP_006485333.1|gi|493531333|	Cytochrome b;cytochrome B	B4E6Q1_BURCJ;				0	52.5406	7	7	8	8	8	8	7	8	8	8	8	7	7	8	8	7	7	7	8	8	8	8	8	8	8	7	7	8	8	8	8	8	8	8	9	9	9	9	8	9
B4E6Q2;BURCENK562V_RS28175	B4E6Q2;BURCENK562V_RS28175	petC;ref|WP_006477108.1|gi|493523029|	Cytochrome c1;cytochrome C	B4E6Q2_BURCJ;				0	56.9448	6	7	7	7	8	6	7	6	6	8	7	7	7	8	6	6	5	7	6	5	5	5	5	6	7	5	6	7	6	5	6	6	13	13	15	15	15	12	13	12
B4E6Q3;BURCENK562V_RS28180	B4E6Q3;BURCENK562V_RS28180	BCAL0331;ref|WP_006400565.1|gi|493445191|	Putative stringent starvation protein A;glutathione S-transferase, N- domain	B4E6Q3_BURCJ;				0	57.0725	15	12	13	14	14	13	14	13	14	14	15	14	14	14	14	14	15	13	16	14	15	15	15	14	12	18	14	14	14	15	12	14	34	29	31	31	33	33	34	32
B4E6Q6;BURCENK562V_RS28200	B4E6Q6;BURCENK562V_RS28200	BCAL0334;ref|WP_006485337.1|gi|493531337|	Periplasmic solute-binding protein;cysteine ABC transporter substrate-binding protein	B4E6Q6_BURCJ;				0	54.3863	14	14	13	13	13	14	13	12	14	14	14	13	14	15	14	13	14	13	13	14	13	13	12	9	13	16	14	16	13	15	12	14	16	17	16	15	16	17	16	15
B4E6Q9;BURCENK562V_RS28215	B4E6Q9;BURCENK562V_RS28215	BCAL0337;ref|WP_006491869.1|gi|493537971|	Putative type VI secretion system protein TssL;type VI secretion system protein TssL	B4E6Q9_BURCJ;				0	52.0836	13	12	13	13	14	14	13	14	14	14	14	14	13	12	14	13	12	12	13	13	10	13	12	12	12	13	13	13	12	13	11	13	20	18	19	20	21	21	20	22
B4E6R0;BURCENK562V_RS28220	B4E6R0;BURCENK562V_RS28220	BCAL0338;ref|WP_006477098.1|gi|493523019|	Putative type VI secretion system protein TssK;type VI secretion system protein TssK	B4E6R0_BURCJ;				0	59.2527	20	22	23	23	22	22	22	23	23	23	23	22	23	23	21	21	25	23	24	24	22	26	22	24	23	21	21	21	22	21	21	21	30	32	32	35	33	33	32	33
B4E6R1;BURCENK562V_RS28225	B4E6R1;BURCENK562V_RS28225	BCAL0339;ref|WP_034178609.1|gi|736004691|	Putative type VI secretion system protein TssJ;type VI secretion system protein TssJ	B4E6R1_BURCJ;				0	56.9794	6	6	6	6	6	6	6	5	6	6	6	6	6	6	6	6	6	6	6	6	6	6	6	5	6	8	6	6	6	8	6	6	7	6	7	7	6	7	7	6
B4E6R2;BURCENK562V_RS28230	B4E6R2;BURCENK562V_RS28230	BCAL0340;ref|WP_012492309.1|gi|501468864|	Putative lipoprotein;hypothetical protein	B4E6R2_BURCJ;				0	49.1252	10	10	10	10	10	10	10	10	10	10	10	10	10	10	10	10	10	10	10	10	10	10	10	10	10	11	10	10	10	10	10	10	13	14	14	14	14	15	15	14
B4E6R3;BURCENK562V_RS28235	B4E6R3;BURCENK562V_RS28235	BCAL0341;ref|WP_006484395.1|gi|493530383|	Putative type VI secretion system protein TssB;type VI secretion system protein TssB	B4E6R3_BURCJ;				0	55.2291	11	11	12	12	11	11	11	11	11	11	11	11	11	11	11	11	12	11	11	11	11	11	11	11	12	12	11	11	11	11	10	12	18	17	20	19	18	18	20	18
B4E6R4;BURCENK562V_RS28240	B4E6R4;BURCENK562V_RS28240	BCAL0342;ref|WP_006484397.1|gi|493530385|	Putative type VI secretion system protein TssC;type VI secretion system protein TssC	B4E6R4_BURCJ;				0	54.3844	31	28	31	32	31	31	32	32	31	31	31	31	31	31	31	29	31	31	30	30	31	31	31	32	28	29	30	31	31	29	29	30	48	43	48	48	46	47	48	49
B4E6R5;BURCENK562V_RS28245	B4E6R5;BURCENK562V_RS28245	BCAL0343;ref|WP_006477093.1|gi|493523014|	Putative type VI secretion system protein TssD;type VI secretion system protein TssD	B4E6R5_BURCJ;				0	51.7041	15	15	15	15	15	15	15	16	15	15	15	15	15	15	15	14	15	16	16	15	15	15	15	15	15	18	15	17	15	16	15	15	36	36	37	37	37	36	36	37
B4E6R6;BURCENK562V_RS28250	B4E6R6;BURCENK562V_RS28250	BCAL0344;ref|WP_006477092.1|gi|493523013|	Putative type VI secretion system protein TssE;type VI secretion system protein TssE	B4E6R6_BURCJ;				0	53.8825	6	6	5	6	6	6	7	6	5	6	6	6	5	6	5	5	6	6	5	6	5	6	6	5	4	7	6	6	6	5	6	6	8	7	6	7	7	7	8	7
B4E6R7;BURCENK562V_RS28255	B4E6R7;BURCENK562V_RS28255	BCAL0345;ref|WP_006484396.1|gi|493530384|	Putative type VI secretion system protein TssF;type VI secretion system protein TssF	B4E6R7_BURCJ;				0	56.5167	14	12	14	14	14	15	15	12	14	14	14	14	15	12	13	12	13	15	15	14	12	14	14	11	12	9	14	13	14	11	9	11	19	18	20	20	20	20	20	19
B4E6R8;BURCENK562V_RS28260	B4E6R8;BURCENK562V_RS28260	BCAL0346;ref|WP_006484394.1|gi|493530382|	Putative type VI secretion system protein TssG;type VI secretion system protein TssG	B4E6R8_BURCJ;				0	52.5467	17	18	17	17	18	17	18	19	19	18	18	18	19	17	18	17	18	19	17	17	17	19	18	18	18	16	18	18	18	17	17	16	18	20	19	18	20	19	21	21
B4E6R9;BURCENK562V_RS28265	B4E6R9;BURCENK562V_RS28265	clpB;ref|WP_006484392.1|gi|493530380|	Putative type VI secretion system protein TssH;type VI secretion system protein TssH	B4E6R9_BURCJ;				0	55.1143	42	40	40	41	42	41	42	44	42	42	43	42	40	42	41	40	43	40	42	42	40	41	40	41	39	44	41	44	39	45	40	41	69	66	66	70	70	70	71	71
B4E6S0;BURCENK562V_RS28270	B4E6S0;BURCENK562V_RS28270	BCAL0348;ref|WP_006484398.1|gi|493530386|	Putative type VI secretion system protein TssA;type VI secretion system protein TssA	B4E6S0_BURCJ;				0	54.4041	21	19	21	20	20	22	19	20	20	19	20	19	19	20	22	21	21	19	21	19	19	19	20	20	20	18	19	20	20	20	19	20	33	32	34	34	34	35	33	30
B4E6S1;BURCENK562V_RS28275	B4E6S1;BURCENK562V_RS28275	BCAL0349;ref|WP_006494417.1|gi|493540541|	Putative outer membrane protein;type VI secretion system-associated protein TagL	B4E6S1_BURCJ;				0	52.9739	8	8	8	8	8	8	8	8	7	8	8	8	8	8	8	8	7	8	8	8	7	8	8	7	7	7	7	7	8	7	7	8	11	11	11	11	10	10	11	10
B4E6S2;BURCENK562V_RS28280	B4E6S2;BURCENK562V_RS28280	BCAL0350;ref|WP_006483243.1|gi|493529227|	Uncharacterized protein;type VI secretion system-associated protein TagF	B4E6S2_BURCJ;				0	52.5253	14	14	14	13	12	13	14	14	12	13	13	13	14	13	14	13	13	13	13	13	12	11	13	13	12	12	13	14	12	11	14	13	23	21	20	22	21	20	21	23
B4E6S3;BURCENK562V_RS28285	B4E6S3;BURCENK562V_RS28285	BCAL0351;ref|WP_012492310.1|gi|501468865|	Putative type VI secretion system protein TssM;type VI secretion system protein TssM	B4E6S3_BURCJ;				0	56.565	49	47	48	49	49	49	49	49	48	50	48	48	49	48	49	44	49	46	50	50	45	45	47	48	44	48	46	48	45	48	47	46	74	75	74	75	75	75	75	75
B4E6S4;BURCENK562V_RS28290	B4E6S4;BURCENK562V_RS28290	BCAL0352;ref|WP_006488977.1|gi|493535018|	Metallo peptidase, subfamily M15C;serine-type D-Ala-D-Ala carboxypeptidase domain protein	B4E6S4_BURCJ;				0	52.5177	9	9	9	9	8	9	9	9	9	8	9	9	9	9	9	9	9	9	9	9	9	9	9	9	9	10	9	9	8	9	9	9	12	12	11	11	9	12	13	13
B4E6S5;BURCENK562V_RS28295	B4E6S5;BURCENK562V_RS28295	BCAL0353;ref|WP_020979881.1|gi|537744574|	Putative membrane protein;hypothetical protein	B4E6S5_BURCJ;				0	53.424	7	7	7	6	7	8	7	7	8	8	7	7	8	6	6	6	7	7	7	7	6	6	7	6	6	5	6	7	6	5	6	6	8	8	8	7	8	9	8	8
B4E6S6;BURCENK562V_RS28300	B4E6S6;BURCENK562V_RS28300	BCAL0354;ref|WP_006481924.1|gi|493527894|	Putative cation transporter;magnesium transporter CorA	B4E6S6_BURCJ;				0	52.881	5	3	4	3	2	3	3	3	5	4	5	2	2	5	3	5	4	3	5	4	5	4	3	3	4	4	3	2	3	3	2	2	5	3	5	3	2	3	3	3
B4E6S8;BURCENK562V_RS28305	B4E6S8;BURCENK562V_RS28305	BCAL0356;ref|WP_012492312.1|gi|501468867|	Putative quinone oxidoreductase;oxidoreductase	B4E6S8_BURCJ;				0	53.2756	6	6	6	7	5	6	6	5	5	4	6	5	5	6	6	6	6	6	5	5	5	5	6	5	3	4	6	6	6	6	7	6	6	6	6	7	5	6	6	5
B4E6T0;BURCENK562V_RS28315	B4E6T0;BURCENK562V_RS28315	BCAL0358;ref|WP_006481916.1|gi|493527886|	Metallo peptidase, family M1;peptidase M1	B4E6T0_BURCJ;				0	54.2163	7	8	7	8	4	6	5	5	12	12	11	8	4	4	5	5	5	3	10	3	1	2	2	1	4	5	7	4	2	3	3	6	7	8	7	8	4	6	5	5
B4E6T1;BURCENK562V_RS28320	B4E6T1;BURCENK562V_RS28320	BCAL0359;ref|WP_006481921.1|gi|493527891|	Putative lipoprotein;late embryogenesis abundant protein	B4E6T1_BURCJ;				0	49.788	3	2	3	3	3	3	2	3	3	3	3	3	3	3	3	3	3	3	3	3	3	2	3	3	3	2	3	3	2	3	3	3	3	2	3	3	3	3	2	3
B4E6T2;BURCENK562V_RS28325	B4E6T2;BURCENK562V_RS28325	BCAL0360;ref|WP_006481923.1|gi|493527893|	Uncharacterized protein;hypothetical protein	B4E6T2_BURCJ;				0	52.3891	4	4	4	4	4	4	4	4	4	4	4	4	5	4	4	4	5	4	4	4	4	4	4	4	4	5	4	4	4	5	4	4	7	7	7	7	7	6	7	7
B4E6T3;BURCENK562V_RS28330	B4E6T3;BURCENK562V_RS28330	BCAL0361;ref|WP_006481918.1|gi|493527888|	Putative methyltransferase;methylase	B4E6T3_BURCJ;				0	53.697	13	13	14	13	13	13	14	14	14	13	14	12	12	12	13	13	12	12	13	13	13	11	13	13	13	15	13	13	13	13	13	11	18	18	19	18	18	17	19	18
B4E6T4	B4E6T4	BCAL0362	Uncharacterized protein	B4E6T4_BURCJ				0	53.4578	11	10	12	11	11	11	12	12	12	12	12	12	12	12	12	12	12	12	12	12	12	12	12	12	11	10	12	12	11	12	12	11	15	13	15	14	14	15	16	15
B4E6T5;BURCENK562V_RS28340	B4E6T5;BURCENK562V_RS28340	BCAL0363;ref|WP_006481922.1|gi|493527892|	Uncharacterized protein;hypothetical protein	B4E6T5_BURCJ;				0	50.7891	4	5	4	4	4	5	4	5	5	5	4	4	4	4	4	4	5	4	4	4	4	5	4	4	4	5	4	5	4	5	4	4	6	7	5	6	5	6	5	6
B4E6T6;BURCENK562V_RS28345	B4E6T6;BURCENK562V_RS28345	BCAL0364;ref|WP_006481919.1|gi|493527889|	TetR family regulatory protein;transcriptional regulator, TetR family	B4E6T6_BURCJ;				0	53	7	7	8	9	7	7	7	7	7	7	6	7	6	7	6	7	7	6	7	6	8	7	8	7	6	7	6	8	8	8	7	6	8	8	9	10	8	8	7	8
B4E6T8;BURCENK562V_RS28355	B4E6T8;BURCENK562V_RS28355	BCAL0366;ref|WP_006482064.1|gi|493528035|	Nitroreductase family protein;nitroreductase	B4E6T8_BURCJ;				0	51.0305	8	10	9	9	9	8	9	9	9	10	10	8	10	9	8	8	9	9	8	9	9	8	8	9	9	11	8	9	9	9	9	9	13	16	15	15	14	12	14	13
B4E6U0;BURCENK562V_RS28365	B4E6U0;BURCENK562V_RS28365	cspD;ref|WP_006477070.1|gi|493522991|	Cold shock-like protein CspD;cold-shock protein	B4E6U0_BURCJ;				0	50.441	6	5	7	6	4	6	6	5	6	7	5	5	7	6	5	5	6	5	7	6	5	6	7	7	5	6	5	6	6	6	5	4	8	7	9	8	6	8	8	7
B4E6U1;BURCENK562V_RS28370	B4E6U1;BURCENK562V_RS28370	BCAL0369;ref|WP_006482046.1|gi|493528017|	Putative amino acid permease;amino acid:proton symporter	B4E6U1_BURCJ;				0	51.3575	6	6	5	7	6	6	6	6	6	6	6	6	6	6	6	5	6	6	6	6	6	6	6	5	6	6	6	6	5	6	7	6	10	9	8	11	9	10	10	9
B4E6U2;BURCENK562V_RS28375	B4E6U2;BURCENK562V_RS28375	BCAL0370;ref|WP_006494408.1|gi|493540532|	Putative dioxygenase subunit;Class III extradiol-type catecholic dioxygenase family protein	B4E6U2_BURCJ;				0	55.5772	10	10	10	10	9	10	10	10	8	9	10	10	10	10	9	10	10	9	9	10	9	9	10	10	9	8	9	10	7	8	10	10	15	14	15	15	13	15	15	15
B4E6U3;BURCENK562V_RS28380	B4E6U3;BURCENK562V_RS28380	ubiX;ref|WP_006482052.1|gi|493528023|	Flavin prenyltransferase UbiX;3-octaprenyl-4-hydroxybenzoate carboxy-lyase	B4E6U3_BURCJ;				0	52.8938	6	6	6	6	6	6	5	6	6	6	6	5	7	6	5	6	5	6	5	6	6	7	5	5	6	6	6	5	6	4	6	6	7	7	7	7	7	8	8	8
B4E6U4;BURCENK562V_RS28385	B4E6U4;BURCENK562V_RS28385	BCAL0372;ref|WP_006477066.1|gi|493522987|	Glutaredoxin;glutaredoxin	B4E6U4_BURCJ;				0	51.9023	5	5	5	5	5	5	5	5	5	5	5	5	5	5	5	5	5	5	5	5	5	5	5	5	5	7	5	5	5	5	5	5	8	8	8	8	8	8	8	8
B4E6U5;BURCENK562V_RS28390	B4E6U5;BURCENK562V_RS28390	hemK;ref|WP_006482071.1|gi|493528043|	Release factor glutamine methyltransferase;N5-glutamine S-adenosyl-L-methionine-dependent methyltransferase	B4E6U5_BURCJ;				0	53.9371	4	5	4	4	5	4	4	5	5	5	5	5	5	4	5	5	5	5	5	5	4	5	4	4	4	3	4	4	5	5	4	4	4	5	4	4	5	4	4	5
B4E6U6;BURCENK562V_RS28395	B4E6U6;BURCENK562V_RS28395	prfA;ref|WP_006494405.1|gi|493540529|	Peptide chain release factor 1;peptide chain release factor 1	RF1_BURCJ;				0	56.4786	15	14	14	15	15	15	15	15	15	15	15	13	15	15	15	14	15	15	15	15	15	15	15	15	13	16	15	15	14	16	15	15	18	17	17	18	17	19	18	19
B4E6U7;BURCENK562V_RS28400	B4E6U7;BURCENK562V_RS28400	hemA;ref|WP_006482047.1|gi|493528018|	Glutamyl-tRNA reductase;glutamyl-tRNA reductase	HEM1_BURCJ;				0	53.1625	15	15	16	19	17	18	16	15	18	16	16	16	16	16	15	16	18	15	21	15	17	17	15	17	15	14	13	18	16	15	16	16	19	16	18	21	20	20	19	19
B4E6V0	B4E6V0	BCAL0377	Metallo peptidase, subfamily M24B	B4E6V0_BURCJ				0	54.2917	26	22	25	26	27	26	27	27	27	26	26	26	27	26	27	24	26	27	26	26	26	26	27	27	25	26	26	27	25	26	26	25	40	32	37	36	39	38	41	41
B4E6V1;BURCENK562V_RS28420	B4E6V1;BURCENK562V_RS28420	BCAL0378;ref|WP_006482082.1|gi|493528054|	Putative hydrolase;hydrolase	B4E6V1_BURCJ;				0	54.3349	7	8	7	7	8	8	7	7	8	7	7	7	7	7	7	8	7	7	7	7	7	7	7	7	6	7	7	7	6	7	7	8	10	11	10	9	10	11	10	11
B4E6V2;BURCENK562V_RS28425	B4E6V2;BURCENK562V_RS28425	BCAL0379;ref|WP_006482054.1|gi|493528025|	Putative hydrolase;haloacid dehalogenase	B4E6V2_BURCJ;				0	49.9901	9	10	11	10	11	11	11	10	11	11	10	9	11	11	10	9	9	8	10	8	8	11	9	11	7	10	10	10	9	9	9	8	14	15	17	16	17	18	17	17
B4E6V4;BURCENK562V_RS28435	B4E6V4;BURCENK562V_RS28435	BCAL0381;ref|WP_006482070.1|gi|493528042|	Putative lipoprotein;hypothetical protein	B4E6V4_BURCJ;				0	53.4775	3	6	4	5	4	3	3	3	4	5	5	2	4	5	4	4	4	6	4	4	4	3	4	3	4	3	4	5	5	4	4	4	3	8	5	5	5	4	4	4
B4E6V5;BURCENK562V_RS28440	B4E6V5;BURCENK562V_RS28440	BCAL0382;ref|WP_006482065.1|gi|493528036|	LysR family regulatory protein;LysR family transcriptional regulator	B4E6V5_BURCJ;				0	48.8011	3	2	2	2	3	2	3	3	2	3	2	2	1	3	3	3	2	2	3	2	2	1	3	2	2	2	2	2	2	3	2	2	3	2	2	2	3	2	3	3
B4E6V7;BURCENK562V_RS28450	B4E6V7;BURCENK562V_RS28450	BCAL0384;ref|WP_006482050.1|gi|493528021|	Uncharacterized protein;hypothetical protein	B4E6V7_BURCJ;				0	51.3651	4	5	5	5	5	5	4	4	4	5	4	4	4	4	4	4	5	5	4	5	4	5	4	5	4	4	4	5	4	4	4	4	6	6	8	8	8	7	6	7
B4E6V9;BURCENK562V_RS28460	B4E6V9;BURCENK562V_RS28460	BCAL0386;ref|WP_006482081.1|gi|493528053|	Putative exported metallo-beta-lactamase superfamily protein;beta-lactamase	B4E6V9_BURCJ;				0	53.3034	8	9	8	8	9	8	9	10	8	9	10	9	10	9	10	10	11	9	10	9	9	10	10	11	6	10	9	10	9	10	11	10	8	9	8	9	9	8	9	11
B4E6W0;BURCENK562V_RS28465	B4E6W0;BURCENK562V_RS28465	ychF;ref|WP_006482062.1|gi|493528033|	Ribosome-binding ATPase YchF;GTP-binding protein YchF	B4E6W0_BURCJ;				0	56.0644	17	18	17	16	16	16	17	17	18	17	17	18	17	17	16	17	17	17	17	17	17	17	16	17	16	17	16	17	16	18	15	16	29	28	26	28	28	28	29	30
B4E6W1;BURCENK562V_RS28470	B4E6W1;BURCENK562V_RS28470	BCAL0388;ref|WP_006494124.1|gi|493540247|	Putative monooxygenase;ubiquinone biosynthesis hydroxylase UbiH	B4E6W1_BURCJ;				0	52.2871	17	17	18	17	18	17	18	18	17	18	17	17	18	17	18	17	18	18	17	18	18	17	18	18	18	18	17	18	18	18	18	17	28	29	29	27	28	27	29	29
B4E6W2;BURCENK562V_RS28475	B4E6W2;BURCENK562V_RS28475	dsbC;ref|WP_006482072.1|gi|493528044|	Thiol:disulfide interchange protein;thiol:disulfide interchange protein	B4E6W2_BURCJ;				0	57.6579	12	12	12	11	11	12	12	12	12	12	12	12	11	12	12	11	13	11	12	12	12	12	11	12	11	14	12	12	11	14	10	11	21	20	21	19	18	20	21	21
B4E6W3;BURCENK562V_RS28480	B4E6W3;BURCENK562V_RS28480	BCAL0390;ref|WP_006482073.1|gi|493528045|	Metallo peptidase, family M61;peptidase M61	B4E6W3_BURCJ;				0	57.2077	25	25	26	27	27	25	25	26	29	28	28	26	26	25	25	25	25	29	26	27	27	27	26	25	25	27	25	29	25	26	26	26	38	41	41	43	42	39	40	39
B4E6W4;BURCENK562V_RS28485	B4E6W4;BURCENK562V_RS28485	acpD;ref|WP_006482079.1|gi|493528051|	FMN-dependent NADH-azoreductase	B4E6W4_BURCJ;				0	52.3356	7	8	7	7	8	8	8	7	8	8	8	7	8	8	8	8	7	8	8	7	7	8	7	7	8	7	8	8	9	8	8	7	9	10	9	9	10	10	10	9
B4E6W7;BURCENK562V_RS28490	B4E6W7;BURCENK562V_RS28490	ung;ref|WP_006482048.1|gi|493528019|	Uracil-DNA glycosylase;uracil-DNA glycosylase	B4E6W7_BURCJ;				0	53.1448	11	12	11	10	11	11	11	11	12	11	11	10	12	11	11	11	11	12	11	11	12	11	11	11	10	10	11	12	10	11	11	11	16	19	17	15	17	17	16	16
B4E6X1;BURCENK562V_RS24875	B4E6X1;BURCENK562V_RS24875	BCAL1406;ref|WP_006482679.1|gi|493528660|	Putative exported protein;lactoylglutathione lyase	B4E6X1_BURCJ;				0	53.8102	2	2	2	2	2	2	3	3	3	3	3	3	4	3	1	3	3	3	3	3	2	2	3	3	3	3	2	3	2	3	2	2	2	2	2	2	2	2	3	3
B4E6X4;BURCENK562V_RS24860	B4E6X4;BURCENK562V_RS24860	BCAL1409;ref|WP_006490385.1|gi|493536434|	Phosphoesterase family protein;acid phosphatase	B4E6X4_BURCJ;				0.001412	38.1696	0	1	1	0	0	0	1	1	1	0	0	0	0	0	0	0	1	0	1	0	1	1	2	1	0	0	0	0	1	0	0	1	0	1	1	0	0	0	1	1
B4E6X6;BURCENK562V_RS24850	B4E6X6;BURCENK562V_RS24850	BCAL1411;ref|WP_006482251.1|gi|493528229|	Putative exported protein;hypothetical protein	B4E6X6_BURCJ;				0	48.5608	6	5	6	6	6	6	6	6	6	5	6	6	5	6	6	6	6	5	6	5	5	6	6	6	5	7	6	6	5	6	6	6	11	10	12	12	12	11	11	12
B4E6X7;BURCENK562V_RS24845	B4E6X7;BURCENK562V_RS24845	BCAL1412;ref|WP_006482252.1|gi|493528230|	NUDIX hydrolase	B4E6X7_BURCJ;				0	53.4989	9	5	7	10	9	9	9	11	8	8	9	8	9	9	10	9	9	8	9	9	9	10	9	9	7	9	8	10	10	10	9	9	10	6	8	12	10	11	11	12
B4E6X8;BURCENK562V_RS24840	B4E6X8;BURCENK562V_RS24840	glnS;ref|WP_006482253.1|gi|493528231|	Glutamine--tRNA ligase;glutaminyl-tRNA synthetase	B4E6X8_BURCJ;				0	56.2257	36	39	40	40	38	37	41	42	41	42	42	41	43	43	41	41	40	40	44	42	42	43	42	41	36	46	39	41	35	44	36	38	58	60	63	61	58	60	64	67
B4E6Y0;BURCENK562V_RS24830	B4E6Y0;BURCENK562V_RS24830	BCAL1414;ref|WP_006489670.1|gi|493535717|	Putative hydrolase;hypothetical protein	B4E6Y0_BURCJ;				0	52.9402	4	4	5	4	5	5	5	5	5	5	5	5	5	5	5	4	5	5	5	5	5	5	5	5	4	5	5	4	4	5	5	5	6	6	7	6	7	7	7	7
B4E6Y1;BURCENK562V_RS24825	B4E6Y1;BURCENK562V_RS24825	BCAL1415;ref|WP_006489673.1|gi|493535720|	Putative lipid metabolism-related protein;CoA transferase	B4E6Y1_BURCJ;				0	51.1093	9	7	7	7	7	8	7	7	8	8	5	6	6	7	7	5	7	7	8	7	5	5	6	5	9	5	7	5	6	7	5	4	10	8	8	8	8	9	8	8
B4E6Y2;BURCENK562V_RS24820	B4E6Y2;BURCENK562V_RS24820	alaS;ref|WP_006489675.1|gi|493535722|	Alanine--tRNA ligase;alanyl-tRNA synthetase	B4E6Y2_BURCJ;				0	56.8626	48	48	50	48	50	49	49	50	51	50	51	49	51	50	49	49	50	50	50	50	50	49	49	50	49	55	48	49	49	52	50	49	86	92	91	92	94	92	91	94
B4E6Y3;BURCENK562V_RS24815	B4E6Y3;BURCENK562V_RS24815	BCAL1417;ref|WP_006489674.1|gi|493535721|	LysR family regulatory protein;LysR family transcriptional regulator	B4E6Y3_BURCJ;				0	54.2094	8	7	6	7	7	10	9	8	8	9	9	9	8	8	8	9	8	6	7	7	7	9	7	8	5	6	7	7	5	8	8	7	9	8	6	7	8	11	10	9
B4E6Y5;BURCENK562V_RS24805	B4E6Y5;BURCENK562V_RS24805	BCAL1419;ref|WP_006494058.1|gi|493540179|	Putative phosphatase;ADP-ribose pyrophosphatase	B4E6Y5_BURCJ;				0	52.746	6	7	4	6	5	7	5	5	6	5	6	5	5	5	7	7	5	6	5	4	4	6	5	5	6	5	6	4	5	4	5	5	7	7	5	6	6	8	6	6
B4E6Y6;BURCENK562V_RS24800	B4E6Y6;BURCENK562V_RS24800	BCAL1420;ref|WP_006485994.1|gi|493532008|	Putative thioesterase;acyl-CoA thioester hydrolase, YbgC/YbaW family	B4E6Y6_BURCJ;				0	48.3592	2	2	2	2	2	2	2	2	2	2	2	2	2	2	2	2	2	2	2	2	2	2	2	2	1	2	2	2	1	2	2	2	3	2	3	2	3	2	3	2
B4E6Z1;BURCENK562V_RS24775	B4E6Z1;BURCENK562V_RS24775	BCAL1425;ref|WP_006481604.1|gi|493527569|	Putative glucose 1-dehydrogenase;oxidoreductase	B4E6Z1_BURCJ;				0	51.4347	8	7	8	8	8	8	8	8	8	8	8	8	8	8	8	8	8	7	8	8	8	8	8	8	8	8	8	8	8	7	7	8	9	7	8	9	9	9	8	9
B4E6Z3;BURCENK562V_RS24765	B4E6Z3;BURCENK562V_RS24765	BCAL1427;ref|WP_006481608.1|gi|493527573|	Myo-inositol catabolism protein;5-deoxyglucuronate isomerase	B4E6Z3_BURCJ;				0.000244	44.5641	1	2	2	2	1	2	2	2	2	1	2	1	2	1	1	1	2	2	1	2	1	2	1	2	2	2	1	2	1	2	2	2	1	2	2	2	1	2	2	2
B4E6Z5;BURCENK562V_RS24755	B4E6Z5;BURCENK562V_RS24755	BCAL1429;ref|WP_006494057.1|gi|493540178|	Putative TPP-binding acetolactate synthase;3D-(3,5/4)-trihydroxycyclohexane-1,2-dione hydrolase	B4E6Z5_BURCJ;				0	54.6026	4	5	5	4	4	3	5	4	2	5	4	2	4	3	2	2	4	1	3	3	2	4	5	4	3	3	3	2	3	4	4	3	4	5	5	4	4	3	5	4
B4E6Z6;BURCENK562V_RS24750	B4E6Z6;BURCENK562V_RS24750	BCAL1430;ref|WP_006489372.1|gi|493535418|	Putative carbohydrate kinase;5-dehydro-2-deoxygluconokinase	B4E6Z6_BURCJ;				0	49.5465	2	4	1	0	2	2	3	2	2	1	1	0	0	0	0	1	0	1	2	0	0	1	2	3	0	1	0	0	0	3	2	2	2	4	1	0	2	2	3	2
B4E6Z7;BURCENK562V_RS24745	B4E6Z7;BURCENK562V_RS24745	BCAL1431;ref|WP_012492538.1|gi|501469093|	Putative ribose ABC transport system, substrate-binding exported protein;rhizopine-binding protein	B4E6Z7_BURCJ;				0	49.6728	2	3	0	0	0	0	2	2	1	0	0	0	0	0	0	0	0	1	2	0	0	1	1	3	1	2	0	1	0	2	2	2	2	3	0	0	0	0	2	2
B4E701;BURCENK562V_RS24725	B4E701;BURCENK562V_RS24725	idh;ref|WP_006488925.1|gi|493534964|	Inositol 2-dehydrogenase;inositol 2-dehydrogenase	B4E701_BURCJ;				0.000244	46.2282	2	2	1	1	0	2	2	3	1	1	1	2	1	1	1	1	1	1	2	1	1	1	1	1	1	1	1	1	0	2	2	2	2	2	1	1	0	2	2	3
B4E705;BURCENK562V_RS24705	B4E705;BURCENK562V_RS24705	msdA;ref|WP_006488924.1|gi|493534963|	Methylmalonic acid semialdehyde dehydrogenase;methylmalonate-semialdehyde dehydrogenase	B4E705_BURCJ;				0	57.8912	17	19	19	19	19	19	19	19	19	18	19	18	19	18	18	19	19	19	19	18	18	16	18	18	19	18	19	19	19	17	18	19	28	30	29	30	30	28	29	30
B4E706;BURCENK562V_RS24700	B4E706;BURCENK562V_RS24700	BCAL1440;ref|WP_012492541.1|gi|501469096|	LysR family regulatory protein;LysR family transcriptional regulator	B4E706_BURCJ;				0	52.6741	7	5	8	8	7	7	8	8	6	9	8	7	9	7	5	8	7	7	8	7	6	7	8	7	6	7	7	8	7	7	6	8	8	6	9	9	8	8	9	10
B4E707;BURCENK562V_RS24695	B4E707;BURCENK562V_RS24695	BCAL1441;ref|WP_006402122.1|gi|493446775|	SirA-like protein;response regulator SirA	B4E707_BURCJ;				0	55.1343	7	6	6	6	7	7	7	7	7	7	6	6	7	7	7	7	5	7	7	7	7	7	7	7	7	8	7	7	6	7	7	7	10	10	8	9	10	10	10	11
B4E709;BURCENK562V_RS24685	B4E709;BURCENK562V_RS24685	BCAL1443;ref|WP_006490421.1|gi|493536470|	Two-component regulatory system, response regulator protein;XRE family transcriptional regulator	B4E709_BURCJ;				0	56.3608	9	8	9	10	10	9	9	8	9	10	9	8	10	10	9	9	9	10	9	9	9	9	9	9	9	8	9	9	9	8	9	8	21	18	21	22	22	21	21	20
B4E710;BURCENK562V_RS24680	B4E710;BURCENK562V_RS24680	BCAL1444;ref|WP_012492544.1|gi|501469099|	Putative exported protein;peptidase M23B	B4E710_BURCJ;				0	53.9227	19	19	19	19	18	19	19	21	18	19	19	19	18	18	18	17	19	18	19	19	18	18	17	19	17	22	17	20	17	21	18	18	26	26	27	26	25	28	27	29
B4E711;BURCENK562V_RS24675	B4E711;BURCENK562V_RS24675	BCAL1445;ref|WP_006490408.1|gi|493536457|	Two-component regulatory system, sensor kinase protein;sensor histidine kinase	B4E711_BURCJ;				0	52.0277	15	15	15	16	17	17	16	16	15	17	18	17	14	16	16	14	17	17	19	15	17	15	17	14	12	15	16	16	13	18	13	15	17	16	18	17	18	18	17	17
B4E712;BURCENK562V_RS24670	B4E712;BURCENK562V_RS24670	BCAL1446;ref|WP_006490440.1|gi|493536490|	Putative lipoprotein;hypothetical protein	B4E712_BURCJ;				0	53.4632	7	7	7	7	8	7	7	7	7	8	8	7	7	8	8	7	8	8	7	7	7	7	7	8	8	9	7	7	7	9	8	8	14	14	15	14	16	15	15	15
B4E713;BURCENK562V_RS24665	B4E713;BURCENK562V_RS24665	galU;ref|WP_006490437.1|gi|493536487|	UTP--glucose-1-phosphate uridylyltransferase	B4E713_BURCJ;				0	55.7721	17	18	18	18	18	19	17	18	18	18	18	17	19	17	18	17	18	18	17	18	19	18	18	19	18	17	18	17	18	18	18	19	31	32	32	33	31	34	32	32
B4E714;BURCENK562V_RS24660	B4E714;BURCENK562V_RS24660	valS;ref|WP_006490439.1|gi|493536489|	Valine--tRNA ligase;valyl-tRNA synthetase	B4E714_BURCJ;				0	55.0889	52	53	54	55	55	55	55	53	54	55	55	53	55	54	52	50	54	55	53	54	53	54	53	54	53	59	52	55	55	53	54	52	88	86	89	89	95	94	92	90
B4E715;BURCENK562V_RS24655	B4E715;BURCENK562V_RS24655	BCAL1449;ref|WP_006490410.1|gi|493536459|	DNA helicase;DNA-dependent helicase	B4E715_BURCJ;				0	55.9241	28	26	25	24	26	26	27	29	27	29	28	28	27	27	26	25	27	25	28	27	27	27	24	27	23	27	25	25	25	25	25	25	37	38	35	34	38	37	38	40
B4E716;BURCENK562V_RS24650	B4E716;BURCENK562V_RS24650	BCAL1450;ref|WP_006490412.1|gi|493536461|	5'-methylthioadenosine/S-adenosylhomocysteine nucleosidase;S-adenosylhomocysteine nucleosidase	B4E716_BURCJ;				0	54.317	4	7	6	6	5	7	8	8	7	7	7	5	6	7	6	6	8	8	8	8	6	8	8	8	6	6	7	6	5	8	6	7	4	8	7	7	5	7	8	9
B4E719;BURCENK562V_RS24635	B4E719;BURCENK562V_RS24635	BCAL1453;ref|WP_006490438.1|gi|493536488|	Putative fusaric acid resistance transport protein;membrane protein	B4E719_BURCJ;				0	51.7604	8	8	9	9	8	9	8	8	10	8	10	7	8	9	7	7	7	8	9	7	7	7	7	8	8	9	8	8	8	9	7	7	9	9	10	9	10	12	9	9
B4E721;BURCENK562V_RS24625	B4E721;BURCENK562V_RS24625	BCAL1455;ref|WP_006490436.1|gi|493536486|	Putative fusaric acid resistance transporter protein;fusaric acid resistance protein	B4E721_BURCJ;				0.000244	44.1499	2	4	2	2	2	3	4	2	4	3	5	3	4	3	3	2	3	3	4	2	2	3	4	2	2	2	4	4	3	1	2	2	2	4	2	2	2	3	4	2
B4E722;BURCENK562V_RS24620	B4E722;BURCENK562V_RS24620	BCAL1456;ref|WP_012492547.1|gi|501469102|	Putative fusaric acid resistance outer membrane efflux protein;RND transporter	B4E722_BURCJ;				0	56.7982	12	11	12	14	12	14	14	13	14	13	13	13	12	13	12	12	12	12	12	12	12	12	11	13	12	12	14	13	12	13	13	14	15	13	14	17	14	18	16	16
B4E723;BURCENK562V_RS24615	B4E723;BURCENK562V_RS24615	BCAL1457;ref|WP_006485634.1|gi|493531638|	LysR family regulatory protein;LysR family transcriptional regulator	B4E723_BURCJ;				0	54.1583	11	9	11	10	10	11	11	12	12	10	10	11	11	11	11	11	11	11	11	10	10	12	11	10	10	11	11	11	11	12	10	10	14	11	14	12	13	14	14	15
B4E725;BURCENK562V_RS24610	B4E725;BURCENK562V_RS24610	BCAL1459;ref|WP_006485635.1|gi|493531639|	Calcineurin-like phosphoesterase;metallophosphoesterase	B4E725_BURCJ;				0	52.8972	8	8	7	9	8	8	9	10	5	9	9	8	9	8	7	7	9	8	10	8	8	8	10	8	7	7	9	8	8	10	7	8	9	11	10	12	11	11	11	13
B4E726;BURCENK562V_RS24605	B4E726;BURCENK562V_RS24605	BCAL1460;ref|WP_006485637.1|gi|493531641|	Putative FAD-binding reductase;D-2-hydroxyacid dehydrogenase	B4E726_BURCJ;				0	55.044	17	17	16	17	17	17	17	17	17	17	17	17	17	17	17	16	17	18	17	17	17	17	17	18	18	17	17	17	17	18	17	17	29	27	28	28	29	29	31	28
B4E729;BURCENK562V_RS26790	B4E729;BURCENK562V_RS26790	BCAL2463;ref|WP_006487649.1|gi|493533669|	Putative exported protein;hypothetical protein	B4E729_BURCJ;				0	49.3841	1	2	1	1	0	2	1	2	3	2	2	2	3	3	2	2	2	3	2	2	2	3	2	2	1	1	1	2	1	3	1	3	1	2	1	2	0	3	1	3
B4E730;BURCENK562V_RS26785	B4E730;BURCENK562V_RS26785	BCAL2464;ref|WP_006487647.1|gi|493533667|	Short chain dehydrogenase;3-ketoacyl-ACP reductase	B4E730_BURCJ;				0	54.7365	13	12	13	12	12	13	13	13	13	13	13	13	13	13	13	13	13	12	13	13	13	12	12	13	12	14	12	13	13	14	12	12	20	19	20	19	18	20	20	20
B4E731;BURCENK562V_RS26780	B4E731;BURCENK562V_RS26780	BCAL2465;ref|WP_006487662.1|gi|493533682|	TetR family regulatory protein;TetR family transcriptional regulator	B4E731_BURCJ;				0	50.9133	5	5	4	5	5	4	5	5	4	5	5	3	3	5	4	5	4	4	4	4	4	3	4	4	5	6	5	5	5	5	5	4	6	5	4	5	6	4	5	6
B4E732;BURCENK562V_RS26775	B4E732;BURCENK562V_RS26775	eco;ref|WP_006487668.1|gi|493533688|	Ecotin;ecotin	B4E732_BURCJ;				0	52.5331	7	7	7	7	7	7	7	7	7	7	7	7	8	7	7	7	7	7	7	7	7	7	7	7	7	9	7	7	7	7	7	7	13	11	13	12	13	13	13	13
B4E735;BURCENK562V_RS26760	B4E735;BURCENK562V_RS26760	BCAL2469;ref|WP_006487642.1|gi|493533662|	Uncharacterized protein;hypothetical protein	B4E735_BURCJ;				0	56.244	3	3	3	3	3	4	4	3	3	3	3	3	4	3	4	3	4	4	3	3	3	4	3	3	3	4	3	4	3	4	4	3	5	5	5	5	5	6	6	5
B4E738;BURCENK562V_RS26745	B4E738;BURCENK562V_RS26745	otsA;ref|WP_006487666.1|gi|493533686|	Trehalose-6-phosphate synthase;trehalose-6-phosphate synthase	B4E738_BURCJ;				0	53.3967	4	2	3	2	4	5	3	4	3	4	3	1	2	3	3	2	4	0	2	1	2	2	1	1	2	0	2	2	1	0	1	2	4	2	3	2	4	5	3	4
B4E739;BURCENK562V_RS26740	B4E739;BURCENK562V_RS26740	BCAL2473;ref|WP_006487661.1|gi|493533681|	Putative lipoprotein;putative lipoprotein	B4E739_BURCJ;				0	50.3179	3	4	3	3	3	3	3	2	4	3	3	2	3	3	2	1	2	3	3	2	1	2	2	1	3	2	3	3	2	1	3	3	3	4	3	3	3	3	3	2
B4E740	B4E740	BCAL2474	Putative lipoprotein	B4E740_BURCJ				0	50.3792	3	2	3	2	1	3	2	3	3	3	3	3	3	3	3	2	3	3	3	1	1	3	2	3	2	3	3	3	2	3	2	3	4	3	4	2	1	4	3	4
B4E764;BURCENK562V_RS20370	B4E764;BURCENK562V_RS20370	BCAL2278;ref|WP_006482764.1|gi|493528747|	IS1356 transposase;transposase	B4E764_BURCJ;				0.000244	45.5063	3	2	2	2	3	3	4	3	1	2	2	3	3	4	3	4	4	3	3	3	3	3	3	4	2	1	2	2	2	1	3	4	3	2	2	2	3	3	4	3
B4E795;BURCENK562V_RS00285	B4E795;BURCENK562V_RS00285	gspI;ref|WP_012492988.1|gi|501469543|	Type II secretion system protein I;general secretion pathway protein I	B4E795_BURCJ;				0	54.3197	3	3	3	3	3	3	3	3	3	3	3	3	3	3	3	3	3	3	3	3	3	3	3	3	3	3	3	3	2	3	3	3	4	4	4	4	4	4	4	4
B4E797;BURCENK562V_RS00275	B4E797;BURCENK562V_RS00275	gspG;ref|WP_012492990.1|gi|501469545|	Type II secretion system protein G;general secretion pathway protein G	B4E797_BURCJ;				0	53.2372	5	7	7	8	7	6	6	6	6	8	7	7	7	7	5	6	5	6	7	7	6	7	5	6	6	7	6	8	6	7	7	6	9	10	10	12	10	9	9	10
B4E798;BURCENK562V_RS00270	B4E798;BURCENK562V_RS00270	gspC;ref|WP_006488485.1|gi|493534508|	Putative type II secretion system protein;general secretion pathway protein C	B4E798_BURCJ;				0	54.2193	3	2	3	2	5	3	3	4	4	3	4	3	5	4	3	2	3	3	4	3	4	4	2	3	4	4	2	3	4	4	4	3	3	2	3	2	5	4	3	4
B4E799;BURCENK562V_RS00265	B4E799;BURCENK562V_RS00265	gspF;ref|WP_006491634.1|gi|493537728|	Type II secretion system protein F;general secretion pathway protein F	B4E799_BURCJ;				0	59.2527	6	7	7	6	6	10	9	6	6	8	9	7	8	8	8	8	5	5	8	6	5	5	7	6	6	7	6	6	7	8	6	8	6	7	7	6	6	10	9	6
B4E7A1;BURCENK562V_RS00255	B4E7A1;BURCENK562V_RS00255	gspD;ref|WP_034195634.1|gi|736049991|	Type II secretion system protein D;general secretion pathway protein GspD	B4E7A1_BURCJ;				0	53.8554	13	13	11	10	14	15	13	11	16	15	14	12	15	15	13	14	15	14	14	15	12	14	14	14	12	9	12	13	10	12	11	12	17	16	14	12	16	19	17	15
B4E7A3	B4E7A3	BCAL3529	Putative cobalamin synthesis protein/P47K	B4E7A3_BURCJ				0	52.7755	17	16	17	17	17	17	17	17	16	17	17	17	17	16	17	17	17	17	17	16	17	17	17	17	16	17	17	17	17	17	17	17	20	17	20	21	21	21	21	23
B4E7A4;BURCENK562V_RS00240	B4E7A4;BURCENK562V_RS00240	hupA;ref|WP_006401505.1|gi|493446149|	DNA-binding protein HU-alpha;DNA-binding protein	B4E7A4_BURCJ;				0	57.5381	11	11	13	11	11	10	12	12	11	12	10	10	11	10	10	9	11	10	12	10	10	12	10	12	11	14	11	14	10	13	11	11	19	20	22	19	18	19	21	22
B4E7A5;BURCENK562V_RS00235	B4E7A5;BURCENK562V_RS00235	mnmC;ref|WP_006489986.1|gi|493536035|	tRNA 5-methylaminomethyl-2-thiouridine biosynthesis bifunctional protein MnmC;FAD-dependent cmnm(5)s(2)U34 oxidoreductase	B4E7A5_BURCJ;				0	54.3613	17	14	18	15	20	22	20	19	19	21	20	18	18	21	22	21	19	18	22	19	18	21	22	20	17	18	20	19	21	18	19	19	23	19	25	19	25	30	25	27
B4E7A6;BURCENK562V_RS28495	B4E7A6;BURCENK562V_RS28495	BCAL0395;ref|WP_006482076.1|gi|493528048|	Putative adenylate cyclase;adenylate cyclase	B4E7A6_BURCJ;				0	50.3538	3	3	3	3	3	3	3	3	3	3	3	3	3	3	3	3	3	3	3	3	3	3	3	3	3	4	3	3	3	3	3	3	4	4	3	4	4	4	4	4
B4E7A7;BURCENK562V_RS28500	B4E7A7;BURCENK562V_RS28500	trpC;ref|WP_006482074.1|gi|493528046|	Indole-3-glycerol phosphate synthase;indole-3-glycerol-phosphate synthase	B4E7A7_BURCJ;				0	52.9284	16	15	17	15	15	16	16	16	16	14	16	16	16	14	15	15	16	16	16	15	15	16	16	16	17	16	16	16	15	16	15	14	21	21	23	21	20	21	22	21
B4E7A8;BURCENK562V_RS28505	B4E7A8;BURCENK562V_RS28505	trpD;ref|WP_006482067.1|gi|493528038|	Anthranilate phosphoribosyltransferase;anthranilate phosphoribosyltransferase	TRPD_BURCJ;				0	53.138	10	10	12	10	10	10	10	11	11	10	11	10	10	10	10	10	9	10	10	11	11	11	11	11	10	12	10	12	10	11	10	9	20	21	20	20	19	18	19	19
B4E7A9;BURCENK562V_RS28510	B4E7A9;BURCENK562V_RS28510	trpG;ref|WP_006482053.1|gi|493528024|	Anthranilate synthase component II;anthranilate synthase subunit II	B4E7A9_BURCJ;				0	49.6463	5	5	5	5	5	5	5	5	5	5	6	5	5	5	5	5	6	5	5	5	5	5	5	5	5	5	5	5	5	5	5	6	8	8	8	8	8	8	8	8
B4E7B0;BURCENK562V_RS28515	B4E7B0;BURCENK562V_RS28515	trpE;ref|WP_006482077.1|gi|493528049|	Anthranilate synthase component 1;anthranilate synthase subunit I	B4E7B0_BURCJ;				0	54.578	22	21	18	21	22	23	21	20	21	23	20	20	22	22	23	22	20	21	22	20	18	21	22	19	22	20	21	22	20	21	21	21	35	34	33	35	35	37	33	32
B4E7B1;BURCENK562V_RS28520	B4E7B1;BURCENK562V_RS28520	BCAL0400;ref|WP_006482056.1|gi|493528027|	Putative phosphoglycolate phosphatase;phosphoglycolate phosphatase	B4E7B1_BURCJ;				0	57.5246	10	9	8	8	9	10	9	8	9	10	10	9	9	10	10	10	10	9	9	9	9	9	9	9	9	9	10	9	9	10	9	9	15	14	13	14	14	14	14	13
B4E7B2;BURCENK562V_RS28525	B4E7B2;BURCENK562V_RS28525	BCAL0401;ref|WP_006482066.1|gi|493528037|	Ribulose-phosphate 3-epimerase;ribulose-phosphate 3-epimerase	B4E7B2_BURCJ;				0	51.7171	11	10	11	11	11	11	10	10	11	11	11	9	10	10	10	10	9	10	10	9	10	11	9	10	10	10	9	11	10	10	10	9	16	16	15	17	17	17	15	15
B4E7B3;BURCENK562V_RS28530	B4E7B3;BURCENK562V_RS28530	apaG;ref|WP_006477037.1|gi|493522957|	Protein ApaG;magnesium transporter ApaG	B4E7B3_BURCJ;				0	53.7554	8	8	9	8	8	8	8	9	8	8	9	9	8	9	8	8	8	8	8	8	8	8	8	8	8	9	8	9	8	9	8	8	13	14	14	13	13	13	14	15
B4E7B4;BURCENK562V_RS28535	B4E7B4;BURCENK562V_RS28535	BCAL0403;ref|WP_034195720.1|gi|736050077|	Putative outer membrane-bound lytic murein transglycosylase;hypothetical protein	B4E7B4_BURCJ;				0	52.2748	12	10	11	11	12	12	12	10	12	13	11	12	12	13	11	10	10	10	11	10	7	9	10	7	9	12	9	10	9	10	9	8	14	12	14	13	14	14	14	12
B4E7B5;BURCENK562V_RS28540	B4E7B5;BURCENK562V_RS28540	paaK;ref|WP_006491104.1|gi|493537174|	Phenylacetate-coenzyme A ligase;PaaK1	B4E7B5_BURCJ;				0	51.8683	12	12	12	12	11	12	13	12	13	12	13	12	10	11	11	10	9	10	12	8	7	7	11	9	10	12	10	12	10	12	12	12	18	17	17	18	15	17	19	16
B4E7B6;BURCENK562V_RS28545	B4E7B6;BURCENK562V_RS28545	paaI;ref|WP_006491098.1|gi|493537168|	Phenylacetic acid degradation protein PaaI;phenylacetic acid degradation protein	B4E7B6_BURCJ;				0	53.6127	5	3	4	5	5	5	5	4	4	5	4	3	4	4	3	4	4	4	4	3	3	3	4	3	4	4	4	4	4	4	4	4	7	4	6	7	5	6	6	6
B4E7B7;BURCENK562V_RS28550	B4E7B7;BURCENK562V_RS28550	paaG;ref|WP_006491103.1|gi|493537173|	Probable enoyl-CoA hydratase PaaG;PaaG	B4E7B7_BURCJ;				0	52.1521	11	10	12	10	10	11	11	11	11	12	12	11	11	11	12	11	10	10	10	10	11	10	12	11	10	14	12	12	10	12	11	12	13	11	15	12	12	13	13	14
B4E7B8;BURCENK562V_RS28555	B4E7B8;BURCENK562V_RS28555	pcaF;ref|WP_006491099.1|gi|493537169|	Beta-ketoadipyl CoA thiolase;PaaJ	B4E7B8_BURCJ;				0	52.1321	20	21	21	21	21	21	21	21	21	21	20	20	21	21	20	20	20	20	20	19	19	19	21	19	21	22	21	20	21	21	20	21	40	41	41	42	42	42	41	42
B4E7B9;BURCENK562V_RS28560	B4E7B9;BURCENK562V_RS28560	paaZ;ref|WP_006491101.1|gi|493537171|	Putative phenylacetic acid degradation oxidoreductase;PacL	B4E7B9_BURCJ;				0	52.8802	23	24	24	24	23	23	22	24	24	24	23	23	25	23	23	23	24	23	23	23	22	23	23	24	24	24	23	24	23	24	23	23	43	45	45	45	43	43	43	45
B4E7C0;BURCENK562V_RS28565	B4E7C0;BURCENK562V_RS28565	paaF;ref|WP_006491102.1|gi|493537172|	Putative phenylacetic acid degradation enoyl-CoA hydratase PaaF;enoyl-CoA hydratase	B4E7C0_BURCJ;				0	54.3116	12	12	13	12	12	12	12	12	12	12	12	12	12	12	12	12	11	12	12	11	12	12	11	12	12	13	12	13	12	12	12	11	26	26	26	25	25	26	25	25
B4E7C3	B4E7C3	BCAL0413	Uncharacterized protein	B4E7C3_BURCJ				0	56.8832	19	20	20	20	19	20	20	19	20	19	20	19	20	19	20	19	21	20	20	20	20	20	19	19	20	20	20	20	19	19	18	19	28	27	28	29	28	28	29	26
B4E7C9;BURCENK562V_RS05025	B4E7C9;BURCENK562V_RS05025	gyrB;ref|WP_006490993.1|gi|493537060|	DNA gyrase subunit B	B4E7C9_BURCJ;				0	53.5083	36	39	39	39	38	38	37	38	39	40	37	36	42	40	38	39	39	39	39	39	38	37	39	36	37	45	37	40	36	42	39	39	67	67	65	65	63	70	63	70
B4E7D1;BURCENK562V_RS05015	B4E7D1;BURCENK562V_RS05015	dnaA;ref|WP_012492323.1|gi|501468878|	Chromosomal replication initiator protein DnaA;chromosomal replication initiator protein DnaA	DNAA_BURCJ;				0	53.1013	26	21	26	21	21	26	26	26	24	28	28	26	26	25	27	24	25	20	25	24	24	27	24	26	17	24	24	27	21	26	18	23	30	25	29	25	25	31	31	32
B4E7D3;BURCENK562V_RS05005	B4E7D3;BURCENK562V_RS05005	rnpA;ref|WP_006489941.1|gi|493535990|	Ribonuclease P protein component;ribonuclease P	B4E7D3_BURCJ;				0	55.8878	5	4	4	3	4	5	5	5	5	5	5	4	4	5	4	5	5	3	5	5	4	4	4	3	4	4	4	3	4	5	4	5	6	5	5	4	5	6	6	6
B4E7D5;BURCENK562V_RS04995	B4E7D5;BURCENK562V_RS04995	yidC;ref|WP_006489931.1|gi|493535980|	Membrane protein insertase YidC;insertase	YIDC_BURCJ;				0	54.4179	17	18	17	16	18	17	16	16	19	19	18	17	18	18	17	17	18	17	17	18	17	18	18	18	18	18	17	18	17	17	16	16	25	25	24	23	27	27	23	24
B4E7D6;BURCENK562V_RS04990	B4E7D6;BURCENK562V_RS04990	BCAL0427;ref|WP_006489946.1|gi|493535995|	Uncharacterized protein;hypothetical protein	B4E7D6_BURCJ;				0	50.8252	7	8	8	7	8	7	8	8	8	7	7	7	8	8	7	7	7	7	8	6	7	7	8	7	7	7	8	7	7	7	7	7	9	10	10	9	10	9	9	10
B4E7D7;BURCENK562V_RS04985	B4E7D7;BURCENK562V_RS04985	mnmE;ref|WP_006489926.1|gi|493535975|	tRNA modification GTPase MnmE;tRNA modification GTPase TrmE	B4E7D7_BURCJ;				0	55.8789	17	17	17	16	17	17	17	17	18	19	17	18	17	18	16	17	17	17	18	17	16	18	16	17	18	16	16	18	17	17	18	17	23	23	23	21	23	23	22	23
B4E7D8;BURCENK562V_RS04980	B4E7D8;BURCENK562V_RS04980	BCAL0430;ref|WP_006489952.1|gi|493536001|	Putative diguanylate cyclase;DeoR family transcriptional regulator	B4E7D8_BURCJ;				0	50.0216	3	1	2	3	1	3	3	3	2	3	2	3	3	2	2	4	4	1	3	3	2	2	4	4	1	4	3	4	2	4	3	4	3	1	2	3	1	3	3	3
B4E7E3;BURCENK562V_RS04955	B4E7E3;BURCENK562V_RS04955	BCAL0435;ref|WP_006489935.1|gi|493535984|	Uncharacterized protein;hypothetical protein	B4E7E3_BURCJ;				0	54.5996	8	7	6	8	8	8	7	7	8	8	8	8	7	8	8	8	8	8	8	8	8	7	8	7	7	7	8	7	7	8	8	7	9	8	7	9	10	10	8	8
B4E7E4;BURCENK562V_RS04950	B4E7E4;BURCENK562V_RS04950	BCAL0436;ref|WP_006489956.1|gi|493536005|	Glyoxalase/bleomycin resistance protein/dioxygenase superfamily protein;lactoylglutathione lyase	B4E7E4_BURCJ;				0	57.1174	7	6	6	6	7	7	7	7	7	7	7	6	6	7	7	7	7	5	7	7	6	7	6	6	6	8	7	7	7	8	6	7	9	8	8	8	9	9	9	9
B4E7E5;BURCENK562V_RS04945	B4E7E5;BURCENK562V_RS04945	BCAL0437;ref|WP_006489944.1|gi|493535993|	Methylated-DNA--protein-cysteine methyltransferase;AraC family transcriptional regulator	B4E7E5_BURCJ;				0	56.2195	9	9	11	10	8	10	10	10	9	9	10	9	9	9	10	10	8	9	9	9	8	9	10	9	9	10	10	11	10	10	10	11	12	13	15	14	12	13	14	14
B4E7E6;BURCENK562V_RS04940	B4E7E6;BURCENK562V_RS04940	BCAL0438;ref|WP_006492382.1|gi|493538486|	Putative DNA-3-methyladenine glycosylase II;DNA-3-methyladenine glycosylase	B4E7E6_BURCJ;				0	53.1138	10	9	11	12	8	9	10	8	9	7	11	10	9	10	12	10	8	9	11	9	8	6	8	9	9	10	11	12	6	10	7	11	11	9	12	13	8	10	10	9
B4E7E7;BURCENK562V_RS04935	B4E7E7;BURCENK562V_RS04935	gshA;ref|WP_006485793.1|gi|493531801|	Glutamate--cysteine ligase;glutamate--cysteine ligase	B4E7E7_BURCJ;				0	53.0618	20	16	19	18	17	19	20	19	19	20	20	19	19	20	19	20	20	18	21	20	18	20	20	19	17	21	21	21	17	21	20	19	26	22	25	23	23	24	26	26
B4E7F2;BURCENK562V_RS04910	B4E7F2;BURCENK562V_RS04910	BCAL0444;ref|WP_006485791.1|gi|493531799|	GntR family regulatory protein;GntR family transcriptional regulator	B4E7F2_BURCJ;				0	54.2224	7	8	8	9	9	8	8	9	9	10	9	7	9	8	7	8	8	9	8	8	7	9	8	7	9	9	8	8	9	9	9	9	10	10	12	11	11	11	11	13
B4E7F4;BURCENK562V_RS04900	B4E7F4;BURCENK562V_RS04900	phnW;ref|WP_006485770.1|gi|493531778|	2-aminoethylphosphonate--pyruvate transaminase;2-aminoethylphosphonate:pyruvate aminotransferase	B4E7F4_BURCJ;				0.000244	44.7612	8	1	1	0	0	1	1	8	2	2	0	1	1	1	0	0	1	0	1	0	0	0	0	2	0	1	1	0	0	0	1	0	8	1	1	0	0	1	1	8
B4E7F7;BURCENK562V_RS04885	B4E7F7;BURCENK562V_RS04885	BCAL0449;ref|WP_006485797.1|gi|493531805|	Extracellular solute-binding protein;phosphonate ABC transporter substrate-binding protein	B4E7F7_BURCJ;				0.000244	43.6676	2	0	0	0	0	0	0	1	1	1	0	0	0	0	0	0	0	0	0	0	0	0	0	1	0	0	0	1	0	0	0	1	2	0	0	0	0	0	0	1
B4E7F8;BURCENK562V_RS04880	B4E7F8;BURCENK562V_RS04880	BCAL0450;ref|WP_006485766.1|gi|493531774|	Putative phosphonoacetate hydrolase;phosphonoacetate hydrolase	B4E7F8_BURCJ;				0	57.6346	15	10	11	10	12	10	11	15	12	11	9	11	11	10	10	9	11	9	11	9	9	8	9	10	10	9	11	9	11	10	9	9	24	11	14	13	14	12	14	24
B4E7F9;B4EGU1;BURCENK562V_RS04875;BURCENK562V_RS09230	B4E7F9;B4EGU1;BURCENK562V_RS04875;BURCENK562V_RS09230	BCAL0451;BCAM1186;ref|WP_006485777.1|gi|493531785|;ref|WP_006491137.1|gi|493537208|	Putative NADP-dependent glyceraldehyde-3-phosphate dehydrogenase;Putative NADP-dependent glyceraldehyde-3-phosphate dehydrogenase;DeoR faimly transcriptional regulator;DeoR faimly transcriptional regulator	B4E7F9_BURCJ;B4EGU1_BURCJ;;				0	49.5912	11	0	0	0	0	0	0	9	0	0	0	0	0	0	0	0	0	0	0	0	0	0	0	0	0	0	1	0	0	0	1	0	16	0	0	0	0	0	0	13
B4E7G0;BURCENK562V_RS04870	B4E7G0;BURCENK562V_RS04870	BCAL0452;ref|WP_006485790.1|gi|493531798|	Periplasmic solute-binding protein;amino acid ABC transporter substrate-binding protein	B4E7G0_BURCJ;				0	55.4436	4	4	3	4	4	4	5	4	5	5	4	4	5	6	3	6	5	7	6	6	6	6	6	6	4	5	6	6	7	7	4	5	4	4	3	4	4	4	5	4
B4E7G3;BURCENK562V_RS04855	B4E7G3;BURCENK562V_RS04855	BCAL0455;ref|WP_006485775.1|gi|493531783|	Putative hydrolase;alpha/beta hydrolase	B4E7G3_BURCJ;				0	51.383	10	8	9	10	9	10	10	9	10	9	9	10	9	10	8	9	9	8	10	8	9	10	9	9	9	10	10	10	8	8	10	9	10	10	10	11	9	11	10	10
B4E7G4;BURCENK562V_RS04850	B4E7G4;BURCENK562V_RS04850	BCAL0456;ref|WP_012492330.1|gi|501468885|	Uncharacterized protein;hypothetical protein	B4E7G4_BURCJ;				0	56.0932	3	3	2	3	3	3	3	2	2	3	3	3	2	3	3	2	3	2	3	2	3	2	2	3	3	2	2	3	3	2	3	3	3	3	2	3	3	3	3	2
B4E7G6;BURCENK562V_RS04835	B4E7G6;BURCENK562V_RS04835	BCAL0458;ref|WP_012492331.1|gi|501468886|	Thioesterase superfamily protein;phenylacetic acid degradation protein	B4E7G6_BURCJ;				0	50.6642	6	6	6	5	7	6	6	6	7	6	6	6	6	7	6	7	7	7	5	7	6	7	6	7	7	6	6	7	7	5	7	7	6	6	6	5	7	6	6	6
B4E7G7;BURCENK562V_RS24595	B4E7G7;BURCENK562V_RS24595	BCAL1462;ref|WP_012492548.1|gi|501469103|	Putative Trp repressor binding protein;NAD(P)H quinone oxidoreductase	B4E7G7_BURCJ;				0	51.9871	5	7	6	8	6	7	6	6	7	8	8	6	7	7	7	7	7	7	6	6	5	6	6	6	6	6	6	6	7	5	8	6	8	12	10	11	12	11	11	9
B4E7H0;BURCENK562V_RS24580	B4E7H0;BURCENK562V_RS24580	BCAL1465;ref|WP_006488504.1|gi|493534528|	Uncharacterized protein;CBS domain protein	B4E7H0_BURCJ;				0	56.2771	10	10	10	10	10	10	10	10	10	10	10	10	10	11	10	10	11	11	10	10	10	10	10	10	10	12	10	10	10	13	9	10	21	21	22	21	21	21	22	22
B4E7H1;BURCENK562V_RS24575	B4E7H1;BURCENK562V_RS24575	BCAL1466;ref|WP_006488514.1|gi|493534538|	Major Facilitator Superfamily protein;glycerol acyltransferase	B4E7H1_BURCJ;				0	54.9491	7	6	7	6	7	7	7	6	6	5	6	6	6	6	6	6	7	6	6	6	7	5	6	6	6	6	6	8	5	6	5	5	11	10	10	9	10	10	11	9
B4E7H2;BURCENK562V_RS24570	B4E7H2;BURCENK562V_RS24570	aroC;ref|WP_006488506.1|gi|493534530|	Chorismate synthase;chorismate synthase	AROC_BURCJ;				0	58.8195	14	11	11	14	14	13	14	13	12	13	14	14	13	13	12	13	13	15	13	14	13	13	13	13	12	14	14	13	13	13	14	14	18	16	15	18	19	19	19	17
B4E7H3;BURCENK562V_RS24565	B4E7H3;BURCENK562V_RS24565	BCAL1468;ref|WP_006488512.1|gi|493534536|	Putative electron transport protein;dehydrogenase	B4E7H3_BURCJ;				0	55.1407	28	27	28	29	27	28	28	29	27	27	27	27	29	27	28	28	29	28	27	29	27	28	27	29	27	31	27	28	26	29	27	28	48	44	47	49	43	47	47	49
B4E7H4;BURCENK562V_RS24560	B4E7H4;BURCENK562V_RS24560	BCAL1469;ref|WP_011545236.1|gi|499864502|	Putative short chain dehydrogenase;short-chain dehydrogenase	B4E7H4_BURCJ;				0	50.3749	13	13	13	13	13	13	13	13	13	13	13	13	13	13	13	13	13	13	13	13	13	13	13	13	13	13	13	13	13	13	13	13	18	18	20	18	19	20	19	18
B4E7H5;BURCENK562V_RS24555	B4E7H5;BURCENK562V_RS24555	BCAL1470;ref|WP_006495370.1|gi|493541498|	Putative thioesterase;thioesterase	B4E7H5_BURCJ;				0	50.2414	7	7	7	7	7	7	7	7	7	7	7	7	7	7	7	7	7	7	7	7	7	7	7	7	7	7	7	7	7	7	7	7	11	10	10	10	11	11	10	11
B4E7H6;BURCENK562V_RS24550	B4E7H6;BURCENK562V_RS24550	BCAL1471;ref|WP_006488515.1|gi|493534539|	LuxR superfamily regulatory protein;LuxR family transcriptional regulator	B4E7H6_BURCJ;				0	54.746	11	9	10	11	10	10	10	10	11	10	11	11	10	11	11	12	11	10	12	11	11	11	10	12	7	11	12	11	10	10	10	10	12	10	11	12	11	10	11	10
B4E7H7;BURCENK562V_RS24545	B4E7H7;BURCENK562V_RS24545	scoA;ref|WP_006488507.1|gi|493534531|	Succinyl-CoA:3-ketoacid-coenzyme A transferase subunit A;succinyl-CoA:3-ketoacid-CoA transferase	B4E7H7_BURCJ;				0	54.3568	8	8	8	8	8	8	8	8	8	8	8	8	8	8	8	8	8	8	8	8	8	8	8	8	9	9	8	9	8	9	8	8	15	14	14	14	14	15	15	16
B4E7H8;BURCENK562V_RS24540	B4E7H8;BURCENK562V_RS24540	scoB;ref|WP_006488513.1|gi|493534537|	Succinyl-CoA:3-ketoacid-coenzyme A transferase subunit B;succinyl-CoA:3-ketoacid-CoA transferase	B4E7H8_BURCJ;				0	53.4698	5	5	5	5	5	5	5	5	5	5	5	5	5	5	5	5	5	5	5	5	5	5	5	5	5	5	5	5	5	5	5	5	14	15	13	15	13	15	14	15
B4E7I3;BURCENK562V_RS24515	B4E7I3;BURCENK562V_RS24515	BCAL1478;ref|WP_012492553.1|gi|501469108|	Putative hydrolase;alpha/beta hydrolase	B4E7I3_BURCJ;				0	53.4839	15	13	15	15	14	15	15	15	15	14	15	15	16	15	15	15	15	15	16	14	15	15	15	15	14	15	15	14	16	15	16	15	26	24	26	26	24	25	27	29
B4E7I4;BURCENK562V_RS24510	B4E7I4;BURCENK562V_RS24510	BCAL1479;ref|WP_006486103.1|gi|493532118|	Endoribonuclease L-PSP family protein;aminoacrylate peracid reductase	B4E7I4_BURCJ;				0	50.1496	4	4	4	4	4	4	4	4	4	4	4	4	4	4	4	4	4	4	4	4	4	4	4	4	4	4	4	4	4	4	4	4	7	7	7	7	7	7	7	7
B4E7I5;BURCENK562V_RS24505	B4E7I5;BURCENK562V_RS24505	relA;ref|WP_006486099.1|gi|493532114|	GTP pyrophosphokinase	B4E7I5_BURCJ;				0	54.4694	29	29	31	29	29	29	31	31	31	33	32	27	33	33	34	30	31	30	33	30	25	32	28	29	30	34	32	30	29	31	31	31	38	38	41	37	40	41	42	41
B4E7I6;BURCENK562V_RS24495	B4E7I6;BURCENK562V_RS24495	thrS;ref|WP_006486105.1|gi|493532120|	Threonine--tRNA ligase;threonyl-tRNA synthetase	SYT_BURCJ;				0	55.3174	38	39	37	40	39	38	39	40	38	39	38	38	38	39	38	38	39	40	38	38	39	38	39	39	39	38	37	38	39	38	39	38	69	68	70	69	71	70	70	73
B4E7I7;BURCENK562V_RS24485	B4E7I7;BURCENK562V_RS24485	rpmI;ref|WP_004191477.1|gi|490296013|	50S ribosomal protein L35	RL35_BURCJ;				0	47.6818	2	2	3	2	3	2	2	3	3	3	2	2	2	2	3	2	3	3	3	2	2	3	3	3	2	2	3	2	2	3	2	2	3	3	4	3	4	3	3	4
B4E7I8;BURCENK562V_RS24480	B4E7I8;BURCENK562V_RS24480	rplT;ref|WP_004192938.1|gi|490297495|	50S ribosomal protein L20	RL20_BURCJ;				0	55.1344	10	9	10	9	10	10	10	10	10	9	10	9	10	10	8	9	10	9	10	9	9	9	10	10	10	9	10	10	9	9	9	9	20	19	20	19	20	20	21	20
B4E7I9;BURCENK562V_RS24475	B4E7I9;BURCENK562V_RS24475	pheS;ref|WP_006486107.1|gi|493532122|	Phenylalanine--tRNA ligase alpha subunit;phenylalanyl-tRNA synthetase subunit alpha	SYFA_BURCJ;				0	50.5843	17	16	18	17	17	17	17	17	16	17	17	17	18	17	17	17	17	17	17	17	16	16	17	16	17	18	16	17	16	17	17	17	29	27	29	30	29	27	28	29
B4E7J0;BURCENK562V_RS24470	B4E7J0;BURCENK562V_RS24470	pheT;ref|WP_012492555.1|gi|501469110|	Phenylalanine--tRNA ligase beta subunit;phenylalanyl-tRNA synthetase subunit beta	B4E7J0_BURCJ;				0	55.9471	41	42	40	41	41	41	40	42	42	43	42	41	42	42	40	41	41	40	42	40	42	42	40	41	38	46	39	42	39	43	41	40	62	61	62	61	59	59	61	65
B4E7J2;BURCENK562V_RS24460	B4E7J2;BURCENK562V_RS24460	BCAL1488;ref|WP_006486110.1|gi|493532125|	MerR family regulatory protein;MerR family transcriptional regulator	B4E7J2_BURCJ;				0	53.8321	9	9	9	9	9	9	9	9	9	9	9	9	9	9	9	9	9	9	9	9	9	9	8	9	9	11	9	10	9	11	9	9	12	12	13	12	12	13	12	13
B4E7J6;BURCENK562V_RS24440	B4E7J6;BURCENK562V_RS24440	BCAL1492;ref|WP_006486100.1|gi|493532115|	Uncharacterized protein;methyltransferase	B4E7J6_BURCJ;				0	53.5002	6	6	7	7	6	6	7	8	6	6	7	7	6	7	7	6	7	6	7	7	6	7	6	6	7	7	7	7	7	7	6	6	7	7	8	8	7	7	8	9
B4E7J7;BURCENK562V_RS24430	B4E7J7;BURCENK562V_RS24430	BCAL1493;ref|WP_012492557.1|gi|501469112|	Putative exported protein;hypothetical protein	B4E7J7_BURCJ;				0	55.7411	22	20	22	21	21	21	23	23	21	22	23	22	21	21	21	20	22	19	24	22	21	22	22	20	21	25	20	23	20	24	20	21	36	33	36	34	35	35	37	37
B4E7J8;BURCENK562V_RS24425	B4E7J8;BURCENK562V_RS24425	BCAL1494;ref|WP_006486097.1|gi|493532112|	Putative monooxygenase;antibiotic biosynthesis monooxygenase	B4E7J8_BURCJ;				0	52.5586	7	7	7	7	7	7	7	7	7	7	7	7	7	7	7	7	7	7	7	7	7	7	7	7	7	8	7	7	7	8	7	7	11	11	11	11	11	11	11	11
B4E7J9;BURCENK562V_RS24420	B4E7J9;BURCENK562V_RS24420	BCAL1495;ref|WP_006486090.1|gi|493532105|	Uncharacterized protein;DNA-binding protein	B4E7J9_BURCJ;				0.000244	46.2453	3	3	3	3	3	3	3	3	3	3	3	3	3	3	3	3	3	3	3	3	3	3	3	3	2	3	3	3	3	3	2	2	3	3	3	3	3	3	3	4
B4E7K0;BURCENK562V_RS24415	B4E7K0;BURCENK562V_RS24415	BCAL1496;ref|WP_006486101.1|gi|493532116|	Putative exported protein;hypothetical protein	B4E7K0_BURCJ;				0	50.9382	3	3	3	3	3	3	3	3	3	3	3	4	4	3	4	3	3	3	3	4	3	3	3	3	4	4	3	3	3	3	3	3	8	8	8	8	8	8	8	8
B4E7K2;BURCENK562V_RS24405	B4E7K2;BURCENK562V_RS24405	BCAL1498;ref|WP_006495354.1|gi|493541482|	Uncharacterized protein;hypothetical protein	B4E7K2_BURCJ;				0	52.3279	6	6	6	7	6	6	6	6	6	6	6	6	6	6	6	7	6	6	5	6	6	6	6	6	6	7	6	6	6	6	6	6	8	9	8	9	8	8	8	8
B4E7K5;BURCENK562V_RS24390	B4E7K5;BURCENK562V_RS24390	BCAL1501;ref|WP_006486096.1|gi|493532111|	LysR family regulatory protein;LysR family transcripitonal regulator	B4E7K5_BURCJ;				0	51.626	6	5	5	5	6	7	4	4	7	7	6	4	6	7	3	5	7	4	6	5	5	7	4	4	5	5	6	5	5	4	6	6	6	5	5	5	6	7	4	4
B4E7K6;BURCENK562V_RS24385	B4E7K6;BURCENK562V_RS24385	BCAL1502;ref|WP_006486111.1|gi|493532126|	Aminotransferase;aspartate aminotransferase	B4E7K6_BURCJ;				0	53.2215	12	10	11	10	12	13	11	10	11	12	9	11	11	10	10	12	10	10	10	11	9	11	10	11	11	12	12	11	8	11	11	12	13	11	12	11	13	14	12	11
B4E7K7;BURCENK562V_RS24380	B4E7K7;BURCENK562V_RS24380	BCAL1503;ref|WP_012492559.1|gi|501469114|	Segregation and condensation protein B;segregation and condensation protein B	B4E7K7_BURCJ;				0	53.3201	14	14	14	15	14	15	15	14	16	15	15	15	15	15	15	14	15	16	16	15	15	14	15	14	14	16	14	15	13	15	14	14	18	17	19	19	20	20	20	19
B4E7K8;BURCENK562V_RS24375	B4E7K8;BURCENK562V_RS24375	BCAL1504;ref|WP_012492560.1|gi|501469115|	Pseudouridine synthase;RNA pseudouridylate synthase family protein	B4E7K8_BURCJ;				0	55.2411	23	23	23	23	23	23	23	23	23	23	23	23	23	23	23	23	22	22	23	21	22	22	22	23	23	21	23	22	22	21	23	23	46	49	44	48	49	51	52	49
B4E7K9;BURCENK562V_RS24370	B4E7K9;BURCENK562V_RS24370	rimP;ref|WP_006490686.1|gi|493536745|	Ribosome maturation factor RimP;ribosome maturation protein RimP	RIMP_BURCJ;				0	53.2427	10	10	9	10	10	10	10	10	10	10	10	9	11	10	10	10	10	10	10	10	10	9	10	10	10	9	10	10	10	10	10	10	17	17	16	17	17	17	17	17
B4E7L0;BURCENK562V_RS24365	B4E7L0;BURCENK562V_RS24365	nusA;ref|WP_006495348.1|gi|493541476|	Transcription termination/antitermination protein NusA;transcription termination factor NusA	B4E7L0_BURCJ;				0	57.1336	30	29	30	30	30	30	30	30	30	30	30	30	30	30	30	30	30	30	30	31	30	30	30	30	29	35	30	31	28	34	29	30	50	48	52	51	52	52	53	52
B4E7L1;BURCENK562V_RS24360	B4E7L1;BURCENK562V_RS24360	infB;ref|WP_006490685.1|gi|493536744|	Translation initiation factor IF-2;translation initiation factor IF-2	IF2_BURCJ;				0	55.5814	45	44	44	48	44	43	46	45	49	46	46	47	44	46	44	43	47	46	44	45	46	44	43	46	45	49	44	46	44	48	43	44	82	79	77	84	76	78	82	82
B4E7L2;BURCENK562V_RS24355	B4E7L2;BURCENK562V_RS24355	rbfA;ref|WP_006490681.1|gi|493536740|	Ribosome-binding factor A;ribosome-binding factor A	RBFA_BURCJ;				0	52.7495	6	5	7	7	7	7	6	6	7	7	6	7	7	7	6	7	6	7	6	7	6	6	7	6	7	6	7	6	7	6	6	6	13	9	15	14	13	14	14	14
B4E7L3;BURCENK562V_RS24350	B4E7L3;BURCENK562V_RS24350	truB;ref|WP_006490683.1|gi|493536742|	tRNA pseudouridine synthase B	B4E7L3_BURCJ;				0	54.8541	12	11	13	12	12	14	13	13	14	14	14	14	13	14	13	13	14	13	14	13	12	14	13	13	13	14	11	13	9	13	11	10	14	14	15	13	14	16	15	15
B4E7L5;BURCENK562V_RS24340	B4E7L5;BURCENK562V_RS24340	emrA;ref|WP_006490688.1|gi|493536747|	Putative multidrug resistance transport protein;hemolysin D	B4E7L5_BURCJ;				0	59.2527	11	11	12	11	13	10	11	10	11	11	11	10	12	11	10	10	10	10	11	11	9	10	11	9	11	11	11	11	11	11	13	10	16	14	16	14	17	15	15	15
B4E7L6;BURCENK562V_RS24335	B4E7L6;BURCENK562V_RS24335	BCAL1512;ref|WP_012492562.1|gi|501469117|	Outer membrane efflux protein;MarR family transcriptional regulator	B4E7L6_BURCJ;				0	54.5029	9	10	9	10	10	11	10	10	12	12	10	10	10	9	10	10	9	8	9	8	8	6	9	9	8	11	9	8	8	10	9	9	9	12	9	11	10	11	12	11
B4E7L7;BURCENK562V_RS24330	B4E7L7;BURCENK562V_RS24330	BCAL1513;ref|WP_034178626.1|gi|736004708|	MarR family regulatory protein;MarR family transcriptional regulator	B4E7L7_BURCJ;				0.000485	43.1077	3	2	3	2	3	3	2	3	2	2	4	3	2	2	3	1	2	3	2	3	2	2	2	2	2	3	2	3	2	2	2	2	3	2	3	2	3	3	2	3
B4E7L8;BURCENK562V_RS24325	B4E7L8;BURCENK562V_RS24325	typA;ref|WP_006490690.1|gi|493536749|	GTP-binding protein	B4E7L8_BURCJ;				0	59.2527	34	31	34	36	36	32	35	35	34	33	33	33	36	34	33	34	36	34	35	33	35	35	35	36	34	36	34	37	33	35	35	34	70	60	70	70	73	69	70	77
B4E7L9;BURCENK562V_RS24320	B4E7L9;BURCENK562V_RS24320	sucA;ref|WP_006495342.1|gi|493541470|	2-oxoglutarate dehydrogenase E1 component;2-oxoglutarate dehydrogenase E1	B4E7L9_BURCJ;				0	58.5379	55	53	54	53	54	54	57	53	54	57	57	56	56	53	53	53	56	56	54	57	57	55	54	57	51	58	52	56	54	55	53	52	102	97	104	100	101	98	107	104
B4E7M0;BURCENK562V_RS24315	B4E7M0;BURCENK562V_RS24315	sucB;ref|WP_006493538.1|gi|493539652|	Dihydrolipoyllysine-residue succinyltransferase component of 2-oxoglutarate dehydrogenase complex;dihydrolipoamide succinyltransferase	B4E7M0_BURCJ;				0	52.075	22	19	22	21	22	21	22	22	23	22	23	23	23	22	22	22	23	23	23	22	23	22	22	22	19	24	22	22	22	22	23	22	37	34	37	36	37	35	37	37
B4E7M1;BURCENK562V_RS24310	B4E7M1;BURCENK562V_RS24310	odhL;ref|WP_006483484.1|gi|493529469|	Dihydrolipoyl dehydrogenase;dihydrolipoamide dehydrogenase	B4E7M1_BURCJ;				0	53.5908	26	27	26	27	27	25	26	26	27	27	27	25	27	27	26	25	28	27	27	26	26	26	25	28	26	30	25	26	26	28	26	25	50	48	49	49	51	47	49	51
B4E7M2;BURCENK562V_RS24305	B4E7M2;BURCENK562V_RS24305	BCAL1518;ref|WP_012492563.1|gi|501469118|	AFG1-like ATPase;ATPase	B4E7M2_BURCJ;				0	57.1694	20	18	19	19	21	20	20	20	21	21	21	19	20	21	21	20	20	20	21	19	22	22	21	22	19	17	20	20	21	18	22	21	33	28	30	29	34	32	34	34
B4E7M4;BURCENK562V_RS24295	B4E7M4;BURCENK562V_RS24295	BCAL1520;ref|WP_006483501.1|gi|493529486|	Putative lipoprotein;hypothetical protein	B4E7M4_BURCJ;				0	51.4057	4	7	6	5	7	5	6	5	6	6	5	4	7	5	5	3	4	6	4	3	4	4	5	4	6	3	3	4	6	4	5	4	4	8	7	5	8	6	7	5
B4E7M5;BURCENK562V_RS24290	B4E7M5;BURCENK562V_RS24290	BCAL1522;ref|WP_006483487.1|gi|493529472|	Putative exported heme utilisation related protein;sugar transporter	B4E7M5_BURCJ;				0	57.2349	12	10	10	12	10	13	14	12	10	12	12	14	11	13	12	12	8	6	12	9	7	8	9	8	11	14	10	12	11	14	11	11	15	13	13	15	13	15	17	15
B4E7U0	B4E7U0	BCAL2600	Integrase	B4E7U0_BURCJ				0	46.8057	0	1	1	0	2	1	1	0	1	1	0	0	1	0	1	0	0	1	1	0	0	1	1	0	1	1	0	0	1	1	0	0	0	1	1	0	2	1	1	0
B4E7U3;BURCENK562V_RS26725	B4E7U3;BURCENK562V_RS26725	BCAL2604;ref|WP_011545926.1|gi|499865192|	Uncharacterized protein;hypothetical protein	B4E7U3_BURCJ;				0	53.0855	2	2	1	2	1	2	2	1	1	1	2	1	2	2	1	1	2	1	2	2	1	2	1	2	2	1	1	2	2	1	2	1	3	2	2	3	2	3	3	2
B4E7U5;BURCENK562V_RS26715	B4E7U5;BURCENK562V_RS26715	BCAL2606;ref|WP_006493394.1|gi|493539507|	Two-component regulatory system, response regulator protein;transcriptional regulator	B4E7U5_BURCJ;				0	53.2125	16	16	16	17	16	16	16	15	15	16	16	16	17	15	18	15	17	15	16	17	16	15	16	17	16	17	15	16	16	18	17	16	25	24	23	25	24	24	23	24
B4E7U6;BURCENK562V_RS26710	B4E7U6;BURCENK562V_RS26710	BCAL2607;ref|WP_006484082.1|gi|493530069|	Putative exported protein;hypothetical protein	B4E7U6_BURCJ;				0	49.8496	4	5	3	5	5	4	5	3	5	5	5	3	3	4	4	4	3	5	3	4	3	4	4	4	5	4	4	5	5	3	5	3	8	9	9	9	8	8	9	8
B4E7U8;BURCENK562V_RS26700	B4E7U8;BURCENK562V_RS26700	hisJ;ref|WP_012492809.1|gi|501469364|	Periplasmic histidine-binding protein;ABC transporter substrate-binding protein	B4E7U8_BURCJ;				0	56.8286	11	12	12	12	12	13	12	12	12	12	12	12	13	14	12	12	14	12	13	13	13	13	13	13	11	16	13	13	11	17	12	12	14	16	16	15	15	18	17	16
B4E7V0;BURCENK562V_RS26690	B4E7V0;BURCENK562V_RS26690	hisM;ref|WP_006489646.1|gi|493535693|	Histidine transport system permease protein;histidine/lysine/arginine/ornithine ABC transporter permease HisM	B4E7V0_BURCJ;				0	53.1068	3	2	2	3	3	3	3	3	3	3	4	4	4	4	4	3	4	4	4	4	4	3	3	2	4	3	3	4	3	2	3	2	3	2	2	3	3	3	3	3
B4E7V1;BURCENK562V_RS04830	B4E7V1;BURCENK562V_RS04830	BCAL0459;ref|WP_006491411.1|gi|493537494|	Putative patatin-like phospholipase;phospholipase, patatin family	B4E7V1_BURCJ;				0	49.8317	3	4	3	4	3	2	5	3	5	5	5	2	3	4	3	1	1	3	3	2	1	2	2	4	2	3	2	1	2	2	2	2	3	4	3	4	3	2	5	3
B4E7V2;BURCENK562V_RS04825	B4E7V2;BURCENK562V_RS04825	BCAL0460;ref|WP_006485779.1|gi|493531787|	D-isomer specific 2-hydroxyacid dehydrogenase;3-phosphoglycerate dehydrogenase	B4E7V2_BURCJ;				0	56.0821	15	14	15	14	14	15	15	16	13	14	14	13	14	15	14	13	13	12	14	14	13	15	12	14	13	15	14	14	12	14	13	14	21	18	19	18	18	20	19	21
B4E7V3;BURCENK562V_RS04820	B4E7V3;BURCENK562V_RS04820	BCAL0461;ref|WP_006485796.1|gi|493531804|	LysR family regulatory protein;LysR family transcriptional regulator	B4E7V3_BURCJ;				0	55.6565	15	15	17	16	16	16	17	16	15	16	15	15	16	17	16	15	15	17	15	15	17	16	16	17	16	15	16	17	15	16	17	16	23	23	24	23	23	25	24	25
B4E7V4;BURCENK562V_RS04815	B4E7V4;BURCENK562V_RS04815	BCAL0462;ref|WP_020979454.1|gi|537731047|	Putative DNA topoisomerase III;DNA topoisomerase III	B4E7V4_BURCJ;				0	54.0386	53	50	54	52	52	51	51	51	51	52	53	52	53	53	51	51	54	52	51	51	52	53	51	53	51	59	52	54	53	57	52	51	86	85	85	85	86	86	83	84
B4E7V5;BURCENK562V_RS04810	B4E7V5;BURCENK562V_RS04810	BCAL0463;ref|WP_006485786.1|gi|493531794|	Putative thioredoxin;thioredoxin	B4E7V5_BURCJ;				0	57.3609	7	6	7	7	7	7	7	7	7	7	7	6	7	7	7	7	7	6	7	7	7	7	7	7	6	7	7	7	7	7	6	7	11	10	11	12	12	10	11	11
B4E7V7;BURCENK562V_RS04800	B4E7V7;BURCENK562V_RS04800	def;ref|WP_006485794.1|gi|493531802|	Peptide deformylase;peptide deformylase	B4E7V7_BURCJ;				0	54.6433	9	9	9	9	8	9	9	9	10	9	9	9	9	9	9	9	9	9	9	9	9	9	9	9	9	9	9	9	9	9	9	10	18	19	17	16	15	17	19	19
B4E7V8;BURCENK562V_RS04795	B4E7V8;BURCENK562V_RS04795	fmt;ref|WP_006485789.1|gi|493531797|	Methionyl-tRNA formyltransferase;methionyl-tRNA formyltransferase	FMT_BURCJ;				0	54.3918	14	15	14	14	14	15	15	15	15	16	16	15	15	14	14	13	16	15	16	15	15	16	13	14	14	17	15	15	15	16	14	14	18	19	18	18	18	19	19	19
B4E7W0;BURCENK562V_RS04785	B4E7W0;BURCENK562V_RS04785	htpX;ref|WP_006485774.1|gi|493531782|	Protease HtpX homolog;protease	HTPX_BURCJ;				0	51.0032	6	6	7	6	6	6	6	6	6	6	6	6	7	6	6	6	7	6	6	6	6	6	6	6	7	8	6	7	6	7	6	6	12	11	12	11	11	11	11	12
B4E7W1;BURCENK562V_RS04780	B4E7W1;BURCENK562V_RS04780	rsmB;ref|WP_006485768.1|gi|493531776|	Ribosomal RNA small subunit methyltransferase B;16S rRNA methyltransferase	B4E7W1_BURCJ;				0	54.9564	20	18	15	17	21	19	20	20	20	21	21	20	21	21	21	21	18	22	19	21	22	20	19	20	19	21	20	22	21	18	21	20	22	20	17	19	23	21	22	22
B4E7W2;BURCENK562V_RS04775	B4E7W2;BURCENK562V_RS04775	BCAL0470;ref|WP_006477467.1|gi|493523395|	Putative exported protein;signal peptide protein	B4E7W2_BURCJ;				0	51.7489	13	13	13	14	14	14	14	13	13	14	14	14	13	14	14	13	14	13	13	13	14	14	14	14	12	14	13	14	13	15	14	13	14	13	15	17	16	16	17	15
B4E7W3;BURCENK562V_RS04770	B4E7W3;BURCENK562V_RS04770	BCAL0471;ref|WP_034178451.1|gi|736004533|	Two-component regulatory system, sensor kinase protein;histidine kinase	B4E7W3_BURCJ;				0	54.8859	15	14	16	15	19	19	18	17	19	18	17	16	16	17	16	15	17	13	16	15	18	14	17	15	18	15	17	17	16	15	16	16	17	17	17	17	22	22	22	19
B4E7W4;BURCENK562V_RS04765	B4E7W4;BURCENK562V_RS04765	BCAL0472;ref|WP_006495385.1|gi|493541513|	Two-component regulatory system, response regulator protein;XRE family transcriptional regulator	B4E7W4_BURCJ;				0	51.1059	8	7	7	7	7	8	8	7	8	8	8	8	8	8	8	8	8	8	8	8	7	8	7	8	8	9	8	8	8	8	8	8	15	13	14	14	14	14	14	14
B4E7W5;BURCENK562V_RS04755	B4E7W5;BURCENK562V_RS04755	queC;ref|WP_006482568.1|gi|493528548|	7-cyano-7-deazaguanine synthase	QUEC_BURCJ;				0	55.1782	10	9	9	10	9	10	10	10	9	9	10	10	11	10	10	9	9	9	10	10	9	8	10	10	9	10	10	11	9	8	10	10	14	13	12	15	14	16	15	14
B4E7W6;BURCENK562V_RS04750	B4E7W6;BURCENK562V_RS04750	queE;ref|WP_006482565.1|gi|493528545|	7-carboxy-7-deazaguanine synthase;7-cyano-7-deazaguanine reductase	B4E7W6_BURCJ;				0	59.2527	8	7	7	8	6	8	8	7	7	9	8	8	8	6	7	8	9	9	8	7	8	7	7	7	6	7	9	7	6	8	8	8	10	9	10	11	8	11	11	10
B4E7W7;BURCENK562V_RS04745	B4E7W7;BURCENK562V_RS04745	BCAL0475;ref|WP_006482561.1|gi|493528541|	Putative 6-pyruvoyl tetrahydropterin synthase;6-carboxy-5,6,7,8-tetrahydropterin synthase	B4E7W7_BURCJ;				0	53.7584	8	8	9	9	8	8	8	8	9	8	8	8	8	9	8	8	8	9	8	8	8	8	8	8	9	8	8	8	9	8	8	8	14	14	14	14	12	13	13	14
B4E7W8;BURCENK562V_RS04740	B4E7W8;BURCENK562V_RS04740	BCAL0476;ref|WP_006494072.1|gi|493540194|	HpcH/HpaI aldolase/citrate lyase family protein;2-dehydro-3-deoxyglucarate aldolase	B4E7W8_BURCJ;				0	54.5692	6	5	5	5	4	6	4	6	5	3	5	6	4	4	5	4	4	4	6	4	4	3	2	4	6	4	6	5	4	4	5	6	6	5	5	5	4	6	4	6
B4E7W9;BURCENK562V_RS04735	B4E7W9;BURCENK562V_RS04735	BCAL0477;ref|WP_006482569.1|gi|493528549|	Uncharacterized protein;hypothetical protein	B4E7W9_BURCJ;				0.000244	45.4418	2	3	2	2	1	1	2	2	1	1	1	1	1	2	1	1	2	1	2	1	2	1	1	2	1	1	2	3	1	2	2	1	3	4	3	3	2	2	3	4
B4E7X0;BURCENK562V_RS04730	B4E7X0;BURCENK562V_RS04730	rodA;ref|WP_006482564.1|gi|493528544|	Rod shape-determining protein;cell wall shape-determining protein	B4E7X0_BURCJ;				0.000244	45.4607	2	2	3	1	3	2	2	2	3	2	1	1	2	3	3	1	2	3	2	1	1	3	3	2	1	0	0	0	1	0	2	2	2	2	3	1	3	2	2	2
B4E7X1;BURCENK562V_RS04725	B4E7X1;BURCENK562V_RS04725	mrdA;ref|WP_020979412.1|gi|537730307|	Penicillin-binding protein;penicillin-binding protein 2	B4E7X1_BURCJ;				0	55.1739	18	17	13	16	15	15	18	19	17	16	18	19	18	20	17	14	18	15	18	17	16	17	16	15	14	14	14	15	13	17	16	16	20	17	13	18	16	18	20	21
B4E7X2;BURCENK562V_RS04720	B4E7X2;BURCENK562V_RS04720	BCAL0480;ref|WP_006482567.1|gi|493528547|	Putative rod shape-determining protein;rod shape-determining protein MreD	B4E7X2_BURCJ;				0	51.6561	2	2	2	2	2	2	2	2	2	2	2	2	2	2	2	2	2	2	2	2	1	2	2	2	1	1	2	2	2	2	2	2	3	2	3	3	3	3	3	3
B4E7X3;BURCENK562V_RS04715	B4E7X3;BURCENK562V_RS04715	BCAL0481;ref|WP_012492334.1|gi|501468889|	Putative rod shape-determining protein;rod shape-determining protein MreC	B4E7X3_BURCJ;				0	52.6903	9	8	9	9	9	9	9	8	9	9	9	9	9	9	9	9	9	9	9	9	9	9	9	8	8	9	9	9	9	8	8	9	10	8	9	10	9	10	9	8
B4E7X4;BURCENK562V_RS04710	B4E7X4;BURCENK562V_RS04710	mreB;ref|WP_004189550.1|gi|490293986|	Putative rod shape-determining protein;rod shape-determining protein MreB	B4E7X4_BURCJ;				0	54.0474	18	16	16	17	16	17	17	17	16	17	16	17	16	17	17	16	17	17	17	16	17	16	16	17	17	17	16	17	17	16	17	17	36	30	34	34	34	35	35	35
B4E7X5;BURCENK562V_RS04705	B4E7X5;BURCENK562V_RS04705	gatC;ref|WP_006485929.1|gi|493531941|	Aspartyl/glutamyl-tRNA(Asn/Gln) amidotransferase subunit C;glutamyl-tRNA amidotransferase subunit C	GATC_BURCJ;				0	50.3303	5	4	4	3	3	4	5	5	4	4	5	3	5	4	3	4	5	4	4	4	5	4	4	4	3	5	4	4	4	5	3	4	7	6	6	5	5	6	7	7
B4E7X6;BURCENK562V_RS04700	B4E7X6;BURCENK562V_RS04700	gatA;ref|WP_006494379.1|gi|493540503|	Glutamyl-tRNA(Gln) amidotransferase subunit A;glutamyl-tRNA amidotransferase subunit A	GATA_BURCJ;				0	53.3771	22	20	22	22	22	21	24	23	20	23	21	22	23	20	22	21	23	22	22	24	22	22	24	21	22	22	22	23	20	21	22	22	33	29	33	33	32	31	36	35
B4E7X7;BURCENK562V_RS04695	B4E7X7;BURCENK562V_RS04695	gatB;ref|WP_006482505.1|gi|493528485|	Aspartyl/glutamyl-tRNA(Asn/Gln) amidotransferase subunit B;glutamyl-tRNA amidotransferase subunit B	GATB_BURCJ;				0	55.7605	19	20	19	20	19	19	18	20	19	20	20	20	21	21	18	18	19	20	20	20	20	20	19	19	18	24	19	20	18	23	19	19	29	31	28	32	30	31	28	29
B4E7X8;BURCENK562V_RS04690	B4E7X8;BURCENK562V_RS04690	BCAL0486;ref|WP_006482508.1|gi|493528488|	Putative polyphosphate kinase;polyphosphate kinase	B4E7X8_BURCJ;				0	54.1837	20	21	21	22	20	21	21	21	21	21	20	20	22	22	22	22	21	20	21	21	20	22	21	20	21	21	21	21	22	22	21	21	30	30	32	31	30	33	31	31
B4E7X9	B4E7X9	BCAL0487	Endonuclease/exonuclease/phosphatase family protein	B4E7X9_BURCJ				0	53.6263	16	16	16	16	15	16	17	16	16	16	16	16	17	16	16	16	16	16	16	17	16	16	16	16	15	15	16	17	16	15	16	16	26	24	24	24	23	25	26	25
B4E7Y0;BURCENK562V_RS04680	B4E7Y0;BURCENK562V_RS04680	BCAL0488;ref|WP_006482506.1|gi|493528486|	Putative alcohol dehydrogenase;zinc-binding dehydrogenase	B4E7Y0_BURCJ;				0	53.5529	10	8	8	8	9	9	9	10	9	9	8	9	10	9	9	9	9	10	9	9	9	9	9	10	9	9	9	9	9	9	9	9	13	10	13	10	13	12	14	16
B4E7Y1;BURCENK562V_RS04675	B4E7Y1;BURCENK562V_RS04675	BCAL0489;ref|WP_012492335.1|gi|501468890|	AraC family regulatory protein;AraC family transcriptional regulator	B4E7Y1_BURCJ;				0	51.4254	1	3	1	1	1	2	1	1	1	2	1	1	1	1	1	2	2	1	1	1	1	1	1	1	1	0	1	1	1	1	2	1	1	3	1	1	1	2	1	1
B4E7Y2;BURCENK562V_RS04670	B4E7Y2;BURCENK562V_RS04670	BCAL0490;ref|WP_012492336.1|gi|501468891|	Peptidase, family M48;peptidase, family M48	B4E7Y2_BURCJ;				0	55.4261	13	11	12	11	12	11	12	12	12	11	13	12	11	12	11	12	13	12	13	12	12	11	11	12	10	12	10	12	12	13	12	11	15	12	14	13	14	13	14	14
B4E7Y3;BURCENK562V_RS04665	B4E7Y3;BURCENK562V_RS04665	BCAL0491;ref|WP_006484646.1|gi|493530637|	Major Facilitator Superfamily protein;transporter, major facilitator family protein	B4E7Y3_BURCJ;				0	50.5847	5	4	4	5	4	6	5	6	4	4	6	5	5	4	5	5	4	5	5	5	5	5	5	6	3	4	5	6	5	4	4	5	8	4	6	8	4	7	8	9
B4E7Y4;BURCENK562V_RS04660	B4E7Y4;BURCENK562V_RS04660	metW;ref|WP_006484645.1|gi|493530636|	Methionine biosynthesis protein MetW;methionine biosynthesis protein MetW	B4E7Y4_BURCJ;				0	55.7868	4	6	3	4	6	4	6	5	6	6	6	6	4	6	5	6	6	5	6	6	5	5	4	4	5	5	6	6	5	5	4	4	6	8	5	6	8	6	8	7
B4E7Y5;BURCENK562V_RS04655	B4E7Y5;BURCENK562V_RS04655	metXS;ref|WP_006484643.1|gi|493530634|	Homoserine O-succinyltransferase;homoserine O-acetyltransferase	METXS_BURCJ;				0	56.8816	13	12	12	14	12	14	14	13	13	14	15	13	14	14	14	14	14	14	14	13	13	13	13	13	12	13	14	12	12	13	13	14	24	21	21	20	20	22	25	23
B4E7Y6;BURCENK562V_RS04650	B4E7Y6;BURCENK562V_RS04650	BCAL0494;ref|WP_012492337.1|gi|501468892|	TetR family regulatory protein;dihydroorotate oxidase	B4E7Y6_BURCJ;				0	54.6971	7	8	8	8	8	7	8	8	7	7	6	8	7	8	8	7	7	7	8	8	8	8	8	8	8	8	8	8	8	8	7	8	8	10	11	11	11	8	10	9
B4E7Y7;BURCENK562V_RS04645	B4E7Y7;BURCENK562V_RS04645	BCAL0495;ref|WP_006495545.1|gi|493541673|	Haloacid dehalogenase-like hydrolase;HAD family hydrolase	B4E7Y7_BURCJ;				0	51.7527	8	7	6	7	6	9	7	7	10	8	8	8	6	7	8	6	8	7	8	8	9	5	6	6	5	6	7	8	7	7	6	6	9	8	8	8	8	11	8	8
B4E7Y8;BURCENK562V_RS04640	B4E7Y8;BURCENK562V_RS04640	argB;ref|WP_006490510.1|gi|493536563|	Acetylglutamate kinase;acetylglutamate kinase	ARGB_BURCJ;				0	55.9711	18	18	17	18	18	18	18	18	18	18	17	18	18	18	18	18	18	18	18	18	18	18	18	18	18	18	18	18	18	18	17	17	37	33	33	35	36	32	35	37
B4E7Y9;BURCENK562V_RS04630	B4E7Y9;BURCENK562V_RS04630	BCAL0497;ref|WP_006495543.1|gi|493541671|	Two-component regulatory system, sensor kinase protein;sensor histidine kinase	B4E7Y9_BURCJ;				0	54.5243	8	7	7	8	7	8	8	8	7	7	7	6	8	6	8	6	7	7	7	8	8	7	8	7	7	6	6	8	7	6	7	6	10	9	8	10	9	10	10	10
B4E7Z0;BURCENK562V_RS04625	B4E7Z0;BURCENK562V_RS04625	BCAL0499;ref|WP_006483687.1|gi|493529672|	Two-component regulatory system, response regulator protein;chemotaxis protein CheY	B4E7Z0_BURCJ;				0	50.9219	4	6	5	6	4	4	5	5	4	5	4	4	6	4	4	4	5	5	4	4	5	5	5	5	5	4	4	6	4	5	4	4	6	8	7	8	6	6	7	7
B4E7Z1;BURCENK562V_RS04620	B4E7Z1;BURCENK562V_RS04620	hslU;ref|WP_006483681.1|gi|493529666|	ATP-dependent protease ATPase subunit HslU;ATP-dependent protease	HSLU_BURCJ;				0	54.9965	27	28	31	30	28	28	30	30	28	30	29	27	29	29	31	30	30	28	30	31	27	29	31	32	29	31	29	32	29	30	28	27	47	47	52	51	49	51	53	53
B4E7Z2;BURCENK562V_RS04615	B4E7Z2;BURCENK562V_RS04615	hslV;ref|WP_006483683.1|gi|493529668|	ATP-dependent protease subunit HslV;peptidase	HSLV_BURCJ;				0	52.956	6	6	6	6	6	6	6	6	6	6	6	6	6	7	6	6	6	6	6	6	6	6	6	7	6	7	6	6	6	7	6	6	10	10	10	10	10	10	10	10
B4E7Z3;BURCENK562V_RS04610	B4E7Z3;BURCENK562V_RS04610	dksA;ref|WP_006477498.1|gi|493523426|	RNA polymerase-binding transcription factor DksA;molecular chaperone DnaK	B4E7Z3_BURCJ;				0	52.4826	9	9	9	9	9	9	9	9	9	9	9	9	9	9	9	9	9	9	9	9	9	9	9	9	9	11	9	10	9	9	9	9	20	19	20	20	20	20	20	20
B4E7Z4;BURCENK562V_RS04605	B4E7Z4;BURCENK562V_RS04605	BCAL0503;ref|WP_012492339.1|gi|501468894|	Putative cobalamin synthesis protein;cobalamin biosynthesis protein CobW	B4E7Z4_BURCJ;				0	56.2738	15	14	15	14	14	16	17	16	12	13	14	15	15	14	15	13	13	13	14	13	14	16	13	17	15	16	13	15	14	16	15	13	37	32	35	32	33	35	38	38
B4E7Z5;BURCENK562V_RS04600	B4E7Z5;BURCENK562V_RS04600	BCAL0504;ref|WP_006495541.1|gi|493541669|	Uncharacterized protein;23S rRNA methyltransferase	B4E7Z5_BURCJ;				0	55.8391	12	12	12	15	14	15	15	15	16	14	14	14	14	15	16	15	13	15	14	12	15	14	14	14	12	12	13	12	15	12	16	15	17	16	16	19	18	19	20	21
B4E7Z6;BURCENK562V_RS04595	B4E7Z6;BURCENK562V_RS04595	xerC;ref|WP_006483686.1|gi|493529671|	Tyrosine recombinase XerC;tyrosine recombinase XerC	B4E7Z6_BURCJ;				0	52.5909	9	8	9	7	11	11	11	10	10	7	10	9	12	11	12	12	8	8	11	10	10	11	12	11	7	11	7	11	11	9	10	10	10	9	10	8	12	13	13	12
B4E7Z9;BURCENK562V_RS04580	B4E7Z9;BURCENK562V_RS04580	BCAL0508;ref|WP_006482982.1|gi|493528965|	Putative lipid A biosynthesis acyltransferase;lipid A biosynthesis myristoyl acyltransferase LpxL	B4E7Z9_BURCJ;				0	53.3211	13	13	14	11	13	12	13	12	14	12	14	14	13	12	12	12	13	14	12	12	12	12	12	11	13	12	12	13	13	11	12	12	18	17	18	14	18	17	18	16
B4E800;BURCENK562V_RS04575	B4E800;BURCENK562V_RS04575	metK;ref|WP_006482984.1|gi|493528967|	S-adenosylmethionine synthase;S-adenosylmethionine synthetase	METK_BURCJ;				0	59.2527	28	28	28	28	28	28	28	28	28	28	28	28	28	28	28	28	28	28	28	28	28	28	28	28	26	29	28	28	28	30	25	28	48	48	48	48	47	48	48	48
B4E802;BURCENK562V_RS04565	B4E802;BURCENK562V_RS04565	BCAL0511;ref|WP_006482801.1|gi|493528784|	Putative deoxygenases;phytanoyl-CoA dioxygenase	B4E802_BURCJ;				0	53.3576	11	10	11	11	11	11	10	11	10	11	11	11	11	10	11	11	12	11	10	11	10	11	11	11	10	13	11	10	11	10	11	11	17	16	17	17	18	17	16	17
B4E804;BURCENK562V_RS04555	B4E804;BURCENK562V_RS04555	BCAL0513;ref|WP_006482799.1|gi|493528782|	Aldo/keto reductase family protein;L-glyceraldehyde 3-phosphate reductase	B4E804_BURCJ;				0	52.716	19	21	21	20	21	17	19	18	21	20	18	18	20	20	18	17	16	21	18	19	17	17	19	20	19	20	17	20	19	17	20	17	32	35	35	33	34	29	33	31
B4E807;BURCENK562V_RS04540	B4E807;BURCENK562V_RS04540	BCAL0516;ref|WP_006477514.1|gi|493523442|	Uncharacterized protein;hypothetical protein	B4E807_BURCJ;				0	47.611	2	2	2	2	2	2	2	2	2	2	2	2	2	2	2	2	2	2	2	2	2	2	2	2	2	2	2	2	2	2	2	2	5	5	6	5	5	5	5	6
B4E808;BURCENK562V_RS04535	B4E808;BURCENK562V_RS04535	srkA;ref|WP_006495536.1|gi|493541664|	Stress response kinase A;serine/threonine protein kinase	B4E808_BURCJ;				0	53.5181	13	11	12	11	10	13	12	13	11	12	11	11	13	12	12	12	11	11	12	11	10	11	12	12	11	10	11	10	11	12	11	11	15	12	14	12	12	15	14	15
B4E809;BURCENK562V_RS04530	B4E809;BURCENK562V_RS04530	calB;ref|WP_006485442.1|gi|493531443|	Aldehyde dehydrogenase;coniferyl aldehyde dehydrogenase	B4E809_BURCJ;				0	52.6105	8	7	7	7	5	6	7	5	7	7	8	7	5	3	5	5	7	9	9	6	5	4	3	4	5	6	7	8	3	5	2	5	10	10	9	9	6	7	9	6
B4E810;BURCENK562V_RS04525	B4E810;BURCENK562V_RS04525	BCAL0519;ref|WP_006485445.1|gi|493531446|	Putative GMC oxidoreductase;GMC family oxidoreductase	B4E810_BURCJ;				0	55.6287	5	5	4	4	4	5	5	4	5	4	4	4	4	5	4	3	5	4	4	4	3	3	4	4	4	4	4	4	2	4	3	3	7	7	6	5	5	6	6	5
B4E811;BURCENK562V_RS04520	B4E811;BURCENK562V_RS04520	fliK;ref|WP_012492342.1|gi|501468897|	Putative flagellar hook-length control protein FliK;flagellar hook-length control protein	B4E811_BURCJ;				0	57.5614	6	5	4	5	5	4	5	5	5	5	6	5	4	3	3	3	4	6	5	4	1	2	4	3	3	4	4	5	4	4	3	3	8	8	7	7	8	6	8	8
B4E812;BURCENK562V_RS04515	B4E812;BURCENK562V_RS04515	fliJ;ref|WP_006489106.1|gi|493535150|	Flagellar FliJ protein;flagellar export protein FliJ	B4E812_BURCJ;				0	54.1831	4	4	4	4	4	4	4	4	4	4	4	4	3	4	3	3	4	4	4	3	1	3	3	2	3	4	4	3	3	5	3	4	5	5	5	5	5	5	5	5
B4E814;BURCENK562V_RS04505	B4E814;BURCENK562V_RS04505	fliH;ref|WP_006493319.1|gi|493539432|	Flagellar assembly protein FliH;flagellar assembly protein FliH	B4E814_BURCJ;				0	55.2756	7	6	7	7	7	6	7	6	7	6	7	6	6	6	6	6	7	6	7	7	5	6	6	6	6	7	7	6	6	7	6	6	10	10	11	11	10	9	11	9
B4E815;BURCENK562V_RS04500	B4E815;BURCENK562V_RS04500	fliG;ref|WP_006484813.1|gi|493530807|	Flagellar motor switch protein FliG;flagellar motor switch protein FliG	B4E815_BURCJ;				0	53.2518	16	13	15	15	16	12	15	13	14	17	15	17	17	17	14	15	14	16	15	15	9	17	15	13	13	15	17	18	15	14	16	16	22	17	19	18	20	17	20	17
B4E816;BURCENK562V_RS04495	B4E816;BURCENK562V_RS04495	fliF;ref|WP_006495531.1|gi|493541659|	Flagellar M-ring protein;flagellar M-ring protein FliF	B4E816_BURCJ;				0	56.5196	0	0	0	0	0	0	0	0	27	28	28	27	31	31	31	30	23	26	28	24	31	30	30	31	17	25	24	23	17	22	21	23	0	0	0	0	0	0	0	0
B4E818;BURCENK562V_RS04485	B4E818;BURCENK562V_RS04485	fliS;ref|WP_006486995.1|gi|493533015|	Flagellar protein FliS;flagellar biosynthesis protein FliS	B4E818_BURCJ;				0	57.4667	7	7	8	7	7	6	7	7	7	7	8	8	7	8	7	7	8	7	8	7	8	7	7	6	0	8	8	8	0	8	6	7	13	13	14	12	11	11	13	13
B4E819;BURCENK562V_RS04480	B4E819;BURCENK562V_RS04480	BCAL0528;ref|WP_006486993.1|gi|493533013|	Uncharacterized protein;flagellar biosynthesis protein FliT	B4E819_BURCJ;				0	49.3807	2	1	2	1	1	1	1	1	3	3	2	2	3	3	2	3	2	1	2	1	2	3	3	2	3	5	4	4	3	3	3	3	2	1	2	1	1	1	1	1
B4E823;BURCENK562V_RS24260	B4E823;BURCENK562V_RS24260	BCAL1527;ref|WP_006483496.1|gi|493529481|	Flp type pilus assembly protein;pilus assembly protein CpaB	B4E823_BURCJ;				0	54.5432	9	10	8	10	9	10	10	8	9	9	9	9	9	9	10	10	8	10	9	9	9	8	11	10	11	7	11	10	10	8	11	11	11	11	11	13	11	12	12	10
B4E824;BURCENK562V_RS24255	B4E824;BURCENK562V_RS24255	BCAL1528;ref|WP_006483494.1|gi|493529479|	Flp type pilus assembly protein;membrane protein	B4E824_BURCJ;				0	53.6642	9	12	11	10	10	11	10	12	13	12	11	13	11	13	12	12	11	10	13	11	11	11	12	10	11	12	11	12	11	12	10	12	11	14	13	12	12	13	12	14
B4E825;BURCENK562V_RS24250	B4E825;BURCENK562V_RS24250	BCAL1529;ref|WP_006483491.1|gi|493529476|	Flp pilus type assembly-related protein;fimbrial protein	B4E825_BURCJ;				0	56.0021	14	16	15	14	15	15	15	14	14	15	15	14	15	15	15	14	15	14	15	15	14	15	15	14	15	15	15	14	16	14	14	15	16	21	17	17	18	19	19	16
B4E826;BURCENK562V_RS24245	B4E826;BURCENK562V_RS24245	BCAL1530;ref|WP_006483500.1|gi|493529485|	Flp pilus type assembly protein;pilus assembly protein CpaF	B4E826_BURCJ;				0	56.0687	26	26	26	26	26	26	26	26	26	26	26	26	26	26	26	26	26	26	26	26	26	26	26	26	26	27	26	26	26	26	26	26	50	46	51	52	54	49	51	53
B4E827;BURCENK562V_RS24240	B4E827;BURCENK562V_RS24240	BCAL1531;ref|WP_012492566.1|gi|501469121|	Flp type pilus assembly protein;pilus assembly protein	B4E827_BURCJ;				0	55.07	4	3	4	3	4	4	3	4	4	4	4	4	4	4	4	4	4	3	4	5	3	4	4	4	4	5	4	5	4	4	3	4	4	3	4	3	4	4	3	4
B4E828;BURCENK562V_RS24235	B4E828;BURCENK562V_RS24235	BCAL1532;ref|WP_020979833.1|gi|537744354|	Flp type pilus assembly protein;type II secretion system protein F	B4E828_BURCJ;				0	56.1466	8	8	8	9	8	10	9	9	8	9	9	9	8	8	9	10	9	9	9	7	7	8	8	8	9	9	9	9	9	9	9	8	10	9	9	11	10	12	10	11
B4E829;BURCENK562V_RS24230	B4E829;BURCENK562V_RS24230	BCAL1533;ref|WP_006483480.1|gi|493529465|	Putative lipoprotein;putative lipoprotein	B4E829_BURCJ;				0	54.0264	8	9	9	9	9	9	9	9	9	9	8	9	9	9	9	9	7	9	9	9	8	9	9	9	9	9	9	8	9	9	9	9	13	12	12	12	11	13	12	13
B4E831;BURCENK562V_RS24220	B4E831;BURCENK562V_RS24220	BCAL1535;ref|WP_006483498.1|gi|493529483|	Putative membrane protein;membrane protein, PF09977 family	B4E831_BURCJ;				0	53.3753	2	2	1	2	2	2	1	2	2	2	1	2	2	1	2	2	1	2	2	2	2	2	2	2	2	1	3	2	2	1	2	2	3	3	1	3	3	3	2	3
B4E832;BURCENK562V_RS24215	B4E832;BURCENK562V_RS24215	BCAL1536;ref|WP_006483492.1|gi|493529477|	Putative sigma-54 related transcriptional regulatory protein;alternative sigma factor RpoN	B4E832_BURCJ;				0	54.486	21	20	21	21	21	21	21	20	21	21	21	20	21	21	21	20	21	21	20	20	21	20	20	20	21	23	21	22	21	21	21	21	31	28	29	30	30	31	31	30
B4E833;BURCENK562V_RS24210	B4E833;BURCENK562V_RS24210	BCAL1537;ref|WP_034178628.1|gi|736004710|	Putative exported protein;signal peptide protein	B4E833_BURCJ;				0	54.8161	9	8	8	7	6	7	8	7	9	8	8	9	9	9	7	9	8	8	8	8	8	9	6	9	7	7	7	8	7	8	8	7	11	8	10	7	7	8	9	8
B4E834;BURCENK562V_RS24205	B4E834;BURCENK562V_RS24205	hfq;ref|WP_012492570.1|gi|501469125|	RNA-binding protein Hfq;iron-sulfur cluster assembly protein HesB	B4E834_BURCJ;				0	54.263	9	9	9	9	9	9	9	9	9	9	9	9	9	9	9	9	9	9	9	9	9	9	9	9	9	9	9	9	9	9	9	9	14	14	15	15	15	14	15	15
B4E836;BURCENK562V_RS24195	B4E836;BURCENK562V_RS24195	BCAL1540;ref|WP_006485282.1|gi|493531281|	Putative exported protein;PF07608 family protein	B4E836_BURCJ;				0	47.5196	1	2	2	2	2	2	2	3	1	2	3	1	2	3	2	2	2	2	1	0	1	2	3	2	1	1	0	1	1	1	2	2	1	2	2	2	2	2	2	3
B4E837;BURCENK562V_RS24190	B4E837;BURCENK562V_RS24190	BCAL1541;ref|WP_006485283.1|gi|493531282|	Putative acyl-CoA synthetase;long-chain fatty acid--CoA ligase	B4E837_BURCJ;				0	54.3568	10	10	9	10	10	10	10	9	11	9	10	8	8	12	12	8	8	9	8	8	7	7	8	10	9	9	8	9	8	8	9	9	10	10	9	10	10	10	11	9
B4E838;BURCENK562V_RS24185	B4E838;BURCENK562V_RS24185	BCAL1542;ref|WP_006485289.1|gi|493531288|	TetR family regulatory protein;TetR family transcriptional regulator	B4E838_BURCJ;				0	47.4697	5	4	6	6	4	5	6	5	6	5	6	6	6	6	5	6	6	5	6	5	5	5	5	6	5	5	5	5	6	5	4	3	5	4	6	6	4	5	6	5
B4E840;BURCENK562V_RS24175	B4E840;BURCENK562V_RS24175	BCAL1544;ref|WP_006485286.1|gi|493531285|	Putative acetyltransferase;acetyltransferase, GNAT family	B4E840_BURCJ;				0	55.8975	8	5	8	6	6	6	7	9	9	6	7	8	8	9	9	8	9	6	9	8	9	8	8	9	5	7	6	9	8	8	7	8	11	7	10	8	8	8	9	12
B4E841;BURCENK562V_RS24170	B4E841;BURCENK562V_RS24170	BCAL1545;ref|WP_006485279.1|gi|493531278|	Uncharacterized protein;chromosome partitioning protein ParB	B4E841_BURCJ;				0	52.4689	3	3	2	3	2	3	2	3	3	2	2	3	3	2	2	3	3	2	3	2	3	2	2	2	2	2	3	3	2	2	3	2	3	3	2	3	2	3	2	3
B4E843;BURCENK562V_RS24160	B4E843;BURCENK562V_RS24160	BCAL1547;ref|WP_006485285.1|gi|493531284|	Carbohydrate kinase;sugar kinase	B4E843_BURCJ;				0	52.5725	3	3	2	1	3	4	4	3	3	4	3	2	2	2	4	3	2	1	4	2	3	2	3	3	2	4	3	2	3	2	3	3	3	3	2	1	3	4	4	3
B4E844;BURCENK562V_RS24155	B4E844;BURCENK562V_RS24155	BCAL1548;ref|WP_006485275.1|gi|493531274|	Putative sugar ABC transport system, lipoprotein;periplasmic binding protein and sugar binding domain of the LacI family protein	B4E844_BURCJ;				0	55.7249	6	5	5	6	5	5	6	6	5	6	6	6	4	6	6	6	6	4	6	6	4	4	5	6	5	6	6	6	5	5	6	6	7	6	6	7	6	6	6	6
B4E846;BURCENK562V_RS24145	B4E846;BURCENK562V_RS24145	BCAL1550;ref|WP_006485287.1|gi|493531286|	Putative sugar ABC transporter ATP-binding protein;ABC transporter, ATP-binding protein	B4E846_BURCJ;				0	55.4132	7	7	7	5	8	8	8	8	8	8	8	7	5	9	5	6	4	7	7	7	7	8	8	7	7	7	3	6	5	7	7	7	7	7	7	5	8	8	8	8
B4E847;BURCENK562V_RS24140	B4E847;BURCENK562V_RS24140	BCAL1551;ref|WP_006491498.1|gi|493537584|	ROK family regulatory protein;N-acylmannosamine kinase	B4E847_BURCJ;				0	51.6623	2	1	2	1	2	2	2	2	2	2	2	2	2	2	2	2	2	2	1	1	1	1	2	2	2	1	2	2	1	1	1	2	2	1	2	1	2	2	2	2
B4E849;BURCENK562V_RS24115	B4E849;BURCENK562V_RS24115	rnr;ref|WP_006484152.1|gi|493530140|	Ribonuclease R;ribonuclease R	B4E849_BURCJ;				0	56.2484	37	34	35	32	34	34	38	37	35	35	37	38	35	36	35	33	34	35	38	36	35	34	35	33	34	37	35	37	32	36	34	34	53	49	52	45	49	50	57	56
B4E850;BURCENK562V_RS24110	B4E850;BURCENK562V_RS24110	rlmB;ref|WP_006484150.1|gi|493530138|	23S rRNA (guanosine-2'-O-)-methyltransferase RlmB;23S rRNA (guanosine-2'-O-)-methyltransferase	B4E850_BURCJ;				0	51.597	9	8	8	9	8	9	9	9	9	10	9	9	8	9	9	9	9	9	9	9	9	9	8	9	8	9	9	9	9	9	9	8	19	18	18	19	18	19	19	19
B4E851;BURCENK562V_RS24105	B4E851;BURCENK562V_RS24105	BCAL1555;ref|WP_006484228.1|gi|493530216|	Putative N-acetylmuramoyl-L-alanine amidase;N-acetylmuramoyl-L-alanine amidase	B4E851_BURCJ;				0	51.2807	4	5	5	4	5	4	5	5	5	4	5	5	6	5	4	4	4	5	5	6	4	5	4	5	4	3	4	4	5	3	5	4	4	5	5	4	5	5	5	6
B4E852;BURCENK562V_RS24100	B4E852;BURCENK562V_RS24100	rpiA;ref|WP_006484224.1|gi|493530212|	Ribose-5-phosphate isomerase A;ribose 5-phosphate isomerase	RPIA_BURCJ;				0	55.9856	8	8	10	9	8	8	9	9	9	9	9	8	10	9	10	9	9	9	9	10	11	9	10	11	9	11	10	10	10	9	10	9	11	12	14	12	13	12	14	11
B4E853;BURCENK562V_RS24095	B4E853;BURCENK562V_RS24095	BCAL1557;ref|WP_006484155.1|gi|493530143|	GntR family regulatory protein;GntR family transcriptional regulator	B4E853_BURCJ;				0	53.2268	8	8	10	11	9	9	11	10	11	11	11	10	10	11	10	8	10	11	10	9	9	10	9	11	9	11	9	10	11	10	9	8	10	12	13	14	13	12	15	12
B4E855;BURCENK562V_RS24085	B4E855;BURCENK562V_RS24085	BCAL1559;ref|WP_006484160.1|gi|493530148|	Hypothetical phage protein;hypothetical protein	B4E855_BURCJ;				0	54.6967	6	4	6	6	7	7	6	7	6	6	6	6	6	6	7	7	6	6	6	6	7	6	7	7	5	5	6	6	7	6	7	7	7	5	7	7	9	9	8	9
B4E856	B4E856	BCAL1560	Hypothetical phage protein	B4E856_BURCJ				0	53.8725	20	19	20	19	20	22	22	23	22	22	20	18	21	21	18	18	16	13	17	13	15	13	19	12	16	17	19	18	18	17	17	18	32	28	29	27	29	36	32	33
B4E857;BURCENK562V_RS24075	B4E857;BURCENK562V_RS24075	BCAL1561;ref|WP_006491505.1|gi|493537592|	Hypothetical phage protein;hypothetical protein	B4E857_BURCJ;				0	53.98	7	7	6	6	6	8	7	8	7	7	7	7	7	7	7	7	5	3	6	4	5	5	7	4	6	7	6	7	6	7	8	8	10	8	8	8	9	12	9	11
B4E859;BURCENK562V_RS24065	B4E859;BURCENK562V_RS24065	BCAL1563;ref|WP_006484194.1|gi|493530182|	Phage baseplate protein;baseplate J protein	B4E859_BURCJ;				0	56.2149	4	3	4	3	3	4	4	4	4	4	4	4	4	4	4	3	3	1	3	3	3	1	4	3	2	3	4	4	3	4	3	4	5	3	5	3	4	6	5	6
B4E861;BURCENK562V_RS24055	B4E861;BURCENK562V_RS24055	BCAL1565;ref|WP_006484159.1|gi|493530147|	Hypothetical phage protein;baseplate assembly protein	B4E861_BURCJ;				0	55.4523	4	5	5	5	5	5	4	5	5	5	5	4	5	5	5	4	5	3	4	4	4	3	4	4	4	5	4	4	5	5	5	5	8	7	9	8	9	9	8	9
B4E862;BURCENK562V_RS24050	B4E862;BURCENK562V_RS24050	BCAL1566;ref|WP_006484189.1|gi|493530177|	Putative phage tail protein;hypothetical protein	B4E862_BURCJ;				0	54.2686	14	14	14	12	16	18	17	17	16	17	15	15	16	15	15	16	11	8	14	9	11	3	15	9	11	13	15	15	15	14	15	14	19	17	20	14	21	26	24	25
B4E863;BURCENK562V_RS24045	B4E863;BURCENK562V_RS24045	BCAL1567;ref|WP_006484210.1|gi|493530198|	Putative phage tail protein;DNA circularization, N-terminal domain protein	B4E863_BURCJ;				0	53.15	12	11	12	12	12	13	13	13	13	13	12	12	13	12	11	12	10	9	12	8	8	9	12	8	12	14	12	12	12	13	12	12	16	15	16	16	16	17	16	17
B4E864;BURCENK562V_RS24040	B4E864;BURCENK562V_RS24040	BCAL1568;ref|WP_006484120.1|gi|493530108|	Putative phage tail length determination protein;hypothetical protein	B4E864_BURCJ;				0	55.8175	22	24	25	23	24	27	27	27	28	27	27	23	25	24	25	22	13	9	24	9	12	4	21	9	18	22	24	21	22	26	22	23	26	28	31	26	28	35	33	32
B4E865;BURCENK562V_RS24035	B4E865;BURCENK562V_RS24035	BCAL1569;ref|WP_006484197.1|gi|493530185|	Hypothetical phage protein;hypothetical protein	B4E865_BURCJ;				0	50.9298	8	7	8	7	8	8	8	8	8	8	8	7	8	7	8	8	6	5	8	6	6	5	6	5	6	9	8	8	7	9	6	6	11	10	12	10	11	13	12	12
B4E866;BURCENK562V_RS24030	B4E866;BURCENK562V_RS24030	BCAL1570;ref|WP_012492578.1|gi|501469133|	Hypothetical phage protein;hypothetical protein	B4E866_BURCJ;				0	53.897	4	4	4	4	4	4	4	4	4	4	4	4	4	4	4	4	4	4	4	4	4	4	4	4	4	5	4	4	4	4	4	4	9	9	9	9	9	9	9	9
B4E867;BURCENK562V_RS24025	B4E867;BURCENK562V_RS24025	BCAL1571;ref|WP_006484128.1|gi|493530116|	Putative prophage tail sheath protein;tail sheath protein	B4E867_BURCJ;				0	54.3952	11	9	10	6	16	15	16	15	18	16	16	14	16	16	12	15	13	10	15	11	12	12	15	9	9	13	11	12	15	15	12	14	13	10	11	7	17	17	19	19
B4E868;BURCENK562V_RS24020	B4E868;BURCENK562V_RS24020	BCAL1572;ref|WP_006484122.1|gi|493530110|	Hypothetical phage protein;hypothetical protein	B4E868_BURCJ;				0	51.5506	2	1	2	0	2	2	3	3	3	3	3	3	2	3	3	3	2	2	3	2	3	1	2	2	1	2	1	2	2	3	3	3	2	1	2	0	2	2	3	4
B4E869;BURCENK562V_RS24015	B4E869;BURCENK562V_RS24015	BCAL1573;ref|WP_006484182.1|gi|493530170|	Hypothetical phage protein;hypothetical protein	B4E869_BURCJ;				0	51.9084	3	0	3	2	4	3	3	4	3	5	4	4	3	4	5	3	0	0	3	1	1	0	1	2	0	1	1	2	3	4	1	4	3	0	4	2	5	4	4	5
B4E871;BURCENK562V_RS24005	B4E871;BURCENK562V_RS24005	BCAL1575;ref|WP_006484126.1|gi|493530114|	Hypothetical phage protein;hypothetical protein	B4E871_BURCJ;				0	54.2568	2	2	3	3	7	8	5	6	7	7	4	5	7	6	4	4	1	1	3	1	2	1	5	1	2	3	3	4	4	3	2	5	2	2	3	3	7	8	5	6
B4E873;BURCENK562V_RS23995	B4E873;BURCENK562V_RS23995	BCAL1577;ref|WP_006484206.1|gi|493530194|	Hypothetical phage protein;hypothetical protein	B4E873_BURCJ;				0	53.8373	12	12	12	12	13	12	13	13	13	12	13	12	13	12	12	12	12	12	12	12	12	12	12	12	12	14	12	13	12	13	12	12	21	20	21	19	23	21	22	22
B4E874;BURCENK562V_RS23990	B4E874;BURCENK562V_RS23990	BCAL1578;ref|WP_006484162.1|gi|493530150|	Hypothetical phage protein;hypothetical protein	B4E874_BURCJ;				0	50.319	5	5	5	5	5	5	5	5	5	5	5	5	5	5	5	5	5	5	5	4	5	5	5	5	5	5	5	5	5	5	5	5	5	5	5	5	5	5	5	5
B4E875;BURCENK562V_RS23985	B4E875;BURCENK562V_RS23985	BCAL1579;ref|WP_006484117.1|gi|493530105|	Hypothetical phage protein;hypothetical protein	B4E875_BURCJ;				0	56.9231	9	10	9	8	12	11	10	10	10	10	10	9	12	10	11	10	10	7	9	10	10	8	10	7	8	8	8	10	12	9	8	9	11	11	10	10	14	13	12	12
B4E876;BURCENK562V_RS23980	B4E876;BURCENK562V_RS23980	BCAL1580;ref|WP_006484119.1|gi|493530107|	Hypothetical phage protein;hypothetical protein	B4E876_BURCJ;				0	58.0695	3	2	4	3	5	7	5	6	5	5	6	4	4	5	3	4	2	2	5	2	3	2	4	2	2	2	2	3	3	3	2	4	4	2	4	4	6	8	6	7
B4E877;BURCENK562V_RS23975	B4E877;BURCENK562V_RS23975	BCAL1581;ref|WP_006484158.1|gi|493530146|	Hypothetical phage protein;hypothetical protein	B4E877_BURCJ;				0	53.6647	2	2	3	2	2	5	3	4	5	5	5	2	3	3	3	2	2	3	3	3	2	3	3	3	2	3	3	4	3	2	4	2	2	3	4	2	2	6	4	5
B4E878;BURCENK562V_RS23970	B4E878;BURCENK562V_RS23970	BCAL1582;ref|WP_006484225.1|gi|493530213|	Hypothetical phage protein;hypothetical protein	B4E878_BURCJ;				0.000954	41.9276	0	0	0	0	0	1	0	1	2	2	2	1	2	2	0	0	2	1	2	0	1	0	0	0	0	0	0	0	0	0	0	0	0	0	0	0	0	1	0	1
B4E880;BURCENK562V_RS23965	B4E880;BURCENK562V_RS23965	BCAL1584;ref|WP_006484140.1|gi|493530128|	Hypothetical phage protein;hypothetical protein	B4E880_BURCJ;				0	56.1469	7	6	7	7	8	9	8	8	10	10	9	8	9	10	7	6	6	7	8	6	6	4	8	5	5	6	6	6	7	6	6	9	10	9	11	8	9	12	11	13
B4E881;BURCENK562V_RS23960	B4E881;BURCENK562V_RS23960	hupB;ref|WP_006484135.1|gi|493530123|	Histone-like DNA-binding phage protein;transcriptional regulator	B4E881_BURCJ;				0.000244	46.2127	2	2	2	2	2	2	2	2	2	2	2	2	2	2	2	2	2	2	2	2	2	2	2	2	2	2	2	2	2	2	2	2	3	3	3	3	3	3	3	3
B4E882;BURCENK562V_RS23955	B4E882;BURCENK562V_RS23955	BCAL1586;ref|WP_006484203.1|gi|493530191|	Hypothetical phage protein;hypothetical protein	B4E882_BURCJ;				0	54.0359	5	5	5	4	5	5	5	5	5	5	5	5	5	5	5	4	5	3	5	5	5	4	5	3	3	2	4	5	5	4	4	5	6	6	6	4	5	7	6	7
B4E883;BURCENK562V_RS23950	B4E883;BURCENK562V_RS23950	BCAL1587;ref|WP_006484130.1|gi|493530118|	Hypothetical phage protein;sulfate transporter	B4E883_BURCJ;				0	53.3488	14	14	15	13	15	15	15	15	14	14	16	14	14	15	14	13	14	14	14	13	14	14	15	14	14	15	14	14	15	15	14	15	23	24	24	21	24	24	24	24
B4E884;BURCENK562V_RS23945	B4E884;BURCENK562V_RS23945	BCAL1588;ref|WP_006484204.1|gi|493530192|	Hypothetical phage protein;hypothetical protein	B4E884_BURCJ;				0	54.3717	5	5	4	3	6	6	5	5	8	7	6	6	6	7	6	5	5	4	7	3	4	4	5	3	4	3	5	4	5	5	4	5	7	7	6	5	10	11	7	7
B4E885;BURCENK562V_RS23940	B4E885;BURCENK562V_RS23940	BCAL1589;ref|WP_006484217.1|gi|493530205|	Hypothetical phage protein;hypothetical protein	B4E885_BURCJ;				0	51.1417	3	3	3	3	3	3	3	3	3	3	3	2	3	3	3	2	2	2	2	1	1	1	2	2	3	2	2	3	3	2	3	2	3	3	3	3	3	3	3	3
B4E887;BURCENK562V_RS23930	B4E887;BURCENK562V_RS23930	BCAL1591;ref|WP_006484208.1|gi|493530196|	Putative phage DNA transposition protein;DNA transposition protein	B4E887_BURCJ;				0	53.5864	15	15	15	15	15	15	15	15	16	16	15	15	16	15	15	15	14	14	15	15	14	14	15	15	15	15	15	16	15	16	15	15	25	25	26	23	26	28	28	28
B4E888;BURCENK562V_RS23925	B4E888;BURCENK562V_RS23925	BCAL1592;ref|WP_012492581.1|gi|501469136|	Putative phage transposition protein;transposase	B4E888_BURCJ;				0	57.2184	13	10	12	11	18	17	16	15	17	16	17	14	14	14	15	14	9	9	10	9	8	8	12	7	9	10	11	12	10	9	11	11	16	12	14	12	22	21	19	19
B4E889;BURCENK562V_RS23920	B4E889;BURCENK562V_RS23920	BCAL1593;ref|WP_012492582.1|gi|501469137|	Hypothetical phage protein;hypothetical protein	B4E889_BURCJ;				0	52.2597	12	11	12	10	13	13	12	12	13	13	13	12	13	12	13	13	13	12	12	12	11	10	12	12	9	12	11	12	12	12	11	12	17	16	18	13	17	19	17	18
B4E890;BURCENK562V_RS23915	B4E890;BURCENK562V_RS23915	BCAL1594;ref|WP_006484183.1|gi|493530171|	Hypothetical phage protein;phage-associated protein, BcepMu gp16 family	B4E890_BURCJ;				0	47.793	2	2	2	2	2	2	2	2	2	2	2	2	2	2	2	2	2	2	2	2	2	2	2	2	2	2	2	2	2	2	2	2	4	4	3	3	4	4	4	4
B4E891	B4E891	BCAL1595	Putative DNA-binding phage protein	B4E891_BURCJ				0	53.2781	4	4	4	4	4	4	4	4	4	4	4	4	4	4	4	4	4	4	4	4	4	4	4	4	4	4	4	4	4	4	4	4	6	6	6	6	6	6	6	6
B4E892;BURCENK562V_RS23910	B4E892;BURCENK562V_RS23910	BCAL1596;ref|WP_006484125.1|gi|493530113|	Hypothetical phage protein;hypothetical protein	B4E892_BURCJ;				0	53.7975	4	3	4	3	5	5	4	6	6	6	4	5	5	4	4	4	4	5	4	4	4	5	5	3	3	5	3	3	4	3	3	3	4	4	5	3	6	6	5	6
B4E893	B4E893	BCAL1597	Hypothetical phage protein	B4E893_BURCJ				0	53.2729	7	6	6	6	7	7	7	7	7	7	7	7	7	7	7	7	7	6	7	7	7	7	6	7	6	6	7	6	7	7	7	7	14	12	11	12	13	13	12	13
B4E894;BURCENK562V_RS23905	B4E894;BURCENK562V_RS23905	BCAL1598;ref|WP_006491508.1|gi|493537595|	Hypothetical phage protein;membrane protein	B4E894_BURCJ;				0	56.32	4	4	4	4	4	4	4	4	4	4	4	4	4	4	4	4	4	3	4	4	4	3	4	4	4	4	4	4	4	4	4	4	6	6	7	6	7	8	7	6
B4E895;BURCENK562V_RS23900	B4E895;BURCENK562V_RS23900	BCAL1599;ref|WP_006484177.1|gi|493530165|	Putative phage transglycosylase;lytic murein transglycosylase	B4E895_BURCJ;				0	54.7274	7	4	6	7	7	8	7	8	8	8	8	8	7	8	7	6	4	3	8	4	3	4	8	4	5	6	7	5	7	8	7	7	7	4	7	7	8	11	9	10
B4E896;BURCENK562V_RS23895	B4E896;BURCENK562V_RS23895	BCAL1599a;ref|WP_006484148.1|gi|493530136|	Hypothetical phage protein;hypothetical protein	B4E896_BURCJ;				0	53.1643	4	4	4	4	4	4	4	4	3	3	4	4	4	3	4	4	3	3	4	3	3	3	4	2	3	3	3	4	4	3	4	4	7	7	7	7	7	7	7	7
B4E897;BURCENK562V_RS23890	B4E897;BURCENK562V_RS23890	BCAL1599b;ref|WP_012492586.1|gi|501469141|	Hypothetical phage protein;hypothetical protein	B4E897_BURCJ;				0	54.4495	3	1	1	2	2	4	3	3	2	3	4	3	3	3	3	3	3	1	3	2	3	1	2	2	1	2	2	3	2	3	2	3	3	1	1	2	2	4	3	3
B4E898;BURCENK562V_RS23885	B4E898;BURCENK562V_RS23885	BCAL1601;ref|WP_006484156.1|gi|493530144|	Hypothetical phage protein;hypothetical protein	B4E898_BURCJ;				0	59.2527	6	5	6	5	4	7	7	7	6	6	7	5	6	5	5	3	5	3	5	4	3	3	5	5	5	8	6	6	5	8	5	4	8	9	11	9	8	12	12	13
B4E899;BURCENK562V_RS23880	B4E899;BURCENK562V_RS23880	BCAL1602;ref|WP_006484211.1|gi|493530199|	Putative DNA-binding phage protein;DNA-binding protein	B4E899_BURCJ;				0	54.3297	5	4	5	4	4	5	3	4	4	5	4	5	3	4	4	4	2	2	4	2	2	0	4	0	4	4	3	5	3	4	4	4	5	4	5	4	4	5	4	4
B4E8A0;BURCENK562V_RS23875	B4E8A0;BURCENK562V_RS23875	BCAL1603;ref|WP_006484219.1|gi|493530207|	Hypothetical phage protein;hypothetical protein	B4E8A0_BURCJ;				0	57.844	20	17	19	19	17	20	19	20	19	20	20	18	18	20	19	18	11	10	20	9	11	6	18	8	13	18	19	19	17	20	18	20	30	24	29	28	27	31	29	30
B4E8A2;BURCENK562V_RS23865	B4E8A2;BURCENK562V_RS23865	BCAL1605;ref|WP_006484136.1|gi|493530124|	Hypothetical phage protein;hypothetical protein	B4E8A2_BURCJ;				0	52.3592	6	5	5	4	5	6	5	5	6	5	5	6	5	5	6	6	4	3	5	3	4	3	6	4	4	4	5	5	5	6	4	6	11	7	9	5	8	11	9	10
B4E8A3;BURCENK562V_RS23860	B4E8A3;BURCENK562V_RS23860	BCAL1606;ref|WP_006484205.1|gi|493530193|	Hypothetical phage protein;hypothetical protein	B4E8A3_BURCJ;				0	56.3294	11	11	12	11	11	11	12	11	11	12	11	11	12	11	12	11	7	8	10	8	8	7	11	9	11	11	11	11	12	11	10	12	14	15	16	14	14	16	17	16
B4E8A5;BURCENK562V_RS23845	B4E8A5;BURCENK562V_RS23845	BCAL1610;ref|WP_006476115.1|gi|493522020|	Periplasmic cystine-binding protein;cysteine ABC transporter substrate-binding protein	B4E8A5_BURCJ;				0	53.6089	20	20	20	19	18	19	20	20	20	20	20	19	19	19	19	19	21	19	20	21	20	21	20	19	20	21	20	19	19	20	19	19	38	37	37	36	34	36	39	38
B4E8A6;BURCENK562V_RS26685	B4E8A6;BURCENK562V_RS26685	hisP;ref|WP_006489654.1|gi|493535701|	Histidine ABC transporter ATP-binding protein;histidine ABC transporter ATP-binding protein	B4E8A6_BURCJ;				0	51.6756	8	7	8	8	8	8	8	8	8	8	8	8	8	8	8	7	8	8	8	8	8	8	8	8	7	8	8	8	8	8	7	7	11	10	11	10	10	10	11	11
B4E8A7;BURCENK562V_RS26680	B4E8A7;BURCENK562V_RS26680	BCAL2613;ref|WP_006489651.1|gi|493535698|	Putative acetyltransferase;GCN5 family N-acetyltransferase	B4E8A7_BURCJ;				0	53.5478	7	7	7	7	7	7	7	7	7	7	7	7	7	6	6	6	7	7	7	6	7	5	7	5	5	7	7	7	7	5	7	7	8	8	8	8	8	8	8	8
B4E8B0;BURCENK562V_RS26665	B4E8B0;BURCENK562V_RS26665	glnB2;ref|WP_006398637.1|gi|493443230|	Nitrogen regulatory protein P-II 2;nitrogen regulatory protein P-II 1	B4E8B0_BURCJ;				0	54.8764	7	6	8	8	7	7	7	7	8	8	8	7	8	8	6	7	6	7	7	6	7	7	7	6	7	7	6	8	6	8	6	6	11	8	11	12	10	11	10	11
B4E8B1;BURCENK562V_RS26660	B4E8B1;BURCENK562V_RS26660	BCAL2617;ref|WP_006489649.1|gi|493535696|	Glutamine-dependent NAD(+) synthetase;NAD synthetase	B4E8B1_BURCJ;				0	57.6392	12	15	14	15	13	16	16	15	16	17	15	15	17	14	16	15	17	16	16	16	17	17	15	16	14	14	15	17	14	12	15	15	15	18	17	18	15	19	20	19
B4E8B2;BURCENK562V_RS26655	B4E8B2;BURCENK562V_RS26655	BCAL2618;ref|WP_006489664.1|gi|493535711|	Uncharacterized protein;hypothetical protein	B4E8B2_BURCJ;				0	59.2527	9	10	11	11	11	10	11	10	10	9	11	8	11	9	9	9	9	10	9	8	9	9	11	10	7	10	9	11	10	10	11	9	11	12	13	13	12	12	14	13
B4E8B6;BURCENK562V_RS26635	B4E8B6;BURCENK562V_RS26635	ppa;ref|WP_006489643.1|gi|493535690|	Inorganic pyrophosphatase;inorganic pyrophosphatase	B4E8B6_BURCJ;				0	57.0142	16	14	16	16	16	16	16	16	16	16	16	16	16	16	16	16	16	16	16	16	16	16	16	16	16	16	16	16	16	15	15	16	31	28	30	30	29	31	31	32
B4E8B7;BURCENK562V_RS26630	B4E8B7;BURCENK562V_RS26630	BCAL2623;ref|WP_006489660.1|gi|493535707|	Putative aldehyde dehydrogenase;aldehyde dehydrogenase	B4E8B7_BURCJ;				0	51.2502	9	8	7	9	9	8	9	10	9	10	9	8	8	9	7	8	9	8	9	6	7	8	7	10	8	11	8	9	7	10	7	6	9	9	8	10	9	8	11	11
B4E8C0;BURCENK562V_RS26615	B4E8C0;BURCENK562V_RS26615	BCAL2626;ref|WP_006491864.1|gi|493537966|	Putative DNA-binding protein;DNA binding domain protein, excisionase family	B4E8C0_BURCJ;				0	47.3698	2	2	1	3	2	2	3	2	3	2	2	3	2	3	3	3	2	2	1	2	2	2	2	2	2	2	2	2	2	1	1	2	2	2	1	3	2	2	3	2
B4E8C2;BURCENK562V_RS26605	B4E8C2;BURCENK562V_RS26605	BCAL2628;ref|WP_006489644.1|gi|493535691|	Putative porphyrin biosynthesis related protein;heme biosynthesis protein HemY	B4E8C2_BURCJ;				0	54.9278	21	21	21	21	22	22	21	21	22	22	22	22	22	22	22	22	23	22	22	22	21	21	22	22	22	23	21	22	21	23	21	21	31	32	31	31	31	32	29	31
B4E8C3	B4E8C3	BCAL2629	Putative bifunctional protein (Uroporphyrin-III C-methyltransferase and uroporphyrinogen-III synthase transmembrane protein)	B4E8C3_BURCJ				0	55.941	22	20	22	21	21	22	22	23	21	22	23	23	21	23	22	22	23	21	23	22	23	21	21	21	20	25	21	23	22	24	22	23	35	31	35	34	33	35	35	36
B4E8C4;BURCENK562V_RS26595	B4E8C4;BURCENK562V_RS26595	hemC;ref|WP_012492813.1|gi|501469368|	Porphobilinogen deaminase;porphobilinogen deaminase	HEM3_BURCJ;				0	50.4863	16	15	17	16	15	15	16	17	16	17	17	16	16	15	15	15	18	15	17	17	16	17	15	16	15	20	16	19	15	18	14	15	28	23	27	23	23	24	25	30
B4E8C5;BURCENK562V_RS26590	B4E8C5;BURCENK562V_RS26590	ppc;ref|WP_006491191.1|gi|493537263|	Phosphoenolpyruvate carboxylase;phosphoenolpyruvate carboxylase	B4E8C5_BURCJ;				0	58.6846	43	42	45	42	43	45	46	44	42	45	45	43	46	45	46	44	45	43	46	44	47	43	45	45	40	43	42	45	42	47	45	44	56	55	58	54	57	57	62	59
B4E8C6;BURCENK562V_RS26585	B4E8C6;BURCENK562V_RS26585	BCAL2632;ref|WP_006491190.1|gi|493537262|	Putative biotin biosyntehsis related protein;S-adenosyl-L-methionine (SAM)-dependent methyltransferase PhcB	B4E8C6_BURCJ;				0	55.0551	8	7	8	8	7	8	8	8	8	7	8	8	8	8	8	8	8	8	8	8	8	8	8	8	8	10	8	8	8	10	8	8	11	10	11	12	10	11	12	11
B4E8C7;BURCENK562V_RS26580	B4E8C7;BURCENK562V_RS26580	BCAL2633;ref|WP_006492931.1|gi|493539038|	Putative DNA-binding protein;DNA-binding protein	B4E8C7_BURCJ;				0	48.9886	9	8	8	8	9	10	9	9	7	9	9	9	8	8	10	8	10	8	7	10	9	8	8	8	7	9	9	9	7	8	9	7	10	9	9	9	10	11	10	10
B4E8D0;BURCENK562V_RS26565	B4E8D0;BURCENK562V_RS26565	BCAL2636;ref|WP_006484014.1|gi|493530000|	Putative fimbriae chaperone;pilus assembly protein PapD	B4E8D0_BURCJ;				0	56.3721	4	4	5	4	5	3	4	3	4	3	3	3	4	3	3	4	2	4	3	2	1	3	4	3	4	4	4	5	3	3	3	2	4	4	5	4	5	3	4	3
B4E8D2;BURCENK562V_RS26555	B4E8D2;BURCENK562V_RS26555	argH;ref|WP_006484010.1|gi|493529996|	Argininosuccinate lyase;argininosuccinate lyase	ARLY_BURCJ;				0	52.0165	29	27	31	26	30	29	29	30	30	29	31	30	30	30	29	30	31	29	30	31	30	30	30	31	27	32	30	31	30	32	27	30	51	48	54	48	51	50	51	53
B4E8D3;BURCENK562V_RS26550	B4E8D3;BURCENK562V_RS26550	BCAL2639;ref|WP_006484015.1|gi|493530001|	Putative hydrolase;HAD family hydrolase	B4E8D3_BURCJ;				0	52.8222	6	4	5	5	6	5	6	6	5	5	6	5	5	6	6	6	4	5	5	6	6	5	5	5	5	6	5	6	5	6	5	6	6	4	5	5	6	5	6	6
B4E8D4;BURCENK562V_RS26545	B4E8D4;BURCENK562V_RS26545	BCAL2640;ref|WP_012492816.1|gi|501469371|	Putative exported protein;hypothetical protein	B4E8D4_BURCJ;				0	52.3472	4	4	4	4	5	4	4	4	4	4	4	4	4	4	5	4	4	4	4	4	4	5	5	5	3	3	4	4	4	4	3	3	8	5	6	7	6	7	6	8
B4E8D5;BURCENK562V_RS26540	B4E8D5;BURCENK562V_RS26540	BCAL2641;ref|WP_006491304.1|gi|493537379|	Putative ornithine decarboxylase;lysine decarboxylase	B4E8D5_BURCJ;				0	58.1535	35	36	35	34	35	36	35	36	37	35	36	34	37	36	36	35	36	36	35	36	36	36	36	36	36	38	36	35	36	36	33	36	70	67	65	65	65	69	70	70
B4E8D6;BURCENK562V_RS26535	B4E8D6;BURCENK562V_RS26535	dcd;ref|WP_006398615.1|gi|493443207|	dCTP deaminase;deoxycytidine triphosphate deaminase	DCD_BURCJ;				0	51.4594	6	5	5	6	6	6	6	6	6	6	6	6	7	6	6	6	7	6	6	6	6	6	7	7	6	5	5	6	6	5	5	6	7	6	6	7	7	7	7	7
B4E8D7;BURCENK562V_RS26530	B4E8D7;BURCENK562V_RS26530	sodC;ref|WP_006493653.1|gi|493539770|	Superoxide dismutase SodC;superoxide dismutase SodC	B4E8D7_BURCJ;				0	52.5226	4	5	5	5	5	5	5	5	4	5	5	4	5	5	5	5	5	5	5	4	5	5	5	5	4	5	5	6	5	6	5	5	4	5	5	5	5	5	5	5
B4E8D8;BURCENK562V_RS26525	B4E8D8;BURCENK562V_RS26525	BCAL2644;ref|WP_006485416.1|gi|493531417|	Iron-sulfur cluster carrier protein;ATP-binding protein	B4E8D8_BURCJ;				0	52.4401	10	8	9	9	9	9	10	10	9	9	10	9	10	9	9	9	10	9	9	9	9	10	9	10	9	10	9	10	9	10	9	9	13	12	13	13	13	13	14	14
B4E8D9;BURCENK562V_RS26520	B4E8D9;BURCENK562V_RS26520	BCAL2645;ref|WP_006485420.1|gi|493531421|	Putative OmpA family membrane protein;membrane protein	B4E8D9_BURCJ;				0	55.2508	3	4	4	3	4	4	3	3	3	3	3	3	3	3	3	3	4	3	3	4	3	3	3	4	4	4	4	4	4	4	4	4	5	6	7	6	7	6	5	5
B4E8E0;BURCENK562V_RS26515	B4E8E0;BURCENK562V_RS26515	metG;ref|WP_006493649.1|gi|493539766|	Methionine--tRNA ligase;methionyl-tRNA synthetase	SYM_BURCJ;				0	55.6651	40	38	42	39	40	43	43	41	44	41	43	41	43	43	42	41	45	40	45	43	41	43	43	42	38	47	42	42	39	45	39	41	65	58	70	63	64	71	70	68
B4E8E1;BURCENK562V_RS26510	B4E8E1;BURCENK562V_RS26510	BCAL2647;ref|WP_006485417.1|gi|493531418|	Putative membrane protein;PF04357 family protein	B4E8E1_BURCJ;				0	54.8022	26	24	25	22	27	25	25	26	32	29	29	23	28	26	24	24	25	28	30	26	22	28	26	25	27	22	23	28	22	20	21	23	30	26	29	25	29	28	28	29
B4E8E2;BURCENK562V_RS26505	B4E8E2;BURCENK562V_RS26505	BCAL2648;ref|WP_012492817.1|gi|501469372|	Putative outer membrane protein;membrane protein	B4E8E2_BURCJ;				0	57.242	18	15	17	17	16	18	15	17	17	18	19	16	18	19	16	17	19	17	19	21	18	17	16	19	14	18	19	20	16	19	18	20	20	18	19	20	18	20	17	20
B4E8E3;BURCENK562V_RS26500	B4E8E3;BURCENK562V_RS26500	BCAL2649;ref|WP_006484044.1|gi|493530030|	Uncharacterized protein;hypothetical protein	B4E8E3_BURCJ;				0.000244	45.4718	4	3	4	4	3	4	4	4	3	4	4	4	5	3	3	3	4	3	4	4	4	4	4	4	4	5	3	4	3	5	3	3	6	4	5	5	5	6	6	6
B4E8E4	B4E8E4	BCAL2650	Segregation and condensation protein A	B4E8E4_BURCJ				0	56.7702	11	10	10	11	10	10	11	10	11	10	11	11	11	11	10	11	10	10	10	10	11	9	10	12	10	13	10	10	10	13	10	11	14	13	14	14	14	13	14	14
B4E8E5;BURCENK562V_RS26490	B4E8E5;BURCENK562V_RS26490	panC;ref|WP_006484042.1|gi|493530028|	Pantothenate synthetase;pantoate--beta-alanine ligase	PANC_BURCJ;				0	55.1577	18	17	18	18	17	18	18	19	18	18	18	18	18	18	18	18	18	16	17	18	16	18	18	17	17	17	18	17	18	19	17	15	32	25	31	30	30	33	30	34
B4E8E6;BURCENK562V_RS26485	B4E8E6;BURCENK562V_RS26485	panD;ref|WP_006484038.1|gi|493530024|	Aspartate 1-decarboxylase;aspartate decarboxylase	PAND_BURCJ;				0	52.1578	7	6	6	6	7	6	7	7	6	7	7	6	7	7	7	7	6	6	6	6	7	7	6	6	4	7	6	6	6	6	6	7	10	7	9	9	9	8	9	9
B4E8E7;BURCENK562V_RS26480	B4E8E7;BURCENK562V_RS26480	BCAL2653;ref|WP_006484037.1|gi|493530023|	ParA family ATPase;cobyrinic acid a,c-diamide synthase	B4E8E7_BURCJ;				0	54.8403	8	6	7	9	9	8	9	8	8	9	8	8	8	9	10	7	8	10	8	8	8	8	10	10	7	7	8	8	8	8	10	11	12	8	11	11	11	12	14	12
B4E8F0;BURCENK562V_RS26465	B4E8F0;BURCENK562V_RS26465	BCAL2657;ref|WP_006484041.1|gi|493530027|	Bifunctional adenosylcobalamin biosynthesis protein;adenosylcobinamide kinase	B4E8F0_BURCJ;				0	48.9825	3	2	3	3	3	3	3	3	3	3	3	3	5	3	3	3	4	3	4	3	3	3	3	2	3	3	3	3	3	3	3	3	3	3	4	4	4	4	4	4
B4E8F2;BURCENK562V_RS26455	B4E8F2;BURCENK562V_RS26455	cobC;ref|WP_006493439.1|gi|493539552|	Putative cobalamin biosynthesis aminotransferase protein;threonine-phosphate decarboxylase	B4E8F2_BURCJ;				0	56.5011	11	10	9	10	9	9	10	10	9	9	11	11	12	11	10	10	9	11	10	11	11	10	10	11	9	11	10	10	9	9	10	10	13	13	12	13	12	11	13	12
B4E8F3;BURCENK562V_RS26450	B4E8F3;BURCENK562V_RS26450	btuF;ref|WP_012492819.1|gi|501469374|	Putaive vitamin B12 transport protein;cobalamin-binding protein	B4E8F3_BURCJ;				0	50.8843	8	7	5	6	7	6	7	7	7	7	6	7	6	7	7	6	6	7	6	7	7	7	7	7	6	6	7	8	7	7	7	8	8	7	5	6	7	6	7	7
B4E8F4;BURCENK562V_RS26445	B4E8F4;BURCENK562V_RS26445	BCAL2661;ref|WP_006484442.1|gi|493530430|	Phosphoglycerate mutase family;alpha-ribazole phosphatase	B4E8F4_BURCJ;				0	50.9915	3	2	2	3	2	3	3	2	2	2	3	2	2	2	3	2	2	2	2	2	2	2	2	2	2	2	2	3	2	2	3	3	3	2	2	3	2	3	3	2
B4E8F6;BURCENK562V_RS26435	B4E8F6;BURCENK562V_RS26435	cobT;ref|WP_006496112.1|gi|493542246|	Nicotinate-nucleotide--dimethylbenzimidazole phosphoribosyltransferase;nicotinate-nucleotide--dimethylbenzimidazole phosphoribosyltransferase	B4E8F6_BURCJ;				0	57.924	14	12	14	14	13	14	14	15	14	14	14	15	14	13	14	13	14	13	15	13	14	15	15	14	11	14	14	15	14	13	13	14	19	15	19	17	20	22	21	22
B4E8F7;BURCENK562V_RS26430	B4E8F7;BURCENK562V_RS26430	BCAL2664;ref|WP_006484439.1|gi|493530427|	ABC transporter ATP-binding protein	B4E8F7_BURCJ;				0	54.8646	8	8	7	8	7	7	8	7	8	8	8	7	7	7	8	8	7	6	7	6	7	8	7	8	8	6	8	7	7	7	7	7	9	9	8	9	8	8	9	8
B4E8F9;BURCENK562V_RS26420	B4E8F9;BURCENK562V_RS26420	BCAL2666;ref|WP_006478092.1|gi|493524026|	Uncharacterized protein;ATPase	B4E8F9_BURCJ;				0	47.0367	4	4	4	4	4	4	4	4	4	4	4	4	4	4	4	4	4	4	4	4	4	4	4	4	4	7	4	6	4	6	4	4	5	5	6	6	6	6	6	6
B4E8G0;BURCENK562V_RS26415	B4E8G0;BURCENK562V_RS26415	BCAL2667;ref|WP_006478091.1|gi|493524025|	Cell division protein ZapA;cell division protein ZapA	B4E8G0_BURCJ;				0	51.0275	5	5	5	5	5	5	5	5	5	5	5	5	5	5	5	5	6	5	5	5	5	5	5	5	5	7	5	6	5	6	5	5	10	10	10	10	10	10	10	10
B4E8G1;BURCENK562V_RS26410	B4E8G1;BURCENK562V_RS26410	BCAL2668;ref|WP_006478090.1|gi|493524024|	Uncharacterized protein;hypothetical protein	B4E8G1_BURCJ;				0	53.0121	8	8	8	8	8	7	8	8	8	8	8	7	8	7	7	7	8	8	8	8	8	7	8	8	8	8	7	8	7	8	8	8	13	13	11	12	11	9	12	10
B4E8G2;BURCENK562V_RS26405	B4E8G2;BURCENK562V_RS26405	BCAL2669;ref|WP_006484449.1|gi|493530437|	Putative exported protein;hypothetical protein	B4E8G2_BURCJ;				0	59.2527	11	11	11	11	10	11	11	11	10	10	10	11	10	11	11	10	11	10	11	11	11	11	10	11	11	11	11	11	11	11	11	10	30	26	24	28	27	27	28	26
B4E8G3;BURCENK562V_RS26400	B4E8G3;BURCENK562V_RS26400	lgt;ref|WP_006484447.1|gi|493530435|	Prolipoprotein diacylglyceryl transferase;prolipoprotein diacylglyceryl transferase	LGT_BURCJ;				0	56.2689	11	9	9	10	10	10	10	10	10	10	10	10	11	11	10	9	11	10	9	10	10	10	10	10	10	7	11	11	11	8	10	10	19	17	16	18	18	18	19	18
B4E8G4;BURCENK562V_RS26395	B4E8G4;BURCENK562V_RS26395	BCAL2671;ref|WP_006484440.1|gi|493530428|	LysR family regulatory protein;LysR family transcriptional regulator	B4E8G4_BURCJ;				0.001181	39.1882	1	0	1	0	0	2	2	1	1	2	2	2	2	2	1	1	0	2	2	0	1	0	1	1	0	1	1	1	0	0	0	2	1	0	1	0	0	2	2	1
B4E8G5;BURCENK562V_RS26390	B4E8G5;BURCENK562V_RS26390	ilvD;ref|WP_006484443.1|gi|493530431|	Dihydroxy-acid dehydratase;dihydroxy-acid dehydratase	B4E8G5_BURCJ;				0	52.7088	11	11	11	11	11	12	11	9	11	11	12	10	10	9	10	12	10	11	11	10	10	11	9	10	11	12	11	12	11	10	11	11	13	13	13	13	13	14	13	10
B4E8G7;BURCENK562V_RS26380	B4E8G7;BURCENK562V_RS26380	BCAL2674;ref|WP_006493437.1|gi|493539550|	Uncharacterized protein;hypothetical protein	B4E8G7_BURCJ;				0	46.5416	3	4	4	3	4	4	4	3	5	5	3	5	3	3	4	4	3	3	3	3	5	4	4	4	3	3	4	3	3	3	4	4	3	5	5	3	4	5	4	4
B4E8G8;BURCENK562V_RS26375	B4E8G8;BURCENK562V_RS26375	BCAL2675;ref|WP_006484796.1|gi|493530789|	Putative DNA polymerase III chi subunit;DNA polymerase III subunit chi	B4E8G8_BURCJ;				0	50.695	5	6	5	4	4	5	5	5	5	3	5	5	5	4	6	6	5	5	6	4	4	5	4	5	5	5	3	5	5	5	4	4	5	7	5	5	4	5	5	6
B4E8G9;BURCENK562V_RS26370	B4E8G9;BURCENK562V_RS26370	pepA;ref|WP_006484797.1|gi|493530790|	Probable cytosol aminopeptidase;cytosol aminopeptidase	AMPA_BURCJ;				0	54.5884	28	29	29	29	30	28	29	28	29	27	29	28	30	28	27	28	29	30	30	27	27	28	27	29	30	26	29	28	29	29	28	29	45	45	47	46	49	49	50	48
B4E8H0;BURCENK562V_RS26365	B4E8H0;BURCENK562V_RS26365	BCAL2677;ref|WP_006484800.1|gi|493530793|	Putative permease protein;permease	B4E8H0_BURCJ;				0	57.0845	8	8	8	9	8	9	8	8	10	8	8	9	9	8	8	9	10	7	7	7	10	9	9	9	8	8	7	8	9	9	8	8	9	9	9	10	9	10	9	9
B4E8H1;BURCENK562V_RS26360	B4E8H1;BURCENK562V_RS26360	BCAL2678;ref|WP_006484804.1|gi|493530797|	Putative permease protein;permease	B4E8H1_BURCJ;				0	55.5056	9	8	8	9	8	10	9	10	10	10	9	10	9	10	9	9	9	9	10	8	9	9	10	10	9	9	9	9	9	9	9	9	10	9	9	10	9	11	10	12
B4E8H2;BURCENK562V_RS04475	B4E8H2;BURCENK562V_RS04475	BCAL0529;ref|WP_020979435.1|gi|537731028|	Uncharacterized protein;flagellar hook-length control protein FliK	B4E8H2_BURCJ;				0	53.7737	3	1	1	1	3	3	2	1	5	2	3	2	4	4	5	4	3	1	2	2	4	4	3	3	6	6	7	5	5	5	4	7	3	1	1	1	3	3	2	1
B4E8H3;BURCENK562V_RS04470	B4E8H3;BURCENK562V_RS04470	BCAL0530;ref|WP_006482030.1|gi|493528000|	Putative export system protein;transporter	B4E8H3_BURCJ;				0	47.9071	2	2	2	2	2	1	1	2	2	2	2	2	2	2	2	2	2	2	2	2	2	2	2	2	2	2	2	2	2	2	2	2	2	2	2	2	2	1	1	2
B4E8H5;BURCENK562V_RS04460	B4E8H5;BURCENK562V_RS04460	BCAL0532;ref|WP_006482029.1|gi|493527999|	Uncharacterized protein;putative xanthine dehydrogenase accessory factor	B4E8H5_BURCJ;				0	53.893	12	13	11	13	12	12	12	12	11	12	12	12	12	11	12	11	11	12	11	11	11	12	12	12	12	12	12	13	11	11	12	12	15	15	14	16	15	15	15	16
B4E8H6;BURCENK562V_RS04455	B4E8H6;BURCENK562V_RS04455	BCAL0533;ref|WP_006492936.1|gi|493539043|	Putative amino-acid transporter transmembrane protein;amino acid permease	B4E8H6_BURCJ;				0	48.7874	3	2	2	2	3	2	3	3	3	3	3	2	3	3	3	3	3	3	2	3	2	3	3	3	3	2	3	2	2	3	2	2	4	3	2	2	4	4	4	4
B4E8H7;BURCENK562V_RS04450	B4E8H7;BURCENK562V_RS04450	BCAL0534;ref|WP_006477530.1|gi|493523458|	Two-component regulatory system, response regulator protein;two-component regulatory system, response regulator RqpR	B4E8H7_BURCJ;				0	52.6103	5	4	5	3	5	5	6	5	6	6	6	5	6	6	5	5	5	5	6	5	5	5	4	5	4	5	5	4	5	5	5	5	6	5	7	4	7	6	8	6
B4E8H8;BURCENK562V_RS04445	B4E8H8;BURCENK562V_RS04445	BCAL0535;ref|WP_006482035.1|gi|493528005|	Sensor kinase protein;two-component regulatory system, sensor histidine kinase RqpS	B4E8H8_BURCJ;				0	53.8088	6	2	5	4	4	7	6	7	6	7	5	7	7	8	8	8	4	2	5	5	2	5	6	4	1	5	7	6	2	6	4	5	7	2	5	4	4	7	6	8
B4E8H9;BURCENK562V_RS04440	B4E8H9;BURCENK562V_RS04440	fpr;ref|WP_006482027.1|gi|493527997|	Ferredoxin--NADP reductase;ferredoxin--NADP reductase	B4E8H9_BURCJ;				0	56.0146	20	18	20	19	19	20	21	21	22	21	21	21	22	21	21	19	21	20	21	20	22	21	19	21	18	21	20	20	18	21	20	20	36	32	34	33	33	35	36	36
B4E8I0;BURCENK562V_RS04435	B4E8I0;BURCENK562V_RS04435	BCAL0537;ref|WP_006482036.1|gi|493528006|	Endonuclease/exonuclease/phosphatase family protein;endonuclease	B4E8I0_BURCJ;				0	51.0961	9	9	9	9	9	9	9	9	9	9	9	9	9	9	9	9	9	9	9	9	9	9	9	9	9	9	9	9	9	9	8	9	14	12	13	12	11	13	13	13
B4E8I1;BURCENK562V_RS04430	B4E8I1;BURCENK562V_RS04430	BCAL0538;ref|WP_006482033.1|gi|493528003|	Putative exported protein;hypothetical protein	B4E8I1_BURCJ;				0	57.8709	4	4	4	4	4	4	4	4	4	4	4	4	4	4	4	4	4	4	4	4	4	4	4	4	4	4	4	4	4	4	4	4	5	4	5	5	4	5	5	5
B4E8I3;BURCENK562V_RS04420	B4E8I3;BURCENK562V_RS04420	BCAL0540;ref|WP_012492345.1|gi|501468900|	Putative ATPase;ATPase AAA	B4E8I3_BURCJ;				0	51.2949	5	6	6	6	6	6	5	5	7	5	6	6	6	4	5	6	5	5	7	6	5	5	6	6	6	6	6	6	5	7	5	6	6	7	7	7	7	7	6	5
B4E8I4;BURCENK562V_RS04415	B4E8I4;BURCENK562V_RS04415	BCAL0541;ref|WP_006489140.1|gi|493535185|	Putative FAD dependent oxidoreductase;FAD-dependent oxidoreductase	B4E8I4_BURCJ;				0	51.3537	9	12	11	13	9	10	13	12	8	13	12	11	10	12	13	11	12	13	13	11	12	11	12	12	12	12	13	12	12	13	13	13	10	13	12	15	10	11	13	13
B4E8I5;BURCENK562V_RS04410	B4E8I5;BURCENK562V_RS04410	BCAL0542;ref|WP_012492346.1|gi|501468901|	High-potential iron-sulfur protein;putative iron-sulfur protein	B4E8I5_BURCJ;				0	51.4219	4	4	4	4	4	4	4	4	4	4	4	4	4	4	4	4	4	4	4	4	4	4	4	4	4	4	4	4	4	4	4	4	7	7	7	7	7	7	7	7
B4E8I6;BURCENK562V_RS04405	B4E8I6;BURCENK562V_RS04405	BCAL0543;ref|WP_006489148.1|gi|493535194|	Major Facilitator Superfamily protein;major facilitator transporter	B4E8I6_BURCJ;				0	53.5408	3	3	3	3	3	3	3	3	3	3	3	3	3	3	3	3	3	2	3	3	3	3	3	3	3	3	3	3	3	3	3	3	4	4	4	4	4	4	4	4
B4E8I7;BURCENK562V_RS04400	B4E8I7;BURCENK562V_RS04400	dppA;ref|WP_006489145.1|gi|493535191|	Putative periplasmic dipeptide transport protein;ABC transporter	B4E8I7_BURCJ;				0	57.7268	30	30	31	29	28	29	31	30	29	28	31	29	29	30	29	28	31	27	29	31	30	30	30	30	26	36	30	31	26	34	28	29	55	54	59	54	51	55	56	58
B4E8I9;BURCENK562V_RS04390	B4E8I9;BURCENK562V_RS04390	dppC;ref|WP_006489141.1|gi|493535186|	Putative dipeptide transport system permease protein;peptide ABC transporter	B4E8I9_BURCJ;				0	48.949	3	3	3	3	3	3	3	3	3	3	3	2	3	3	3	3	3	2	3	3	3	3	3	3	3	3	3	3	3	3	3	3	3	3	3	3	3	3	3	3
B4E8J1;BURCENK562V_RS04380	B4E8J1;BURCENK562V_RS04380	dppF;ref|WP_006489146.1|gi|493535192|	Putative dipeptide ABC transporter ATP-binding protein;peptide ABC transporter ATP-binding protein	B4E8J1_BURCJ;				0	55.6887	13	14	16	14	11	15	13	13	14	12	14	13	14	14	13	13	13	13	13	14	14	13	13	12	13	13	14	12	13	14	13	12	21	19	24	21	19	23	21	21
B4E8J2;BURCENK562V_RS04375	B4E8J2;BURCENK562V_RS04375	BCAL0549;ref|WP_006492839.1|gi|493538944|	Putative exported protein;TraB family protein	B4E8J2_BURCJ;				0	48.4	5	5	4	5	5	7	5	5	5	5	5	5	6	6	6	6	5	6	6	4	5	6	3	4	5	5	5	5	5	6	4	6	5	5	4	5	5	7	5	5
B4E8J3;BURCENK562V_RS04370	B4E8J3;BURCENK562V_RS04370	BCAL0550;ref|WP_006483671.1|gi|493529656|	UPF0271 protein BCAL0550;LamB/YcsF family protein	B4E8J3_BURCJ;				0	49.2907	4	3	3	4	3	4	4	4	3	4	4	4	4	3	4	4	3	4	3	4	4	4	3	3	3	3	4	3	3	3	3	4	5	3	4	5	4	5	5	5
B4E8J4	B4E8J4	BCAL0551	Allophanate hydrolase subunit 2	B4E8J4_BURCJ				0	55.632	6	7	7	5	7	5	6	6	6	6	6	6	7	5	6	5	6	6	5	6	5	6	6	7	5	6	7	6	5	6	5	5	8	9	9	6	9	7	8	8
B4E8J5;BURCENK562V_RS04360	B4E8J5;BURCENK562V_RS04360	BCAL0552;ref|WP_006483176.1|gi|493529160|	Allophanate hydrolase subunit 1;allophanate hydrolase	B4E8J5_BURCJ;				0	51.3714	3	4	2	4	3	3	2	2	3	3	2	3	4	2	3	3	3	3	2	4	3	2	3	3	3	3	3	4	3	3	3	3	4	5	3	5	4	4	3	3
B4E8J6;BURCENK562V_RS04355	B4E8J6;BURCENK562V_RS04355	BCAL0553;ref|WP_006483173.1|gi|493529157|	MarR family regulatory protein;transcriptional regulator	B4E8J6_BURCJ;				0	55.9277	5	5	5	5	5	5	5	5	5	5	5	5	5	5	5	5	5	5	5	5	5	5	5	5	5	5	5	5	5	5	5	5	5	6	6	5	6	6	5	5
B4E8J7;BURCENK562V_RS04350	B4E8J7;BURCENK562V_RS04350	BCAL0554;ref|WP_006483183.1|gi|493529167|	5-formyltetrahydrofolate cyclo-ligase	B4E8J7_BURCJ;				0	54.6527	5	5	6	6	5	5	6	3	6	6	6	6	7	5	6	6	6	5	6	6	7	6	5	6	5	7	4	6	6	6	4	6	6	6	7	7	6	6	7	3
B4E8J8;BURCENK562V_RS04345	B4E8J8;BURCENK562V_RS04345	BCAL0555;ref|WP_006483177.1|gi|493529161|	Putative transglycosylase;lytic transglycosylase	B4E8J8_BURCJ;				0	55.3833	33	33	33	34	34	33	32	33	32	34	33	33	34	32	34	32	32	33	33	33	32	34	33	34	33	35	34	33	34	33	34	33	46	45	44	47	46	47	45	46
B4E8J9;BURCENK562V_RS04340	B4E8J9;BURCENK562V_RS04340	BCAL0556;ref|WP_006483181.1|gi|493529165|	NAD dependent epimerase/dehydratase family protein;NAD-dependent dehydratase	B4E8J9_BURCJ;				0	50.0614	11	11	11	11	11	10	11	11	11	10	11	11	11	11	11	11	10	11	10	11	11	10	10	10	10	10	10	10	11	10	11	11	12	13	15	14	12	13	15	17
B4E8K0;BURCENK562V_RS04335	B4E8K0;BURCENK562V_RS04335	BCAL0557;ref|WP_006483174.1|gi|493529158|	Putative glutathione S-transferase;glutathione S-transferase	B4E8K0_BURCJ;				0	52.8542	9	8	9	10	8	8	9	9	8	8	9	8	9	8	8	9	8	9	8	8	8	8	8	8	8	9	9	9	8	8	8	9	14	11	13	14	12	11	13	13
B4E8K1;BURCENK562V_RS04330	B4E8K1;BURCENK562V_RS04330	cca;ref|WP_006483182.1|gi|493529166|	Multifunctional CCA protein;tRNA nucleotidyl transferase	CCA_BURCJ;				0	53.2017	23	22	22	22	21	23	22	22	21	24	23	22	22	22	21	22	23	22	23	23	23	22	22	24	22	24	22	25	21	24	22	23	36	31	33	32	31	36	31	34
B4E8K2;BURCENK562V_RS04325	B4E8K2;BURCENK562V_RS04325	BCAL0559;ref|WP_012492351.1|gi|501468906|	Putative DNA-binding protein;XRE family transcriptional regulator	B4E8K2_BURCJ;				0	49.4729	4	4	5	2	4	4	5	5	4	4	5	4	5	5	3	4	4	5	5	4	3	3	6	4	3	5	4	4	5	3	3	4	4	4	6	2	4	4	5	5
B4E8K3;BURCENK562V_RS04320	B4E8K3;BURCENK562V_RS04320	BCAL0560;ref|WP_006483179.1|gi|493529163|	Subfamily M24B unassigned peptidase;X-Pro aminopeptidase	B4E8K3_BURCJ;				0	47.5972	1	1	1	1	1	2	1	1	1	2	1	1	1	2	2	1	1	0	1	2	0	1	0	0	0	1	2	2	1	1	0	1	1	1	1	1	1	2	1	1
B4E8K4;BURCENK562V_RS04315	B4E8K4;BURCENK562V_RS04315	flgN;ref|WP_006483184.1|gi|493529168|	Flagella synthesis protein FlgN;FlgN	B4E8K4_BURCJ;				0	50.9095	5	6	6	6	6	5	6	5	6	6	6	5	6	6	4	4	4	5	5	5	5	5	5	4	3	4	3	5	4	3	4	4	6	7	7	7	7	5	6	6
B4E8K5;BURCENK562V_RS04310	B4E8K5;BURCENK562V_RS04310	flgM;ref|WP_006483180.1|gi|493529164|	Negative regulator of flagellin synthesis (Anti-sigma-28 factor);anti-sigma-28 factor FlgM	B4E8K5_BURCJ;				0	51.9573	5	5	5	5	5	5	5	5	5	5	5	5	5	5	5	5	5	5	5	5	4	5	4	5	5	5	5	5	5	4	4	4	6	6	7	6	7	7	7	6
B4E8K6;BURCENK562V_RS04305	B4E8K6;BURCENK562V_RS04305	flgA;ref|WP_012492352.1|gi|501468907|	Putative flagellar basal body P-ring formation protein FlgA;flagellar basal body P-ring biosynthesis protein FlgA	B4E8K6_BURCJ;				0	51.1501	7	7	7	5	8	6	6	8	9	8	8	6	6	5	4	5	6	6	8	5	2	5	5	2	3	3	2	1	1	2	0	0	8	8	8	5	9	6	7	9
B4E8K7;BURCENK562V_RS04300	B4E8K7;BURCENK562V_RS04300	flgB;ref|WP_006485705.1|gi|493531711|	Flagellar basal body rod protein FlgB;flagellar basal body rod protein FlgB	B4E8K7_BURCJ;				0	53.736	7	6	8	7	7	7	8	8	7	7	8	8	7	6	7	7	8	8	8	8	4	7	4	6	4	6	5	7	4	6	7	7	10	8	11	8	8	10	12	12
B4E8K8;BURCENK562V_RS04295	B4E8K8;BURCENK562V_RS04295	flgC;ref|WP_006485701.1|gi|493531707|	Flagellar basal-body rod protein FlgC;flagellar basal body rod protein FlgC	B4E8K8_BURCJ;				0	54.2931	3	3	3	2	3	3	3	3	3	3	3	3	3	3	3	3	3	3	3	2	2	3	3	3	4	2	3	2	3	2	4	3	3	3	3	2	3	3	3	3
B4E8L0;BURCENK562V_RS04285	B4E8L0;BURCENK562V_RS04285	flgE1;ref|WP_006485700.1|gi|493531706|	Flagellar hook protein FlgE;flagellar hook protein FlgE	B4E8L0_BURCJ;				0	50.0841	5	5	5	5	5	6	6	6	6	6	5	5	6	6	5	6	5	5	6	6	5	4	5	6	6	4	5	4	4	4	4	5	5	5	5	5	5	6	6	6
B4E8L1;BURCENK562V_RS04280	B4E8L1;BURCENK562V_RS04280	flgF;ref|WP_006485699.1|gi|493531705|	Flagellar basal-body rod protein FlgF;flagellar basal body rod protein FlgF	B4E8L1_BURCJ;				0.000244	44.888	3	3	2	2	3	3	2	3	3	2	2	3	3	3	3	1	2	3	3	2	2	3	2	2	2	2	3	3	3	3	2	3	3	3	3	2	4	3	3	3
B4E8L2;BURCENK562V_RS04275	B4E8L2;BURCENK562V_RS04275	flgG;ref|WP_006485706.1|gi|493531712|	Flagellar basal-body rod protein FlgG;flagellar basal body rod protein FlgG	B4E8L2_BURCJ;				0	47.8322	5	4	4	4	3	4	4	5	4	5	5	5	4	5	5	4	3	3	5	5	4	4	5	4	1	3	4	3	3	4	3	5	5	4	4	4	3	4	5	6
B4E8L3;BURCENK562V_RS04270	B4E8L3;BURCENK562V_RS04270	flgH;ref|WP_006495504.1|gi|493541632|	Flagellar L-ring protein;flagellar basal body L-ring protein	FLGH_BURCJ;				0	51.6326	6	6	6	6	6	5	5	5	6	6	6	6	6	6	5	6	5	6	6	6	4	5	6	5	5	5	6	5	5	5	5	6	10	9	9	9	9	7	7	8
B4E8L4;BURCENK562V_RS04265	B4E8L4;BURCENK562V_RS04265	flgI;ref|WP_034195648.1|gi|736050005|	Flagellar P-ring protein;flagellar P-ring protein FlgI	B4E8L4_BURCJ;				0	53.9133	13	12	12	12	11	12	12	12	12	12	12	12	12	11	12	12	12	12	12	12	11	11	12	11	11	13	11	12	11	12	11	11	19	17	15	17	15	18	16	16
B4E8L5;BURCENK562V_RS04260	B4E8L5;BURCENK562V_RS04260	flgJ;ref|WP_006493513.1|gi|493539626|	Peptidoglycan hydrolase FlgJ (Muramidase FlgJ);flagellar rod assembly protein FlgJ	B4E8L5_BURCJ;				0	54.9718	15	12	13	12	14	16	14	15	14	14	12	13	7	7	9	10	11	12	14	10	4	10	6	6	5	5	5	6	2	4	4	4	17	14	15	12	16	17	16	17
B4E8L7;BURCENK562V_RS04255	B4E8L7;BURCENK562V_RS04255	ycgR;ref|WP_006477567.1|gi|493523495|	Flagellar brake protein YcgR;flagellar brake protein YcgR	B4E8L7_BURCJ;				0	55.0105	14	13	14	13	14	14	14	14	14	14	14	14	14	14	14	13	14	14	14	13	14	14	14	14	14	14	13	14	13	14	13	13	20	17	18	16	18	19	18	18
B4E8L8;BURCENK562V_RS04250	B4E8L8;BURCENK562V_RS04250	flgK;ref|WP_006493512.1|gi|493539625|	Flagellar hook-associated protein 1 (HAP1);flagellar hook-associated protein FlgK	B4E8L8_BURCJ;				0	55.5564	4	3	3	4	3	3	3	3	3	4	3	4	4	3	4	3	4	3	4	3	3	3	3	3	5	4	5	4	5	4	4	4	4	3	3	4	3	3	3	3
B4E8L9;BURCENK562V_RS04245	B4E8L9;BURCENK562V_RS04245	flgL;ref|WP_006489190.1|gi|493535236|	Flagellar hook-associated protein 3 (HAP3);flagellar hook-associated protein FlgL	B4E8L9_BURCJ;				0	53.4294	2	2	0	1	1	0	1	1	3	3	2	3	3	3	3	3	1	2	1	2	3	3	3	3	3	3	3	3	3	3	3	3	2	2	0	1	1	0	1	1
B4E8M0;BURCENK562V_RS04240	B4E8M0;BURCENK562V_RS04240	BCAL0578;ref|WP_006483073.1|gi|493529056|	Putative permease;pyrimidine permease	B4E8M0_BURCJ;				0	52.5023	2	2	2	2	2	2	2	2	2	2	2	2	2	2	2	2	2	2	2	2	2	2	2	2	2	2	2	2	2	2	2	2	3	4	4	4	4	4	3	4
B4E8M1;BURCENK562V_RS04235	B4E8M1;BURCENK562V_RS04235	BCAL0579;ref|WP_006483074.1|gi|493529057|	LysR family regulatory protein;transcriptional regulator	B4E8M1_BURCJ;				0	48.1778	2	2	4	3	2	1	1	2	3	2	3	3	2	4	3	2	2	3	2	2	2	2	1	1	3	3	2	3	1	3	0	1	2	2	4	3	2	1	1	2
B4E8M6;BURCENK562V_RS04210	B4E8M6;BURCENK562V_RS04210	BCAL0584;ref|WP_012492356.1|gi|501468911|	Putative outer membrane porin protein;porin	B4E8M6_BURCJ;				0	54.8661	15	13	13	14	14	15	15	13	13	14	15	15	13	14	14	15	14	13	15	14	13	14	13	14	13	13	14	13	13	14	12	13	20	17	19	18	18	20	21	18
B4E8M8;BURCENK562V_RS04200	B4E8M8;BURCENK562V_RS04200	gor;ref|WP_006484284.1|gi|493530272|	Glutathione reductase;glutathione reductase	B4E8M8_BURCJ;				0	51.6262	22	18	19	21	23	21	23	21	20	19	20	21	23	21	23	22	22	23	21	20	22	20	23	23	21	19	21	22	19	20	24	22	30	24	25	28	30	30	32	29
B4E8M9;BURCENK562V_RS04195	B4E8M9;BURCENK562V_RS04195	BCAL0587;ref|WP_006484289.1|gi|493530277|	Putative lipoprotein;curli production assembly protein CsgG	B4E8M9_BURCJ;				0	54.9429	5	5	5	5	5	4	5	5	5	5	5	6	6	5	6	6	6	5	6	5	5	5	5	4	5	4	5	5	5	6	5	6	6	6	6	6	6	5	6	6
B4E8N4;BURCENK562V_RS23840	B4E8N4;BURCENK562V_RS23840	pyrD;ref|WP_012492588.1|gi|501469143|	Dihydroorotate dehydrogenase (quinone);dihydroorotate dehydrogenase	PYRD_BURCJ;				0	57.9642	24	23	23	24	23	24	25	24	23	24	24	24	24	24	24	24	24	24	25	24	24	25	23	24	22	24	23	25	23	24	22	23	35	35	35	35	34	37	37	36
B4E8N5;BURCENK562V_RS23835	B4E8N5;BURCENK562V_RS23835	ate;ref|WP_006484143.1|gi|493530131|	Putative arginyl-tRNA--protein transferase;arginyl-tRNA-protein transferase	ATE_BURCJ;				0	54.5033	7	6	7	7	6	7	7	7	7	7	7	7	7	7	7	7	7	7	7	7	6	7	7	7	7	7	7	7	7	7	6	7	9	7	9	9	7	9	9	9
B4E8N6;BURCENK562V_RS23830	B4E8N6;BURCENK562V_RS23830	aat;ref|WP_006484147.1|gi|493530135|	Leucyl/phenylalanyl-tRNA--protein transferase;leucyl/phenylalanyl-tRNA--protein transferase	LFTR_BURCJ;				0	56.9127	8	8	9	9	10	9	9	9	8	10	9	8	11	9	10	9	12	10	11	10	9	11	10	11	8	8	9	9	9	9	10	8	9	10	11	10	12	11	11	11
B4E8N7;BURCENK562V_RS23825	B4E8N7;BURCENK562V_RS23825	BCAL1614;ref|WP_006484214.1|gi|493530202|	NUDIX hydrolase;ADP-ribose pyrophosphatase	B4E8N7_BURCJ;				0	55.1655	6	7	7	6	7	7	6	7	7	6	7	6	7	7	7	6	6	7	7	6	7	7	6	7	7	6	6	7	6	6	6	7	10	11	12	10	11	11	10	11
B4E8N8;BURCENK562V_RS23815	B4E8N8;BURCENK562V_RS23815	BceJ2315_15790;ref|WP_006484123.1|gi|493530111|	UPF0303 protein BceJ2315_15790;hypothetical protein	Y1579_BURCJ;				0	53.2258	8	8	8	8	8	8	8	8	8	8	8	8	8	8	8	8	8	8	8	8	8	8	8	8	8	8	8	8	8	8	8	8	13	12	14	13	14	12	14	15
B4E8P2;BURCENK562V_RS23795	B4E8P2;BURCENK562V_RS23795	ssuD;ref|WP_006495307.1|gi|493541435|	Alkanesulfonate monooxygenase;alkanesulfonate monooxygenase	B4E8P2_BURCJ;				0	49.454	1	1	1	1	0	2	2	1	1	1	1	0	0	1	2	0	1	2	1	2	1	1	0	2	0	0	2	1	1	1	0	1	1	1	1	1	0	2	2	1
B4E8P7;BURCENK562V_RS23770	B4E8P7;BURCENK562V_RS23770	BCAL1624;ref|WP_006484161.1|gi|493530149|	Uncharacterized protein;hypothetical protein	B4E8P7_BURCJ;				0	52.7192	5	3	4	5	4	5	3	5	4	3	3	4	3	5	6	5	4	3	4	5	4	5	6	4	4	4	6	4	4	5	5	6	6	4	5	8	5	6	5	7
B4E8P8	B4E8P8	dusA	tRNA-dihydrouridine(20/20a) synthase	B4E8P8_BURCJ				0	50.7347	10	9	10	9	10	11	11	11	12	12	13	11	11	11	10	11	12	10	12	11	10	11	11	11	10	11	10	10	11	13	10	11	13	12	12	11	13	14	14	14
B4E8Q0;BURCENK562V_RS23750	B4E8Q0;BURCENK562V_RS23750	BCAL1627;ref|WP_006484175.1|gi|493530163|	Acetyltransferase (GNAT) family protein;N-acetyltransferase GCN5	B4E8Q0_BURCJ;				0	50.4865	2	1	1	0	2	2	3	2	2	3	2	3	2	1	1	2	1	1	3	1	2	3	2	1	1	1	0	1	2	1	1	1	2	1	1	0	2	2	3	2
B4E8Q1;BURCENK562V_RS23745	B4E8Q1;BURCENK562V_RS23745	BCAL1628;ref|WP_006484172.1|gi|493530160|	Uncharacterized protein;hypothetical protein	B4E8Q1_BURCJ;				0	46.9278	6	7	8	7	8	8	7	6	8	6	6	7	7	8	7	6	7	9	7	7	8	8	7	8	7	6	7	6	7	7	7	8	8	8	9	9	8	9	8	8
B4E8Q3;BURCENK562V_RS23730	B4E8Q3;BURCENK562V_RS23730	BCAL1630;ref|WP_012492591.1|gi|501469146|	Uncharacterized protein;hypothetical protein	B4E8Q3_BURCJ;				0	52.007	9	7	8	9	9	9	9	9	9	9	9	9	8	9	9	8	9	9	9	9	9	8	8	9	8	9	8	9	8	9	9	9	16	11	17	17	15	16	17	15
B4E8Q4;BURCENK562V_RS23725	B4E8Q4;BURCENK562V_RS23725	BCAL1631;ref|WP_006484174.1|gi|493530162|	Uncharacterized protein;hypothetical protein	B4E8Q4_BURCJ;				0	52.6067	5	4	3	4	5	4	5	4	5	5	2	5	4	5	5	4	4	4	5	5	4	4	5	4	5	4	4	5	4	5	4	5	5	4	3	4	5	4	5	4
B4E8Q6;BURCENK562V_RS23710	B4E8Q6;BURCENK562V_RS23710	BCAL1634;ref|WP_006484195.1|gi|493530183|	Glyoxalase/bleomycin resistance protein/dioxygenase superfamily protein;glyoxalase	B4E8Q6_BURCJ;				0	52.2135	2	2	2	3	3	2	2	2	3	1	3	3	2	3	2	2	3	3	3	3	3	3	3	3	3	3	3	3	3	3	3	2	3	3	4	4	5	4	3	3
B4E8Q7;BURCENK562V_RS23705	B4E8Q7;BURCENK562V_RS23705	BCAL1635;ref|WP_006484192.1|gi|493530180|	Putative cyclic-di-GMP signaling protein;diguanylate cyclase	B4E8Q7_BURCJ;				0	53.805	10	10	11	11	11	11	11	11	10	10	10	11	10	11	12	10	10	10	11	11	12	11	10	11	12	11	10	11	11	13	11	10	14	15	18	15	16	17	17	17
B4E8Q9;BURCENK562V_RS23695	B4E8Q9;BURCENK562V_RS23695	BCAL1636;ref|WP_006484133.1|gi|493530121|	Putative exported endonuclease;endonuclease	B4E8Q9_BURCJ;				0	51.2	9	6	7	10	10	8	9	9	8	10	10	9	9	10	9	9	10	9	10	10	10	10	10	10	9	9	8	10	9	8	9	9	10	7	9	12	11	9	11	10
B4E8R0;BURCENK562V_RS23690	B4E8R0;BURCENK562V_RS23690	BCAL1637;ref|WP_006484121.1|gi|493530109|	Putative DNA-binding protein;HxlR family transcriptional regulator	B4E8R0_BURCJ;				0	56.3727	4	6	3	4	4	4	4	4	6	4	5	4	5	4	4	5	5	6	3	5	5	5	6	6	5	2	5	4	5	3	4	5	5	7	3	5	4	4	5	5
B4E8R1;BURCENK562V_RS23685	B4E8R1;BURCENK562V_RS23685	BCAL1638;ref|WP_006484216.1|gi|493530204|	Thioesterase superfamily protein;phenylacetic acid degradation protein	B4E8R1_BURCJ;				0.000244	44.6387	2	2	1	2	1	2	1	1	2	3	1	1	1	2	1	2	0	0	0	1	0	0	0	0	1	0	0	0	1	0	1	1	2	3	2	3	2	3	1	1
B4E8R2;BURCENK562V_RS23680	B4E8R2;BURCENK562V_RS23680	BCAL1639;ref|WP_006484151.1|gi|493530139|	Putative oxidoreductase;aldo-keto reductase	B4E8R2_BURCJ;				0	51.8878	15	14	14	14	14	15	15	15	15	15	15	14	15	14	14	14	15	14	15	15	15	15	15	15	14	14	14	15	13	16	14	14	20	18	18	17	18	20	20	20
B4E8R5;BURCENK562V_RS23665	B4E8R5;BURCENK562V_RS23665	BCAL1642;ref|WP_006484145.1|gi|493530133|	LysR family regulatory protein;LysR substrate binding domain protein	B4E8R5_BURCJ;				0	48.8184	5	5	5	4	5	5	4	5	5	4	3	4	4	5	3	3	5	5	4	5	2	4	3	4	4	5	4	5	5	3	3	3	5	5	5	4	5	5	4	5
B4E8R6;BURCENK562V_RS23660	B4E8R6;BURCENK562V_RS23660	BCAL1643;ref|WP_006484185.1|gi|493530173|	tRNA 2-selenouridine synthase	B4E8R6_BURCJ;				0	51.9333	19	19	19	18	19	20	18	19	20	20	20	19	19	19	19	17	20	19	20	19	19	20	19	19	20	21	19	19	20	19	19	19	24	24	24	23	22	25	23	24
B4E8R7;BURCENK562V_RS23655	B4E8R7;BURCENK562V_RS23655	BCAL1644;ref|WP_006484180.1|gi|493530168|	Permease protein;membrane protein	B4E8R7_BURCJ;				0	48.4174	1	1	1	2	2	2	1	2	2	2	2	2	2	2	2	2	2	2	2	2	2	2	2	2	2	1	2	2	2	1	2	2	2	1	2	3	4	4	3	4
B4E8R8;BURCENK562V_RS23650	B4E8R8;BURCENK562V_RS23650	BCAL1645;ref|WP_006484198.1|gi|493530186|	Uncharacterized protein;hypothetical protein	B4E8R8_BURCJ;				0	53.1883	3	3	3	3	3	3	3	3	3	3	3	3	3	3	3	3	3	3	3	3	3	3	3	3	3	3	3	3	3	3	3	3	6	6	6	6	6	6	6	6
B4E8S0;BURCENK562V_RS23640	B4E8S0;BURCENK562V_RS23640	nodI;ref|WP_006484213.1|gi|493530201|	Nod factor export ATP-binding protein I;ABC transporter ATP-binding protein	B4E8S0_BURCJ;				0	50.7314	3	3	3	3	3	2	3	3	3	3	3	3	3	3	2	2	3	3	3	3	3	3	3	3	2	2	3	3	3	2	3	3	3	3	3	3	3	2	3	3
B4E8S1;BURCENK562V_RS23635	B4E8S1;BURCENK562V_RS23635	BCAL1648;ref|WP_006484144.1|gi|493530132|	Putative stress-related protein;universal stress protein A	B4E8S1_BURCJ;				0	57.0813	9	9	9	9	9	9	9	8	9	9	9	9	9	9	9	9	9	9	9	9	8	9	9	9	9	10	9	9	9	10	9	9	13	14	13	13	14	14	13	12
B4E8S2;BURCENK562V_RS23630	B4E8S2;BURCENK562V_RS23630	BCAL1649;ref|WP_006484209.1|gi|493530197|	Putative membrane protein;membrane protein	B4E8S2_BURCJ;				0	48.0875	3	3	4	4	4	4	3	3	4	4	4	4	3	4	4	4	4	5	5	5	3	4	2	4	4	4	3	5	3	4	4	4	3	3	4	4	4	4	3	3
B4E8S4;BURCENK562V_RS23620	B4E8S4;BURCENK562V_RS23620	lexA;ref|WP_006484226.1|gi|493530214|	LexA repressor;LexA family transcriptional regulator	LEXA_BURCJ;				0	52.995	9	9	9	9	8	9	9	9	9	9	9	9	9	9	9	9	9	9	9	8	9	9	8	9	9	10	9	9	9	10	9	8	11	12	12	11	11	11	12	11
B4E8S5;BURCENK562V_RS23615	B4E8S5;BURCENK562V_RS23615	sbp;ref|WP_006484165.1|gi|493530153|	Sulfate-binding protein;ABC transporter permease	B4E8S5_BURCJ;				0	54.6181	14	14	14	14	14	14	14	13	14	14	14	14	14	14	14	14	14	14	14	14	14	14	14	13	13	16	14	14	12	15	14	14	19	18	18	19	19	19	19	18
B4E8S8;BURCENK562V_RS23600	B4E8S8;BURCENK562V_RS23600	cysA;ref|WP_006484184.1|gi|493530172|	Sulfate/thiosulfate import ATP-binding protein CysA;sulfate ABC transporter ATP-binding protein	B4E8S8_BURCJ;				0	54.2418	11	11	13	10	12	10	12	11	12	11	11	11	10	11	10	11	12	10	12	11	12	11	10	9	9	11	10	11	10	9	10	9	11	11	14	10	13	11	14	13
B4E8S9;BURCENK562V_RS23595	B4E8S9;BURCENK562V_RS23595	ssuR;ref|WP_006484201.1|gi|493530189|	Aliphatic sulfonate utilization regulatory protein SsuR;CysB family transcriptional regulator	B4E8S9_BURCJ;				0	51.4922	13	11	12	11	13	12	13	12	11	12	13	12	11	11	11	12	11	11	13	12	13	12	10	12	11	11	9	12	12	13	12	12	19	17	18	17	19	18	19	18
B4E8T0;BURCENK562V_RS23585	B4E8T0;BURCENK562V_RS23585	BCAL1657;ref|WP_006484190.1|gi|493530178|	Putative ribose transport system, substrate-binding protein;LacI family transcriptional regulator	B4E8T0_BURCJ;				0	56.9365	27	29	28	28	28	27	27	27	28	28	29	27	29	27	25	26	27	28	27	28	28	27	26	28	29	30	27	29	28	30	28	26	50	51	51	50	51	51	49	51
B4E8T1;BURCENK562V_RS23580	B4E8T1;BURCENK562V_RS23580	BCAL1658;ref|WP_006484138.1|gi|493530126|	Putative ribose ABC transporter ATP-binding protein;ribose ABC transporter ATPase	B4E8T1_BURCJ;				0	53.2824	25	23	25	25	24	25	24	24	23	24	24	25	24	26	23	26	24	24	25	24	23	25	24	24	26	22	24	25	23	23	26	23	39	36	38	38	37	36	36	37
B4E8T2;BURCENK562V_RS23575	B4E8T2;BURCENK562V_RS23575	BCAL1659;ref|WP_006484124.1|gi|493530112|	Putative ribose transport system, permease protein;ABC transporter permease	B4E8T2_BURCJ;				0	50.4119	5	5	5	5	5	5	5	5	5	5	5	5	5	5	5	5	5	5	5	5	5	5	5	5	5	5	5	5	5	5	5	5	5	5	5	5	5	5	5	5
B4E8T4;BURCENK562V_RS23565	B4E8T4;BURCENK562V_RS23565	rbsK;ref|WP_006495210.1|gi|493541338|	Ribokinase;ribokinase	B4E8T4_BURCJ;				0	49.8434	9	10	9	9	10	10	10	9	9	10	10	10	9	9	9	9	10	10	9	10	10	10	10	10	10	10	9	8	9	10	10	10	12	12	11	12	12	13	12	13
B4E8T5;BURCENK562V_RS23560	B4E8T5;BURCENK562V_RS23560	BCAL1662;ref|WP_020979830.1|gi|537743640|	Putative methyl-accepting chemotaxis protein;signal transduction four helix bundle sensory module	B4E8T5_BURCJ;				0	55.6319	17	16	17	18	18	20	18	19	21	22	22	20	22	21	22	21	20	19	21	18	22	22	22	19	25	26	22	26	24	25	24	22	19	18	18	20	20	22	20	21
B4E8T6;BURCENK562V_RS23555	B4E8T6;BURCENK562V_RS23555	BCAL1663;ref|WP_006483964.1|gi|493529949|	PrkA family serine protein kinase	B4E8T6_BURCJ;				0	53.0763	41	42	43	39	39	39	41	40	42	43	40	38	39	38	38	35	39	39	41	40	39	36	34	38	37	47	38	43	39	42	34	37	70	71	74	67	65	65	69	69
B4E8T7;BURCENK562V_RS23550	B4E8T7;BURCENK562V_RS23550	BCAL1664;ref|WP_006483957.1|gi|493529942|	UPF0229 protein BCAL1664;hypothetical protein	B4E8T7_BURCJ;				0	55.9186	21	22	21	23	21	21	23	21	20	21	23	21	22	21	21	21	20	21	22	22	21	21	21	22	23	24	21	23	22	22	20	22	34	36	34	35	35	32	34	34
B4E8T9;BURCENK562V_RS23540	B4E8T9;BURCENK562V_RS23540	kgtP;ref|WP_006483959.1|gi|493529944|	Alpha-ketoglutarate permease;alpha-ketoglutarate transporter	B4E8T9_BURCJ;				0	55.9205	6	6	6	6	6	6	6	6	6	6	6	6	6	6	6	6	6	6	6	6	6	6	6	6	6	6	6	6	6	6	6	6	11	10	12	13	12	11	12	13
B4E8U1;BURCENK562V_RS23535	B4E8U1;BURCENK562V_RS23535	BCAL1668;ref|WP_006483955.1|gi|493529940|	Periplasmic solute-binding protein;amino acid ABC transporter substrate-binding protein	B4E8U1_BURCJ;				0	52.3947	7	9	6	7	8	10	9	7	9	8	10	7	6	11	7	8	7	7	9	8	5	8	7	7	5	8	7	7	8	9	6	9	8	10	7	8	9	11	10	8
B4E8U6;BURCENK562V_RS23510	B4E8U6;BURCENK562V_RS23510	amrA;ref|WP_006487246.1|gi|493533266|	Multidrug efflux system AmrA protein;periplasmic multidrug efflux lipoprotein	B4E8U6_BURCJ;				0	53.5467	19	19	18	18	19	19	19	18	19	19	19	19	19	19	19	19	19	19	19	18	19	18	18	19	18	19	18	19	19	19	19	18	31	34	33	31	34	33	34	33
B4E8U7;BURCENK562V_RS23505	B4E8U7;BURCENK562V_RS23505	amrB;ref|WP_006487247.1|gi|493533267|	Efflux pump membrane transporter;hydrogenase expression protein HypA	B4E8U7_BURCJ;				0	58.2897	30	31	33	33	33	32	32	33	31	32	32	32	32	31	32	32	31	32	31	31	31	31	32	31	32	30	31	31	33	32	31	31	45	46	49	48	47	47	48	49
B4E8U8;BURCENK562V_RS23500	B4E8U8;BURCENK562V_RS23500	BCAL1676;ref|WP_034178594.1|gi|736004676|	Multidrug efflux system outer membrane protein;multidrug transporter	B4E8U8_BURCJ;				0	55.8026	23	23	23	24	22	23	24	23	23	23	22	22	22	22	23	23	22	23	22	23	23	22	22	23	22	22	22	24	23	22	23	23	33	31	29	33	29	31	31	31
B4E8V1;BURCENK562V_RS23485	B4E8V1;BURCENK562V_RS23485	BCAL1679;ref|WP_006486088.1|gi|493532103|	Putative fimbrial chaperone;fimbrial protein	B4E8V1_BURCJ;				0.000244	43.7865	1	2	1	1	2	4	1	4	3	6	4	2	3	3	1	3	2	2	4	3	2	2	1	3	1	2	2	1	3	4	3	1	1	2	1	1	2	4	1	4
B4E8V2;BURCENK562V_RS26355	B4E8V2;BURCENK562V_RS26355	BCAL2679;ref|WP_006484798.1|gi|493530791|	Putative cobaltochelatase;cobalamin biosynthesis protein CbiX	B4E8V2_BURCJ;				0	52.7795	4	4	4	4	5	5	5	5	5	5	5	5	5	5	4	5	4	5	4	4	5	5	4	4	5	4	4	3	5	5	4	4	4	4	4	4	5	5	5	5
B4E8V4;BURCENK562V_RS26345	B4E8V4;BURCENK562V_RS26345	cysN;ref|WP_006484806.1|gi|493530799|	Sulfate adenylyltransferase subunit 1;sulfate adenylyltransferase	B4E8V4_BURCJ;				0	56.2363	26	26	25	25	26	24	26	26	25	26	27	27	25	26	26	26	26	25	25	26	25	25	24	24	21	23	26	25	23	25	25	24	39	38	37	35	39	37	38	40
B4E8V5;BURCENK562V_RS26340	B4E8V5;BURCENK562V_RS26340	cysD1;ref|WP_006478076.1|gi|493524010|	Sulfate adenylyltransferase;sulfate adenylyltransferase subunit 2	B4E8V5_BURCJ;				0	58.8489	18	19	19	18	19	18	18	18	18	20	18	18	19	18	18	18	20	17	19	17	18	20	19	18	16	19	16	19	15	19	16	16	29	28	29	28	30	29	28	28
B4E8V6;BURCENK562V_RS26335	B4E8V6;BURCENK562V_RS26335	cysH;ref|WP_006484803.1|gi|493530796|	Putative phosphoadenosine phosphosulfate reductase;phosphoadenosine phosphosulfate reductase	B4E8V6_BURCJ;				0	55.9752	13	14	13	12	13	13	13	13	13	13	13	13	13	13	12	13	13	14	13	12	12	13	12	12	12	14	13	11	12	14	10	11	21	21	21	20	21	20	21	22
B4E8V7;BURCENK562V_RS26330	B4E8V7;BURCENK562V_RS26330	BCAL2684;ref|WP_006484805.1|gi|493530798|	Uncharacterized protein;oxidoreductase	B4E8V7_BURCJ;				0	56.788	9	9	9	9	9	9	9	9	9	9	9	9	9	9	9	9	9	9	9	9	9	9	9	9	9	10	9	9	9	10	8	9	14	14	15	14	13	14	13	13
B4E8V8;BURCENK562V_RS26325	B4E8V8;BURCENK562V_RS26325	cysI;ref|WP_006484802.1|gi|493530795|	Putative sulfite reductase;sulfite reductase	B4E8V8_BURCJ;				0	53.3931	28	27	28	27	28	27	28	28	27	28	28	26	27	27	27	27	28	27	28	27	26	27	27	27	27	29	26	28	25	28	26	27	39	36	38	37	39	38	40	38
B4E8V9;BURCENK562V_RS26320	B4E8V9;BURCENK562V_RS26320	cysB;ref|WP_006478072.1|gi|493524006|	Cys regulon transcriptional activator CysB;Transcriptional regulator	B4E8V9_BURCJ;				0	52.7437	16	15	16	17	17	16	16	16	15	14	14	13	17	15	16	17	16	17	14	16	16	16	17	14	16	17	15	15	16	17	15	16	18	18	20	20	19	19	19	18
B4E8W0;BURCENK562V_RS26315	B4E8W0;BURCENK562V_RS26315	BCAL2687;ref|WP_006492726.1|gi|493538831|	Putative lipoprotein;branched-chain amino acid ABC transporter substrate-binding protein	B4E8W0_BURCJ;				0	51.3835	9	9	9	9	8	9	9	8	10	10	9	8	9	9	8	9	7	9	9	8	9	8	9	8	9	10	8	10	8	10	8	10	9	9	10	10	9	10	10	9
B4E8W4;BURCENK562V_RS26290	B4E8W4;BURCENK562V_RS26290	BCAL2691;ref|WP_006492722.1|gi|493538827|	Putative hydrolase;alpha/beta hydrolase	B4E8W4_BURCJ;				0	55.5317	10	9	10	11	8	11	11	12	10	10	11	10	9	11	11	11	12	10	12	10	9	10	10	12	10	11	10	10	10	10	11	11	10	9	10	11	8	11	11	12
B4E8W5;BURCENK562V_RS26285	B4E8W5;BURCENK562V_RS26285	BCAL2692;ref|WP_034178368.1|gi|736004450|	LysR family regulatory protein;LysR family transcriptional regulator	B4E8W5_BURCJ;				0	47.7731	1	2	2	1	1	1	1	2	2	1	1	1	3	2	1	2	1	2	2	1	2	2	1	2	2	3	1	1	1	1	2	1	1	2	2	1	1	1	1	2
B4E8W6;BURCENK562V_RS26280	B4E8W6;BURCENK562V_RS26280	BCAL2693;ref|WP_006482774.1|gi|493528757|	LysR family regulatory protein;LysR family transcriptional regulator	B4E8W6_BURCJ;				0	54.4835	4	2	2	3	3	5	2	2	5	2	3	2	2	3	3	4	2	3	3	2	2	2	3	3	3	2	3	3	2	4	4	4	6	4	4	5	4	6	3	3
B4E8W7;BURCENK562V_RS26275	B4E8W7;BURCENK562V_RS26275	BCAL2694;ref|WP_006478064.1|gi|493523998|	Putative dehydrogenase;short-chain dehydrogenase	B4E8W7_BURCJ;				0	52.2429	9	9	8	11	10	10	10	9	11	10	9	9	9	11	9	9	11	10	9	10	8	9	9	11	11	11	10	9	11	11	8	9	12	12	10	14	13	12	13	11
B4E8W8;BURCENK562V_RS26270	B4E8W8;BURCENK562V_RS26270	BCAL2695;ref|WP_006482771.1|gi|493528754|	Uncharacterized protein;DNA damage-inducible protein DinB	B4E8W8_BURCJ;				0	54.6356	11	11	11	11	10	11	11	10	10	11	10	10	10	11	11	10	11	10	11	11	10	11	11	11	10	11	9	11	10	11	10	10	14	13	13	14	12	13	13	14
B4E8W9;BURCENK562V_RS26265	B4E8W9;BURCENK562V_RS26265	BCAL2696;ref|WP_006482777.1|gi|493528760|	Putative copper resistance protein;copper resistance protein CopC	B4E8W9_BURCJ;				0	52.6935	2	2	2	1	2	2	2	2	2	2	2	2	2	2	2	2	2	2	2	2	2	2	2	2	2	2	2	2	2	2	2	2	3	3	3	2	3	3	3	3
B4E8X0;BURCENK562V_RS26260	B4E8X0;BURCENK562V_RS26260	BCAL2697;ref|WP_006482773.1|gi|493528756|	Pseudouridine synthase;pseudouridine synthase	B4E8X0_BURCJ;				0	56.5827	7	7	6	6	6	7	7	9	9	7	7	7	6	8	7	7	8	8	10	7	8	7	8	9	9	8	8	8	7	8	7	8	11	8	10	8	11	11	12	14
B4E8X2;BURCENK562V_RS26250	B4E8X2;BURCENK562V_RS26250	BCAL2699;ref|WP_012492821.1|gi|501469376|	NAD dependent epimerase/dehydratase family protein;NAD-dependent dehydratase	B4E8X2_BURCJ;				0	52.4718	9	9	9	9	10	8	8	10	9	8	9	10	9	9	11	9	11	10	8	9	10	8	7	10	9	9	10	10	9	9	9	10	11	11	11	11	12	10	10	12
B4E8X3;BURCENK562V_RS26245	B4E8X3;BURCENK562V_RS26245	BCAL2700;ref|WP_006488970.1|gi|493535010|	Putative oxidoreductase;CDP-6-deoxy-delta-3,4-glucoseen reductase	B4E8X3_BURCJ;				0	59.2527	21	21	22	21	21	21	21	22	21	22	22	21	21	21	21	21	22	21	22	22	21	22	21	21	21	21	21	22	21	22	21	21	39	39	40	39	39	39	38	40
B4E8X4;BURCENK562V_RS26240	B4E8X4;BURCENK562V_RS26240	argD;ref|WP_006488944.1|gi|493534984|	Acetylornithine aminotransferase;acetylornithine aminotransferase	B4E8X4_BURCJ;				0	56.3246	21	21	21	20	20	20	21	22	21	21	21	20	20	20	20	20	20	20	20	21	21	21	20	20	20	23	20	21	20	21	19	19	37	37	35	35	34	36	36	39
B4E8X5;BURCENK562V_RS26235	B4E8X5;BURCENK562V_RS26235	BCAL2702;ref|WP_006488959.1|gi|493534999|	Putative acetyltransferase;acetyltransferase	B4E8X5_BURCJ;				0	55.3374	7	7	6	5	8	8	7	7	8	8	7	5	8	7	6	7	6	8	6	5	5	8	5	5	7	5	7	6	8	6	6	5	8	10	9	6	11	10	8	10
B4E8X6;BURCENK562V_RS26230	B4E8X6;BURCENK562V_RS26230	BCAL2703;ref|WP_006488939.1|gi|493534979|	Uncharacterized protein;hypothetical protein	B4E8X6_BURCJ;				0	56.4546	6	6	6	6	6	6	6	6	6	6	6	6	6	6	6	6	6	6	6	6	6	6	6	6	6	6	6	6	6	6	6	6	10	10	10	10	10	10	10	10
B4E8X9;BURCENK562V_RS26215	B4E8X9;BURCENK562V_RS26215	BCAL2705;ref|WP_012492822.1|gi|501469377|	ABC transporter ATP-binding protein;amino acid ABC transporter ATPase	B4E8X9_BURCJ;				0	56.8865	13	13	11	14	13	14	12	14	13	13	14	13	14	13	14	13	14	14	13	14	13	14	14	13	12	13	12	12	13	13	13	11	22	21	18	21	22	24	22	23
B4E8Y0;BURCENK562V_RS26210	B4E8Y0;BURCENK562V_RS26210	BCAL2706;ref|WP_006478053.1|gi|493523987|	ABC transporter ATP-binding protein;ABC transporter	B4E8Y0_BURCJ;				0	53.4694	11	10	9	9	11	11	12	11	13	12	12	12	12	14	12	12	13	10	13	12	9	12	12	12	10	12	9	11	8	11	9	9	15	14	13	13	15	15	16	14
B4E8Y1;BURCENK562V_RS26205	B4E8Y1;BURCENK562V_RS26205	BCAL2707;ref|WP_006488940.1|gi|493534980|	Putative transport system permease protein;ABC transporter ATP-binding protein	B4E8Y1_BURCJ;				0	46.6167	1	1	1	1	1	1	1	1	1	1	1	1	1	1	1	1	1	1	1	1	1	1	1	1	1	1	1	1	1	2	1	1	1	1	1	1	1	1	1	1
B4E8Y4;BURCENK562V_RS26190	B4E8Y4;BURCENK562V_RS26190	ispH;ref|WP_006488968.1|gi|493535008|	4-hydroxy-3-methylbut-2-enyl diphosphate reductase	B4E8Y4_BURCJ;				0	57.2449	20	18	19	20	18	19	19	20	19	20	19	19	19	20	19	19	19	19	20	19	19	19	19	20	19	20	19	19	18	19	19	20	43	36	42	41	40	42	44	45
B4E8Y5;BURCENK562V_RS26185	B4E8Y5;BURCENK562V_RS26185	BCAL2711;ref|WP_006488950.1|gi|493534990|	Peptidyl-prolyl cis-trans isomerase;peptidyl-prolyl cis-trans isomerase	B4E8Y5_BURCJ;				0	50.5156	5	5	5	5	5	5	5	5	5	5	5	5	5	5	4	5	5	5	5	5	5	5	5	5	5	5	5	5	5	5	5	5	8	9	10	10	10	10	10	10
B4E8Y7;BURCENK562V_RS26175	B4E8Y7;BURCENK562V_RS26175	rpmB;ref|WP_004186391.1|gi|490290786|	50S ribosomal protein L28	RL28_BURCJ;				0	51.1671	5	6	6	6	6	5	6	6	6	6	6	5	6	6	5	5	6	6	5	5	5	6	6	6	5	5	5	6	5	5	6	6	7	8	8	7	7	6	6	8
B4E8Y8;BURCENK562V_RS26170	B4E8Y8;BURCENK562V_RS26170	rpmG;ref|WP_006478046.1|gi|493523980|	50S ribosomal protein L33	RL33_BURCJ;				0	49.2675	3	3	4	3	4	3	4	3	4	4	3	3	4	3	3	3	4	4	3	4	3	4	3	3	3	3	3	3	4	4	3	4	7	7	8	7	8	7	8	7
B4E8Y9;BURCENK562V_RS26165	B4E8Y9;BURCENK562V_RS26165	nadB;ref|WP_006488962.1|gi|493535002|	L-aspartate oxidase	B4E8Y9_BURCJ;				0	54.7852	22	22	21	23	22	21	22	21	22	23	22	22	23	23	22	22	21	21	22	21	22	21	22	21	21	24	21	22	21	23	22	21	31	33	31	31	32	30	31	30
B4E8Z0;BURCENK562V_RS26160	B4E8Z0;BURCENK562V_RS26160	nadC;ref|WP_006488948.1|gi|493534988|	Putative nicotinate-nucleotide pyrophosphorylase;nicotinate-nucleotide pyrophosphorylase	B4E8Z0_BURCJ;				0	52.3719	13	13	14	14	14	12	14	13	12	14	14	14	14	12	14	14	14	12	13	14	13	13	13	14	13	14	13	14	13	15	14	12	16	15	17	18	16	15	18	16
B4E8Z1;BURCENK562V_RS26155	B4E8Z1;BURCENK562V_RS26155	nadA;ref|WP_006488941.1|gi|493534981|	Quinolinate synthase A;quinolinate synthetase complex, A subunit	B4E8Z1_BURCJ;				0	53.087	13	14	13	12	14	13	12	13	15	14	14	12	14	14	11	10	14	16	12	12	10	12	11	10	13	14	13	12	10	12	13	11	20	19	19	17	22	17	19	20
B4E8Z2;BURCENK562V_RS26150	B4E8Z2;BURCENK562V_RS26150	BCAL2719;ref|WP_006491832.1|gi|493537931|	Putative transmembrane fatty acid desaturase;aminotransferase	B4E8Z2_BURCJ;				0	57.8562	11	11	11	9	12	11	13	12	15	14	11	12	14	14	11	12	12	12	15	11	10	11	11	11	11	10	10	12	10	10	10	10	14	13	14	11	16	14	16	16
B4E8Z3;BURCENK562V_RS26145	B4E8Z3;BURCENK562V_RS26145	BCAL2720;ref|WP_006488952.1|gi|493534992|	Putative mechanosensitive ion channel protein;mechanosensitive ion channel protein MscS	B4E8Z3_BURCJ;				0	54.1388	3	3	3	3	3	3	3	3	4	3	3	3	3	3	3	3	2	3	3	3	3	3	3	3	2	2	2	3	3	2	3	3	3	3	3	3	3	3	3	3
B4E8Z4;BURCENK562V_RS26140	B4E8Z4;BURCENK562V_RS26140	BCAL2721;ref|WP_006488956.1|gi|493534996|	NOL1/NOP2/Sun family protein;SAM-dependent methyltransferase	B4E8Z4_BURCJ;				0	55.4528	22	21	22	22	22	23	22	22	23	22	23	22	22	23	23	22	25	22	22	21	23	22	23	23	21	24	23	22	22	23	23	22	32	30	32	33	34	33	35	36
B4E8Z5;BURCENK562V_RS26135	B4E8Z5;BURCENK562V_RS26135	purN;ref|WP_006488967.1|gi|493535007|	Phosphoribosylglycinamide formyltransferase;phosphoribosylglycinamide formyltransferase	B4E8Z5_BURCJ;				0	51.6517	10	10	10	11	10	10	11	10	10	11	11	10	11	11	10	10	11	10	11	11	11	11	10	10	9	11	10	10	10	11	10	10	15	15	13	16	15	15	16	14
B4E8Z7;BURCENK562V_RS26125	B4E8Z7;BURCENK562V_RS26125	ileS;ref|WP_006488953.1|gi|493534993|	Isoleucine--tRNA ligase;isoleucyl-tRNA synthetase	SYI_BURCJ;				0	54.6469	43	43	43	44	45	45	43	46	43	45	44	45	44	43	43	46	46	44	44	46	45	47	48	47	41	52	43	45	43	47	42	42	77	74	75	73	77	77	76	78
B4E8Z9;BURCENK562V_RS26115	B4E8Z9;BURCENK562V_RS26115	dfp;ref|WP_006488958.1|gi|493534998|	Coenzyme A biosynthesis bifunctional protein CoaBC;phosphopantothenate synthase	B4E8Z9_BURCJ;				0	55.2131	14	15	15	15	14	15	15	15	15	15	15	14	15	15	15	14	15	15	15	15	15	15	15	14	15	14	15	15	15	15	15	15	23	23	23	20	22	25	23	22
B4E900;BURCENK562V_RS26110	B4E900;BURCENK562V_RS26110	dut;ref|WP_006488961.1|gi|493535001|	Deoxyuridine 5'-triphosphate nucleotidohydrolase;deoxyuridine 5'-triphosphate nucleotidohydrolase	DUT_BURCJ;				0	49.482	3	2	3	3	3	3	3	2	3	3	3	3	3	3	3	2	3	3	2	3	3	3	3	3	3	4	3	3	3	2	3	3	3	2	3	3	3	3	3	2
B4E902;BURCENK562V_RS26100	B4E902;BURCENK562V_RS26100	BCAL2729;ref|WP_006488957.1|gi|493534997|	Putative amino acid permease;amino acid permease	B4E902_BURCJ;				0	49.5132	3	3	3	3	3	3	3	3	3	3	3	3	3	3	3	3	3	3	3	3	2	2	3	3	3	2	3	3	3	3	3	3	3	3	3	3	3	3	3	3
B4E903;BURCENK562V_RS26095	B4E903;BURCENK562V_RS26095	clpA;ref|WP_006488947.1|gi|493534987|	Putative ATP-dependent Clp protease ATP-binding subunit;ATP-dependent Clp protease ATP-binding protein	B4E903_BURCJ;				0	59.115	51	47	52	47	49	51	53	54	50	49	51	53	53	53	50	49	53	50	53	52	50	53	51	51	47	50	51	51	50	51	47	49	94	87	91	86	83	91	92	96
B4E904;BURCENK562V_RS26090	B4E904;BURCENK562V_RS26090	clpS;ref|WP_006398529.1|gi|493443119|	ATP-dependent Clp protease adapter protein ClpS;ATP-dependent Clp protease ClpS	CLPS_BURCJ;				0	49.6941	8	6	7	8	8	8	8	8	8	8	8	8	8	8	8	8	8	8	8	8	8	8	8	7	7	8	8	7	8	8	7	7	14	10	11	11	14	15	13	15
B4E905;BURCENK562V_RS26085	B4E905;BURCENK562V_RS26085	BCAL2732;ref|WP_006488945.1|gi|493534985|	Cold shock-like protein;cold-shock protein	B4E905_BURCJ;				0	49.2428	3	3	3	3	3	3	3	3	3	3	3	3	2	3	4	2	3	3	3	4	3	3	3	3	3	4	3	3	4	3	3	3	4	4	4	4	4	4	4	4
B4E906;BURCENK562V_RS26080	B4E906;BURCENK562V_RS26080	BCAL2733;ref|WP_012492824.1|gi|501469379|	Putative multicopper oxidase;copper oxidase	B4E906_BURCJ;				0	53.8455	20	20	21	21	21	20	21	20	21	21	22	20	21	21	20	21	22	21	21	21	20	22	21	20	21	23	21	21	21	22	20	20	39	36	41	41	40	39	41	42
B4E908;BURCENK562V_RS26070	B4E908;BURCENK562V_RS26070	BCAL2735;ref|WP_006490890.1|gi|493536954|	Isocitrate dehydrogenase [NADP];isocitrate dehydrogenase, NADP-dependent	B4E908_BURCJ;				0	56.2305	41	41	42	42	40	41	43	43	43	43	43	43	43	43	42	43	43	42	42	42	44	42	42	44	42	48	42	42	42	44	42	43	69	66	71	72	63	70	73	69
B4E909;BURCENK562V_RS26065	B4E909;BURCENK562V_RS26065	BCAL2736;ref|WP_006478026.1|gi|493523959|	Isocitrate dehydrogenase [NADP];isocitrate dehydrogenase	B4E909_BURCJ;				0	51.9998	31	30	32	31	29	30	31	28	29	31	33	30	30	29	30	29	35	31	32	31	31	31	31	32	31	37	31	32	30	35	30	31	58	57	62	61	58	57	58	57
B4E910;BURCENK562V_RS26055	B4E910;BURCENK562V_RS26055	BCAL2737;ref|WP_006490892.1|gi|493536956|	Pseudouridine synthase;pseudouridine synthase	B4E910_BURCJ;				0	51.0726	2	3	1	2	3	4	3	1	5	4	5	4	5	4	3	3	5	3	6	3	4	4	2	3	4	3	4	2	3	3	2	4	2	4	2	2	4	5	3	1
B4E911;BURCENK562V_RS26050	B4E911;BURCENK562V_RS26050	BCAL2738;ref|WP_006490889.1|gi|493536953|	Putative exported protein;hypothetical protein	B4E911_BURCJ;				0	53.8464	7	7	7	7	7	7	7	7	7	7	7	7	7	7	7	7	7	7	7	7	7	7	7	7	6	8	7	7	7	7	6	7	11	10	11	11	10	12	11	12
B4E912;BURCENK562V_RS26045	B4E912;BURCENK562V_RS26045	fusA;ref|WP_006490896.1|gi|493536960|	Elongation factor G;elongation factor G	B4E912_BURCJ;				0	55.4157	39	40	41	40	39	40	40	39	41	38	39	39	41	39	39	38	41	40	39	40	40	41	39	40	37	47	40	42	40	44	40	41	83	84	84	84	81	84	83	84
B4E913;BURCENK562V_RS26040	B4E913;BURCENK562V_RS26040	hoxN;ref|WP_006490894.1|gi|493536958|	Nickel/cobalt efflux system;high-affinity nickel transport protein	B4E913_BURCJ;				0	49.8011	1	1	1	1	1	1	1	1	1	1	1	2	2	1	2	1	1	1	1	1	1	1	2	1	1	1	1	1	1	1	2	1	1	1	1	1	1	1	1	1
B4E915;BURCENK562V_RS04170	B4E915;BURCENK562V_RS04170	BCAL0592;ref|WP_006485896.1|gi|493531907|	Putative oxidoreductase;FAD-dependent oxidoreductase	B4E915_BURCJ;				0	56.7937	8	5	7	6	8	5	9	8	10	9	9	7	9	7	8	8	7	6	7	9	9	9	6	7	9	8	8	8	7	10	7	7	9	5	8	6	8	6	10	9
B4E916;BURCENK562V_RS04165	B4E916;BURCENK562V_RS04165	BCAL0593;ref|WP_006485894.1|gi|493531905|	Putative oxidoreductase;FAD-dependent oxidoreductase	B4E916_BURCJ;				0	48.066	2	2	2	2	2	2	2	2	3	2	2	3	1	3	2	3	3	2	2	2	2	2	2	2	2	3	2	2	2	4	2	2	2	2	2	2	2	2	2	2
B4E922;BURCENK562V_RS04135	B4E922;BURCENK562V_RS04135	BCAL0599;ref|WP_012492360.1|gi|501468915|	Putative aminotransferase;aminotransferase	B4E922_BURCJ;				0	51.3969	1	1	1	1	1	1	1	2	1	1	1	1	1	2	1	1	2	1	2	2	2	1	1	2	1	2	1	2	2	2	2	2	1	1	1	1	1	1	1	2
B4E925	B4E925	BCAL0602	MerR family regulatory protein	B4E925_BURCJ				0	47.0175	1	0	1	0	0	2	0	1	1	2	3	2	2	1	1	1	3	3	3	3	3	3	2	2	3	4	2	2	1	3	0	1	1	0	1	0	0	2	0	1
B4E926;BURCENK562V_RS04115	B4E926;BURCENK562V_RS04115	puuC;ref|WP_006488053.1|gi|493534073|	Gamma-glutamyl-gamma-aminobutyraldehyde dehydrogenase;gamma-glutamyl-gamma-aminobutyraldehyde dehydrogenase	B4E926_BURCJ;				0	54.9988	14	16	16	16	16	15	15	13	17	17	16	17	16	17	16	17	17	17	17	16	16	16	15	16	15	16	16	15	16	17	16	15	21	21	21	22	21	21	18	20
B4E928;BURCENK562V_RS04105	B4E928;BURCENK562V_RS04105	BCAL0605;ref|WP_006488047.1|gi|493534067|	Putative exported protein;hypothetical protein	B4E928_BURCJ;				0	55.7273	1	1	0	0	0	0	1	1	2	1	1	1	1	1	1	1	1	2	1	1	1	1	1	1	0	1	0	0	0	1	0	0	1	1	0	0	0	0	1	1
B4E930;BURCENK562V_RS04095	B4E930;BURCENK562V_RS04095	BCAL0607;ref|WP_006477594.1|gi|493523522|	Uncharacterized protein;hypothetical protein	B4E930_BURCJ;				0	52.1501	5	5	5	5	5	5	5	5	5	5	5	5	5	5	5	5	5	5	5	5	5	5	5	5	4	6	5	5	5	5	5	5	9	7	8	9	5	9	9	9
B4E932;BURCENK562V_RS04085	B4E932;BURCENK562V_RS04085	BCAL0609;ref|WP_006477596.1|gi|493523524|	Putative DNA-binding protein;DNA-binding protein	B4E932_BURCJ;				0	52.7446	2	2	2	2	2	2	2	2	2	2	2	1	2	2	2	1	2	2	2	2	2	2	2	2	2	3	1	2	2	3	2	2	3	3	3	3	3	3	3	3
B4E934;BURCENK562V_RS04075	B4E934;BURCENK562V_RS04075	glmS;ref|WP_006488693.1|gi|493534724|	Glutamine--fructose-6-phosphate aminotransferase [isomerizing];glucosamine--fructose-6-phosphate aminotransferase	B4E934_BURCJ;				0	55.1639	21	20	22	21	22	21	22	21	24	23	22	21	21	23	23	21	22	22	22	5	21	22	22	6	21	24	21	22	22	23	20	21	33	30	33	31	33	32	33	32
B4E935;BURCENK562V_RS04070	B4E935;BURCENK562V_RS04070	glmU;ref|WP_006488694.1|gi|493534725|	Bifunctional protein GlmU;glucosamine-1-phosphate N-acetyltransferase	GLMU_BURCJ;				0	53.765	15	15	15	15	15	15	15	15	15	15	15	15	15	15	15	15	15	15	15	15	15	15	15	15	15	15	15	15	15	15	15	15	21	19	20	21	21	21	21	21
B4E936;BURCENK562V_RS04065	B4E936;BURCENK562V_RS04065	ttcA;ref|WP_006488697.1|gi|493534728|	tRNA 2-thiocytidine biosynthesis protein TtcA	B4E936_BURCJ;				0	53.6928	10	7	7	9	10	10	10	10	10	10	10	10	10	10	10	10	10	8	10	10	10	10	9	10	9	10	10	9	10	11	9	10	14	9	9	11	12	14	13	14
B4E937;BURCENK562V_RS04060	B4E937;BURCENK562V_RS04060	BCAL0614;ref|WP_034195646.1|gi|736050003|	Uncharacterized protein;diguanylate cyclase	B4E937_BURCJ;				0	51.7295	4	3	4	4	4	3	4	4	3	4	4	4	4	4	4	3	4	3	3	4	4	3	4	4	3	4	3	4	3	4	4	4	7	6	7	7	7	6	7	7
B4E938;BURCENK562V_RS04050	B4E938;BURCENK562V_RS04050	BCAL0616;ref|WP_006484655.1|gi|493530647|	Uncharacterized protein;hypothetical protein	B4E938_BURCJ;				0	54.791	12	12	11	13	12	12	13	12	13	11	13	14	12	12	12	13	15	13	14	13	14	13	13	13	13	14	13	13	12	12	13	12	14	13	13	14	14	15	14	13
B4E940;BURCENK562V_RS04040	B4E940;BURCENK562V_RS04040	BCAL0617;ref|WP_006484657.1|gi|493530649|	Uncharacterized protein;hypothetical protein	B4E940_BURCJ;				0	49.8391	3	3	3	3	3	3	3	3	3	3	3	3	3	3	3	3	3	3	3	3	3	3	3	3	3	3	3	3	3	3	3	3	5	5	5	5	5	5	5	5
B4E941;BURCENK562V_RS04035	B4E941;BURCENK562V_RS04035	BCAL0618;ref|WP_006495474.1|gi|493541602|	PfkB family carbohydrate kinase;sugar kinase	B4E941_BURCJ;				0	57.4563	12	11	12	11	12	11	11	11	11	12	10	12	12	12	11	12	11	11	11	12	11	12	12	12	12	11	11	11	12	11	12	12	16	14	16	15	16	15	15	14
B4E942	B4E942	BCAL0619	Putative N-acylglucosamine 2-epimerase	B4E942_BURCJ				0	55.0726	12	10	12	12	11	12	11	12	10	11	12	12	11	11	12	12	12	12	12	12	12	12	12	12	10	10	12	12	12	12	11	12	18	16	20	19	16	18	17	19
B4E943;BURCENK562V_RS04025	B4E943;BURCENK562V_RS04025	BCAL0620;ref|WP_006482178.1|gi|493528153|	LacI family regulatory protein;LacI family transcription regulator	B4E943_BURCJ;				0	54.2883	9	9	12	12	12	10	10	11	9	10	9	8	10	12	10	9	9	8	11	11	10	11	11	11	8	9	11	12	11	9	12	11	9	9	12	12	12	10	10	11
B4E947;BURCENK562V_RS04005	B4E947;BURCENK562V_RS04005	BCAL0624;ref|WP_006488646.1|gi|493534675|	Putative outer membrane porin protein;porin	B4E947_BURCJ;				0	59.2527	7	6	7	7	7	7	7	7	6	6	6	6	6	6	6	6	5	5	6	6	6	6	6	6	7	7	7	7	7	7	7	7	9	9	9	11	9	9	10	10
B4E948;BURCENK562V_RS04000	B4E948;BURCENK562V_RS04000	BCAL0625;ref|WP_006488650.1|gi|493534679|	LysR family regulatory protein;LysR family transcriptional regulator	B4E948_BURCJ;				0	51.5666	9	7	8	7	8	9	8	9	11	9	10	8	8	8	7	7	9	7	7	8	8	8	7	8	5	8	10	8	7	9	8	6	11	9	9	9	10	11	9	11
B4E949;BURCENK562V_RS03995	B4E949;BURCENK562V_RS03995	BCAL0626;ref|WP_006488640.1|gi|493534669|	Putative 2-nitropropane dioxygenase;2-nitropropane dioxygenase	B4E949_BURCJ;				0	56.6309	10	12	10	10	10	10	10	10	12	10	10	10	12	10	10	10	10	12	10	10	10	10	10	10	10	9	10	10	10	10	10	10	14	18	14	14	14	14	14	14
B4E950;BURCENK562V_RS03990	B4E950;BURCENK562V_RS03990	BCAL0627;ref|WP_006488641.1|gi|493534670|	Putative hydrolase;alpha/beta hydrolase	B4E950_BURCJ;				0	55.2932	10	9	9	9	10	10	9	10	10	10	10	9	9	9	10	8	9	9	10	10	8	9	8	9	8	10	10	8	9	10	7	9	14	12	12	12	12	13	12	13
B4E951;BURCENK562V_RS03985	B4E951;BURCENK562V_RS03985	BCAL0628;ref|WP_006488649.1|gi|493534678|	AsnC family regulatory protein;AsnC family transcriptional regulator	B4E951_BURCJ;				0	52.8943	8	7	8	7	8	8	7	6	7	8	7	6	6	8	7	8	7	7	7	7	6	7	8	6	6	7	8	7	7	7	8	7	10	9	10	9	10	10	9	8
B4E954;BURCENK562V_RS03970	B4E954;BURCENK562V_RS03970	BCAL0630;ref|WP_006488642.1|gi|493534671|	Uncharacterized protein;prolyl-tRNA synthetase	B4E954_BURCJ;				0	57.2893	5	6	5	5	6	5	5	5	6	6	5	5	6	6	5	4	5	6	6	5	5	5	5	5	6	6	5	6	6	6	5	5	9	9	7	8	9	7	7	8
B4E955;BURCENK562V_RS03965	B4E955;BURCENK562V_RS03965	BCAL0631;ref|WP_006488652.1|gi|493534681|	Putative hydroxymethylglutaryl-CoA lyase;hydroxymethylglutaryl-CoA lyase	B4E955_BURCJ;				0	57.4327	8	7	6	7	8	9	8	8	8	8	9	8	8	8	9	9	6	7	9	8	7	9	8	8	7	8	8	7	8	7	8	8	9	7	6	8	8	9	8	9
B4E956;BURCENK562V_RS03960	B4E956;BURCENK562V_RS03960	BCAL0632;ref|WP_006488638.1|gi|493534667|	Putative dehydrogenase;glyoxylate reductase	B4E956_BURCJ;				0	59.2527	15	16	14	17	16	16	15	16	17	15	15	15	17	16	16	15	17	16	17	14	16	16	16	16	16	17	15	15	16	16	14	15	22	23	21	23	21	23	22	23
B4E962;BURCENK562V_RS03930	B4E962;BURCENK562V_RS03930	BCAL0638;ref|WP_006483397.1|gi|493529382|	LysR family regulatory protein;LysR family transcriptional regulator	B4E962_BURCJ;				0	51.8552	5	4	5	4	5	3	5	6	5	4	4	3	5	5	3	4	5	4	4	3	4	5	5	5	4	3	4	5	2	3	4	5	6	5	6	5	6	3	6	7
B4E963;BURCENK562V_RS03925	B4E963;BURCENK562V_RS03925	BCAL0639;ref|WP_006493377.1|gi|493539490|	Putative glutathione S-transferase;glutathione S-transferase	B4E963_BURCJ;				0	51.1674	5	4	4	4	4	6	4	5	6	3	4	5	5	3	5	5	3	4	6	3	4	3	3	3	4	4	5	6	5	5	4	6	5	4	5	5	4	6	5	5
B4E965;BURCENK562V_RS03915	B4E965;BURCENK562V_RS03915	BCAL0641;ref|WP_034195647.1|gi|736050004|	LysR family regulatory protein;LysR family transcriptional regulator	B4E965_BURCJ;				0	54.2999	2	3	3	2	4	4	3	3	2	2	2	2	4	4	4	2	2	2	3	2	2	3	2	2	1	0	0	0	0	0	1	0	2	3	3	2	4	5	3	3
B4E968;BURCENK562V_RS03905	B4E968;BURCENK562V_RS03905	sbp;ref|WP_006484066.1|gi|493530052|	Sulfate-binding protein;sulfate ABC transporter substrate-binding protein	B4E968_BURCJ;				0	51.2955	15	12	14	11	15	13	14	14	15	14	15	14	15	14	14	14	15	15	15	15	13	14	14	15	14	14	12	14	14	14	14	13	19	15	18	14	18	16	18	18
B4E970;BURCENK562V_RS03895	B4E970;BURCENK562V_RS03895	BCAL0647;ref|WP_006484065.1|gi|493530051|	Putative glutathione S-transferase;glutathione S-transferase	B4E970_BURCJ;				0	51.5974	4	5	5	5	5	6	4	5	4	3	4	3	5	4	3	4	3	5	5	4	4	4	4	4	4	4	4	5	5	6	4	5	8	8	7	9	7	8	5	8
B4E972;BURCENK562V_RS03885	B4E972;BURCENK562V_RS03885	BCAL0650;ref|WP_006484073.1|gi|493530060|	Putative pyruvate-flavodoxin oxidoreductase;MFS transporter	B4E972_BURCJ;				0	56.4448	47	44	49	45	44	46	48	48	45	46	47	42	43	42	39	41	43	42	44	42	41	34	40	39	40	49	41	48	41	43	39	42	61	58	62	57	58	60	60	59
B4E973;BURCENK562V_RS03880	B4E973;BURCENK562V_RS03880	BCAL0651;ref|WP_006484076.1|gi|493530063|	Sodium/hydrogen exchanger family protein;Na+/H+ antiporter	B4E973_BURCJ;				0	54.3671	5	4	4	5	4	5	5	5	5	6	6	4	4	4	5	4	4	4	4	5	4	4	4	3	4	4	4	4	5	4	3	5	7	6	6	7	6	7	7	7
B4E977;BURCENK562V_RS03860	B4E977;BURCENK562V_RS03860	BCAL0655;ref|WP_006484068.1|gi|493530054|	CutC family protein;copper homeostasis protein CutC	B4E977_BURCJ;				0	54.2667	7	7	7	8	7	7	7	7	7	7	7	7	8	6	8	7	7	7	7	9	7	7	6	8	8	7	7	8	7	7	8	8	8	8	7	8	8	8	8	8
B4E979;BURCENK562V_RS23475	B4E979;BURCENK562V_RS23475	BCAL1681;ref|WP_006486079.1|gi|493532094|	Putative exported protein;calcium-binding protein	B4E979_BURCJ;				0	57.7095	2	2	1	2	2	2	3	3	3	4	4	4	3	3	3	2	2	2	5	4	3	2	2	3	3	2	2	3	2	3	3	4	2	2	1	2	2	2	3	3
B4E988;BURCENK562V_RS23435	B4E988;BURCENK562V_RS23435	orbG;ref|WP_006486082.1|gi|493532097|	Putative dioxygenase;taurine catabolism dioxygenase, TauD/TfdA family	B4E988_BURCJ;				0	56.5512	4	4	4	2	4	4	5	6	4	5	6	5	6	6	5	5	5	4	5	5	5	6	6	6	2	6	4	4	3	6	3	6	6	6	5	2	5	5	7	8
B4E989;BURCENK562V_RS23430	B4E989;BURCENK562V_RS23430	orbC;ref|WP_006486076.1|gi|493532091|	Putative iron transport-related ATP-binding protein;ABC transporter	B4E989_BURCJ;				0	49.4562	4	4	5	4	5	2	4	3	5	5	4	4	4	5	3	3	3	5	4	3	3	3	3	3	3	4	3	4	3	4	3	3	5	5	5	5	6	3	4	4
B4E990;BURCENK562V_RS23425	B4E990;BURCENK562V_RS23425	orbD;ref|WP_012492602.1|gi|501469157|	Putative iron transport-related membrane protein;iron ABC transporter	B4E990_BURCJ;				0.000954	40.2483	2	1	1	2	0	2	2	2	1	2	1	2	1	2	2	1	1	1	2	2	1	1	2	2	1	2	2	2	2	2	2	2	2	1	1	2	0	2	2	2
B4E991;BURCENK562V_RS23420	B4E991;BURCENK562V_RS23420	orbF;ref|WP_034195711.1|gi|736050068|	Putative iron transport-related membrane protein;iron reductase	B4E991_BURCJ;				0	56.4153	3	3	3	2	2	3	3	3	3	3	3	3	2	3	3	3	3	3	3	3	3	3	3	3	3	3	3	2	2	3	3	3	3	3	3	2	2	3	3	3
B4E992;BURCENK562V_RS23415	B4E992;BURCENK562V_RS23415	orbB;ref|WP_006492070.1|gi|493538173|	Putative iron transport-related exported protein;iron ABC transporter substrate-binding protein	B4E992_BURCJ;				0	53.2264	6	5	5	5	8	8	7	6	5	6	5	5	7	7	4	6	5	5	4	4	3	4	5	5	4	4	4	2	3	2	6	6	6	5	5	5	8	8	7	6
B4E993;BURCENK562V_RS23410	B4E993;BURCENK562V_RS23410	orbE;ref|WP_012492604.1|gi|501469159|	Ornibactin biosynthesis ABC transport protein;peptide ABC transporter ATP-binding protein	B4E993_BURCJ;				0	57.9944	6	6	5	5	8	7	7	6	9	9	9	5	9	9	6	8	7	7	6	7	6	9	6	7	9	6	9	7	7	7	6	6	6	6	5	5	8	7	7	6
B4E994;BURCENK562V_RS23405	B4E994;BURCENK562V_RS23405	orbI;ref|WP_012492605.1|gi|501469160|	Ornibactin biosynthesis non-ribosomal peptide synthase;cytochrome C551 peroxidase	B4E994_BURCJ;				0	52.5933	15	15	17	5	19	26	23	29	35	37	29	13	26	34	15	15	11	8	16	9	4	10	19	10	6	11	9	10	7	15	16	11	16	15	18	5	20	29	24	34
B4E995;BURCENK562V_RS23400	B4E995;BURCENK562V_RS23400	orbJ;ref|WP_012492606.1|gi|501469161|	Ornibactin biosynthesis non-ribosomal peptide synthase;amino acid adenylation protein	B4E995_BURCJ;				0	55.3928	7	10	7	1	3	11	12	13	13	14	14	8	9	12	8	6	5	7	10	5	3	4	7	5	0	6	3	2	2	5	9	6	7	11	7	1	3	11	13	13
B4E996;BURCENK562V_RS23395	B4E996;BURCENK562V_RS23395	orbK;ref|WP_012492607.1|gi|501469162|	Ornibactin biosynthesis protein;ornibactin biosynthesis protein	B4E996_BURCJ;				0	52.1401	1	0	0	0	1	0	0	1	1	2	1	2	1	2	1	1	2	2	1	1	1	2	2	2	1	1	0	0	1	1	2	1	1	0	0	0	1	0	0	1
B4E997;BURCENK562V_RS23390	B4E997;BURCENK562V_RS23390	pvdA;ref|WP_006486049.1|gi|493532064|	Putative L-ornithine 5-monooxygenase;L-ornithine 5-monooxygenase	B4E997_BURCJ;				0	54.6412	4	9	5	5	9	8	9	10	13	13	11	7	11	13	10	7	4	6	9	4	4	6	10	5	6	6	7	6	4	4	10	7	7	12	8	7	11	11	13	14
B4E998;BURCENK562V_RS23385	B4E998;BURCENK562V_RS23385	orbA;ref|WP_006486047.1|gi|493532062|	Ornibactin receptor;TonB-denpendent receptor	B4E998_BURCJ;				0	56.031	23	23	25	26	23	25	25	24	23	25	23	26	25	26	26	23	25	23	24	24	25	22	26	25	22	24	25	25	23	22	24	24	27	28	31	31	29	31	31	30
B4E999;BURCENK562V_RS23380	B4E999;BURCENK562V_RS23380	orbF;ref|WP_006486043.1|gi|493532057|	Ornibactin synthetase F;malleobactin biosynthesis enzyme MbaF	B4E999_BURCJ;				0	53.6148	11	12	11	12	11	10	11	11	12	11	11	11	11	12	11	11	10	11	11	11	11	11	11	11	11	9	11	11	11	11	11	11	13	15	14	14	13	12	14	14
B4E9A0;BURCENK562V_RS23375	B4E9A0;BURCENK562V_RS23375	orbL;ref|WP_006492710.1|gi|493538815|	Putative ornibactin biosynthesis protein;siderophore biosynthesis protein domain protein	B4E9A0_BURCJ;				0	55.765	9	10	8	10	10	11	9	14	13	12	12	11	11	14	11	10	10	10	11	10	11	9	10	11	9	12	10	11	9	11	11	11	11	11	9	12	10	15	12	17
B4E9A1;BURCENK562V_RS23370	B4E9A1;BURCENK562V_RS23370	BCAL1703;ref|WP_006486051.1|gi|493532066|	Metallo peptidase, subfamily M20D;amidohydrolase	B4E9A1_BURCJ;				0	55.4511	3	2	3	3	1	4	2	2	2	4	4	4	3	3	1	3	1	1	4	2	1	1	3	1	2	3	2	4	1	4	3	2	3	2	3	3	1	4	2	2
B4E9A3;BURCENK562V_RS23360	B4E9A3;BURCENK562V_RS23360	cobB;ref|WP_006486048.1|gi|493532063|	Cobyrinic acid A,C-diamide synthase;cobyrinic acid a,c-diamide synthase	B4E9A3_BURCJ;				0	51.4332	4	3	3	3	3	3	2	2	3	4	4	3	3	4	3	1	4	3	3	4	4	2	3	3	3	3	3	3	4	3	2	3	4	3	3	3	3	4	2	2
B4E9A4;BURCENK562V_RS23355	B4E9A4;BURCENK562V_RS23355	cobO;ref|WP_006476035.1|gi|493521938|	Cobalamin adenosyltransferase;cobinamide adenolsyltransferase	B4E9A4_BURCJ;				0	51.3741	8	6	7	8	8	7	7	7	8	7	8	5	8	8	4	5	6	8	6	8	8	8	6	8	8	6	7	6	8	7	8	7	10	8	9	10	9	8	8	10
B4E9A6;BURCENK562V_RS23345	B4E9A6;BURCENK562V_RS23345	cobA;ref|WP_012492610.1|gi|501469165|	Uroporphyrin-III C-methyltransferase;uroporphyrin-III C-methyltransferase	B4E9A6_BURCJ;				0	56.654	8	7	9	9	8	8	9	9	8	9	8	10	10	9	10	9	10	9	10	10	9	10	10	10	9	8	10	10	10	9	10	8	9	8	11	9	9	8	9	10
B4E9A8;BURCENK562V_RS23335	B4E9A8;BURCENK562V_RS23335	cobW;ref|WP_006484022.1|gi|493530008|	Putative cobalamin biosynthesis-related protein;CobW	B4E9A8_BURCJ;				0	55.6846	18	16	17	15	17	17	18	17	17	18	18	17	16	17	17	16	18	15	18	17	18	17	16	18	16	16	16	17	16	16	17	17	25	23	22	22	22	24	24	24
B4E9A9;BURCENK562V_RS23330	B4E9A9;BURCENK562V_RS23330	BCAL1711;ref|WP_006484027.1|gi|493530013|	Putative cobalamin biosynthesis-related protein;cobaltochelatase subunit CobN	B4E9A9_BURCJ;				0	56.3899	27	32	24	28	28	30	28	31	32	31	30	28	31	32	29	30	28	29	28	27	24	27	29	26	26	22	24	27	21	23	25	28	30	37	27	30	31	34	30	34
B4E9B0;BURCENK562V_RS23325	B4E9B0;BURCENK562V_RS23325	BCAL1712;ref|WP_006484023.1|gi|493530009|	Putative magnesium chelatase protein;magnesium chelatase	B4E9B0_BURCJ;				0	53.3053	7	6	7	6	7	7	7	7	6	7	6	7	7	7	7	6	7	5	7	6	7	7	7	7	6	7	7	7	7	7	7	7	7	7	8	6	8	8	7	8
B4E9B2;BURCENK562V_RS23315	B4E9B2;BURCENK562V_RS23315	BceJ2315_16760;ref|WP_006492939.1|gi|493539046|	UPF0178 protein BceJ2315_16760;hypothetical protein	Y1676_BURCJ;				0	51.0839	3	1	1	1	2	2	2	3	2	2	3	3	2	3	2	3	3	2	3	3	2	3	0	2	2	3	2	3	2	2	2	2	3	1	1	1	2	2	2	3
B4E9B3;BURCENK562V_RS23310	B4E9B3;BURCENK562V_RS23310	BCAL1715;ref|WP_020979853.1|gi|537744378|	Uncharacterized protein;PF09351 domain protein	B4E9B3_BURCJ;				0	58.1063	8	8	8	8	7	8	8	8	7	8	8	8	8	8	8	7	8	7	8	8	8	7	7	8	6	8	8	8	8	8	7	8	15	13	13	14	13	14	15	15
B4E9C0;BURCENK562V_RS23275	B4E9C0;BURCENK562V_RS23275	BCAL1721;ref|WP_006482989.1|gi|493528972|	Putative transcriptional regulator;IclR family transcriptional regulator	B4E9C0_BURCJ;				0	52.4727	5	6	6	6	6	6	5	6	7	6	6	6	8	7	7	6	8	8	7	7	8	8	7	7	7	6	5	7	7	6	7	5	5	6	7	6	6	6	6	7
B4E9C1;BURCENK562V_RS23270	B4E9C1;BURCENK562V_RS23270	BCAL1722;ref|WP_006491424.1|gi|493537508|	Putative exported chitinase;chitinase	B4E9C1_BURCJ;				0	49.116	3	3	3	3	3	3	3	3	3	3	3	3	3	3	3	3	3	3	3	3	3	3	3	3	3	5	3	3	3	5	3	3	4	4	4	4	4	4	4	4
B4E9C2;BURCENK562V_RS23265	B4E9C2;BURCENK562V_RS23265	cobJ;ref|WP_020979801.1|gi|537740040|	Precorrin-3b C17-methyltransferase;cobalamin biosynthesis protein, N-terminal / precorrin-3B C(17)-methyltransferase multi-domain protein	B4E9C2_BURCJ;				0	56.8497	9	9	9	9	8	10	9	9	9	9	9	10	9	9	10	9	10	9	11	9	10	9	9	10	9	10	8	9	9	8	8	9	10	10	9	10	8	10	9	10
B4E9C4	B4E9C4	cobH	Precorrin-8X methylmutase	B4E9C4_BURCJ				0	53.4418	4	4	3	4	3	4	3	5	5	3	3	3	5	2	4	4	5	5	4	4	4	4	5	5	5	3	2	2	4	4	4	3	4	4	3	4	3	4	3	5
B4E9C5;BURCENK562V_RS23250	B4E9C5;BURCENK562V_RS23250	BCAL1726;ref|WP_012492616.1|gi|501469171|	Putative oxidoreductase;precorrin-3B synthase	B4E9C5_BURCJ;				0	51.8829	5	5	6	6	6	5	4	5	7	5	5	5	6	6	5	5	4	6	5	5	4	6	5	5	4	4	4	4	5	5	5	4	5	5	6	6	6	5	4	5
B4E9C7;BURCENK562V_RS23240	B4E9C7;BURCENK562V_RS23240	cbiD;ref|WP_006484852.1|gi|493530846|	Cobalt-precorrin-5B C(1)-methyltransferase;cobalt-precorrin-6A synthase	CBID_BURCJ;				0	49.8822	5	6	7	5	6	6	5	5	6	5	5	7	6	5	4	5	6	5	4	6	5	5	5	4	4	6	6	7	3	5	6	4	7	8	9	7	8	8	7	7
B4E9C9;BURCENK562V_RS23230	B4E9C9;BURCENK562V_RS23230	cobM;ref|WP_006481714.1|gi|493527681|	Precorrin-4 C11-methyltransferase;precorrin-4 C11-methyltransferase	B4E9C9_BURCJ;				0	55.407	8	8	8	7	7	9	8	8	9	9	8	8	8	9	8	8	8	8	9	9	8	9	9	8	7	8	7	8	7	9	8	8	9	9	10	9	9	11	10	10
B4E9D1;BURCENK562V_RS23220	B4E9D1;BURCENK562V_RS23220	BCAL1732;ref|WP_006481517.1|gi|493527482|	MarR family regulatory protein;MarR family transcriptional regulator	B4E9D1_BURCJ;				0	52.7696	8	7	7	8	8	8	8	8	8	8	7	8	8	8	8	8	8	8	8	8	8	8	8	8	8	8	8	7	8	8	8	8	11	10	10	12	11	10	12	12
B4E9D4;BURCENK562V_RS23205	B4E9D4;BURCENK562V_RS23205	BCAL1735;ref|WP_012492620.1|gi|501469175|	LuxR superfamily regulatory protein;LuxR family transcriptional regulator	B4E9D4_BURCJ;				0	50.8908	6	6	5	7	4	5	6	6	4	4	5	7	5	2	3	3	5	4	4	3	3	2	3	3	4	4	4	6	3	5	6	4	6	6	5	7	4	5	6	6
B4E9D6;BURCENK562V_RS23195	B4E9D6;BURCENK562V_RS23195	BCAL1737;ref|WP_006490884.1|gi|493536948|	Putative quinone oxidoreductase;quinone oxidoreductase	B4E9D6_BURCJ;				0	51.9995	1	4	3	2	4	3	4	2	5	2	2	2	4	3	4	4	3	5	2	2	2	4	1	3	4	3	4	2	4	2	3	2	1	5	3	2	4	4	4	2
B4E9E2;BURCENK562V_RS01795	B4E9E2;BURCENK562V_RS01795	BCAL2743;ref|WP_006489669.1|gi|493535716|	Putative aldo/keto reductase family oxidoreductase;hypothetical protein	B4E9E2_BURCJ;				0	54.0179	14	14	15	16	17	17	15	15	15	13	15	15	16	15	18	17	15	16	15	17	16	17	16	17	15	15	15	17	16	17	15	15	20	20	21	22	24	23	21	21
B4E9E3;BURCENK562V_RS01800	B4E9E3;BURCENK562V_RS01800	BCAL2744;ref|WP_006489667.1|gi|493535714|	GntR family regulatory protein;GntR family transcriptional regulator	B4E9E3_BURCJ;				0	53.1972	14	14	13	13	17	16	17	16	15	15	15	14	18	18	16	16	14	15	15	14	16	16	16	17	13	13	13	14	17	16	16	16	16	17	15	15	21	21	22	21
B4E9E4;BURCENK562V_RS01805	B4E9E4;BURCENK562V_RS01805	BCAL2745;ref|WP_034178364.1|gi|736004446|	Putative CoA transferase family protein;carnitine dehydratase	B4E9E4_BURCJ;				0	56.0772	9	11	11	11	9	10	11	10	10	10	10	9	7	7	8	7	10	10	10	7	9	9	10	9	10	11	11	11	10	10	10	10	11	14	14	14	12	12	14	11
B4E9E5;BURCENK562V_RS01810	B4E9E5;BURCENK562V_RS01810	BCAL2746;ref|WP_012492828.1|gi|501469383|	Putative citrate synthase;citrate synthase	B4E9E5_BURCJ;				0	47.988	1	1	1	1	1	2	2	2	2	1	1	1	1	0	2	2	1	2	2	1	2	3	0	1	1	1	2	2	1	1	1	2	1	1	1	1	1	2	2	2
B4E9E8;BURCENK562V_RS01825	B4E9E8;BURCENK562V_RS01825	BCAL2749;ref|WP_006496463.1|gi|493542601|	Putative diguanylate phosphodiesterase;diguanylate phosphodiesterase	B4E9E8_BURCJ;				0	53.803	12	12	14	12	13	13	12	13	11	12	12	13	14	11	12	12	11	14	11	14	12	13	13	14	13	12	13	14	13	12	13	13	17	16	18	17	17	16	17	16
B4E9F2;BURCENK562V_RS01845	B4E9F2;BURCENK562V_RS01845	BCAL2753;ref|WP_006491070.1|gi|493537139|	Putative regulatory protein;Crp/Fnr family transcriptional regulator	B4E9F2_BURCJ;				0	55.4204	3	1	2	2	3	3	3	3	3	3	3	3	3	3	3	2	3	1	3	3	3	3	3	3	1	3	3	3	3	3	3	3	3	1	2	2	3	3	3	3
B4E9F5;BURCENK562V_RS01860;BURCENK562V_RS12920	B4E9F5;BURCENK562V_RS01860;BURCENK562V_RS12920	BCAL2756;ref|WP_006486026.1|gi|493532040|;ref|WP_006486026.1|gi|493532040|	Putative transposase;transposase;transposase	B4E9F5_BURCJ;;				0	53.4272	3	2	3	3	2	3	2	3	3	2	3	3	1	3	3	2	3	2	2	3	2	2	3	3	2	3	1	3	1	3	2	2	3	2	3	3	2	3	2	3
B4E9F6;BURCENK562V_RS01865	B4E9F6;BURCENK562V_RS01865	sodB;ref|WP_006489396.1|gi|493535442|	Superoxide dismutase;superoxide dismutase	B4E9F6_BURCJ;				0	54.0804	10	11	11	11	10	10	10	12	11	11	11	11	11	11	11	11	11	9	11	11	10	11	11	11	11	14	9	11	10	13	9	10	17	16	19	19	17	17	18	19
B4E9F7;BURCENK562V_RS01870	B4E9F7;BURCENK562V_RS01870	xseA;ref|WP_006489395.1|gi|493535441|	Exodeoxyribonuclease 7 large subunit;exodeoxyribonuclease VII large subunit	B4E9F7_BURCJ;				0	54.728	20	17	19	19	17	20	21	20	20	21	19	17	19	21	21	16	21	19	20	21	20	19	18	20	18	18	22	19	17	20	20	19	21	18	20	21	18	21	22	21
B4E9F8;BURCENK562V_RS01875	B4E9F8;BURCENK562V_RS01875	lpxK;ref|WP_006493682.1|gi|493539799|	Tetraacyldisaccharide 4'-kinase;LpxK	LPXK_BURCJ;				0	52.2556	15	13	12	14	15	14	13	14	14	14	15	14	14	15	14	14	11	14	15	12	14	13	12	11	13	13	14	13	13	13	12	13	18	16	15	17	19	17	16	17
B4E9F9;BURCENK562V_RS01880	B4E9F9;BURCENK562V_RS01880	BceJ2315_26980;ref|WP_006482216.1|gi|493528193|	UPF0434 protein BceJ2315_26980;hypothetical protein	Y2698_BURCJ;				0	50.1409	6	6	6	6	6	6	6	6	6	6	6	6	6	6	6	6	6	6	6	6	6	6	6	6	6	6	6	6	6	6	6	6	8	9	9	8	8	8	8	9
B4E9G0;BURCENK562V_RS01885	B4E9G0;BURCENK562V_RS01885	kdsB;ref|WP_006482208.1|gi|493528185|	3-deoxy-manno-octulosonate cytidylyltransferase	KDSB_BURCJ;				0	50.7526	11	10	12	11	11	10	11	12	10	11	12	11	11	10	11	9	12	11	12	12	12	12	11	11	10	12	11	12	11	12	11	11	17	16	16	16	14	15	16	18
B4E9G1;BURCENK562V_RS01890	B4E9G1;BURCENK562V_RS01890	adk;ref|WP_006482212.1|gi|493528189|	Adenylate kinase;adenylate kinase	KAD_BURCJ;				0	55.9403	19	18	20	18	19	16	18	20	19	18	20	19	21	18	19	18	19	18	20	18	19	19	19	19	18	22	18	20	19	21	18	19	28	27	29	27	28	25	27	28
B4E9G2;BURCENK562V_RS01895	B4E9G2;BURCENK562V_RS01895	BCAL2763;ref|WP_012492832.1|gi|501469387|	Uncharacterized protein;transglutaminase	B4E9G2_BURCJ;				0	54.6365	7	6	7	8	8	7	8	7	8	9	7	9	8	8	6	5	7	6	7	9	6	7	8	6	5	9	6	7	8	5	6	8	7	6	7	8	8	7	8	7
B4E9G3;BURCENK562V_RS01900	B4E9G3;BURCENK562V_RS01900	murJ;ref|WP_006482209.1|gi|493528186|	Lipid II flippase MurJ;membrane protein	MURJ_BURCJ;				0	53.9528	4	4	5	5	6	6	5	6	7	7	5	5	5	5	4	3	6	5	6	5	5	5	5	5	4	3	5	4	4	2	4	5	4	4	5	5	6	6	5	6
B4E9G4;BURCENK562V_RS01905	B4E9G4;BURCENK562V_RS01905	rpsT;ref|WP_006482211.1|gi|493528188|	30S ribosomal protein S20	RS20_BURCJ;				0	50.5156	4	4	4	4	3	4	3	4	4	4	4	4	3	4	3	3	4	4	3	4	4	2	4	4	3	3	4	4	3	3	3	4	6	6	6	6	5	6	5	6
B4E9G6;BURCENK562V_RS01915	B4E9G6;BURCENK562V_RS01915	arcB;ref|WP_006482207.1|gi|493528184|	Ornithine carbamoyltransferase;ornithine carbamoyltransferase	OTC_BURCJ;				0	51.7625	10	10	11	10	10	11	10	11	10	11	11	11	10	9	10	11	11	10	11	12	10	11	10	10	9	11	10	11	10	10	10	9	21	20	23	21	21	22	21	22
B4E9G7	B4E9G7	murB	UDP-N-acetylenolpyruvoylglucosamine reductase	B4E9G7_BURCJ				0	59.2242	16	13	15	14	16	16	17	15	16	17	18	16	16	17	16	17	17	17	17	16	16	16	16	17	15	16	14	17	15	14	15	16	17	14	16	15	17	17	18	17
B4E9G8;BURCENK562V_RS01925	B4E9G8;BURCENK562V_RS01925	BceJ2315_27070;ref|WP_006482217.1|gi|493528194|	UPF0234 protein BceJ2315_27070;nucleotide-binding protein	Y2707_BURCJ;				0	52.9286	13	12	13	12	13	12	13	13	13	13	12	12	13	12	12	13	13	13	13	13	13	13	12	13	12	17	13	13	13	15	12	12	22	20	22	21	22	20	22	21
B4E9G9;BURCENK562V_RS01930	B4E9G9;BURCENK562V_RS01930	plsY;ref|WP_006482488.1|gi|493528468|	Glycerol-3-phosphate acyltransferase;glycerol-3-phosphate acyltransferase	PLSY_BURCJ;				0	49.8067	2	3	3	3	3	2	2	2	3	3	2	2	3	3	2	2	2	3	2	2	2	2	2	2	2	1	2	3	2	1	2	2	2	3	3	3	3	2	2	2
B4E9H0;BURCENK562V_RS01935	B4E9H0;BURCENK562V_RS01935	BCAL2771;ref|WP_006482476.1|gi|493528456|	Cys-tRNA(Pro)/Cys-tRNA(Cys) deacylase;membrane protein	B4E9H0_BURCJ;				0	51.7752	5	6	6	5	6	6	6	6	5	6	6	6	6	6	6	6	6	6	5	6	6	6	6	6	6	5	6	6	6	6	6	6	9	11	11	8	10	8	11	11
B4E9H2;BURCENK562V_RS01945	B4E9H2;BURCENK562V_RS01945	xerD;ref|WP_012492835.1|gi|501469390|	Tyrosine recombinase XerD;tyrosine recombinase XerD	B4E9H2_BURCJ;				0	53.9194	6	5	3	4	5	5	3	6	5	6	6	5	4	6	5	6	5	6	4	7	5	6	4	4	3	4	5	5	5	4	5	7	6	5	3	4	5	5	3	6
B4E9H3;BURCENK562V_RS01950	B4E9H3;BURCENK562V_RS01950	BCAL2774;ref|WP_006482489.1|gi|493528469|	Putative methylated-DNA--protein-cysteine methyltransferase;methylated-DNA--protein-cysteine methyltransferase	B4E9H3_BURCJ;				0	51.2017	2	2	2	2	3	3	3	3	3	3	3	3	3	3	3	2	3	3	3	3	3	3	3	2	2	3	3	3	3	3	2	2	2	2	2	2	3	3	3	3
B4E9H4;BURCENK562V_RS01955	B4E9H4;BURCENK562V_RS01955	queG;ref|WP_006482484.1|gi|493528464|	Epoxyqueuosine reductase;putative iron-sulfur cluster-binding protein	B4E9H4_BURCJ;				0	54.94	9	8	10	8	8	8	8	9	9	9	8	8	9	7	8	9	11	9	10	11	9	9	10	10	9	7	9	9	9	8	7	8	9	8	10	9	8	8	8	10
B4E9H5;BURCENK562V_RS01960	B4E9H5;BURCENK562V_RS01960	BCAL2776;ref|WP_012492836.1|gi|501469391|	Putative hydrolase;hypothetical protein	B4E9H5_BURCJ;				0	56.1001	7	7	8	7	7	7	7	7	8	7	8	7	8	7	7	7	8	7	8	7	7	7	7	8	7	7	7	8	7	7	7	7	8	10	10	9	10	9	9	9
B4E9H6;BURCENK562V_RS01965	B4E9H6;BURCENK562V_RS01965	BCAL2777;ref|WP_020979389.1|gi|537730284|	Putative N-acetylmuramoyl-L-alanine amidase;N-acetylmuramoyl-L-alanine amidase	B4E9H6_BURCJ;				0	53.3016	17	9	12	12	15	14	13	17	18	18	17	16	18	18	17	17	15	18	17	14	13	16	15	15	12	16	10	10	13	16	10	13	19	12	14	14	17	16	17	21
B4E9H8;BURCENK562V_RS01975	B4E9H8;BURCENK562V_RS01975	BCAL2779;ref|WP_006482482.1|gi|493528462|	Pirin-like protein;pirin	B4E9H8_BURCJ;				0	50.6552	12	11	12	13	11	13	13	14	11	12	12	12	13	12	12	13	13	11	13	14	14	13	14	13	12	15	12	14	11	13	12	13	16	15	15	17	15	17	18	19
B4E9H9;BURCENK562V_RS01980	B4E9H9;BURCENK562V_RS01980	BCAL2780;ref|WP_006482496.1|gi|493528476|	Putative thioredoxin protein;thioredoxin	B4E9H9_BURCJ;				0	54.5825	25	23	23	23	24	24	25	23	24	25	23	24	23	23	24	24	25	23	24	25	23	24	23	24	23	24	24	25	25	24	22	24	34	32	32	33	34	34	33	33
B4E9I0;BURCENK562V_RS01985	B4E9I0;BURCENK562V_RS01985	BCAL2781;ref|WP_034178425.1|gi|736004507|	ThiF family protein;heme biosynthesis protein HemY	B4E9I0_BURCJ;				0	53.9183	7	7	7	7	7	7	7	7	7	7	7	7	7	7	7	7	8	7	7	7	7	6	7	7	6	7	7	7	7	8	5	6	7	7	7	7	7	7	7	7
B4E9I1;BURCENK562V_RS01990	B4E9I1;BURCENK562V_RS01990	pdxH;ref|WP_006482475.1|gi|493528455|	Pyridoxine/pyridoxamine 5'-phosphate oxidase;pyridoxamine 5'-phosphate oxidase	PDXH_BURCJ;				0	53.7235	12	12	14	12	12	12	13	12	12	12	12	12	12	13	12	13	12	12	12	12	12	12	12	13	12	15	13	14	12	14	12	12	19	18	21	19	18	18	20	19
B4E9I2;BURCENK562V_RS01995	B4E9I2;BURCENK562V_RS01995	BCAL2783;ref|WP_006482480.1|gi|493528460|	Putative cyclopropane-fatty-acyl-phospholipid synthase;cyclopropane-fatty-acyl-phospholipid synthase	B4E9I2_BURCJ;				0	54.46	24	23	24	24	22	24	23	24	23	24	24	23	24	23	22	22	24	22	24	23	23	24	23	24	24	26	23	25	22	24	22	22	40	40	44	42	39	40	43	43
B4E9I3;BURCENK562V_RS02000	B4E9I3;BURCENK562V_RS02000	BCAL2784;ref|WP_006482483.1|gi|493528463|	Uncharacterized protein;hypothetical protein	B4E9I3_BURCJ;				0	56.8649	14	15	15	16	14	16	14	13	14	16	16	13	15	17	14	18	17	15	16	15	14	16	16	14	15	15	14	15	15	14	13	14	18	18	20	19	17	21	19	17
B4E9I4;BURCENK562V_RS02005	B4E9I4;BURCENK562V_RS02005	msrA;ref|WP_006482471.1|gi|493528451|	Peptide methionine sulfoxide reductase MsrA;methionine sulfoxide reductase A	B4E9I4_BURCJ;				0	53.7495	6	7	6	6	6	6	6	6	7	6	6	6	7	7	6	6	6	7	6	6	6	6	6	6	6	6	6	6	6	6	6	6	10	10	10	10	10	10	10	10
B4E9I5;BURCENK562V_RS02010	B4E9I5;BURCENK562V_RS02010	BCAL2786;ref|WP_006482492.1|gi|493528472|	Putative selenium-binding protein;selenium binding protein (SBP56)	B4E9I5_BURCJ;				0	57.6461	13	13	13	13	12	13	13	13	12	13	13	13	13	12	13	13	13	12	13	13	11	11	13	13	11	11	13	13	13	12	11	12	22	22	23	22	20	22	21	22
B4E9I7;BURCENK562V_RS02020	B4E9I7;BURCENK562V_RS02020	BCAL2788;ref|WP_006482487.1|gi|493528467|	Flavin reductase family protein;flavin reductase	B4E9I7_BURCJ;				0	51.7884	6	5	7	5	7	5	6	6	6	7	6	6	6	6	7	5	6	5	5	6	6	6	7	7	6	5	5	5	5	5	5	6	8	6	8	6	8	7	7	7
B4E9I8;BURCENK562V_RS02025	B4E9I8;BURCENK562V_RS02025	BCAL2789;ref|WP_006477992.1|gi|493523924|	AnsC family regulatory protein;AsnC family transcriptional regulator	B4E9I8_BURCJ;				0	55.4956	12	13	14	13	13	14	14	13	13	14	14	13	13	14	12	12	13	13	13	13	12	13	13	14	13	16	12	14	13	14	12	13	20	20	21	21	22	22	22	20
B4E9I9;BURCENK562V_RS02030	B4E9I9;BURCENK562V_RS02030	kynB;ref|WP_012492838.1|gi|501469393|	Kynurenine formamidase;kynurenine formamidase	KYNB_BURCJ;				0	55.3806	7	7	7	7	7	7	7	7	5	6	7	7	7	7	7	7	7	7	7	7	7	7	7	7	7	6	7	7	7	6	7	7	10	10	10	10	10	10	9	9
B4E9J0;BURCENK562V_RS02035	B4E9J0;BURCENK562V_RS02035	kynU;ref|WP_006482474.1|gi|493528454|	Kynureninase;kynureninase	B4E9J0_BURCJ;				0	54.369	24	20	21	22	23	23	22	22	22	23	24	21	22	22	23	23	23	23	23	22	22	23	22	22	23	23	22	23	22	23	22	22	38	34	34	35	37	36	35	38
B4E9J1;BURCENK562V_RS02040	B4E9J1;BURCENK562V_RS02040	kynA;ref|WP_006482479.1|gi|493528459|	Tryptophan 2,3-dioxygenase;tryptophan 2,3-dioxygenase	T23O_BURCJ;				0	56.6553	14	12	14	16	13	14	16	15	14	15	17	16	15	15	15	15	17	14	17	15	15	15	14	15	13	15	14	15	15	16	14	15	23	19	24	27	22	22	27	25
B4E9J3;BURCENK562V_RS02050	B4E9J3;BURCENK562V_RS02050	BCAL2794;ref|WP_006482478.1|gi|493528458|	2-dehydropantoate 2-reductase	B4E9J3_BURCJ;				0.000244	45.48	1	2	3	4	3	3	2	3	3	2	2	3	4	2	2	2	3	4	3	2	0	3	3	3	2	3	1	2	2	4	2	3	1	2	3	4	3	3	2	3
B4E9J5;BURCENK562V_RS02060	B4E9J5;BURCENK562V_RS02060	BCAL2796;ref|WP_012492843.1|gi|501469398|	Putative benzoylformate decarboxylase;benzoylformate decarboxylase	B4E9J5_BURCJ;				0	50.0944	8	8	10	6	4	7	7	5	5	5	8	9	4	7	7	7	5	4	9	8	2	3	7	5	6	9	9	7	7	6	7	8	9	8	10	7	4	7	7	6
B4E9J6;BURCENK562V_RS02065	B4E9J6;BURCENK562V_RS02065	BCAL2797;ref|WP_006485519.1|gi|493531520|	LysR family regulatory protein;LysR family transcriptional regulator	B4E9J6_BURCJ;				0	53.555	4	3	3	3	3	5	5	5	3	4	5	5	3	5	5	4	4	4	5	4	5	3	5	5	3	2	2	5	3	3	4	5	5	3	3	3	3	6	6	6
B4E9J7;BURCENK562V_RS02070	B4E9J7;BURCENK562V_RS02070	dalD;ref|WP_012492844.1|gi|501469399|	Putative D-arabinitol 4-dehydrogenase;D-arabinitol 4-dehydrogenase	B4E9J7_BURCJ;				0	48.0115	5	5	5	6	3	4	4	5	4	5	5	5	3	5	5	4	3	1	3	3	1	1	4	3	5	6	2	5	4	2	4	4	5	5	5	6	3	4	4	5
B4E9J8;BURCENK562V_RS02075	B4E9J8;BURCENK562V_RS02075	dalK;ref|WP_006485856.1|gi|493531865|	Xylulose kinase;xylulokinase	B4E9J8_BURCJ;				0	54.3923	13	12	12	13	14	14	13	13	13	14	13	13	12	13	13	14	12	12	14	12	12	13	13	11	11	13	13	12	13	14	13	13	14	15	16	16	17	18	17	16
B4E9J9;BURCENK562V_RS02080	B4E9J9;BURCENK562V_RS02080	BCAL2800;ref|WP_006493531.1|gi|493539645|	Putative transcriptional regulator;DeoR family transcriptional regulator	B4E9J9_BURCJ;				0	56.1152	9	7	6	8	6	10	7	9	9	10	8	8	10	8	9	8	10	10	10	10	8	11	11	7	7	12	8	6	6	10	9	9	10	8	7	9	7	12	8	10
B4E9K2;BURCENK562V_RS02095	B4E9K2;BURCENK562V_RS02095	BCAL2803;ref|WP_006484673.1|gi|493530665|	LysR family regulatory protein;LysR family transcriptional regulator	B4E9K2_BURCJ;				0	52.8853	4	4	3	3	3	4	4	4	4	3	3	3	3	3	3	3	3	3	4	3	2	3	4	3	3	3	3	3	3	4	3	4	4	5	4	4	3	5	4	5
B4E9K6;BURCENK562V_RS03855	B4E9K6;BURCENK562V_RS03855	BCAL0656;ref|WP_006484078.1|gi|493530065|	Putative aminotransferase;aminopeptidase	B4E9K6_BURCJ;				0	54.3441	7	7	5	6	10	11	9	8	11	10	11	9	9	8	7	9	8	8	10	7	7	8	6	7	8	8	9	7	8	10	8	7	9	8	7	8	12	13	11	10
B4E9L3;BURCENK562V_RS03820	B4E9L3;BURCENK562V_RS03820	BCAL0663;ref|WP_006483476.1|gi|493529461|	LysR family regulatory protein;LysR family transcriptional regulator	B4E9L3_BURCJ;				0	49.5505	3	3	4	2	1	4	2	4	4	3	3	5	4	5	5	3	6	4	5	5	4	5	5	5	3	3	4	3	3	1	4	3	3	3	4	2	1	4	2	4
B4E9L4;BURCENK562V_RS03815	B4E9L4;BURCENK562V_RS03815	bioB;ref|WP_006483467.1|gi|493529452|	Biotin synthase;biotin synthase	BIOB_BURCJ;				0	55.0909	5	5	5	5	4	5	5	5	5	5	5	5	5	5	5	5	5	6	5	5	5	6	5	5	5	5	5	4	4	5	5	5	8	7	8	7	6	7	7	8
B4E9L5;BURCENK562V_RS03810	B4E9L5;BURCENK562V_RS03810	bioD;ref|WP_006483466.1|gi|493529451|	ATP-dependent dethiobiotin synthetase BioD;dithiobiotin synthetase	BIOD_BURCJ;				0	47.7695	2	1	0	1	1	1	2	2	2	1	1	2	2	1	2	2	1	1	1	1	1	1	2	1	1	0	0	2	0	1	1	0	2	1	0	1	1	1	2	2
B4E9L6;BURCENK562V_RS03805	B4E9L6;BURCENK562V_RS03805	bioF;ref|WP_006483473.1|gi|493529458|	8-amino-7-oxononanoate synthase	BIOF_BURCJ;				0	51.0209	9	7	9	3	7	10	9	9	9	10	10	8	9	8	7	5	3	7	6	2	2	7	6	2	5	8	5	6	5	6	6	4	10	8	10	3	8	10	9	10
B4E9L7;BURCENK562V_RS03800	B4E9L7;BURCENK562V_RS03800	bioA;ref|WP_034178330.1|gi|736004412|	Putative adenosylmethionine-8-amino-7-oxononanoate aminotransferase;adenosylmethionine-8-amino-7-oxononanoate aminotransferase	B4E9L7_BURCJ;				0	55.4864	9	9	8	7	11	10	10	9	11	11	10	9	9	11	10	11	8	8	11	9	6	9	8	8	8	8	9	8	9	9	8	8	10	10	9	8	12	11	11	10
B4E9L9;BURCENK562V_RS03790	B4E9L9;BURCENK562V_RS03790	BCAL0669;ref|WP_006487607.1|gi|493533627|	Uncharacterized protein;hypothetical protein	B4E9L9_BURCJ;				0	54.8364	6	7	7	8	7	7	7	7	7	7	7	6	7	7	8	6	7	7	7	7	7	7	7	7	8	8	7	8	5	8	6	7	6	7	7	8	7	8	7	7
B4E9M0;BURCENK562V_RS03785	B4E9M0;BURCENK562V_RS03785	BCAL0670;ref|WP_006487603.1|gi|493533623|	Putative short chain dehydrogenase;short-chain dehydrogenase	B4E9M0_BURCJ;				0	53.4952	13	12	12	13	12	12	12	12	13	13	13	12	13	13	12	13	13	13	13	12	13	12	12	13	12	13	13	13	13	12	13	12	17	16	17	17	16	17	17	17
B4E9M1;BURCENK562V_RS03780	B4E9M1;BURCENK562V_RS03780	BCAL0671;ref|WP_006493618.1|gi|493539735|	Carbonic anhydrase;beta carbonic anhydrase	B4E9M1_BURCJ;				0	53.6338	15	14	15	15	13	15	15	15	14	15	15	15	15	14	15	15	15	14	15	15	15	15	15	15	14	16	15	15	15	15	14	15	26	24	26	26	23	26	26	25
B4E9M2;BURCENK562V_RS03775	B4E9M2;BURCENK562V_RS03775	aceK;ref|WP_006483652.1|gi|493529637|	Isocitrate dehydrogenase kinase/phosphatase;[isocitrate dehydrogenase (NADP(+))] kinase	B4E9M2_BURCJ;				0	53.7078	16	14	15	14	17	17	18	17	16	14	18	20	18	16	17	17	18	17	17	18	17	18	17	18	13	13	16	15	14	15	16	17	18	17	17	16	19	20	21	19
B4E9M3;BURCENK562V_RS03770	B4E9M3;BURCENK562V_RS03770	BCAL0673;ref|WP_006483650.1|gi|493529635|	Metallo-beta-lactamase superfamily protein;Zn-dependent hydrolase	B4E9M3_BURCJ;				0	57.4928	10	10	9	9	10	10	10	10	11	11	11	10	10	10	8	9	9	8	9	9	9	9	10	10	8	8	9	9	8	8	9	9	14	13	12	12	13	13	14	15
B4E9M4;BURCENK562V_RS03765	B4E9M4;BURCENK562V_RS03765	BCAL0674;ref|WP_006483654.1|gi|493529639|	ABC transporter ATP-binding protein	B4E9M4_BURCJ;				0	51.5803	7	7	6	8	7	8	7	6	8	7	5	7	6	6	4	7	5	4	4	5	5	2	5	7	4	4	3	5	5	6	6	5	8	7	7	9	7	9	7	7
B4E9M5;BURCENK562V_RS03760	B4E9M5;BURCENK562V_RS03760	BCAL0675;ref|WP_006483648.1|gi|493529633|	Extracellular solute-binding protein;peptide ABC transporter substrate-binding protein	B4E9M5_BURCJ;				0	55.5802	23	21	23	24	23	23	23	24	20	23	23	22	22	22	25	23	22	22	22	24	21	21	24	25	23	18	24	23	24	20	25	23	37	32	37	38	37	38	36	38
B4E9M6;BURCENK562V_RS03755	B4E9M6;BURCENK562V_RS03755	BCAL0676;ref|WP_006489097.1|gi|493535141|	Putative short chain dehydrogenase;short-chain dehydrogenase	B4E9M6_BURCJ;				0	54.6834	10	8	10	10	10	10	10	10	9	10	10	10	10	10	10	9	10	10	11	10	10	9	10	10	8	10	10	11	9	10	10	10	15	11	14	15	12	12	16	14
B4E9M7;BURCENK562V_RS03750	B4E9M7;BURCENK562V_RS03750	dsbA;ref|WP_006489101.1|gi|493535145|	Thiol:disulfide interchange protein;thiol:disulfide interchange protein	B4E9M7_BURCJ;				0	54.2145	12	11	12	11	11	11	11	12	11	11	12	11	12	11	11	11	12	11	12	12	12	12	11	12	11	17	11	12	11	13	11	11	17	16	17	16	16	16	16	17
B4E9M8;BURCENK562V_RS03745	B4E9M8;BURCENK562V_RS03745	BCAL0678;ref|WP_034178331.1|gi|736004413|	Putative membrane protein;cell division protein	B4E9M8_BURCJ;				0	51.0383	8	7	6	7	7	7	8	8	7	8	8	8	7	7	8	7	8	7	7	7	7	7	8	8	7	8	7	8	7	8	7	8	13	11	10	12	11	11	11	13
B4E9M9;BURCENK562V_RS03740	B4E9M9;BURCENK562V_RS03740	argS;ref|WP_006489096.1|gi|493535140|	Arginine--tRNA ligase;arginyl-tRNA synthetase	SYR_BURCJ;				0	55.9986	31	29	31	31	32	31	30	31	32	33	33	32	32	32	31	31	34	31	32	35	33	33	32	32	31	32	33	32	32	33	31	32	52	47	49	50	53	53	52	52
B4E9N0;BURCENK562V_RS03735	B4E9N0;BURCENK562V_RS03735	BCAL0680;ref|WP_006489103.1|gi|493535147|	Uncharacterized protein;hypothetical protein	B4E9N0_BURCJ;				0	54.2811	7	7	8	7	7	7	8	6	7	8	7	7	7	8	7	8	8	9	6	7	7	8	7	8	8	8	6	7	7	8	8	7	12	13	14	13	13	13	14	11
B4E9N1;BURCENK562V_RS03730	B4E9N1;BURCENK562V_RS03730	metH1;ref|WP_006489098.1|gi|493535142|	Putative 5-methyltetrahydrofolate--homocysteine methyltransferase;5-methyltetrahydrofolate--homocysteine methyltransferase	B4E9N1_BURCJ;				0	59.0717	36	36	36	34	35	34	35	39	38	38	38	35	38	36	35	35	41	38	39	39	37	35	37	40	34	40	33	41	35	39	35	35	59	60	58	57	59	59	59	64
B4E9N2;BURCENK562V_RS03725	B4E9N2;BURCENK562V_RS03725	metH2;ref|WP_006489099.1|gi|493535143|	Putative 5-methyltetrahydrofolate--homocysteine methyltransferase;5-methyltetrahydrofolate--homocysteine methyltransferase	B4E9N2_BURCJ;				0	54.4693	18	17	16	16	17	16	16	16	18	17	17	17	17	17	17	17	17	17	17	18	16	19	18	18	17	17	16	16	18	16	17	17	24	22	22	22	23	22	24	23
B4E9N3;BURCENK562V_RS03720	B4E9N3;BURCENK562V_RS03720	BCAL0683;ref|WP_006477667.1|gi|493523596|	Uncharacterized protein;hypothetical protein	B4E9N3_BURCJ;				0	49.1529	1	0	1	1	1	2	2	2	1	2	2	2	2	2	2	2	2	0	1	2	2	2	2	2	0	1	1	2	1	2	2	2	1	0	1	1	1	2	2	2
B4E9N4;BURCENK562V_RS03715	B4E9N4;BURCENK562V_RS03715	BCAL0684;ref|WP_034178332.1|gi|736004414|	Putative exported protein;hypothetical protein	B4E9N4_BURCJ;				0	48.1843	3	3	3	3	2	2	3	1	3	3	3	3	1	3	3	2	3	3	3	2	3	2	1	1	3	3	3	3	0	3	3	2	3	4	3	3	3	2	4	1
B4E9N5;BURCENK562V_RS03710	B4E9N5;BURCENK562V_RS03710	BCAL0685;ref|WP_006490900.1|gi|493536964|	IclR family regulatory protein;IclR family transcriptional regulator	B4E9N5_BURCJ;				0	53.6351	8	8	9	8	8	9	8	8	9	9	8	8	8	8	8	9	8	8	8	9	8	8	8	8	9	9	9	8	7	8	8	8	9	9	10	9	9	10	9	9
B4E9N6;BURCENK562V_RS03705	B4E9N6;BURCENK562V_RS03705	BCAL0686;ref|WP_006490901.1|gi|493536965|	Fumarylacetoacetate (FAA) hydrolase family protein;fumarylacetoacetate hydrolase	B4E9N6_BURCJ;				0	57.7207	16	15	17	16	16	15	16	18	15	17	18	17	16	16	17	16	18	17	16	17	18	17	17	17	16	19	17	18	17	18	15	15	32	26	30	29	31	31	31	32
B4E9N7;BURCENK562V_RS03700	B4E9N7;BURCENK562V_RS03700	BCAL0687;ref|WP_006490902.1|gi|493536966|	Enoyl-CoA hydratase/isomerase family protein;enoyl-CoA hydratase	B4E9N7_BURCJ;				0	47.6164	10	10	10	11	10	9	10	9	10	10	9	10	10	10	12	11	11	11	11	11	11	11	11	11	10	8	11	11	10	9	11	11	12	12	12	13	12	11	11	11
B4E9N8;BURCENK562V_RS03695	B4E9N8;BURCENK562V_RS03695	BCAL0688;ref|WP_012492373.1|gi|501468928|	Uncharacterized protein;hypothetical protein	B4E9N8_BURCJ;				0	51.1628	3	3	3	3	3	3	3	3	3	3	3	3	4	3	3	4	3	4	4	3	3	3	3	3	3	3	4	3	3	3	3	3	5	6	5	5	5	6	5	5
B4E9N9;BURCENK562V_RS03690	B4E9N9;BURCENK562V_RS03690	BCAL0689;ref|WP_006482098.1|gi|493528070|	Putative patatin-like phospholipase;Patatin	B4E9N9_BURCJ;				0	53.6064	6	4	6	6	4	4	4	5	4	6	5	6	5	5	6	5	6	5	5	6	6	5	5	6	5	5	5	6	5	5	5	6	7	5	7	7	5	5	5	6
B4E9P0;BURCENK562V_RS03685	B4E9P0;BURCENK562V_RS03685	BCAL0690;ref|WP_011353352.1|gi|499672618|	Uncharacterized protein;ferritin	B4E9P0_BURCJ;				0	53.4601	2	2	2	2	2	2	2	2	2	2	2	2	2	2	2	2	2	2	2	2	2	2	2	2	2	2	2	2	2	2	2	2	6	6	6	6	6	6	6	6
B4E9P1;BURCENK562V_RS03680	B4E9P1;BURCENK562V_RS03680	BCAL0691;ref|WP_006482095.1|gi|493528067|	Putative cytidylyltransferase;bifunctional protein RfaE, domain II	B4E9P1_BURCJ;				0	48.8194	7	9	9	9	8	9	8	8	7	8	9	9	9	8	8	9	9	8	10	8	7	9	8	7	8	10	9	8	7	9	8	7	10	13	13	12	12	12	12	12
B4E9P2;BURCENK562V_RS03675	B4E9P2;BURCENK562V_RS03675	BCAL0692;ref|WP_006482093.1|gi|493528065|	Putative exported protein;hypothetical protein	B4E9P2_BURCJ;				0.000954	40.2018	1	1	1	2	1	1	1	2	2	1	1	2	2	2	2	2	1	2	1	1	2	1	2	2	2	1	1	1	1	1	2	2	1	1	1	2	1	1	1	2
B4E9P3;BURCENK562V_RS03670	B4E9P3;BURCENK562V_RS03670	coaX;ref|WP_006482096.1|gi|493528068|	Type III pantothenate kinase;pantothenate kinase	COAX_BURCJ;				0	54.7373	9	4	7	7	7	7	8	7	5	4	10	8	8	8	9	6	7	7	5	8	7	7	7	8	6	7	7	7	7	8	7	7	11	6	9	9	9	9	10	9
B4E9P4;BURCENK562V_RS03665	B4E9P4;BURCENK562V_RS03665	BCAL0694;ref|WP_006482094.1|gi|493528066|	Putative biotin ligase;biotin--protein ligase	B4E9P4_BURCJ;				0	54.3272	8	8	9	9	8	8	8	8	8	8	9	7	9	8	9	8	9	8	8	9	8	8	8	9	8	11	8	10	8	10	8	8	10	10	11	11	10	10	10	10
B4E9P7;BURCENK562V_RS03650	B4E9P7;BURCENK562V_RS03650	BCAL0697;ref|WP_012492376.1|gi|501468931|	Putative membrane protein;ABC transporter permease	B4E9P7_BURCJ;				0	54.4849	2	1	2	2	2	2	2	3	1	1	1	2	2	1	2	2	2	3	2	2	2	1	1	1	2	3	2	1	1	2	3	2	3	2	3	3	3	3	3	4
B4E9P8;BURCENK562V_RS03645	B4E9P8;BURCENK562V_RS03645	BCAL0698;ref|WP_006481553.1|gi|493527518|	ABC transporter ATP-binding protein	B4E9P8_BURCJ;				0	57.1485	8	7	7	5	7	6	6	7	8	8	7	7	7	7	5	5	8	6	8	7	7	7	7	8	6	8	8	7	6	7	5	7	9	8	8	6	8	7	7	8
B4E9P9;BURCENK562V_RS03640	B4E9P9;BURCENK562V_RS03640	BCAL0699;ref|WP_006481551.1|gi|493527516|	Mce related protein;ABC transporter substrate-binding protein	B4E9P9_BURCJ;				0	52.8021	11	11	10	10	11	11	11	11	11	10	10	9	11	11	10	10	11	11	11	10	9	9	10	9	12	10	11	12	10	9	11	11	14	14	13	13	14	14	14	14
B4E9Q0;BURCENK562V_RS03635	B4E9Q0;BURCENK562V_RS03635	BCAL0700;ref|WP_011546311.1|gi|499865577|	Putative lipoprotein;ABC transporter	B4E9Q0_BURCJ;				0	52.3347	8	8	8	8	8	8	8	8	8	8	8	8	8	8	8	8	8	8	8	8	8	8	8	8	8	8	8	8	8	8	7	8	10	10	10	10	10	10	11	10
B4E9Q2;BURCENK562V_RS03625	B4E9Q2;BURCENK562V_RS03625	BCAL0702;ref|WP_006485233.1|gi|493531232|	Putative ferredoxin;ferredoxin	B4E9Q2_BURCJ;				0	57.5481	3	3	4	3	3	3	3	4	3	3	3	3	3	3	3	3	4	3	4	4	3	3	3	3	3	4	3	4	3	4	3	3	8	7	9	8	6	7	8	9
B4E9Q3;BURCENK562V_RS03620	B4E9Q3;BURCENK562V_RS03620	BCAL0703;ref|WP_006485236.1|gi|493531235|	Serine peptidase, family S9 unassigned;alpha/beta hydrolase	B4E9Q3_BURCJ;				0	53.9368	7	7	7	8	7	7	7	7	8	8	7	8	8	8	7	7	8	8	7	7	7	8	7	7	8	8	8	7	7	7	7	7	9	11	9	11	11	8	8	9
B4E9Q4;BURCENK562V_RS03615	B4E9Q4;BURCENK562V_RS03615	BCAL0704;ref|WP_006485243.1|gi|493531242|	D-alanyl-D-alanine carboxypeptidase (Penicillin-binding protein);cytochrome C550	B4E9Q4_BURCJ;				0	54.2564	21	20	18	21	20	19	20	21	21	22	23	22	21	21	22	20	23	21	20	20	21	21	20	20	20	25	21	21	19	23	22	21	39	38	35	37	37	37	39	37
B4E9Q5;BURCENK562V_RS03610	B4E9Q5;BURCENK562V_RS03610	BCAL0705;ref|WP_006485237.1|gi|493531236|	Putative D-amino acid aminotransferase;cytochrome C550	B4E9Q5_BURCJ;				0	50.6204	14	13	15	14	14	15	15	15	14	15	15	15	14	14	14	14	15	15	15	15	15	15	14	14	14	17	14	15	14	17	14	14	21	19	22	22	21	21	21	23
B4E9Q6;BURCENK562V_RS03605	B4E9Q6;BURCENK562V_RS03605	BCAL0706;ref|WP_011546305.1|gi|499865571|	UPF0250 protein BCAL0706;hypothetical protein	B4E9Q6_BURCJ;				0	53.3989	8	9	8	9	9	8	8	9	8	9	9	9	9	8	9	9	9	8	9	9	9	9	9	9	8	9	9	9	9	9	7	7	13	14	14	15	15	14	14	16
B4E9Q7;BURCENK562V_RS03600	B4E9Q7;BURCENK562V_RS03600	BCAL0707;ref|WP_006485238.1|gi|493531237|	LysR family regulatory protein;XRE family transcriptional regulator	B4E9Q7_BURCJ;				0	52.9441	5	4	4	5	5	6	6	4	5	5	4	5	5	5	6	5	5	5	5	5	5	5	5	4	4	6	5	5	5	5	5	5	7	5	6	7	7	8	7	6
B4E9Q9;BURCENK562V_RS03590	B4E9Q9;BURCENK562V_RS03590	lipB;ref|WP_006485245.1|gi|493531244|	Octanoyltransferase;lipoyl(octanoyl) transferase	B4E9Q9_BURCJ;				0	52.0553	5	5	5	4	5	5	5	5	5	5	5	5	6	6	5	5	5	6	5	5	5	5	5	5	5	5	5	5	5	5	5	5	8	7	7	5	8	8	7	8
B4E9R0;BURCENK562V_RS03585	B4E9R0;BURCENK562V_RS03585	lipA;ref|WP_006485242.1|gi|493531241|	Lipoyl synthase;lipoyl synthase	B4E9R0_BURCJ;				0	54.3925	15	14	17	15	16	17	15	17	15	15	17	17	17	16	15	17	17	17	16	15	17	17	15	17	16	15	17	17	17	16	16	16	27	26	29	26	27	29	26	29
B4E9R4;BURCENK562V_RS03565	B4E9R4;BURCENK562V_RS03565	BCAL0714;ref|WP_006485244.1|gi|493531243|	Threonine peptidase, family T3;gamma-glutamyltransferase	B4E9R4_BURCJ;				0	57.0669	12	14	13	12	13	14	14	15	14	14	12	12	13	14	13	12	12	9	14	13	11	11	12	11	10	14	13	13	12	14	11	14	16	18	17	16	18	18	18	21
B4E9R6;BURCENK562V_RS03555	B4E9R6;BURCENK562V_RS03555	BCAL0716;ref|WP_006493286.1|gi|493539399|	Putative trifunctional protein [includes: enoyl-CoA hydratase 3,2-trans-enoyl-CoA isomerase 3-hydroxyacyl-CoA dehydrogenase];3-hydroxyacyl-CoA dehydrogenase	B4E9R6_BURCJ;				0	53.153	20	16	18	18	16	19	17	17	17	16	18	16	16	14	15	17	18	12	17	18	14	12	15	17	16	20	19	19	14	18	17	16	24	19	21	22	18	21	21	20
B4E9R7;BURCENK562V_RS03550	B4E9R7;BURCENK562V_RS03550	BCAL0717;ref|WP_006490814.1|gi|493536876|	Putative acyl-CoA dehydrogenase;acyl-CoA dehydrogenase	B4E9R7_BURCJ;				0.000244	44.0833	3	3	2	3	2	3	3	2	2	2	3	2	1	3	1	1	1	2	3	1	1	2	1	3	2	3	3	3	3	2	1	3	3	3	2	3	2	3	3	2
B4E9R8;BURCENK562V_RS03545	B4E9R8;BURCENK562V_RS03545	BCAL0718;ref|WP_006490817.1|gi|493536879|	Putative acyl-CoA dehydrogenase;acyl-CoA dehydrogenase	B4E9R8_BURCJ;				0	54.1973	7	7	6	8	4	5	5	4	5	6	6	4	4	4	5	5	4	4	5	5	1	1	4	2	7	6	7	7	2	5	5	6	8	7	6	9	4	5	6	5
B4E9S2;BURCENK562V_RS03525	B4E9S2;BURCENK562V_RS03525	dctA;ref|WP_006490818.1|gi|493536880|	C4-dicarboxylate transport protein;C4-dicarboxylate ABC transporter	B4E9S2_BURCJ;				0	52.4919	2	2	2	2	2	2	1	2	2	2	2	2	2	2	2	2	2	2	2	2	1	1	2	2	2	0	2	2	2	0	3	2	2	2	2	2	2	2	1	2
B4E9S3;BURCENK562V_RS03520	B4E9S3;BURCENK562V_RS03520	dctB;ref|WP_006490815.1|gi|493536877|	Two-component regulatory system, sensor kinase protein;ATPase	B4E9S3_BURCJ;				0	54.6155	8	5	5	6	5	8	8	7	6	7	8	8	4	4	8	8	9	9	10	7	7	7	7	8	6	7	7	8	7	7	7	8	9	5	6	7	6	9	9	8
B4E9S7;BURCENK562V_RS23150	B4E9S7;BURCENK562V_RS23150	BCAL1746;ref|WP_006483570.1|gi|493529555|	Putative lipoprotein;hypothetical protein	B4E9S7_BURCJ;				0.000244	46.2933	2	2	2	1	2	1	2	2	2	2	2	1	2	2	2	1	2	2	2	1	1	1	1	2	1	1	1	1	1	1	2	2	2	2	2	1	2	1	2	2
B4E9T2;BURCENK562V_RS23125	B4E9T2;BURCENK562V_RS23125	BCAL1751;ref|WP_006483580.1|gi|493529565|	Glyoxalase/bleomycin resistance protein/dioxygenase superfamily protein;virulence protein	B4E9T2_BURCJ;				0	54.2355	4	4	4	4	4	4	4	3	4	4	4	4	4	4	3	4	5	5	5	5	4	5	4	4	4	5	4	5	4	5	4	5	6	6	6	6	6	6	6	5
B4E9T3;BURCENK562V_RS23120	B4E9T3;BURCENK562V_RS23120	BCAL1752;ref|WP_006483585.1|gi|493529570|	Uncharacterized protein;esterase	B4E9T3_BURCJ;				0	57.3258	6	6	7	7	7	7	7	6	7	8	8	7	6	7	7	5	8	7	8	7	6	5	6	7	7	7	7	7	7	6	7	7	7	7	8	8	8	8	8	7
B4E9T6;BURCENK562V_RS23095	B4E9T6;BURCENK562V_RS23095	BCAL1755;ref|WP_006483567.1|gi|493529552|	Uncharacterized protein;DNA ligase III	B4E9T6_BURCJ;				0	54.6862	2	1	2	2	2	2	2	2	2	2	2	0	2	2	1	1	1	1	2	0	2	1	2	2	2	1	2	2	2	2	2	2	2	1	2	2	2	2	2	2
B4E9T7;BURCENK562V_RS23090	B4E9T7;BURCENK562V_RS23090	BCAL1756;ref|WP_006483574.1|gi|493529559|	Putative metal dependent phosphohydrolase;metal-dependent phosphohydrolase	B4E9T7_BURCJ;				0	53.5018	9	9	12	10	11	13	11	13	12	11	11	11	12	12	12	13	7	9	12	8	9	10	9	11	8	10	10	11	10	8	11	11	12	12	15	13	14	16	14	16
B4E9T9;BURCENK562V_RS23080	B4E9T9;BURCENK562V_RS23080	BCAL1758;ref|WP_006483583.1|gi|493529568|	Putative membrane protein;5-formyltetrahydrofolate cyclo-ligase	B4E9T9_BURCJ;				0	53.221	2	1	2	2	2	2	2	2	2	2	2	2	2	2	2	2	1	2	2	2	1	2	2	2	2	2	2	2	2	2	2	2	2	1	2	2	2	2	2	2
B4E9U0;BURCENK562V_RS23075	B4E9U0;BURCENK562V_RS23075	BCAL1759;ref|WP_006493910.1|gi|493540030|	2-nitropropane dioxygenase family protein;2-nitropropane dioxygenase	B4E9U0_BURCJ;				0	54.2677	11	10	11	11	10	11	11	10	11	11	11	11	10	11	11	11	11	10	10	10	11	11	11	11	10	11	11	11	11	11	11	11	12	12	13	13	11	12	13	12
B4E9U2;BURCENK562V_RS23065	B4E9U2;BURCENK562V_RS23065	BCAL1761;ref|WP_006482257.1|gi|493528235|	MarR family regulatory protein;MarR family transcriptional regulator	B4E9U2_BURCJ;				0	55.6851	5	5	5	4	4	5	4	6	5	5	5	5	5	5	5	4	4	5	5	4	5	5	5	5	5	6	5	4	5	5	4	5	10	8	8	8	6	11	9	11
B4E9U3;BURCENK562V_RS23060	B4E9U3;BURCENK562V_RS23060	BCAL1762;ref|WP_006482265.1|gi|493528243|	Acetyltransferase (GNAT) family protein;hypothetical protein	B4E9U3_BURCJ;				0	49.1649	3	2	2	3	3	3	3	3	3	2	3	2	2	3	2	3	3	2	3	3	2	3	2	3	3	2	3	2	3	3	3	3	4	2	2	3	4	3	3	3
B4E9U7;BURCENK562V_RS23040	B4E9U7;BURCENK562V_RS23040	BCAL1766;ref|WP_012492628.1|gi|501469183|	OsmC-like protein;peroxiredoxin	B4E9U7_BURCJ;				0.000244	45.7924	2	2	2	1	2	2	2	2	2	2	1	2	2	2	2	2	2	0	2	1	1	1	2	2	2	2	2	2	2	2	2	2	2	2	3	1	2	3	3	3
B4E9U9;BURCENK562V_RS23030	B4E9U9;BURCENK562V_RS23030	BCAL1768;ref|WP_006482261.1|gi|493528239|	LysR family regulatory protein;LysR family transcriptional regulator	B4E9U9_BURCJ;				0	58.3016	9	7	7	8	7	9	11	11	10	9	10	11	7	12	11	11	12	9	10	8	9	8	9	8	8	10	10	10	10	11	11	11	9	7	8	8	7	9	12	12
B4E9W1;BURCENK562V_RS22975	B4E9W1;BURCENK562V_RS22975	BCAL1779;ref|WP_006491093.1|gi|493537163|	ABC transporter ATP-binding protein;ABC transporter, ATP-binding protein	B4E9W1_BURCJ;				0	54.2956	3	2	2	3	2	2	4	2	2	3	3	3	3	3	2	3	3	4	3	3	4	3	3	2	2	2	3	2	2	3	2	2	4	3	3	4	3	3	5	3
B4E9X2;BURCENK562V_RS22910	B4E9X2;BURCENK562V_RS22910	BCAL1791;ref|WP_006475975.1|gi|493521878|	Uncharacterized protein;prolyl-tRNA synthetase	B4E9X2_BURCJ;				0.000485	43.059	4	3	3	4	0	1	1	2	0	0	1	1	0	2	1	2	4	2	1	3	2	2	2	4	3	4	3	4	2	4	3	4	4	3	4	5	0	1	1	2
B4E9X3;BURCENK562V_RS22905	B4E9X3;BURCENK562V_RS22905	BCAL1792;ref|WP_006481522.1|gi|493527487|	Uncharacterized protein;hypothetical protein	B4E9X3_BURCJ;				0	51.7877	3	3	2	3	2	3	3	3	2	2	3	3	2	2	3	3	3	2	3	3	3	3	2	3	3	3	3	3	2	3	2	3	6	6	5	6	5	6	6	6
B4E9X4;BURCENK562V_RS22900	B4E9X4;BURCENK562V_RS22900	corA;ref|WP_006475972.1|gi|493521875|	Magnesium transport protein CorA;magnesium transporter	B4E9X4_BURCJ;				0	49.6363	8	6	5	5	5	6	8	6	9	9	8	9	8	9	6	7	8	7	8	7	7	7	8	6	5	5	9	6	6	6	5	5	10	8	7	8	6	10	11	9
B4E9X6;BURCENK562V_RS22890	B4E9X6;BURCENK562V_RS22890	BCAL1795;ref|WP_006481525.1|gi|493527490|	Putative ATP-ase;ATPase	B4E9X6_BURCJ;				0	50.7297	7	7	8	9	8	8	8	8	7	6	8	7	7	8	7	8	7	6	7	7	8	7	6	6	5	8	8	9	9	7	7	8	10	9	9	11	10	9	11	11
B4E9X7;BURCENK562V_RS22885	B4E9X7;BURCENK562V_RS22885	BCAL1796;ref|WP_006481527.1|gi|493527492|	Putative saccharopine dehydrogenase;saccharopine dehydrogenase	B4E9X7_BURCJ;				0	55.5793	23	20	22	21	21	21	23	22	22	23	23	23	23	23	22	23	23	21	22	23	23	23	22	23	19	25	23	23	23	23	21	22	37	33	35	33	33	33	36	35
B4E9X8;BURCENK562V_RS22880	B4E9X8;BURCENK562V_RS22880	BCAL1797;ref|WP_006481526.1|gi|493527491|	AnsC family regulatory protein;AsnC family transcriptional regulator	B4E9X8_BURCJ;				0	52.0582	3	4	3	3	3	3	3	2	3	3	3	3	4	3	3	3	4	5	4	3	3	3	3	3	4	4	4	3	3	3	3	4	3	4	3	3	3	3	3	2
B4E9X9;BURCENK562V_RS22875	B4E9X9;BURCENK562V_RS22875	BCAL1798;ref|WP_006493179.1|gi|493539291|	Putative exported protein;hypothetical protein	B4E9X9_BURCJ;				0	52.1658	9	9	9	9	9	9	9	9	9	9	9	9	9	9	9	9	9	9	9	9	9	9	9	9	8	11	9	9	9	10	9	9	15	15	14	15	15	15	14	15
B4E9Y0;BURCENK562V_RS22870	B4E9Y0;BURCENK562V_RS22870	BCAL1799;ref|WP_006491182.1|gi|493537254|	Uncharacterized protein;hypothetical protein	B4E9Y0_BURCJ;				0	52.9243	5	4	5	5	4	5	5	5	4	5	5	4	5	5	5	5	5	5	5	5	5	4	5	5	4	6	5	6	4	6	5	5	7	6	7	7	6	7	7	7
B4E9Y1;BURCENK562V_RS22865	B4E9Y1;BURCENK562V_RS22865	BCAL1800;ref|WP_006491177.1|gi|493537249|	Uncharacterized protein;hypothetical protein	B4E9Y1_BURCJ;				0	53.434	2	2	3	3	2	2	3	3	2	2	3	3	3	2	3	4	3	3	2	3	3	2	3	3	3	3	3	3	3	2	3	3	4	3	6	5	3	3	4	5
B4E9Y2;BURCENK562V_RS22860	B4E9Y2;BURCENK562V_RS22860	BCAL1801;ref|WP_006491183.1|gi|493537255|	Putative membrane protein;membrane protein	B4E9Y2_BURCJ;				0	51.4929	1	1	1	1	1	2	2	2	1	2	1	1	2	1	2	1	1	1	2	1	2	1	1	1	1	1	1	1	1	1	1	2	1	1	1	1	1	2	2	2
B4E9Y3;BURCENK562V_RS22855	B4E9Y3;BURCENK562V_RS22855	BCAL1802;ref|WP_006491185.1|gi|493537257|	LacI family regulatory protein;LacI family transcription regulator	B4E9Y3_BURCJ;				0	54.7126	10	10	11	11	10	11	10	11	10	9	10	10	10	11	12	11	10	10	10	10	11	10	10	10	10	10	10	10	10	10	10	11	12	12	14	12	12	13	12	14
B4E9Y5;BURCENK562V_RS22845	B4E9Y5;BURCENK562V_RS22845	BCAL1804;ref|WP_006493476.1|gi|493539589|	Major Facilitator Superfamily protein;MFS transporter	B4E9Y5_BURCJ;				0	50.5773	2	2	2	2	2	2	2	2	2	2	2	2	2	2	2	2	2	3	2	2	2	2	2	2	2	2	2	2	2	2	2	2	3	3	3	3	3	3	3	3
B4E9Y6;BURCENK562V_RS22840	B4E9Y6;BURCENK562V_RS22840	BCAL1805;ref|WP_006491178.1|gi|493537250|	Putative sugar kinase;2-dehydro-3-deoxygluconokinase	B4E9Y6_BURCJ;				0	53.9594	4	5	6	6	8	6	7	7	7	5	6	6	5	5	6	5	6	6	6	6	5	7	6	6	6	7	6	6	6	7	5	7	4	5	6	6	8	6	7	7
B4E9Y7;BURCENK562V_RS22835	B4E9Y7;BURCENK562V_RS22835	BCAL1806;ref|WP_006491175.1|gi|493537247|	Uncharacterized protein;xylose isomerase	B4E9Y7_BURCJ;				0.000244	45.1776	0	2	1	1	2	2	2	1	0	2	2	1	1	1	2	1	0	2	2	0	1	0	2	1	1	2	2	2	2	2	2	0	0	2	1	1	2	2	2	1
B4E9Y8;BURCENK562V_RS22830	B4E9Y8;BURCENK562V_RS22830	BCAL1807;ref|WP_006491186.1|gi|493537258|	LysR family regulatory protein;LysR family transcriptional regulator	B4E9Y8_BURCJ;				0	56.8286	2	3	2	2	3	3	2	3	3	3	2	2	2	2	2	3	2	3	2	3	2	3	3	2	3	2	3	2	3	2	2	2	2	3	2	2	3	3	2	3
B4E9Z0;BURCENK562V_RS22820	B4E9Z0;BURCENK562V_RS22820	BCAL1809;ref|WP_006491181.1|gi|493537253|	Putative transport-related, membrane protein;chloride transporter, ClC family	B4E9Z0_BURCJ;				0	52.9335	5	6	4	4	5	6	6	5	9	5	4	7	6	7	6	4	5	5	4	4	5	5	6	6	5	4	4	5	3	5	6	4	5	6	4	4	5	7	6	5
B4E9Z5;BURCENK562V_RS02135	B4E9Z5;BURCENK562V_RS02135	BCAL2811;ref|WP_006483759.1|gi|493529744|	Sorbitol dehydrogenase;sorbitol dehydrogenase	B4E9Z5_BURCJ;				0.000244	43.6816	0	1	1	0	1	0	0	0	1	1	0	0	0	0	0	0	0	0	0	0	0	0	0	0	2	1	1	0	1	0	0	0	0	1	1	0	1	0	0	0
B4E9Z6;BURCENK562V_RS02140	B4E9Z6;BURCENK562V_RS02140	fur;ref|WP_020979451.1|gi|537731044|	Ferric uptake regulation protein;ferric uptake regulator family protein	B4E9Z6_BURCJ;				0	55.8332	5	4	5	4	5	6	5	4	6	6	5	3	4	6	4	7	4	4	5	4	6	6	5	4	4	4	5	4	4	5	5	4	7	7	8	6	8	8	7	6
B4E9Z7;BURCENK562V_RS02145	B4E9Z7;BURCENK562V_RS02145	BCAL2813;ref|WP_006483752.1|gi|493529737|	Putative periplasmic solute-binding protein;cation ABC transporter substrate-binding protein	B4E9Z7_BURCJ;				0	55.4994	11	10	11	10	11	11	11	11	11	14	11	12	12	15	11	11	11	11	12	12	11	12	11	11	10	12	11	11	11	11	9	10	20	18	19	18	19	18	19	19
B4E9Z8;BURCENK562V_RS02150	B4E9Z8;BURCENK562V_RS02150	BCAL2814;ref|WP_006483750.1|gi|493529735|	ABC transporter ATP-binding protein	B4E9Z8_BURCJ;				0	53.0211	11	10	11	9	10	12	12	11	10	14	11	10	11	14	10	11	10	9	10	10	9	9	10	10	8	11	9	11	11	10	8	11	12	12	14	12	13	15	15	15
B4EA00	B4EA00	BCAL2816	S-formylglutathione hydrolase	B4EA00_BURCJ				0	53.2427	10	10	10	10	11	10	10	11	11	10	10	9	10	10	10	10	11	10	10	10	10	10	10	10	10	9	10	10	10	10	11	11	17	17	16	16	18	16	17	18
B4EA01;BURCENK562V_RS02165	B4EA01;BURCENK562V_RS02165	flhA;ref|WP_006483756.1|gi|493529741|	S-(hydroxymethyl)glutathione dehydrogenase;alcohol dehydrogenase	B4EA01_BURCJ;				0	57.5566	14	14	15	15	14	14	15	15	14	16	15	14	16	13	15	15	14	16	13	14	16	14	16	16	16	14	13	14	15	14	15	15	25	24	23	25	25	24	26	25
B4EA02;BURCENK562V_RS02170	B4EA02;BURCENK562V_RS02170	BCAL2818;ref|WP_020979426.1|gi|537730783|	Putative sugar kinase protein;carbohydrate kinase, FGGY family protein	B4EA02_BURCJ;				0	53.7009	9	9	9	10	10	10	9	10	10	11	9	9	11	10	9	8	10	12	11	9	9	9	10	11	10	10	9	9	11	10	9	10	11	11	11	12	12	12	11	12
B4EA04;BURCENK562V_RS02180	B4EA04;BURCENK562V_RS02180	oprM;ref|WP_012492848.1|gi|501469403|	Efflux system outer membrane protein;multidrug transporter	B4EA04_BURCJ;				0	54.5323	25	26	26	24	26	27	25	26	27	26	26	26	26	27	27	25	27	26	27	25	25	25	25	27	24	27	25	26	25	26	25	25	31	32	30	29	30	33	31	31
B4EA05;BURCENK562V_RS02185	B4EA05;BURCENK562V_RS02185	BCAL2821;ref|WP_006482626.1|gi|493528607|	Efflux pump membrane transporter;multidrug transporter	B4EA05_BURCJ;				0	55.9823	32	33	33	31	33	34	33	35	33	33	35	34	35	33	33	33	34	34	36	34	33	35	34	33	30	31	32	32	30	32	31	31	54	51	51	51	54	55	54	56
B4EA06;BURCENK562V_RS02190	B4EA06;BURCENK562V_RS02190	bpeA;ref|WP_006497328.1|gi|493543469|	Efflux system transport protein;hemolysin D	B4EA06_BURCJ;				0	53.5177	17	16	18	16	15	16	16	17	18	18	19	17	20	17	19	17	19	17	19	17	18	17	19	18	16	21	16	19	15	17	15	15	24	22	27	23	21	24	23	24
B4EA07;BURCENK562V_RS02195	B4EA07;BURCENK562V_RS02195	bpeR;ref|WP_006486802.1|gi|493532822|	TetR family regulatory protein;TetR family transcriptional regulator	B4EA07_BURCJ;				0	55.1749	10	11	11	11	12	11	11	10	10	10	10	9	10	9	10	11	10	9	9	9	7	9	9	8	12	8	11	11	12	10	12	11	16	17	16	18	17	15	16	15
B4EA08;BURCENK562V_RS02200	B4EA08;BURCENK562V_RS02200	BCAL2824;ref|WP_006497329.1|gi|493543470|	Isochorismatase family protein;putative Amidase, nicotinamidase-like	B4EA08_BURCJ;				0	46.8275	2	2	3	3	3	2	2	2	2	1	1	1	2	2	3	2	1	3	1	1	1	1	2	2	3	1	1	1	1	1	3	3	2	2	3	3	3	2	2	2
B4EA09;BURCENK562V_RS02205	B4EA09;BURCENK562V_RS02205	BCAL2825;ref|WP_006490095.1|gi|493536144|	AraC family regulatory protein;AraC family transcriptional regulator	B4EA09_BURCJ;				0	52.3847	3	3	3	3	3	4	3	4	3	3	4	3	3	3	3	3	3	3	4	3	3	3	3	3	3	4	3	3	3	3	3	4	4	4	4	4	4	5	4	5
B4EA10;BURCENK562V_RS02210	B4EA10;BURCENK562V_RS02210	BCAL2826a;ref|WP_006490089.1|gi|493536138|	Putative membrane protein;carbon monoxide dehydrogenase subunit G	B4EA10_BURCJ;				0	50.0632	5	5	5	4	5	5	6	4	6	6	5	5	6	5	5	6	6	6	6	5	5	4	5	5	6	5	5	5	5	5	5	5	5	5	5	4	5	5	6	4
B4EA11;BURCENK562V_RS02215	B4EA11;BURCENK562V_RS02215	BCAL2827;ref|WP_006497332.1|gi|493543473|	Uncharacterized protein;hypothetical protein	B4EA11_BURCJ;				0	53.3889	7	7	7	7	7	7	7	7	7	6	7	7	7	7	7	7	7	7	7	7	7	7	7	7	6	6	7	7	7	7	7	7	9	10	10	10	9	9	9	9
B4EA12;BURCENK562V_RS02220	B4EA12;BURCENK562V_RS02220	BCAL2828;ref|WP_006490101.1|gi|493536150|	Putative exported protein;hypothetical protein	B4EA12_BURCJ;				0	51.3212	4	5	5	6	4	4	4	4	5	5	6	5	5	4	5	5	5	5	6	6	4	4	5	6	6	6	5	6	5	6	5	6	9	11	10	12	8	9	8	8
B4EA13;BURCENK562V_RS02225	B4EA13;BURCENK562V_RS02225	BCAL2829;ref|WP_006490099.1|gi|493536148|	Periplasmic serine endoprotease DegP-like;HtrA protease	B4EA13_BURCJ;				0	52.3074	9	10	9	10	11	9	10	9	10	10	10	10	11	10	10	10	9	8	9	9	9	9	9	9	9	10	9	9	9	9	10	9	11	11	11	14	14	12	13	13
B4EA14;BURCENK562V_RS02230	B4EA14;BURCENK562V_RS02230	BCAL2830;ref|WP_006493399.1|gi|493539512|	Two-component regulatory system, sensor kinase protein;sensor histidine kinase	B4EA14_BURCJ;				0	49.4129	10	7	7	8	9	11	10	10	10	11	11	11	11	11	11	11	11	8	11	11	10	10	11	11	8	10	11	10	8	11	10	10	11	9	9	10	11	12	12	12
B4EA15;BURCENK562V_RS02235	B4EA15;BURCENK562V_RS02235	BCAL2831;ref|WP_006481728.1|gi|493527696|	Two-component regulatory system, response regulator protein;transcriptional regulator	B4EA15_BURCJ;				0	53.2003	11	11	12	11	12	11	12	12	12	13	12	12	12	11	12	12	12	13	12	12	12	13	12	12	12	13	12	13	11	14	12	11	15	14	15	16	15	17	18	17
B4EA16;BURCENK562V_RS02240	B4EA16;BURCENK562V_RS02240	dacB;ref|WP_006481736.1|gi|493527704|	D-alanyl-D-alanine carboxypeptidase/endopeptidase (Penicillin-binding protein);D-alanyl-D-alanine carboxypeptidase/D-alanyl-D-alanine-endopeptidase	B4EA16_BURCJ;				0	53.5831	17	17	17	17	19	19	20	19	20	21	20	20	20	20	19	19	19	20	21	21	20	20	18	21	19	20	20	20	20	20	18	20	20	18	20	21	22	22	24	22
B4EA18;BURCENK562V_RS02250	B4EA18;BURCENK562V_RS02250	BCAL2834;ref|WP_006481733.1|gi|493527701|	Putative acylhydrolase;acylhydrolase	B4EA18_BURCJ;				0	48.8539	2	3	3	3	2	2	3	2	3	2	3	2	2	2	2	3	2	2	3	3	2	3	2	2	2	2	3	3	2	2	3	3	4	5	5	5	4	4	5	4
B4EA19;BURCENK562V_RS02255	B4EA19;BURCENK562V_RS02255	BCAL2835;ref|WP_006481731.1|gi|493527699|	Threonylcarbamoyl-AMP synthase;translation factor Sua5	B4EA19_BURCJ;				0	53.4363	7	8	8	9	8	7	9	7	9	7	6	7	8	9	7	7	7	8	7	7	7	7	7	7	8	7	7	8	8	7	7	7	8	10	9	11	10	8	11	8
B4EA20;BURCENK562V_RS02260	B4EA20;BURCENK562V_RS02260	purK;ref|WP_006481737.1|gi|493527705|	N5-carboxyaminoimidazole ribonucleotide synthase;phosphoribosylaminoimidazole carboxylase	B4EA20_BURCJ;				0	54.0275	11	10	12	10	11	10	11	13	12	12	12	12	11	10	10	11	12	11	12	12	12	10	12	12	10	12	10	13	10	13	9	12	18	14	20	17	16	15	19	20
B4EA21;BURCENK562V_RS02265	B4EA21;BURCENK562V_RS02265	purE;ref|WP_006481724.1|gi|493527692|	N5-carboxyaminoimidazole ribonucleotide mutase	B4EA21_BURCJ;				0	54.9287	6	7	6	6	7	6	6	7	7	6	6	6	6	7	6	6	6	6	7	7	7	7	7	6	7	7	7	6	7	7	6	6	25	22	21	22	22	23	22	25
B4EA22;BURCENK562V_RS02270	B4EA22;BURCENK562V_RS02270	purC;ref|WP_006477945.1|gi|493523877|	Phosphoribosylaminoimidazole-succinocarboxamide synthase;phosphoribosylaminoimidazole-succinocarboxamide synthase	B4EA22_BURCJ;				0	56.6255	22	21	22	21	21	21	22	22	22	22	22	22	21	22	21	21	22	22	22	22	21	22	21	21	21	24	21	22	22	22	21	21	40	38	42	39	43	37	45	42
B4EA23;BURCENK562V_RS02275	B4EA23;BURCENK562V_RS02275	cbbA;ref|WP_006481730.1|gi|493527698|	Fructose-bisphosphate aldolase;fructose-bisphosphate aldolase	B4EA23_BURCJ;				0	53.2877	23	24	25	24	25	23	24	23	25	25	25	23	26	24	23	25	24	25	24	23	23	24	24	25	25	24	24	25	24	23	25	24	48	48	53	50	51	48	50	51
B4EA24;BURCENK562V_RS02280	B4EA24;BURCENK562V_RS02280	pykA;ref|WP_006493398.1|gi|493539511|	Pyruvate kinase;hypothetical protein	B4EA24_BURCJ;				0	54.2156	19	19	19	20	19	19	20	20	19	19	19	19	19	19	19	19	20	19	19	19	19	19	19	19	19	19	20	20	19	19	19	19	33	33	35	34	36	35	34	36
B4EA25;BURCENK562V_RS02285	B4EA25;BURCENK562V_RS02285	pgk;ref|WP_006481732.1|gi|493527700|	Phosphoglycerate kinase;phosphoglycerate kinase	B4EA25_BURCJ;				0	51.5009	20	22	23	22	22	22	21	22	22	22	22	22	23	21	21	21	21	23	21	24	22	21	22	22	23	23	22	22	21	23	22	22	33	33	36	34	35	35	34	35
B4EA28;BURCENK562V_RS02300	B4EA28;BURCENK562V_RS02300	ilvE;ref|WP_006497339.1|gi|493543480|	Putative branched-chain amino acid aminotransferase IlvE;branched-chain amino acid aminotransferase	B4EA28_BURCJ;				0	52.2261	16	15	16	16	15	16	16	16	16	17	14	16	16	16	15	15	17	15	15	15	17	16	17	17	16	17	15	15	14	16	14	13	26	22	27	26	24	25	27	28
B4EA30;BURCENK562V_RS30590	B4EA30;BURCENK562V_RS30590	BCAL1026;ref|WP_006482190.1|gi|493528167|	Uncharacterized protein;diguanylate cyclase	B4EA30_BURCJ;				0	50.6691	5	5	5	5	5	5	6	5	5	5	5	5	6	5	5	5	6	5	5	5	4	5	5	5	5	6	5	6	5	6	5	5	8	8	8	8	8	8	9	8
B4EA31;B4ECI8;BURCENK562V_RS30585	B4EA31;B4ECI8;BURCENK562V_RS30585	map;map;ref|WP_006482199.1|gi|493528176|	Methionine aminopeptidase;Methionine aminopeptidase;methionine aminopeptidase	B4EA31_BURCJ;B4ECI8_BURCJ;				0	55.2883	14	15	16	13	15	16	15	14	14	13	15	15	14	15	15	15	15	16	15	16	16	16	15	15	12	15	15	15	16	14	15	14	23	24	26	20	23	25	24	24
B4EA32;BURCENK562V_RS30580	B4EA32;BURCENK562V_RS30580	BCAL1024;ref|WP_006482191.1|gi|493528168|	Uncharacterized protein;hypothetical protein	B4EA32_BURCJ;				0	54.7476	4	4	4	4	4	4	4	4	4	4	4	4	4	4	4	4	4	4	4	4	4	4	4	4	4	4	4	4	4	4	4	4	6	6	6	6	6	7	7	6
B4EA33;BURCENK562V_RS30575	B4EA33;BURCENK562V_RS30575	BCAL1023;ref|WP_006493610.1|gi|493539727|	Putative DNA-binding protein;DNA-binding protein	B4EA33_BURCJ;				0	49.4973	5	5	4	5	4	5	5	4	5	6	5	4	5	5	5	5	4	5	5	5	5	4	5	3	5	3	4	5	4	4	4	5	5	5	4	5	4	5	5	4
B4EA34;BURCENK562V_RS30570	B4EA34;BURCENK562V_RS30570	BCAL1022;ref|WP_006482197.1|gi|493528174|	Acetyltransferase (GNAT) family protein;N-acetyltransferase	B4EA34_BURCJ;				0	50.5075	4	3	3	4	4	3	3	4	4	4	4	4	4	4	3	3	3	4	4	4	3	3	4	4	3	3	3	4	3	3	4	3	6	4	5	6	6	5	5	6
B4EA36;BURCENK562V_RS30560	B4EA36;BURCENK562V_RS30560	BCAL1020;ref|WP_006482189.1|gi|493528165|	Putative diguanylate cyclase;diguanylate cyclase	B4EA36_BURCJ;				0	53.6812	4	5	4	5	3	5	4	4	4	5	4	4	4	4	4	4	4	4	4	5	4	3	5	3	4	6	4	6	3	6	4	4	5	6	5	6	4	6	5	5
B4EA37;BURCENK562V_RS30535	B4EA37;BURCENK562V_RS30535	pgsA1;ref|WP_006482193.1|gi|493528170|	CDP-diacylglycerol--glycerol-3-phosphate 3-phosphatidyltransferase 1;CDP-diacylglycerol--glycerol-3-phosphate 3-phosphatidyltransferase	B4EA37_BURCJ;				0	54.3741	6	4	6	4	4	6	6	6	5	4	5	4	5	5	6	5	3	4	5	4	5	4	5	5	3	2	5	5	5	2	4	5	7	5	7	5	5	7	7	7
B4EA40;BURCENK562V_RS30525	B4EA40;BURCENK562V_RS30525	BCAL1013;ref|WP_012492436.1|gi|501468991|	Uncharacterized protein;hypothetical protein	B4EA40_BURCJ;				0	53.0787	12	11	11	12	11	12	12	12	11	12	12	12	12	12	12	12	12	11	12	12	12	12	11	12	11	12	12	12	11	11	11	12	15	14	15	16	14	16	16	16
B4EA41;BURCENK562V_RS30520	B4EA41;BURCENK562V_RS30520	efp1;ref|WP_006485608.1|gi|493531611|	Elongation factor P;elongation factor P	B4EA41_BURCJ;				0	47.0277	9	9	9	9	9	9	9	9	9	9	9	9	9	9	9	9	9	9	9	9	9	9	9	9	9	9	9	9	9	9	9	9	12	10	11	11	11	11	11	11
B4EA42;BURCENK562V_RS30515	B4EA42;BURCENK562V_RS30515	BCAL1011;ref|WP_006485607.1|gi|493531610|	Sigma-54 interacting response regulator protein;Fis family transcriptional regulator	B4EA42_BURCJ;				0	55.0415	22	20	20	20	18	20	21	21	22	21	21	21	19	20	20	21	21	20	20	20	19	21	20	21	20	20	20	21	20	20	20	18	29	26	29	28	25	25	29	30
B4EA43;BURCENK562V_RS30510	B4EA43;BURCENK562V_RS30510	nagZ1;ref|WP_006485604.1|gi|493531607|	Beta-hexosaminidase;beta-hexosaminidase	B4EA43_BURCJ;				0	55.4015	14	15	14	15	14	14	14	14	14	14	14	14	14	14	14	14	14	15	14	14	14	14	14	14	15	16	14	14	14	15	15	14	27	26	27	26	26	26	27	25
B4EA44;BURCENK562V_RS30505	B4EA44;BURCENK562V_RS30505	acpS1;ref|WP_006485603.1|gi|493531606|	Holo-[acyl-carrier-protein] synthase;4'-phosphopantetheinyl transferase	B4EA44_BURCJ;				0	50.5667	5	4	5	5	3	5	5	5	4	4	5	5	5	4	5	5	4	4	4	5	5	4	5	5	3	6	4	5	4	6	5	5	5	4	5	5	3	5	5	5
B4EA45;BURCENK562V_RS30500	B4EA45;BURCENK562V_RS30500	pdxJ1;ref|WP_006485609.1|gi|493531612|	Pyridoxine 5'-phosphate synthase;pyridoxine 5'-phosphate synthase	B4EA45_BURCJ;				0	54.7021	14	14	16	15	15	15	16	14	16	15	16	16	16	17	16	15	15	14	16	15	15	14	15	14	14	14	14	17	15	17	14	15	23	25	26	27	24	24	25	21
B4EA46;BURCENK562V_RS30495	B4EA46;BURCENK562V_RS30495	recO1;ref|WP_006497720.1|gi|493543863|	DNA repair protein RecO	B4EA46_BURCJ;				0	53.0133	9	8	9	7	8	7	7	9	9	9	8	7	7	7	8	6	9	8	9	7	6	7	7	7	6	8	7	9	6	8	7	7	9	9	9	7	8	7	7	9
B4EA47;BURCENK562V_RS30490	B4EA47;BURCENK562V_RS30490	era1;ref|WP_006485602.1|gi|493531605|	GTPase Era	B4EA47_BURCJ;				0	54.7297	13	14	13	12	14	13	12	12	13	12	13	12	14	12	13	12	12	13	13	13	13	13	12	13	14	14	12	11	12	11	13	12	17	17	16	15	17	17	16	14
B4EA48;BURCENK562V_RS30485	B4EA48;BURCENK562V_RS30485	rnc1;ref|WP_012492435.1|gi|501468990|	Ribonuclease 3;ribonuclease III	B4EA48_BURCJ;				0	53.983	11	14	14	11	13	12	13	13	14	16	15	12	12	12	11	10	14	13	13	15	13	13	11	13	13	13	11	15	14	13	10	10	15	19	18	15	17	17	18	17
B4EA49;BURCENK562V_RS30480	B4EA49;BURCENK562V_RS30480	lepB1;ref|WP_006490870.1|gi|493536934|	Signal peptidase I;signal peptidase	B4EA49_BURCJ;				0	54.4195	17	16	17	15	16	17	17	17	18	17	17	17	18	17	17	15	17	17	16	17	17	17	17	17	14	16	14	17	15	16	15	15	26	25	26	24	26	27	28	27
B4EA50;BURCENK562V_RS03515	B4EA50;BURCENK562V_RS03515	dctD;ref|WP_006499057.1|gi|493545217|	C4-dicarboxylate transport transcriptional regulatory protein;Fis family transcriptional regulator	B4EA50_BURCJ;				0	55.4968	16	16	15	16	15	17	17	16	17	16	16	16	16	17	16	15	15	16	17	16	16	17	16	16	15	17	16	18	17	18	16	16	23	23	22	21	21	24	24	23
B4EA51;BURCENK562V_RS03510	B4EA51;BURCENK562V_RS03510	BCAL0725;ref|WP_006490813.1|gi|493536875|	Putative thiol-disulfide oxidoreductase;membrane protein	B4EA51_BURCJ;				0	50.6741	7	4	6	5	6	6	7	7	6	7	6	6	7	7	5	5	5	4	7	3	3	4	4	3	5	5	5	7	5	6	5	5	8	4	6	5	7	7	8	8
B4EA52;BURCENK562V_RS03505	B4EA52;BURCENK562V_RS03505	BCAL0726;ref|WP_006499056.1|gi|493545216|	Putative lipoprotein;hypothetical protein	B4EA52_BURCJ;				0	52.4269	4	4	4	4	4	4	4	4	4	4	4	4	4	4	4	4	4	4	4	4	4	4	4	4	4	4	4	4	3	4	4	4	5	6	6	5	5	5	6	5
B4EA54;BURCENK562V_RS03495	B4EA54;BURCENK562V_RS03495	BCAL0728;ref|WP_006489451.1|gi|493535497|	Uncharacterized protein;hypothetical protein	B4EA54_BURCJ;				0	55.2903	7	7	9	7	7	8	9	6	8	8	8	6	8	8	8	6	6	7	7	7	8	6	6	7	8	9	7	8	7	8	8	7	14	14	15	14	14	15	16	13
B4EA55;BURCENK562V_RS03490	B4EA55;BURCENK562V_RS03490	glnB1;ref|WP_006398175.1|gi|493442759|	Nitrogen regulatory protein P-II 1;nitrogen regulatory protein P-II 1	B4EA55_BURCJ;				0	48.9188	2	1	1	1	1	1	2	1	1	1	2	1	1	1	2	1	1	1	1	1	1	1	1	1	1	1	1	1	1	1	2	1	2	1	1	1	1	1	2	1
B4EA57;BURCENK562V_RS03480	B4EA57;BURCENK562V_RS03480	gshA;ref|WP_006477713.1|gi|493523642|	Glutamate--cysteine ligase;glutamate--cysteine ligase	B4EA57_BURCJ;				0	55.4561	16	16	16	16	17	17	17	15	17	17	17	16	16	17	16	16	17	16	16	14	15	17	15	18	16	18	16	16	16	18	16	16	24	22	22	22	26	26	27	24
B4EA58;BURCENK562V_RS03475	B4EA58;BURCENK562V_RS03475	gshB;ref|WP_006487068.1|gi|493533088|	Glutathione synthetase;glutathione synthetase	B4EA58_BURCJ;				0	54.8559	17	16	16	16	16	16	17	16	16	17	16	16	17	16	16	15	16	17	15	17	16	16	16	16	18	18	17	17	16	18	16	15	35	29	29	34	29	30	32	33
B4EA59;BURCENK562V_RS03470	B4EA59;BURCENK562V_RS03470	BCAL0734;ref|WP_006487073.1|gi|493533093|	Sugar transport PTS system IIa component;PTS fructose transporter subunit IIA	B4EA59_BURCJ;				0	54.6765	6	6	5	5	6	6	6	5	6	6	6	6	6	6	6	5	6	6	6	6	6	6	6	6	6	6	5	5	6	6	5	5	11	10	8	9	9	9	9	9
B4EA60;BURCENK562V_RS03465	B4EA60;BURCENK562V_RS03465	ptsH;ref|WP_006477716.1|gi|493523645|	Phosphocarrier protein HPr;phosphocarrier protein HPr	B4EA60_BURCJ;				0	50.8411	3	3	3	3	3	3	3	3	3	3	3	3	3	3	3	3	3	3	3	3	3	3	3	3	3	4	3	3	3	4	3	3	6	6	6	7	7	6	6	7
B4EA61;BURCENK562V_RS03460	B4EA61;BURCENK562V_RS03460	BCAL0736;ref|WP_006487070.1|gi|493533090|	Phosphoenolpyruvate-protein phosphotransferase;phosphoenolpyruvate-protein phosphotransferase	B4EA61_BURCJ;				0	55.4352	25	26	25	27	28	27	26	25	25	28	28	25	28	27	28	25	28	26	26	27	27	27	27	28	26	31	27	27	25	27	24	27	39	37	39	42	39	43	39	40
B4EA62;BURCENK562V_RS03455	B4EA62;BURCENK562V_RS03455	BCAL0737;ref|WP_006487067.1|gi|493533087|	Putative molybdopterin biosynthesis protein;molybdopterin biosynthesis protein MoeB	B4EA62_BURCJ;				0	52.7756	9	10	10	10	10	9	10	10	9	9	10	9	10	9	10	9	10	10	9	10	10	9	9	10	10	10	10	10	9	9	10	10	11	14	12	13	14	13	15	14
B4EA63;BURCENK562V_RS03450	B4EA63;BURCENK562V_RS03450	BCAL0738;ref|WP_006487071.1|gi|493533091|	C-terminal processing protease-3;peptidase S41	B4EA63_BURCJ;				0	56.6253	26	25	23	26	26	26	26	26	25	26	28	26	26	25	27	26	26	25	25	25	26	24	24	26	25	28	25	26	26	28	25	24	50	53	50	51	50	52	51	52
B4EA64;BURCENK562V_RS03445	B4EA64;BURCENK562V_RS03445	gpmA;ref|WP_006481562.1|gi|493527527|	2,3-bisphosphoglycerate-dependent phosphoglycerate mutase;phosphoglyceromutase	GPMA_BURCJ;				0	55.2288	14	14	14	14	14	14	14	14	14	14	14	14	16	14	14	14	15	14	15	15	14	14	15	15	14	19	14	15	14	19	14	14	26	24	26	26	25	26	26	26
B4EA65;BURCENK562V_RS03440	B4EA65;BURCENK562V_RS03440	BCAL0740;ref|WP_006481558.1|gi|493527523|	Putative exported protein;sulfurtransferase	B4EA65_BURCJ;				0	54.2406	6	6	6	6	6	6	5	6	6	6	6	6	6	6	6	6	6	6	6	6	6	6	5	6	5	6	6	6	5	6	5	5	9	9	9	8	10	10	8	10
B4EA66;BURCENK562V_RS03435	B4EA66;BURCENK562V_RS03435	grxC;ref|WP_006477722.1|gi|493523651|	Glutaredoxin;glutaredoxin	B4EA66_BURCJ;				0	50.666	4	4	3	3	3	3	4	3	4	3	3	3	3	4	3	3	3	3	3	3	4	3	4	4	3	4	3	3	4	5	3	3	4	4	3	3	3	3	4	3
B4EA67;BURCENK562V_RS03430	B4EA67;BURCENK562V_RS03430	secB;ref|WP_006481561.1|gi|493527526|	Protein-export protein SecB;preprotein translocase subunit SecB	SECB_BURCJ;				0	49.8323	8	8	7	8	8	8	7	7	8	8	8	8	8	8	7	7	8	8	8	8	8	8	8	8	8	8	8	8	6	8	8	7	13	11	10	12	12	12	12	10
B4EA68	B4EA68	gpsA	Glycerol-3-phosphate dehydrogenase [NAD(P)+]	GPDA_BURCJ				0	50.1061	11	10	13	13	13	13	14	14	11	12	14	12	16	12	15	14	15	14	13	14	14	12	14	13	13	13	14	16	14	12	14	13	12	11	14	13	14	14	16	15
B4EA69;BURCENK562V_RS03420	B4EA69;BURCENK562V_RS03420	BCAL0744;ref|WP_006481556.1|gi|493527521|	Appr-1-p processing enzyme family protein;Appr-1-p processing protein	B4EA69_BURCJ;				0	53.1006	3	3	2	3	3	3	3	2	2	2	3	3	3	2	3	3	2	3	3	3	3	3	3	3	3	3	3	3	3	3	3	3	3	3	2	3	3	3	3	2
B4EA70;BURCENK562V_RS03415	B4EA70;BURCENK562V_RS03415	trmL;ref|WP_006481560.1|gi|493527525|	tRNA (cytidine(34)-2'-O)-methyltransferase;tRNA methyltransferase	B4EA70_BURCJ;				0	53.5737	6	6	6	7	7	7	7	7	7	7	7	7	7	7	7	7	7	6	7	7	7	7	7	7	7	7	7	7	7	7	7	7	9	10	10	11	11	10	11	11
B4EA72;BURCENK562V_RS03405	B4EA72;BURCENK562V_RS03405	bioC;ref|WP_012492383.1|gi|501468938|	Malonyl-[acyl-carrier protein] O-methyltransferase;amidophosphoribosyltransferase	B4EA72_BURCJ;				0	53.6661	13	13	13	13	13	13	13	13	13	13	13	13	13	13	13	13	13	13	13	12	13	12	13	13	13	13	13	13	13	13	13	13	17	15	16	15	16	17	17	17
B4EA74;BURCENK562V_RS03395	B4EA74;BURCENK562V_RS03395	BCAL0749;ref|WP_006491617.1|gi|493537711|	Cytochrome c oxidase subunit 2;cytochrome c oxidase, subunit II	B4EA74_BURCJ;				0	54.4974	23	23	23	23	23	23	23	23	23	23	24	23	23	23	23	23	23	23	23	23	23	23	23	23	23	26	23	23	23	25	22	22	38	38	37	39	38	38	38	38
B4EA75;BURCENK562V_RS03390	B4EA75;BURCENK562V_RS03390	ctaD;ref|WP_006477731.1|gi|493523661|	Cytochrome c oxidase subunit 1;cytochrome oxidase subunit I	B4EA75_BURCJ;				0	54.4583	5	5	5	5	5	5	5	5	5	5	5	5	5	5	5	5	5	5	5	5	4	5	5	5	5	3	5	5	5	4	5	5	12	12	12	12	12	12	12	13
B4EA77;BURCENK562V_RS03380	B4EA77;BURCENK562V_RS03380	BCAL0752;ref|WP_006486387.1|gi|493532406|	Putative cytochrome c oxidase assembly protein;cytochrome C oxidase assembly protein	B4EA77_BURCJ;				0	51.1953	3	3	3	3	5	5	4	4	5	3	4	4	4	3	4	4	4	3	4	3	3	3	4	3	3	3	2	2	3	3	3	3	6	5	6	6	8	8	7	7
B4EA78;BURCENK562V_RS03375	B4EA78;BURCENK562V_RS03375	BCAL0753;ref|WP_006486367.1|gi|493532386|	Putative membrane protein;membrane protein	B4EA78_BURCJ;				0	48.1268	2	2	2	2	2	2	2	2	2	2	2	2	2	2	2	2	2	2	2	2	2	2	2	2	2	2	2	2	2	2	2	2	3	3	3	3	3	3	3	3
B4EA79;BURCENK562V_RS03370	B4EA79;BURCENK562V_RS03370	BCAL0754;ref|WP_006486364.1|gi|493532383|	Putative cytochrome c oxidase subunit III;MFS transporter	B4EA79_BURCJ;				0	49.0836	2	2	2	2	2	2	2	2	2	2	2	2	2	2	2	2	2	2	2	2	2	2	2	2	2	2	2	2	2	2	2	2	3	3	3	3	3	3	3	3
B4EA81;BURCENK562V_RS03360	B4EA81;BURCENK562V_RS03360	BCAL0756;ref|WP_012492386.1|gi|501468941|	SURF1-like protein;hypothetical protein	B4EA81_BURCJ;				0	54.7385	4	5	5	4	5	4	5	4	5	5	4	4	4	4	5	4	4	3	4	4	2	3	3	3	3	5	3	4	3	5	4	4	5	6	5	5	5	5	6	5
B4EA82;BURCENK562V_RS03355	B4EA82;BURCENK562V_RS03355	BCAL0757;ref|WP_012492387.1|gi|501468942|	Putative membrane protein;cytochrome C oxidase subunit I	B4EA82_BURCJ;				0	55.7317	10	10	10	9	10	10	9	10	10	10	10	9	10	10	10	10	10	10	10	10	10	10	10	10	9	9	9	10	10	10	8	8	20	20	19	19	19	19	19	20
B4EA85;BURCENK562V_RS03340	B4EA85;BURCENK562V_RS03340	BCAL0760;ref|WP_012492388.1|gi|501468943|	Probable lipoprotein;photosynthetic protein synthase I	B4EA85_BURCJ;				0	56.2211	9	9	8	8	9	10	10	10	8	10	10	9	7	10	8	9	8	8	9	9	9	9	9	9	9	8	8	9	8	8	9	8	15	16	16	14	15	17	17	19
B4EA86;BURCENK562V_RS03335	B4EA86;BURCENK562V_RS03335	BCAL0761;ref|WP_006486398.1|gi|493532417|	Uncharacterized protein;hypothetical protein	B4EA86_BURCJ;				0	52.2135	5	6	6	6	5	6	6	6	6	5	5	5	6	6	6	6	4	6	5	6	6	6	4	6	5	5	6	5	5	5	5	5	7	8	9	9	7	9	9	9
B4EA87;BURCENK562V_RS03330	B4EA87;BURCENK562V_RS03330	BCAL0762;ref|WP_012492389.1|gi|501468944|	Putative methyl-accepting chemotaxis protein;membrane protein	B4EA87_BURCJ;				0	56.8376	22	20	22	23	23	21	24	21	24	24	24	23	23	24	24	24	24	23	24	23	23	24	24	23	26	25	26	25	26	25	26	26	31	29	34	33	32	32	33	32
B4EA88;BURCENK562V_RS03325	B4EA88;BURCENK562V_RS03325	BCAL0763;ref|WP_006486394.1|gi|493532413|	Lipoprotein;dioxygenase	B4EA88_BURCJ;				0	53.6882	11	12	11	10	10	11	11	11	11	11	11	11	12	11	10	11	11	12	11	11	11	11	11	11	11	14	10	11	11	13	11	11	15	15	15	13	13	15	15	15
B4EA90;BURCENK562V_RS03315	B4EA90;BURCENK562V_RS03315	BCAL0765;ref|WP_006486371.1|gi|493532390|	Putative exported protein;ABC transporter permease	B4EA90_BURCJ;				0	55.007	13	13	12	13	12	13	14	12	13	13	14	13	12	13	11	11	14	12	12	13	13	13	13	12	13	14	12	13	12	14	13	13	15	15	14	15	13	14	16	14
B4EA92;BURCENK562V_RS03305	B4EA92;BURCENK562V_RS03305	BCAL0767;ref|WP_006486391.1|gi|493532410|	ABC transporter ATP-binding protein	B4EA92_BURCJ;				0	55.1286	8	10	7	10	9	8	10	7	10	9	9	7	9	9	9	6	9	9	9	6	7	9	10	9	8	10	9	8	9	9	10	8	9	12	8	11	10	9	11	8
B4EA96;BURCENK562V_RS03285	B4EA96;BURCENK562V_RS03285	cpo;ref|WP_006487016.1|gi|493533036|	Non-heme chloroperoxidase;alpha/beta hydrolase	B4EA96_BURCJ;				0	56.8087	10	9	10	11	12	11	12	12	11	10	10	10	11	12	11	11	10	10	11	10	12	10	11	11	9	11	10	10	11	13	11	12	21	19	21	21	27	26	27	27
B4EA97;BURCENK562V_RS03280	B4EA97;BURCENK562V_RS03280	BCAL0772;ref|WP_006487019.1|gi|493533039|	AraC family regulatory protein;AraC family transcriptional regulator	B4EA97_BURCJ;				0	54.6597	7	8	9	8	10	11	10	10	7	7	7	7	11	10	11	10	8	9	7	7	10	10	10	11	8	5	6	8	10	10	11	9	8	9	11	10	16	17	17	18
B4EAA1;BURCENK562V_RS03260	B4EAA1;BURCENK562V_RS03260	BCAL0776;ref|WP_006487039.1|gi|493533059|	LysR family regulatory protein;LysR family transcriptional regulator	B4EAA1_BURCJ;				0	53.5082	8	8	10	9	9	10	10	9	10	9	9	8	9	11	10	10	9	8	9	9	9	10	9	11	9	7	7	8	10	10	10	9	11	12	14	12	12	13	13	12
B4EAA3;BURCENK562V_RS03250	B4EAA3;BURCENK562V_RS03250	BCAL0778;ref|WP_012492393.1|gi|501468948|	Putative N-acetylglucosamine-6-phosphate deacetylase;N-acetylglucosamine-6-phosphate deacetylase	B4EAA3_BURCJ;				0	52.7377	10	8	8	8	5	7	7	8	11	11	8	10	6	7	7	7	10	9	10	8	6	6	7	8	7	9	9	8	6	7	6	6	11	9	9	9	6	8	8	9
B4EAA4;BURCENK562V_RS03245	B4EAA4;BURCENK562V_RS03245	BCAL0779;ref|WP_006499033.1|gi|493545192|	Putative phosphosugar-binding protein;sigma factor regulator FecR	B4EAA4_BURCJ;				0	51.1498	9	5	7	6	6	5	6	6	8	8	9	9	6	6	5	5	8	6	9	7	7	7	5	5	7	7	6	9	6	5	5	5	10	6	8	7	6	5	6	6
B4EAA6;BURCENK562V_RS03235	B4EAA6;BURCENK562V_RS03235	BCAL0781;ref|WP_012492395.1|gi|501468950|	Phosphotransferase system, IIbc component;PTS system transporter subunit IIBC	B4EAA6_BURCJ;				0	56.3421	2	2	1	1	1	2	2	1	2	2	2	2	2	2	1	2	2	2	2	1	2	1	2	1	1	1	2	2	1	1	2	2	2	2	1	1	1	2	2	1
B4EAA8;BURCENK562V_RS22815	B4EAA8;BURCENK562V_RS22815	BCAL1810;ref|WP_006491184.1|gi|493537256|	TetR family regulatory protein;TetR family transcriptional regulator	B4EAA8_BURCJ;				0	53.8573	7	6	7	7	7	9	9	8	7	9	9	7	8	9	8	8	9	8	9	8	6	11	8	7	6	8	6	8	6	8	6	7	9	8	10	9	9	11	11	10
B4EAA9;BURCENK562V_RS22810	B4EAA9;BURCENK562V_RS22810	BCAL1811;ref|WP_006493475.1|gi|493539588|	Putative efflux system transport protein;RND transporter MFP subunit	B4EAA9_BURCJ;				0	54.6424	11	9	9	9	9	10	10	11	10	11	11	9	8	10	10	10	8	8	11	8	9	9	9	9	9	10	11	10	9	11	10	10	14	11	11	12	12	13	13	14
B4EAB0;BURCENK562V_RS22805	B4EAB0;BURCENK562V_RS22805	BCAL1812;ref|WP_006489712.1|gi|493535761|	RND family efflux system transporter protein;RND transporter, Hydrophobe/Amphiphile Efflux-1 (HAE1)/Heavy Metal Efflux (HME) family, permease protein	B4EAB0_BURCJ;				0	54.4305	22	18	22	20	21	22	22	20	23	22	24	22	20	21	22	18	18	18	25	22	18	18	18	18	18	20	20	24	20	19	23	21	25	20	24	21	23	26	26	23
B4EAB1;BURCENK562V_RS22800	B4EAB1;BURCENK562V_RS22800	BCAL1813;ref|WP_012492641.1|gi|501469196|	Multidrug efflux system outer membrane protein;RND transporter	B4EAB1_BURCJ;				0	52.9862	5	7	6	6	6	6	6	6	7	6	6	6	7	5	5	6	3	6	5	2	4	5	6	4	6	6	5	6	5	6	5	5	7	9	9	8	8	8	9	8
B4EAB2;BURCENK562V_RS22795	B4EAB2;BURCENK562V_RS22795	BCAL1814;ref|WP_006488148.1|gi|493534169|	MerR family regulatory protein;MerR family transcriptional regulator	B4EAB2_BURCJ;				0	57.1684	17	17	16	16	17	16	15	16	17	17	15	16	15	16	17	16	16	17	16	17	17	15	17	16	17	16	17	17	16	17	16	18	29	27	27	28	29	27	27	27
B4EAB6;BURCENK562V_RS22775	B4EAB6;BURCENK562V_RS22775	BCAL1817;ref|WP_006493159.1|gi|493539271|	Putative transcriptional regulatory protein;sigma-54 interaction domain protein	B4EAB6_BURCJ;				0	54.9111	14	13	15	13	14	15	15	14	14	13	14	12	14	13	15	13	13	14	14	14	13	14	14	12	13	13	15	14	13	13	14	15	16	15	17	15	16	17	17	16
B4EAB7;BURCENK562V_RS22770	B4EAB7;BURCENK562V_RS22770	BCAL1818;ref|WP_006488157.1|gi|493534178|	Metallo-beta-lactamase superfamily protein;beta-lactamase	B4EAB7_BURCJ;				0	56.4584	13	11	11	11	12	11	13	11	11	12	13	13	12	13	13	12	13	12	12	13	13	12	13	13	13	12	11	12	13	13	11	13	16	15	16	15	17	15	18	16
B4EAB8;BURCENK562V_RS22765	B4EAB8;BURCENK562V_RS22765	BCAL1819;ref|WP_006488155.1|gi|493534176|	Uncharacterized protein;NAD(FAD)-dependent dehydrogenase	B4EAB8_BURCJ;				0	55.0093	20	19	19	18	21	20	20	20	20	20	20	20	20	21	20	18	21	20	20	21	21	21	21	21	17	23	20	20	19	22	20	19	27	27	25	24	25	26	26	28
B4EAC1;BURCENK562V_RS22755	B4EAC1;BURCENK562V_RS22755	potH;ref|WP_034195710.1|gi|736050067|	Putrescine transport system permease protein;spermidine/putrescine ABC transporter permease	B4EAC1_BURCJ;				0	50.3082	1	1	1	1	1	1	1	1	2	2	2	2	2	2	1	1	0	1	1	1	0	1	1	1	2	2	3	2	2	3	3	3	1	1	1	1	1	1	1	1
B4EAC2;BURCENK562V_RS22750	B4EAC2;BURCENK562V_RS22750	potG;ref|WP_006488129.1|gi|493534150|	Spermidine/putrescine import ATP-binding protein PotA;putrescine/spermidine ABC transporter ATP-binding protein	B4EAC2_BURCJ;				0	56.1064	11	11	12	10	12	12	11	12	10	12	11	11	13	12	12	11	12	12	12	11	10	12	11	11	11	13	11	12	12	12	11	12	15	15	15	13	15	15	15	16
B4EAC3;BURCENK562V_RS22745	B4EAC3;BURCENK562V_RS22745	potF;ref|WP_006497200.1|gi|493543341|	Putrescine-binding periplasmic protein;ABC transporter substrate-binding protein	B4EAC3_BURCJ;				0	55.1464	25	23	25	23	24	24	25	25	25	25	25	23	24	25	25	24	25	24	25	25	25	24	24	24	24	25	25	25	25	27	21	23	43	38	41	35	37	38	40	41
B4EAC8;BURCENK562V_RS22720	B4EAC8;BURCENK562V_RS22720	BCAL1829;ref|WP_006488120.1|gi|493534140|	Putative outer membrane protein;membrane protein	B4EAC8_BURCJ;				0	55.3615	12	13	13	13	13	13	13	12	13	11	13	12	13	12	13	12	13	13	13	13	13	13	13	13	13	13	13	13	12	13	13	13	28	29	32	33	30	32	32	30
B4EAC9;BURCENK562V_RS22715	B4EAC9;BURCENK562V_RS22715	BCAL1830;ref|WP_006488150.1|gi|493534171|	Putative 2-nitropropane dioxygenase;2-nitropropane dioxygenase	B4EAC9_BURCJ;				0	58.1897	18	19	20	18	19	18	20	20	18	18	20	18	20	19	18	19	20	20	20	19	19	20	18	19	21	23	18	19	18	22	19	20	36	37	39	36	36	37	39	39
B4EAD0;BURCENK562V_RS22710	B4EAD0;BURCENK562V_RS22710	BCAL1831;ref|WP_006488133.1|gi|493534154|	Putative betaine aldehyde dehydrogenase;aldehyde dehydrogenase	B4EAD0_BURCJ;				0	51.3505	27	28	26	28	28	27	28	27	27	27	27	27	27	27	28	28	27	28	27	28	27	27	28	27	28	27	27	27	26	27	28	27	38	41	38	42	41	40	42	40
B4EAD1;BURCENK562V_RS22705	B4EAD1;BURCENK562V_RS22705	BCAL1832;ref|WP_006488152.1|gi|493534173|	Uncharacterized protein;hypothetical protein	B4EAD1_BURCJ;				0	54.2723	5	5	5	5	5	5	5	5	5	5	5	5	5	5	5	5	5	5	5	5	5	5	5	5	5	5	5	5	5	5	5	5	6	6	7	6	6	6	6	6
B4EAD4;BURCENK562V_RS22690	B4EAD4;BURCENK562V_RS22690	BCAL1835;ref|WP_006485231.1|gi|493531230|	Putative polysaccharide deacetylase;polysaccharide deacetylase	B4EAD4_BURCJ;				0	56.3212	1	1	1	2	1	1	1	1	1	1	1	2	1	2	1	1	1	1	1	2	1	1	1	1	1	0	1	2	1	0	1	2	1	1	1	2	1	1	1	1
B4EAD6;BURCENK562V_RS22680	B4EAD6;BURCENK562V_RS22680	BCAL1837;ref|WP_012492647.1|gi|501469202|	Uncharacterized protein;cephalosporin hydroxylase	B4EAD6_BURCJ;				0	54.2777	6	7	7	7	7	8	7	5	7	8	7	7	6	7	7	7	7	7	7	7	7	7	8	8	6	7	7	6	7	7	7	6	9	8	12	11	10	11	11	7
B4EAD7;BURCENK562V_RS22675	B4EAD7;BURCENK562V_RS22675	BCAL1838;ref|WP_006484271.1|gi|493530259|	UDP glycosyltransferase;glycosyl transferase	B4EAD7_BURCJ;				0	53.5699	3	1	2	2	2	2	3	3	3	2	3	2	3	2	2	3	3	1	3	2	1	2	1	2	1	2	2	3	2	2	3	2	3	1	2	2	2	2	3	3
B4EAD8;BURCENK562V_RS22670	B4EAD8;BURCENK562V_RS22670	BCAL1839;ref|WP_006491799.1|gi|493537896|	Putative asparagine synthase;asparagine synthase	B4EAD8_BURCJ;				0	52.2971	8	9	8	7	8	8	9	9	9	9	11	9	7	9	7	7	9	7	8	9	8	7	7	7	7	8	7	8	7	5	7	7	10	9	9	9	10	10	11	11
B4EAD9;BURCENK562V_RS22665	B4EAD9;BURCENK562V_RS22665	BCAL1840;ref|WP_006485247.1|gi|493531246|	Uncharacterized protein;radical SAM domain protein	B4EAD9_BURCJ;				0	53.9897	8	7	8	9	9	9	8	8	9	9	8	8	9	9	8	9	8	9	8	9	9	9	9	9	8	7	8	8	8	8	9	9	9	8	9	10	10	10	9	9
B4EAE0;BURCENK562V_RS22660	B4EAE0;BURCENK562V_RS22660	BCAL1841;ref|WP_006485259.1|gi|493531258|	Uncharacterized protein;aminoglycoside phosphotransferase	B4EAE0_BURCJ;				0	53.5031	4	6	7	7	7	7	7	6	7	8	7	4	7	6	6	6	8	7	7	6	5	7	6	5	7	6	5	6	6	6	7	7	4	6	7	7	7	7	7	6
B4EAE2;BURCENK562V_RS22650	B4EAE2;BURCENK562V_RS22650	BCAL1843;ref|WP_006485248.1|gi|493531247|	ABC transporter ATP-binding protein;heme ABC transporter ATP-binding protein	B4EAE2_BURCJ;				0	57.6816	28	28	29	29	29	29	29	29	29	29	29	29	29	29	29	28	29	28	29	29	30	29	29	28	28	28	30	30	28	27	28	29	58	55	61	56	62	66	60	66
B4EAE3;BURCENK562V_RS22645	B4EAE3;BURCENK562V_RS22645	BCAL1844;ref|WP_006485264.1|gi|493531263|	Uncharacterized protein;hypothetical protein	B4EAE3_BURCJ;				0.000244	45.8533	6	6	6	6	6	6	6	6	5	6	6	6	6	6	6	5	6	6	6	6	6	6	6	6	6	6	6	5	5	5	6	6	6	7	7	6	6	6	7	6
B4EAE4;BURCENK562V_RS22640	B4EAE4;BURCENK562V_RS22640	BCAL1845;ref|WP_006485251.1|gi|493531250|	Putative membrane protein;cell envelope biogenesis protein AsmA	B4EAE4_BURCJ;				0	53.3476	4	4	5	3	4	4	5	5	4	5	5	5	4	4	4	4	4	4	4	5	4	5	5	4	5	4	5	5	5	5	3	4	4	4	5	3	4	4	5	5
B4EAE5;BURCENK562V_RS22635	B4EAE5;BURCENK562V_RS22635	BCAL1846;ref|WP_006485269.1|gi|493531268|	ABC transporter ATP-binding protein	B4EAE5_BURCJ;				0	56.181	6	6	5	5	5	8	8	8	7	9	7	7	8	8	8	7	8	7	8	8	7	8	8	7	8	8	8	8	8	7	8	8	6	6	6	5	6	9	8	8
B4EAE7;BURCENK562V_RS22625	B4EAE7;BURCENK562V_RS22625	BCAL1848;ref|WP_012492648.1|gi|501469203|	Putative exported protein;hypothetical protein	B4EAE7_BURCJ;				0	54.7979	5	4	4	4	5	5	4	4	5	4	4	5	5	4	4	3	5	6	5	3	4	5	3	3	4	5	5	4	4	5	4	5	6	5	5	5	6	6	5	5
B4EAE8;BURCENK562V_RS22620	B4EAE8;BURCENK562V_RS22620	BCAL1849;ref|WP_034178470.1|gi|736004552|	Putative exported protein;hypothetical protein	B4EAE8_BURCJ;				0	51.2929	6	5	5	6	6	6	5	6	6	6	6	6	6	6	5	6	6	5	5	5	6	5	5	5	5	5	5	5	5	6	6	6	6	5	5	6	6	6	5	6
B4EAE9;BURCENK562V_RS22615	B4EAE9;BURCENK562V_RS22615	BCAL1850;ref|WP_006485272.1|gi|493531271|	Zinc-type alcohol dehydrogenase-like protein;NADPH:quinone reductase	B4EAE9_BURCJ;				0	57.1621	13	13	13	15	15	14	14	13	15	14	15	14	14	14	15	14	12	14	15	13	14	13	15	15	14	12	14	13	14	12	14	16	23	22	25	27	24	26	24	24
B4EAF0;BURCENK562V_RS22610	B4EAF0;BURCENK562V_RS22610	BCAL1851;ref|WP_006485262.1|gi|493531261|	LysR family regulatory protein;LysR family transcriptional regulator	B4EAF0_BURCJ;				0	53.983	2	2	2	2	1	2	2	0	2	2	2	2	1	2	1	2	1	2	1	1	1	1	2	1	2	1	2	0	2	1	1	1	2	2	2	2	1	2	2	0
B4EAF1;BURCENK562V_RS22605	B4EAF1;BURCENK562V_RS22605	BCAL1852;ref|WP_012492650.1|gi|501469205|	Putative phosphoserine phosphatase;phosphoserine phosphatase	B4EAF1_BURCJ;				0	57.0587	14	14	14	14	14	14	13	13	14	14	14	13	14	14	14	14	14	14	14	14	13	14	14	14	14	15	14	14	14	15	13	13	27	28	27	27	28	28	26	27
B4EAF2;BURCENK562V_RS22600	B4EAF2;BURCENK562V_RS22600	BCAL1853;ref|WP_006485263.1|gi|493531262|	Putative cystathionine beta-lyase;cystathionine beta-lyase	B4EAF2_BURCJ;				0	53.8564	14	13	15	15	16	15	14	15	17	17	16	15	16	17	15	15	14	16	15	16	15	14	16	15	14	15	16	17	13	16	16	15	19	15	19	20	19	17	19	19
B4EAF3;BURCENK562V_RS22595	B4EAF3;BURCENK562V_RS22595	BCAL1854;ref|WP_006485258.1|gi|493531257|	Putative exported protein;hypothetical protein	B4EAF3_BURCJ;				0	55.4721	4	4	5	4	4	5	4	5	5	4	4	4	4	4	4	4	4	4	5	5	4	5	4	4	4	5	4	5	3	4	5	5	6	6	7	6	6	8	6	7
B4EAF4;BURCENK562V_RS22590	B4EAF4;BURCENK562V_RS22590	BCAL1855;ref|WP_006485268.1|gi|493531267|	Putative fructokinase-like protein;2-dehydro-3-deoxygluconokinase	B4EAF4_BURCJ;				0	54.6796	10	9	8	10	10	10	10	9	10	10	10	10	10	10	9	10	10	10	10	10	10	10	9	9	10	11	9	10	10	10	9	10	14	13	12	14	14	14	13	12
B4EAF5;BURCENK562V_RS22585	B4EAF5;BURCENK562V_RS22585	rimO;ref|WP_006485253.1|gi|493531252|	Ribosomal protein S12 methylthiotransferase RimO;ribosomal protein S12 methylthiotransferase	RIMO_BURCJ;				0	53.3322	23	20	22	20	21	21	21	23	21	23	22	22	22	21	21	21	22	22	22	23	21	22	21	21	17	23	23	22	20	22	21	20	32	29	30	27	29	29	29	33
B4EAF8;BURCENK562V_RS22570	B4EAF8;BURCENK562V_RS22570	BCAL1859;ref|WP_006485267.1|gi|493531266|	Uncharacterized protein;deaminase	B4EAF8_BURCJ;				0	55.6616	4	3	4	4	4	3	4	3	4	4	4	4	3	3	4	3	4	4	3	3	3	3	3	4	4	4	4	4	4	4	3	4	5	4	5	5	5	3	4	3
B4EAF9;BURCENK562V_RS22560	B4EAF9;BURCENK562V_RS22560	pbhF;ref|WP_006485265.1|gi|493531264|	Putative polyhydroxyalkanoate (PHA) synthesis regulatory protein;polyhydroxyalkanoate synthesis repressor PhaR	B4EAF9_BURCJ;				0	56.6617	7	7	7	7	7	7	7	7	7	7	7	7	7	7	7	7	7	7	7	7	7	7	7	7	7	8	7	7	7	8	6	7	24	22	22	23	20	22	25	24
B4EAG0;BURCENK562V_RS22555	B4EAG0;BURCENK562V_RS22555	phbB;ref|WP_006491801.1|gi|493537898|	Acetoacetyl-CoA reductase;3-ketoacyl-ACP reductase	B4EAG0_BURCJ;				0	51.4379	15	15	15	15	15	15	15	15	15	15	15	15	14	15	15	15	14	15	15	15	14	15	15	14	14	16	15	15	15	15	15	15	30	29	30	30	30	30	31	29
B4EAG1;BURCENK562V_RS22550	B4EAG1;BURCENK562V_RS22550	phbA;ref|WP_006485256.1|gi|493531255|	Acetyl-CoA acetyltransferase;acetyl-CoA acetyltransferase	B4EAG1_BURCJ;				0	52.6806	21	20	22	22	19	21	21	21	21	21	21	21	21	21	20	21	20	20	21	21	21	21	21	22	21	25	22	22	21	21	22	21	40	38	39	41	39	41	40	40
B4EAG2;BURCENK562V_RS22545	B4EAG2;BURCENK562V_RS22545	phbC;ref|WP_006485252.1|gi|493531251|	Poly-beta-hydroxybutyrate polymerase;poly-beta-hydroxybutyrate polymerase	B4EAG2_BURCJ;				0	51.6196	18	17	19	20	19	20	22	18	20	19	20	20	19	19	20	20	17	18	19	19	19	20	19	20	17	17	17	21	19	17	21	22	25	24	27	26	24	30	30	26
B4EAG3;BURCENK562V_RS22540	B4EAG3;BURCENK562V_RS22540	BCAL1864;ref|WP_012492651.1|gi|501469206|	Polyphenol oxidase;laccase	B4EAG3_BURCJ;				0	53.758	8	7	7	8	7	8	8	7	8	8	8	8	7	8	7	8	8	8	8	8	6	8	7	7	6	8	8	8	8	8	8	7	11	9	9	9	10	11	11	10
B4EAG4;BURCENK562V_RS22535	B4EAG4;BURCENK562V_RS22535	BCAL1865;ref|WP_034178468.1|gi|736004550|	Pseudouridine synthase;pseudouridine synthase	B4EAG4_BURCJ;				0	54.8693	13	13	11	13	14	13	13	12	13	14	14	11	12	14	12	13	14	14	14	14	12	15	15	12	13	17	13	12	13	13	12	12	19	18	17	17	20	18	19	18
B4EAG5;BURCENK562V_RS22530	B4EAG5;BURCENK562V_RS22530	bamD;ref|WP_006484415.1|gi|493530403|	Outer membrane protein assembly factor BamD;competence protein ComL	B4EAG5_BURCJ;				0	55.939	20	18	19	18	17	19	20	19	19	20	19	17	20	19	20	19	19	18	19	20	20	20	20	20	17	21	19	18	18	17	18	18	38	35	37	35	34	36	38	38
B4EAG6;BURCENK562V_RS22525	B4EAG6;BURCENK562V_RS22525	BCAL1867;ref|WP_006493492.1|gi|493539605|	Putative ATP-dependent DNA helicase-related protein;helicase	B4EAG6_BURCJ;				0	55.9518	23	20	21	21	26	25	26	21	26	26	24	20	22	27	24	23	25	24	28	25	24	26	21	25	19	21	24	22	21	24	22	23	29	22	27	24	29	28	33	27
B4EAG7;BURCENK562V_RS22520	B4EAG7;BURCENK562V_RS22520	BCAL1868;ref|WP_006478692.1|gi|493524632|	Uncharacterized protein;hypothetical protein	B4EAG7_BURCJ;				0	52.8274	7	7	7	7	7	7	7	7	7	7	7	7	7	7	7	6	7	7	7	7	7	6	7	7	7	8	7	7	7	7	7	7	12	12	12	12	12	12	12	12
B4EAG9;BURCENK562V_RS22510	B4EAG9;BURCENK562V_RS22510	tex;ref|WP_006485902.1|gi|493531913|	Putative transcription accessory protein;RNA-binding protein	B4EAG9_BURCJ;				0	55.5319	46	44	46	44	46	47	45	45	47	48	48	47	49	47	46	46	47	47	47	46	45	47	46	46	47	47	46	45	43	47	46	46	72	67	69	66	71	73	70	70
B4EAH2;BURCENK562V_RS22495	B4EAH2;BURCENK562V_RS22495	purA;ref|WP_006485901.1|gi|493531912|	Adenylosuccinate synthetase;adenylosuccinate synthetase	B4EAH2_BURCJ;				0	54.5216	26	24	27	25	25	25	26	26	26	26	26	26	26	26	25	25	27	24	26	26	25	28	26	27	24	28	26	27	26	30	25	25	42	40	43	41	40	43	44	44
B4EAH3;BURCENK562V_RS22490	B4EAH3;BURCENK562V_RS22490	hisZ;ref|WP_006485900.1|gi|493531911|	ATP phosphoribosyltransferase regulatory subunit;ATP phosphoribosyltransferase	HISZ_BURCJ;				0	54.719	17	16	17	16	17	16	17	17	17	17	17	17	18	16	17	17	17	17	17	17	17	17	18	18	18	18	17	18	16	18	16	17	22	21	22	20	23	20	22	22
B4EAH5;BURCENK562V_RS30475	B4EAH5;BURCENK562V_RS30475	lepA1;ref|WP_006490871.1|gi|493536935|	Elongation factor 4;elongation factor 4	B4EAH5_BURCJ;				0	56.8699	16	15	17	20	17	20	20	17	19	19	19	19	18	20	18	17	17	18	19	17	18	17	18	17	15	22	18	18	18	18	19	18	30	27	29	33	32	35	35	32
B4EAH6;BURCENK562V_RS30470	B4EAH6;BURCENK562V_RS30470	BCAL1002;ref|WP_006476497.1|gi|493522407|	Uncharacterized protein;glutaredoxin	B4EAH6_BURCJ;				0	58.246	3	3	3	3	3	3	3	3	3	3	3	3	3	3	3	3	3	3	3	3	3	3	3	3	3	3	3	3	3	3	3	3	4	4	4	4	4	4	4	4
B4EAH7;BURCENK562V_RS30465	B4EAH7;BURCENK562V_RS30465	mucD1;ref|WP_006490869.1|gi|493536933|	Periplasmic serine endoprotease DegP-like;peptidase	B4EAH7_BURCJ;				0	56.3346	26	25	25	27	27	25	26	27	26	25	26	26	27	25	26	25	25	26	27	25	24	25	27	25	27	27	25	27	24	25	26	25	42	42	41	42	43	40	40	42
B4EAH8;BURCENK562V_RS30460	B4EAH8;BURCENK562V_RS30460	mucB1;ref|WP_012492434.1|gi|501468989|	Sigma-E factor regulatory protein RseB 1;sugar dehydratase	B4EAH8_BURCJ;				0	49.3657	14	12	14	13	12	13	13	14	13	13	13	12	13	12	12	13	12	12	12	13	13	12	13	13	12	15	13	13	12	15	13	12	21	20	22	21	20	21	20	23
B4EAH9;BURCENK562V_RS30455	B4EAH9;BURCENK562V_RS30455	rseA1;ref|WP_006490874.1|gi|493536938|	Sigma-E factor negative regulatory protein 1;anti-sigma E factor regulatory protein BprE	B4EAH9_BURCJ;				0	50.5368	2	2	3	3	3	2	3	3	2	3	3	3	3	3	3	3	3	3	2	3	3	2	3	3	1	3	3	3	3	3	3	3	2	2	3	3	3	2	3	5
B4EAI0;BURCENK562V_RS30450	B4EAI0;BURCENK562V_RS30450	rpoE1;ref|WP_006490873.1|gi|493536937|	RNA polymerase sigma factor;RNA polymerase sigma factor RpoE	B4EAI0_BURCJ;				0	53.9041	7	7	9	7	9	7	8	9	9	9	8	8	10	8	9	8	8	9	9	6	7	9	8	8	7	9	8	9	8	10	8	7	9	9	11	9	11	9	10	11
B4EAI2;BURCENK562V_RS30440	B4EAI2;BURCENK562V_RS30440	fabF1;ref|WP_006489692.1|gi|493535740|	3-oxoacyl-[acyl-carrier-protein] synthase 2;3-oxoacyl-ACP synthase	B4EAI2_BURCJ;				0	54.787	20	19	20	19	19	19	20	19	19	19	19	20	19	19	18	18	20	20	20	20	20	19	20	19	17	20	20	20	19	21	18	20	41	37	41	40	39	40	41	41
B4EAI3;BURCENK562V_RS30435	B4EAI3;BURCENK562V_RS30435	acpP1;ref|WP_004197638.1|gi|490302249|	Acyl carrier protein;acyl carrier protein	B4EAI3_BURCJ;				0.000485	43.177	3	3	3	3	3	3	3	3	3	3	3	3	3	3	3	3	3	3	3	3	3	3	3	3	3	3	3	3	3	3	3	3	5	4	4	5	5	5	5	4
B4EAI4;BURCENK562V_RS30430	B4EAI4;BURCENK562V_RS30430	fabG1;ref|WP_006489702.1|gi|493535750|	3-oxoacyl-[acyl-carrier protein] reductase 2;3-ketoacyl-ACP reductase	B4EAI4_BURCJ;				0	54.8119	8	8	7	9	9	7	8	7	8	9	8	8	9	8	7	7	8	8	7	7	7	8	7	7	7	8	7	9	7	8	7	7	12	12	11	15	13	12	13	12
B4EAI5;BURCENK562V_RS30425	B4EAI5;BURCENK562V_RS30425	fabD1;ref|WP_012492432.1|gi|501468987|	Malonyl CoA-acyl carrier protein transacylase;malonyl CoA-ACP transacylase	B4EAI5_BURCJ;				0	51.6662	10	11	11	11	10	11	11	9	12	10	13	10	10	10	10	11	11	11	12	11	11	11	11	12	10	11	11	12	10	11	11	10	15	17	16	17	15	17	16	15
B4EAI6;BURCENK562V_RS30420	B4EAI6;BURCENK562V_RS30420	fabH1;ref|WP_006489693.1|gi|493535741|	3-oxoacyl-[acyl-carrier-protein] synthase 3;3-oxoacyl-ACP synthase	B4EAI6_BURCJ;				0	51.04	12	14	13	13	13	12	14	13	13	13	13	12	14	13	12	12	13	14	12	12	12	12	12	12	12	14	12	14	13	14	12	12	19	22	21	20	20	19	21	20
B4EAI7;BURCENK562V_RS30415	B4EAI7;BURCENK562V_RS30415	plsX1;ref|WP_006489700.1|gi|493535748|	Phosphate acyltransferase;phosphate acyltransferase	B4EAI7_BURCJ;				0	54.6998	13	12	13	14	12	14	15	15	15	14	15	13	13	13	13	14	14	13	15	15	14	14	14	14	12	14	15	15	13	15	13	14	24	24	27	28	25	27	28	27
B4EAI8;BURCENK562V_RS30410	B4EAI8;BURCENK562V_RS30410	rpmF1;ref|WP_006051932.1|gi|492937180|	50S ribosomal protein L32	B4EAI8_BURCJ;				0.000244	45.1136	2	2	2	2	2	2	2	2	2	2	2	2	2	2	2	2	2	2	2	2	2	2	2	2	2	2	2	2	2	2	2	2	4	4	3	4	4	4	4	4
B4EAI9;BURCENK562V_RS30405	B4EAI9;BURCENK562V_RS30405	BCAL0989;ref|WP_006489698.1|gi|493535746|	Uncharacterized protein;hypothetical protein	B4EAI9_BURCJ;				0	58.2317	8	10	10	11	10	10	10	7	9	8	8	9	10	9	9	8	10	11	9	9	10	9	11	10	11	7	10	10	11	7	10	11	11	14	14	16	15	14	14	11
B4EAJ0;BURCENK562V_RS30400	B4EAJ0;BURCENK562V_RS30400	BCAL0988;ref|WP_006489696.1|gi|493535744|	Maf-like protein BCAL0988;septum formation protein Maf	B4EAJ0_BURCJ;				0	57.4233	8	7	9	9	9	9	9	9	9	9	8	9	9	9	9	9	8	9	8	8	9	9	9	9	8	8	8	8	8	8	9	9	11	9	10	11	11	11	11	11
B4EAJ1;BURCENK562V_RS30395	B4EAJ1;BURCENK562V_RS30395	BCAL0987;ref|WP_006489699.1|gi|493535747|	Putative tetrapyrrole methylase;S-adenosylmethionine-dependent methyltransferase	B4EAJ1_BURCJ;				0	53.2848	4	4	4	5	5	5	5	4	5	5	4	4	4	4	4	3	3	4	3	3	4	4	4	4	5	4	4	5	5	4	5	4	4	4	4	5	5	5	5	4
B4EAJ2;BURCENK562V_RS30390	B4EAJ2;BURCENK562V_RS30390	BCAL0986;ref|WP_006489694.1|gi|493535742|	Serine peptidase, family S49;peptidase S49	B4EAJ2_BURCJ;				0	57.1957	8	8	10	9	8	9	8	9	9	8	8	9	8	8	9	9	9	8	9	8	8	8	9	9	8	10	8	8	7	11	8	8	14	13	16	15	13	15	14	15
B4EAJ3;BURCENK562V_RS30385	B4EAJ3;BURCENK562V_RS30385	BCAL0985;ref|WP_006493745.1|gi|493539863|	Rieske iron-sulphur protein;Rieske (2Fe-2S) protein	B4EAJ3_BURCJ;				0	47.7561	4	4	5	4	4	4	4	4	4	5	4	4	5	5	3	4	5	3	5	5	5	4	4	4	4	5	4	5	4	4	5	4	5	4	6	5	5	5	5	5
B4EAJ4;BURCENK562V_RS30380	B4EAJ4;BURCENK562V_RS30380	BCAL0984;ref|WP_006493743.1|gi|493539861|	Haloacid dehalogenase-like hydrolase;HAD family hydrolase	B4EAJ4_BURCJ;				0	56.9947	14	14	14	14	14	14	13	14	14	14	14	14	14	14	14	14	14	14	13	14	14	14	14	14	14	15	14	14	14	15	14	14	22	20	22	24	23	23	21	24
B4EAJ5;BURCENK562V_RS30375	B4EAJ5;BURCENK562V_RS30375	rluC1;ref|WP_006488632.1|gi|493534660|	Pseudouridine synthase;ribosomal large subunit pseudouridine synthase C	B4EAJ5_BURCJ;				0	52.8908	11	10	12	12	11	11	11	11	11	11	12	11	12	11	11	11	12	12	11	12	11	11	12	12	12	10	11	11	11	10	11	12	14	13	15	15	14	14	14	14
B4EAJ6;BURCENK562V_RS30370	B4EAJ6;BURCENK562V_RS30370	rne1;ref|WP_006488631.1|gi|493534659|	Ribonuclease E;ribonuclease E	B4EAJ6_BURCJ;				0	57.6612	39	38	39	39	36	36	38	38	41	40	39	39	40	38	39	38	39	38	39	38	38	38	39	39	37	40	38	40	36	37	35	37	67	66	69	64	64	64	68	68
B4EAJ7;BURCENK562V_RS30365	B4EAJ7;BURCENK562V_RS30365	moaA1;ref|WP_006488636.1|gi|493534664|	GTP 3',8-cyclase;molybdenum cofactor biosynthesis protein MoeA	B4EAJ7_BURCJ;				0	54.2359	11	10	10	11	10	11	11	11	11	10	11	11	11	10	11	11	11	10	10	11	11	11	9	10	10	12	11	11	10	11	11	11	14	13	13	13	13	14	14	13
B4EAJ8	B4EAJ8	moeA1	Molybdenum cofactor guanylyltransferase	B4EAJ8_BURCJ				0	54.4543	5	4	4	5	4	5	5	5	5	5	5	5	4	5	5	5	5	4	5	5	4	5	4	4	4	5	5	5	4	4	5	5	5	5	5	6	5	6	6	5
B4EAK0;BURCENK562V_RS30350	B4EAK0;BURCENK562V_RS30350	BCAL0978;ref|WP_006476519.1|gi|493522430|	Putative membrane protein;membrane protein	B4EAK0_BURCJ;				0.000485	43.2703	2	2	1	1	2	1	1	1	2	1	1	1	2	1	2	1	1	1	1	0	1	1	1	2	1	0	1	1	1	0	1	2	2	2	1	1	2	1	1	1
B4EAK1;BURCENK562V_RS30345	B4EAK1;BURCENK562V_RS30345	BCAL0977;ref|WP_006486211.1|gi|493532229|	Acetyltransferase (GNAT) family protein;GCN5 family N-acetyltransferase	B4EAK1_BURCJ;				0	53.4984	7	7	8	7	7	8	8	8	7	8	7	7	8	7	7	8	8	8	8	8	8	7	7	7	7	8	8	9	7	7	7	7	10	9	11	10	9	11	11	11
B4EAK2;BURCENK562V_RS30340	B4EAK2;BURCENK562V_RS30340	BCAL0976;ref|WP_006486198.1|gi|493532216|	RmuC family protein;DNA recombination protein RmuC	B4EAK2_BURCJ;				0	55.4613	11	10	9	12	11	14	12	11	12	13	13	12	12	14	13	13	12	11	13	12	11	11	9	10	11	11	11	11	12	11	12	12	16	12	12	15	15	16	16	15
B4EAK3;BURCENK562V_RS30335	B4EAK3;BURCENK562V_RS30335	BCAL0975;ref|WP_006486189.1|gi|493532207|	Putative 2-ketogluconate reductase;2-hydroxyacid dehydrogenase	B4EAK3_BURCJ;				0	50.527	14	14	13	14	15	14	15	15	14	14	15	15	15	14	15	14	15	13	14	13	14	13	14	15	14	16	14	15	13	16	14	14	21	21	19	20	21	20	21	21
B4EAK5;BURCENK562V_RS30325	B4EAK5;BURCENK562V_RS30325	BCAL0973;ref|WP_006486205.1|gi|493532223|	Uncharacterized protein;membrane protein	B4EAK5_BURCJ;				0	59.2527	10	10	9	10	9	10	10	10	10	10	10	9	10	10	10	10	10	10	10	10	10	10	10	10	10	10	10	10	10	10	10	10	14	14	13	14	13	14	14	14
B4EAK6;BURCENK562V_RS30320	B4EAK6;BURCENK562V_RS30320	pncB;ref|WP_006486197.1|gi|493532215|	Nicotinate phosphoribosyltransferase;nicotinate phosphoribosyltransferase	B4EAK6_BURCJ;				0	52.6253	19	16	19	18	19	18	18	21	19	20	20	19	20	20	20	19	21	18	18	19	19	20	19	19	18	19	19	20	20	21	17	19	34	30	33	33	34	33	33	35
B4EAK7;BURCENK562V_RS30315	B4EAK7;BURCENK562V_RS30315	BCAL0971;ref|WP_006496521.1|gi|493542659|	4Fe-4S ferredoxin;ferredoxin	B4EAK7_BURCJ;				0	53.1471	7	7	7	7	7	7	7	7	7	7	7	7	7	7	7	7	8	7	8	7	7	8	7	7	7	8	7	8	7	8	7	7	12	11	11	12	12	11	12	12
B4EAK8;BURCENK562V_RS30300	B4EAK8;BURCENK562V_RS30300	BCAL0970;ref|WP_006486196.1|gi|493532214|	CreA protein 1;protein CreA	B4EAK8_BURCJ;				0	51.257	6	6	6	6	6	6	6	6	6	6	6	6	6	6	6	6	6	6	6	6	6	6	6	6	6	7	6	6	6	7	5	5	8	6	7	7	7	8	7	7
B4EAK9;BURCENK562V_RS30295	B4EAK9;BURCENK562V_RS30295	BCAL0969;ref|WP_006486200.1|gi|493532218|	AraC family regulatory protein;AraC family transcriptional regulator	B4EAK9_BURCJ;				0	52.2415	4	2	2	3	2	2	2	2	4	3	4	2	2	2	2	2	2	2	4	2	2	2	2	2	2	3	2	2	2	3	3	2	4	2	2	3	2	2	2	2
B4EAL0;BURCENK562V_RS30290	B4EAL0;BURCENK562V_RS30290	BCAL2902;ref|WP_006496522.1|gi|493542660|	Putative branched-chain amino acid transport protein;branched-chain amino acid ABC transporter permease	B4EAL0_BURCJ;				0.000244	43.8556	1	2	2	2	2	1	2	2	1	1	1	1	2	1	1	2	1	2	1	1	1	0	2	1	1	1	2	2	1	2	1	1	1	2	2	2	2	1	2	2
B4EAL1;BURCENK562V_RS30285	B4EAL1;BURCENK562V_RS30285	BCAL2903;ref|WP_006486204.1|gi|493532222|	Putative branched-chain amino acid transport protein;branched-chain amino acid transporter	B4EAL1_BURCJ;				0	47.8591	2	2	2	2	2	2	2	2	2	2	2	1	2	2	2	2	2	2	2	2	2	2	2	2	2	1	2	2	2	2	2	2	2	2	2	2	2	2	2	2
B4EAL2;BURCENK562V_RS30280	B4EAL2;BURCENK562V_RS30280	BCAL2904;ref|WP_006493266.1|gi|493539379|	Uncharacterized protein;hypothetical protein	B4EAL2_BURCJ;				0	54.1524	18	14	18	16	15	16	16	14	19	17	19	18	18	18	18	18	17	18	17	16	18	17	18	18	18	20	19	20	18	20	19	19	21	17	21	17	17	19	21	17
B4EAL4;BURCENK562V_RS30270	B4EAL4;BURCENK562V_RS30270	BCAL2906;ref|WP_006486208.1|gi|493532226|	Uncharacterized protein;RNA-binding protein	B4EAL4_BURCJ;				0	49.9162	4	4	4	4	4	3	4	4	4	4	4	4	4	4	4	4	4	4	4	4	4	4	3	4	4	4	4	4	4	4	4	4	5	5	5	4	5	4	5	5
B4EAL5;BURCENK562V_RS30265	B4EAL5;BURCENK562V_RS30265	norM;ref|WP_006486190.1|gi|493532208|	Putative multidrug resistance protein;multidrug transporter MatE	B4EAL5_BURCJ;				0	51.4253	1	1	1	2	1	1	2	2	1	1	1	1	2	2	2	1	1	1	1	2	1	1	2	1	1	2	1	2	1	1	1	2	2	2	2	3	2	2	3	3
B4EAL6;BURCENK562V_RS30260	B4EAL6;BURCENK562V_RS30260	fumC;ref|WP_006486188.1|gi|493532206|	Fumarate hydratase class II;fumarate hydratase	B4EAL6_BURCJ;				0	54.6433	21	22	21	22	20	20	21	20	21	21	20	20	22	21	21	21	20	21	20	20	20	20	20	21	21	27	21	24	20	23	20	22	41	41	42	41	41	40	41	38
B4EAL8;BURCENK562V_RS30250	B4EAL8;BURCENK562V_RS30250	BCAL2910;ref|WP_006486207.1|gi|493532225|	ArsR family regulatory protein;ArsR family transcriptional regulator	B4EAL8_BURCJ;				0	57.2644	8	8	8	9	9	8	8	9	8	9	8	8	8	8	7	8	9	9	9	8	6	9	9	8	7	7	9	8	8	8	8	8	10	10	10	11	11	9	10	11
B4EAL9;BURCENK562V_RS30245	B4EAL9;BURCENK562V_RS30245	BCAL2911;ref|WP_012492855.1|gi|501469410|	Proline-rich exported protein;hypothetical protein	B4EAL9_BURCJ;				0	48.2083	1	1	1	0	1	1	1	1	2	1	1	2	2	1	1	1	1	1	2	2	1	1	1	1	1	1	2	1	1	1	1	1	1	1	1	0	1	1	1	1
B4EAM0;BURCENK562V_RS30240	B4EAM0;BURCENK562V_RS30240	thyA;ref|WP_006486933.1|gi|493532953|	Thymidylate synthase;thymidylate synthase	B4EAM0_BURCJ;				0	58.1779	13	12	15	15	14	14	15	15	14	14	14	14	15	15	14	12	15	15	14	14	14	15	15	14	12	14	15	15	13	13	13	15	16	16	17	18	16	18	19	19
B4EAM3;BURCENK562V_RS30225	B4EAM3;BURCENK562V_RS30225	dfrA;ref|WP_006493548.1|gi|493539663|	Dihydrofolate reductase;dihydrofolate reductase	B4EAM3_BURCJ;				0	49.6039	6	6	6	6	7	6	6	6	6	6	6	6	5	6	6	6	7	6	6	6	6	6	6	7	6	9	6	6	6	9	6	6	7	7	7	7	8	7	7	7
B4EAM4;BURCENK562V_RS30220	B4EAM4;BURCENK562V_RS30220	BCAL2916;ref|WP_006493546.1|gi|493539661|	Microcin-processing peptidase;peptidase C69	B4EAM4_BURCJ;				0	53.438	33	31	33	29	32	33	33	32	33	32	32	34	34	31	33	31	32	33	33	32	33	33	32	33	31	34	31	34	31	32	31	33	49	46	49	44	48	48	49	49
B4EAM5;BURCENK562V_RS30215	B4EAM5;BURCENK562V_RS30215	BceJ2315_28530;ref|WP_012492856.1|gi|501469411|	UPF0307 protein BceJ2315_28530;hypothetical protein	Y2853_BURCJ;				0	53.0157	9	8	7	9	8	8	8	8	8	9	9	8	9	9	8	8	9	8	8	9	8	9	9	9	8	10	7	9	9	10	9	8	16	16	12	14	15	15	15	14
B4EAM6;BURCENK562V_RS30210	B4EAM6;BURCENK562V_RS30210	mog;ref|WP_012492857.1|gi|501469412|	Molybdopterin biosynthesis protein;molybdenum cofactor biosynthesis protein MogA	B4EAM6_BURCJ;				0	50.7572	6	6	6	6	6	6	6	6	6	6	6	6	6	6	6	6	6	6	6	6	6	6	6	6	6	6	6	6	6	6	6	6	11	11	11	11	11	11	11	11
B4EAM7;BURCENK562V_RS30205	B4EAM7;BURCENK562V_RS30205	orn;ref|WP_006486828.1|gi|493532848|	Oligoribonuclease;oligoribonuclease	B4EAM7_BURCJ;				0	56.7539	7	7	7	7	7	7	7	7	7	7	7	7	7	7	7	7	7	7	7	7	7	7	7	7	7	8	7	7	7	7	6	7	13	12	12	12	12	12	13	13
B4EAM8;BURCENK562V_RS30200	B4EAM8;BURCENK562V_RS30200	BCAL2920;ref|WP_006486907.1|gi|493532927|	Metallo peptidase, subfamily M48A;peptidase M48	B4EAM8_BURCJ;				0	54.9888	8	8	9	9	9	8	8	8	9	7	9	8	8	8	9	7	9	8	9	9	8	8	10	9	7	5	8	8	8	7	7	8	12	12	12	12	13	12	11	10
B4EAM9;BURCENK562V_RS30195	B4EAM9;BURCENK562V_RS30195	rsgA;ref|WP_006486937.1|gi|493532957|	Small ribosomal subunit biogenesis GTPase RsgA;GTPase RsgA	B4EAM9_BURCJ;				0	54.3128	12	11	12	11	12	10	12	11	11	10	12	11	11	12	11	11	10	11	10	12	12	12	12	12	10	11	12	12	10	11	12	12	16	13	16	16	15	13	15	16
B4EAN1;BURCENK562V_RS30185	B4EAN1;BURCENK562V_RS30185	cobD;ref|WP_006486900.1|gi|493532920|	Cobalamin biosynthesis protein CobD;threonine-phosphate decarboxylase	B4EAN1_BURCJ;				0	58.288	8	8	8	8	7	7	8	8	8	8	8	8	8	8	8	8	8	7	8	8	7	8	8	8	8	8	8	8	6	8	8	8	10	10	10	9	9	9	10	10
B4EAN2;BURCENK562V_RS30180	B4EAN2;BURCENK562V_RS30180	BCAL2924;ref|WP_006486824.1|gi|493532844|	NUDIX hydrolase;DNA mismatch repair protein MutT	B4EAN2_BURCJ;				0	52.8005	5	6	6	5	6	7	7	5	6	6	7	6	6	7	7	6	6	6	7	6	6	6	7	6	6	6	7	7	6	6	6	6	7	8	8	6	8	8	9	6
B4EAN3;BURCENK562V_RS30175	B4EAN3;BURCENK562V_RS30175	rplS;ref|WP_006486838.1|gi|493532858|	50S ribosomal protein L19	RL19_BURCJ;				0	55.5339	7	7	8	6	7	6	8	8	8	7	8	7	8	7	6	6	8	7	8	7	8	7	6	8	7	8	8	8	6	8	5	8	9	9	10	8	9	9	10	10
B4EAN4;BURCENK562V_RS30170	B4EAN4;BURCENK562V_RS30170	trmD;ref|WP_006486979.1|gi|493532999|	tRNA (guanine-N(1)-)-methyltransferase;tRNA (guanine-N1)-methyltransferase	TRMD_BURCJ;				0	56.8064	7	8	10	10	10	8	8	9	9	9	9	8	10	9	9	8	8	9	8	7	7	8	8	9	8	8	8	10	9	8	9	9	15	14	17	18	18	15	16	17
B4EAN5;BURCENK562V_RS30165	B4EAN5;BURCENK562V_RS30165	rimM;ref|WP_006493547.1|gi|493539662|	Ribosome maturation factor RimM;16S rRNA processing protein RimM	B4EAN5_BURCJ;				0	49.4404	7	7	5	5	7	6	6	7	7	6	7	6	7	7	7	6	6	7	6	7	6	7	7	7	6	7	6	6	6	8	6	7	9	9	7	6	9	8	8	9
B4EAN6;BURCENK562V_RS30160	B4EAN6;BURCENK562V_RS30160	rpsP;ref|WP_006476550.1|gi|493522461|	30S ribosomal protein S16	RS16_BURCJ;				0	50.9444	3	4	4	4	4	3	4	4	3	3	3	3	4	3	3	2	4	4	3	3	3	4	3	4	4	3	3	3	4	3	4	3	4	5	5	5	5	4	5	5
B4EAN7;BURCENK562V_RS30155	B4EAN7;BURCENK562V_RS30155	BCAL2929;ref|WP_006486929.1|gi|493532949|	Putative exported protein;sorbosone dehydrogenase	B4EAN7_BURCJ;				0	53.5069	2	1	2	1	1	0	1	2	2	2	2	2	2	3	2	2	2	2	3	3	3	2	3	3	2	1	2	2	2	2	1	0	2	1	2	1	1	0	1	2
B4EAN8;BURCENK562V_RS30150	B4EAN8;BURCENK562V_RS30150	BCAL2930;ref|WP_006486876.1|gi|493532896|	Putative membrane protein;membrane protein	B4EAN8_BURCJ;				0	53.6665	3	3	4	4	4	4	4	4	2	3	4	2	4	2	4	4	3	3	3	3	3	3	3	4	3	2	3	3	3	2	3	3	3	3	4	4	4	4	4	4
B4EAN9;BURCENK562V_RS30145	B4EAN9;BURCENK562V_RS30145	BCAL2931;ref|WP_034178295.1|gi|736004377|	Radical SAM superfamily protein;radical SAM protein	B4EAN9_BURCJ;				0	48.1439	5	0	2	3	3	2	2	3	6	6	6	5	4	6	4	3	6	6	4	5	5	5	6	5	0	4	3	2	4	4	1	3	5	0	2	3	3	2	2	3
B4EAP0;BURCENK562V_RS30140	B4EAP0;BURCENK562V_RS30140	lrp;ref|WP_012492860.1|gi|501469415|	Leucine-responsive regulatory protein;AsnC family transcriptional regulator	B4EAP0_BURCJ;				0	53.4713	10	9	10	10	10	10	10	11	10	10	10	10	10	10	10	9	11	10	10	10	10	11	9	11	10	12	10	10	9	11	10	10	13	12	14	14	14	14	13	14
B4EAP1;BURCENK562V_RS30135	B4EAP1;BURCENK562V_RS30135	dadA;ref|WP_006486941.1|gi|493532961|	D-amino acid dehydrogenase;D-amino acid dehydrogenase small subunit	DADA_BURCJ;				0	57.52	24	23	23	23	24	23	24	25	24	23	24	24	24	23	24	24	25	24	23	23	24	24	23	24	24	25	23	24	23	24	24	23	38	37	37	36	37	34	37	40
B4EAP2;BURCENK562V_RS30130	B4EAP2;BURCENK562V_RS30130	etfA;ref|WP_006486854.1|gi|493532874|	Electron transfer flavoprotein alpha-subunit;electron transfer flavoprotein subunit beta	B4EAP2_BURCJ;				0	54.4531	18	18	20	18	17	17	18	18	17	17	18	18	18	18	17	18	20	18	18	18	18	18	18	18	18	21	18	19	18	19	18	18	30	28	32	28	27	27	30	28
B4EAP3;BURCENK562V_RS30125	B4EAP3;BURCENK562V_RS30125	etfB;ref|WP_012492861.1|gi|501469416|	Electron transfer flavoprotein beta-subunit;electron transfer flavoprotein subunit beta	B4EAP3_BURCJ;				0	51.5431	19	19	19	17	17	18	18	17	18	17	17	18	18	17	18	17	16	19	17	16	17	17	19	16	18	18	17	20	18	17	16	20	28	28	28	26	26	27	27	26
B4EAP4;BURCENK562V_RS30120	B4EAP4;BURCENK562V_RS30120	BCAL2936;ref|WP_006486939.1|gi|493532959|	Putative exported protein;dioxygenase	B4EAP4_BURCJ;				0	53.655	8	8	8	8	8	9	8	8	9	9	9	9	8	10	8	10	9	9	10	9	9	9	8	9	8	11	9	9	9	9	7	9	14	14	12	14	13	13	14	15
B4EAP5;BURCENK562V_RS30115	B4EAP5;BURCENK562V_RS30115	BCAL2937;ref|WP_006486982.1|gi|493533002|	ABC transporter membrane permease;methionine ABC transporter permease	B4EAP5_BURCJ;				0	46.6851	3	2	3	3	3	3	3	3	3	3	3	2	3	3	3	2	3	3	3	3	3	3	3	3	2	3	2	3	2	3	3	3	3	2	3	3	3	3	3	3
B4EAP7;BURCENK562V_RS03220	B4EAP7;BURCENK562V_RS03220	cydB;ref|WP_006483746.1|gi|493529731|	Cytochrome d ubiquinol oxidase subunit II;cytochrome BD oxidase subunit II	B4EAP7_BURCJ;				0	55.0785	3	4	3	5	3	5	5	5	5	3	3	3	5	3	3	4	5	5	5	5	5	4	3	5	4	5	3	5	4	5	5	4	7	8	8	9	8	10	10	10
B4EAP8;BURCENK562V_RS03215	B4EAP8;BURCENK562V_RS03215	cydA;ref|WP_006483728.1|gi|493529713|	Cytochrome d ubiquinol oxidase subunit I;cytochrome BD oxidase subunit I	B4EAP8_BURCJ;				0	58.4307	19	18	18	19	19	19	19	19	16	19	18	19	18	19	19	19	18	18	19	19	19	19	18	18	18	18	18	19	19	18	19	18	35	33	33	35	35	37	36	36
B4EAP9;BURCENK562V_RS03210	B4EAP9;BURCENK562V_RS03210	BCAL0786;ref|WP_006499026.1|gi|493545185|	Putative membrane protein;membrane protein	B4EAP9_BURCJ;				0	53.0631	2	3	3	4	4	4	2	2	3	2	2	3	3	3	4	4	3	4	3	4	3	4	4	4	4	2	2	2	3	1	4	4	4	5	6	8	6	7	4	4
B4EAQ0;BURCENK562V_RS03205	B4EAQ0;BURCENK562V_RS03205	rpoH;ref|WP_006483735.1|gi|493529720|	RNA polymerase sigma factor RpoH;RNA polymerase sigma 70	B4EAQ0_BURCJ;				0	52.4877	7	7	7	7	8	8	10	10	9	8	10	8	9	8	9	7	8	9	7	9	7	8	8	9	7	10	7	9	6	9	8	8	8	8	8	8	9	9	11	11
B4EAQ1;BURCENK562V_RS03200	B4EAQ1;BURCENK562V_RS03200	BCAL0788;ref|WP_006483740.1|gi|493529725|	Lipid A deacylase;Lipid A deacylase PagL	B4EAQ1_BURCJ;				0	49.9518	5	5	5	5	5	5	5	6	5	5	5	5	5	4	6	4	6	6	4	5	5	5	5	5	5	6	5	5	5	6	5	5	6	8	8	8	7	8	7	7
B4EAQ2;BURCENK562V_RS03195	B4EAQ2;BURCENK562V_RS03195	BCAL0789;ref|WP_006483747.1|gi|493529732|	Uncharacterized protein;hypothetical protein	B4EAQ2_BURCJ;				0	50.865	5	4	5	4	4	4	4	4	4	5	4	4	5	4	5	5	4	5	5	5	4	4	4	5	4	4	5	4	4	5	4	4	7	6	7	6	6	5	6	6
B4EAQ3;BURCENK562V_RS03190	B4EAQ3;BURCENK562V_RS03190	leuA;ref|WP_006483729.1|gi|493529714|	2-isopropylmalate synthase	B4EAQ3_BURCJ;				0	57.9626	10	7	7	5	7	11	10	10	12	11	12	10	9	11	7	8	6	7	11	7	2	5	6	6	5	8	6	5	6	6	5	6	12	8	8	7	8	13	12	13
B4EAQ4;BURCENK562V_RS03185	B4EAQ4;BURCENK562V_RS03185	BCAL0791;ref|WP_006483732.1|gi|493529717|	Glycosyl transferase family protein;glycosyl transferase	B4EAQ4_BURCJ;				0	53.7737	16	15	14	16	16	16	16	16	14	15	16	15	16	15	14	14	16	14	15	16	16	15	16	16	14	16	16	16	13	15	15	16	20	19	18	20	20	20	20	20
B4EAQ5;BURCENK562V_RS03180	B4EAQ5;BURCENK562V_RS03180	BCAL0792;ref|WP_006499022.1|gi|493545181|	Putative maleylacetoacetate isomerase;maleylacetoacetate isomerase	B4EAQ5_BURCJ;				0	48.1845	6	5	6	5	5	5	5	6	5	5	5	5	5	5	5	5	6	5	5	5	5	5	5	5	5	7	5	5	4	5	5	5	11	8	10	8	9	8	9	11
B4EAQ6;BURCENK562V_RS03175	B4EAQ6;BURCENK562V_RS03175	ftsY;ref|WP_006483736.1|gi|493529721|	Signal recognition particle receptor FtsY;cell division protein FtsY	B4EAQ6_BURCJ;				0	52.7051	12	12	12	12	13	12	13	11	12	12	11	12	12	11	12	13	12	12	13	12	12	13	13	12	13	12	12	12	12	13	12	11	20	20	20	20	23	20	20	20
B4EAQ7;BURCENK562V_RS03170	B4EAQ7;BURCENK562V_RS03170	BCAL0794;ref|WP_006483748.1|gi|493529733|	Uncharacterized protein;methyltransferase	B4EAQ7_BURCJ;				0	49.3686	6	6	5	6	6	6	6	6	6	7	6	6	6	6	6	6	6	7	7	6	6	6	6	6	6	8	6	7	6	7	6	6	10	9	8	10	10	9	11	10
B4EAQ8;BURCENK562V_RS03165	B4EAQ8;BURCENK562V_RS03165	coaD;ref|WP_006477773.1|gi|493523703|	Phosphopantetheine adenylyltransferase;phosphopantetheine adenylyltransferase	COAD_BURCJ;				0	58.3161	10	10	9	10	10	9	9	10	9	9	10	10	9	10	10	9	10	10	9	9	10	9	10	10	10	12	10	12	10	11	10	9	19	18	18	19	19	18	18	18
B4EAQ9;BURCENK562V_RS03160	B4EAQ9;BURCENK562V_RS03160	BCAL0796;ref|WP_006483745.1|gi|493529730|	4Fe-4S ferredoxin;ferredoxin	B4EAQ9_BURCJ;				0	49.2229	3	3	3	3	3	3	3	3	3	3	3	3	3	3	3	3	3	3	3	3	3	3	3	3	3	3	3	3	3	3	3	3	6	7	6	7	7	7	7	6
B4EAR0;BURCENK562V_RS03155	B4EAR0;BURCENK562V_RS03155	hisC;ref|WP_006483731.1|gi|493529716|	Histidinol-phosphate aminotransferase;aspartate aminotransferase	B4EAR0_BURCJ;				0	53.3614	15	16	15	15	14	14	15	15	15	15	16	15	15	13	15	15	14	15	15	15	13	15	15	15	14	15	15	16	15	15	14	15	17	19	18	18	16	16	18	17
B4EAR1;BURCENK562V_RS03150	B4EAR1;BURCENK562V_RS03150	pth;ref|WP_006477776.1|gi|493523706|	Peptidyl-tRNA hydrolase;peptidyl-tRNA hydrolase	PTH_BURCJ;				0	53.9617	11	12	13	13	13	11	13	12	12	11	13	12	13	12	11	11	12	12	10	12	12	11	12	13	13	12	11	13	13	12	12	12	18	18	21	21	21	18	21	19
B4EAR4;BURCENK562V_RS03130	B4EAR4;BURCENK562V_RS03130	ispE;ref|WP_006483733.1|gi|493529718|	4-diphosphocytidyl-2-C-methyl-D-erythritol kinase;4-(cytidine 5'-diphospho)-2-C-methyl-D-erythritol kinase	ISPE_BURCJ;				0	55.484	15	16	15	15	15	15	15	15	16	15	15	15	16	16	15	15	15	15	15	16	15	16	15	16	16	17	15	15	16	16	15	15	22	21	20	21	21	21	21	22
B4EAR5;BURCENK562V_RS03125	B4EAR5;BURCENK562V_RS03125	BCAL0803;ref|WP_020979425.1|gi|537730782|	Outer-membrane lipoprotein LolB;outer membrane lipoprotein LolB	B4EAR5_BURCJ;				0	58.69	6	6	6	6	6	6	6	6	6	6	6	6	6	6	6	6	6	6	6	6	6	6	6	6	6	6	6	6	6	7	6	6	7	7	7	7	7	7	7	7
B4EAR6;BURCENK562V_RS03120	B4EAR6;BURCENK562V_RS03120	BCAL0804;ref|WP_006483151.1|gi|493529135|	Putative membrane protein;hypothetical protein	B4EAR6_BURCJ;				0	54.2179	27	27	29	28	28	28	27	29	28	29	27	28	27	28	28	28	29	29	28	25	26	27	28	28	25	31	28	29	26	30	26	28	43	43	44	44	44	44	45	45
B4EAR7;BURCENK562V_RS03115	B4EAR7;BURCENK562V_RS03115	mutM;ref|WP_006483152.1|gi|493529136|	Formamidopyrimidine-DNA glycosylase;formamidopyrimidine-DNA glycosylase	FPG_BURCJ;				0	54.5163	6	7	7	7	7	7	8	7	7	6	7	7	7	6	7	7	6	7	6	6	7	6	6	7	6	7	6	7	7	7	7	6	7	8	9	8	8	8	10	8
B4EAR8	B4EAR8	mutY	Putative A/G-specific adenine glycosylase	B4EAR8_BURCJ				0	55.6315	12	13	11	10	12	13	13	13	12	14	14	13	13	13	12	13	14	13	13	11	15	11	12	11	10	14	9	11	8	12	10	9	12	13	11	10	12	13	13	13
B4EAR9;BURCENK562V_RS03105	B4EAR9;BURCENK562V_RS03105	BCAL0807;ref|WP_006483137.1|gi|493529121|	ATP-dependent protease	B4EAR9_BURCJ;				0	51.9327	9	9	9	9	9	9	9	10	8	8	9	8	9	9	9	8	8	8	10	9	8	9	9	8	9	10	9	11	8	9	8	8	11	11	10	12	12	12	11	12
B4EAS0;BURCENK562V_RS03100	B4EAS0;BURCENK562V_RS03100	BceJ2315_08000;ref|WP_006483144.1|gi|493529128|	Nucleotide-binding protein BceJ2315_08000;glmZ(sRNA)-inactivating NTPase	Y800_BURCJ;				0	56.369	17	16	17	16	16	16	18	16	17	16	17	17	16	17	17	16	17	16	17	17	17	17	16	16	14	19	17	17	16	18	16	15	27	22	26	22	22	23	26	23
B4EAS1;BURCENK562V_RS03095	B4EAS1;BURCENK562V_RS03095	hprK;ref|WP_006483133.1|gi|493529117|	HPr kinase/phosphorylase;HPr kinase	HPRK_BURCJ;				0	52.3063	18	19	18	18	18	18	18	18	17	17	17	17	18	17	18	18	19	19	18	17	17	18	17	17	18	18	18	19	17	18	18	17	24	25	23	25	22	23	23	23
B4EAS3;BURCENK562V_RS03085	B4EAS3;BURCENK562V_RS03085	BCAL0812;ref|WP_006477786.1|gi|493523716|	Sigma-54 modulation protein;ribosome hibernation promoting factor	B4EAS3_BURCJ;				0	51.9278	8	11	9	8	8	9	8	8	9	9	8	8	8	9	8	9	10	9	9	7	8	7	8	8	10	10	9	9	9	9	8	9	13	16	15	14	13	14	14	13
B4EAS4;BURCENK562V_RS03080	B4EAS4;BURCENK562V_RS03080	rpoN;ref|WP_006483132.1|gi|493529116|	RNA polymerase sigma-54 factor;RNA polymerase subunit sigma-54	B4EAS4_BURCJ;				0	51.5658	15	14	16	15	15	15	15	15	15	15	16	15	15	14	14	15	15	14	15	15	16	15	15	14	15	15	15	16	14	16	14	15	21	18	23	20	20	21	21	21
B4EAS5;BURCENK562V_RS03075	B4EAS5;BURCENK562V_RS03075	BCAL0814;ref|WP_006483143.1|gi|493529127|	ABC transporter ATP-binding protein;ABC transporter	B4EAS5_BURCJ;				0	55.7486	12	12	12	12	12	12	12	12	12	12	12	12	12	12	12	12	12	12	12	12	12	12	12	12	12	12	12	12	12	12	12	12	19	18	18	19	18	18	18	18
B4EAS6;BURCENK562V_RS03070	B4EAS6;BURCENK562V_RS03070	lptA;ref|WP_006483139.1|gi|493529123|	Lipopolysaccharide export system protein LptA;organic solvent tolerance protein OstA	B4EAS6_BURCJ;				0	50.7792	8	8	8	8	8	7	8	8	9	8	8	8	8	9	8	8	8	8	8	8	8	8	8	8	8	11	8	8	8	9	8	8	9	9	10	9	8	7	8	10
B4EAS7;BURCENK562V_RS03065	B4EAS7;BURCENK562V_RS03065	BCAL0816;ref|WP_006483145.1|gi|493529129|	Putative exported protein;hypothetical protein	B4EAS7_BURCJ;				0	58.2907	7	8	7	8	7	7	8	8	7	8	8	7	7	7	7	7	7	8	8	8	8	8	8	8	7	9	7	9	7	9	7	7	14	17	15	17	16	15	17	17
B4EAS8;BURCENK562V_RS03060	B4EAS8;BURCENK562V_RS03060	kdsC;ref|WP_006483148.1|gi|493529132|	Putative 3-deoxy-D-manno-octulosonate 8-phosphate phosphatase;3-deoxy-D-manno-octulosonate 8-phosphate phosphatase	B4EAS8_BURCJ;				0	51.6872	8	9	7	8	8	8	8	7	8	8	8	8	8	8	8	7	8	8	8	8	8	8	8	8	8	8	8	8	8	8	8	7	12	13	11	12	12	12	12	11
B4EAS9;BURCENK562V_RS03055	B4EAS9;BURCENK562V_RS03055	BCAL0818;ref|WP_006483136.1|gi|493529120|	Putative arabinose 5-phosphate isomerase;sugar isomerase, KpsF/GutQ family	B4EAS9_BURCJ;				0	51.6316	10	12	12	11	12	12	11	12	13	12	13	11	12	10	12	12	12	12	12	11	12	12	12	11	12	13	13	11	13	13	13	13	15	17	17	16	17	19	16	20
B4EAT0;BURCENK562V_RS03050	B4EAT0;BURCENK562V_RS03050	BCAL0819;ref|WP_006491635.1|gi|493537729|	Sodium/hydrogen exchanger family protein;potassium transporter	B4EAT0_BURCJ;				0	52.9273	10	9	12	9	9	11	9	9	11	10	10	9	8	10	9	7	9	11	9	9	8	9	9	8	9	8	10	9	10	9	9	9	12	10	14	11	10	13	11	11
B4EAT3;BURCENK562V_RS03035	B4EAT3;BURCENK562V_RS03035	BCAL0822;ref|WP_006483154.1|gi|493529138|	NUDIX hydrolase	B4EAT3_BURCJ;				0	50.3847	6	5	6	6	6	6	6	6	5	6	6	5	5	6	6	6	6	6	6	4	5	6	6	6	6	5	6	6	6	5	6	6	7	5	6	6	6	6	6	7
B4EAT4;BURCENK562V_RS03030	B4EAT4;BURCENK562V_RS03030	purU;ref|WP_006483149.1|gi|493529133|	Formyltetrahydrofolate deformylase;formyltetrahydrofolate deformylase	B4EAT4_BURCJ;				0	54.6805	22	22	22	21	21	22	21	22	21	22	23	21	21	22	23	22	22	22	22	23	21	23	22	23	22	22	22	23	22	21	22	21	38	37	40	35	37	37	36	38
B4EAT5;BURCENK562V_RS03025	B4EAT5;BURCENK562V_RS03025	BCAL0824;ref|WP_006483146.1|gi|493529130|	Putative membrane protein;membrane protein	B4EAT5_BURCJ;				0	52.0893	2	2	1	2	1	2	2	2	2	2	2	2	2	2	2	2	2	1	2	2	1	2	2	2	1	1	2	2	1	2	2	2	5	6	4	4	4	4	5	5
B4EAT6;BURCENK562V_RS03020	B4EAT6;BURCENK562V_RS03020	uvrA;ref|WP_006483142.1|gi|493529126|	UvrABC system protein A;excinuclease ABC subunit A	B4EAT6_BURCJ;				0	57.3584	50	47	50	47	49	50	49	51	52	51	51	50	50	49	50	50	52	49	50	50	50	50	49	48	49	53	47	49	45	52	45	48	78	77	83	72	79	81	80	84
B4EAT7;BURCENK562V_RS03015	B4EAT7;BURCENK562V_RS03015	BCAL0826;ref|WP_006483141.1|gi|493529125|	Major Facilitator Superfamily protein;membrane protein	B4EAT7_BURCJ;				0	57.6161	3	3	4	4	3	4	4	4	3	3	3	3	3	3	4	4	4	3	4	4	4	4	4	4	2	2	4	3	3	2	3	4	3	3	4	4	3	4	4	4
B4EAT8;BURCENK562V_RS03010	B4EAT8;BURCENK562V_RS03010	ssb;ref|WP_012492400.1|gi|501468955|	Single-stranded DNA-binding protein;single-stranded DNA-binding protein	B4EAT8_BURCJ;				0	53.2189	9	8	9	8	8	8	8	8	9	9	10	9	9	9	9	8	9	10	9	9	9	9	9	10	8	12	8	10	10	11	9	9	15	13	15	13	13	15	15	15
B4EAU1;BURCENK562V_RS02995	B4EAU1;BURCENK562V_RS02995	BCAL0830;ref|WP_006491044.1|gi|493537112|	Putative ParA family protein;CobQ/CobB/MinD/ParA nucleotide binding domain protein	B4EAU1_BURCJ;				0	53.7369	8	8	8	9	8	9	7	7	9	8	8	9	9	7	9	9	8	8	8	9	6	7	8	7	8	8	9	8	8	7	8	8	11	10	10	12	10	11	9	9
B4EAU2;BURCENK562V_RS02990	B4EAU2;BURCENK562V_RS02990	BCAL0831;ref|WP_006491043.1|gi|493537111|	Putative storage protein;phasin	B4EAU2_BURCJ;				0	51.2642	9	10	10	10	10	9	9	9	10	10	10	9	10	10	9	9	9	10	9	9	9	9	9	9	9	11	9	10	9	9	9	9	14	17	16	16	16	15	15	15
B4EAU3;BURCENK562V_RS02985	B4EAU3;BURCENK562V_RS02985	phaA;ref|WP_012492402.1|gi|501468957|	Putative poly-beta-hydroxy-butyrate storage protein;acetyl-CoA acetyltransferase	B4EAU3_BURCJ;				0.000244	45.8945	1	2	2	2	2	1	1	2	1	1	1	1	1	1	1	1	2	1	1	2	2	1	2	1	1	2	1	2	0	2	1	2	1	2	2	2	2	1	1	2
B4EAU4;BURCENK562V_RS02980	B4EAU4;BURCENK562V_RS02980	phbB;ref|WP_012492403.1|gi|501468958|	Putative Acetoacetyl-CoA reductase;3-ketoacyl-ACP reductase	B4EAU4_BURCJ;				0	55.3591	14	12	13	14	9	10	11	9	13	14	15	13	8	9	8	7	13	10	13	9	7	7	7	8	8	10	10	12	6	7	5	9	22	17	18	20	12	13	14	12
B4EAU7;BURCENK562V_RS02965	B4EAU7;BURCENK562V_RS02965	BCAL0836;ref|WP_006481514.1|gi|493527479|	Uncharacterized protein;3-hydroxylacyl-ACP dehydratase	B4EAU7_BURCJ;				0	49.537	1	1	2	1	1	0	0	1	0	1	1	1	1	2	2	0	1	2	1	1	2	1	1	1	0	2	0	1	1	1	0	0	1	1	2	1	1	0	0	1
B4EAU8;BURCENK562V_RS02960	B4EAU8;BURCENK562V_RS02960	BCAL0837;ref|WP_012492405.1|gi|501468960|	Uncharacterized protein;3-oxoacyl-ACP synthase	B4EAU8_BURCJ;				0	53.1954	4	2	4	4	4	3	4	3	4	3	4	4	4	4	3	4	5	3	4	4	4	4	4	5	2	3	2	4	4	3	5	4	4	2	4	4	4	3	4	3
B4EAU9;BURCENK562V_RS02955	B4EAU9;BURCENK562V_RS02955	BCAL0838;ref|WP_006491657.1|gi|493537752|	Putative beta-ketoacyl synthase;3-oxoacyl-ACP synthase	B4EAU9_BURCJ;				0	54.4777	6	7	8	8	7	9	8	8	7	9	9	9	9	8	10	9	11	9	12	11	8	11	9	10	7	9	9	10	9	10	8	9	6	7	9	8	7	10	9	9
B4EAV0;BURCENK562V_RS02950	B4EAV0;BURCENK562V_RS02950	BCAL0839;ref|WP_006497413.1|gi|493543555|	Putative polysaccharide deacetylase;polysaccharide deacetylase	B4EAV0_BURCJ;				0	54.9547	2	3	2	3	2	2	3	2	3	3	3	2	3	2	2	3	2	2	2	4	1	3	3	3	3	2	3	3	2	2	1	3	2	3	2	4	2	2	3	2
B4EAV2;BURCENK562V_RS02940	B4EAV2;BURCENK562V_RS02940	BCAL0841;ref|WP_006490865.1|gi|493536928|	Putative membrane protein;acyltransferase	B4EAV2_BURCJ;				0	51.5102	3	2	2	3	3	3	3	3	5	4	4	5	3	4	3	5	4	5	5	5	3	4	4	4	4	4	3	3	5	4	4	5	3	2	2	3	3	3	3	3
B4EAV4;BURCENK562V_RS02930	B4EAV4;BURCENK562V_RS02930	BCAL0843;ref|WP_006493463.1|gi|493539576|	AMP-binding enzyme family protein;beta-hydroxyacyl-ACP dehydratase	B4EAV4_BURCJ;				0	52.2294	5	5	5	5	4	4	5	4	6	6	4	5	4	5	6	5	6	8	6	5	6	5	5	5	5	6	6	6	5	4	5	6	5	5	5	5	4	4	5	4
B4EAV6;BURCENK562V_RS02920	B4EAV6;BURCENK562V_RS02920	acpP;ref|WP_034178591.1|gi|736004673|	Acyl carrier protein;acyl carrier protein	B4EAV6_BURCJ;				0	46.9022	1	2	2	2	2	2	2	2	2	2	2	2	2	2	2	2	0	2	1	2	2	2	2	2	2	2	2	2	1	2	2	2	1	2	2	2	2	2	2	2
B4EAW0;BURCENK562V_RS02900	B4EAW0;BURCENK562V_RS02900	BCAL0849;ref|WP_006477817.1|gi|493523747|	Metallo peptidase, subfamily M48B;peptidase	B4EAW0_BURCJ;				0	55.844	11	10	10	10	10	10	10	10	10	10	10	10	10	10	9	9	10	10	9	10	10	10	9	10	10	12	10	10	10	12	10	10	35	34	34	34	34	35	34	33
B4EAW1;BURCENK562V_RS22480	B4EAW1;BURCENK562V_RS22480	hflC;ref|WP_006485903.1|gi|493531914|	Protein HflC;membrane protein	B4EAW1_BURCJ;				0	51.1398	17	17	17	17	18	17	17	17	18	17	16	17	18	17	16	17	16	18	16	15	17	17	18	17	17	18	16	16	17	17	16	17	21	21	21	21	22	21	21	21
B4EAW2;BURCENK562V_RS22475	B4EAW2;BURCENK562V_RS22475	hflK;ref|WP_006493684.1|gi|493539801|	Protein HflK;membrane protein	B4EAW2_BURCJ;				0	55.0407	14	14	15	16	15	16	16	15	14	16	15	14	14	15	15	15	14	15	14	14	15	14	14	15	14	14	13	14	16	15	14	15	22	22	25	25	26	26	26	25
B4EAW3;BURCENK562V_RS22470	B4EAW3;BURCENK562V_RS22470	hflX;ref|WP_011694299.1|gi|500013581|	GTPase HflX;GTP-binding proten HflX	B4EAW3_BURCJ;				0	56.4701	22	21	20	22	22	23	24	22	21	21	22	23	23	23	23	21	22	22	22	23	22	21	22	23	19	20	21	20	20	22	19	21	29	29	29	27	31	32	33	31
B4EAW4;BURCENK562V_RS22465	B4EAW4;BURCENK562V_RS22465	hfq;ref|WP_006399927.1|gi|493444545|	RNA-binding protein Hfq	HFQ_BURCJ;				0	52.5816	10	10	10	10	10	10	10	10	10	10	10	10	10	10	10	10	10	10	10	10	10	10	10	10	10	10	10	10	10	10	10	10	17	17	18	18	18	17	17	17
B4EAW6;BURCENK562V_RS22455	B4EAW6;BURCENK562V_RS22455	bamB;ref|WP_006483316.1|gi|493529300|	Outer membrane protein assembly factor BamB;pyrrolo-quinoline quinone	B4EAW6_BURCJ;				0	56.4434	14	12	17	15	13	15	16	15	15	16	16	15	16	14	14	14	15	12	14	15	15	16	16	16	13	16	12	15	13	18	15	13	23	21	27	26	23	25	28	25
B4EAW7;BURCENK562V_RS22450	B4EAW7;BURCENK562V_RS22450	BCAL1882;ref|WP_006478678.1|gi|493524618|	Putative membrane protein;membrane protein	B4EAW7_BURCJ;				0	55.9029	13	11	13	11	12	12	13	13	13	13	13	12	13	12	11	11	13	11	14	12	12	13	13	13	11	16	12	13	12	14	11	11	20	19	21	19	19	21	20	20
B4EAW8;BURCENK562V_RS22445	B4EAW8;BURCENK562V_RS22445	hisS;ref|WP_006483311.1|gi|493529295|	Histidine--tRNA ligase;histidyl-tRNA synthetase	SYH_BURCJ;				0	55.1465	28	26	27	28	27	27	28	28	28	28	28	28	28	28	28	28	28	28	28	28	28	28	27	28	25	28	28	28	27	29	25	29	47	45	44	46	45	45	45	47
B4EAW9;BURCENK562V_RS22440	B4EAW9;BURCENK562V_RS22440	ispG;ref|WP_006483314.1|gi|493529298|	4-hydroxy-3-methylbut-2-en-1-yl diphosphate synthase (flavodoxin);4-hydroxy-3-methylbut-2-en-1-yl diphosphate synthase	ISPG_BURCJ;				0	54.7913	22	26	25	25	25	26	25	22	27	27	25	22	25	26	25	21	22	26	23	23	21	23	24	24	25	24	22	27	22	24	24	24	38	41	40	42	40	40	40	38
B4EAX0;BURCENK562V_RS22435	B4EAX0;BURCENK562V_RS22435	BCAL1885;ref|WP_012492656.1|gi|501469211|	Putative membrane protein;XRE family transcriptional regulator	B4EAX0_BURCJ;				0	54.4909	12	10	9	11	11	12	12	13	12	12	11	12	11	11	11	12	12	13	12	12	11	11	11	11	11	13	11	11	12	12	11	10	17	15	14	16	16	17	17	18
B4EAX1;BURCENK562V_RS22430	B4EAX1;BURCENK562V_RS22430	rlmN;ref|WP_006484457.1|gi|493530446|	Dual-specificity RNA methyltransferase RlmN;50S rRNA methyltransferase	RLMN_BURCJ;				0	53.781	15	14	17	13	14	16	15	16	16	16	16	16	15	16	16	16	16	15	16	15	16	16	16	16	13	15	16	15	13	16	14	15	26	22	26	20	25	28	25	27
B4EAX2;BURCENK562V_RS22425	B4EAX2;BURCENK562V_RS22425	ndk;ref|WP_006478674.1|gi|493524614|	Nucleoside diphosphate kinase;nucleoside diphosphate kinase	NDK_BURCJ;				0	54.7724	10	7	11	8	8	10	10	10	10	10	11	10	10	10	11	9	11	8	11	12	11	12	10	10	8	12	9	11	8	12	7	9	19	16	19	15	17	17	18	19
B4EAX4;BURCENK562V_RS22415	B4EAX4;BURCENK562V_RS22415	rlmD;ref|WP_006484456.1|gi|493530445|	23S rRNA (uracil(1939)-C(5))-methyltransferase RlmD;23S rRNA methyltransferase	B4EAX4_BURCJ;				0	59.2527	25	24	24	25	24	24	24	25	25	26	25	25	26	25	25	25	24	25	25	25	25	25	24	24	22	22	23	23	22	23	23	24	39	36	37	36	37	39	39	38
B4EAX5;BURCENK562V_RS22410	B4EAX5;BURCENK562V_RS22410	BCAL1890;ref|WP_006484455.1|gi|493530444|	Endonuclease/exonuclease/phosphatase family protein;endonuclease	B4EAX5_BURCJ;				0	54.0885	3	2	2	4	1	3	2	3	2	2	3	2	2	2	2	2	3	2	2	3	1	1	2	3	2	3	3	3	2	2	2	3	4	3	3	5	2	4	3	4
B4EAX6;BURCENK562V_RS22405	B4EAX6;BURCENK562V_RS22405	BCAL1891;ref|WP_006484453.1|gi|493530442|	Uncharacterized protein;3'-5' exonuclease	B4EAX6_BURCJ;				0	54.1661	15	15	15	16	15	16	15	16	16	16	15	15	16	15	14	15	16	15	16	16	14	15	16	15	16	17	15	17	15	16	15	16	25	25	23	27	25	26	26	25
B4EAX7;BURCENK562V_RS22400	B4EAX7;BURCENK562V_RS22400	rpoS;ref|WP_006484452.1|gi|493530440|	RNA polymerase sigma factor RpoS	B4EAX7_BURCJ;				0	57.6221	17	16	16	16	17	17	17	17	17	18	18	18	17	17	16	14	17	15	17	16	17	17	17	16	15	17	16	18	16	17	16	16	25	24	23	24	25	24	25	25
B4EAX8;BURCENK562V_RS22395	B4EAX8;BURCENK562V_RS22395	BCAL1893;ref|WP_034195698.1|gi|736050055|	Family M23 peptidase;peptidase	B4EAX8_BURCJ;				0	56.2389	11	11	11	11	11	11	11	11	11	11	11	11	11	11	11	11	11	11	12	10	11	11	11	11	11	12	11	12	11	11	11	10	18	18	18	17	18	18	18	18
B4EAX9;BURCENK562V_RS22390	B4EAX9;BURCENK562V_RS22390	pcm;ref|WP_006482129.1|gi|493528102|	Protein-L-isoaspartate O-methyltransferase;protein-L-isoaspartate O-methyltransferase	B4EAX9_BURCJ;				0	52.459	7	5	6	6	5	6	8	8	8	8	6	6	7	8	7	7	6	6	8	6	7	7	6	7	3	7	5	7	6	7	5	7	7	5	6	6	5	6	8	8
B4EAY0;BURCENK562V_RS22385	B4EAY0;BURCENK562V_RS22385	surE;ref|WP_006482126.1|gi|493528099|	5'-nucleotidase SurE;stationary phase survival protein SurE	B4EAY0_BURCJ;				0.000244	45.2519	3	3	3	3	3	3	3	3	3	3	3	3	3	3	3	3	3	3	3	3	3	3	3	3	3	3	3	3	3	3	3	3	3	3	3	3	3	3	3	3
B4EAY1;BURCENK562V_RS22380	B4EAY1;BURCENK562V_RS22380	BCAL1896;ref|WP_006482127.1|gi|493528100|	Putative transferase;CoA transferase	B4EAY1_BURCJ;				0	55.8475	21	20	19	22	21	21	20	22	21	23	21	21	21	20	21	21	21	21	22	22	21	21	21	21	20	21	20	21	20	23	16	20	26	24	24	26	26	26	25	28
B4EAY2;BURCENK562V_RS22375	B4EAY2;BURCENK562V_RS22375	recR;ref|WP_006478665.1|gi|493524605|	Recombination protein RecR;recombinase RecR	RECR_BURCJ;				0	55.8342	9	9	9	9	9	9	9	9	9	9	9	9	9	9	9	9	9	9	9	9	9	9	9	9	9	9	9	9	9	9	8	9	15	13	14	14	14	13	15	15
B4EAY3;BURCENK562V_RS22370	B4EAY3;BURCENK562V_RS22370	BceJ2315_18610;ref|WP_006482124.1|gi|493528097|	Nucleoid-associated protein BceJ2315_18610;hypothetical protein	Y1861_BURCJ;				0	52.1016	6	6	7	6	5	6	6	6	7	7	7	6	7	7	6	6	6	6	6	6	6	6	6	6	5	6	6	7	6	7	5	7	15	15	16	15	14	15	15	15
B4EAY4;BURCENK562V_RS22365	B4EAY4;BURCENK562V_RS22365	dnaX;ref|WP_012492658.1|gi|501469213|	DNA polymerase III subunit gamma/tau	B4EAY4_BURCJ;				0	55.1781	28	23	24	25	26	28	28	28	28	27	29	27	27	27	25	25	29	24	31	26	29	26	22	26	26	28	24	27	24	27	23	28	45	38	40	40	43	45	46	44
B4EAY5;BURCENK562V_RS22360	B4EAY5;BURCENK562V_RS22360	trxA;ref|WP_006402348.1|gi|493447004|	Thioredoxin;thioredoxin	B4EAY5_BURCJ;				0	51.5007	9	10	9	10	9	9	9	9	9	9	10	10	10	10	9	10	10	9	9	10	9	9	10	9	9	9	10	9	9	10	9	10	15	14	14	15	13	14	13	15
B4EAY7;BURCENK562V_RS22355	B4EAY7;BURCENK562V_RS22355	rho;ref|WP_006478662.1|gi|493524602|	Transcription termination factor Rho;transcription termination factor Rho	B4EAY7_BURCJ;				0	54.5708	26	26	27	26	27	26	26	26	26	26	26	26	26	26	26	26	26	26	26	27	26	26	26	27	26	32	26	28	26	30	27	26	67	66	69	68	68	65	68	67
B4EAY8;BURCENK562V_RS22350	B4EAY8;BURCENK562V_RS22350	BCAL1902;ref|WP_006485074.1|gi|493531070|	MerR family regulatory protein;transcriptional regulator, MerR family	B4EAY8_BURCJ;				0	53.4749	3	2	3	3	3	3	3	2	3	3	2	2	3	2	1	1	3	3	3	2	3	3	3	3	3	3	3	3	3	3	3	2	3	2	3	3	3	3	3	2
B4EAZ0;BURCENK562V_RS22340	B4EAZ0;BURCENK562V_RS22340	BCAL1904;ref|WP_006485076.1|gi|493531072|	Uncharacterized protein;membrane protein	B4EAZ0_BURCJ;				0	53.1246	6	6	7	6	6	6	6	6	6	6	6	6	6	6	6	6	6	6	6	6	6	6	6	6	6	8	6	6	6	8	6	6	8	8	9	8	8	8	8	9
B4EAZ1;BURCENK562V_RS22335	B4EAZ1;BURCENK562V_RS22335	rpmE2;ref|WP_006485080.1|gi|493531076|	50S ribosomal protein L31 type B;50S ribosomal protein L31	RL31B_BURCJ;				0	47.7576	6	7	7	7	7	7	7	6	7	6	7	6	7	6	6	6	6	7	7	7	7	6	7	7	7	7	6	7	6	8	7	7	13	14	14	14	14	14	14	12
B4EAZ2;BURCENK562V_RS22330	B4EAZ2;BURCENK562V_RS22330	BCAL1906;ref|WP_034178645.1|gi|736004727|	Putative membrane protein;UDP phosphate-alpha-4-amino-4-deoxy-L-arabinose arabinosyl transferase	B4EAZ2_BURCJ;				0	55.2661	8	8	9	8	8	8	8	8	8	8	8	8	9	7	8	8	8	9	8	8	8	7	8	7	9	7	8	8	8	8	8	8	9	9	10	9	9	10	9	9
B4EB00;BURCENK562V_RS22290	B4EB00;BURCENK562V_RS22290	acoR;ref|WP_020979793.1|gi|537740032|	Acetoin catabolism regulatory protein;sigma-54 interaction domain protein	B4EB00_BURCJ;				0	52.2422	3	5	4	6	3	3	3	3	2	2	4	4	2	3	3	3	5	3	4	5	4	3	2	3	4	5	6	6	2	3	4	2	4	6	5	7	3	4	4	3
B4EB02;BURCENK562V_RS22275	B4EB02;BURCENK562V_RS22275	BCAL1916;ref|WP_006484054.1|gi|493530040|	MerR family regulatory protein;MerR family transcriptional regulator	B4EB02_BURCJ;				0	53.23	5	5	5	6	5	6	6	5	6	5	6	6	6	6	4	5	5	5	5	4	5	5	4	5	4	5	5	6	5	6	5	5	6	7	6	7	7	8	8	6
B4EB03;BURCENK562V_RS22270	B4EB03;BURCENK562V_RS22270	BCAL1917;ref|WP_006484057.1|gi|493530043|	Putative exported protein;hypothetical protein	B4EB03_BURCJ;				0	47.4046	1	1	1	1	1	1	1	1	1	1	1	1	1	1	1	1	1	1	1	1	1	1	1	1	1	2	1	1	1	1	1	1	2	2	2	2	2	2	2	2
B4EB05;BURCENK562V_RS22260	B4EB05;BURCENK562V_RS22260	clpB;ref|WP_006484060.1|gi|493530046|	Chaperone protein ClpB;protein disaggregation chaperone	B4EB05_BURCJ;				0	59.2527	62	62	63	61	62	63	64	64	61	62	63	64	64	62	62	61	63	62	63	62	62	62	60	65	63	69	61	64	62	68	61	62	123	121	129	120	122	125	128	128
B4EB06;BURCENK562V_RS22255	B4EB06;BURCENK562V_RS22255	BCAL1920;ref|WP_006484059.1|gi|493530045|	Putative DNA-binding protein;Rrf2 family transcriptional regulator	B4EB06_BURCJ;				0	53.2406	8	8	8	8	8	8	8	8	8	8	8	8	8	8	8	8	8	8	8	8	8	8	8	8	8	7	8	8	8	8	8	8	9	9	10	10	10	10	10	10
B4EB08;BURCENK562V_RS22245	B4EB08;BURCENK562V_RS22245	moaE;ref|WP_006482862.1|gi|493528845|	Molybdopterin converting factor subunit 2;molybdenum cofactor biosynthesis protein MoaE	B4EB08_BURCJ;				0	54.0577	7	5	6	7	6	6	6	7	7	8	8	8	7	7	7	7	8	8	7	8	8	8	6	6	6	7	7	7	6	5	6	6	9	8	8	9	8	9	9	9
B4EB09;BURCENK562V_RS22240	B4EB09;BURCENK562V_RS22240	moaD;ref|WP_006482857.1|gi|493528840|	Molybdopterin synthase sulfur carrier subunit;molybdenum cofactor biosynthesis protein MoaD	B4EB09_BURCJ;				0	58.2054	2	2	2	2	2	2	2	2	2	2	2	2	2	2	2	2	2	2	2	2	2	2	2	2	2	2	2	2	2	2	2	2	4	6	4	4	6	4	6	3
B4EB10;BURCENK562V_RS22235	B4EB10;BURCENK562V_RS22235	moeA3;ref|WP_012492667.1|gi|501469222|	Molybdopterin biosynthesis protein MoeA 3;molybdenum cofactor biosynthesis protein MoaA	B4EB10_BURCJ;				0	52.978	12	9	11	12	10	10	10	11	12	9	10	11	10	9	10	10	12	12	10	11	10	10	10	11	12	10	11	12	11	9	12	10	19	18	18	20	16	16	17	19
B4EB11;BURCENK562V_RS22230	B4EB11;BURCENK562V_RS22230	thrC;ref|WP_006482856.1|gi|493528839|	Threonine synthase;threonine synthase	B4EB11_BURCJ;				0	54.2169	28	28	29	28	28	27	29	29	28	29	28	29	28	29	28	28	29	28	29	29	29	28	28	28	27	29	28	29	26	29	26	26	53	53	52	51	50	51	52	55
B4EB12;BURCENK562V_RS22225	B4EB12;BURCENK562V_RS22225	hom;ref|WP_006482858.1|gi|493528841|	Homoserine dehydrogenase;homoserine dehydrogenase	B4EB12_BURCJ;				0	55.3228	19	19	20	19	19	20	19	21	20	19	20	20	20	19	20	19	20	19	20	19	20	18	18	20	16	19	19	18	19	20	16	18	28	28	29	27	28	29	28	30
B4EB13;BURCENK562V_RS22220	B4EB13;BURCENK562V_RS22220	BCAL1927;ref|WP_006482871.1|gi|493528854|	Putative aminotransferase;aminotransferase	B4EB13_BURCJ;				0	54.1408	12	11	12	13	12	13	12	12	13	13	13	12	12	13	13	12	13	12	13	13	12	13	11	12	13	12	12	13	13	13	13	12	19	18	20	21	19	21	18	21
B4EB14;BURCENK562V_RS22215	B4EB14;BURCENK562V_RS22215	BCAL1928;ref|WP_006482859.1|gi|493528842|	Uncharacterized protein;hypothetical protein	B4EB14_BURCJ;				0	48.6764	6	5	4	6	5	6	6	5	5	5	6	6	6	5	6	6	6	5	6	6	6	6	6	6	5	7	5	6	5	6	5	6	6	5	4	8	5	6	6	5
B4EB15;BURCENK562V_RS22210	B4EB15;BURCENK562V_RS22210	BCAL1929;ref|WP_006482861.1|gi|493528844|	Putative undecaprenyl phosphate-alpha-4-amino-4-deoxy-l-arabinose arabinosy transferase;4-amino-4-deoxy-L-arabinose transferase ArnT	B4EB15_BURCJ;				0	55.7673	7	6	8	6	7	9	8	9	10	8	9	9	10	9	8	9	8	8	10	8	9	9	8	7	6	6	9	7	7	8	7	7	9	9	9	7	10	12	10	11
B4EB16;BURCENK562V_RS22205	B4EB16;BURCENK562V_RS22205	BCAL1930;ref|WP_006482863.1|gi|493528846|	SMR family transporter protein;4-amino-4-deoxy-L-arabinose transferase	B4EB16_BURCJ;				0	51.8285	2	2	2	2	2	2	2	2	2	2	2	2	2	2	2	2	2	2	2	2	2	2	2	2	2	2	2	2	2	2	2	2	2	2	2	2	2	2	2	2
B4EB17;BURCENK562V_RS22200	B4EB17;BURCENK562V_RS22200	arnB;ref|WP_006482866.1|gi|493528849|	Putative UDP-4-amino-4-deoxy-l-arabinose--oxoglutarate aminotransferas;aminotransferase DegT	B4EB17_BURCJ;				0	54.1703	18	16	17	17	17	17	17	16	17	17	17	16	17	17	16	18	17	16	16	17	16	16	18	16	17	16	17	18	17	17	15	15	28	25	26	27	28	29	28	28
B4EB18;BURCENK562V_RS22195	B4EB18;BURCENK562V_RS22195	BCAL1932;ref|WP_006482860.1|gi|493528843|	Putative undecaprenyl-phosphate 4-deoxy-4-formamido-l-arabinose transferase;UDP-4-amino-4-deoxy-L-arabinose-oxoglutarate aminotransferase	B4EB18_BURCJ;				0	55.2428	8	6	7	8	7	8	7	5	6	8	7	7	7	7	6	7	7	7	7	8	7	7	7	6	7	8	6	5	7	8	6	7	13	10	11	12	11	13	11	9
B4EB19;BURCENK562V_RS22190	B4EB19;BURCENK562V_RS22190	BCAL1933;ref|WP_006482868.1|gi|493528851|	L-arabinose formyltransferase;formyl transferase	B4EB19_BURCJ;				0	54.3569	12	10	10	11	12	12	11	12	12	12	12	12	11	12	11	11	12	10	11	12	11	12	12	11	10	10	12	12	11	12	12	12	21	18	19	19	20	21	19	21
B4EB20	B4EB20	BCAL1934	UDP-glucuronic acid decarboxylase	B4EB20_BURCJ				0	55.1638	21	18	19	20	20	20	20	20	20	20	20	20	21	20	20	19	20	20	20	20	20	20	19	21	20	22	20	20	20	21	19	19	37	31	34	35	35	35	36	36
B4EB21;BURCENK562V_RS22180	B4EB21;BURCENK562V_RS22180	BCAL1935;ref|WP_006482870.1|gi|493528853|	Polysaccharide deacetylase;polysaccharide deacetylase	B4EB21_BURCJ;				0	56.3198	11	11	11	11	11	11	11	11	10	11	11	11	11	11	11	11	11	11	11	11	11	11	11	11	11	11	11	11	11	11	11	11	21	20	21	20	20	21	21	20
B4EB22;BURCENK562V_RS22175	B4EB22;BURCENK562V_RS22175	BCAL1936;ref|WP_006482867.1|gi|493528850|	AhpC/TSA family protein;peroxiredoxin	B4EB22_BURCJ;				0	52.0377	9	9	10	8	9	9	9	9	9	9	9	9	10	10	9	9	10	8	9	9	9	9	9	9	8	10	9	8	9	10	9	9	13	12	13	13	13	14	13	14
B4EB24;BURCENK562V_RS22165	B4EB24;BURCENK562V_RS22165	BCAL1938;ref|WP_006486246.1|gi|493532265|	Cysteine peptidase, family C40;hydrolase Nlp/P60	B4EB24_BURCJ;				0	51.2494	8	8	7	6	9	9	9	8	9	9	8	8	9	9	9	8	7	7	9	5	7	7	7	7	7	6	7	7	7	9	6	7	10	10	8	7	10	11	11	10
B4EB26;BURCENK562V_RS22155	B4EB26;BURCENK562V_RS22155	BCAL1940;ref|WP_006486252.1|gi|493532271|	Uncharacterized protein;phosphate transport regulator	B4EB26_BURCJ;				0	53.6683	11	12	12	12	12	12	12	11	12	12	12	11	12	12	11	10	12	12	11	11	11	11	11	11	12	12	11	12	12	11	11	11	20	22	22	22	22	21	22	20
B4EB27;BURCENK562V_RS22150	B4EB27;BURCENK562V_RS22150	dnaB;ref|WP_006486249.1|gi|493532268|	Replicative DNA helicase;DNA helicase	B4EB27_BURCJ;				0	55.1308	19	19	20	19	21	20	19	18	20	19	19	19	21	18	18	18	19	19	19	19	18	18	18	17	19	21	19	20	19	21	18	20	27	26	29	27	29	29	28	27
B4EB28;BURCENK562V_RS30110	B4EB28;BURCENK562V_RS30110	metN;ref|WP_012492862.1|gi|501469417|	Methionine import ATP-binding protein MetN;methionine ABC transporter ATP-binding protein	B4EB28_BURCJ;				0	56.9892	15	15	16	18	17	17	17	16	16	18	16	17	19	17	16	17	16	17	15	16	18	18	16	19	16	16	17	18	16	16	17	18	19	18	20	23	21	22	22	21
B4EB29;BURCENK562V_RS30105	B4EB29;BURCENK562V_RS30105	BCAL2939;ref|WP_006486872.1|gi|493532892|	Putative exported monoglyceride lipase;hydrolase	B4EB29_BURCJ;				0	53.8816	15	15	16	16	14	16	16	14	16	15	17	16	16	15	17	14	12	17	17	14	10	15	15	13	15	16	14	16	14	16	14	9	19	18	19	19	18	19	18	18
B4EB30;BURCENK562V_RS30100	B4EB30;BURCENK562V_RS30100	BCAL2940;ref|WP_006486840.1|gi|493532860|	Putative histone deacetylase-family protein;deacetylase	B4EB30_BURCJ;				0	53.4318	7	7	7	7	7	8	8	7	7	7	8	7	8	8	8	7	7	7	7	7	7	7	7	8	9	8	7	8	7	8	7	7	10	10	11	10	11	11	12	11
B4EB31;BURCENK562V_RS30095	B4EB31;BURCENK562V_RS30095	BCAL2941;ref|WP_006486903.1|gi|493532923|	Putative exported transglycosylase;lytic transglycosylase	B4EB31_BURCJ;				0	53.7275	13	13	13	12	13	14	13	14	13	13	14	13	13	14	13	13	14	14	13	14	13	12	11	12	13	13	12	12	13	14	12	12	21	20	20	21	20	23	20	22
B4EB32;BURCENK562V_RS30090	B4EB32;BURCENK562V_RS30090	cysM;ref|WP_012492863.1|gi|501469418|	Cysteine synthase;cysteine synthase	B4EB32_BURCJ;				0	53.7485	18	17	18	17	19	18	17	18	17	17	17	18	19	18	17	17	18	18	18	19	18	19	17	19	17	19	17	18	19	17	18	17	38	33	34	35	36	36	35	39
B4EB34;BURCENK562V_RS30080	B4EB34;BURCENK562V_RS30080	hldD;ref|WP_006486849.1|gi|493532869|	ADP-L-glycero-D-manno-heptose-6-epimerase	HLDD_BURCJ;				0	57.2334	19	19	19	19	20	19	20	19	19	20	20	19	20	19	20	20	19	20	19	19	19	19	20	19	20	19	19	20	19	19	19	19	31	28	31	32	32	29	31	32
B4EB35	B4EB35	hldA	D-beta-D-heptose 7-phosphate kinase	B4EB35_BURCJ				0	53.6492	19	19	19	18	18	19	19	19	19	19	19	19	19	19	18	18	19	18	19	19	17	18	19	18	18	20	18	19	18	19	18	18	33	33	32	31	31	33	34	33
B4EB36;BURCENK562V_RS30070	B4EB36;BURCENK562V_RS30070	udg;ref|WP_006486856.1|gi|493532876|	Putative UDP-glucose dehydrogenase;UDP-glucose 6-dehydrogenase	B4EB36_BURCJ;				0	55.5453	21	21	21	21	21	21	20	22	22	22	21	20	22	22	21	22	21	21	21	20	19	21	22	21	21	24	21	21	21	24	22	20	36	36	37	36	33	38	37	39
B4EB37;BURCENK562V_RS30065	B4EB37;BURCENK562V_RS30065	lapB;ref|WP_006486912.1|gi|493532932|	Lipopolysaccharide assembly protein B;tetratricopeptide repeat protein	B4EB37_BURCJ;				0	59.0577	22	21	21	21	21	23	22	22	21	22	23	21	23	22	23	22	22	21	22	22	23	22	22	22	22	22	22	22	22	23	21	21	31	27	29	30	29	33	29	32
B4EB39;BURCENK562V_RS30055	B4EB39;BURCENK562V_RS30055	ihfB;ref|WP_006486894.1|gi|493532914|	Integration host factor subunit beta;integration host factor subunit beta	IHFB_BURCJ;				0	54.5477	7	7	7	7	7	7	7	8	7	7	7	7	7	8	7	7	8	7	7	8	7	7	7	8	7	7	7	8	7	7	7	7	11	10	11	11	11	11	11	12
B4EB40;BURCENK562V_RS30050	B4EB40;BURCENK562V_RS30050	rpsA;ref|WP_012492864.1|gi|501469419|	30S ribosomal protein S1	B4EB40_BURCJ;				0	58.7513	35	34	42	36	36	33	38	37	37	39	40	37	42	35	41	36	39	38	38	37	39	38	40	43	35	44	33	38	36	43	35	35	61	56	71	62	61	60	64	65
B4EB41;BURCENK562V_RS30045	B4EB41;BURCENK562V_RS30045	cmk;ref|WP_006486962.1|gi|493532982|	Cytidylate kinase;cytidylate kinase	KCY_BURCJ;				0	53.4473	14	14	13	14	14	13	14	14	13	14	14	13	14	13	14	14	14	14	14	14	13	13	14	14	13	14	14	14	14	13	14	14	18	18	17	19	18	17	18	18
B4EB42;BURCENK562V_RS30040	B4EB42;BURCENK562V_RS30040	aroA;ref|WP_006486921.1|gi|493532941|	3-phosphoshikimate 1-carboxyvinyltransferase	AROA_BURCJ;				0	52.7779	22	20	21	21	21	22	22	21	22	22	21	22	22	22	22	22	22	21	22	20	21	22	22	22	22	21	22	22	21	20	22	22	35	31	34	32	33	37	36	35
B4EB44;BURCENK562V_RS30030	B4EB44;BURCENK562V_RS30030	pheA;ref|WP_006493715.1|gi|493539833|	p-protein [bifunctional includes: chorismate mutase and prephenate dehydratase];chorismate mutase	B4EB44_BURCJ;				0	56.8195	13	11	13	15	14	14	15	16	17	15	16	15	14	15	13	14	17	13	16	14	14	16	14	15	12	15	15	17	14	15	15	16	17	13	15	16	15	17	19	22
B4EB45;BURCENK562V_RS30025	B4EB45;BURCENK562V_RS30025	serC;ref|WP_006486951.1|gi|493532971|	Phosphoserine aminotransferase;MFS transporter	SERC_BURCJ;				0	54.6219	17	17	17	17	17	17	17	18	18	17	17	17	17	17	17	17	18	17	17	17	17	17	17	17	17	22	17	17	17	20	17	17	36	39	39	35	39	40	37	43
B4EB46;BURCENK562V_RS30020	B4EB46;BURCENK562V_RS30020	BCAL2956;ref|WP_006486966.1|gi|493532986|	Putative exported protein;signal peptide protein	B4EB46_BURCJ;				0	55.4437	18	20	17	18	18	17	18	18	18	17	18	17	18	17	17	17	17	19	17	18	18	18	18	18	18	17	16	18	18	17	17	18	32	35	30	32	31	31	33	31
B4EB47;BURCENK562V_RS30015	B4EB47;BURCENK562V_RS30015	gyrA;ref|WP_012492866.1|gi|501469421|	DNA gyrase subunit A	B4EB47_BURCJ;				0	54.9293	43	38	44	42	43	44	42	44	42	45	43	41	44	42	44	42	44	43	43	43	43	43	41	43	39	42	41	43	43	43	39	42	88	69	82	77	79	84	83	86
B4EB48;BURCENK562V_RS30010	B4EB48;BURCENK562V_RS30010	ompA;ref|WP_006476579.1|gi|493522490|	Putative ompA family protein;membrane protein	B4EB48_BURCJ;				0	56.9223	18	18	19	18	17	17	20	19	17	19	19	18	19	18	18	15	19	19	20	19	18	18	20	19	17	17	17	19	17	19	17	17	27	25	26	27	24	26	29	27
B4EB49;BURCENK562V_RS30005	B4EB49;BURCENK562V_RS30005	ubiG;ref|WP_006486844.1|gi|493532864|	Ubiquinone biosynthesis O-methyltransferase;3-demethylubiquinone-9 3-methyltransferase	UBIG_BURCJ;				0	56.0394	9	10	10	10	9	9	11	10	10	10	10	9	9	10	10	10	9	9	9	9	10	9	10	10	9	11	9	11	10	9	10	10	15	17	17	16	16	15	17	16
B4EB50;BURCENK562V_RS30000	B4EB50;BURCENK562V_RS30000	BCAL2960;ref|WP_006486842.1|gi|493532862|	Putative phosphatase;phosphoglycolate phosphatase	B4EB50_BURCJ;				0	53.0167	7	7	8	7	8	7	8	8	8	8	8	8	8	8	8	8	7	8	7	7	7	8	7	7	6	7	7	7	8	8	7	7	11	10	12	11	12	11	12	12
B4EB51;BURCENK562V_RS29995	B4EB51;BURCENK562V_RS29995	BCAL2961;ref|WP_006486943.1|gi|493532963|	Putative integrase;integrase	B4EB51_BURCJ;				0	56.4984	15	13	13	14	14	15	15	15	15	15	15	15	15	14	15	14	14	12	15	13	13	14	13	14	13	15	14	13	14	14	12	14	17	15	15	16	17	18	18	18
B4EB52;BURCENK562V_RS29990	B4EB52;BURCENK562V_RS29990	BCAL2962;ref|WP_012492867.1|gi|501469422|	Uncharacterized protein;hypothetical protein	B4EB52_BURCJ;				0	51.6268	8	8	6	6	7	9	9	9	7	8	8	9	8	6	8	8	7	9	8	8	7	8	6	6	7	10	6	6	8	8	9	8	8	8	6	6	7	9	9	9
B4EB53	B4EB53	BCAL2962a	Uncharacterized protein	B4EB53_BURCJ				0	54.01	4	4	4	4	3	4	4	4	4	5	4	4	5	4	4	4	5	4	4	4	5	4	5	4	3	5	4	4	3	5	3	3	4	4	4	4	3	4	4	4
B4EB54	B4EB54	BCAL2962b	Uncharacterized protein	B4EB54_BURCJ				0	54.2832	13	14	9	12	12	12	12	12	13	16	16	14	14	15	15	13	14	14	16	14	9	11	12	13	14	11	13	9	11	12	10	10	14	17	11	15	14	13	14	14
B4EB57;BURCENK562V_RS29975	B4EB57;BURCENK562V_RS29975	BCAL2965;ref|WP_006486964.1|gi|493532984|	Uncharacterized protein;hypothetical protein	B4EB57_BURCJ;				0	53.3776	4	3	4	4	4	3	3	4	4	4	4	5	5	4	4	5	5	5	4	5	4	4	5	5	3	4	4	5	3	3	5	4	4	4	4	4	4	4	4	5
B4EB62;BURCENK562V_RS29960	B4EB62;BURCENK562V_RS29960	BCAL2966;ref|WP_006486879.1|gi|493532899|	Uncharacterized protein;hypothetical protein	B4EB62_BURCJ;				0	53.2883	4	4	2	2	4	5	2	5	5	6	4	6	3	6	7	5	4	6	4	5	4	4	6	5	2	4	4	5	2	3	5	5	4	4	2	2	4	5	2	5
B4EB65;BURCENK562V_RS29945	B4EB65;BURCENK562V_RS29945	BCAL2969;ref|WP_012492873.1|gi|501469428|	Hypothetical phage protein;hypothetical protein	B4EB65_BURCJ;				0	52.5483	0	1	1	2	1	2	2	1	1	3	4	3	1	1	3	1	3	1	1	3	4	2	3	2	0	1	2	2	1	3	1	3	0	1	1	2	1	2	2	1
B4EB67;BURCENK562V_RS29935	B4EB67;BURCENK562V_RS29935	BCAL2970;ref|WP_006486847.1|gi|493532867|	Hypothetical phage protein;hypothetical protein	B4EB67_BURCJ;				0	56.3081	9	10	9	9	10	11	10	10	11	10	11	10	11	11	10	10	11	11	9	9	10	11	9	10	8	9	9	9	10	9	9	10	14	14	15	13	18	17	19	17
B4EB68;BURCENK562V_RS29930	B4EB68;BURCENK562V_RS29930	BCAL2971;ref|WP_006486916.1|gi|493532936|	Hypothetical phage protein;hypothetical protein	B4EB68_BURCJ;				0	54.3985	3	3	4	4	3	4	4	3	4	4	4	3	4	4	3	3	3	4	3	4	3	4	4	4	4	3	4	3	3	3	4	3	8	7	7	9	6	9	9	7
B4EB72;BURCENK562V_RS29915	B4EB72;BURCENK562V_RS29915	BCAL2973;ref|WP_006486887.1|gi|493532907|	Putative exported protein;hypothetical protein	B4EB72_BURCJ;				0	53.683	4	4	4	4	4	4	4	4	4	4	4	4	4	4	4	4	4	4	4	4	4	4	4	4	4	4	4	4	4	4	4	4	10	11	11	11	11	10	9	10
B4EB73;BURCENK562V_RS29910	B4EB73;BURCENK562V_RS29910	BCAL2974;ref|WP_006486884.1|gi|493532904|	Putative membrane protein;hypothetical protein	B4EB73_BURCJ;				0	53.523	2	2	2	2	2	2	2	2	2	2	2	2	2	2	2	2	2	2	2	2	2	2	2	2	2	2	2	2	2	2	2	2	3	3	3	3	3	3	3	3
B4EB74;BURCENK562V_RS29905	B4EB74;BURCENK562V_RS29905	BCAL2975;ref|WP_006486953.1|gi|493532973|	Possible regulatory protein;LysR family transcriptional regulator	B4EB74_BURCJ;				0	50.2628	4	5	4	3	3	4	5	5	5	4	5	4	4	3	4	4	4	3	5	2	3	4	3	3	3	4	4	3	3	5	3	4	4	5	4	3	3	4	5	5
[truncated: 2,597 more rows]
[truncated: 120 more columns]

## Sheet: Imputed_with_stats
Supplementary Table 9. DIA Protein level analysis of fliF containing pScrhaB2, pSCrhaB2-fliF or pSCrhaB2-fliFS358A and WT containing pScrhaB2 with / without induction (0.1% rhamnose) at stationary phase in LB.
[truncated: 4,009 more rows]
[truncated: 82 more columns]
